# Supplementary material for: Differential chromatin profiles partially determine transcription factor binding
Source: PLoS One. 2017 Jul 13;12(7):e0179411. doi: 10.1371/journal.pone.0179411 (PMC5509100; doi:10.1371/journal.pone.0179411)
Supplement: S1 Dataset — (ZIP) [file pone.0179411.s002.zip]

Archive with 37 entries (36 files):
- data.tables/
- data.tables/CEBPB_ChIP.csv
- data.tables/CEBPB_DNase.csv
- data.tables/CREB1_ChIP.csv
- data.tables/CREB1_DNase.csv
- data.tables/CTCF_ChIP.csv
- data.tables/CTCF_DNase.csv
- data.tables/E2F4_ChIP.csv
- data.tables/E2F4_DNase.csv
- data.tables/EGR1_ChIP.csv
- data.tables/EGR1_DNase.csv
- data.tables/ELF1_ChIP.csv
- data.tables/ELF1_DNase.csv
- data.tables/ELK1_ChIP.csv
- data.tables/ELK1_DNase.csv
- data.tables/FOS_ChIP.csv
- data.tables/FOS_DNase.csv
- data.tables/GABPA_ChIP.csv
- data.tables/GABPA_DNase.csv
- data.tables/MAFK_ChIP.csv
- data.tables/MAFK_DNase.csv
- data.tables/MAX_ChIP.csv
- data.tables/MAX_DNase.csv
- data.tables/MEF2A_ChIP.csv
- data.tables/MEF2A_DNase.csv
- data.tables/NRF1_ChIP.csv
- data.tables/NRF1_DNase.csv
- data.tables/REST_ChIP.csv
- data.tables/REST_DNase.csv
- data.tables/SRF_ChIP.csv
- data.tables/SRF_DNase.csv
- data.tables/USF2_ChIP.csv
- data.tables/USF2_DNase.csv
- data.tables/YY1_ChIP.csv
- data.tables/YY1_DNase.csv
- data.tables/ZBTB33_ChIP.csv
- data.tables/ZBTB33_DNase.csv
