# Supplementary material for: Differential chromatin profiles partially determine transcription factor binding
Source: PLoS One. 2017 Jul 13;12(7):e0179411. doi: 10.1371/journal.pone.0179411 (PMC5509100; doi:10.1371/journal.pone.0179411)
Supplement: S1 Dataset — (ZIP) [file pone.0179411.s002.zip › data.tables/CEBPB_ChIP.csv]

chr	coord	edgeR.logFC	edgeR.logCPM	edgeR.PValue	GEM.GM.QValue	GEM.K.QValue
chr10	100019879	0.749	4.24	0.528	-0.11	9.22
chr10	100030301	-0.503	4.15	0.639	-0.19	7.42
chr10	100220785	3.44	6.82	0.000523	-0.19	146.06
chr10	100220929	3.42	5.61	0.00159	-0.04	50.25
chr10	100538114	1.15	5.35	0.239	-0.14	28.07
chr10	100589344	2.3	3.84	0.0894	-0.03	11.58
chr10	100669941	2.12	5.27	0.0406	-0.15	29.39
chr10	100677777	0.00695	4.07	1	-0.2	7.05
chr10	100731407	1.17	5.55	0.214	0.04	42.09
chr10	1008526	0.131	3.82	1	-0.14	5.95
chr10	101132545	1.57	5.17	0.12	-0.08	33.05
chr10	101190576	0.199	7.47	0.821	-0.19	130.85
chr10	101356665	-0.926	3.52	0.418	-0.2	4.01
chr10	101380877	-0.357	5.64	0.697	-0.02	25.41
chr10	101381129	-0.279	6.52	0.753	-0.14	54.63
chr10	101427315	1.22	5.05	0.228	-0.17	22.35
chr10	101526936	-1.4	3.68	0.198	-0.07	2.56
chr10	101535818	0.296	4.65	0.793	-0.2	12.74
chr10	101605777	-1.49	5.65	0.0982	-0.08	10.95
chr10	101911871	-0.306	3.88	0.803	-0.02	5.05
chr10	101943428	-0.899	5.21	0.347	-0.2	14.26
chr10	102053035	0.0108	3.92	1	-0.16	6.94
chr10	102130524	-0.639	5.57	0.488	-0.19	19.66
chr10	102133826	0.229	6.73	0.792	-0.16	70.43
chr10	102416327	-0.514	3.75	0.662	-0.18	6.58
chr10	10251293	-3.67	5.02	0.000391	1.37	2.06
chr10	102599028	-0.313	4.15	0.785	-0.19	9.21
chr10	102672621	-0.438	6.61	0.62	-0.05	52.13
chr10	102918072	-0.917	4.33	0.378	-0.19	6.87
chr10	103018185	-0.758	3.75	0.493	-0.14	3.25
chr10	103113660	-2.62	5.96	0.00448	-0.01	4.78
chr10	103124610	-2	5.46	0.0317	0	8.76
chr10	103124674	-2.65	5.67	0.00505	-0.17	6.33
chr10	103139945	-1.65	3.68	0.126	-0.2	3.31
chr10	103227280	-2.24	5.27	0.0168	-0.13	4.44
chr10	103335823	0.121	4.84	0.928	-0.22	12.93
chr10	103362650	-2.53	5.71	0.00708	-0.15	4.6
chr10	103824456	-0.565	5.8	0.535	-0.17	25.46
chr10	103987004	-1.29	3.85	0.2	-0.13	2.4
chr10	104003245	0.155	4.86	0.894	-0.04	17.3
chr10	104194548	0.329	5.84	0.744	-0.12	36.42
chr10	104215825	3.35	6.75	0.000704	-0.05	135.11
chr10	104364288	-0.0489	5.39	0.975	-0.17	23.58
chr10	104405896	-1.67	6.75	0.0571	-0.2	26.75
chr10	104431109	1	4.89	0.329	-0.03	21.78
chr10	104614046	-2.25	6.47	0.0123	-0.02	9.83
chr10	104746528	-0.176	4.1	0.942	-0.14	6.82
chr10	104748940	1.45	6.5	0.108	0.13	84.69
chr10	104805916	-1.05	3.73	0.353	-0.16	3
chr10	104809193	-0.76	4.66	0.442	-0.16	10.21
chr10	104842712	-0.966	4.96	0.301	-0.14	12.88
chr10	104885777	-5.27	7.05	3.95e-07	12.58	1.65
chr10	105127701	-1.99	6.2	0.0259	-0.01	10.52
chr10	105264285	-1.28	5.19	0.163	-0.22	10.3
chr10	105358776	-0.929	4.92	0.33	-0.15	9.12
chr10	105378668	0.792	4.07	0.472	-0.07	6.35
chr10	105455494	-2.31	5.36	0.0123	-0.21	5.22
chr10	105699449	-0.993	3.76	0.353	-0.16	4.43
chr10	105880771	-1.03	6.52	0.241	2.66	40.75
chr10	105880993	-1.28	4.81	0.185	-0.13	6.81
chr10	106089155	-0.99	5.75	0.266	-0.13	20.08
chr10	106109494	-1.65	6.83	0.0602	4.07	34.33
chr10	106337951	0.368	3.98	0.803	-0.14	8.14
chr10	10819374	0.0517	4.37	1	-0.21	11.1
chr10	108702173	1.04	4.92	0.312	-0.19	18.18
chr10	108727426	-2.17	3.87	0.0407	0.01	2.12
chr10	108782890	3.19	5.94	0.00224	-0.12	67.01
chr10	108785655	0.973	5.11	0.315	-0.18	22.6
chr10	108788193	0.222	4.91	0.828	-0.03	16.17
chr10	108807145	0.492	3.86	0.72	-0.12	8.02
chr10	108835126	-0.518	4.02	0.656	-0.21	5.49
chr10	109040307	0.155	3.63	1	-0.1	6.42
chr10	111503470	0.148	4.43	0.906	-0.2	12.12
chr10	1116972	-0.425	4.41	0.685	-0.2	6.35
chr10	111738347	-0.912	5.25	0.31	-0.19	12.46
chr10	111827781	-0.848	6.23	0.335	0.62	33.29
chr10	111836818	-0.156	6.84	0.863	0.51	71.59
chr10	111897065	-0.272	6.37	0.764	-0.19	44.57
chr10	111981771	-0.993	6.14	0.264	-0.2	22.54
chr10	112018463	0.425	4.73	0.695	-0.17	13.83
chr10	112033442	-2.37	5.92	0.0094	1.24	9.61
chr10	11205334	-3	6.65	0.00114	1.01	9.72
chr10	112138412	2.07	5.41	0.0402	-0.02	42.09
chr10	112152789	-1.76	4.9	0.0596	-0.13	8.52
chr10	11220691	-1.11	4.83	0.228	0	6.77
chr10	112206965	1.51	5.71	0.109	-0.15	43.7
chr10	11220911	-3.6	7	0.000143	9.19	7.01
chr10	112263961	-3.54	7.03	0.000187	8.74	9.84
chr10	112288952	-3.94	6.27	7.01e-05	2.81	4.19
chr10	112370174	-0.319	5.97	0.725	-0.17	30
chr10	11239473	-3.6	6.52	0.000176	2.02	4.44
chr10	112424867	2.96	6.12	0.00302	-0.14	71.44
chr10	112506272	-2.3	5.94	0.0124	-0.17	7.26
chr10	112525402	-1.67	6.43	0.0606	1.56	25.41
chr10	112534076	-4.09	7.85	2.22e-05	14.85	6.68
chr10	112617497	0.942	7.36	0.275	-0.2	151
chr10	112618200	-1.56	5.52	0.0864	-0.21	9.91
chr10	112632614	-0.208	6.65	0.815	-0.06	61.94
chr10	112662218	-0.2	5.84	0.839	-0.21	33.4
chr10	112727187	-1.48	4.9	0.12	-0.15	8.75
chr10	112797832	-0.306	3.88	0.803	-0.14	7.17
chr10	112935746	-0.471	4.48	0.658	0.04	9.13
chr10	114087610	-0.437	3.64	0.705	-0.15	4.41
chr10	114143361	1.21	4.9	0.255	-0.14	18.43
chr10	114220878	-0.109	4.6	0.918	-0.19	11.78
chr10	114413168	0.124	4.42	0.952	-0.21	11.86
chr10	114603556	0.305	4.86	0.787	-0.2	15.28
chr10	114741501	-5.64	6.28	2.01e-07	6.42	0.63
chr10	114847314	0.237	4.49	0.862	-0.21	10.6
chr10	114871835	-1.12	3.82	0.293	-0.18	4.43
chr10	11541587	0.604	5.48	0.544	-0.21	24.08
chr10	115426815	-4.59	6.47	6.02e-06	4.47	2.56
chr10	11548604	0.12	5.01	0.937	-0.16	20.5
chr10	115495898	-1.23	4.83	0.185	-0.07	9.48
chr10	115535690	0.237	3.45	1	-0.05	4.89
chr10	115747736	-3.02	5.46	0.00189	1.1	5.08
chr10	115785271	-1.11	7.27	0.199	5.56	70.4
chr10	115820417	-1.19	4.37	0.226	-0.22	7.28
chr10	11602603	-0.912	5.25	0.31	0	13.01
chr10	116408375	0.584	4.73	0.614	-0.21	19.63
chr10	11643800	-1.54	5.42	0.0914	-0.16	8.57
chr10	116509038	1.51	4.8	0.141	-0.15	21.78
chr10	116636761	-0.911	4.99	0.337	-0.2	13.65
chr10	116697970	-1.72	6.43	0.0536	-0.04	19.42
chr10	11682408	2.6	5.98	0.00814	-0.13	61.38
chr10	11684801	-1.89	5.34	0.0411	0.54	8.82
chr10	1169300	-0.568	4.91	0.566	-0.11	13.95
chr10	11720313	-4.91	6.58	2.36e-06	3.98	1.26
chr10	11752870	-0.778	4.98	0.412	-0.19	13.7
chr10	11752971	-1.09	6.26	0.223	5.42	32.06
chr10	11789363	-0.162	4.24	0.896	-0.19	7.96
chr10	117923422	-0.507	3.42	0.742	-0.15	4.81
chr10	11824957	0.041	5.76	0.981	-0.2	27.8
chr10	118249788	-1.06	4.26	0.298	-0.22	6.47
chr10	118766745	2.1	4.54	0.0677	-0.06	18.08
chr10	11879581	-0.242	5.02	0.815	-0.18	15.43
chr10	118935608	0.63	6.78	0.473	0.04	94.89
chr10	118986570	-0.537	4.13	0.584	-0.16	4.54
chr10	119016622	0.873	4.66	0.386	-0.17	17.04
chr10	119032358	1.83	5.21	0.0736	-0.12	29.87
chr10	119033685	-0.176	4.1	0.942	-0.17	7.9
chr10	119123798	-1.08	5.02	0.24	0.03	10.93
chr10	119136108	-0.0385	5.21	1	-0.16	19.25
chr10	119164546	1.06	3.39	0.526	-0.04	3.74
chr10	119171120	1.17	4.72	0.257	-0.17	16.26
chr10	119171468	3.1	4.98	0.00768	-0.04	27.52
chr10	11917917	1.14	5.23	0.24	-0.2	22.39
chr10	119214208	-0.39	3.67	0.783	-0.17	5.69
chr10	119378921	0.404	5.02	0.683	-0.18	22.39
chr10	119522403	1.31	5.11	0.196	-0.17	29.22
chr10	119728262	1.2	4.57	0.259	-0.15	17.31
chr10	119762344	-0.537	4.35	0.588	-0.18	8.87
chr10	120129465	-0.0899	4.01	1	-0.2	7.42
chr10	120143009	0.648	3.45	0.725	-0.06	5.93
chr10	120183497	0.813	5.62	0.387	-0.22	36.57
chr10	120230212	1.11	4.3	0.331	-0.12	13.14
chr10	120261285	0.288	4.85	0.787	-0.1	18.63
chr10	12028792	-1.87	5.45	0.0407	-0.2	6.11
chr10	1205595	1.85	5.76	0.0565	-0.21	49.27
chr10	120760312	-0.123	3.45	0.913	-0.11	4.96
chr10	120852663	-0.191	4.22	0.896	-0.14	8.87
chr10	120891615	-1.63	5.98	0.0684	-0.13	14.55
chr10	120921301	1.34	5.76	0.16	-0.12	42.77
chr10	120934864	1.14	5.34	0.249	-0.04	29.33
chr10	12105609	0.0159	4.68	1	-0.15	11.46
chr10	121075257	-2.78	5.84	0.00283	-0.19	5.72
chr10	121121893	0.238	4.92	0.828	-0.19	19.43
chr10	121151023	-2.05	4	0.0464	-0.19	3.1
chr10	121393864	0.267	4.09	0.82	-0.12	10.24
chr10	121412140	-1.67	5.62	0.0631	0	10.13
chr10	121441775	0.296	4.65	0.793	-0.06	13.36
chr10	121447944	-1.41	5.27	0.127	-0.21	12.69
chr10	121464177	-7.05	7.25	1.49e-09	12.23	0.03
chr10	121465045	-6.36	6.9	1.84e-08	14.78	0.29
chr10	121544343	-3.8	5.96	0.000102	1.4	2.06
chr10	121655929	0.897	5.94	0.33	-0.21	53.97
chr10	121904849	1.45	4.56	0.179	-0.12	16.29
chr10	12235434	0.724	5.41	0.44	-0.11	30.18
chr10	12237139	-0.467	5.38	0.604	-0.07	19
chr10	12250672	-0.202	4.97	0.84	-0.19	13.72
chr10	122612504	-0.817	4.47	0.41	-0.02	7.62
chr10	122728899	-4.89	4.85	1.14e-05	3.22	0.21
chr10	12307998	0.808	6.37	0.361	-0.11	67.77
chr10	123186014	-0.895	3.81	0.412	-0.2	3.59
chr10	12318843	0.717	4.39	0.524	-0.17	14.16
chr10	123591528	-0.793	4.21	0.443	-0.21	6.94
chr10	12374743	-3.22	5.27	0.0012	1.2	3.54
chr10	123903222	-0.175	3.42	1	-0.12	4.72
chr10	124060680	-1	4.2	0.302	-0.2	6.23
chr10	124431125	0.589	3.93	0.608	-0.12	9.46
chr10	124690838	1.58	5.32	0.104	-0.19	32
chr10	124692961	1.17	5.46	0.23	-0.2	36.63
chr10	124822408	0.373	3.55	0.832	-0.07	5.08
chr10	124869239	0.38	4.16	0.776	-0.17	11.28
chr10	124899210	-0.121	5.96	0.917	-0.21	34.05
chr10	12490917	-3.57	6.05	0.000227	0.79	3.68
chr10	124917002	-0.583	5.32	0.529	-0.19	16.36
chr10	125157817	-7.13	6.24	1.83e-08	3.37	0.02
chr10	125157951	-7.44	6.67	3.64e-09	9.43	0.02
chr10	12517204	-0.76	5.23	0.422	0.57	17.04
chr10	125187129	-0.64	5	0.509	-0.06	16.28
chr10	125374622	0.251	5.17	0.827	-0.18	22.81
chr10	125608626	-5.68	6.61	1.46e-07	11.7	0.91
chr10	126043725	-0.93	5.24	0.31	-0.19	14.59
chr10	126109630	0.792	4.87	0.454	-0.21	18.18
chr10	126142758	1.13	5.23	0.24	-0.2	31.44
chr10	126175519	1.77	5.33	0.0764	-0.2	34.85
chr10	126236417	2.71	6.55	0.00444	-0.21	110.7
chr10	126327005	-0.27	4.5	0.826	-0.16	12.87
chr10	126329450	-0.717	4.9	0.458	-0.13	11.07
chr10	126360290	0.0088	4.94	1	-0.2	15.67
chr10	126381622	1.27	4.42	0.262	0	13.11
chr10	126406741	-0.454	7.37	0.594	1.03	94.53
chr10	126734546	2.25	5.7	0.0219	-0.1	49.97
chr10	126753572	-5.69	7.55	8.89e-08	18.74	2.37
chr10	127080910	0.368	3.98	0.803	-0.15	8.14
chr10	127093648	2.73	5.33	0.00972	-0.09	45.23
chr10	127256280	0.602	3.42	0.725	-0.06	3.8
chr10	127293882	0.386	4.32	0.747	-0.2	10.94
chr10	127294048	7.59	3.46	0.00664	-0.02	8.92
chr10	12752998	-0.849	6.2	0.343	-0.04	32.5
chr10	128329165	0.817	3.57	0.582	-0.06	7.61
chr10	13027523	0.329	3.52	0.913	-0.09	4.41
chr10	130377798	1.02	4.24	0.387	-0.12	10.22
chr10	130404507	1.2	4.57	0.259	-0.15	16.52
chr10	130506641	1.23	3.87	0.302	-0.06	8.04
chr10	1311250	0.413	4.34	0.747	-0.2	12.59
chr10	13134000	0.459	4.37	0.704	-0.17	11.05
chr10	13163311	-0.203	4.33	0.852	-0.11	9.86
chr10	13178842	-0.346	4.46	0.779	-0.22	8.82
chr10	132328950	0.138	3.39	1	-0.09	5.56
chr10	133384	1.89	4.66	0.0844	-0.09	19.13
chr10	133473693	-6.03	5.9	2.68e-07	3.62	0.12
chr10	133878195	0.457	3.6	0.757	-0.09	6.67
chr10	134133823	-1.52	6.77	0.0848	1.37	35.39
chr10	134136438	-0.29	5.31	0.773	-0.14	22.32
chr10	134281340	-0.153	3.64	0.923	-0.15	5.36
chr10	134365125	-2.14	5.47	0.0202	-0.21	6.17
chr10	13492308	-0.275	4.04	0.82	-0.21	5.7
chr10	134956903	0.0455	4.49	1	-0.19	9.91
chr10	135059457	0.803	4.61	0.435	-0.15	12.23
chr10	135092130	-0.0247	6.36	0.987	-0.16	45.61
chr10	13747917	-1.14	5.29	0.213	-0.06	9.47
chr10	13765528	-1.33	7.24	0.124	8.53	59.79
chr10	14082512	-0.616	4.74	0.55	0.18	12.37
chr10	14218508	-0.0246	4.05	1	-0.19	7.9
chr10	14227520	-2	6.7	0.0239	6.47	23.06
chr10	14227765	-2.09	6.81	0.0191	4.17	21.91
chr10	14287135	0.171	4.45	0.906	-0.17	11.68
chr10	14417252	-0.722	4.14	0.457	-0.16	7.28
chr10	1463230	-2.46	4.96	0.0107	-0.03	2.62
chr10	14644309	-3.18	6.71	0.000636	3.21	10.07
chr10	14826728	-0.908	3.67	0.427	-0.21	3.76
chr10	14839169	-0.153	3.64	0.923	-0.15	4.86
chr10	14857844	-0.66	4.28	0.539	-0.2	6.82
chr10	14880074	-1.39	5.78	0.118	0	8.17
chr10	15148582	-2.27	5.26	0.0168	-0.19	3.16
chr10	15179815	1.73	5.43	0.0754	-0.1	38.14
chr10	15224680	1.59	5.18	0.114	-0.2	30.6
chr10	15387026	2.34	5.77	0.0172	-0.19	53.85
chr10	15493331	3.23	5.46	0.00293	-0.06	34.13
chr10	15528107	4.25	5.44	0.000302	-0.03	48.03
chr10	15599396	0.894	3.63	0.521	-0.06	5.73
chr10	15745613	2.94	5.74	0.00481	-0.12	56.81
chr10	15831930	-0.943	3.79	0.353	-0.08	2.36
chr10	15844518	0.149	4.76	0.924	-0.21	12.54
chr10	15894268	-0.645	4.8	0.501	-0.09	9.84
chr10	15921195	-0.0685	5.12	0.971	-0.13	16.85
chr10	15944802	-0.044	4.74	1	-0.1	13.11
chr10	16158634	-0.869	5.37	0.346	0.71	16.85
chr10	16479686	-1.76	5.69	0.0499	-0.18	8.85
chr10	16859797	1.54	7.65	0.0786	-0.02	210.91
chr10	16885408	-1.52	5.18	0.1	-0.02	6.99
chr10	16933895	2.19	5.48	0.0316	-0.17	44.36
chr10	16934103	1.83	5.76	0.0565	-0.14	51.26
chr10	17030264	0.155	4.17	0.945	-0.2	7.68
chr10	17038431	2.92	6.51	0.00267	-0.2	101.34
chr10	17044414	-0.23	4.62	0.841	-0.22	11.54
chr10	17045328	1.73	5.14	0.0911	-0.15	26.46
chr10	17050102	-0.385	3.83	0.733	-0.2	4.23
chr10	17064986	0.988	4.74	0.323	-0.07	14.24
chr10	17065620	-2.42	5.76	0.00927	1.78	6.57
chr10	17203990	1.01	5.76	0.277	0.18	42.44
chr10	17211989	0.112	4.28	1	-0.19	7.61
chr10	17241687	0.937	5.47	0.317	-0.15	28.93
chr10	17245671	1.06	4.27	0.358	-0.02	8.25
chr10	17258391	-0.259	6.08	0.773	0.29	32.91
chr10	17258680	0.878	5.58	0.351	-0.21	34.89
chr10	17272772	-0.927	5.88	0.297	-0.21	19.51
chr10	17465921	3.25	6.37	0.00114	-0.15	95.65
chr10	17466440	0.992	4.42	0.369	-0.15	9.68
chr10	17468013	1.14	5.61	0.223	-0.18	30.65
chr10	17494757	1.01	5.6	0.273	0.02	35.92
chr10	17506747	0.65	4.17	0.551	-0.13	9.96
chr10	17551287	0.789	6.59	0.377	-0.12	81.49
chr10	17649706	-2.3	4.96	0.016	-0.14	2.62
chr10	17658479	2.53	6.15	0.00889	-0.2	78.07
chr10	17658864	-0.349	3.74	0.783	-0.18	5.84
chr10	17701528	0.514	4.68	0.603	-0.07	13.35
chr10	17704845	1.54	5.82	0.0994	-0.22	42.98
chr10	17707917	0.086	4.27	1	-0.04	7.86
chr10	17724759	-0.959	4.48	0.308	-0.1	5.02
chr10	19024900	2.5	4.49	0.0303	-0.04	15.04
chr10	19057061	0.267	4.09	0.82	-0.18	10.24
chr10	19621421	0.966	3.32	0.526	-0.04	6.07
chr10	21144598	0.112	3.98	0.937	-0.18	6.13
chr10	21333413	3.45	5.47	0.00186	-0.06	47.21
chr10	21333724	0.442	4.12	0.705	-0.17	6.54
chr10	21386654	3.37	6.47	0.000775	-0.17	106.29
chr10	21419247	3	6.16	0.00265	-0.18	76.99
chr10	21470585	0.992	4.42	0.369	-0.11	12.38
chr10	21625974	0.929	4.84	0.385	-0.19	15.65
chr10	21741326	-0.0569	4.03	1	-0.19	6.59
chr10	21813980	-0.413	6.24	0.642	1.06	35.72
chr10	21820333	-0.13	4.86	0.93	-0.07	10.7
chr10	21906391	-0.808	4.71	0.399	-0.02	9.85
chr10	22013735	0.863	8.11	0.311	9.85	272.44
chr10	22096201	0.7	4.8	0.502	-0.09	10.51
chr10	22100325	0.131	5.31	0.922	-0.19	19.25
chr10	22209015	-0.267	3.9	0.871	-0.13	4.85
chr10	22216070	0.216	4.48	0.862	-0.19	9.84
chr10	22232737	-0.154	4.58	0.875	-0.19	8.22
chr10	22233813	1.54	5	0.124	-0.1	24.63
chr10	22251001	1.72	6.21	0.0615	-0.22	66.36
chr10	22306337	2.06	5.81	0.0343	-0.22	49.43
chr10	22445870	1.17	3.83	0.336	-0.06	7.57
chr10	22499407	0.986	5.01	0.321	-0.2	25.11
chr10	22508455	-1.11	5.06	0.24	-0.13	9.09
chr10	22518513	-1.2	7.15	0.165	1.91	52.72
chr10	22597507	-4.07	6	5.54e-05	5.61	0.99
chr10	22604056	-0.24	5.86	0.807	-0.19	31.7
chr10	22658625	0.0513	6.43	0.963	1.29	51.96
chr10	22670867	-0.0246	4.32	1	-0.03	7.17
chr10	22675609	-0.0488	4.43	1	-0.21	8.03
chr10	22679259	1.78	5.71	0.0655	-0.21	41.4
chr10	22707982	0.0088	4.94	1	-0.19	15.67
chr10	22768465	0.0502	5.76	0.981	0.1	34.21
chr10	22793857	0.838	4.64	0.41	-0.1	13.83
chr10	22905118	-1.8	6.33	0.0431	-0.19	14.03
chr10	22907549	-1.4	5.87	0.119	0.18	16.96
chr10	22919722	-2.1	6.7	0.0183	0.8	17.15
chr10	22947787	0.179	5.59	0.87	-0.2	31.32
chr10	22955550	-1.13	5.79	0.213	0.43	14.79
chr10	22958352	-0.874	5.83	0.337	-0.13	21.09
chr10	22972305	-0.685	6.57	0.435	-0.05	44.31
chr10	22972566	-0.858	5.75	0.344	-0.2	17.87
chr10	22975467	0.671	4.52	0.521	-0.01	11.6
chr10	22979754	-0.247	6.08	0.789	0.14	41.17
chr10	22991547	0.194	5.75	0.844	-0.11	30.71
chr10	23007767	0.746	4.84	0.478	-0.03	19.66
chr10	23026657	2.79	6.14	0.00444	-0.16	75.53
chr10	23072943	-0.124	4.38	0.952	-0.21	9.96
chr10	23106078	1.51	6.37	0.096	-0.19	77.62
chr10	23122460	-0.607	4.09	0.528	-0.21	5.27
chr10	231724	-0.123	3.45	0.913	-0.05	4.96
chr10	23202704	0.438	4.5	0.685	-0.19	11.9
chr10	23386247	0.613	5.07	0.52	-0.05	20.52
chr10	23581044	0.368	3.98	0.803	-0.13	9.46
chr10	237813	-0.73	4.43	0.462	-0.11	8.87
chr10	23801505	1.87	5.78	0.0525	-0.18	51.36
chr10	24316275	-0.643	4.07	0.568	-0.18	7.68
chr10	24652205	-1.16	3.67	0.297	-0.2	3.33
chr10	24672772	-1.96	6.51	0.029	-0.11	20.9
chr10	24846261	-1.14	4.75	0.228	-0.19	5.61
chr10	24958418	-1.01	4.54	0.304	-0.19	7.01
chr10	24970666	0.0906	5.47	0.93	-0.22	21.19
chr10	24995482	-0.49	5.41	0.592	-0.13	17.56
chr10	25009329	-0.985	5.22	0.289	-0.1	10.56
chr10	25032841	0.507	3.36	0.808	-0.06	3.77
chr10	25162347	2.82	6.3	0.00419	-0.19	81.08
chr10	25182292	0.00383	4.21	1	-0.06	7.2
chr10	25186418	2.94	6.11	0.00322	-0.01	69.37
chr10	25198156	0.626	5.08	0.52	-0.18	19.41
chr10	25210491	-1.74	6	0.0507	0.37	12.66
chr10	25260549	0.00126	4.34	1	-0.21	8.82
chr10	25348110	1.45	4.04	0.219	-0.05	8.2
chr10	25349159	2.81	5.63	0.00715	-0.06	49.14
chr10	25375019	0.183	4.19	0.945	-0.2	8.43
chr10	25782205	1.48	5.37	0.125	-0.21	28.48
chr10	25782630	2.96	4.87	0.012	-0.04	23.59
chr10	26042839	-0.572	4.11	0.584	-0.2	6.94
chr10	26986025	1.71	4.75	0.108	-0.01	18.5
chr10	26986105	-1.92	5.86	0.035	0.6	14.1
chr10	27099527	0.395	4.82	0.711	-0.09	14.43
chr10	27158626	-0.139	5.15	0.914	0.13	20.45
chr10	27171157	-1.89	5	0.0436	-0.2	7.34
chr10	27444955	-0.185	5.89	0.844	-0.11	28.81
chr10	27595835	-0.0246	3.72	1	-0.15	7.35
chr10	27649675	-2.69	5.3	0.00468	-0.08	3.42
chr10	28031351	-1.96	5.27	0.0333	-0.2	8.43
chr10	28377039	1.91	5.27	0.0598	-0.18	36.74
chr10	28461019	0.144	4	0.937	-0.18	7.9
chr10	28770468	0.112	3.6	1	-0.12	4.87
chr10	28783466	2.12	5.44	0.0365	-0.18	34.33
chr10	28877098	0.71	4.54	0.491	-0.09	13.36
chr10	28882028	-0.141	4.93	0.902	-0.18	14.07
chr10	28958913	0.708	4.01	0.559	-0.12	7.45
chr10	29000145	-0.0982	3.85	1	-0.18	4.46
chr10	29004873	0.687	4.67	0.49	-0.21	17.31
chr10	29128746	1.62	4.68	0.134	-0.12	15.52
chr10	29161902	0.633	4.63	0.548	-0.21	13.71
chr10	29229034	3.31	6.04	0.0015	-0.12	74.94
chr10	29238203	0.665	5.01	0.5	-0.14	22.58
chr10	29262634	1.18	5.26	0.219	-0.18	29.11
chr10	29281070	0.461	3.9	0.733	-0.15	5.91
chr10	29298568	2.1	5.25	0.0428	-0.15	32.86
chr10	29353495	1.82	5.03	0.0708	-0.15	26.49
chr10	29419254	0.0682	4.81	1	-0.22	14.59
chr10	29609961	-0.0609	3.87	1	-0.18	5.95
chr10	29701564	-0.604	5.5	0.502	0.31	19.32
chr10	29771025	0.138	3.39	1	-0.09	4.43
chr10	30291587	-0.608	4.41	0.567	-0.12	6.98
chr10	30314785	-0.0731	3.48	1	-0.04	4.66
chr10	30359209	1.83	5.21	0.0736	-0.18	31.59
chr10	30645674	0.509	4.25	0.682	-0.11	10.45
chr10	30663379	2.78	5.98	0.00523	-0.18	66.21
chr10	30680194	-0.908	3.67	0.427	-0.13	2.45
chr10	30685409	2.26	5.18	0.028	-0.03	32.13
chr10	30703159	0.164	7.27	0.857	1.6	113.8
chr10	30707775	-0.53	6.61	0.538	1.59	52.71
chr10	30719677	-1.37	5.15	0.134	-0.15	8.44
chr10	30723501	-0.779	6.81	0.374	-0.07	53.57
chr10	30726158	-0.798	6.11	0.371	-0.21	20.41
chr10	30780290	-2.5	5.41	0.00752	-0.2	5.91
chr10	30792998	-0.509	4.94	0.598	-0.03	11.61
chr10	30793930	-0.884	4.35	0.378	-0.02	5.7
chr10	30823670	-0.58	5.83	0.516	-0.08	20.89
chr10	30863516	0.603	5.16	0.548	-0.22	23.05
chr10	30971533	-1.05	4.73	0.268	-0.19	6.96
chr10	31046027	-0.419	3.95	0.757	-0.09	7.42
chr10	31248293	-10.6	5.43	4.82e-08	5.24	0
chr10	3141649	-0.59	4.51	0.561	-0.19	7.4
chr10	31427273	-1.12	3.82	0.293	-0.1	3.97
chr10	31657811	-2.39	4.46	0.0144	0.66	3.33
chr10	32049397	-1.91	5.61	0.035	-0.05	7.43
chr10	32230020	-1.43	5.21	0.125	-0.02	9.61
chr10	32236740	0.389	5.01	0.71	-0.22	15.24
chr10	32261576	9	4.64	9.52e-05	-0.02	18.67
chr10	32261783	3.45	5.93	0.000942	-0.09	68.41
chr10	32354956	1.33	5.26	0.172	-0.21	33.39
chr10	3240084	-3.27	5.65	0.000694	2.03	2.72
chr10	32464789	0.112	3.6	1	-0.12	4.63
chr10	32635180	-1.81	6.02	0.0455	-0.07	10.51
chr10	32661337	-0.76	5.47	0.391	-0.16	18.68
chr10	32663734	-0.131	4.59	0.918	-0.04	9.75
chr10	33237660	0.885	6.04	0.323	-0.19	50.58
chr10	33275123	1.4	5.19	0.161	-0.19	27.24
chr10	33356050	0.794	4.99	0.436	-0.2	21.22
chr10	33446239	0.315	4.27	0.841	-0.18	9.61
chr10	34255312	0.719	3.79	0.569	-0.09	7.78
chr10	34785099	0.602	3.42	0.725	-0.06	5.13
chr10	34955409	-0.497	4.47	0.658	-0.09	5.14
chr10	35231077	0.1	4.4	0.952	-0.12	10.94
chr10	3524697	-2.03	5.47	0.0264	-0.04	8.05
chr10	35281172	1.85	5.39	0.063	-0.1	38.29
chr10	35294994	0.573	5.04	0.566	-0.15	19.08
chr10	35379625	0.559	7.61	0.519	-0.18	166.8
chr10	35413677	1.2	5.57	0.206	-0.04	35.37
chr10	35471765	-0.287	4.28	0.8	-0.06	7.96
chr10	35556900	0.459	4.22	0.728	-0.18	9.37
chr10	35580918	0.33	4.43	0.807	-0.21	11.29
chr10	35621290	0.628	6.08	0.492	-0.13	47.81
chr10	35675813	0.46	5.15	0.654	-0.15	21.28
chr10	35703451	1.41	5.19	0.153	-0.12	32
chr10	35703503	10.1	5.6	5.42e-06	-0.01	59.18
chr10	35742934	1.02	4.24	0.387	-0.01	10.22
chr10	35829697	0.89	4.67	0.386	-0.17	14.55
chr10	35924625	-2.79	5.24	0.00395	-0.04	2.62
chr10	3599003	1.53	5.4	0.115	-0.21	40.4
chr10	36217361	-1.13	3.92	0.289	-0.2	4.41
chr10	3707786	2.71	5.03	0.0148	-0.05	22.15
chr10	3710702	4.84	7.38	5.37e-06	-0.12	239.14
chr10	3782829	-1.06	5.46	0.239	-0.12	13.54
chr10	3786597	1.31	4.98	0.204	-0.04	25
chr10	3825264	-2.29	6.38	0.0119	2.05	10.91
chr10	3826202	-1.14	5.79	0.201	-0.17	16.64
chr10	38645341	-1.16	3.67	0.297	-0.08	4.81
chr10	3894591	-1.79	6.7	0.0427	4.05	21.65
chr10	3916156	-1.42	6.08	0.111	0.14	21.79
chr10	3950580	-0.438	4.19	0.693	-0.21	7.9
chr10	3969079	10.4	5.85	1.84e-06	-0.02	72.29
chr10	3969157	1.23	4.92	0.241	-0.2	23.39
chr10	42926749	0.738	4.41	0.524	-0.18	14.43
chr10	43079448	2.08	5.56	0.0348	-0.2	45.05
chr10	43140703	3.39	5.23	0.00321	-0.04	32.74
chr10	43142685	1.35	4.24	0.222	-0.09	7.23
chr10	43175927	1.98	4.09	0.0948	-0.04	11.86
chr10	43264452	0.673	4.36	0.56	-0.18	10.37
chr10	43278181	-2.64	6.51	0.00374	-0.19	8.34
chr10	43281406	-0.381	3.97	0.757	-0.17	5.06
chr10	43430501	1.68	4.73	0.116	-0.09	21.58
chr10	43876369	1.08	5.88	0.238	0.05	44.6
chr10	43894932	0.312	6.36	0.733	-0.15	54.41
chr10	43903313	1.31	8.27	0.128	0.06	999
chr10	43913597	1.48	5.06	0.137	-0.06	24.63
chr10	43913709	1.4	7.34	0.112	-0.2	165.36
chr10	43916546	0.156	6.49	0.872	-0.03	54.54
chr10	43920073	0.207	4.98	0.836	-0.2	14.94
chr10	44479727	0.82	4.29	0.492	-0.07	9.91
chr10	44741151	0.205	4.89	0.861	-0.1	18.08
chr10	44956243	-0.229	3.39	0.907	-0.12	3.54
chr10	45284389	1.3	4.21	0.243	-0.09	11.05
chr10	45360444	-1.11	5.11	0.239	-0.06	7.09
chr10	45387356	1.5	5.38	0.12	-0.21	34.48
chr10	45454711	-1.05	5.92	0.244	-0.08	21.24
chr10	45497214	-0.883	5.86	0.32	-0.18	17.1
chr10	45648299	0.575	3.69	0.689	-0.09	6.24
chr10	45720232	1.67	3.85	0.191	-0.04	9.52
chr10	45737509	2.68	5.89	0.00728	-0.13	60.9
chr10	45774526	0.438	4.5	0.685	-0.21	9.75
chr10	45871911	-0.71	5.66	0.437	0.09	24.4
chr10	45966238	0.012	6.77	1	0.22	61.89
chr10	45991442	-1.05	4.43	0.292	0	4.92
chr10	46094653	-0.104	4.7	0.922	-0.21	10.19
chr10	46123099	-0.0246	4.19	1	-0.21	7.96
chr10	46152677	-1.03	5.04	0.261	-0.15	12.03
chr10	46962716	0.684	4.79	0.528	-0.07	14.01
chr10	46981864	-0.203	4.33	0.852	-0.14	5.68
chr10	47084001	-0.345	4.13	0.728	-0.16	4.58
chr10	4750800	-0.267	3.9	0.871	-0.2	3.78
chr10	47660620	1.06	4.27	0.358	-0.05	10.7
chr10	4857657	-1.46	4.32	0.144	-0.08	2.83
chr10	4862173	1.47	4.94	0.139	-0.16	20.83
chr10	4891051	1.5	5.12	0.14	-0.12	16.54
chr10	4891923	-1.4	5.58	0.124	-0.2	9.68
chr10	4909834	3.22	6.34	0.00128	-0.18	82.12
chr10	49333839	3.77	4.2	0.00908	-0.02	17.31
chr10	49540400	-0.797	5.1	0.384	-0.19	14.97
chr10	49640182	1.14	4.85	0.255	-0.15	14.94
chr10	49678359	1.76	5.16	0.0863	-0.07	17.81
chr10	49815140	0.558	4.28	0.639	-0.06	10.94
chr10	49864546	-1.36	5.83	0.128	-0.01	13.04
chr10	5007111	1.8	4.59	0.106	-0.09	15.53
chr10	50184403	0.176	4.03	0.937	-0.08	6.56
chr10	50275204	1.13	4.09	0.321	-0.09	8.31
chr10	50362940	0.929	4.84	0.385	-0.13	15.65
chr10	50369697	1.93	6.2	0.0401	-0.11	60.57
chr10	50394888	-0.135	5.01	0.906	-0.12	9.77
chr10	50409093	1.57	5.17	0.12	-0.2	22.63
chr10	50439658	0.765	4.05	0.514	-0.09	5.77
chr10	5051556	1.69	4.22	0.132	-0.06	13.14
chr10	50568000	0.388	3.79	0.783	-0.07	6.71
chr10	5114220	1.65	5.08	0.113	-0.18	20.71
chr10	51518378	1.98	6.25	0.0341	-0.18	76.66
chr10	51563723	1.45	5.93	0.12	-0.12	49.37
chr10	51574679	0.716	6.08	0.432	-0.18	50.31
chr10	51576121	0.6	5.61	0.524	-0.2	32.74
chr10	51577138	0.886	5.52	0.346	-0.16	23.74
chr10	51594265	2.88	6.35	0.00344	-0.2	88.9
chr10	51594410	2.41	5.3	0.0188	-0.11	34.09
chr10	52086847	1.13	6.42	0.21	-0.19	60.43
chr10	52111704	0.353	4.9	0.755	-0.2	14.8
chr10	52145611	-0.391	4.62	0.687	-0.13	8.68
chr10	52167348	0.628	5.17	0.528	-0.22	24.37
chr10	52170021	-0.176	4.75	0.888	-0.22	9.48
chr10	52191824	-7.42	6.81	2.08e-09	12.43	0
chr10	52200411	-0.608	4.41	0.567	-0.21	7.96
chr10	52268203	-6.93	6.89	6.28e-09	10.58	0
chr10	52268327	-6.9	6.58	5.14e-09	9.43	0
chr10	52271832	-1	6.08	0.254	0.23	25.51
chr10	52310128	3.21	6.73	0.00113	-0.19	128.14
chr10	52310310	2.21	5.38	0.0297	-0.1	29.72
chr10	52325208	1.32	5.57	0.163	-0.2	31.05
chr10	52331878	0.485	5.16	0.63	-0.22	16.87
chr10	52337541	2.46	5.11	0.021	-0.08	26.53
chr10	52337703	1.4	6.17	0.127	-0.17	60.01
chr10	52340609	-0.667	4.79	0.501	-0.02	3.17
chr10	52346481	1.08	5.81	0.245	-0.13	38.58
chr10	52352824	0.219	4.71	0.882	-0.21	7.77
chr10	52365344	0.994	6.32	0.273	-0.19	64.83
chr10	52366149	-0.2	4.64	0.841	-0.1	7.54
chr10	52366494	0.114	5.3	0.947	-0.22	20.25
chr10	5245951	-0.345	4	0.82	-0.21	6.18
chr10	52498265	-0.345	3.85	0.803	-0.06	4.31
chr10	5276226	0.4	4.93	0.696	-0.15	20.5
chr10	5326636	1.05	5.63	0.272	-0.06	33.37
chr10	5333679	0.523	4.8	0.633	-0.18	16.6
chr10	5333907	1.76	5.46	0.0689	-0.21	38.56
chr10	5484215	-0.128	5.61	0.916	-0.19	25.72
chr10	5504632	2.77	6.12	0.00473	-0.13	72.04
chr10	5521619	0.917	5.18	0.337	-0.18	20.58
chr10	5570623	2.14	4.21	0.0682	-0.04	11.65
chr10	5590973	0.269	4.94	0.797	-0.19	8.25
chr10	5598223	-0.796	4.1	0.407	-0.2	5.27
chr10	5623782	-6.28	6.18	9.48e-08	4.25	0
chr10	5631624	0.82	4.62	0.435	-0.12	14.2
chr10	5671981	-2.6	5.42	0.00557	-0.18	2.93
chr10	5701960	0.339	5.57	0.716	-0.11	27.6
chr10	5707830	0.167	4.47	0.954	-0.1	8.87
chr10	5708201	0.29	5.26	0.784	-0.18	24.1
chr10	5741380	-1.32	4.97	0.163	-0.19	8.06
chr10	58079340	-6.75	6.06	3.53e-08	7.17	0.02
chr10	5856670	-0.724	6.12	0.414	-0.13	27.15
chr10	58662521	-0.642	3.52	0.546	-0.18	4.48
chr10	5937011	1.42	5.9	0.127	-0.05	48.03
chr10	5974560	1.06	5.28	0.261	-0.21	29.7
chr10	5976150	0.478	4.65	0.635	-0.15	10.78
chr10	60026202	-1.29	5.94	0.147	-0.13	14.97
chr10	60026793	-0.911	5.92	0.309	-0.2	20.47
chr10	60028765	0.914	6.91	0.299	-0.01	99.58
chr10	60038249	1.51	4.8	0.141	-0.01	20.18
chr10	60108487	-0.59	4.51	0.561	-0.21	7.4
chr10	60110545	0.315	4.66	0.756	-0.11	11.32
chr10	6018076	-2.87	6.47	0.00188	0.62	8.22
chr10	6130826	-1.55	6.11	0.0842	-0.02	17.35
chr10	6134873	-0.974	5.17	0.302	0	11.61
chr10	61469421	-0.231	5.29	0.819	-0.07	19.25
chr10	61541471	1.72	3.39	0.284	-0.03	5.31
chr10	61638882	0.119	6.28	0.905	-0.12	51.61
chr10	61703507	0.138	3.39	1	-0.09	3.41
chr10	61719580	-0.0536	4.18	1	-0.17	6.76
chr10	61833405	-0.92	5.39	0.323	-0.15	13.77
chr10	61833832	-2.15	6.26	0.018	0.92	10.31
chr10	61860138	-0.76	4.87	0.427	-0.2	7.43
chr10	61901870	0.534	4.27	0.682	-0.13	3.85
chr10	61964006	-0.456	4.67	0.664	-0.18	9.39
chr10	61966715	0.615	4.62	0.548	-0.21	15.48
chr10	62022624	3.37	6.3	0.000918	-0.15	83.15
chr10	62051323	1.35	5.59	0.157	-0.07	38.92
chr10	62052515	1.75	3.91	0.15	-0.04	6.47
chr10	62059858	0.745	5.06	0.438	-0.14	13.17
chr10	62181208	1.37	4.26	0.203	-0.06	13.14
chr10	62186326	0.31	4.77	0.81	-0.21	15.09
chr10	62569097	0.484	4.23	0.728	-0.1	9.61
chr10	62762309	1.41	3.65	0.277	-0.04	5.93
chr10	63046608	-6.28	5.06	1.97e-07	2.43	0
chr10	63100966	-0.0569	4.03	1	-0.2	6.59
chr10	63136350	-0.588	3.55	0.626	-0.18	3.36
chr10	6316219	0.0861	5.22	0.944	-0.05	21.74
chr10	63246718	1.27	4.62	0.226	-0.09	14.79
chr10	63252234	0.315	4.27	0.841	-0.2	10.21
chr10	63314872	2.1	4.54	0.0677	-0.06	18.08
chr10	63415225	1.13	5.11	0.252	-0.21	25.69
chr10	63425786	2.48	5.12	0.0198	-0.09	36.18
chr10	63425862	4	5.23	0.000712	-0.03	38.29
chr10	63443287	0.856	3.6	0.521	-0.06	5.05
chr10	63489582	-0.0779	4.29	0.949	-0.21	8.13
chr10	63525398	2.3	6.22	0.0156	-0.19	73.64
chr10	63525540	4.47	6.01	8.69e-05	-0.03	76.36
chr10	63525636	2.47	5.6	0.0132	-0.15	42.21
chr10	63538093	-0.402	4.32	0.714	-0.18	3.51
chr10	63540333	2.22	5.67	0.0237	-0.17	39.44
chr10	63563221	-0.733	4.6	0.452	0	6
chr10	63590785	0.788	4.74	0.439	-0.19	11.57
chr10	63592835	0.919	4.96	0.372	-0.21	19.08
chr10	63595078	-0.587	5.21	0.542	-0.19	9.17
chr10	63659860	-0.117	6.61	0.893	0.03	58.82
chr10	63808017	-1.71	5.2	0.0659	-0.07	5.51
chr10	64003194	-1.55	6.39	0.0803	1.3	24.24
chr10	64484392	-0.512	5.07	0.6	-0.08	13.24
chr10	64571324	-6.35	7.45	1.18e-08	15.85	0.13
chr10	64843824	-2.22	5.45	0.0179	-0.2	4.6
chr10	64873957	3.08	5.33	0.00481	-0.06	38.56
chr10	64918052	-2.25	5.77	0.0155	-0.17	6.3
chr10	64996338	-2.15	5.93	0.018	1.92	9.48
chr10	65029064	-1.59	6.74	0.0707	0.25	22.1
chr10	65047553	-0.639	4.73	0.514	-0.07	10.81
chr10	6515590	0.268	5.58	0.804	-0.22	26.65
chr10	65234446	0.762	4.85	0.478	-0.15	19.13
chr10	65251455	2.84	6.18	0.00378	-0.08	82.36
chr10	65258613	-0.402	4.32	0.714	-0.06	5.04
chr10	65264116	-0.806	4.78	0.404	-0.19	5.79
chr10	6530089	2.83	4.77	0.0164	-0.03	24.83
chr10	65390907	-1.72	5.85	0.0577	-0.21	8.96
chr10	65463031	-0.585	6.88	0.503	2.54	67.56
chr10	65467262	-3.59	6.87	0.000155	8.07	6.39
chr10	65579713	-0.346	5.03	0.728	-0.19	17.04
chr10	65588967	-0.585	4.22	0.56	-0.17	6.59
chr10	66268061	1.87	5.4	0.0601	-0.19	30.57
chr10	66275948	0.569	4.45	0.625	-0.2	9.07
chr10	66283033	0.0159	4.68	1	-0.07	9.05
chr10	66408909	1.44	4.75	0.161	-0.11	18.89
chr10	66520327	0.314	3.74	0.85	-0.12	6.24
chr10	66627530	0.436	4.36	0.704	-0.2	10.81
chr10	6720346	-1.37	4.77	0.145	-0.17	4.55
chr10	6808221	-0.537	4.13	0.584	-0.2	6.15
chr10	6882289	-1.16	3.67	0.297	-0.21	2.95
chr10	69520240	-0.438	4.19	0.693	-0.15	6.82
chr10	69525162	-0.914	4.86	0.333	-0.11	10.81
chr10	69550895	1.36	6.95	0.125	1.1	124.77
chr10	69553290	-0.537	4.35	0.588	-0.22	4.55
chr10	69616344	-0.438	4.19	0.693	-0.16	6.47
chr10	6962154	-1.64	5.63	0.0698	-0.11	8.86
chr10	6962514	1.44	5.45	0.144	-0.16	31.48
chr10	69638073	-0.0779	4.29	0.949	-0.21	7.64
chr10	69644287	-2.02	6.53	0.0243	-0.11	15.38
chr10	69649518	-0.131	4.59	0.918	-0.19	9.84
chr10	69731251	1.83	4.61	0.0984	-0.07	16.02
chr10	69750051	0.933	4.97	0.354	-0.19	21.48
chr10	69792073	0.0861	5.22	0.944	-0.13	18.92
chr10	70032810	0.589	3.93	0.608	-0.12	7.05
chr10	70088197	-0.865	5.62	0.344	0.29	16.09
chr10	70091673	-0.927	6.23	0.294	-0.02	23.05
chr10	70091826	-2.32	6.1	0.0113	-0.1	2.85
chr10	70231015	-0.833	5.98	0.348	-0.01	18.53
chr10	70294397	0.786	3.83	0.517	-0.09	8.27
chr10	70302486	0.601	5.4	0.522	-0.07	26.02
chr10	70319802	0.816	6	0.364	-0.14	42.75
chr10	70495071	0.148	4.43	0.906	-0.2	9.16
chr10	70565353	1.87	4.36	0.0896	-0.06	16.28
chr10	70655028	0.822	5.63	0.387	0.21	38.69
chr10	7070351	2.32	6.24	0.0143	-0.2	75.03
chr10	70716969	-0.394	6.36	0.657	-0.1	39.61
chr10	70748532	-1.27	6.06	0.157	-0.03	12.11
chr10	70821365	0.284	7.25	0.746	0.03	113.35
chr10	70847852	-2.27	6.85	0.0116	2.4	12.69
chr10	70848862	-1.34	6.38	0.131	0.47	18.41
chr10	70850950	-1.47	5.93	0.101	-0.04	13.33
chr10	70860362	-0.854	4.76	0.391	-0.17	9.52
chr10	70867656	-0.3	5.19	0.755	-0.18	17.67
chr10	70939441	-0.299	6.42	0.737	-0.04	41.54
chr10	70939701	-1.59	6.69	0.0733	-0.14	19.19
chr10	70977131	2.31	6.23	0.0147	-0.21	79.74
chr10	70982214	-1.3	6.59	0.137	1.27	26.41
chr10	70997484	-0.889	5.79	0.324	-0.19	14.87
chr10	71028958	1.09	4.49	0.32	-0.15	14.26
chr10	71029708	1.67	4.92	0.102	-0.09	22.53
chr10	71074933	2.4	6.31	0.0111	-0.05	74.87
chr10	71075512	1.33	5.48	0.167	-0.04	20.45
chr10	71077033	-1.02	5.96	0.249	-0.08	12.36
chr10	71080994	0.775	5.18	0.423	-0.04	21.73
chr10	71152441	1.58	7.75	0.07	-0.15	231.89
chr10	71199688	1.19	4.36	0.306	-0.12	14.17
chr10	71399169	-1.3	5.18	0.163	-0.22	8.64
chr10	71494628	-0.222	5.35	0.825	-0.11	19.17
chr10	7161561	1.46	4.76	0.161	-0.07	16.48
chr10	71621489	2.52	6.18	0.0094	-0.19	80.36
chr10	71882672	1.3	4.97	0.204	-0.14	23.87
chr10	71994978	0.907	4.68	0.386	-0.02	14.19
chr10	72062294	1.95	6.3	0.036	-0.12	85.02
chr10	72063695	-1.07	4.51	0.272	0.37	7.04
chr10	72112622	-0.526	4.63	0.584	-0.07	10.94
chr10	72115394	-4.23	6.84	1.62e-05	1.42	3.92
chr10	72124315	-1.33	5.64	0.142	-0.01	10.91
chr10	72147445	-0.323	4.66	0.769	-0.19	7.23
chr10	72165469	1.81	7.75	0.0401	-0.1	247.94
chr10	72318754	1.07	5.8	0.245	-0.18	33.39
chr10	72336554	-0.918	5.75	0.311	-0.19	15.63
chr10	72355937	1.21	5.58	0.199	-0.18	32.85
chr10	72384005	-0.246	3.58	0.842	-0.15	2.64
chr10	72408445	0.433	4.2	0.728	-0.18	6.76
chr10	72423865	0.411	4.83	0.711	-0.19	14.09
chr10	72427153	0.781	5.67	0.402	-0.19	26.69
chr10	72559079	0.399	4	0.746	-0.15	6.33
chr10	7273624	0.407	4.72	0.728	-0.21	14.2
chr10	7275613	1.71	5.28	0.0885	-0.1	28.84
chr10	72919844	0.315	4.66	0.756	-0.2	14.97
chr10	7294193	1.12	5.97	0.231	-0.19	45.6
chr10	73003890	0.369	4.91	0.725	-0.2	17.61
chr10	73020701	0.649	3.74	0.626	-0.09	6.03
chr10	73026338	2.9	6.37	0.00326	-0.21	94.54
chr10	73083347	-0.41	5.13	0.691	-0.09	9.91
chr10	73119289	0.718	6.4	0.426	-0.21	60.12
chr10	73142689	2	4.46	0.0876	-0.02	13.25
chr10	73166832	0.598	4.14	0.595	-0.11	8.9
chr10	73357862	2.34	4.37	0.045	-0.03	10.78
chr10	73395229	1.32	5.12	0.186	-0.17	21.06
chr10	73398020	0.935	5.7	0.322	-0.07	29.64
chr10	73407458	-0.293	4.99	0.783	-0.18	9.68
chr10	73450059	1.32	3.94	0.271	0	8.2
chr10	73489005	-0.689	4.77	0.501	-0.04	8.01
chr10	73513373	1.77	5.7	0.068	-0.1	41.93
chr10	73514607	-0.16	5.07	0.879	-0.2	14.24
chr10	73557633	-0.145	4.68	0.882	-0.12	6.3
chr10	7356361	-1.76	5.18	0.0576	-0.12	6.96
chr10	73589031	0.304	3.93	0.803	-0.04	4.58
chr10	73620416	-0.261	6.29	0.777	-0.16	31.65
chr10	73648620	-0.467	8.12	0.584	8.63	166.9
chr10	73653854	0.0763	4.39	1	-0.11	6.42
chr10	73656362	-1.92	5.44	0.0356	-0.21	4.57
chr10	73740248	-0.209	4.64	0.841	-0.14	10.07
chr10	73775031	0.0934	3.79	1	-0.14	5.73
chr10	73790850	0.897	4.15	0.399	-0.1	8.15
chr10	73808450	-0.53	6.73	0.547	-0.06	49.81
chr10	73848832	1.47	5.77	0.114	-0.19	50.07
chr10	74028629	0.183	4.19	0.945	-0.04	5.21
chr10	74032535	2.33	6.02	0.0166	0	63.44
chr10	74032678	1.44	8.03	0.098	-0.21	283.29
chr10	74080606	-1.03	6.21	0.242	-0.22	22.04
chr10	74080759	1.18	7.75	0.174	-0.19	215.41
chr10	74090760	-0.0917	5.24	0.919	-0.03	22.58
chr10	74147106	1.05	5.63	0.272	-0.12	35.62
chr10	74263170	1.02	5.62	0.281	-0.15	33.32
chr10	7428069	0.547	4.43	0.625	-0.1	13.39
chr10	74395007	0.0108	3.92	1	-0.18	5.93
chr10	74397188	-1.83	4.13	0.0677	0.07	2.14
chr10	74397445	-1.44	5.14	0.115	-0.11	8.46
chr10	74436312	-1.61	5.67	0.0789	0.04	7.03
chr10	74450292	0.39	5.82	0.67	-0.21	34.35
chr10	74653136	0.0158	3.74	1	-0.08	4.44
chr10	74803282	-0.00425	4.67	1	-0.19	13.02
chr10	74870230	-2.07	6.26	0.0209	-0.2	7.82
chr10	74871358	-0.661	5.28	0.497	-0.2	10.71
chr10	74927823	-2.14	6.03	0.0177	-0.03	4.96
chr10	74988179	-0.371	4.45	0.732	-0.21	8.08
chr10	75004913	0.53	5.5	0.592	-0.03	23.49
chr10	75022042	1.18	5.15	0.229	-0.19	26.75
chr10	75173183	-1.96	6.37	0.0287	-0.21	9.83
chr10	75216174	1.49	6.03	0.107	-0.18	44.39
chr10	75219639	0.954	5.4	0.322	-0.22	26.9
chr10	75277144	1.39	5.03	0.173	-0.14	18.81
chr10	75346600	1.43	5.55	0.137	-0.21	36.16
chr10	75351855	-0.0247	4.92	1	-0.15	10.09
chr10	75389125	0.596	4.61	0.58	-0.02	8.83
chr10	75418551	-0.31	4.02	0.82	-0.08	6.94
chr10	75421203	2.18	5.12	0.0356	-0.12	27.5
chr10	75534609	-0.803	5.49	0.367	-0.18	10.95
chr10	75541839	-1.03	6.1	0.243	-0.01	15.87
chr10	75576104	1.03	4.78	0.304	-0.09	18.87
chr10	75634851	0.511	7.19	0.556	-0.17	119.47
chr10	75690014	-0.166	4.66	0.882	-0.06	5.54
chr10	75690626	1.68	5.1	0.102	-0.01	21.43
chr10	75716466	-2.41	6.71	0.00744	2.81	11.56
chr10	75753106	0.595	6.19	0.515	-0.22	42.72
chr10	75781268	3.06	7.16	0.00127	-0.06	184.36
chr10	75781350	2.86	6.13	0.00368	-0.17	77.76
chr10	75786449	0.353	5.38	0.728	0.05	21.79
chr10	75793206	0.316	5.78	0.734	-0.1	29.97
chr10	75798295	0.543	4.81	0.604	-0.11	13.77
chr10	75807802	0.25	5.25	0.808	-0.15	20.66
chr10	75815967	-2.88	6.22	0.00213	2.79	4.67
chr10	75827668	2.76	7.11	0.00316	-0.01	171.91
chr10	75841161	-1.33	5.54	0.142	-0.15	9.68
chr10	75911749	-0.959	6.04	0.284	0.01	21.45
chr10	75913160	0.126	5.24	0.917	-0.09	14.72
chr10	75991312	1.54	4.82	0.132	-0.05	19.25
chr10	76001521	2.51	5.9	0.0105	-0.1	61.67
chr10	76028051	0.28	4.52	0.82	-0.05	11.07
chr10	7652943	0.155	4.86	0.894	-0.04	18.1
chr10	76577007	-1.72	5.39	0.0606	0.33	6.49
chr10	76614020	-1.85	6.38	0.0378	1.2	15.16
chr10	76614830	-1.91	5.84	0.0345	-0.2	9.26
chr10	76623492	-0.209	4.64	0.841	-0.19	9.57
chr10	76653282	0.237	3.89	0.865	-0.01	4.98
chr10	76737886	-6.82	7	3.98e-09	6.61	0
chr10	76808753	0.155	4.86	0.894	-0.19	15.84
chr10	76864185	0.303	5.21	0.775	-0.14	20.83
chr10	76868264	0.238	4.72	0.845	-0.03	9.47
chr10	76875052	0.325	5.62	0.747	-0.21	26.81
chr10	76904091	-1.3	4.39	0.197	-0.13	5.49
chr10	76952073	2.06	5.22	0.0477	-0.09	26.47
chr10	76993932	-1.07	5.32	0.248	0	6.45
chr10	77229033	1.14	3.81	0.375	-0.06	7.9
chr10	7729359	-1.64	5.42	0.0734	-0.18	8.42
chr10	77515477	0.429	4.02	0.746	-0.15	6.55
chr10	7757659	-0.345	3.69	0.783	-0.18	5.93
chr10	7806146	0.0378	4.09	1	-0.18	6.78
chr10	78798356	-0.84	3.96	0.454	-0.2	5.31
chr10	78832961	-0.0246	4.05	1	-0.17	8.52
chr10	78898473	0.423	3.81	0.783	-0.12	6.94
chr10	78933774	-1.63	5.57	0.0724	-0.11	9.91
chr10	79245842	-1.3	4.31	0.195	-0.2	5.51
chr10	79347018	-0.547	5.05	0.57	-0.21	14.59
chr10	79431548	0.0532	5.05	1	-0.2	17
chr10	79588366	1.45	5.22	0.145	-0.2	30.87
chr10	79596192	-1.15	5.72	0.199	-0.18	11.35
chr10	79669326	1.36	4.86	0.177	-0.08	17.35
chr10	79671615	2.97	6.13	0.00283	-0.11	76.38
chr10	79675237	0.336	3.96	0.803	-0.15	6.34
chr10	79679625	0.0132	4.77	1	-0.22	11.54
chr10	79725313	1.55	4.4	0.173	-0.09	13.36
chr10	79731170	-0.332	5.34	0.728	-0.2	11.77
chr10	7975397	1.11	5.09	0.264	-0.2	22.86
chr10	79793415	0.141	6.89	0.884	-0.19	73.55
chr10	79832435	0.274	4.74	0.81	-0.14	14.59
chr10	79976825	0.352	3.77	0.85	-0.12	5.49
chr10	7998655	-0.506	4.8	0.623	-0.18	10.02
chr10	80016008	1.42	4.9	0.157	-0.15	19.17
chr10	80201665	1.9	5.09	0.0592	-0.15	29.24
chr10	80218941	0.935	4.55	0.378	-0.18	12.87
chr10	80516753	0.352	3.77	0.85	-0.12	5.49
chr10	80613798	0.406	4.18	0.776	-0.17	8.9
chr10	80685783	0.796	5.1	0.42	-0.18	20.66
chr10	80761005	0.384	4.92	0.725	-0.21	15.28
chr10	80779961	1.29	5.23	0.189	-0.12	21.69
chr10	80827226	-0.88	5	0.352	-0.02	10.76
chr10	80828681	-0.737	4.82	0.436	-0.05	9.62
chr10	80844201	2.34	7.63	0.00949	-0.22	240.27
chr10	80887136	3.68	7.03	0.00022	-0.19	172.41
chr10	80938514	0.808	5.1	0.402	-0.13	17.87
chr10	80938833	3.14	5.02	0.00715	-0.01	20.57
chr10	80942999	-0.911	4.66	0.333	0.05	6.17
chr10	81034197	0.928	5.19	0.337	-0.1	24.89
chr10	81107907	0.443	6.66	0.623	-0.05	73.36
chr10	81164273	-0.301	4.67	0.769	-0.22	9.57
chr10	81219211	1.15	4.86	0.241	-0.2	20.18
chr10	81368692	-0.0834	4.71	0.962	-0.12	11.46
chr10	81709194	-0.759	4.12	0.457	-0.18	5.95
chr10	8173531	-6.17	6.51	8.28e-08	6.87	0.21
chr10	8175214	-6.67	5.98	4.96e-08	6.47	0.02
chr10	8175306	-11.2	6.13	3.93e-09	6.25	0
chr10	81818641	0.725	4.94	0.478	-0.16	17.84
chr10	81949962	-0.946	4.78	0.309	-0.17	7.81
chr10	82082087	-0.294	3.55	0.842	-0.15	3.39
chr10	82258722	3.24	8.36	0.000481	-0.21	999
chr10	82516778	0.322	4.55	0.779	-0.21	12.77
chr10	82529762	2.37	6.17	0.0132	-0.22	72.14
chr10	82531940	4.83	5.94	6.65e-05	-0.03	59.82
chr10	8527202	-1.53	4.04	0.142	-0.15	3.97
chr10	85682208	-1.15	4.02	0.286	-0.2	4
chr10	85767428	-0.758	3.75	0.493	-0.17	4.89
chr10	85858644	0.406	4.18	0.776	-0.11	9.48
chr10	85899255	-0.0494	6.67	0.969	-0.01	55.35
chr10	85899966	-0.649	5.52	0.474	-0.2	16.88
chr10	85916710	1.02	5.9	0.272	-0.2	46.6
chr10	85974530	-0.687	5.46	0.451	-0.16	14.43
chr10	86053621	-0.0247	5.9	0.983	-0.12	29.72
chr10	86088019	-0.899	5.21	0.347	-0.01	8.88
chr10	86112202	-2.79	4.92	0.00406	-0.19	2.14
chr10	86175897	-0.725	4.24	0.491	-0.2	7.42
chr10	86238130	-0.412	4.09	0.717	-0.2	5.7
chr10	86284936	-0.567	4.33	0.588	-0.21	6.12
chr10	86297606	-0.616	5.85	0.493	0.16	26.72
chr10	87384473	0.296	4.11	0.82	-0.17	9.77
chr10	87924323	-0.802	3.86	0.472	-0.21	6.58
chr10	88459070	-0.47	3.78	0.662	-0.15	6.84
chr10	88519343	0.247	5.73	0.803	-0.17	32.22
chr10	88609423	-6.03	5.9	2.68e-07	4.06	0.04
chr10	88648915	-3.28	6.55	0.000526	4.87	5.51
chr10	88699313	-2.6	4.93	0.00655	-0.03	2.38
chr10	88740927	0.871	4.13	0.434	-0.12	7.38
chr10	88974642	0.0501	4.8	1	-0.2	17.35
chr10	89260638	3.51	6.75	0.000474	-0.08	132.15
chr10	89267831	-0.209	4.64	0.841	-0.06	9.69
chr10	89269981	1.08	5.19	0.262	-0.1	30.05
chr10	89306226	-0.637	4.39	0.521	-0.16	6.76
chr10	89307723	-0.304	4.76	0.781	-0.19	12.77
chr10	89503148	1.96	5.61	0.0429	-0.14	49.75
chr10	89576451	-0.898	5.4	0.323	-0.06	15.77
chr10	89621515	-0.361	6.89	0.682	-0.19	65.98
chr10	89638991	0.872	5.66	0.353	-0.2	38.46
chr10	89712587	0.0159	5.24	1	-0.19	20.26
chr10	89824748	-4.95	6.98	1.39e-06	3.39	2.06
chr10	89825608	-6.65	7.21	5.49e-09	14.04	0.16
chr10	89830008	-8.01	6.43	1.29e-09	6.03	0
chr10	90031088	-8.27	8.04	1.47e-11	22.12	0.04
chr10	90844321	-3.09	5.76	0.00126	1.71	6.8
chr10	90846734	0.714	5.62	0.453	-0.18	38.57
chr10	91056334	-3.08	5.26	0.00132	0.75	4.43
chr10	91134128	0.238	4.82	0.853	-0.2	14.93
chr10	91153031	-1.11	5.06	0.24	-0.18	10.07
chr10	91400193	0.481	5.4	0.609	-0.2	28.05
chr10	91403643	-1.13	6.03	0.206	-0.16	22.48
chr10	91461664	-1.07	6.24	0.227	-0.19	25.57
chr10	92537541	-1.23	3.87	0.243	-0.21	4.96
chr10	92539513	-0.485	4.81	0.623	0.18	12.52
chr10	92752439	-6.2	5.79	1.01e-07	4.64	0.06
chr10	92766231	-2.56	6.77	0.00477	0.53	13.99
chr10	92958718	-2.94	6.49	0.00148	2.27	10.6
chr10	92980167	-1.67	5.62	0.0631	-0.1	11.09
chr10	93316890	1.53	5.82	0.0994	-0.12	53.68
chr10	93348334	0.219	4.71	0.882	-0.21	10.56
chr10	93368747	2.42	5.84	0.0136	-0.2	50.93
chr10	93389638	4.56	5.71	0.000175	-0.03	58.25
chr10	93451137	0.237	4.36	0.852	-0.11	10.33
chr10	93466203	1.55	4.4	0.173	-0.09	14.71
chr10	93651594	-0.998	3.99	0.337	-0.2	4.63
chr10	93661749	1	5.75	0.285	-0.16	43.09
chr10	93787067	0.638	4.99	0.523	-0.2	21.22
chr10	93861250	-2.98	6.42	0.00128	2.38	9.68
chr10	93861328	-10.5	5.34	6.89e-08	2.66	0
chr10	93871517	-1.34	4.12	0.191	-0.22	4
chr10	93901939	-4.97	5.83	2.72e-06	2.92	0.91
chr10	93998716	1.61	6.62	0.0736	-0.12	104.94
chr10	94004704	-6.25	6.6	5.92e-08	14.51	0.03
chr10	94440570	-0.229	3.39	0.907	-0.11	4.48
chr10	94457877	-1.82	6.33	0.04	5.11	20.33
chr10	94516163	0.234	6.37	0.81	-0.2	58.23
chr10	94516508	-3.81	7.36	6.46e-05	11.97	9.07
chr10	94517048	-1.27	6.97	0.142	2.52	41.97
chr10	94607148	1.09	6.48	0.22	-0.21	81.73
chr10	94732104	1.47	4.77	0.151	-0.13	17.59
chr10	94732474	1.01	5.35	0.302	-0.15	32.24
chr10	94770436	1.32	4.23	0.222	-0.09	11.29
chr10	94837899	2.15	5.09	0.0378	-0.02	27.5
chr10	94851882	0.516	4.08	0.641	-0.15	12.51
chr10	95202271	-0.48	4.38	0.636	-0.07	8.75
chr10	96059350	1.19	5.02	0.24	-0.21	21.59
chr10	96190651	-0.665	3.81	0.559	-0.16	4.41
chr10	96204189	-1.25	5.15	0.185	-0.19	10.6
chr10	96351789	-5.85	6.15	3.12e-07	7.56	0.3
chr10	96389945	-1.81	4.6	0.0587	-0.07	4.44
chr10	96989575	-1.26	4.76	0.183	-0.19	7.68
chr10	97026646	-1.1	6.12	0.212	0.73	25
chr10	97072223	-0.666	4.37	0.521	-0.03	8.04
chr10	97110151	-0.574	4.6	0.543	-0.18	11.82
chr10	97185800	-0.407	4.78	0.68	-0.18	10.76
chr10	97253303	-0.928	4.23	0.343	-0.15	4.87
chr10	97291968	0.307	5.13	0.765	-0.2	15.79
chr10	97292508	0.7	4.8	0.502	-0.16	15.04
chr10	97318543	0.738	4.41	0.524	-0.07	12.27
chr10	97601851	-1.78	6.36	0.0443	2.56	21.33
chr10	97804705	-1.51	5.47	0.0997	0	8.84
chr10	97850008	-1.9	6.79	0.0315	-0.18	25.23
chr10	97884450	0.974	6.05	0.282	-0.11	51.94
chr10	97884702	1.19	4.73	0.241	-0.04	16.12
chr10	97936947	-0.239	4.42	0.862	-0.21	10.6
chr10	97982809	-0.883	3.94	0.399	-0.14	5.6
chr10	98379042	0.739	4.95	0.456	-0.12	16.26
chr10	98455230	-2.86	5.77	0.00271	2.1	7.1
chr10	98591626	-1.53	5.85	0.0907	-0.21	15.88
chr10	98600849	0.974	5.58	0.292	-0.2	34.05
chr10	9865497	0.0977	4.13	0.942	-0.19	8.28
chr10	9867550	3.33	6.86	0.000669	-0.2	149.26
chr10	98785570	-1.85	5.56	0.0403	-0.2	9.09
chr10	98829913	1.38	6.02	0.134	-0.19	61.04
chr10	98977987	-4.23	5.79	2.69e-05	3.41	1.82
chr10	99039304	0.679	5.01	0.5	-0.12	21.22
chr10	99057436	1.91	4.9	0.067	-0.09	21.33
chr10	99107305	-0.176	4.35	0.903	-0.21	8.36
chr10	99223749	-0.568	5.65	0.541	-0.2	22.6
chr10	99337128	-0.705	3.64	0.517	-0.18	4.96
chr10	99393257	-1.61	5.85	0.0729	-0.02	13.47
chr10	99400287	-0.903	5.89	0.311	0	15.92
chr10	99407538	-0.788	4.49	0.425	-0.21	6.98
chr10	99413174	-0.346	5.03	0.728	-0.16	15.59
chr10	99424168	2.37	5.86	0.0149	-0.21	58.87
chr10	99424426	1.63	5.29	0.101	-0.2	32.32
chr10	99548869	-0.00679	4.85	1	-0.11	12.46
chr10	99629385	-0.955	4.01	0.387	-0.08	3.06
chr10	99836045	-0.267	3.9	0.871	-0.19	7.42
chr10	99902340	-0.786	4.57	0.415	-0.19	11.28
chr1	100032405	-0.719	4.03	0.511	-0.21	4.64
chr1	100105698	-0.287	4.28	0.8	-0.22	7.45
chr1	100107759	1.28	5.72	0.169	-0.09	42.36
chr1	100110957	2.42	6.32	0.0108	-0.2	87.13
chr1	100127542	-0.536	3.58	0.626	-0.14	3.56
chr1	100176739	-0.00679	4.85	1	-0.17	16.26
chr1	100234183	0.618	5.25	0.525	-0.12	20.58
chr1	100274426	-1.62	5.79	0.0712	-0.16	8.44
chr1	100284115	0.855	5.24	0.384	-0.16	26.46
chr1	100462756	-0.281	4.16	0.785	-0.2	7.05
chr1	100685665	0.917	4.54	0.403	-0.08	15.23
chr1	100719338	1.22	4.91	0.241	-0.04	20.01
chr1	100788628	1.69	5.11	0.102	-0.11	24.24
chr1	100813100	1.15	4.86	0.241	-0.07	14.16
chr1	10093818	-0.322	5.55	0.743	-0.19	14.85
chr1	100962657	-0.425	4.41	0.685	-0.18	7.64
chr1	101041141	-0.185	4.98	0.873	-0.01	17.3
chr1	10119269	0.237	4.07	0.877	-0.13	8.04
chr1	10138767	1.47	5.09	0.148	-0.1	23.68
chr1	101488067	0.0977	4.13	0.942	-0.02	6.27
chr1	101491866	-1.58	6.07	0.077	-0.06	14.83
chr1	101537244	0.993	5.94	0.285	-0.19	44.82
chr1	101567114	1.19	6.08	0.194	-0.14	60.27
chr1	101588239	-4.86	5.97	3.63e-06	5.22	0.28
chr1	101594131	-1.37	5.79	0.127	-0.21	13.32
chr1	101644489	-5.65	6.82	1.44e-07	9.67	0.56
chr1	101659478	1.66	5.91	0.074	-0.13	58.22
chr1	101665121	-4.96	6.86	1.37e-06	10.56	1.33
chr1	101757408	-2.2	6.93	0.0137	5.09	25
chr1	101783310	-1.31	4.74	0.162	-0.19	8.87
chr1	10434630	0.411	4.83	0.711	-0.19	18.08
chr1	10448290	-1.26	5.8	0.164	-0.12	16.26
chr1	10460766	1.86	6.07	0.0496	-0.03	63.32
chr1	10475621	1.07	6	0.244	0.11	41.3
chr1	10519364	2.75	4.2	0.029	-0.04	13.44
chr1	10519506	1.39	5.62	0.141	-0.05	40.54
chr1	10534926	-2.14	5.44	0.0227	-0.03	2.03
chr1	10567719	0.298	6.87	0.741	-0.08	81.63
chr1	10571176	-2.3	6.93	0.0104	3.74	15.68
chr1	10597671	0.237	4.07	0.877	-0.09	7.01
chr1	10615905	0.116	6.17	0.912	-0.2	43.51
chr1	10616631	0.162	5.63	0.874	-0.2	24.32
chr1	10622197	0.0977	4.13	0.942	-0.2	6.33
chr1	10706607	-0.16	5.07	0.879	-0.17	13.7
chr1	107538866	-7.87	6.87	2.28e-10	10.97	0
chr1	10853358	1.34	3.6	0.314	-0.04	5.06
chr1	108559252	0.496	5.25	0.623	-0.18	21.73
chr1	108622447	0.0455	4.88	1	-0.12	10.29
chr1	108661284	2.3	5.58	0.022	-0.15	44.07
chr1	108733057	0.0224	3.55	1	-0.12	4.19
chr1	108752545	0.276	3.71	0.923	-0.12	4.26
chr1	108757497	-0.427	3.8	0.733	-0.2	5.84
chr1	108863669	1.44	4.55	0.193	-0.12	16.04
chr1	109046152	0.413	4.34	0.747	-0.08	11.19
chr1	109064755	2.85	6.95	0.00255	-0.22	149.03
chr1	109076635	-0.86	5.5	0.345	-0.03	14.78
chr1	109189638	1.19	7.35	0.17	1.81	160.26
chr1	109323752	0.821	5.01	0.416	-0.21	18.29
chr1	109455316	0.334	4.67	0.799	-0.18	12.07
chr1	109506907	-1.22	5.47	0.18	-0.18	10.09
chr1	109619296	-0.367	4.72	0.703	-0.05	6.46
chr1	109627906	1.12	5.32	0.26	-0.21	24.59
chr1	109633323	-1.82	6.2	0.0404	-0.01	9.42
chr1	109647585	0.721	5.48	0.442	-0.19	29.86
chr1	109684348	1.55	3.75	0.244	-0.04	7.34
chr1	109703272	0.255	4.83	0.819	-0.21	12.34
chr1	109705124	1.63	7.15	0.0657	0.39	153.18
chr1	109757625	1.82	8.05	0.0383	0.32	304.38
chr1	109842094	0.36	4.99	0.71	-0.17	12.38
chr1	109843473	0.369	4.91	0.725	-0.18	13.41
chr1	109849737	1.24	5.41	0.203	-0.19	27.15
chr1	110026871	-3.05	6.31	0.00104	-0.11	3.69
chr11	100679688	2.3	5.21	0.025	-0.11	36.18
chr11	100679833	2.82	4.26	0.0258	-0.02	14.46
chr11	100734149	1.16	5.93	0.201	-0.21	49.59
chr1	110091191	-1.85	6.26	0.0372	-0.03	7.99
chr11	101198839	0.679	3.99	0.559	-0.11	8.87
chr1	110179145	-0.109	4.6	0.918	-0.08	8.64
chr11	102158863	-2.11	5.45	0.0227	-0.08	5.14
chr11	102180506	0.853	5.33	0.374	-0.1	31.55
chr11	102212820	-1.4	5.81	0.12	-0.17	10.74
chr11	102366346	-2.18	6.15	0.0156	-0.18	9.88
chr11	102384823	-1.04	3.97	0.337	-0.19	4.41
chr11	102431619	-7.63	6.61	6.45e-10	7.27	0
chr11	102508639	0.684	3.76	0.626	-0.08	6.41
chr1	11025848	-1.68	5.86	0.0631	-0.2	13.86
chr11	102631319	0.131	4.75	0.924	-0.15	16.25
chr1	110265744	1.66	5.09	0.107	-0.12	26.46
chr11	102918781	-1.25	4.07	0.224	-0.18	4.86
chr11	102962936	-0.212	6.58	0.817	-0.03	48.82
chr11	102980386	-1.69	5.55	0.0654	-0.12	7.67
chr11	10329258	-0.871	5.54	0.342	-0.16	17.59
chr1	110335958	0.0456	5.45	0.976	-0.14	21.43
chr11	10348946	0.701	4.21	0.568	-0.04	9.29
chr1	110416181	-0.401	5.92	0.656	0.35	31.44
chr1	110426060	0.961	5.1	0.33	-0.07	20.35
chr11	10427862	-1.17	5.23	0.195	-0.21	7.51
chr1	110428402	-0.139	5.15	0.914	-0.17	13.54
chr11	104313239	0.457	3.6	0.757	-0.08	6.67
chr1	110462050	0.22	4.81	0.853	-0.1	12.46
chr11	10469439	-1.17	4.8	0.205	-0.19	8.9
chr11	105307503	1.59	3.29	0.332	-0.02	5.69
chr1	110546694	-0.0293	6.77	0.981	1.05	65.75
chr1	110575144	1.27	6.08	0.169	-0.13	57.8
chr1	110577194	-0.524	6.69	0.545	-0.16	44.65
chr11	105892052	-1.29	5.4	0.165	-0.17	12.63
chr11	105941551	-0.672	4.46	0.505	-0.15	7.68
chr11	105947863	-1.37	6.53	0.118	-0.02	23.05
chr11	105958770	-1.53	5.35	0.0962	-0.09	9.31
chr11	106027198	-1.49	4.72	0.11	-0.07	6.82
chr11	10610617	0.472	5.16	0.654	-0.15	17.72
chr11	10619500	1.9	5.56	0.0508	-0.11	42
chr11	10681328	0.263	5.8	0.794	-0.2	32.77
chr11	106914562	-7.21	6.92	1.36e-09	14.26	0.04
chr11	10737824	1.61	4.44	0.159	-0.08	12.31
chr11	107434595	-1.78	5.68	0.0499	-0.21	7.9
chr11	107436051	-0.818	6.52	0.35	-0.2	34.31
chr11	107611865	-1.98	5.35	0.0327	-0.21	5.14
chr11	10764536	-0.875	5.06	0.334	0.13	9.48
chr11	107695801	-2.88	5.79	0.00253	2.84	6.59
chr11	107711673	-2.02	7.07	0.0219	3.96	28.64
chr11	10772430	-0.136	6.62	0.883	-0.05	56.46
chr11	107885988	1.54	5.41	0.11	-0.09	32.22
chr11	107890830	0.119	5.31	0.947	-0.09	19.01
chr11	107956617	1.01	4.43	0.369	-0.05	13.26
chr11	108070836	-1.07	6.48	0.224	0.64	32.09
chr11	108211888	0.272	4.84	0.819	-0.2	15.43
chr11	108240001	1.85	5.06	0.0667	-0.09	28.16
chr11	108368535	-1.7	6.48	0.056	-0.19	14.45
chr11	108369277	-1.75	5.53	0.0544	-0.03	7.45
chr11	108491791	-5.17	6.52	9.25e-07	8.63	0.34
chr11	108535734	-0.819	5.79	0.357	-0.01	17.95
chr11	108575282	-1	4.38	0.332	-0.21	5.09
chr1	110862296	0.411	4.83	0.711	-0.21	16.6
chr11	108639353	-0.0779	4.29	0.949	-0.14	7.18
chr11	108657194	-0.0734	4.41	1	-0.06	7.38
chr11	108742806	-1.34	4.12	0.191	-0.19	3.3
chr11	108783531	0.155	4.17	0.945	-0.12	8.2
chr11	108819482	0.442	4.75	0.695	-0.19	18.42
chr11	10890044	-0.711	3.78	0.493	-0.19	3.44
chr1	110908833	1.58	5.32	0.104	-0.17	34.7
chr11	10941939	4.43	7.22	1.96e-05	-0.12	200.67
chr11	10942582	1.68	4.5	0.135	-0.07	12.17
chr1	110950392	-1.65	6.34	0.0631	-0.01	11.28
chr11	109636858	0.363	4.58	0.741	-0.19	14.69
chr11	109709782	-0.715	3.91	0.533	-0.2	5.84
chr1	110976548	0.982	5.59	0.292	-0.12	32.77
chr11	109786187	2.5	6.03	0.0112	-0.2	71.56
chr11	109817155	-2.13	6.18	0.0184	-0.22	10.71
chr11	109841472	-5.07	6.41	1.41e-06	7	0.79
chr11	109870971	-5.22	6.99	4.91e-07	9.43	1.65
chr11	109898154	-6.35	7.33	8.68e-09	10.98	0.23
chr11	109963968	-0.299	5.57	0.766	-0.15	27.71
chr11	110019663	-0.36	5.33	0.702	-0.19	19
chr1	111003068	-1.24	4.95	0.188	-0.05	4.67
chr11	110168800	0.443	5.69	0.643	-0.17	35.49
chr11	11018421	-0.674	3.93	0.533	-0.2	5.06
chr11	110188580	0.238	5.17	0.827	-0.22	18.92
chr11	110244002	-5.86	6.67	1.13e-07	3.73	0.22
chr11	110280085	0.894	3.63	0.521	-0.06	7.42
chr11	110297076	2.03	5.37	0.0443	-0.07	36.65
chr11	110307388	0.0532	5.05	1	-0.22	15.18
chr11	110436216	1.91	5.57	0.0486	-0.19	45.53
chr11	11056280	0.373	3.55	0.832	-0.08	4.21
chr1	111085524	-0.144	4.12	0.887	-0.19	6.56
chr11	110964019	-5.41	5.19	3.4e-06	2.42	0.08
chr11	111299883	-2.08	5.76	0.023	0.14	8.86
chr11	111436029	-0.371	5.48	0.688	-0.19	21.79
chr1	111162167	-2.38	6.23	0.00891	-0.22	8.12
chr11	111712359	-1.67	5.68	0.0652	-0.2	7.96
chr11	111757746	0.99	4.59	0.354	-0.17	16.26
chr11	111793725	2.48	6.37	0.00874	-0.17	90.53
chr11	111815111	-0.0246	4.19	1	-0.17	6.98
chr11	111859690	0.145	4.94	0.899	-0.18	15.15
chr11	111964242	-0.419	3.95	0.757	-0.16	6.24
chr11	111968619	0.316	4.97	0.767	-0.1	14.62
chr11	112031903	-0.208	4.08	0.882	-0.14	3.87
chr11	112043268	-4.97	5.83	2.72e-06	8.58	0.01
chr11	112137984	1.48	4.95	0.139	-0.17	24.14
chr11	112151431	-2.17	5.74	0.0177	-0.19	4.71
chr11	112192738	-1.19	4.37	0.226	-0.19	4.87
chr11	112577794	-0.301	3.72	0.783	-0.17	5.6
chr11	112848802	2.5	5.14	0.0186	-0.08	34.5
chr11	113055469	-1.17	3.79	0.244	-0.21	3.36
chr11	113193041	-0.104	4.7	0.922	-0.13	15.22
chr11	113452634	0.487	4.06	0.692	-0.14	7.45
chr11	113518132	0.0454	3.94	1	-0.17	5.28
chr11	113534969	1.59	5.03	0.127	-0.17	21.33
chr11	113536050	3.27	5.13	0.00473	-0.04	26.47
chr11	113737938	-0.246	4.52	0.826	-0.18	11.61
chr11	113755231	0.484	4.23	0.728	-0.17	9.61
chr11	113823521	-0.606	3.7	0.59	-0.19	4.41
chr1	111393472	-0.124	3.99	1	-0.18	5.7
chr11	113953683	3.29	6.56	0.00102	-0.15	114.33
chr11	113969839	-0.051	4.31	1	-0.2	10.1
chr11	114005732	0.631	4.49	0.554	-0.19	12.38
chr11	114018541	1.89	4.98	0.0668	-0.14	23.85
chr11	114018879	1.97	3.32	0.206	-0.02	4.21
chr11	114025503	0.701	4.21	0.568	-0.14	10.45
chr11	114030931	-0.439	5.17	0.651	-0.2	10.71
chr11	1140600	1.95	3.57	0.181	-0.02	6.71
chr11	114063918	0.0454	3.94	1	-0.16	5.28
chr11	114086807	1.23	5.06	0.217	-0.21	14.86
chr11	114110705	-0.0569	4.03	1	-0.18	4.58
chr11	114114370	0.183	4.19	0.945	-0.19	8.43
chr11	114136003	0.946	4.18	0.399	-0.08	9.52
chr11	114165932	0.606	4.86	0.577	-0.19	15.28
chr11	114211117	0.143	6	0.885	-0.16	33.63
chr11	114254214	0.155	4.17	0.945	-0.19	8.75
chr11	114270728	-1.34	5.67	0.133	-0.17	9.93
chr11	114271631	0.7	7.16	0.424	-0.22	121.45
chr11	115024033	1.35	4.48	0.225	-0.11	17.08
chr1	111506823	0.912	7.45	0.295	-0.02	149.95
chr11	115093369	-6.1	6.78	2.94e-08	9.07	0.17
chr1	111567945	0.00695	4.07	1	-0.2	4.02
chr1	111575120	-1.55	5.12	0.0977	-0.21	6.03
chr11	115986762	-1.28	3.73	0.244	-0.2	4.24
chr11	116529115	-0.808	4.39	0.42	0.13	8.38
chr11	116529351	0.887	4.14	0.434	-0.14	10.85
chr11	116644658	-0.0119	6.3	1	0.11	45.88
chr11	116647404	0.151	5.26	0.891	-0.13	18.89
chr11	116648037	1.17	5.02	0.253	-0.02	22.79
chr11	116855501	-0.164	5.44	0.859	-0.2	26.09
chr11	116915554	0.149	4.76	0.924	-0.16	13.11
chr11	116943406	0.332	6.84	0.708	0.97	87.7
chr11	116966164	-1.01	5.3	0.267	-0.05	10.09
chr11	116966657	1.31	6.55	0.143	-0.06	83.3
chr11	117031725	1.28	5.8	0.173	-0.07	46.53
chr11	117042225	0.559	5.03	0.566	-0.17	17.56
chr1	111704696	-0.258	4.7	0.81	-0.09	6.43
chr11	117090931	1.77	4.56	0.115	-0.05	15.67
chr11	117858037	-2.9	6.71	0.00174	1.42	9.47
chr11	117863574	-0.57	5.21	0.542	0.23	17.57
chr11	117873057	-1.03	5.73	0.252	-0.16	14.79
chr11	117982115	-0.194	3.95	0.937	-0.19	6.18
chr11	118012961	-0.508	4.37	0.636	-0.21	8.51
chr11	118013782	0.183	4.19	0.945	-0.09	7.9
chr11	118083002	-0.736	4.75	0.467	-0.03	9.99
chr11	118111562	-0.39	5.89	0.666	0.18	30.91
chr11	118111995	-0.858	5.37	0.346	-0.2	14.57
chr11	118190205	-0.557	4.98	0.552	-0.12	10.82
chr11	118230327	-2.08	6.32	0.0213	-0.06	8.97
chr11	118273120	-0.949	5.58	0.294	-0.17	13.72
chr11	118286573	1.17	5.46	0.221	-0.17	23.97
chr1	111828713	0.8	4.45	0.46	-0.15	14.43
chr11	118319171	-3.65	6.08	0.000202	3.08	2.62
chr11	11835056	0.267	4.09	0.82	-0.1	6.33
chr11	118444139	-1.16	5.96	0.194	-0.2	12.82
chr11	118466324	-1.63	4.3	0.111	-0.18	3.17
chr11	118476362	3.15	6.29	0.00156	-0.06	87.42
chr11	118586828	-1.5	4.66	0.113	-0.2	4.39
chr11	11864199	-0.787	6.23	0.379	-0.04	33.53
chr11	11870924	-0.834	6.15	0.347	-0.1	25.78
chr11	118749085	0.29	5.2	0.775	-0.08	21.28
chr11	118788268	-0.382	4.94	0.683	-0.14	11.77
chr11	118790657	-0.559	4.84	0.546	-0.17	8.84
chr11	118800525	-1.02	5.39	0.256	-0.03	11.85
chr11	118955533	0.506	7.06	0.566	-0.03	99.56
chr11	118956434	-0.893	5.45	0.329	-0.05	11.33
chr11	118958649	0.952	5.3	0.327	-0.11	19.24
chr11	118961357	-0.0635	4.73	0.962	-0.03	5.38
chr11	118977873	-1.25	5.9	0.163	-0.01	12.98
chr11	118979441	-0.566	5.42	0.534	-0.04	13
chr11	119021275	-0.48	4.38	0.636	-0.2	8.19
chr11	119067724	-0.273	6.25	0.758	-0.17	34.4
chr11	119129847	-1.79	5.08	0.0518	-0.14	6.13
chr11	119188319	-0.891	4.87	0.333	-0.15	7.21
chr11	119189634	-1.19	5.52	0.188	-0.07	7.67
chr11	119249265	0.912	5.07	0.362	-0.17	19.38
chr11	119298191	1.24	5.19	0.208	-0.2	26.45
chr11	119312157	-0.0453	4.64	1	-0.14	9.75
chr11	119405035	-1.48	4.9	0.12	-0.21	5.94
chr1	111942671	-1.17	5.32	0.214	-0.16	12.07
chr1	112005191	-0.133	5.22	0.891	0.15	18.75
chr11	120205918	-0.97	4.67	0.315	-0.03	3.4
chr11	120210396	-0.234	5.65	0.797	-0.14	20.98
chr11	120271663	-1.16	5.9	0.198	2.13	19.75
chr11	120291480	0.138	4.85	0.928	-0.22	14.93
chr1	112032474	1.05	5.27	0.272	-0.18	26.98
chr11	120353075	0.127	4.15	1	-0.19	9.12
chr1	112046561	-1.05	5.69	0.245	-0.2	16.5
chr11	12064008	-0.108	5.41	0.927	0.38	24.37
chr11	12069475	-0.706	5.14	0.462	-0.15	10.52
chr11	12087947	2.69	5.73	0.00853	-0.14	53.29
chr11	121128233	0.837	4.77	0.393	-0.21	18.09
chr1	1121272	1.22	5.18	0.208	-0.21	23.31
chr11	12146573	2.59	6.23	0.00764	-0.13	78.74
chr11	12148303	1.29	5.34	0.176	-0.21	30.38
chr1	112163464	-1.67	6.04	0.0615	-0.15	12.59
chr11	12188770	1.67	5.51	0.081	-0.16	31.3
chr11	12196204	-3.95	6.34	5.58e-05	5.35	0.58
chr11	12199478	0.206	5.49	0.837	-0.22	25.72
chr11	12204261	0.312	5.29	0.759	-0.16	16.7
chr1	112206952	-0.181	6.01	0.839	0.76	39.79
chr11	12215775	0.223	4.99	0.836	-0.12	17.67
chr11	12222902	3	5.78	0.00406	-0.03	45.48
chr11	122727446	-5.55	5.97	6.21e-07	5.28	0.29
chr11	122727573	-2.56	5.4	0.00606	0.47	7.18
chr11	122934162	-0.476	6.63	0.581	-0.19	54.23
chr11	122977213	-0.618	4.2	0.56	-0.2	8.02
chr1	112298335	-1.81	6.55	0.0401	-0.04	16.33
chr11	123045706	-1.29	4.05	0.205	-0.15	5.13
chr1	112312307	0.0102	6.44	1	-0.01	49.8
chr11	123172213	-2.66	6.13	0.00436	0	9.16
chr11	123284548	-0.382	4.94	0.683	-0.21	17.08
chr11	123588987	-2.2	4.69	0.021	1.53	4.41
chr1	112364937	0.908	4.36	0.426	-0.14	15
chr11	123669499	-0.194	3.95	0.937	-0.16	6.7
chr11	123693543	0.202	3.87	0.931	-0.14	6.94
chr11	123941797	-5.48	5.94	7.06e-07	5.78	0
chr11	123942217	-0.701	5.03	0.47	-0.14	9.68
chr11	123950562	1.06	5.06	0.291	-0.2	18.1
chr11	124021559	0.803	4.61	0.435	-0.14	13.95
chr11	124078270	1.87	5.78	0.0525	-0.2	42.01
chr11	124095800	1.93	4.92	0.0627	-0.11	24.1
chr11	124104278	-0.199	4.55	0.871	-0.14	8.23
chr11	124146201	0.521	4.91	0.623	-0.21	17
chr11	124405914	1	4.75	0.323	-0.19	19.13
chr11	124406690	1.8	4.59	0.106	-0.08	17.57
chr11	124422070	0.458	3.84	0.72	-0.11	6.15
chr11	124478233	0.396	4.47	0.724	-0.21	11.41
chr11	124514393	-1.1	5.52	0.223	0.12	13.47
chr11	12454241	-0.396	3.48	0.757	-0.14	4.21
chr11	124544670	-0.993	4.62	0.301	-0.2	5.27
chr11	124940841	0.583	6.66	0.51	-0.2	70.97
chr11	124944937	1.63	5.59	0.0925	-0.05	39.93
chr11	124961432	-1.37	5.2	0.136	-0.2	8.87
chr11	125111168	0.429	4.02	0.746	-0.14	8.63
chr11	125208817	-0.964	4.21	0.343	-0.03	7.68
chr11	125217671	-0.123	3.45	0.913	-0.07	2.21
chr11	125384676	-1.43	6.63	0.104	5.39	36.76
chr11	125402702	3.45	6.69	0.000592	-0.18	127.76
chr11	125496245	-1	6.19	0.257	-0.01	24.69
chr11	12551521	0.131	3.82	1	-0.13	6.47
chr11	125793125	-2.09	4.62	0.0272	-0.2	2.99
chr11	125799871	0.167	3.84	0.931	-0.14	5.27
chr11	126026869	-0.316	4.26	0.8	-0.19	8.87
chr11	126029977	1.15	4.53	0.298	-0.14	12
chr11	126126356	0.216	4.48	0.862	-0.15	11.54
chr11	126127247	0.33	4.43	0.807	-0.14	11.93
chr11	126216131	1.52	6.32	0.0952	-0.05	68.52
chr11	126223395	-1.2	5.44	0.193	-0.14	9.09
chr11	126290465	-0.602	5.82	0.499	0.57	26.97
chr11	126350794	-2.22	5.45	0.0179	-0.21	3.31
chr11	126384410	-0.537	3.88	0.626	-0.2	5.54
chr11	12705571	0.772	4.73	0.439	-0.21	15.04
chr1	112715103	1.14	5.34	0.249	-0.21	30.14
chr1	112785279	-0.265	4.41	0.814	-0.13	10.35
chr11	12824298	3.32	6.58	0.000924	-0.19	115.66
chr11	128278158	-1.38	4.28	0.166	-0.2	6.67
chr11	12831589	3.22	5.44	0.00309	-0.06	43.22
chr11	128346857	-0.495	5.6	0.579	-0.11	26.36
chr11	12848208	0.237	3.89	0.865	-0.14	2.2
chr1	112861950	-0.376	4.23	0.747	-0.21	7.8
chr1	112864864	0.389	4.32	0.747	-0.19	10.94
chr11	12893457	1.25	4.41	0.262	-0.11	11.69
chr11	129234216	-2.19	5.04	0.021	-0.18	3.27
chr11	129325871	-0.23	3.92	0.871	-0.19	7.68
chr11	129503713	1.63	4.89	0.109	-0.14	27.13
chr11	129610236	1.41	5.64	0.136	-0.09	46.05
chr11	129722180	-0.722	4.14	0.457	-0.2	5.7
chr11	12972410	2.22	5.15	0.0315	-0.11	31.96
chr11	129764376	-0.824	4.91	0.39	-0.21	7.81
chr11	129820231	1.15	5	0.253	-0.13	20.16
chr11	129836380	0.651	4.35	0.56	-0.06	8.66
chr11	129862472	0.943	6.24	0.293	-0.04	60.29
chr11	129873484	-1.2	6.37	0.173	-0.16	28.17
chr11	129921125	-1.04	3.97	0.337	-0.15	3.63
chr11	129939800	-1.57	4.81	0.102	-0.02	2.79
chr11	130032843	-0.23	4.62	0.841	-0.22	9.84
chr11	130047111	-1.21	3.64	0.244	-0.11	2.48
chr11	13011197	2.47	6.13	0.011	-0.21	65.55
chr11	130184940	0.26	6.43	0.781	-0.16	61.55
chr11	130194131	2.3	4.34	0.0498	-0.04	14.97
chr11	13124905	1.52	5.27	0.126	-0.21	28.56
chr11	131361597	-0.45	3.45	0.742	-0.14	3.98
chr11	13136639	-0.722	4.14	0.457	-0.15	3.84
chr1	113162834	-0.659	6.57	0.452	-0.18	34.26
chr11	1320521	1.85	5.39	0.063	-0.14	37.31
chr11	13229838	1.18	6.54	0.186	0.6	90.39
chr1	113243489	-1.87	6.55	0.0361	0.24	13.45
chr11	13258362	-0.559	3.72	0.59	-0.18	4.19
chr11	133038119	-1.58	4.35	0.103	-0.14	5.31
chr1	113361891	1.12	5.32	0.26	-0.19	24.59
chr11	133835433	0.487	4.06	0.692	-0.14	9.77
chr1	113400147	0.406	4.18	0.776	-0.18	7.86
chr11	134106924	0.442	4.75	0.695	-0.21	15.34
chr11	134462453	-1.51	4.22	0.14	-0.2	2.99
chr11	13470624	0.852	4.78	0.393	-0.11	19.13
chr1	113478667	2.15	6.74	0.0192	-0.16	116.36
chr1	113541670	-0.25	4.18	0.841	-0.2	6.78
chr11	13574625	1.26	4.18	0.267	-0.08	14.29
chr1	113582936	0.651	4.64	0.518	-0.03	12.23
chr1	113614876	2.26	6.62	0.016	-0.14	104.2
chr1	113615308	-0.904	5.82	0.307	-0.04	15.3
chr11	13691524	-0.845	5.23	0.37	-0.2	12.17
chr11	13696547	-0.258	4.7	0.81	-0.16	11.65
chr1	113766378	1.12	5.42	0.249	-0.19	31.7
chr1	113822626	0.78	4.44	0.491	-0.17	12.77
chr1	113882869	0.188	3.42	1	-0.09	3.39
chr1	113916491	0.525	3.88	0.662	-0.1	6.59
chr11	13946463	0.205	4.89	0.861	-0.15	14.67
chr1	114218191	1.36	6.08	0.142	0.13	58.9
chr1	114331615	0.0347	5.11	1	-0.18	19.41
chr1	114347512	2.07	6.48	0.0267	-0.2	92.53
chr1	114347786	3.57	4.87	0.00285	0	24.37
chr1	114355248	-1.22	6.22	0.164	-0.03	17.15
chr11	14383700	-0.567	4.33	0.588	-0.16	8.63
chr11	14400040	-0.514	3.75	0.662	-0.06	4
chr1	114457070	2.25	6.08	0.019	-0.09	57.15
chr1	114485847	-0.419	4.51	0.704	-0.1	7.6
chr1	114490908	1.52	4.61	0.155	-0.01	14.09
chr1	114525378	0.488	5.6	0.599	-0.18	32.23
chr11	14541994	-0.247	7.49	0.78	0	109.41
chr11	14600220	-1.99	5.64	0.0293	1.17	8.87
chr1	114631200	1.35	5.01	0.193	-0.19	22.56
chr11	14667900	-0.0611	4.82	1	-0.19	10.58
chr11	14674182	2.03	4.13	0.0848	-0.04	9.91
chr11	14677167	1.23	4.39	0.283	-0.11	10.09
chr11	14690493	0.788	4.74	0.439	-0.21	13.54
chr11	14700103	-0.536	3.58	0.626	-0.17	3.2
chr11	14786890	-1.42	5.08	0.137	-0.18	8.03
chr11	14874302	2.53	5.4	0.0136	-0.11	38.46
chr1	114889336	-1.7	6.15	0.0587	-0.07	8.73
chr11	14906407	-0.176	3.8	0.931	-0.15	4.97
chr11	14916758	3.4	6.5	0.000679	-0.05	108.22
chr1	114922146	2.05	4.5	0.0803	-0.06	17.3
chr1	114922827	1.7	5.76	0.0727	-0.21	39.25
chr1	114931216	1.48	5.87	0.116	-0.22	42.31
chr1	115000976	1.22	5.98	0.18	-0.22	53.26
chr1	115035116	0.445	4.96	0.668	-0.22	16.24
chr1	115053129	-1	5.6	0.261	-0.06	12.31
chr1	11508565	2.04	5.8	0.0369	-0.21	52.3
chr11	15095008	0.459	4.22	0.728	-0.16	10.6
chr1	115095117	-0.856	3.7	0.427	-0.21	2.31
chr1	115124400	-1.22	6.27	0.165	-0.19	20.66
chr1	115131952	0.329	3.52	0.913	-0.09	3.63
chr1	115299642	0.0918	6.12	0.94	-0.14	39.58
chr1	115300752	-1.74	6.5	0.0477	-0.08	11.13
chr11	15597909	0.532	4.69	0.603	-0.21	19.81
chr1	115711505	0.0792	3.96	1	-0.17	6.87
chr11	15721686	1.45	4.56	0.179	-0.11	17.04
chr1	115876193	0.237	4.36	0.852	-0.21	14.02
chr11	15886972	-0.537	3.88	0.626	-0.21	6.07
chr1	115975020	-0.926	3.52	0.418	-0.2	2.15
chr1	11601036	-0.0569	4.03	1	-0.2	7.1
chr11	16055817	2.91	5.48	0.00538	-0.08	46.9
chr11	16215795	0.219	4.71	0.882	-0.15	12.07
chr1	116227901	0.416	3.57	0.832	-0.09	4.42
chr1	11622917	0.929	4.37	0.426	-0.15	12.27
chr1	116299664	1.79	4.3	0.108	-0.06	17.04
chr11	16301264	1.64	5.07	0.113	-0.17	25.93
chr11	16302058	0.666	4.9	0.525	-0.2	11.74
chr11	1634463	-1.14	3.55	0.336	-0.21	2.91
chr11	16359560	2.37	4.75	0.0354	-0.06	19.08
chr11	16368650	0.676	4.19	0.61	-0.14	7.08
chr11	16386015	2.6	5.22	0.0137	-0.07	29.39
chr1	116408535	1.09	4.49	0.32	-0.15	14.26
chr1	116520437	0.558	4.28	0.639	-0.13	9.22
chr1	116674637	2.4	6.3	0.0114	-0.18	86.59
chr1	116821059	1.8	5.49	0.0631	-0.17	36.98
chr11	16878984	-0.0709	5.05	0.969	-0.13	12.92
chr1	116895984	0.254	4.93	0.828	-0.1	18.09
chr1	116958530	0.51	5.18	0.608	-0.06	15.34
chr11	16964656	0.33	4.43	0.807	-0.05	13.38
chr1	117019194	-0.346	4.56	0.712	-0.19	5.6
chr1	117039209	3.26	4.61	0.00746	-0.01	19.41
chr1	117047137	-1.14	6.89	0.187	0.25	36.41
chr1	117057864	-3.76	6.54	9.52e-05	1.74	3.17
chr11	17099346	-1.69	6.46	0.0548	0	12.09
chr1	117112551	-1.01	6.18	0.247	-0.08	22.68
chr1	117117409	-1.83	5.78	0.0415	-0.07	8.86
chr11	17186636	0.378	6.22	0.68	0.14	55.24
chr11	17208703	0.702	5.13	0.459	-0.21	20.25
chr1	117230115	1.27	4.95	0.216	-0.1	15.19
chr1	117230515	3.94	7.51	6.63e-05	-0.18	249.3
chr11	17230990	-0.87	4.53	0.378	-0.06	5.53
chr11	17252572	-4.62	6.43	7.1e-06	10.16	2.08
chr11	17265737	-5.11	5.85	2.54e-06	4.17	0.38
chr11	17297057	0.00532	5.1	1	-0.09	14.04
chr11	17302226	1.07	4.47	0.32	-0.02	11.09
chr11	17373488	0.76	5.72	0.405	-0.18	37.79
chr1	117388924	-1.45	5.85	0.104	1.13	14.55
chr1	117414679	1.27	4.95	0.216	-0.08	20.33
chr1	117424608	-1.89	5.4	0.0401	-0.18	5.13
chr1	117424944	1.32	6.12	0.148	-0.14	64.19
chr1	117424998	3.62	5.03	0.00271	0	32.38
chr1	117477659	-0.0878	5.59	0.935	-0.21	24.75
chr11	1750878	1.23	3.51	0.406	-0.03	5.77
chr1	117550014	1.33	4.46	0.225	-0.03	15.23
chr1	117604775	-4.71	6.85	3.52e-06	9.95	0.02
chr11	17628370	1.37	4.26	0.203	-0.08	13.14
chr1	11766969	2.44	5.09	0.021	-0.05	29.11
chr1	117670647	0.806	4.88	0.432	-0.17	16.48
chr1	11773337	1.83	4.61	0.0984	-0.09	18.09
chr11	1783777	1.84	5.38	0.063	-0.07	34.36
chr1	117882790	0.393	5.72	0.685	-0.22	28.97
chr1	11789420	1.07	5.18	0.275	-0.1	22.57
chr1	11790570	-1.38	5.4	0.129	-0.21	9.91
chr1	11797221	-0.627	6.08	0.482	-0.21	22.75
chr11	1804337	-0.313	4.15	0.785	-0.21	5.12
chr1	118055537	-1.32	4.97	0.163	-0.09	6.77
chr1	118107670	0.374	4.46	0.764	-0.19	8.64
chr1	118130784	0.929	4.37	0.426	-0.15	11.07
chr1	118155432	1.1	5.59	0.239	-0.2	26.69
chr1	118156042	1.64	5.71	0.0872	-0.22	36.72
chr1	118156424	2.18	5.32	0.0347	-0.07	33.01
chr1	118157281	0.924	5.08	0.345	-0.19	16.81
chr1	118188840	0.459	4.37	0.704	-0.1	3.09
chr1	118202708	0.0683	5.27	0.973	-0.09	14.94
chr1	118208400	-0.264	5.58	0.788	-0.2	21.68
chr1	118241280	0.138	4.3	0.949	-0.2	7.83
chr1	118242768	0.267	4.09	0.82	-0.18	7.23
chr11	18299611	0.61	4.48	0.588	-0.07	14.17
chr11	18300147	-0.158	3.97	0.937	-0.03	6.41
chr11	18335742	-0.265	4.41	0.814	-0.05	9.13
chr1	118400280	2.15	5.62	0.0293	-0.18	46.81
chr1	11856375	0.724	5.41	0.44	-0.1	20.37
chr1	11857998	1.99	6.06	0.0345	-0.21	58.87
chr1	11858067	8.34	5.61	5.42e-06	-0.01	53.57
chr1	11858628	1.78	5.6	0.0631	-0.11	33.47
chr1	118592824	4.03	5.25	0.000667	-0.03	40.15
chr11	18672917	-1.97	5.31	0.0356	-0.22	4.66
chr11	18824393	0.041	5.76	0.981	-0.19	33.07
chr11	190116	-2.61	6.87	0.0041	-0.01	10.28
chr11	19092913	-1.4	5.35	0.127	-0.16	8.43
chr11	19115784	-0.908	3.67	0.427	-0.19	2.4
chr11	19195755	-0.0247	4.84	1	-0.17	16
chr11	19240563	-0.275	4.04	0.82	-0.2	6.64
chr11	19265840	-0.55	4.62	0.584	-0.17	9.52
chr1	11943059	2.21	5.14	0.0315	-0.12	20.14
chr11	19463987	-1.36	7.29	0.116	2.21	51.64
chr1	119480186	-0.241	4.06	0.882	-0.21	6.37
chr1	119506333	1.87	5.31	0.0662	-0.13	38.98
chr1	119506456	2.93	6.19	0.00345	-0.14	87.62
chr1	11953462	0.756	5.26	0.436	-0.22	26.46
chr1	119544849	1.6	4.86	0.116	-0.15	21.74
chr1	11968298	-2.5	8.28	0.00501	34.6	56.11
chr1	11968526	-2.02	7.94	0.0206	10.38	58.22
chr1	11969817	-2.69	7.46	0.00283	13.21	23.6
chr1	11969945	-1.8	6.41	0.044	1.38	18.02
chr11	19705601	-0.0246	3.72	1	-0.14	6.67
chr11	19748982	-1.07	3.84	0.293	-0.21	4.66
chr11	19792013	-0.786	4.57	0.415	-0.2	9.24
chr1	1198326	-0.0246	4.44	1	-0.16	10.33
chr11	19992596	-0.868	4.88	0.362	-0.2	10.14
chr11	20000450	1.02	6.71	0.248	0.29	91.28
chr11	2000275	2.29	6.55	0.0151	-0.18	105.81
chr11	2000374	3	5.62	0.00414	-0.11	52.84
chr11	20016876	1.29	5.34	0.176	-0.16	26.72
chr11	20057381	-0.156	4.76	0.888	-0.22	12.87
chr11	20099720	0.832	5.31	0.389	-0.21	27.5
chr1	120188668	3.06	7.05	0.00133	-0.18	157.86
chr1	120217572	1.57	4.41	0.173	-0.03	12.4
chr1	120254426	0.36	4.99	0.71	-0.07	17.1
chr1	120255432	1.43	5.55	0.137	-0.21	41.62
chr1	12027348	-1.25	5.49	0.168	-0.16	10.51
chr1	120326240	0.929	4.84	0.385	-0.21	19.65
chr1	120327346	-0.318	4.37	0.764	-0.18	9.86
chr1	120413751	0.339	5.57	0.716	-0.22	27.6
chr11	20477012	0.112	4.28	1	-0.16	8.57
chr11	20478923	1.22	4.76	0.227	-0.09	15.18
chr11	20480953	1.05	5.05	0.291	-0.15	17.87
chr11	20515033	0.91	5.27	0.354	-0.22	27.78
chr1	12061793	-0.76	5.17	0.429	-0.19	9.28
chr11	20633562	-0.0246	4.19	1	-0.09	10.5
chr11	20669723	-2.18	5	0.0189	-0.03	4.3
chr1	12075735	0.838	4.64	0.41	-0.04	12.73
chr1	120760931	2.69	3.33	0.0675	-0.02	6.42
chr1	120930497	4.27	5.46	0.000286	-0.03	52.55
chr11	2095709	1.5	4.08	0.198	-0.06	9.85
chr1	12098967	0.471	5.39	0.609	-0.03	16.08
chr1	121155877	0.821	5.01	0.416	-0.18	24.29
chr1	121159362	2.12	3.7	0.136	-0.03	7.9
chr1	121200715	-5.08	5.07	5.42e-06	5.15	0.06
chr1	121225947	0.797	4.28	0.492	-0.15	12.12
chr1	121267352	2.78	4.72	0.0193	-0.04	23.74
chr1	121337127	1.23	3.87	0.302	-0.06	8.04
chr1	12142020	-0.148	6.02	0.873	-0.17	27.63
chr11	2173365	-0.651	5.72	0.469	-0.13	20.1
chr11	220725	0.259	4.51	0.82	-0.16	10.3
chr1	12222071	-2.08	6.39	0.0208	-0.06	8.62
chr1	12235393	0.987	4.88	0.346	-0.03	13.47
chr11	22355795	-0.928	4.23	0.343	-0.18	6.7
chr1	12240573	-0.378	4.11	0.728	-0.07	5.09
chr11	22646426	-0.723	5.69	0.415	-0.17	20.5
chr11	22692502	-2.25	5.38	0.0149	0.45	7.01
chr11	22756719	0.7	4.8	0.502	-0.15	18.87
chr11	22760801	-0.0661	3.69	1	-0.08	5.31
chr1	12278713	4.92	7.51	3.16e-06	-0.15	258.35
chr1	12278828	3.25	6.34	0.00128	-0.18	97
chr11	22817666	-0.0877	4.62	0.959	-0.17	10.3
chr11	22854611	-0.376	4.23	0.747	-0.09	7.27
chr11	2290774	1.64	3.83	0.191	-0.04	8.04
chr11	2325043	0.871	4.13	0.434	-0.06	5.84
chr1	12356864	-5.42	5.67	1.81e-06	4.91	0
chr1	12370351	0.487	4.06	0.692	-0.13	6.54
chr11	2421722	-1.88	6.41	0.034	0	11.48
chr1	1243628	0.582	7.43	0.501	-0.16	152.03
chr1	12447946	-1.17	4.53	0.213	-0.16	4.77
chr1	12495960	-4.03	6.56	3.49e-05	5.94	0.06
chr1	12508988	2.27	5.19	0.028	-0.02	27.6
chr1	12509093	1.84	6.57	0.0428	-0.2	94.86
chr1	12509688	-3.94	7.16	4.08e-05	17.32	1.51
chr1	1252370	0.85	3.88	0.47	-0.05	4.06
chr1	12538457	0.771	5.36	0.422	-0.2	15.48
chr1	12588541	3.16	5.03	0.00666	-0.04	21.92
chr1	12615899	0.0357	4.69	1	-0.06	13.51
chr11	26318941	-2.48	4.77	0.0104	-0.1	3.39
chr1	12640353	0.759	4.42	0.491	-0.18	13.19
chr1	12653800	1.15	4.33	0.306	-0.09	12.27
chr1	12656121	0.692	3.48	0.65	-0.06	4.21
chr1	12664568	1.81	6.61	0.0473	-0.18	85.22
chr11	269561	-1.9	7.04	0.0304	4.73	31.78
chr11	269696	-0.358	6.91	0.679	4.15	75.77
chr11	2730786	3.13	5.66	0.00272	-0.08	52.65
chr11	27414453	1.16	4.54	0.278	-0.14	10.75
chr11	27442396	1.35	5.27	0.165	-0.2	26.33
chr11	27443025	2.13	5.08	0.0402	-0.11	24.75
chr11	27479981	-0.908	3.67	0.427	-0.21	3.36
chr11	27507645	-2.46	4.96	0.0107	0.07	2.38
chr11	27531720	-0.808	4.71	0.399	-0.21	7.49
chr1	12753431	2.1	4.83	0.0503	-0.09	24.83
chr11	27613829	-0.799	3.99	0.454	-0.19	5.54
chr11	2769153	1.15	4.33	0.306	-0.1	11.65
chr11	28031136	2.13	5.08	0.0402	-0.08	28.63
chr1	12805406	2.31	6.13	0.0158	-0.18	77.36
chr11	28131814	-3.29	6.25	0.000489	0.25	2.49
chr1	12814896	0.0267	4.36	1	-0.21	8.53
chr11	28198190	-0.733	4.6	0.452	0.22	9.72
chr11	2920158	-2.38	5.23	0.0112	-0.17	3.43
chr11	3078653	0.058	6.31	0.96	-0.02	47.46
chr11	308202	-2.23	5.48	0.0159	-0.04	5.77
chr1	1310635	-2.55	6.51	0.00497	-0.04	8.07
chr11	3136841	1.28	4.63	0.226	-0.14	17.06
chr11	31832783	-0.722	5.08	0.443	-0.05	9.67
chr11	3185459	0.8	4.45	0.46	-0.17	13.02
chr11	3190628	0.972	4.87	0.346	-0.19	11.54
chr11	3199716	-0.105	4.27	0.949	-0.2	8.43
chr11	32197988	-1.65	5.45	0.068	-0.06	9.07
chr11	32310054	0.329	3.52	0.913	-0.08	4
chr11	32334631	1.18	5.95	0.195	-0.2	52.3
chr11	32408536	2.17	6.22	0.0234	-0.19	75.31
chr11	32422043	0.748	4.57	0.491	-0.17	13.22
chr11	32442846	-0.838	5.64	0.344	0.12	16.56
chr11	32445698	1.87	4.36	0.0896	-0.02	12.74
chr11	32490791	1.3	3.57	0.357	-0.04	7.42
chr11	32852142	-1.5	5.44	0.101	-0.13	15.48
chr11	32860572	-0.112	4.87	0.93	-0.06	16
chr11	329499	0.737	4.95	0.478	0	17.45
chr11	329734	-1.87	5.85	0.0383	0.73	9.88
chr11	33035444	-0.594	3.98	0.595	-0.11	5.93
chr11	33249591	1.83	4.84	0.0819	-0.05	22.81
chr11	33279788	0.447	7.76	0.602	1.77	190.24
chr11	33288217	1.89	6.33	0.0407	-0.16	83.74
chr11	3329007	3.06	3.62	0.0578	-0.01	10.59
chr11	33332332	-1.96	4.2	0.0527	-0.2	2.5
chr11	33342639	-0.155	5.94	0.882	-0.21	34.59
chr1	1333733	0.178	6.28	0.852	-0.19	40.88
chr11	33382376	0.399	4	0.746	-0.02	7.8
chr11	33529697	2.45	6.35	0.00972	-0.21	93.08
chr11	33744546	-0.477	6.09	0.594	-0.13	32
chr11	33759024	-0.0524	5.2	1	-0.08	14.39
chr11	33913359	-0.346	5.99	0.698	-0.19	25.79
chr11	33915348	-2.11	7.2	0.017	3.28	27.58
chr11	33934504	-0.046	7.14	0.963	0.95	85.68
chr11	33966494	2.18	5.91	0.0249	-0.02	43
chr11	33974602	0.155	4.17	0.945	-0.09	4.91
chr11	33981582	0.636	4.88	0.55	-0.2	17
chr11	33989212	-0.852	4.37	0.42	-0.21	5.5
chr11	34037279	0.21	4.21	0.892	-0.19	10.53
chr11	34230166	1.15	4.27	0.31	-0.03	12.18
chr11	34230290	-0.779	4.52	0.425	-0.22	8.99
chr11	34256953	-6.92	6.6	4.71e-09	6.42	0
chr11	34265873	-6.14	6.96	3.64e-08	11.27	0.03
chr11	34296353	-0.655	4.93	0.489	0.22	12.38
chr11	34330961	-0.327	4.9	0.738	-0.16	12.63
chr11	34393254	2.63	6.85	0.00479	-0.15	135.88
chr11	34449082	0.325	5.06	0.783	-0.05	16.26
chr11	34460897	-1.41	5.71	0.118	-0.06	13.47
chr11	34495355	1.11	5.21	0.251	-0.21	28.97
chr11	34514586	-1.89	5.61	0.0395	0.95	8.42
chr11	34523237	-0.438	4.19	0.693	-0.21	7.9
chr11	34527603	-0.25	4.18	0.841	-0.2	8.38
chr11	34636450	-1.67	5.37	0.0737	0.17	9.12
chr11	34640732	-0.144	4.12	0.887	-0.07	5.29
chr11	34655814	-0.399	6.87	0.645	2.44	68.61
chr11	34663204	-0.318	4.37	0.764	-0.2	9.24
chr11	34672284	-4.27	6.84	1.62e-05	3.38	2.05
chr11	34675720	0.31	4.77	0.81	-0.04	10.3
chr11	34676596	0.709	5.75	0.462	-0.2	41.02
chr11	34748882	1.3	4.64	0.211	-0.14	16.6
chr11	34830850	1.82	5.21	0.0736	-0.14	26.15
chr11	34831353	1.16	4.54	0.278	-0.14	11.71
chr11	34888127	0.334	4.67	0.799	-0.22	14.52
chr11	35212823	-1.16	5.28	0.213	1	17.17
chr11	35271933	-1.02	3.87	0.345	-0.13	4.41
chr11	35358956	-1.98	5.35	0.0327	0.52	7.86
chr11	3538362	4.04	5.26	0.000625	-0.03	41.52
chr11	35412759	-3.81	6.79	8.08e-05	6.39	5.91
chr11	35601363	1.21	5.75	0.203	0.29	45.71
chr11	35711098	-0.0536	4.18	1	-0.13	8.28
chr11	35807872	-0.974	5.17	0.302	-0.2	12.74
chr11	35949522	0.73	5.49	0.428	-0.19	36.46
chr11	36112908	1.05	5.71	0.262	-0.21	41.08
chr11	36123210	-0.176	4.35	0.903	-0.16	2.2
chr11	36137178	0.207	4.05	0.877	-0.04	3.91
chr11	36171430	-2.15	6.09	0.0188	0.28	7.99
chr11	36310555	0.311	5.52	0.75	-0.22	29.08
chr11	36310970	-2.68	6.05	0.00396	-0.06	3.21
chr11	36395385	-0.637	4.39	0.521	-0.21	8.87
chr11	36529841	0.688	5.6	0.466	-0.16	34.95
chr11	37525774	-7.07	7.47	1.87e-09	19.58	0.23
chr11	37970089	1.72	3.39	0.284	-0.03	6.42
chr11	3812124	1.04	4.25	0.387	-0.04	11.68
chr11	3819110	0.533	7.12	0.541	0	103.99
chr11	38336766	1.05	4.03	0.353	-0.08	8.66
chr11	3846139	-1.75	5.53	0.0544	-0.05	4.75
chr11	38539690	0.917	4.54	0.403	-0.17	12.07
chr11	3855978	0.454	6.06	0.629	-0.18	39.96
chr11	38560533	2.75	4.47	0.0208	-0.04	17.82
chr11	38560621	2.32	4.54	0.0519	-0.06	19.43
chr11	3859118	-0.149	6.59	0.87	-0.13	52.16
chr11	38639296	1.84	3.48	0.21	-0.02	6.55
chr11	3870620	-1.25	5.68	0.164	-0.13	12.41
chr11	38735635	0.237	4.36	0.852	-0.21	10.32
chr11	38788491	0.626	5.08	0.52	-0.09	23.93
chr11	38805923	1.23	3.51	0.406	-0.04	5.77
chr11	3887676	0.196	5.8	0.85	-0.05	33.01
chr11	3911430	-0.919	4.58	0.337	-0.12	6.33
chr11	3941519	-1.14	5.68	0.199	0.13	17.34
chr11	3981358	0.126	5.24	0.917	-0.2	21.76
chr11	4015454	-1.88	5.18	0.0455	0.41	4.91
chr11	4070389	-1.83	4.65	0.059	0.35	5.5
chr11	43425090	-0.529	5.06	0.6	0.19	13.59
chr11	43760597	0.119	5.31	0.947	-0.17	18.43
chr1	143879897	2.93	4.35	0.0185	-0.03	19.25
chr11	43890677	-5.45	6.49	5.06e-07	11.47	0.13
chr11	43890800	2.54	7.34	0.00565	-0.21	209.43
chr11	43902292	-2.54	6	0.00584	-0.03	4.39
chr11	43942407	1.73	5.68	0.0706	-0.21	46.11
chr11	43942550	1.48	5.47	0.12	-0.21	40.43
chr11	43959875	0.624	4.15	0.551	-0.12	8.08
chr11	43974100	3.26	6.53	0.000951	-0.19	115.08
chr11	44198595	0.308	4.41	0.807	-0.21	11.05
chr11	44355050	3.77	7.99	9.1e-05	0.7	999
chr1	144534234	-1.4	6.71	0.109	3.13	32.35
chr1	144536307	1.23	3.51	0.406	-0.04	7.61
chr11	44802581	4.45	7.85	1.04e-05	-0.19	999
chr11	44804264	-1.7	4.64	0.0849	0.06	3.5
chr1	144893875	0.0682	4.81	1	-0.18	9.47
chr1	144927469	-0.89	5.31	0.328	-0.12	9.69
chr1	144989659	1.76	7.55	0.0463	-0.21	167.35
chr1	145003452	-0.157	6.09	0.878	-0.22	18.2
chr1	145004278	1.17	7.76	0.179	0.43	183.42
chr1	145009663	0.427	6.32	0.638	-0.18	23.7
chr1	145015318	1.8	7.08	0.0448	-0.13	110.42
chr1	145018235	0.452	5.76	0.637	-0.06	21.94
chr1	145024181	0.204	6.11	0.834	-0.2	22.92
chr1	145030174	0.00564	6.37	1	-0.21	20.68
chr1	145063240	-0.595	4.96	0.52	-0.02	3.53
chr1	145073695	-0.886	5.69	0.323	-0.11	11.62
chr1	145083670	2.35	6.77	0.0117	-0.11	116.95
chr1	145096372	-1.84	6.62	0.0371	0.01	17.19
chr1	145116517	-1.3	5.62	0.156	-0.14	9.01
chr1	145200330	-0.45	3.45	0.742	-0.15	3.54
chr11	45255212	-1.28	4.69	0.192	-0.2	4.67
chr1	145382880	-1.88	6.91	0.0333	4.18	31.69
chr1	145382978	-1.98	7.18	0.0254	9.51	33.62
chr1	145395651	-1.03	6.86	0.236	0.09	43.3
chr1	145396711	-0.164	6.43	0.867	-0.06	51.77
chr1	145397851	-2.3	6.54	0.0108	0.08	9.41
chr1	145399318	-2.48	6.89	0.00612	2	16.41
chr1	145414491	0.934	5.38	0.334	-0.18	30.14
chr1	145421833	-0.657	5.8	0.475	-0.21	18.22
chr1	145427612	0.667	7.16	0.447	0.44	117.33
chr1	145438517	-2.79	6.7	0.00242	-0.13	6.24
chr1	145449196	0.834	5.01	0.397	-0.05	18.53
chr1	145454759	-1.45	6.88	0.0953	2.04	38.25
chr11	45479290	1.26	4.94	0.228	-0.19	26.85
chr1	145518020	0.0517	4.37	1	-0.02	8.27
chr11	45579103	3.02	5.57	0.00399	-0.08	50.02
chr11	45585506	0.613	3.71	0.689	-0.08	5.95
chr11	45701481	-1.3	4.31	0.195	0.26	5.05
chr11	45726488	0.459	4.22	0.728	-0.17	9.96
chr1	145741818	-0.39	3.68	0.783	-0.09	4.96
chr1	145742078	0.99	3.67	0.467	-0.02	7.93
chr1	145745931	-0.175	3.42	1	-0.01	3
chr11	45820805	-0.22	4.2	0.841	-0.16	6.55
chr11	45848231	4	7.01	7.93e-05	-0.1	173.23
chr11	45901887	2.3	4.34	0.0498	-0.03	12.4
chr11	45939470	0.352	7.24	0.69	-0.01	110.35
chr11	45986615	-1.44	5.38	0.117	-0.07	4.74
chr11	46016230	3.41	7.25	0.000433	-0.21	185.08
chr11	46017198	1.11	4.83	0.271	-0.1	15.01
chr11	46025412	-0.452	4.4	0.685	-0.2	6.97
chr11	46028157	-1.53	5.35	0.0962	-0.18	6.25
chr11	46031417	0.739	4.95	0.456	-0.21	18.75
chr11	46128258	0.119	5.31	0.947	-0.22	18.43
chr11	46134735	-0.578	5.91	0.52	-0.2	23.72
chr11	46141039	-1.06	6.42	0.228	0.11	31.27
chr11	46148904	1.49	7.19	0.0906	-0.02	142.24
chr11	46251020	0.651	4.35	0.56	-0.17	12.63
chr11	46258069	0.176	4.96	0.867	-0.14	12.92
chr11	46258818	0.287	5.27	0.784	-0.13	15.78
chr11	46262680	0.261	4.38	0.852	-0.03	2.45
chr11	46264934	1.41	8.08	0.104	-0.21	292.88
chr11	46269357	-1.28	5.66	0.153	-0.14	9.58
chr11	46318609	-0.259	5.01	0.815	-0.14	10.5
chr11	46320766	-1.14	5.1	0.22	-0.21	11.41
chr11	46327045	0.695	4.38	0.524	-0.05	12.43
chr11	46336886	-1.8	4.93	0.0536	-0.05	3.08
chr11	46358513	3.14	6.69	0.00132	-0.16	123.26
chr11	46378671	1.87	6.08	0.0481	-0.14	70.47
chr11	4647613	-0.998	4.88	0.303	-0.14	6.81
chr11	46551018	-2.44	5.81	0.00786	-0.05	4.78
chr11	46565319	-0.225	5.03	0.815	-0.13	15.04
chr11	46575913	1.18	6.83	0.182	0.05	111.17
chr1	146849815	2.2	5.92	0.024	-0.21	51.38
chr1	146851772	3.42	3.91	0.0231	-0.03	8.53
chr1	146851905	1.1	4.5	0.32	-0.15	15.23
chr1	146861835	-1.12	4.4	0.258	-0.15	4.54
chr11	46911372	-0.619	5.89	0.487	-0.08	22.75
chr11	46922915	-0.298	4.58	0.756	-0.2	10.22
chr11	47026460	0.832	6.39	0.347	-0.17	58.47
chr11	47079093	0.205	5.42	0.854	-0.19	24.18
chr11	47083519	-0.187	4.65	0.882	-0.2	12.03
chr1	147113733	-0.488	5.14	0.594	-0.21	14.43
chr11	47242073	-1.44	4.55	0.144	-0.13	4.34
chr11	47279144	0.337	4.89	0.755	-0.12	15.15
chr11	47298669	2.06	6.31	0.0283	-0.17	84.94
chr11	47299343	0.929	4.84	0.385	-0.19	18.18
chr11	47370606	-0.928	4.23	0.343	-0.16	5.71
chr11	47376950	0.459	4.22	0.728	-0.01	6.96
chr11	47398323	0.781	7.07	0.369	-0.08	112.79
chr11	47400126	-0.657	6.34	0.462	-0.01	32.63
chr11	47416489	-0.256	6.53	0.767	-0.05	49.54
chr11	47428660	-0.683	5.86	0.454	-0.16	21.31
chr11	47475940	-2.65	5	0.00663	-0.09	2.08
chr11	47476042	4.6	4.89	0.000718	-0.01	31.09
chr1	14748818	1.94	5.45	0.0499	-0.2	34.07
chr11	47517026	0.498	5.17	0.63	-0.14	22.05
chr11	47555413	-1.23	3.87	0.243	-0.2	3.2
chr11	47569481	1.58	5.02	0.127	-0.01	26.28
chr11	47582204	-0.725	4.24	0.491	-0.11	6.87
chr11	47600566	-2.62	6.57	0.00395	-0.01	6.3
chr1	14763676	1.38	5.29	0.157	-0.2	21.58
chr1	147737464	-0.773	4.18	0.475	-0.06	2.63
chr11	47745844	-0.0488	4.43	1	-0.09	9.52
chr11	47789002	0.942	7.63	0.277	-0.01	184.94
chr1	147789542	1.13	5.11	0.252	-0.07	29.41
chr1	147806581	-0.582	7.23	0.499	5.23	81.7
chr1	147806816	-2.22	7.37	0.0121	3.85	30.65
chr11	47929955	-0.432	5.87	0.63	-0.09	30.4
chr11	47934624	-0.295	4.49	0.826	-0.19	9.59
chr11	47963954	-0.846	4.46	0.41	-0.15	4.7
chr11	47968452	-0.0835	5.43	0.952	-0.14	17.2
chr1	147994207	-4.24	5.96	2.47e-05	6.03	2.8
chr1	147994532	-3.92	5.37	0.000121	5.54	1.85
chr1	148000823	-2.42	5.06	0.0111	-0.21	4.07
chr11	48083088	1.57	6.3	0.0857	-0.17	71.44
chr1	148241570	-3.04	7.79	0.000897	19.09	27.09
chr1	148523324	1.5	4.08	0.198	-0.06	14.46
chr1	148604927	-2.88	4.67	0.00415	1.07	3.15
chr1	14870175	-0.182	5.68	0.84	0.13	29.97
chr11	4911693	3.4	6.49	0.000697	-0.13	114.14
chr1	149214909	0.54	5.81	0.564	0.26	37.2
chr1	149223839	-1.73	7.17	0.0469	0.99	29.1
chr1	149223979	-2.41	8.07	0.00664	30.67	58.5
chr1	149291324	-1.1	4.04	0.286	-0.1	4.21
chr1	149514212	-2.92	4.71	0.00365	1.92	3.15
chr1	1495629	0.601	4.74	0.584	-0.11	13.96
chr1	149603221	2.54	4.03	0.053	-0.03	14.02
chr1	149606064	-2.01	4.65	0.0344	1.77	7.87
chr1	149680283	-0.852	4.37	0.42	-0.05	7.9
chr1	149759476	8.49	4.21	0.000522	0	19.23
chr1	149782841	-0.559	3.72	0.59	-0.08	5.5
chr1	149815892	-0.467	5.52	0.616	-0.13	23.31
chr1	149817852	0.52	5.49	0.592	-0.14	30.98
chr1	149859114	-1.93	6.74	0.0295	-0.09	9.37
chr1	149934191	-1.95	5.75	0.0333	0.05	10.19
chr1	149969723	-5.83	7.01	6.7e-08	10.82	0.23
chr1	150039352	-0.174	6.65	0.855	-0.09	56.15
chr1	15008551	1.43	4.74	0.172	-0.12	21.04
chr1	150266268	-1.57	6.32	0.0779	-0.08	15.05
chr1	150335936	0.28	7.55	0.748	0.37	136.82
chr1	150431161	0.526	4.8	0.633	-0.18	18.08
chr1	150518299	1.6	5.46	0.0962	-0.17	29.72
chr1	150524960	3.03	7.19	0.00145	-0.15	181.69
chr1	150548761	-1.02	5.52	0.271	-0.15	13.64
chr1	150552399	-1.51	5.94	0.0935	-0.19	16.36
chr1	150573392	-0.0661	3.69	1	-0.12	5.84
chr1	150577379	0.895	5.53	0.334	-0.01	30.93
chr1	150584184	-1.12	6.92	0.196	0.78	47.5
chr1	150586161	-2.33	6.79	0.00981	2.81	15.38
chr1	15058625	-1.42	4.92	0.129	-0.19	4.96
chr1	150594165	-1.92	5.81	0.0329	-0.13	3.29
chr1	150601760	-1.15	6.2	0.191	0	17.34
chr1	150602138	-0.857	5.7	0.339	0	14.69
chr1	150760422	-0.626	5.58	0.488	-0.02	19.91
chr1	150819521	-0.439	4.91	0.649	-0.16	12.16
chr1	150849396	2.02	7.62	0.0236	-0.08	234.12
chr1	150880171	1.23	3.87	0.302	-0.06	7.5
chr1	150943859	1.74	5.97	0.0671	-0.1	59.99
chr1	150973083	0.155	4.56	0.912	-0.13	9.53
chr1	150975863	-1.16	4.68	0.241	-0.2	3.31
chr1	150983030	0.312	5.29	0.759	-0.03	24.1
chr1	151027867	0.786	5.53	0.422	-0.02	24.38
chr1	151032130	0.677	7.26	0.439	-0.02	129.69
chr1	151035486	-0.4	5.36	0.667	-0.18	14.13
chr1	151044305	-0.741	5.07	0.416	-0.04	4.92
chr1	15107009	1.91	6.27	0.0399	0.12	72.67
chr1	151137404	-0.876	5.66	0.325	-0.21	15.51
chr1	151138554	-1.81	6.77	0.0397	-0.05	17.94
chr1	151172714	-1.1	5.63	0.217	-0.14	17.5
chr1	151249907	-3.48	6.18	0.000271	1.4	3.37
chr1	15127165	2.16	3.95	0.0982	-0.04	7.38
chr1	15127471	0.215	4.15	0.887	-0.2	10.03
chr1	151284268	3.21	7.82	0.000603	-0.2	293.95
chr1	151371907	-0.0379	7.25	0.965	-0.17	96.26
chr1	151388935	-1.38	4.28	0.166	-0.16	6.07
chr1	151430956	-1.08	5.49	0.238	-0.08	16.85
chr11	5145449	-0.0774	6.06	0.938	0.37	32.23
chr11	514811	0.0158	3.74	1	-0.08	4.84
chr11	5150757	3.39	6.78	0.000619	-0.19	129.12
chr11	5153247	2.71	6.21	0.00596	-0.21	69.41
chr1	151579159	0.00383	4.21	1	-0.14	8.75
chr1	151581002	0.0454	3.94	1	-0.08	6.15
chr1	151583997	0.579	6.3	0.526	-0.19	58.11
chr1	15166960	2.44	6.34	0.00998	-0.13	88.55
chr1	151688027	-0.176	4.1	0.942	-0.16	5.91
chr1	151689488	-1.51	4.83	0.117	0.21	5.35
chr11	5173059	2.94	6.26	0.0027	-0.19	78.19
chr1	151839973	0.525	3.88	0.662	-0.12	6.13
chr1	151840407	0.176	4.03	0.937	-0.18	6.56
chr1	151889628	0.59	4.46	0.588	-0.07	11.31
chr1	151960991	2.49	5.73	0.0126	-0.03	51.75
chr11	5199872	0.396	4.47	0.724	-0.21	10.84
chr1	152001893	1	4.75	0.323	-0.2	19.13
chr1	152007711	-0.0392	6.12	0.985	-0.06	34.71
chr1	152025192	0.432	5.57	0.651	-0.11	26.31
chr1	15223704	0.917	4.54	0.403	-0.18	10.11
chr11	5226181	-0.15	4.37	0.903	-0.16	3.93
chr1	1522662	3.8	5.06	0.00142	-0.03	34.22
chr1	152286660	-0.344	3.52	0.757	-0.15	2.87
chr1	152361553	0.202	3.87	0.931	-0.15	6.94
chr1	15240438	-1.91	4.62	0.0485	-0.21	4.23
chr1	152434261	0.523	5.19	0.608	-0.1	25.81
chr1	15246445	1.23	5.4	0.212	-0.21	35.25
chr11	5261900	1.78	5.01	0.0799	-0.14	24.86
chr11	5271527	1.6	4.86	0.116	-0.14	20.98
chr1	152717938	-0.854	4.76	0.391	0.13	10.7
chr1	15296750	1.48	4.78	0.151	-0.15	16.96
chr11	5301988	1.14	5.77	0.224	-0.19	36.4
chr1	153031994	1.57	4.41	0.173	-0.07	9.47
chr1	153316458	-1.15	5.88	0.197	-0.16	19.91
chr1	153341140	0.571	4.12	0.595	-0.15	9.86
chr1	153407750	-0.553	4.24	0.612	-0.18	6.82
chr1	15343785	2.36	5.03	0.0272	-0.09	29.63
chr1	153488495	1.43	4.74	0.172	-0.11	18.64
chr1	153491309	-2.27	5.14	0.0156	1.63	5.92
chr1	153643803	-2.55	6.77	0.00477	0.09	11.54
chr1	153669799	0.479	4.53	0.648	-0.1	8.84
chr1	153763722	-2.3	7.44	0.0095	9.72	36.42
chr1	153842143	0.309	5.55	0.754	-0.17	30.71
chr1	153855965	-0.0985	4.79	0.964	-0.17	10.82
chr1	153963186	-1.23	7.18	0.157	-0.21	41.14
chr1	154130354	-0.0457	7.16	0.963	0.05	88.85
chr1	154159762	1.31	5.97	0.154	-0.18	49.33
chr1	154245451	-1.14	5.94	0.204	-0.11	17.79
chr1	154285670	0.416	3.57	0.832	-0.09	3.68
chr1	154293499	-0.156	4.76	0.888	-0.21	8.84
chr1	154327224	0.0103	4.57	1	-0.07	8.74
chr1	154327357	4.2	4.56	0.00262	0	22.5
chr1	154377761	0.422	6.32	0.638	-0.02	59.05
chr1	154404150	-1.15	5.24	0.212	-0.19	10.64
chr1	154474316	-1.5	4.31	0.12	-0.14	6.42
[truncated: 19,691 more rows]
