# Supplementary material for: Differential chromatin profiles partially determine transcription factor binding
Source: PLoS One. 2017 Jul 13;12(7):e0179411. doi: 10.1371/journal.pone.0179411 (PMC5509100; doi:10.1371/journal.pone.0179411)
Supplement: S1 Dataset — (ZIP) [file pone.0179411.s002.zip › data.tables/CEBPB_DNase.csv]

chr	coord	PIQ.GM.rep1	PIQ.GM.rep2	PIQ.K.rep1	PIQ.K.rep2
chr10	111740	-0.875873893368723	-0.976926271607589	-0.940791492142885	-0.974251556301296
chr10	137142	-0.877073809416664	-0.984848848683964	-0.942140281774875	-1.00671476029948
chr10	175201	-0.876309967183531	-0.967084429582917	-0.956704353549682	-0.968122759050538
chr10	184946	-0.892366259527264	-0.963410215586814	-0.933385862023341	-0.987861202314787
chr10	189675	-0.945195630232479	-0.970682453242601	-0.987275572795154	-1.0023718030207
chr10	231706	-0.791406171501776	-0.975939976714911	-0.970447575653835	-1.0179413718449
chr10	237814	-0.84566838753248	-0.968737581586931	-0.851214156066971	-0.902906645924072
chr10	370551	-0.555900837004759	-0.926203908103452	-0.900322179884677	-0.933170041372174
chr10	374551	-0.92244539991938	-0.972232996819541	-0.927178836056646	-0.843000725444839
chr10	414280	-0.809967963357644	-0.931071368244623	-0.912025949817367	-0.923471561988035
chr10	516220	-0.867220422990686	-0.944051100410899	-0.852368541678182	-0.917182246394905
chr10	596141	-0.941562735352681	-0.941532348002632	-0.880671113543621	-0.964524340490884
chr10	647132	-0.583913337089799	-0.935649730542432	-0.914734823603731	-0.930945320719891
chr10	655462	-0.644577374152855	-0.931000673833088	-0.891705990119833	-0.942800620639705
chr10	680642	-0.888952325903403	-0.920899320120867	-0.836915356611361	-0.955590635051973
chr10	687914	-0.850874307006924	-0.984466479022936	-0.912401537358684	-0.982204903424625
chr10	720660	-0.971164925845459	-0.98235376305969	-0.954405585600919	-0.989620101069139
chr10	731025	-0.836459110641727	-0.921340131905677	-0.955349056436595	-0.991755067679205
chr10	758291	-0.786867014347142	-0.960269260591479	-0.909102280534116	-0.9994167928918
chr10	800836	-0.962706676263048	-1	-0.99594401866392	-0.948066372401912
chr10	885961	-0.672562148159457	-0.92879750205841	-0.811677100416015	-0.837054746590815
chr10	1069367	-1	-0.978535934080022	-0.971069262581359	-0.937589927610116
chr10	1295482	-0.814711776801355	-0.922351423281289	-0.931867681336816	-0.935754323549896
chr10	1311256	-0.757079893991427	-0.952776463283635	-0.925669409370528	-0.899953399042323
chr10	1371143	-0.872455251355529	-0.956233734040293	-0.910456155863118	-0.977315658376183
chr10	1398022	-0.905793286728657	-0.948810717801879	-0.890088373229672	-0.982995103116375
chr10	1399934	-0.781836079525948	-0.957122242895093	-0.954161830187622	-0.992470715277626
chr10	1455587	-0.925221734117204	-0.903134682695891	-0.886723897474587	-0.903645318305966
chr10	1530335	-0.718739747151044	-0.925605901753796	-0.935895494335649	-1.01020975710105
chr10	1625043	-0.644175244592204	-0.928693871653601	-0.805388366802667	-0.928722392352311
chr10	1632058	-0.838644702738143	-0.925585764733252	-0.942533334581052	-0.983059131134786
chr10	1637006	-0.707424479927455	-0.810696280721781	-0.827002982574902	-0.837182913566892
chr10	1678663	-0.925644627980268	-0.95464844841807	-0.936652637039281	-0.99018223282308
chr10	1784293	-0.922395805724815	-0.996055015089679	-0.990925088521233	-0.955631643017717
chr10	1883298	-0.906071051388522	-0.967037427463554	-0.965034177323184	-0.960963777777494
chr10	1885794	-0.755685135641416	-0.921659589571131	-0.887781332767617	-1.02495603562864
chr10	1915290	-0.749443530756191	-0.947660377564583	-0.932280774633863	-0.993815354428927
chr10	1920895	-1	-0.964375981394217	-0.946865995493294	-0.963325564173166
chr10	1946698	-0.929373180041794	-0.98513080345422	-0.954412578156909	-0.975792539793189
chr10	1960702	-0.94804966002793	-0.978601949324372	-0.994308978953194	-0.975713696250761
chr10	1968356	-0.916760509274065	-0.962377800297897	-0.96021583995638	-1.02615688183811
chr10	1968997	-0.897674103842891	-0.986872172126728	-0.960857713996186	-0.944812305744975
chr10	1980882	-0.82457374032176	-0.967942573433668	-0.962953165811467	-0.919298020250715
chr10	2032377	-0.965737940877123	-0.963519243411055	-0.947225763833721	-0.952236447200135
chr10	2040366	-0.967074551988831	-0.976848563793738	-0.954169579911262	-1.01836899043767
chr10	2064538	-0.833803782218916	-0.983931363967955	-0.891651597996216	-1.04117417668644
chr10	2084555	-0.940215829303077	-0.992325414596348	-0.964887963317832	-0.978217647575795
chr10	2096290	-0.847053653320762	-0.961886881074234	-0.938104787789946	-0.985849805680911
chr10	2108976	-0.910058198353974	-0.979628426669872	-0.947381607689166	-1.01108525490249
chr10	2120915	-1	-0.98859182620251	-0.996657262895255	-1.0079746101961
chr10	2179240	-0.916299782028341	-0.955247646408656	-0.951511005625012	-0.957108190807398
chr10	2188720	-0.745867809965446	-0.941034440404222	-0.942319035924003	-0.895593368788648
chr10	2203000	-0.86499358406975	-0.977103526736967	-0.960462081417321	-1.00042148770027
chr10	2215764	-0.919163474498545	-0.944723279107004	-0.93055095159312	-0.929033218725339
chr10	2243590	-0.912239733965366	-0.968518281516949	-0.956218072682183	-0.975580995688817
chr10	2269572	-0.975396355872602	-0.970311110534173	-0.926765058488254	-0.997206431981542
chr10	2318203	-0.920206461753973	-0.97309327016681	-0.955564535039063	-0.948760531694162
chr10	2343478	-0.703426919338062	-0.975471382357528	-0.907329277937483	-0.951484486445791
chr10	2389105	-0.959297430820225	-0.995139657201722	-0.964165378617012	-0.988469086575117
chr10	2407881	-0.946697055776614	-0.982281374680504	-0.972505490605918	-0.960319746374838
chr10	2438871	-0.675656593481025	-0.943211201583928	-0.903300986230251	-1.0213206753067
chr10	2494026	-0.91912768105325	-0.994954529083288	-0.980108967824458	-0.967790514193365
chr10	2495478	-0.851923586740593	-0.919984274671634	-0.938893160978157	-1.01774763814431
chr10	2503165	-0.836100477719138	-0.966512195416467	-0.95105992656929	-1.00895627854971
chr10	2514511	-0.772966605914303	-0.951754146917967	-0.979043632580252	-0.994613132425898
chr10	2596776	-0.960357639543051	-0.972811697173774	-0.977941739020439	-1.00279033170768
chr10	2614253	-0.893530200809159	-0.946480443938009	-0.976620361939552	-0.977341262356069
chr10	2621777	-0.831685936071916	-0.965308619134392	-0.951384924312808	-0.982555842722129
chr10	2678513	-0.798686349225167	-0.962487935948023	-0.925386889317135	-0.962894906834811
chr10	2695684	-0.796755781140147	-0.995725398956424	-0.940186594330432	-0.987413636065623
chr10	2728199	-0.981344936013994	-0.989209371630162	-0.98829272867018	-0.99490726576208
chr10	2735634	-0.982651948903058	-0.992010084772374	-0.952562854277251	-0.98365177055444
chr10	2772764	-0.905730985453663	-0.96676426031809	-0.970546771085864	-1.0365054895644
chr10	2795989	-0.848626782343152	-0.954957655197966	-0.929310859828929	-0.953424208308574
chr10	2819359	-0.962673731811867	-0.96348246999713	-0.939478344445003	-0.991744707802814
chr10	2831055	-0.799125186401921	-0.982471533262034	-0.934506917569125	-0.98832067710219
chr10	2840425	-0.732652182411676	-0.94384285702103	-0.964734410539966	-0.970912908681129
chr10	2935469	-0.961513465725237	-0.972377586839679	-0.957176061470264	-0.992674038281103
chr10	2937498	-0.824002285950641	-0.939613499963606	-0.91978317438327	-0.90063000306033
chr10	2973296	-0.93854183359031	-0.941321617063873	-0.961148357336309	-0.960585390661668
chr10	2978286	-0.877081525686748	-0.89072492455599	-0.869907689699928	-0.960930060709663
chr10	3018622	-0.979331413543479	-0.967349986913949	-0.934062394065665	-1.01593144383275
chr10	3019678	-0.982711654645941	-0.97911998571221	-0.942802012679207	-0.963495968789854
chr10	3084133	-1	-0.974671532465391	-0.959227590985515	-1.00501006811893
chr10	3084949	-0.846298723834091	-0.905414457395558	-0.899613424444026	-0.884854050805243
chr10	3093388	-1	-0.986262100562482	-0.965521804968334	-0.95349707946725
chr10	3098094	-0.925001247849127	-0.972277795114101	-0.951625621851397	-0.975060911493333
chr10	3122660	-0.856609829106595	-0.956240966746358	-0.988413967733021	-0.944395586954152
chr10	3161748	-0.888266937716373	-0.964716213080629	-0.91966707200311	-0.974130501850894
chr10	3178408	-0.7526613701109	-0.943288757107979	-0.867653103564095	-0.939887547211773
chr10	3280279	-0.831379991538104	-0.901429508815851	-0.801752674216716	-0.89369303623704
chr10	3282135	-0.185999791367514	-0.536431503906087	-0.618684359213735	-0.730396417821947
chr10	3367810	-0.910429214485552	-0.974166540339004	-0.97111167403933	-1.00348470637987
chr10	3388653	-0.951267420027223	-0.981573612384181	-0.937715155009759	-0.936263123578981
chr10	3459067	-0.640872718277319	-0.940964408102736	-0.838915498720301	-0.936516156847143
chr10	3482599	-0.882210774090512	-0.96862766536648	-0.951973067509572	-1.00864876291216
chr10	3483401	-0.737244593191681	-0.935889882765852	-0.963363493159643	-0.987618795468933
chr10	3537490	-0.90196890310205	-0.964555442374275	-0.943779664804654	-0.963869966366988
chr10	3548216	-0.963768248042075	-0.988066177139992	-0.990906022905598	-0.985490472917242
chr10	3625011	-0.835619114998975	-0.972962712215649	-0.940850037082602	-0.982622950770289
chr10	3633710	-0.89640805539728	-0.937943733740536	-0.932826839253547	-0.985835707751054
chr10	3657119	-0.932378106379128	-0.978772343662228	-0.988910847053479	-0.985810511958127
chr10	3668591	-0.157645074955415	-0.76809385719056	-0.967550433004106	-0.96821587534997
chr10	3716082	-0.946189838378688	-0.989348582574565	-0.944718795764058	-1.03190631460727
chr10	3720185	-0.86889372273309	-0.952889417083832	-0.871252732621245	-0.991274824665021
chr10	3729785	-0.716575739074334	-0.913340583975305	-0.935788687261767	-0.942505155213738
chr10	3820769	-0.957397210215744	-0.983102473663492	-0.903471001544651	-0.979600177086629
chr10	3863730	-0.797115239059016	-0.968762276733586	-0.93396854835372	-0.919073486570437
chr10	3875850	-0.83551632203734	-0.967056848991024	-0.951537225020027	-0.960950684529867
chr10	3890801	-0.776025292861104	-0.896596043201879	-0.942239279413814	-0.947314960617896
chr10	3912629	-0.966710968249358	-0.97159802359635	-0.973615434559415	-0.958661818158921
chr10	3916169	-0.467019633628813	-0.720312619880689	-0.780406448406478	-0.888297040474085
chr10	3966001	-0.811556233494924	-0.996488648505612	-0.996441739932728	-0.979439610884377
chr10	3997420	-0.707950318325568	-0.974256204378062	-0.910655064853636	-0.970340125598855
chr10	4071240	-0.717490437442921	-0.954563037604302	-0.95564096420478	-0.921730660375994
chr10	4101120	-0.919634203691294	-0.977479831043329	-0.953676710772652	-0.968640306141767
chr10	4123573	-0.872108383268273	-0.965774516024554	-0.946865193499453	-0.97654025111009
chr10	4136783	-0.945634017060768	-0.974351022754142	-0.963633010930048	-0.987126757878178
chr10	4143860	-0.886746494993926	-0.951485831637009	-0.962956082757424	-0.993476815314794
chr10	4146074	-0.768040393105679	-0.941113998649794	-0.934836636237842	-1.01707742554124
chr10	4153577	-0.930753051418193	-0.979531085233195	-1.00002120863584	-1.00748829303589
chr10	4171812	-0.900987985652812	-0.965879748039422	-0.960014898436035	-0.928063915312355
chr10	4173655	-0.62787147867764	-0.8046108310097	-0.920459131762559	-0.975275185515568
chr10	4217754	-0.542054459830642	-0.936768531319267	-0.875976846654529	-0.96639444008922
chr10	4308661	-0.946211085801534	-0.974422544720667	-0.946835225494326	-0.963572952120539
chr10	4335389	-0.963348375832433	-0.914795798454211	-0.965066477078761	-0.975962058887326
chr10	4345741	-0.959642087627572	-0.980363885725455	-0.952097828423037	-0.989904320004358
chr10	4398067	-0.907384945911886	-0.973196643675994	-0.942574828389504	-0.988400939129091
chr10	4401749	-0.968679909292636	-0.938760471936347	-0.986734876538944	-0.992456061923681
chr10	4430034	-0.974634917058416	-0.98238423118859	-0.95888185397609	-0.971920438785708
chr10	4512651	-0.773423666594873	-0.968988961500723	-0.974907934560062	-0.988599912179245
chr10	4550422	-0.896695469686985	-0.973217382746459	-0.988265518521172	-0.983149069012966
chr10	4560182	-0.928505789383377	-0.985323640526602	-0.90674271720767	-1.00302412154617
chr10	4576071	-0.857264788524798	-0.963396193046767	-0.946466391069053	-0.976297128137183
chr10	4589532	-0.967032026643867	-0.960988560830385	-0.947677236475602	-0.975051668984003
chr10	4589985	-0.979969036671116	-0.996185041681364	-0.940315488024312	-0.984223673566785
chr10	4619191	-0.981133721337969	-1	-0.971307256094261	-1.01268586837132
chr10	4717730	-0.929710639372956	-0.987129719366429	-0.992882365560258	-0.967009411985771
chr10	4735857	-0.852133615005985	-0.964206948377111	-0.917553850947694	-0.925606564412289
chr10	4764457	-0.950537396648163	-0.981917014870106	-0.924302353367458	-0.979491436731882
chr10	4767424	-0.961825776444796	-0.990891964412017	-0.962790989059715	-0.999146862300464
chr10	4809420	-0.578864900704558	-0.982166111490989	-0.864966411390981	-0.985834665459756
chr10	4843635	-0.768283007429618	-0.955091123791157	-0.915188353238122	-0.98294378133674
chr10	4857498	-0.569301298428904	-0.861079558443303	-0.585870005452645	-0.919756802234471
chr10	4985657	-0.869164009361524	-0.94396489241023	-0.894011411899905	-0.92681141241595
chr10	5003972	-0.926728075457379	-0.952104690570035	-0.964709283530125	-0.979281052295353
chr10	5012680	-0.852745888884079	-0.99094490018813	-0.941056089871621	-0.96656838582957
chr10	5022581	-0.957539508209431	-0.967636904446725	-0.842536424189874	-0.884788254725738
chr10	5048746	-0.980191115533246	-1	-0.946770455395775	-0.98506960772483
chr10	5051546	-0.910934980313663	-0.958772428990078	-0.709314338222463	-0.855496809096145
chr10	5115347	-0.910923138074934	-0.984723076361322	-0.949377732451307	-1.02082816837259
chr10	5120587	-0.873817131599179	-0.969983611718275	-0.87589496473165	-0.962868966788517
chr10	5145274	-0.827381098285499	-0.981933714221525	-0.981575898941402	-0.979847257285513
chr10	5170374	-0.942537939868046	-0.985966839521551	-0.991449051886584	-0.988274168139417
chr10	5193943	-0.981129802868352	-0.979399625016444	-0.973722532596539	-0.987733225336142
chr10	5228355	-0.917328769684301	-0.978594454810942	-0.982288056791819	-0.980978467231306
chr10	5246938	-0.821061678225278	-0.97479950281537	-0.985929609865388	-0.988205652592937
chr10	5337145	-0.910408265820339	-0.926501393381959	-0.96852658866022	-1.04475951932765
chr10	5351579	-0.911182031203778	-0.949826906367171	-0.968911658747125	-0.920416618793953
chr10	5409255	-0.902380289113588	-0.95127569037431	-0.960892740132037	-0.989191320284728
chr10	5589003	-0.514132637252491	-0.845493341093598	-0.722597275977397	-0.662688389672701
chr10	5646705	-0.91061177171801	-0.986689483196814	-0.933725034092449	-0.84047005039878
chr10	5723548	-0.877995095094197	-0.965425652320551	-0.887519034866286	-0.949712403156089
chr10	5729136	-0.941613240389105	-0.947630092858949	-0.975230753088477	-1.0117238030637
chr10	5741367	-0.806132061383644	-0.943565756856277	-0.948119700105821	-0.925658370886617
chr10	5752545	-0.86111342434794	-0.975642710473766	-0.992890527764652	-0.888522307412036
chr10	5761263	-0.978568616499456	-0.979514479810895	-0.967739902334485	-0.979398994403904
chr10	5829421	-0.863076447960652	-0.974524302587942	-0.979869566555152	-1.00318127830774
chr10	5833105	-1	-0.973807706757529	-0.964151776470717	-0.997905111845375
chr10	5860577	-0.955225020603956	-0.940666219371095	-0.983258809000763	-0.987160155649277
chr10	5866759	-0.933467850780732	-0.997991188965825	-0.964198334390473	-0.988674288824227
chr10	5886530	-0.794094216956252	-0.909371785909006	-0.928026259231143	-0.901125980525072
chr10	5916045	-0.805611969564256	-0.893752123425045	-0.897442340432376	-1.01709107854173
chr10	5926646	-0.979027994436051	-0.970632773214237	-0.986648965691448	-1.01468756336464
chr10	5973226	-0.933556232632715	-0.923726252793041	-0.903198531510166	-0.876906985990146
chr10	5974565	-0.944134448105706	-0.973401244890451	-0.852514324450706	-0.996070609940761
chr10	5982505	-0.838099844095139	-0.926107710718109	-0.597934580245883	-0.793575106679108
chr10	5992010	-0.899497344798019	-0.944393202059773	-0.957713398788097	-0.973294265799566
chr10	5993237	-0.90282718360315	-0.959790276649601	-0.944827419794238	-0.982647942885687
chr10	6044737	-0.760562108372273	-0.928159319703532	-0.96597157269283	-0.925445512302303
chr10	6085277	-1	-0.976362378040093	-0.958804394614205	-1.01967754129729
chr10	6098668	-0.954063241514401	-0.971311145020312	-0.931658682915338	-1.01100314185889
chr10	6110226	-0.726712865175603	-0.756575963110397	-0.943879680467567	-0.921634972611909
chr10	6114552	-0.358930583653724	-0.655441771584356	-0.876332980586105	-0.982556474299148
chr10	6229275	-0.784254559821374	-0.879560394111755	-0.998297296383939	-0.912876710098872
chr10	6235269	-0.842820502728302	-0.970230349172079	-0.911142362083126	-0.995569939605532
chr10	6352468	-0.957510154526467	-0.943114618279682	-0.957197703259222	-0.989080714851511
chr10	6353663	-0.935211715841317	-0.940579005151806	-0.962818323914292	-0.919689267607046
chr10	6366371	-0.903105984629919	-0.978989990551403	-0.978701000824479	-0.982201744438632
chr10	6421142	-0.924969418411593	-0.965109151732164	-0.966799254479437	-0.998568510724104
chr10	6435730	-0.851595048300577	-0.97368257798846	-0.955808235324801	-0.987660909526642
chr10	6440914	-0.905415942192232	-0.942946239737268	-0.977490303477051	-0.977972365162542
chr10	6477442	-0.834831154975192	-0.946639138068819	-0.894272902380387	-0.973101704032677
chr10	6486002	-0.778117264952955	-0.975647104097244	-0.985390546930984	-1.01446002685879
chr10	6537714	-0.67873633592817	-0.929355963685233	-0.925192314797282	-1.01622526195671
chr10	6541671	-0.861381341483033	-0.971810068286836	-0.843447758055224	-0.874059588524573
chr10	6548580	-0.935651133487019	-0.974875269212771	-0.900765584869518	-0.964482498692195
chr10	6565364	-0.943968497486313	-0.981936517609334	-0.996416304258967	-0.958498191160011
chr10	6587634	-0.851705432383145	-0.938439312955629	-0.949190871683236	-0.933967286327092
chr10	6598345	-0.905648052266042	-0.951929335014896	-0.958146655802636	-0.995465818129579
chr10	6602952	-0.981384957887541	-0.991822148335798	-0.996585351141039	-0.994569966800912
chr10	6637077	-0.837098858351763	-0.985346081550012	-0.915901645507628	-0.934604202716575
chr10	6720605	-0.598266604078644	-0.830194767814014	-0.858433829224349	-0.847712964089077
chr10	6731976	-0.907679217424489	-0.930889463056404	-0.935416978737804	-0.95195539294227
chr10	6752688	-0.897350269852168	-0.971794732734366	-0.989093920212977	-0.949291493382345
chr10	6810460	-0.933473353309204	-0.990184847119365	-0.948879564401797	-0.973585769035538
chr10	6835767	-0.964684061895145	-0.974076671977833	-0.979485815883265	-0.987686074127195
chr10	6857988	-0.823742752028267	-0.95420480164547	-0.96172308536857	-0.989214899584811
chr10	6865007	-0.9399134250858	-0.976824111320642	-0.972776401267596	-0.968494695930022
chr10	6882263	-0.854188916186586	-0.965355177959816	-0.934185832882933	-0.93994914168734
chr10	6886375	-0.859992587103009	-0.970374748005863	-0.904318758016362	-0.89826697267682
chr10	6911929	-0.898390328739421	-1	-1.00098897910037	-0.998794865933995
chr10	6924062	-0.96239617520906	-0.945107158892758	-0.986058518227598	-0.988881648103625
chr10	6948125	-0.939076730210096	-0.989819580913422	-0.971602103250224	-1.01118813397711
chr10	6974488	-0.949794129609268	-0.968862875496807	-0.988071954808995	-0.986300858719122
chr10	6985634	-0.964510985126187	-0.970761422225338	-0.945834128499611	-0.977799817608326
chr10	6999974	-0.79354776027927	-0.947409552168344	-0.861724806252343	-0.922893046712311
chr10	7043963	-0.814284083954248	-0.982785982513888	-0.956509153542218	-0.982044655534294
chr10	7045715	-0.839505988021968	-0.951876262465523	-0.947963249505155	-0.970170105754685
chr10	7073914	-0.513685142790645	-0.924528353725053	-0.859032613089575	-0.885144820369789
chr10	7148350	-0.940540909708232	-0.962718742717949	-0.955936049730107	-0.989594406501324
chr10	7151492	-1	-0.987758609024538	-0.979494244853404	-0.958993210197916
chr10	7271872	-0.960820984484023	-0.975362847383131	-0.970709118895527	-0.984222881802072
chr10	7327620	-0.618700947361075	-0.948131133212512	-0.929497290295015	-0.984819146231385
chr10	7345046	-0.822346437596111	-0.937668980510079	-0.907528313167303	-0.988970924539353
chr10	7347500	-0.593312574088451	-0.928010117154845	-0.895139381150212	-0.954464822940803
chr10	7350273	-0.88107133934703	-0.98737347553438	-0.946250213233445	-0.948573477940913
chr10	7354199	-0.921516476933484	-0.957360429040273	-0.948235129210159	-0.994087806086916
chr10	7407854	-0.781049100205365	-0.936716632077396	-0.927274016343428	-1.00601949055363
chr10	7422962	-0.940697018520697	-0.995575755784563	-0.96608209493649	-0.95231418788139
chr10	7434428	-0.945256007458765	-0.98278537610585	-0.955129124048682	-1.00284519989097
chr10	7498458	-0.776670983612428	-0.905219510332287	-0.861310003931227	-0.977252655673666
chr10	7529799	-0.727183061048233	-0.931636189276975	-0.954272944208621	-0.958040128960655
chr10	7542965	-0.912025709011935	-0.965411021482489	-0.974314890766359	-0.925772231271551
chr10	7578008	-0.897279340930052	-0.984194890598552	-0.981916684707035	-1.00200611935935
chr10	7608636	-1	-0.980209018023858	-0.936408250008584	-0.95099267772992
chr10	7646976	-0.980786646364006	-0.97484754495965	-0.933774936205228	-0.970201007769546
chr10	7665717	-0.913531937140835	-0.991010134072908	-0.933035815704267	-0.982776840591325
chr10	7682391	-0.944992423746532	-0.963235043410281	-0.995162544908713	-1.00361741594602
chr10	7706856	-0.797455868114479	-0.93949509351506	-0.905370771480413	-0.952740599377135
chr10	7732870	-0.960412554295488	-0.953717700354398	-0.939535214261234	-0.973456100572855
chr10	7742069	-1	-0.99333975891236	-0.97044456987762	-0.994665940869701
chr10	7755034	-0.92316597210019	-0.971611387918105	-0.981935905874064	-0.987773266091334
chr10	7758139	-0.95482229297949	-0.965811661936562	-0.972808610955804	-0.965844054974079
chr10	7784008	-0.958960876064044	-0.958601533728148	-0.856699882296871	-0.854870373560895
chr10	7809773	-0.952494850577212	-0.993118500843684	-0.987933884544622	-0.994034124125922
chr10	7874704	-0.977112515775402	-0.983632397977974	-0.986942374970614	-1.00216714607303
chr10	7878716	-0.960582601662765	-0.975998322763638	-0.993345540529068	-0.966067329618147
chr10	7879277	-1	-0.971523367759235	-0.985084716647458	-1
chr10	7880536	-0.901552645454598	-0.984932383503839	-0.962208154337964	-0.91320440097785
chr10	7901836	-0.854331691246422	-0.946119800303258	-0.958858668236402	-1.01037986432268
chr10	7919194	-0.909543112649247	-0.959534330090809	-0.985319590934997	-0.968727911789834
chr10	7944337	-0.851510808557807	-0.964919519568779	-0.928710164956045	-0.995449432446716
chr10	7945594	-0.858829541464286	-0.966046020393807	-0.912165058399085	-0.964536554899328
chr10	7954075	-0.845191704196945	-0.990021505508027	-0.971630052009503	-0.969710427275747
chr10	7979856	-0.875295071155343	-0.975933209048496	-0.982853477803111	-0.916756643176672
chr10	8005060	-0.840998660630609	-0.979962403161353	-0.939657521882228	-0.969511764586428
chr10	8033404	-0.836388206840399	-0.976215809794752	-0.966917065918396	-0.911161520919242
chr10	8084975	-0.354574189481313	-0.894919474342136	-0.688108101957441	-1.01605620039317
chr10	8116710	-0.648253395446692	-0.953664918944862	-0.939453958464787	-0.951745418819525
chr10	8152363	-0.965753125629809	-0.972575345776727	-0.994752453608528	-0.909395382861867
chr10	8219520	-0.900629782204042	-0.987182489831348	-0.980910439872027	-0.977138391370118
chr10	8229404	-0.900443597658612	-0.972696925576085	-0.927001518119355	-0.933410750506031
chr10	8240676	-0.886674606059058	-0.98228780149601	-0.96812144705947	-0.982372488399942
chr10	8262049	-0.856843701376067	-0.96099732648962	-0.957546086929909	-0.936342772245675
chr10	8267987	-0.960748539795837	-0.954836572242638	-0.96515881493774	-0.954107231795549
chr10	8272286	-0.919496824428743	-0.994121082238528	-0.921838708019642	-0.974016563963893
chr10	8309867	-0.852989372980376	-0.978983944896321	-0.915552278198827	-0.934548700725086
chr10	8329520	-0.870691674310935	-0.982195047464564	-0.971704032991751	-0.987327854694171
chr10	8341769	-0.955092630346114	-0.982645343581675	-0.979515393225497	-0.984549910459415
chr10	8412980	-0.917813438420298	-0.971140803812166	-0.995301125585157	-0.994720120785233
chr10	8453385	-0.803943765481499	-0.961864880962961	-0.949216875072045	-1.00662090364731
chr10	8460906	-0.887676880694864	-0.969755033205954	-0.910577547202993	-1.00141870751971
chr10	8474391	-0.922706942920769	-0.969801042675108	-0.939726518022773	-0.964572203066995
chr10	8499552	-0.979553082389835	-0.993298580300288	-0.975622704442989	-0.923664331611354
chr10	8533451	-0.837185824123027	-0.973440264118988	-0.914063366981913	-1.00556981513088
chr10	8570908	-0.895343784346233	-0.982315752796136	-0.96300836441669	-0.998877349897206
chr10	8602302	-0.919121183024915	-0.952799209329328	-0.938752615599328	-0.955045510383359
chr10	8634302	-0.919830468599579	-0.959217664642226	-0.952790663532187	-0.982183816116929
chr10	8657064	-0.890619646722559	-0.930013391189595	-0.968036267642737	-1.01545983770609
chr10	8669887	-0.800100956429251	-0.946291057678139	-0.945173635548795	-0.948647598594734
chr10	8707447	-0.692540215927322	-0.970634418798342	-0.9370990326246	-0.970357959281228
chr10	8768087	-0.813805606289827	-0.987860202526109	-0.967499711474129	-0.959602661276233
chr10	8768630	-0.798092453462431	-0.975350925313925	-0.946184236757523	-0.94987589174046
chr10	8770184	-0.866931722873885	-0.970641738197915	-0.957845473672357	-0.992366831267377
chr10	8770982	-0.834250942856572	-0.979723481417726	-0.96110143668599	-0.98649364873958
chr10	8775317	-0.907619551891124	-0.965183935517538	-0.999524286680792	-0.999618528978975
chr10	8782747	-0.895503654678808	-1	-0.96536405138267	-1.01198157015767
chr10	8788485	-0.638442884222136	-0.969284825761765	-0.963913938504511	-1.00706970993795
chr10	8789487	-0.764602597839764	-0.954801019201486	-0.919163439795265	-0.994137999117388
chr10	8816918	-0.93630154694908	-0.984853636212112	-0.974673661401976	-0.970526102185498
chr10	8830907	-0.891610475362408	-0.968014883322678	-0.977652002217242	-0.973672350756671
chr10	8867208	-0.958584834960418	-0.986694854295104	-0.981668238118704	-0.957543269589374
chr10	8924320	-0.885004936338154	-0.988461884137048	-0.970256078194611	-0.978162409203992
chr10	8945164	-0.96520657954935	-0.950980463817827	-0.946189181976611	-0.955197122641052
chr10	8950470	-0.948234677524874	-0.980801618090414	-0.991057671250678	-0.98076214784397
chr10	8969890	-0.958534079626883	-0.986145457649719	-0.972339745458626	-0.963510418821618
chr10	9007012	-0.811127088837835	-0.986211450767976	-0.974464385788027	-0.969820698726668
chr10	9022370	-0.90613113299972	-0.977999632889451	-0.952287394596722	-0.955063479660715
chr10	9036816	-0.982930337640349	-0.98748069962218	-0.992466565966156	-0.987460360434802
chr10	9040472	-0.91110146006755	-0.920380529901491	-0.975284645446118	-0.915905824072429
chr10	9045670	-0.946682687511594	-0.968171407376352	-0.987668665041735	-0.973442969803611
chr10	9051852	-0.970605152991096	-0.968469164747361	-0.977759669073271	-0.970557671728194
chr10	9066204	-0.948783455053889	-0.965001508254096	-0.961942824784464	-0.981599195164703
chr10	9068486	-0.894325119005038	-0.988246218336414	-0.954476012121017	-0.974903848946073
chr10	9093032	-0.866324553553838	-0.980045717650499	-0.967484952993878	-0.982093849617715
chr10	9131968	-0.92197041509902	-0.975821181017436	-0.974154744432208	-0.981517377632987
chr10	9150865	-0.935861134110369	-0.998063826123854	-0.977282582019476	-1
chr10	9151750	-0.927245842276621	-0.974160774224711	-0.954891397863135	-0.969558057346033
chr10	9160851	-0.93880793703349	-0.983609146813712	-0.983827517227786	-0.964458270614934
chr10	9165063	-0.812265090880015	-0.983732270561027	-0.957763415419323	-0.956669806634623
chr10	9169438	-0.840410356969202	-0.954331463526458	-0.949328926768769	-1.01989351018782
chr10	9192827	-0.926998029179589	-0.956421400667203	-0.957944484111584	-0.958796185773522
chr10	9198785	-0.874295381612433	-0.990130228417308	-0.986179030546173	-0.99353836624261
chr10	9208509	-0.848007556346688	-0.963943556857462	-0.973752895753932	-0.955475185284005
chr10	9212844	-0.875967071518055	-0.987141330215562	-0.927243596484507	-0.952475016016607
chr10	9237543	-1	-0.986715976920296	-0.991489798571229	-0.964781653100568
chr10	9259609	-0.92576692066457	-0.990157329824257	-0.950769218960647	-0.978283181107593
chr10	9288350	-0.925970123161539	-0.968129339976637	-0.986228657368414	-0.96011651596262
chr10	9392007	-0.969730031036073	-0.990270820191982	-0.990921939242667	-1.00547999631147
chr10	9410177	-0.986255517184642	-0.978197331058471	-0.959791243655315	-1.01783548768378
chr10	9426873	-0.75223904495617	-0.99630878354753	-0.965556642312544	-0.976169178740863
chr10	9481360	-0.75754717848541	-0.98391353345752	-0.941362422365326	-0.990192032803817
chr10	9494953	-0.869161172762676	-0.98518670131248	-0.97212073376054	-0.97367218705035
chr10	9497898	-0.886874292698995	-0.987324070689336	-0.985712915743757	-0.972433102139106
chr10	9508076	-0.947395939069541	-1	-0.958633265472117	-1.00972995024706
chr10	9516474	-0.853097879279851	-0.992886429740891	-0.894693428728992	-0.996264451065659
chr10	9517955	-0.921998378313399	-0.987885442906054	-0.969187759994471	-0.980522884644665
chr10	9542714	-0.883241933448363	-0.916419407447592	-0.962694815223278	-0.954490128404675
chr10	9545156	-0.97908158825388	-0.990606777198903	-0.991819106558983	-0.977176817487519
chr10	9549125	-0.976816884849667	-0.978374923282633	-0.964768265736221	-0.948798245083216
chr10	9640636	-0.924684653372935	-0.986078359844235	-0.978159910819745	-0.931530608542332
chr10	9719369	-0.915547086076431	-0.968035566202807	-0.993822422143703	-0.979343426070517
chr10	9743891	-0.920117183167728	-0.992467422073221	-0.982268651094171	-0.991566735375297
chr10	9796148	-0.898729814487709	-0.969125263853034	-0.959739262372324	-1.00018047192972
chr10	9854894	-0.817093510747036	-0.930563774746424	-0.957520023161096	-0.977086917209254
chr10	9856387	-0.922309412807893	-0.985601722432639	-0.95792414561148	-0.935940598657591
chr10	9896095	-0.935849887323495	-0.975630853926367	-0.958021852888132	-0.985624731168527
chr10	9905509	-0.774905724316996	-0.962053206547884	-0.822805518604521	-0.939950621420864
chr10	9908682	-0.929178670809754	-0.943550236244706	-0.935477354441604	-0.948941772858614
chr10	9947370	-0.86859793268703	-0.966418721657933	-0.97127107170569	-0.986173923287815
chr10	9960998	-0.951952086401285	-0.988207129367729	-0.968130880801495	-0.988241180531011
chr10	10012874	-0.980992076067148	-0.97611589636167	-0.988659782770852	-0.988204738049498
chr10	10030395	-1	-0.997535820318269	-0.986950382855711	-0.990446790047278
chr10	10038886	-0.980247480102151	-0.995443456381493	-1	-0.988126935596348
chr10	10045191	-0.838695126472783	-0.927020302145666	-0.916769755383058	-0.988726726647903
chr10	10062363	-0.926352556781327	-0.985697242110971	-0.955061998491357	-1.0078684373769
chr10	10135883	-0.858347586603685	-0.972829153012464	-0.979883603634917	-0.995431030363972
chr10	10228215	-0.966607786476555	-0.995766750623213	-0.97526894618563	-0.97128009633319
chr10	10254848	-0.903075636925801	-0.961318531664413	-0.919662312086576	-1.00146244700057
chr10	10261229	-0.940674046960834	-0.995218516984815	-1.00542113166939	-0.995907499925708
chr10	10270206	-0.843668571758746	-0.994617078897161	-0.981732454555313	-0.980277072049946
chr10	10304022	-0.952505245226976	-0.987685003725316	-0.964336360728552	-0.990453499555511
chr10	10320260	-0.917561759332126	-0.976331109483552	-1	-1.01864553273266
chr10	10329031	-0.835641718788771	-0.971575153404476	-0.97399808673964	-0.993235620557382
chr10	10352616	-0.982162254660089	-0.975197271082708	-0.931984589526692	-0.974734413471806
chr10	10360380	-0.961651108232005	-0.976611894353109	-0.948019472675701	-0.968976161712102
chr10	10361960	-0.973125837340516	-0.997730289389148	-0.982304810284146	-0.983504745280895
chr10	10378767	-0.831545146913851	-0.97749733639656	-0.984584930750302	-0.935065094137963
chr10	10389804	-0.794628816688976	-0.990079188789577	-0.976533589888284	-0.996190465461346
chr10	10389876	-0.852353923054143	-0.973989347143319	-0.953507984802803	-0.979436795593143
chr10	10434691	-0.896535551429445	-0.980924891242861	-0.981080770049876	-1.01067499490995
chr10	10449933	-0.893682366752023	-0.987219821970988	-0.955989302863244	-1.00203170421668
chr10	10502597	-0.855981458231026	-0.994569945513864	-0.916413241820272	-0.939091105823367
chr10	10521759	-0.786477818918626	-0.942805789321774	-0.925298073142835	-1.02903030375867
chr10	10710493	-0.903118798880732	-0.978428418511155	-0.973389442565605	-0.982735303882632
chr10	10713080	-0.931715639883039	-0.98750126757006	-0.947462849170993	-0.928903358399798
chr10	10726196	-0.885727506828064	-0.976824070877404	-0.963157989790594	-1.00331598351572
chr10	10781377	-0.786308292678544	-0.982372735738269	-0.958902325531983	-0.990570660013737
chr10	10792196	-0.90024416958334	-0.947986205592204	-0.979737970996255	-0.948317574247773
chr10	10794604	-0.969446551305243	-0.998758665145184	-0.975472540409303	-0.996351967477135
chr10	10812158	-0.816862294087904	-0.964038551094855	-0.933151738169155	-0.926916358161528
chr10	10827765	-0.897667703672969	-0.961835330108167	-0.967079362907116	-0.927865954666735
chr10	10838418	-0.921235104206107	-0.98842151024246	-0.940283763643775	-0.966913103158994
chr10	10898534	-0.881589079452381	-0.97869123117336	-0.947883444102248	-0.983823797671495
chr10	10916232	-0.930033639715122	-0.97984885534352	-0.98638869378329	-0.998761453811568
chr10	10952112	-0.750083735603948	-0.958229190352254	-0.893704717057755	-0.950520530937149
chr10	10955024	-0.867324047550035	-0.948505989835752	-0.893688383702941	-1.01111631393041
chr10	10978076	-0.960713217290629	-0.986280130019857	-0.984980385909495	-0.975283863309362
chr10	10996402	-0.92621905832609	-0.968085609225185	-0.991263585613009	-0.98683998005948
chr10	10998848	-0.950450679510287	-0.950589450945695	-0.974482521077964	-0.959552631056932
chr10	11025722	-0.905221174572886	-0.994068052865092	-0.960247335101404	-0.990077326554689
chr10	11042813	-0.73538933308788	-0.967682259323433	-0.954198384182771	-0.974267547854495
chr10	11058455	-0.740041297348755	-0.9183324084663	-0.938948389743947	-0.932390990693164
chr10	11110956	-0.863032903605062	-0.930680912488329	-0.963452472463341	-1.00223285848564
chr10	11190677	-1	-0.964738057654896	-0.922738905955925	-0.991781194521791
chr10	11253193	-0.700727834088628	-0.964341203258378	-0.928915465180692	-1.02668975272976
chr10	11387428	-0.567262218901676	-0.936110739201462	-0.94498649307184	-0.931438231678468
chr10	11406101	-0.867750864073547	-0.981738934171957	-0.975095696721625	-0.972759519633818
chr10	11424434	-0.829848095716731	-0.892742388074267	-0.826032948812197	-0.886128946544248
chr10	11436670	-0.966121048855364	-0.971523815288536	-0.925007797056402	-0.974577735558133
chr10	11453542	-0.982290579439533	-0.981934448087213	-0.984805344533318	-1.00392258594393
chr10	11464511	-0.809422644318056	-0.972472413913424	-0.930534482092634	-0.96799648625771
chr10	11560364	-0.924299549139475	-0.937206493615856	-0.938141172475733	-1.00242530390578
chr10	11606842	-0.810866608840299	-0.946787517022832	-0.967952573775809	-0.988894271151469
chr10	11620554	-0.917839575412728	-0.963498715693779	-0.988997337368597	-0.933425217759199
chr10	11628004	-0.914720047901819	-0.990396478914278	-0.934119243640703	-0.983807318063889
chr10	11632908	-0.931324486891961	-0.962919932578898	-0.864151686022326	-0.932239338973918
chr10	11702610	-0.966956672704411	-0.981112680926739	-0.963522713480148	-0.94078191337439
chr10	11714897	-0.852668806723818	-0.933163188699101	-0.963469907550298	-0.928179336571258
chr10	11728585	-0.983467315403208	-0.981385996593315	-0.989747583783465	-0.990025562562523
chr10	11729055	-0.80262214858067	-0.931408970548612	-0.789134509130224	-1.02374972710377
chr10	11747903	-0.847218156313391	-0.969799129705587	-0.889478392432059	-0.825812948160128
chr10	11748199	-0.903981813133386	-0.977888112160739	-0.955124533800765	-0.97801269703148
chr10	11794310	-1	-1	-1	-0.962814868678108
chr10	11809609	-1	-0.945595130533505	-0.959109842077463	-0.950531045010264
chr10	11812663	-0.956292493278632	-0.957646474820162	-0.928373210751536	-0.972377748189246
chr10	11822306	-0.901044870105381	-0.979976572041683	-0.945749505948733	-1.00898914480102
chr10	11826447	-0.676311813812327	-0.936843527194886	-0.850516931197245	-0.91510769549903
chr10	11848052	-0.94502068143946	-0.94236483856848	-0.905677317017309	-0.925122028474755
chr10	11882875	-0.856983027454466	-0.939896587834907	-0.958945049848059	-0.940887465257064
chr10	11945621	-0.924011571613544	-0.990810578753655	-0.942247571768894	-0.971694492131401
chr10	11996584	-0.915819859954375	-0.974306947005333	-0.978369826649421	-0.983241081346024
chr10	12058644	-0.962524057885541	-1	-0.995181801166536	-0.994014606601811
chr10	12058970	-0.92413399602063	-0.982608457028205	-0.98481174745307	-0.995604912448355
chr10	12120855	-0.825697291868614	-0.947310965422812	-0.883819274631141	-0.963298738012778
chr10	12121618	-0.887827130721689	-0.950232937555745	-0.897361306703173	-0.956358822799463
chr10	12127861	-1	-0.989903825277024	-0.988943763876944	-0.996378723239881
chr10	12141120	-1	-0.980727451499331	-0.969214722782626	-0.962786129886112
chr10	12159200	-0.953829371818431	-0.98932353346257	-0.989530943766903	-1.01121505489649
chr10	12165548	-0.967458375639002	-0.98295860360512	-0.971938919684279	-0.990419059963485
chr10	12194831	-1	-0.982893822835411	-1	-0.995838738726789
chr10	12203397	-0.91866895045486	-0.983646009179545	-0.971990933447244	-0.98186437556992
chr10	12234801	-0.863587002686752	-0.969375057010352	-0.983949902153664	-0.962575792952869
chr10	12235422	-0.841337338652358	-0.970785104126764	-0.794348077641858	-1.00176201474845
chr10	12267629	-0.946513012167891	-0.938294718998618	-0.981284156342288	-0.995209967319735
chr10	12294247	-0.913103947514685	-0.980940538293757	-0.982104475026903	-0.983807003788332
chr10	12299574	-1	-0.964783332250718	-0.990238038142078	-0.971739609255159
chr10	12310195	-0.924096112050952	-0.976594003534779	-0.981159352511804	-0.967825319996998
chr10	12310440	-0.905584835814791	-0.980223599979155	-0.958279312889558	-0.947040824917162
chr10	12349534	-0.379015075816995	-0.757185054019874	-0.936999458403581	-0.953042215623951
chr10	12363578	-0.832752426558609	-0.936481223776652	-0.947969691064097	-0.984231326523521
chr10	12373828	-1	-0.983284154463518	-0.965564480258073	-1.02753655652403
chr10	12378255	-0.976192006747979	-0.984226101119716	-1	-0.995066849499826
chr10	12396602	-0.932549743473875	-0.975327756138215	-0.938094890974076	-0.996467413985242
chr10	12398082	-0.800816499666472	-0.865122641506639	-0.896118723783193	-0.933997869847571
chr10	12416210	-0.939177518951441	-0.980657519470457	-0.964268500357581	-0.974028117733199
chr10	12422806	-0.957476453006477	-0.987359044621309	-0.952868231591217	-0.977314924405074
chr10	12429154	-0.914784698150107	-0.968049187429088	-0.990888525361271	-0.986287997584973
chr10	12433925	-0.883431921105897	-0.965483836528877	-0.951895504226607	-0.9644788060168
chr10	12437877	-0.923313199253404	-0.983488823641014	-0.992523495195872	-0.965621616029973
chr10	12466759	-0.719302121177049	-0.830439068484805	-0.934290179306327	-0.93657780402526
chr10	12513985	-1	-0.975581270292348	-0.994889823881634	-0.991658592921691
chr10	12516532	-0.982368153265552	-0.98250806563294	-0.937117639193731	-0.976619662632081
chr10	12557803	-0.982290579439533	-0.985365916474978	-0.992058107875972	-1.00205732613626
chr10	12658299	-0.952351960237302	-0.923408257372183	-0.93392707277822	-0.956549633003731
chr10	12704602	-0.891218266326234	-0.99158610576211	-0.946538337173368	-0.994447638704698
chr10	12735315	-0.910431871421651	-0.988220369414858	-0.934352962623352	-0.944626208553841
chr10	12735833	-0.93959205825542	-0.98110699915329	-0.949879792316477	-0.96556976257436
chr10	12741813	-0.811424851074881	-0.94102410961828	-0.984688681494164	-0.979548627305488
chr10	12752993	0.17038500749264	-0.634650637014357	-0.716941534471738	-0.792091565712899
chr10	12759844	-0.981656301909209	-0.97681550846817	-0.971425285389424	-0.969689782005157
chr10	12768374	-0.943666096682805	-0.976462085899058	-0.976241933106445	-0.99780191066043
chr10	12769956	-0.939179918671171	-0.959796832526459	-0.976377995511019	-1.00083587975072
chr10	12787794	-0.819929290449935	-0.964524298671748	-0.978578251979701	-0.978056158744154
chr10	12794173	-0.919180900219879	-0.982855828290922	-0.953822628968628	-0.963250530278776
chr10	12796081	-0.918885042556465	-0.955718484305139	-0.953096504855654	-0.967604909445237
chr10	12833394	-0.9040720617965	-0.953194353911769	-0.955024340708251	-1.02038735299936
chr10	12842967	-0.537022582810733	-0.924213297399151	-0.905164710307384	-1.00637529527404
chr10	12908845	-0.912412074444772	-0.993554621584025	-0.974208558041114	-0.992604759984559
chr10	12934422	-0.899329590651212	-0.955105643104089	-0.910508825336829	-0.972911208712459
chr10	12938811	-0.671318495472482	-0.961920658568984	-0.847449745898669	-0.981202436865799
chr10	12946420	-0.828985540133223	-0.967433456295401	-0.948710533294709	-0.974919419056784
chr10	12988700	-0.914273366393539	-0.952947999863445	-0.947973048008062	-0.968741083862071
chr10	12993307	-0.970183709061535	-0.973663914847838	-0.946594249471471	-0.993871938029476
chr10	13024744	-1	-0.991364662080866	-0.995050113499148	-0.997374298689563
chr10	13036349	-0.893270483763435	-0.965462157793079	-0.943635844563294	-0.944532490526144
chr10	13041191	-0.826250940348116	-0.951151559794619	-0.971155700187508	-0.943632435022685
chr10	13054722	-0.834970537278544	-0.988596226531942	-1	-1.0023302538513
chr10	13061947	-0.903710484698835	-0.97590151346949	-0.912821040143022	-0.999040445865979
chr10	13087569	-0.957391010688486	-0.990992274547696	-0.993961274428882	-1.00621693953885
chr10	13090933	-0.849259492759423	-0.953308565302525	-0.912069291508716	-0.909447655130003
chr10	13094893	-0.880874476095701	-0.951585517258094	-0.90843596503141	-0.992358437676034
chr10	13111501	-0.864586068252165	-0.995726043090036	-0.986253716201376	-1.0021668408038
chr10	13146991	-0.898223315332971	-0.953786611137127	-0.887514133320584	-0.914940774855736
chr10	13178852	-0.886572422224125	-0.931390936002521	-0.954539570480064	-0.983271738343702
chr10	13185406	-0.878512876844458	-0.961737515049909	-0.971427252619744	-0.969388282316661
chr10	13189972	-0.983165206525053	-0.994540995652261	-0.960347713483968	-0.991663565670754
chr10	13190821	-0.931978874407315	-0.993390855963979	-0.986235903644729	-0.959317530598538
chr10	13224427	-0.758895419802139	-0.957205022634345	-0.921378584991466	-0.981655936658813
chr10	13243097	-0.900349673498297	-0.974398180719134	-0.884832933713487	-1.00419362399504
chr10	13277489	-0.890831232675776	-0.970315152007722	-0.944164150070643	-0.941610164420141
chr10	13283250	-0.976986058997683	-0.95361301658734	-0.965503253666624	-1.00403577256828
chr10	13286089	-0.906511389653318	-0.946930010311302	-1	-0.991414651268162
chr10	13292100	-0.89827617554414	-0.964090562030006	-0.951837182677484	-0.984320859980732
chr10	13308576	-0.881603059951226	-0.956746590001836	-0.959631737598627	-0.928557091516966
chr10	13315940	-0.938483789292376	-0.983754579085341	-0.971235419276918	-0.991696282490569
chr10	13324202	-0.927196406739441	-1	-0.963187122888936	-0.976560247042717
chr10	13324543	-0.921296473715397	-0.989314450395585	-0.960854362705974	-0.978629379146153
chr10	13334036	-1	-0.957092248875794	-0.910302711959531	-0.941515438167133
chr10	13351064	-0.897476228253174	-0.990175027453257	-0.958679460256608	-0.998183261341689
chr10	13353787	-0.911923014883998	-0.956751930162402	-0.989242588521522	-0.969094963491972
chr10	13359070	-0.885665960616893	-0.928351501125042	-0.870893183174263	-0.955224833657521
chr10	13383926	-0.94748990407925	-0.987203822670495	-0.981596379724134	-0.972015813787991
chr10	13448025	-0.875193481470464	-0.941731250052654	-0.914718363272364	-0.963853288943661
chr10	13466878	-0.980989388927188	-0.970688935072715	-0.945284877726256	-0.963629604066414
chr10	13503787	-0.879342023632288	-0.937777817862569	-0.944766299041565	-0.920501421005453
chr10	13549806	-0.864231290656645	-0.940170675576423	-0.958170878286849	-0.943614313201933
chr10	13554756	-0.85946207513017	-0.965734897573668	-0.956207410447848	-0.958565264997308
chr10	13577496	-0.820223290163356	-0.944763217845254	-0.925919207009511	-0.992746011250038
chr10	13579533	-0.909212169018102	-0.940096500211466	-0.918386377351109	-0.953670576917595
chr10	13586652	-0.943746449732703	-0.991711384268317	-0.950176073852911	-0.988626450476954
chr10	13597683	-0.821462991074374	-0.995726043090036	-0.965482464905867	-1.00442519845506
chr10	13612521	-0.830364516303394	-0.967677990115644	-0.981009875339958	-0.96293185046917
chr10	13617904	-0.919748867252894	-0.988689261344532	-0.972293636375669	-0.992204466428781
chr10	13627928	-0.927677036920457	-0.979008847512148	-0.927883023106143	-0.950872686298831
chr10	13660577	-0.947979850710242	-0.98009143371766	-0.989507914684478	-0.973761583065431
chr10	13673231	-0.747072011802294	-0.930057212729816	-0.923557866361194	-0.94390357211158
chr10	13736793	-0.926763912412904	-0.960172451274821	-0.897251386127147	-0.970819623087673
chr10	13747025	-0.691588549956886	-0.921181995228873	-0.80172506958641	-0.865243320471463
chr10	13780812	-0.904183599359031	-0.952906215106666	-0.981653731884842	-0.980549048882053
chr10	13783402	-0.847156324639285	-0.921424801348404	-0.925924078939225	-0.921151339553436
chr10	13798334	-0.927878029053115	-0.982963272387619	-0.989170524606508	-1.01568659339639
chr10	13807308	-0.896690624894121	-0.982899653042156	-0.941464527412259	-0.981086479917455
chr10	13812142	-0.487992601988477	-0.885661872486244	-0.955326534087585	-0.955459983600042
chr10	13823255	-1	-0.960549192387188	-0.996338608118843	-0.990455077911797
chr10	13873400	-0.794725699927675	-0.932154843516189	-0.952082044726844	-0.991751038515975
chr10	13882739	-1	-0.987071357786953	-0.985177107126386	-1.00427954273591
chr10	13885689	-0.883142016341481	-0.977279999509374	-0.934688768481742	-0.926638855766685
chr10	13893851	-0.900607580318868	-0.995820160900452	-0.985594385370143	-0.955063986333475
chr10	13895783	-0.703822977027838	-0.901668629621238	-0.961242177361021	-0.906910660163127
chr10	13923374	-0.849527933773142	-0.961969773296273	-0.968629876653229	-0.962892886332839
chr10	13929030	0.283597446305432	-0.691604109540493	-0.865791965765882	-0.970815234967113
chr10	13929612	-0.642444007788265	-0.954817701407032	-0.874296920576777	-0.959418178109949
chr10	13959481	-0.944523793142977	-0.973008666059037	-0.960642948811909	-0.974764609840697
chr10	13961889	-0.945637467366388	-0.960613447383534	-0.974243212028802	-0.993638435579074
chr10	13967015	-0.812508314859042	-0.965280416194934	-0.909432489156029	-0.915697177493638
chr10	14011798	-0.172815867071655	-0.768472696665895	-0.940438497929707	-0.984107973331983
chr10	14022671	-0.788844512733772	-0.957804535276644	-0.931785642556735	-0.978261475333865
chr10	14053959	-0.898516595074531	-0.946794135966979	-0.957712734406654	-0.985947686514145
chr10	14064507	-0.567848254292979	-0.878782332288562	-0.944615583994501	-0.910986639545845
chr10	14072347	-0.787935070238393	-0.954965511739219	-0.941295736507229	-0.981114713945978
chr10	14124197	-0.960925628889392	-0.955097843593905	-0.99157105236309	-1.00032077422843
chr10	14143207	-0.80170548821748	-0.930265923369281	-0.91798089707147	-0.951755755404413
chr10	14194790	-0.883036786099603	-0.937867350936273	-0.96223292868084	-0.932551493667108
chr10	14200193	-0.847574399032158	-0.944115990929732	-0.941379357916159	-0.943927155145725
chr10	14231524	-0.951498958826451	-0.969731951891692	-0.970803741479028	-0.973885547856633
chr10	14260905	-0.952936227177258	-0.976274074347396	-0.989475750491984	-1.00421748876098
chr10	14265037	-0.862318847985608	-0.969359622913487	-0.939084297198991	-0.946395746854856
chr10	14285735	-0.771641338327067	-1	-0.932217355509426	-1.01369970593924
chr10	14287126	-0.789404132671501	-0.946764305094336	-0.872430156706757	-0.970343527415003
chr10	14315207	-0.914396053458362	-0.97161690938764	-0.987634490788798	-1.00788279246656
chr10	14357784	-0.853190899641268	-0.952512553091514	-0.94204174381183	-1.03138268876406
chr10	14363665	-0.709130378326756	-0.967412393510273	-0.964783743687051	-0.975913775306447
chr10	14417247	-0.772864186050865	-0.899543112723062	-0.920014615306178	-0.976287597212494
chr10	14486201	-0.974058093375926	-0.98380436123828	-0.991655864643148	-0.984762493353535
chr10	14573471	-0.978135536037269	-0.971232033376915	-0.980128275814536	-1.02420908693544
chr10	14603976	-0.92251502279685	-0.98519291817781	-0.977789699234174	-1.00930981530732
chr10	14644312	-0.294266164647779	-0.643112041646872	-0.897568962176899	-0.870496849023134
chr10	14652824	-0.87950159926587	-0.983931009605275	-0.971986261653478	-1.00722367898298
chr10	14677039	-0.915342435535464	-0.970785495663495	-0.960738470668801	-1.02024264059241
chr10	14711320	-0.910714875144082	-0.995009777766	-0.975993060625192	-0.998665769905872
chr10	14714278	-0.875323738184666	-0.954975248188952	-0.9665597164364	-0.945982747253914
chr10	14728339	-0.756719236417849	-0.905469566988146	-0.975783779944403	-1.00177008418715
chr10	14752361	-0.87802543350696	-0.970943330937296	-0.996107422572363	-1.01384212192276
chr10	14752537	-0.886376227081948	-0.96680178073948	-0.991109290470781	-0.986742210105921
chr10	14760277	-0.921726189871261	-0.959896323378218	-0.991617480884612	-0.966047802265539
chr10	14776208	-0.620931629557199	-0.939847633027465	-0.901570947665782	-0.976365010469962
chr10	14826705	-0.817432249145191	-0.935079356991319	-0.907429180458282	-1.02595692571549
chr10	14897649	-0.863686762223232	-0.984601260776578	-0.934368841653036	-1.01441181328764
chr10	14919685	-0.274843674296917	-0.854655747940149	-0.520756690293215	-0.764265533886734
chr10	14970970	-0.956327599668109	-0.981730834204168	-1	-0.99961079977432
chr10	14971592	-0.980983800194767	-0.98239190753708	-0.929075743149977	-0.972326697891486
chr10	14987256	-0.870903298495704	-0.94991890756694	-0.844227088822054	-0.951024570264654
chr10	14987363	-0.888564074926194	-0.945139818851438	-0.895876474046882	-0.99035166886656
chr10	15028275	-0.968480735225925	-0.975893389841871	-0.956297919818203	-0.978922858421973
chr10	15039369	-0.947613059473333	-0.976995540245547	-0.974969047386235	-0.988826519561708
chr10	15047635	-0.933629823581616	-0.997024130321374	-0.993311192470666	-0.975419940747652
chr10	15069081	-0.94758210285807	-0.975078641683471	-0.932184813655246	-0.94549028805015
chr10	15079531	-0.793235230788824	-0.989798559206045	-0.922014819832184	-0.962641722656325
chr10	15088401	-0.960259867926776	-0.991960568820807	-1	-1.01787432271324
chr10	15089996	-0.904376343171915	-0.982670439386832	-0.926700394202451	-0.98184516642902
chr10	15096231	-0.976530380920879	-0.97563197910918	-0.953106989642376	-0.967251179510435
chr10	15098040	-1	-0.983638135204423	-0.974001527497317	-0.980300720850201
chr10	15129728	-0.982672527352265	-0.977650757887866	-0.952553169689018	-1.0186672173482
chr10	15131468	-0.891193957988294	-0.994983473158999	-0.94349839164395	-0.993959403945699
chr10	15156952	-0.959312506662435	-0.966408316012928	-0.992919621870924	-1.00068271506768
chr10	15172654	-1	-0.981465236570401	-0.971466667158659	-0.951845269274322
chr10	15175334	-0.71600671192262	-0.958434749807094	-0.968786906569117	-0.946557922824615
chr10	15186681	-1	-0.986130775931384	-0.988058920470169	-0.991368095679775
chr10	15206536	-0.938872213733631	-0.98230318080426	-0.998303593200978	-0.96777139290411
chr10	15207828	-0.983321080583783	-0.98519592394132	-0.978730341410422	-0.978271770183101
chr10	15232619	-0.952194523075313	-0.95767491016278	-0.953867101995028	-0.85067737764765
chr10	15308819	-0.802810795522955	-0.952847484817822	-0.963876599357259	-0.956437826953063
chr10	15321868	-0.906847457531668	-0.966200047213213	-0.966916376048228	-0.969252010811934
chr10	15322037	-0.924364968779897	-0.965764574555312	-0.947796644800663	-0.999129372869909
chr10	15336433	-0.904842123009005	-0.952850565327086	-0.898716309855844	-0.932790138597129
chr10	15349596	-0.939422614845894	-0.97471428136846	-0.961632229592792	-0.989742021655901
chr10	15369601	-0.938461706736388	-0.977973869294278	-0.960099077182663	-1.01626392796741
chr10	15372289	-0.871783351808846	-0.981229567060278	-0.955480923470492	-0.957452374095551
chr10	15384518	-0.880253139043672	-0.947524564832176	-0.943720939388714	-0.976144717918316
chr10	15385319	-0.728286822910237	-0.906548423274264	-0.92108383034127	-0.948942821272931
chr10	15407720	-0.665155453952041	-0.964242265293556	-0.910566335318121	-0.922097902390252
chr10	15422502	-0.87257253647533	-0.963204341003519	-0.937603526178575	-0.963583422973707
chr10	15425305	-0.918411890305712	-0.977380598504611	-0.939419983267039	-0.985675536883206
chr10	15429694	-0.86887558635135	-0.953518418987694	-0.979370089068807	-0.968186580794051
chr10	15473966	-0.968142979358489	-0.955594418297063	-0.968972176887842	-0.994901526745085
chr10	15494819	-0.930520456663341	-0.955545824078454	-0.967876952905418	-0.994746885725834
chr10	15519169	-0.939631055427886	-0.97189354731491	-0.878541664628098	-0.936003950413044
chr10	15529952	-0.860099721989113	-0.911350579011608	-0.894844582894244	-1.00708454219124
chr10	15580081	-0.9360615751702	-0.972776601887713	-0.976111625125911	-0.990181400722363
chr10	15595207	-0.936515836807543	-0.959929776838744	-0.986996002860442	-0.937578213800074
chr10	15599330	-0.983633556721662	-0.968016026691425	-0.95104682861893	-0.85210984009136
chr10	15617340	-0.962448383874679	-0.983670354551642	-0.978700716628579	-1.0285974062308
chr10	15630691	-0.819828267196599	-0.959662078555686	-0.873732199399319	-0.97137363913552
chr10	15662937	-0.857084883660111	-0.960975133389496	-0.922967946293682	-0.994249559586627
chr10	15667024	-0.773007762304603	-0.966206208632708	-0.937908177063035	-0.904878770668883
chr10	15724207	-0.904963270488949	-0.950404004867788	-0.854256193968072	-0.981146607620187
chr10	15786233	0.305346659842548	-0.738246116423508	-0.526826617052162	-0.708817069012558
chr10	15795347	-0.934590569272551	-0.978923554593237	-0.974624510658026	-0.990551254193912
chr10	15814294	-0.840863034361202	-0.946735706624126	-0.953238866236784	-0.992790692363957
chr10	15833793	-0.911824648564575	-0.927642985074755	-0.91601695300056	-0.928363588223979
chr10	15861147	-0.978053252785947	-0.965871873173598	-0.850479442664213	-1.00046317547159
chr10	15888191	-0.946397448073026	-0.962387759404644	-0.988932929622258	-1.01394348443661
chr10	15889673	-0.959924339549998	-0.956801610442831	-0.979780338718755	-0.96060365018252
chr10	15894249	-0.859331891489653	-0.952439974618672	-0.867909663093484	-1.02099673391253
chr10	15923733	-0.899944127391059	-0.986537063311581	-0.968981136255825	-0.950551711763953
chr10	15928433	-0.927399571634279	-0.9895627609739	-0.974008160586802	-0.976714367862937
chr10	15933664	-0.970183709061535	-0.977942737442261	-0.965643541612349	-0.993796391911185
chr10	15949838	-0.963618903511067	-0.982736389388096	-0.968236379972018	-0.946553177658113
chr10	15973954	-0.916883879953358	-0.985497207128242	-0.98661926383858	-0.9757557949543
chr10	15987017	-0.944402382337991	-0.979436502705849	-0.975152891070064	-0.996487504115328
chr10	16011439	-0.924839437755181	-0.951456920031519	-0.935820133742165	-0.994187915792818
chr10	16011908	-0.781273128653989	-0.971091174021196	-0.944466864064521	-0.894835567537267
chr10	16029168	-0.933358553638173	-0.979112219095107	-0.939280842070261	-0.999363166152167
chr10	16045003	-0.954418483601378	-0.99413726559521	-0.96078478906829	-0.977266893124123
chr10	16047625	-0.980034228652382	-0.974215936599467	-0.981540766513505	-0.981926925888676
chr10	16050464	-0.893429655875455	-0.952400214463639	-0.910771782884528	-0.975607343713345
chr10	16054432	-0.857693525915112	-0.968308023767478	-0.928348703788079	-1.03105832394042
chr10	16096632	-0.933028256434089	-0.982134208820124	-0.936683087757654	-0.973924217857173
chr10	16124843	-0.870151330566088	-0.98496651670527	-0.968207949269716	-0.976161281217678
chr10	16162013	-0.829484534049148	-0.975328906488383	-0.978344740297329	-0.958741186676113
chr10	16203553	-0.824950175558635	-0.966999760725162	-0.960540366157418	-0.981024679774407
chr10	16232691	-0.870697313074752	-0.948572418372902	-0.930003567364144	-0.976327160398735
chr10	16235897	-0.964128355693294	-0.983871608262138	-0.986828639519857	-0.979496643441183
chr10	16278644	-0.794939946068294	-0.979794131448213	-0.976481900023195	-0.981632493657734
chr10	16283015	-0.988195359631818	-0.990253164376908	-0.982463198974015	-0.979204737890406
chr10	16307669	-0.80318964277012	-0.987964993020403	-0.969839636411268	-0.987025755669626
chr10	16344448	-1	-0.992537871406678	-1	-0.999745861854625
chr10	16360249	-0.950489091125178	-0.969445584391569	-1.00107809645258	-1.04136339724558
chr10	16391638	-0.90569428632412	-0.965106893704744	-0.969755548762261	-0.973406921859292
chr10	16395366	-1	-1	-1	-0.996525014788781
chr10	16395688	-0.974959112526871	-0.973462563494636	-0.983561866917105	-1.00826243242418
chr10	16427530	-0.937621124979346	-0.959322126009902	-0.957756154747784	-1.0228131718702
chr10	16428672	-0.933032363340872	-0.962764064020772	-0.943799319930249	-0.973856994773715
chr10	16429102	-0.84198569388716	-0.912318539075077	-0.961148482490849	-0.915561936641998
chr10	16434167	-0.744308507928463	-0.989357870801442	-0.970257259686804	-0.980146519648421
chr10	16436618	-1	-0.980593670777466	-0.974922951206966	-1.024093440127
chr10	16451380	-0.865361304359764	-0.954537039788253	-0.978852170684549	-0.992862106099972
chr10	16458324	-0.949773687520584	-0.985887877499284	-0.988706944841931	-0.997311333971842
chr10	16476941	-0.943839567222037	-0.994308965674253	-0.979846740187145	-0.992453413810702
chr10	16495239	-0.945926311197335	-0.988173140761157	-0.972452278781864	-0.985764709876204
chr10	16499800	-0.952841871562764	-0.98513627432135	-0.958127754842747	-0.976781800129601
chr10	16513738	-1	-0.989593920973644	-0.9523268779625	-0.941133426598295
chr10	16548153	-0.901947758910455	-0.933267485579668	-0.940118596696905	-0.938352370975951
chr10	16573511	-0.850276389267382	-0.941103110223838	-0.941359802084333	-1.02095345593246
chr10	16574856	-0.884689661829855	-0.962074001303831	-0.985319938815012	-0.999167298371471
chr10	16616485	-0.762473207742476	-0.97417398354796	-0.944082745133204	-0.980483596724786
chr10	16627304	-0.0133303193872035	-0.627116537620388	-0.929985033947482	-0.923936669182809
chr10	16632582	-0.865248568449717	-0.985915794151432	-0.962430065160309	-0.957035945940645
chr10	16720348	-0.934901279053121	-0.95565408434977	-0.993790729908109	-0.917578809710685
chr10	16789984	-0.874341818030843	-0.953952781969322	-0.934128480668027	-0.930094346917728
chr10	16815149	-0.768145706592452	-0.971387764843995	-0.914441270504039	-0.984195221349083
chr10	16835188	-0.775378641206718	-0.95674592527683	-0.97429066632253	-0.96642492463269
chr10	16881361	-0.895884712289345	-0.947591291291319	-0.941299098580718	-0.955696055588039
chr10	16882238	-0.880648674875431	-0.987495645080839	-0.953803524577906	-0.97392189462992
chr10	16882847	-0.804569521585082	-0.970160345976321	-0.935732561266094	-0.97918897785833
chr10	16931887	-0.962429707076635	-0.963349476549996	-0.960258211687831	-0.989729852376619
chr10	16946241	-0.84678555664122	-0.958529952298329	-0.822002582644019	-0.83637264188121
chr10	16953830	-1	-0.989829380723872	-0.97673451928718	-1.00317041340276
chr10	16995801	-0.800995616069643	-0.97873688700049	-0.959463660151319	-0.92043957553602
chr10	17000476	-0.785558391069899	-0.964699911015785	-0.94864221035376	-0.944505500887119
chr10	17046330	-0.946732310745931	-0.960992317452585	-0.974226084767112	-0.958127837501673
chr10	17051256	-0.895424735052318	-0.978833899198956	-0.938117770215301	-0.979251040019689
chr10	17113663	-0.980785058285902	-0.994329148473699	-0.964908226516381	-0.986795887666532
chr10	17153874	-0.984356222108967	-0.951951084331052	-0.974767743311094	-0.979848417613924
chr10	17160002	-0.983332614336007	-0.968234771720533	-0.931487994377069	-0.935052936168489
chr10	17173518	-0.898044695766218	-0.976987958349201	-0.982525516312847	-0.956133023303783
chr10	17203411	-0.940745694840216	-0.950630577938412	-0.943403066257366	-1.0124190946589
chr10	17220626	-1	-0.993165036698478	-0.978134340613742	-1.00108571765108
chr10	17236883	-0.96067795030764	-0.986853489670799	-0.97717807122637	-0.966113335864734
chr10	17240727	-0.902822853368685	-0.994510515632557	-0.939380273395805	-0.957029067124919
chr10	17259842	-0.806211090105515	-0.975275690352645	-0.870604153971317	-0.943778150470375
chr10	17301418	-0.933277303943897	-0.987012640295379	-0.952644414678244	-1.00009046426606
chr10	17357925	-0.89318595396867	-0.982755382426054	-0.974220989902797	-0.991287048462984
chr10	17369857	-0.841422836729292	-0.980764942273215	-0.983790801732328	-0.941666098574059
chr10	17377887	-0.902154145610283	-0.973115562572829	-0.978442064419406	-0.982229231487211
chr10	17393960	-0.815338153882563	-0.981926706564059	-0.960286923006674	-0.986051657612847
chr10	17409797	-0.879366364965327	-0.945353392086065	-0.935714268514986	-0.97064657601614
chr10	17434027	-0.707746871933178	-0.984496669951067	-0.944110707975333	-0.921118827559844
chr10	17440277	-0.916710388212447	-0.965956067237109	-0.93256141674213	-0.980721251173982
chr10	17441868	-0.982245489893778	-0.948005197538161	-0.948505998753519	-0.912447523740534
chr10	17465925	-0.968139135563318	-0.965459081913015	-0.89165745066791	-0.904616277683173
chr10	17466419	-0.895335632154431	-0.991907703200445	-0.954814061267388	-0.984413374212464
chr10	17506768	-0.836006894817699	-0.957684335252289	-0.871679501032349	-0.937787056179097
chr10	17532679	-1	-0.974580240065447	-0.984652542417707	-0.987118904807406
chr10	17542011	-1	-0.983025350260085	-0.999441066672838	-1.00581747708387
chr10	17551526	-0.709017518116805	-0.805128298953176	-0.862812546901522	-0.851093467160445
chr10	17589885	-0.875591777327692	-0.985976339897791	-0.931737198127636	-0.999141735806121
chr10	17598473	-0.969670652388216	-0.961051401062938	-0.9798919309662	-0.950912880784326
chr10	17599266	-0.833308610716002	-0.941824914170852	-0.9307818473229	-1.01127098977106
chr10	17600930	-0.868410843433653	-0.952695080521519	-0.981919782120909	-0.975201989695277
chr10	17619191	-0.900259574830507	-0.972571315287413	-0.913112755750229	-0.950609273287853
chr10	17668776	-0.87246889639778	-0.974111846007938	-0.958418147016653	-0.978868635584037
chr10	17790861	-0.95998311401518	-1	-0.964071040104128	-0.972000281639703
chr10	17804448	-0.880057468431176	-0.990136241452431	-0.948551457917606	-0.958206815632762
chr10	17817221	-0.960554904736594	-0.986757989365778	-1	-0.9979795942728
chr10	17849506	-1	-1	-0.985838995606599	-0.986824837482818
chr10	17864571	-0.939625324650531	-0.987074979551578	-0.999218369538974	-0.994555775859148
chr10	17874505	-1	-1	-0.999209811720321	-0.99748818019318
chr10	17874941	-0.950616668558035	-0.975388818380544	-0.987711664848383	-0.99465014742731
chr10	17919068	-0.957003734371724	-0.980847552923015	-0.971199707242976	-0.984806583507601
chr10	17948211	-0.892196445273423	-0.975657619890235	-0.956690592585026	-1.00582047220205
chr10	18037828	-0.927290871677017	-0.983471381860087	-0.976224796169484	-1.01077141017964
chr10	18051433	-0.847819877700849	-0.979881216717479	-0.95035496730478	-0.969033138528121
chr10	18064211	-0.952950147593015	-1	-1	-0.983174295088389
chr10	18096496	-0.965668543878841	-1	-0.985838995606599	-0.994240844477181
chr10	18111542	-0.939625324650531	-0.981693789388273	-0.957691843037915	-0.972942079059591
chr10	18121458	-0.976989596743513	-0.997084392109507	-0.991951829474306	-0.986993935586061
chr10	18121894	-0.973463662352563	-0.986284337485763	-0.976437229292477	-0.992067048717803
chr10	18165985	-0.91786682562139	-0.981620699337554	-0.961768946678231	-0.989878762596436
chr10	18195124	-0.912677417707327	-0.984574813305904	-0.988194280950477	-1.02222760610737
chr10	18272662	-0.824966280447768	-0.949170701306455	-0.996071114132297	-1.00787825249262
chr10	18326179	-0.951496960398557	-0.940193748427751	-0.967214048012106	-0.989577704435627
chr10	18385639	-0.804107036974213	-0.918561730720653	-0.99598695565169	-0.977998539314714
chr10	18389790	-0.847341835602496	-0.950337325730035	-0.959885916188109	-0.905746514544145
chr10	18434699	-0.876991788318195	-0.978040331054994	-0.958303854974616	-1.05995167226034
chr10	18471205	-0.916277902461236	-0.986938244875278	-0.988725898257312	-0.984387001503091
chr10	18492946	-0.798787676108981	-0.969316562558188	-0.937401428406156	-0.954464287507425
chr10	18510913	-0.892316837199091	-0.974241616087268	-0.90921889624263	-0.958072199791447
chr10	18548790	-0.884996930846656	-0.987836809745258	-0.964213349055886	-0.941874618795723
chr10	18596342	-0.824575645771693	-0.957197896039826	-0.991645451975253	-0.96114057533963
chr10	18620417	-0.757942035017476	-0.955887532743284	-0.969936791765474	-0.965011732979563
chr10	18623922	-0.674990561489331	-0.952012563089033	-0.956531874823508	-0.938995376842792
chr10	18644758	-0.905469701145052	-0.952891720565696	-0.967966588045782	-0.942767935981447
chr10	18657306	-0.912842356943899	-0.962420039156003	-0.972031310974167	-0.994841448111851
chr10	18687551	-0.889906397590201	-0.961323795728559	-0.972130160770887	-0.976216416020185
chr10	18746770	-0.946965147412096	-0.989341168432993	-0.970109379352048	-0.977984459976119
chr10	18751044	-0.935582738216764	-0.927121862452302	-0.9837404979613	-0.991490599316504
chr10	18767052	-1	-0.95795209873098	-0.963170450157286	-0.933998435602585
chr10	18775286	-0.97763322419534	-0.956034233097023	-0.972698082182849	-1.01647341882926
chr10	18780468	-0.897459183409446	-0.981048418159458	-0.934908657186693	-0.96469195680548
chr10	18786092	-0.881946186773248	-0.964290996657073	-0.975191650304313	-0.984495246484346
chr10	18826409	-0.963794856251169	-0.983943937596231	-0.974947752857883	-0.98611091195333
chr10	18890853	-0.802591759080798	-0.949966360935446	-0.888177576979419	-0.991068820710056
chr10	18958544	-0.903198317933354	-0.98412539992156	-0.986648959245604	-0.988942880741471
chr10	18962182	-0.953185075644671	-0.988866769240524	-0.959788662060126	-0.989185098121223
chr10	18977567	-0.937471899703635	-0.990522761373513	-0.97239843927128	-1.00806412652513
chr10	19001847	-0.879280816329907	-0.965554116379043	-0.93094226662963	-0.958750583453202
chr10	19012308	-0.922073103509937	-0.983419866832169	-0.933508366550445	-0.975366884774059
chr10	19019550	-0.913992204627497	-0.974799560519597	-0.949309957759327	-0.945673286569648
chr10	19038480	-0.952307209811241	-0.982333601694006	-0.970125934136081	-0.979334755997518
chr10	19048016	-0.974632886531551	-0.992937799120948	-0.964922635412819	-0.992628062972383
chr10	19092036	-0.863494745309226	-0.975408899253156	-0.971744649210307	-1.01119975589581
chr10	19103526	-0.839153609990779	-1	-0.979261069665958	-0.982929579865461
chr10	19141180	-1	-1	-1	-1.0160086439329
chr10	19174710	-0.789615692190889	-0.967058792586618	-0.929906726215138	-0.962007940753032
chr10	19203936	-0.853219214908819	-0.971730137129043	-1	-0.999509603007683
chr10	19205600	-1	-0.980464795880599	-0.978129048710041	-0.966495465473631
chr10	19293022	-0.9267756720866	-1	-0.973283342105357	-0.985703864168643
chr10	19335428	-0.871628412058522	-0.976302762625788	-0.968667796666019	-0.976693466564609
chr10	19337338	-0.922598078038238	-0.983940088742732	-0.983672151997632	-0.989785515660178
chr10	19352026	-0.944141825455479	-0.987555081770358	-0.945816294057124	-0.99599018054585
chr10	19353650	-0.919288426630553	-0.965161177439384	-0.953146415422525	-0.967217508669056
chr10	19362035	-0.95191964463774	-0.98145794837694	-0.967594376495638	-0.960731276235428
chr10	19409627	-0.830767456977187	-0.9639470549869	-0.97829536062567	-0.971315962697253
chr10	19413097	-0.872111521689484	-0.97364057467655	-0.96496298904896	-1.00316868612989
chr10	19431052	-0.965272282219513	-0.991815023471506	-0.974467456734071	-0.998491131603194
chr10	19431955	-0.906992561209579	-0.974895574939556	-0.966558677324261	-0.967235619074566
chr10	19528180	-1	-0.989953747176327	-0.956027116546749	-0.993476610618416
chr10	19625624	-0.962498419659851	-0.990182047095785	-0.978313620863852	-0.991887533744635
chr10	19633909	-0.873584030862152	-0.98483124712881	-0.979574094161212	-1.01892804843254
chr10	19653267	-0.955066007132784	-0.981994462430593	-0.982377411642811	-0.963219659002693
chr10	19655573	-0.813953849272718	-0.989480914706351	-0.980369285908785	-0.994294084839108
chr10	19665002	-0.975206154429352	-0.994719891654738	-0.975828010109143	-1.01404978659279
chr10	19701466	-1	-0.970807117603226	-0.985771537953777	-0.967070702224108
chr10	19758673	-1	-0.992108020749306	-0.994308432330712	-1.00128713950248
chr10	19764295	-1	-0.985958643566629	-0.964014426090023	-0.981716239505636
chr10	19781629	-0.827094078019496	-0.989551541682154	-0.97044543337802	-0.91285802508738
chr10	19801192	-0.781950790239686	-0.985349091837829	-0.963139780850566	-1.01187604128393
chr10	19801269	-0.805862276106917	-0.985486912069196	-0.966246640587806	-0.982035331150523
chr10	19835319	-0.95735325390823	-0.967789683180384	-0.945918819635154	-0.961139822682646
chr10	19861455	-0.865142468868062	-0.961253346543919	-0.94486902139412	-0.983075339179265
chr10	19868120	-0.744158395385239	-0.986063318671845	-0.930205829116139	-0.983207200486152
chr10	19940639	-0.908861545339592	-0.97397177080056	-0.948001978387503	-0.996676788415342
chr10	19955438	-0.902357032684009	-0.979188163748809	-0.93644321756392	-0.997807819813052
chr10	19978841	-0.854676785930777	-0.990523915456599	-0.974414119776223	-1.01297890344984
chr10	19999634	-0.825766825847719	-0.92666760890167	-0.932298194527272	-1.00073425354576
chr10	20005509	-0.900259768151802	-0.993645142338896	-0.988750626598243	-0.976874734188999
chr10	20038190	-0.919984689172111	-0.980095662427912	-0.968318599808869	-0.997144597094803
chr10	20091723	-0.958528170973521	-0.9904739736692	-0.981356098309708	-1.01058735089905
chr10	20096111	-0.926896375413838	-0.975974900415285	-0.97560677524728	-1.00703339804253
chr10	20109960	-0.904801885451807	-0.935566277252547	-0.971685697689284	-0.958178357680451
chr10	20127642	-0.976544962995015	-0.957119878276775	-0.958796736775839	-0.974359034774083
chr10	20146586	-0.842446464625768	-0.980932357002051	-0.93697184604775	-0.992325352774802
chr10	20148145	-0.84962598173691	-0.957452575579692	-0.956826900287494	-0.982871563214292
chr10	20207800	-0.901983601259382	-0.959890216028708	-0.946562745616018	-0.937548632221636
chr10	20217419	-0.926116246396333	-0.936081425062045	-0.953702974468767	-0.926507481123015
chr10	20238007	-0.940768974668106	-0.984785973238868	-0.976068118308304	-0.989582015291476
chr10	20280570	-0.736100543373809	-0.964507906531775	-0.978572366073211	-0.974021189031992
chr10	20324576	-1	-1	-0.972768297278076	-1.00657948362054
chr10	20427501	-0.924259497695175	-0.972383637063192	-0.960118191310562	-0.989607186283646
chr10	20447543	-1	-0.991075484691331	-0.961151267268648	-0.973662887405038
chr10	20464712	-0.964264981029689	-0.978905605338583	-0.93842775920685	-0.97651026613885
chr10	20494808	-0.95848518444787	-0.971693165273753	-0.944840416281869	-1.03045762937003
chr10	20509044	-0.818458515255776	-0.963619115834598	-0.929040915424425	-1.00606020187322
chr10	20517442	-0.935623372921601	-0.983217550961008	-0.936030041562033	-0.988704050317291
chr10	20517862	-0.881163231280186	-0.965725495895548	-0.922776149179507	-1.03517922858824
chr10	20589908	-0.912356369844553	-0.96484577308564	-0.954196523655282	-1.01195000269769
chr10	20591482	-0.856824483556627	-0.990444285084081	-0.987219862884332	-0.957916108120143
chr10	20632755	-0.961877052273741	-0.981215245504182	-0.963545610496807	-0.96475464612648
chr10	20635692	-0.921224946280423	-0.992931332147089	-0.97846520076186	-1.00458126948074
chr10	20688025	-0.905251672248738	-0.981654888183105	-0.970312837930043	-1.01960021209464
chr10	20690261	-0.954376972501129	-0.987098654277663	-0.982018364585928	-0.999937743782496
chr10	20699943	-0.979212233569589	-0.982657494157352	-0.974846495544073	-1.02088387542323
chr10	20699985	-0.985727458478764	-0.987888408994879	-0.949496658507538	-0.983786547893754
chr10	20711717	-0.955410913645592	-0.97174634319486	-0.982554890505988	-0.987738609868802
chr10	20742433	-0.878506793897159	-0.974182647785857	-0.87450666741721	-0.987053655541816
chr10	20773827	-0.848092372032587	-0.956283760345991	-0.973804733731419	-0.891506882908056
chr10	20798982	-0.816753629297522	-0.982921686957752	-0.974504657298507	-0.98399132352932
chr10	20840163	-0.593468268933611	-0.955001119753189	-0.924021223524433	-0.983951708443406
chr10	20888303	-0.905978709088494	-0.969245968582815	-0.961928879151958	-0.997540482346761
chr10	20890685	-0.918431332715447	-0.987195952571867	-0.987418027152863	-0.97485178876851
chr10	20891390	-0.851061503197693	-0.953925251884799	-0.994319880445642	-0.987130383515869
chr10	20898716	-0.785550364394105	-0.957165632697319	-0.964400965070671	-0.941865397549692
chr10	20952093	-0.930948883349922	-0.97994080908306	-0.955324467044524	-0.963873699830744
chr10	20981309	-0.869164956090329	-0.990659139486561	-0.970916757180338	-0.977374245997019
chr10	20984262	-0.953941857086959	-0.982203991815157	-0.937716160269222	-0.970244933774787
chr10	21027345	-0.7780303542393	-0.961802121668066	-0.951858849242313	-1.0533490209551
chr10	21030278	-0.878007687183289	-0.985703336612611	-0.935796901858824	-1.00150276062211
chr10	21062925	-0.889960413566391	-0.969480430644499	-0.927798989795965	-0.995398261601714
chr10	21082448	-1	-0.971924533534888	-0.956203860447289	-0.928472239365221
chr10	21085239	-0.924535871888432	-0.988219207480187	-0.976383041785365	-0.971316961239502
chr10	21112308	-0.983130209675273	-0.969785779024572	-0.954440327247711	-1.00868278844631
chr10	21114793	-0.908641164916849	-0.975896071570036	-0.941194670210961	-1.00304193699312
chr10	21122636	-0.97811470884391	-0.969978041606842	-0.918054225595979	-0.973070200095352
chr10	21174836	-0.896183210157011	-0.973207521979596	-0.951820563880002	-0.945412999651981
chr10	21207731	-0.905449643178436	-0.975777956490842	-0.963261057446297	-0.949360806689292
chr10	21208843	-0.781838201623767	-0.958935536676036	-0.927795338490596	-0.933641073204597
chr10	21225057	-0.955772612023244	-0.984252748486424	-0.980902353771786	-0.982237383091735
chr10	21246830	-0.894662757245796	-0.975098924931785	-0.978169688618399	-0.991672804148828
chr10	21293600	-1	-0.966972567646103	-0.962064417422395	-0.983612547863548
chr10	21322620	-0.925119036446659	-0.993507485272576	-0.967055552891937	-1.00370390639162
chr10	21351567	-0.967214124136341	-0.979107471473661	-1.00378644664936	-0.984660601700047
chr10	21362203	-0.925325422534447	-0.949856960681553	-0.978410087166147	-0.972584808428224
chr10	21369975	-0.880597885817746	-0.974001953702489	-0.970108258836276	-0.959264289043225
chr10	21412240	-0.78620881782756	-0.974974311032167	-0.933754481121399	-0.968665726280792
chr10	21466833	-0.979027994436051	-0.982047246584439	-0.935870799456769	-0.961294281223195
chr10	21476634	-0.790813880338651	-0.980231179584001	-0.971822512641595	-0.930023987612055
chr10	21476775	-0.805458684074898	-0.981707169237983	-0.962439470627204	-0.867709080304439
chr10	21504446	-0.848485049432927	-0.953504563047216	-0.967188584355224	-0.96318069478594
chr10	21509033	-0.934992790303399	-0.98593570689966	-0.993572903660033	-0.981971540430912
chr10	21533532	-0.959472270424631	-0.983395271194877	-1	-1.00680988860472
chr10	21539009	-0.986311122913867	-0.982183407961491	-0.974082726136762	-1.00670320570896
chr10	21547168	-0.941258765379012	-0.971043863300521	-0.947494012069092	-0.98798744093154
chr10	21587244	-0.921938427204283	-0.981036197541199	-0.965247620787002	-0.980239055369697
chr10	21590488	-0.892829821062349	-0.922117376035577	-0.916060808047505	-1.01763442200801
chr10	21592644	-1	-0.98228190147837	-0.967210037869876	-1.00994682302229
chr10	21594449	-0.975951142010778	-0.985306907379654	-0.986521556675875	-0.987621803126161
chr10	21595750	-0.947589707653019	-0.988650694796531	-0.987264058805442	-0.971962872356293
chr10	21609335	-1	-0.987239783902571	-0.987144576311809	-1.01206446363373
chr10	21616078	-0.893336967585936	-0.973533032236567	-0.957380870871038	-0.971695253921504
chr10	21630813	-0.972162267130061	-0.987249760232229	-0.987981272601225	-0.974639435753272
chr10	21649021	-0.970482067931118	-0.998356325544055	-0.960379270554716	-0.966395764563488
chr10	21660127	-1	-0.979614326350185	-0.991252483666431	-1.01017662671713
chr10	21662601	-0.978867697849235	-0.969087950339905	-0.979360373876245	-1.00387765867235
chr10	21668628	-0.694686232412645	-0.98039327132706	-0.936532955651777	-0.992047537385928
chr10	21703418	-0.977967503830082	-0.967984073422553	-0.925898929152308	-0.979980706976999
chr10	21703911	-0.828558484297712	-0.932943817918608	-0.92903958974865	-0.995208024235592
chr10	21729343	-0.913233457782654	-0.963099461147164	-0.951205705880493	-0.935810166644539
chr10	21746395	-0.922803426229107	-0.962258223676439	-0.983876202236924	-0.935801630524281
chr10	21754172	-0.980037942874485	-0.993203846430161	-0.958343526511641	-0.974795533142104
chr10	21767190	-0.800742643272459	-0.98472671909496	-0.970374602984408	-0.974897566045009
chr10	21771573	-0.939684923648607	-0.967915710343281	-0.953936829366436	-0.994332575341415
chr10	21790856	-0.55581281788714	-0.878106492299479	-0.831128532286815	-0.890285812636394
chr10	21851999	-0.942842080799084	-0.989299635241329	-0.96166593238363	-1.01325581579175
chr10	21991047	-0.897659188356363	-0.986856262577543	-0.996273150363035	-0.984856696094574
chr10	21998869	-0.890746720107073	-0.972152520912544	-0.994173524361281	-1.01788045533838
chr10	22000302	-0.974609597781601	-0.964484265637271	-0.995895344291126	-0.960005340187557
chr10	22000625	-0.88197453731715	-0.952125826586383	-0.948181042312719	-1.01268849240706
chr10	22066746	-0.840541761166193	-0.972226383368715	-0.942432226395903	-1.03932604726662
chr10	22084551	-0.779101839161461	-0.935850559169694	-0.891083050086726	-0.931949806245868
chr10	22166154	-0.889811662358309	-0.974266240585375	-0.970027397897332	-0.996352298532341
chr10	22221220	-0.934844151264552	-0.953404724133562	-0.86794039966641	-0.889949316784326
chr10	22258104	-0.981760716012996	-0.972530035904031	-0.970114330430358	-0.962163275835237
chr10	22258490	-0.942539015881573	-0.944936079459911	-0.963476930860708	-1.00757590893203
chr10	22272601	-0.947274166729239	-0.997289441444743	-0.99364396103937	-1.0217765053695
chr10	22272786	-0.961928750863237	-0.998018095595586	-0.976174401636982	-1.00972030468788
chr10	22297219	-0.957133232133097	-0.994194029384284	-1	-0.972355219725302
chr10	22310298	-0.952316809157056	-0.969749546063437	-0.883418067692219	-0.935574894837187
chr10	22345926	-0.952051860504818	-0.991580054937428	-0.9703174454659	-0.96949013415069
chr10	22358039	-0.932400716841638	-0.994518808976072	-0.973475702089683	-0.992584766878244
chr10	22364174	-0.978037987179853	-1	-0.99471381223769	-1
chr10	22392046	-0.855728807148364	-0.944284234520363	-0.95396233900196	-0.963773040705557
chr10	22409293	-1	-0.995030735048951	-1	-1
chr10	22423747	-0.733951614570483	-0.922946962265529	-0.883301467489061	-0.928282631759549
chr10	22454589	-0.83122966822614	-0.964430696361667	-0.992945262896917	-0.973661196230996
chr10	22504155	-0.855654788963242	-0.980768968448311	-0.976199679791636	-0.935368419831145
chr10	22516180	-1	-0.982014122049683	-0.962506229374755	-0.938267648352573
chr10	22518702	-0.134368477492562	-0.773430271702066	-0.498308527838159	-0.904341039655716
chr10	22523924	-0.869907069763526	-0.963237826496715	-0.936060051945853	-0.948585883448267
chr10	22551967	-0.858442794780607	-0.983622745138411	-0.963880470221858	-0.967782068900465
chr10	22553610	-0.85920645880461	-0.982949962139424	-0.955246044102017	-0.96511220847182
chr10	22555128	-0.850468023009961	-0.966181454460357	-0.864165510773706	-0.978369434952929
chr10	22561511	-0.810761019831948	-0.97113570870558	-0.971906043362197	-0.974558725324648
chr10	22648545	-0.898414308491094	-0.974360380067272	-0.963194827768521	-0.964334823146328
chr10	22672125	-0.903405814281597	-0.979134205947767	-0.866347908862231	-0.995957639787696
chr10	22676457	-0.878176743231333	-0.988299166125931	-0.946042234248254	-0.924277072718319
chr10	22713648	-0.565265749126137	-0.947201160295981	-0.846595099556112	-0.876009508765967
chr10	22722566	-0.969851507841323	-0.990460185033616	-0.996395420213981	-0.958111226726483
chr10	22746187	-1	-0.981854932946747	-0.997354055320076	-0.937231057824311
chr10	22785983	-0.881600556146425	-0.914440190937598	-0.954189052340239	-1.02557779048606
chr10	22851429	-0.932710201914003	-0.970442600139857	-0.914933774838165	-0.967156444439301
chr10	22860580	-0.843025438543325	-0.975387216399079	-0.940367110886165	-1.01885920924777
chr10	22907541	-0.717136129501809	-0.883649833982586	-0.808643629058991	-0.914718366094741
chr10	22934426	-0.963496150896505	-0.971494900462068	-0.941375932329668	-0.980354580955536
chr10	22948687	-0.803434750734119	-0.947611223766914	-0.880272699884726	-0.946382988813161
chr10	22964470	-0.924612351779402	-0.979611965619347	-0.985809111531743	-0.973340583291571
chr10	22979764	-0.826030996851709	-0.932126183826486	-0.904728149219949	-0.904023088916763
chr10	22982303	-0.616661140786957	-0.949676857438083	-0.818991390505751	-0.807036527185062
chr10	22993533	-0.20669492899911	-0.821172426458013	-0.812301279940148	-0.893181897790735
chr10	23027139	-0.963392418762389	-0.958172265629777	-0.938045556777241	-0.994856284089548
chr10	23042743	-0.738676598028007	-0.939513159156017	-0.870456090355804	-0.914121254733651
chr10	23049875	-0.896819463476474	-0.975255573005925	-0.959587490136143	-0.985501144130452
chr10	23086936	-0.890805806071783	-0.968691303919086	-0.967009458984522	-0.970495056004908
chr10	23087955	-0.88801338321165	-0.981857649661521	-0.933137569702662	-0.988866552782658
chr10	23105064	-0.863929484258267	-0.945569718943616	-0.904455048350722	-0.993863190626033
chr10	23119489	-0.876977982228079	-0.988364542468355	-0.929409837891719	-0.996817296094477
chr10	23132708	-0.939591711391037	-0.995728940734226	-0.983804764020865	-0.99090482118994
chr10	23136769	-0.814946619739544	-0.985169912917413	-0.952423513410357	-0.966361727725676
chr10	23146143	-0.959920074662654	-0.968686062241346	-0.989513918140553	-0.95109717428282
chr10	23258456	-0.931626566068414	-0.974039978687289	-0.956520630481207	-0.972184194352315
chr10	23260561	-1	-0.986324489855476	-1	-0.960850841073782
chr10	23264160	-0.944926829007018	-0.992784292483652	-0.986175459856173	-0.867830416072056
chr10	23297420	-0.748168411289433	-0.957153349845261	-0.925228648008926	-1.0460922245105
chr10	23357959	-0.803239054045748	-0.842865502669758	-0.957043598201415	-1.01772274087607
chr10	23371329	-0.712987155152113	-0.947676968458916	-0.830594474651449	-0.915300060491853
chr10	23388279	-0.810270463869526	-0.968592544969427	-0.938120432247149	-0.982695608415268
chr10	23440942	-0.975951142010778	-1	-0.985397611202007	-0.99769917993603
chr10	23498880	-0.821742737888054	-0.935107762473876	-0.966094609373738	-0.966231486595365
chr10	23505979	-0.85442295540878	-0.959689178450646	-0.981707035163319	-0.984962788045064
chr10	23529071	-0.913266084383545	-0.957947731383281	-0.949624128643097	-1.00498818395599
chr10	23538010	-0.952746735869824	-0.990059148142689	-0.994547350667953	-0.97034935717782
chr10	23608020	-0.961997698950577	-0.97965665644172	-0.979679838639651	-0.974978557607639
chr10	23637799	-0.959400117431612	-0.990055263329661	-0.986503163266771	-0.995191880712072
chr10	23642226	-0.966271225900361	-0.993249357935599	-0.981537177092006	-1.00346713108295
chr10	23646391	-0.982063132536258	-0.983326414732826	-0.982989468276553	-1.00954386734718
chr10	23662178	-0.94874360243776	-0.95447337411453	-0.98342860200447	-1.02832326400077
chr10	23678570	-1	-0.992495625322773	-1	-0.989242897763122
chr10	23681043	-0.902763200540236	-0.952553791896876	-0.955388390766656	-0.961931686760378
chr10	23684889	-0.959985861518533	-0.985742272502835	-0.989328791362387	-0.966348219775027
chr10	23700410	-0.899276483912694	-0.994334276997232	-0.979624332240078	-0.989980385601323
chr10	23707112	-0.949466688344445	-0.975763873935811	-0.957324631699558	-0.992414083040138
chr10	23708756	-0.932100012469861	-0.967881888949342	-0.972339832044232	-0.984492870768658
chr10	23714299	-0.951125929065542	-0.92690235772399	-0.951409599355329	-0.976377236889302
chr10	23715487	-0.969406168215147	-0.973624519464366	-0.962463137115842	-0.988763368138127
chr10	23720432	-0.977747970863768	-0.961154337280001	-0.938450027485982	-0.993173453414346
chr10	23751731	-0.942564133237821	-0.968576145158087	-0.958392940645654	-0.989097669900427
chr10	23754312	-0.943927558050396	-0.96721536076153	-0.979815123062107	-1.00025849772736
chr10	23757871	-0.970092332457991	-0.982925374314536	-0.984341112596299	-0.978283821589228
chr10	23761920	-1	-0.970236271142163	-1	-1.02575811616807
chr10	23767079	-0.981692058823371	-0.999466744374966	-0.924764491122335	-1.0035836377346
chr10	23789265	-1	-0.977094432546295	-0.985524172531471	-0.974792732541814
chr10	23822956	-1	-0.987368341606778	-0.987115168655139	-1.0014809044229
chr10	23823168	-0.981277033125447	-0.978885038013402	-0.967937080666121	-0.987287787323737
chr10	23831770	-0.85515867881738	-0.985477017411261	-0.949880095044669	-1.00735693183073
chr10	23844725	-0.934915938014299	-0.953620830692663	-0.980579220298321	-0.983638816168124
chr10	23849712	-0.915351554770921	-0.973605811733862	-0.977218080358947	-1.00419778626782
chr10	23913176	-0.836721483530187	-0.984695592592484	-0.975594816398004	-0.962824276739396
chr10	23921304	-1	-0.98270593268597	-0.969722359050472	-1.01517934713599
chr10	23939794	-0.960462523010224	-0.973748862824644	-0.996256469877272	-0.968262904707072
chr10	23949055	-0.770094471573443	-0.929646882132221	-0.931337413646633	-0.964467570380546
chr10	24007444	-0.903059485289754	-0.962191919030027	-0.961193155559246	-0.994307144830343
chr10	24067226	-0.859310297835072	-0.976139558019726	-0.959025485734324	-0.9797488158675
chr10	24114155	-1	-0.973993036555617	-0.944464153248738	-0.998135098741783
chr10	24187959	-0.799855960572688	-0.97621460282652	-0.955383086371454	-0.953062618503954
chr10	24221722	-0.925396908854644	-0.976873258976273	-0.983317604427938	-0.973261721591741
chr10	24288946	-0.960796253805634	-0.980804851649848	-0.906258011752676	-1.0021804574207
chr10	24316277	-0.919354145845385	-0.995113697399066	-0.997818874331446	-0.979091306846201
chr10	24360847	-0.776674469803508	-0.970241713613886	-1	-0.972896246118719
chr10	24384988	-0.834052577789151	-0.982825087949592	-0.933809695378248	-0.95088799261071
chr10	24387864	-0.772449704881856	-0.987360282280107	-0.931932075865271	-1.00217841638334
chr10	24416731	-0.844083531339751	-0.959438811560231	-0.916923940859681	-1.02502426803308
chr10	24460667	-0.973526645169684	-0.991523133450456	-1.00202033656978	-0.977031970742404
chr10	24485014	-0.803900303049775	-0.943788764056239	-0.935467320709931	-0.958487754961622
chr10	24488112	-0.945089160806412	-0.985412708170713	-0.933568359472957	-0.990604486787164
chr10	24513052	-0.962074611898657	-0.94778078717798	-0.964023357423606	-0.948963230288989
chr10	24548495	-0.934205877020856	-0.901969967635516	-0.964774286392365	-0.989623389304212
chr10	24550376	-0.95959547979731	-0.946753715346585	-0.964563087064477	-0.930608425475292
chr10	24647496	-0.907662708201714	-0.934991126425631	-0.934351717347933	-0.984036446136467
chr10	24780410	-0.925135027904172	-0.963576320073033	-0.963687748857027	-0.941204346410858
chr10	24803872	-0.959861456743186	-1	-0.985856400907359	-1.0045303064581
chr10	24855280	-0.93266979522977	-0.97599615735094	-0.941192806636819	-0.967408370422466
chr10	24930016	-0.959045085914052	-0.967065910727065	-0.971657763626287	-0.973961163905612
chr10	24969155	-0.89309066259845	-0.996395997730524	-0.97913280459771	-0.962558527603712
chr10	24994926	-1	-0.949162728541406	-0.947813626536435	-0.979580040111411
chr10	24995464	-0.935661020670309	-0.873330838300369	-0.677456444288272	-0.977635907985622
chr10	25004889	-0.888323843224429	-0.98233295185963	-0.930862160046383	-0.985233923981785
chr10	25028160	-1	-0.95559765929656	-0.975144889144515	-0.993420386255173
chr10	25039807	-0.958698078156028	-0.985473296111304	-0.965346795784477	-1.00356808774562
chr10	25061088	-0.979884751435687	-0.976300570135341	-0.98561086897372	-0.952265092553026
chr10	25068392	-0.983556791602301	-0.953804150486868	-0.941342871016437	-0.96579937526983
chr10	25080647	-0.655841755608731	-0.860600279686393	-0.891747441710363	-0.777347464953529
chr10	25083700	-0.978867697849235	-0.97509242716005	-0.990373581165021	-0.951285667096084
chr10	25089761	-0.790445636960696	-0.930326644335338	-0.930634414496406	-0.94383138880835
chr10	25104625	-0.946890153548895	-0.974533251940963	-0.99141892164896	-0.97924651795147
chr10	25149261	-1	-0.982110056502457	-0.989421662891036	-1.01486332875767
chr10	25160101	-0.828682221123408	-0.96738419506808	-0.93324045526813	-0.97402611436027
chr10	25167153	-0.847133369458595	-0.97322659000456	-0.978736922230324	-1.03358166774619
chr10	25227106	-0.822194514152508	-0.955011630939968	-0.924130751281955	-0.916632195985964
chr10	25244827	-0.877218886467835	-0.973769371285428	-0.966964038114622	-0.936657022409722
chr10	25245518	-0.910009091407884	-0.993478885666674	-0.944791552815309	-0.96175484588299
chr10	25278494	-0.862853844124036	-0.97016424844036	-0.926177463938848	-0.961517751943505
chr10	25281027	-0.773053043465677	-0.982721547633208	-0.891682514747336	-0.993918150673343
chr10	25283901	-0.839000186491718	-0.971816395593915	-0.950972295091693	-0.991062766792309
chr10	25324435	-0.976321416800879	-0.994239740655248	-0.977423187963745	-0.970209520947248
chr10	25344910	-0.80167119378829	-0.961217424041097	-0.896551058359557	-0.953439157635013
chr10	25363467	-0.872402556005527	-0.966819245531914	-0.943920031961513	-1.00220950540422
chr10	25374455	-0.860359174699998	-0.976757688432586	-0.925946772501901	-0.957100693850254
chr10	25376578	-0.867573165424577	-0.964491443883512	-0.944981291189116	-0.976696337814228
chr10	25495597	-0.970118086610182	-1	-0.954161416201285	-0.934868403228799
chr10	25504372	-0.912056320677139	-0.973470441673377	-0.957718992234283	-0.960172020493235
chr10	25525388	-1	-0.973063917608411	-0.978974296950756	-0.989521288064231
chr10	25570458	-0.934709404205922	-0.984616039945228	-0.965728496899139	-0.988973661429564
chr10	25571823	-0.967249730454143	-0.976630707645332	-0.937367590510463	-0.970057484675249
chr10	25637876	-0.818279111045474	-0.950397467959731	-0.889873415596758	-0.913066930413297
chr10	25678449	-0.890404151494772	-0.971658530511673	-0.972647913882826	-0.970594821587471
chr10	25746115	-0.927249077465333	-0.972787727200473	-0.92451476172664	-0.980879844467023
chr10	25749079	-0.906286774838036	-0.96838398631475	-0.946476208892114	-0.9771744029676
chr10	25753560	-0.813582803413118	-0.950441508381909	-0.965233410964733	-1.0041050441577
chr10	25792752	-0.76389833226765	-0.932237866939075	-0.878674594453548	-0.946746679940196
chr10	25818267	-0.874549462693953	-0.98701402716928	-0.943469567863943	-0.959798314839933
chr10	25884747	-0.900937450586973	-0.992009935122241	-0.982077468854156	-0.978975930266745
chr10	25895764	-0.909330673644662	-0.972699455011345	-0.954001444165303	-1.02258329339442
chr10	25921262	-0.867556454558795	-0.986354265616933	-0.967365155106028	-0.961090204541816
chr10	25972431	-0.817876137518792	-0.978315988164855	-0.948916611269441	-0.997865132726815
chr10	26016939	-0.875301275585191	-0.961148477647581	-0.962063051760557	-0.965383107905161
chr10	26032586	-0.981192166761782	-0.989069993250173	-0.997046968557797	-0.995089934365185
chr10	26043974	-0.960413284059305	-0.971704674140107	-0.945621850079181	-0.964872422927739
chr10	26128241	-0.88983608751139	-0.985599241871896	-0.975522986079853	-0.954292488399292
chr10	26139116	-0.871627076531165	-0.97869575449362	-0.983025230483722	-0.951523613051069
chr10	26202391	-0.897371066331574	-0.965549010582186	-0.962666356714513	-0.995139736000588
chr10	26214624	-0.82496693835842	-0.947898449308979	-0.943162623385646	-0.912724490668401
chr10	26246014	-1	-0.985707107969957	-0.982040716419775	-1.01924160603255
chr10	26249022	-0.952418747653669	-0.985271289082053	-0.955927913368044	-0.970950725568798
chr10	26290867	-0.961500296693459	-0.98038546068635	-0.986286279599525	-0.968904460185573
chr10	26300314	-0.829497631164677	-0.959559679569327	-0.955210693425533	-1.00137704212436
chr10	26336655	-0.979897821612413	-0.980526925451086	-0.993035283679861	-0.986055011071655
chr10	26379130	-0.857198917791251	-0.922757562058928	-0.962033413795483	-0.968877532851824
chr10	26423358	-0.896892465534814	-0.982343473075988	-0.935735492891519	-1.00923757512991
chr10	26443300	-0.865998288906541	-0.986799575397435	-0.958211285509134	-0.977355383714286
chr10	26445707	-0.934348125638377	-0.984438714196506	-0.952723264655274	-0.982341231014463
chr10	26478943	-0.889313998851291	-0.993045532522606	-0.990166672231214	-0.987540494055654
chr10	26486686	-0.982173739308973	-0.952629538732452	-0.98184131500316	-0.972126358900936
chr10	26519048	-0.927468272949364	-0.957890788103653	-0.922890816938647	-0.929067909490959
chr10	26527013	-0.823332425301917	-0.933190044012221	-0.976057500422544	-0.993949245155419
chr10	26533736	-0.979339660426447	-0.994545273847924	-0.992823042660443	-1.03800750936146
chr10	26534033	-0.97914917721532	-0.995053881472621	-0.998257764494328	-0.984932327958928
chr10	26546257	-0.890011128904349	-0.985206246146204	-0.981527724091356	-0.946638347717066
chr10	26547588	-0.952554390687523	-0.975658106528972	-0.974067990013866	-1.01024630047772
chr10	26586291	-0.981648443069424	-0.98398453151131	-0.978084737824961	-0.98797636970258
chr10	26632403	-0.758780040409768	-0.953693343166878	-0.982467103952117	-0.989966140045361
chr10	26645986	-0.800794742431892	-0.95724460345087	-0.969392916674426	-0.958087427907877
chr10	26652319	-1	-0.971711914755052	-0.991463995583557	-1.00000310452836
chr10	26661983	-0.519511195990311	-0.776421644209367	-0.91060901027975	-0.968837369195211
chr10	26667867	-0.95949230768529	-0.962970214879588	-0.955611666986531	-0.999161439433309
chr10	26694220	-0.909239360984926	-0.989904843688228	-0.951678261814432	-0.927440202385295
chr10	26701272	-0.884385294702407	-0.934153698317199	-0.984387501503128	-0.988508644229718
chr10	26726902	-0.185351653833731	-0.695360007936917	-0.849272546710568	-1.02361556565234
chr10	26744408	-0.979949942791094	-0.969842592577569	-0.984150814834159	-0.994454168633668
chr10	26745096	-0.863262122873989	-0.962331301413268	-0.92284801296854	-0.952282801287343
chr10	26761817	-0.873177312701149	-0.964059808657106	-0.952113288738903	-0.996688938663184
chr10	26765327	-0.904456582251259	-1	-0.96002130777099	-0.967304684609146
chr10	26769475	-0.835435553167549	-0.918464380572808	-0.924144829695845	-1.00001278395669
chr10	26779505	-0.978617482787463	-1.00152087689371	-0.971144784588459	-1.02856322065671
chr10	26780159	-0.936030195192884	-0.948329696047345	-0.983147392357239	-0.956424079326921
chr10	26785674	-0.822258851697339	-0.978791506216663	-0.976873283364706	-0.996126112169427
chr10	26793590	-0.981221760399861	-0.972721237728549	-0.975133114315355	-0.957177301077132
chr10	26820216	-0.970983825101818	-0.992277452715003	-0.986977917233094	-1.00282584073555
chr10	26842538	-0.842807425946477	-0.972168531086183	-0.954594050560701	-0.966890500705628
chr10	26844406	-0.840259260089688	-0.964103937252306	-0.938752393552778	-0.966332845486185
chr10	26860827	-0.805965611042453	-0.983731913343841	-0.9439584672711	-0.980151824080168
chr10	26933536	-1	-0.95530055547314	-0.946477580846543	-0.991622328126718
chr10	26947075	-0.907384257462473	-0.986503329979662	-0.986201613007656	-0.982382838962584
chr10	26954200	-0.908443205097191	-0.969953636767766	-0.824469095073877	-0.943192873360337
chr10	26957802	-1	-0.99596176066772	-1	-1.01106849807765
chr10	26962124	-0.913416542834901	-0.969062378290202	-0.948586954243698	-0.976522080650414
chr10	26986011	0.485490967742314	-0.495490697083705	-0.306505231372053	-0.571144136158692
chr10	26991730	-0.948717394947428	-0.936910565360567	-1.00202033656978	-0.980111560531549
chr10	27008646	-1	-0.969310754412632	-0.981437037517891	-0.996856834627384
chr10	27015537	-0.720544635485367	-0.929316508278674	-0.833108273701098	-0.977972596745116
chr10	27017370	-0.960427845947667	-0.980160559048855	-0.973507358555485	-0.996109296696941
chr10	27029190	-0.844659367637449	-0.944263536384738	-0.94046337885594	-0.974181175943942
chr10	27039374	-0.899052741808929	-0.978214731466841	-0.9670655820808	-1.00338407943562
chr10	27100514	-0.950435965503983	-0.995791590370033	-0.975814063659858	-0.993905340421902
chr10	27105401	-0.846511288283823	-0.943049023578235	-0.914312289516168	-0.976592730666789
chr10	27119500	-0.879272107124837	-0.94859984230921	-0.971989147765279	-1.00475784550849
chr10	27137729	-0.911642451433667	-0.9697931690134	-0.98437322492806	-0.972949053710995
chr10	27159482	-0.847327668102991	-0.970445867888329	-0.961989574756806	-0.96985874103122
chr10	27167463	-0.958565215474337	-0.984509190910821	-0.95534933852548	-1.00742342971788
chr10	27174527	-0.978359452110677	-0.973089915204527	-0.975970995292346	-1.00015867931107
chr10	27204786	-0.953920601109003	-0.992768688903035	-0.968704151411079	-1.00345816565203
chr10	27266807	-0.884080697368044	-0.899890102420354	-0.976566147143734	-1.01716151683178
chr10	27296536	-1	-0.992919839480958	-0.988311877751749	-0.994902196226248
chr10	27349259	-0.912581526835159	-0.993729127907291	-0.969851963527105	-1.00261592881528
chr10	27372548	-0.976699116596813	-0.998805208888512	-0.936439577714433	-0.956935218557884
chr10	27415309	-0.97772263792023	-0.988464973766281	-0.954551707280086	-0.938834884992751
chr10	27423455	-0.818744169813469	-0.969388059933366	-0.99271794470365	-1.01133239934385
chr10	27437323	-0.983595187187046	-0.988431641179394	-0.950892909196452	-1.02501010908326
chr10	27448517	-0.93974112586932	-0.987909626947479	-0.869870562111596	-1.01801589256122
chr10	27452209	-0.942930525279076	-0.996646461994659	-0.967776076711128	-0.983534454367463
chr10	27458529	-0.911260848789676	-0.962652727918935	-0.955494074439813	-0.987195030066431
chr10	27468437	-1	-0.988026066273711	-0.986190030332906	-1.01663049561336
chr10	27474667	-1	-1	-0.99246908976271	-0.921941933212662
chr10	27486969	-0.94875958327575	-1	-0.969239616041744	-0.986899098224693
chr10	27499638	-0.959688899997453	-0.962368556789241	-1	-1.0030824369705
chr10	27508616	-0.945916516658188	-0.976311464374956	-0.951065174866981	-0.97500759723695
chr10	27519386	-0.882128042612716	-0.985530024300188	-1	-0.988423342887118
chr10	27551288	-0.899901635641536	-0.982100829365358	-0.930530659266325	-0.998432783379123
chr10	27595824	-0.870723292039973	-0.996770913248855	-0.94728310533254	-0.944997479922076
chr10	27619937	-0.975615462902058	-0.986229668018828	-0.981719678124179	-0.968177137553858
chr10	27641708	-0.922160338159616	-0.962520457109437	-0.981836002393598	-0.999894471641501
chr10	27656360	-0.8958484889052	-0.919336012272876	-0.947689963875391	-1.00924101495529
chr10	27671625	-0.96072891910701	-0.988491347753935	-0.912477702364335	-1.00146957095327
chr10	27700513	-0.971430208491711	-0.976652967484838	-0.960950106378011	-1.00858723049313
chr10	27768887	-0.901695263840748	-0.968024316615269	-0.941522747783628	-0.979795751582561
chr10	27778729	-0.897804939734768	-0.961999661927298	-0.926868662510255	-0.963901571485021
chr10	27893886	-0.952809524715856	-0.995920473356288	-0.974666932925905	-1.01775183405641
chr10	27904926	-0.908233643996655	-0.983963289692848	-0.980048028904962	-0.988840286715737
chr10	27911692	-0.825643196804492	-0.980683029259281	-0.942777588081811	-0.960820633822004
chr10	27945153	-0.960734090763309	-0.954172096926282	-0.923993769582137	-1.00488217365125
chr10	28000289	-0.796005609241752	-0.990736078538483	-1.0012409940494	-0.98964552613664
chr10	28050012	-0.81157901619036	-0.965243027770665	-0.958288370963523	-0.9033893573642
chr10	28052888	-0.792153620440472	-0.940473693086682	-0.948274088697368	-0.985080295175136
chr10	28060522	-0.788799890737234	-0.930873702775688	-0.916466939560461	-0.973650384240663
chr10	28071505	-0.93542979389573	-0.993044341430587	-0.968429492990082	-0.96827844711932
chr10	28080142	-0.80973190680356	-0.964900722133549	-0.919520364545152	-0.948534409256681
chr10	28080835	-0.920665490085559	-0.932274110430307	-0.90490359956208	-0.954852721890175
chr10	28124806	-0.890187722161032	-0.955238215034435	-0.974043244185867	-0.963937022914337
chr10	28149333	-0.912271708554926	-0.98279251201598	-0.948977472781994	-0.978309576378173
chr10	28190648	-0.969156648296003	-0.996265159141861	-0.99873817383688	-0.976530380613279
chr10	28198698	-1	-0.991142870482877	-0.937214229877456	-1.0146581950959
chr10	28222130	-0.979812469892198	-0.993588861534303	-0.973365166998349	-0.965557039442427
chr10	28227720	-0.879430334359359	-0.964579968326465	-0.9769533083667	-0.929493301359683
chr10	28231746	-0.88642560518225	-0.984823779618617	-0.926744493969753	-0.95174447964858
chr10	28234234	-0.628129905423046	-0.951778832427847	-0.979766666533057	-0.944344957727166
chr10	28282035	-0.899231145360938	-0.982465702112725	-0.991647995394744	-0.981535183068277
chr10	28295126	-0.924665312233662	-0.967795850408314	-0.994310749417165	-0.979884112877847
chr10	28299277	-0.945293218141919	-0.953977824435741	-1.00413528708752	-0.972811202286912
chr10	28299924	-0.837742309300803	-0.986978638393219	-0.96153154220668	-0.968018315107607
chr10	28344149	-0.845576266905036	-0.947329903829109	-0.9416896191503	-0.941050632764607
chr10	28359402	-0.97637637786079	-0.994706274188743	-1	-0.947075022414265
chr10	28361154	-0.979331413543479	-0.986592584525745	-0.964899337449649	-0.94158614431696
chr10	28362650	-0.910043646744998	-0.988298474516105	-0.992634499429554	-0.989824481608698
chr10	28377029	-0.872385459957326	-0.950316009434105	-0.956924507926788	-0.950726817900704
chr10	28414884	-0.924976129705077	-0.960784064610339	-0.94188550983047	-0.971091816913404
chr10	28434860	-0.96085357618531	-0.945407581856169	-0.991411703149938	-0.984874859611824
chr10	28464170	-1	-0.982672126895088	-0.991490723957063	-1.00843788869921
chr10	28465134	-0.946358031955105	-0.973878379844578	-0.964926364588229	-0.978929809060932
chr10	28472278	-0.891115114441481	-0.969579089862987	-0.974686834204431	-0.990162862182175
chr10	28484798	-0.87224338081869	-0.946615727718817	-0.935645980868069	-0.958964451716855
chr10	28487455	-0.951548946499046	-0.993308059626525	-0.927826983265164	-0.975395329282877
chr10	28498349	-0.94695575502734	-0.971373092547581	-0.962673925373882	-0.986792429221926
chr10	28500993	-0.853445739949272	-0.969506811620721	-0.942624400475291	-0.968527522892152
chr10	28530219	-0.860262446659253	-0.984928592265647	-0.94139838314501	-0.997791024101803
chr10	28545578	-0.871875500356671	-0.988824017445937	-0.936541474070591	-0.972138039767309
chr10	28548467	-0.960519051175062	-0.989505353196503	-0.976997688862861	-0.98855482818643
chr10	28553171	-0.925609165805525	-0.951452890698374	-0.945529362480945	-0.92068086956316
chr10	28594655	-0.891847564814289	-0.941310375010888	-0.945487556368161	-0.937076140127368
chr10	28604028	-0.886964661538764	-0.997808571257363	-0.932002646315961	-0.990456850057518
chr10	28620695	-0.915805834256219	-0.995733711702253	-0.928583759050148	-0.986137679497764
chr10	28647702	-0.929308189511212	-0.969130447874277	-0.963822191107352	-0.996643677712249
chr10	28648440	-0.934346774822062	-0.981176531134247	-0.957112268714178	-1.0222366769775
chr10	28655777	-0.826099052344979	-0.892811991056491	-0.881052768656391	-1.00028100075606
chr10	28662232	-0.89813770571238	-0.973527523891242	-0.984873308331966	-0.975114433079118
chr10	28676929	-1	-0.967031919517634	-0.988204959584476	-0.99774718337327
chr10	28681748	-1	-0.981829923145314	-0.979592388242411	-0.938037605431397
chr10	28711974	-0.936274870223863	-0.937372677492135	-0.952727219668989	-1.0127177587609
chr10	28714438	-0.957531020632926	-0.965727369033684	-0.973081251778864	-0.996244264674898
chr10	28726652	-0.777900487305079	-0.968412313569448	-0.961466984190715	-0.981680536476312
chr10	28735281	-0.965288309224529	-0.977392429986183	-0.962349386371736	-0.996249029508987
chr10	28741364	-0.9453458824589	-0.982340089271881	-0.886074017364001	-1.0055387377866
chr10	28752388	-0.860655061785548	-0.933966767827075	-0.907406493373479	-0.975528219415606
chr10	28764441	-0.967775806410904	-0.969931798898194	-0.841323930995163	-0.936004712232
chr10	28766368	-0.892688613294591	-0.98943306425055	-0.932214595074376	-0.985262094113712
chr10	28786407	-0.97155608411846	-0.993193646787575	-1.00132964670649	-0.953520610934453
chr10	28796298	-0.876780582014775	-0.988671806324208	-0.96025191052442	-0.938958854641743
chr10	28809952	-0.909835274671615	-0.976210764858913	-0.975487463083408	-0.983258799409477
chr10	28833921	-0.9423083516885	-0.964142700493842	-0.978837978360142	-0.94995473241215
chr10	28861691	-0.875020123482154	-0.955975143455256	-0.970620841087341	-0.985709668447152
chr10	28881501	-1	-0.952874672341415	-0.918292345503584	-0.939064780075809
chr10	28889848	-0.907630772829604	-0.990553732491415	-0.979945403729771	-0.985974023365058
chr10	28892814	-0.952331048379428	-0.964627559014241	-0.962050148753625	-1.03434082407696
chr10	28898754	-0.95199360890465	-0.989392790963774	-0.992836371601943	-0.993160429085257
chr10	28905963	-0.899742019550267	-0.969570528986833	-0.942788542583021	-0.984374493933784
chr10	28918663	-0.895022950552041	-0.949979674471088	-0.969031803706864	-0.973572508621657
chr10	28928356	-0.904961407579027	-0.996190992072246	-0.995334599240914	-0.967259910072858
chr10	28947504	-0.882768166717924	-0.973962691337039	-0.943591424650581	-0.990326699384945
chr10	28960415	-0.925130687226607	-0.979323890274686	-0.950560510547192	-1.01732227335231
chr10	28962025	-0.984218719846043	-0.977053434830371	-0.948431353165183	-0.956371499175573
chr10	29017959	-0.96246731655512	-0.979299569256988	-0.949210114183075	-0.975823130520295
chr10	29055755	-0.811109043646049	-0.954730720116816	-0.960664335089777	-0.931320557160384
chr10	29088175	-1	-0.953546288913056	-0.980664594841841	-0.991829834555682
chr10	29099113	-0.86067625129882	-0.962772028605415	-0.702561179895115	-0.816386296164868
chr10	29176913	-0.979359270583139	-0.944034961763374	-0.903598579661255	-0.941281583393593
chr10	29219314	-0.94048906710183	-0.967899604160783	-0.96146142270127	-1.02638791305292
chr10	29247998	-1	-0.992618953852953	-0.965963559360843	-0.875109273127589
chr10	29254402	-0.824824422508704	-0.985031074227873	-0.92694277123473	-0.914094138851262
chr10	29277382	-0.968445334725413	-0.976330846929759	-0.937119237858811	-0.964846853929056
chr10	29314035	-0.961819595947966	-0.946757742303936	-0.93430544438387	-0.975859658279171
chr10	29338922	-0.643706251820422	-0.912053624928351	-0.932292356874671	-1.01530107169044
chr10	29341131	-0.897743595931747	-0.97338438566406	-0.945896193271906	-0.9623527337297
chr10	29353498	-0.942107788569063	-0.953307945509875	-0.939322259169291	-0.795083430829563
chr10	29374605	-0.906621733331427	-0.971118924247392	-0.96159689036818	-0.983744489429505
chr10	29388747	-0.930614588944434	-0.950573247847809	-0.942930646804008	-0.966014206255214
chr10	29413355	-0.951962961003172	-0.985597410942722	-0.961658703572496	-1.01220689292011
chr10	29417375	-0.898160809516106	-0.973478947228629	-0.9577905090211	-0.993385650885032
chr10	29506623	-0.621518364146455	-0.967982272208258	-0.899638400970377	-0.950610205220712
chr10	29521608	-0.929095826174339	-0.973213041968676	-0.978431521199115	-0.939896651574857
chr10	29523123	-0.849366342677569	-0.984984679496634	-0.991602213233891	-0.986430688093805
chr10	29560999	-0.916762121667341	-0.980743759825516	-0.978128360536247	-0.992567407783401
chr10	29582854	-0.888942651376489	-0.981985497691619	-0.970099851507406	-0.970615217684372
chr10	29604391	-0.956604270398396	-0.983004663236061	-0.947875870998028	-0.978064787396277
chr10	29646478	-0.836474152624514	-0.962687774405379	-0.939585592923554	-0.997332632701
chr10	29663725	-0.750678355828125	-0.943559545031731	-0.898675841734144	-1.01763158595207
chr10	29669999	-0.716394507603564	-0.958918256217787	-0.925095635137938	-0.917859695262699
chr10	29689732	-0.975876623426874	-0.991362328930896	-0.968418796573312	-1.00271462390237
chr10	29690624	-0.895413120613258	-0.995099983226023	-0.948431966483475	-1.00923378684836
chr10	29701549	-0.614651166019355	-0.878108593885594	-0.75144795444852	-0.940950331786586
chr10	29794206	-0.952763197443177	-0.985152633580268	-0.98319064325965	-0.982179838012104
chr10	29828045	-0.842186423409717	-0.968425563848832	-0.968473490037958	-1.01212437900161
chr10	29834735	-0.849849142928743	-0.975473339618832	-0.962809764658232	-1.01178216883226
chr10	29919494	-0.815449358003191	-0.965092976252976	-0.94173218457904	-1.02565733252539
chr10	29958995	-0.849109053664242	-0.985917680903178	-0.952807377418385	-0.957569485339762
chr10	29984624	-0.964092548828633	-0.982544919004248	-0.985576598761494	-0.980521537150264
chr10	30028018	-0.702341208682405	-0.970682324635529	-0.978742952059974	-0.991946802229491
chr10	30042676	-0.74028416475758	-0.944700451593077	-0.900383020185722	-1.0054589035155
chr10	30044137	-0.975783802898394	-0.988248148655702	-0.922054870569465	-0.987883685123595
chr10	30081732	-0.845422999895644	-0.983565044607942	-0.963238863113451	-0.935420513061672
chr10	30132599	-0.883535982207386	-0.946225380011327	-0.945161120004474	-0.955636122023564
chr10	30142624	-0.860086471272821	-0.978739735715416	-0.950048307380507	-1.01582096571532
chr10	30146975	-0.83192794409327	-0.9818915319675	-0.935201487754815	-1.00735755869097
chr10	30192231	-0.968692384004922	-0.953062827504798	-0.954884556070421	-1.02855131947008
chr10	30192265	-0.978361080359002	-0.958475119034857	-0.96210068444127	-0.973797442765787
chr10	30194715	-0.925950833224057	-0.980950687443924	-0.976360028428238	-0.996984479548721
chr10	30197150	-0.824953027412407	-0.960001976228186	-0.939014390895485	-0.988088372677763
chr10	30200423	-0.88458478149257	-0.967345619809808	-0.910214480755381	-0.969916301189044
chr10	30244085	-0.815489194164763	-0.918249608635166	-0.899213246434723	-0.97304927102534
chr10	30285178	-0.950080249357812	-0.97035542199636	-0.986505491279343	-0.977332656282525
chr10	30294006	-0.918974403834277	-0.981725917530275	-0.97444206117338	-0.975864697133583
chr10	30314772	-0.910643464797714	-0.926944146705629	-0.911608742347181	-0.889005711349429
chr10	30325329	-0.710063883811502	-0.91836534546393	-0.959067967195217	-0.961015298892199
chr10	30336249	-0.87588194130227	-0.84284033338799	-0.98796484234854	-0.970204035680863
chr10	30343538	-0.934581530504282	-0.992732448513314	-0.950743022568206	-0.965524737010027
chr10	30364060	-0.937450257821506	-0.964649135788082	-0.911287155773333	-0.937641985358906
chr10	30371914	-0.954694680565348	-0.993443780139305	-0.976266374740795	-0.975755543645937
chr10	30416378	-0.69616549677308	-0.906063578393675	-0.921773554713249	-0.960178181476787
chr10	30425918	-0.962719205325929	-0.979354890929316	-0.989325745630255	-0.9811268451109
chr10	30432735	-0.969232775327703	-0.973822846536595	-0.95689505198637	-0.993180797575061
chr10	30467726	-0.874322948325208	-0.916547565930853	-0.941028851378081	-0.914949262518612
chr10	30484267	-0.980983800194767	-0.978571233052823	-0.969940247983462	-1.00528801451572
chr10	30484966	-0.976220938124563	-0.982888325682715	-0.989440091263757	-0.985576327096517
chr10	30493402	-0.976824368613702	-0.989104067454228	-0.995901598154673	-0.995484037138721
chr10	30515489	-0.959726066788394	-0.972868627561727	-0.935088881704969	-0.987755969491262
chr10	30521058	-0.980181387625525	-0.972633128079357	-0.952165459976401	-0.962988851977341
chr10	30545665	-0.885338551032011	-0.983469499857413	-0.951481925712821	-1.0044702529321
chr10	30570925	-0.936699031936585	-0.992510492425377	-0.940921896275782	-0.977179515531796
chr10	30609143	-0.910746159273258	-0.963612474094052	-0.992978329400689	-1.00784102284889
chr10	30624890	-0.956954434387428	-0.98237840829034	-0.979466448220141	-0.975328920419086
chr10	30627140	-1	-0.985306209998437	-0.980713449227243	-0.985680535056973
chr10	30631116	-0.818388490891397	-0.967222374033251	-0.986938442459528	-0.932015908776075
chr10	30632288	-0.880470499097499	-0.973128545443687	-0.994086810227014	-0.970452592299811
chr10	30686025	-0.954309973183205	-0.901116988078934	-0.825647324262563	-0.895261346125434
chr10	30773819	-0.868968955817865	-0.973486803510195	-0.987113050708327	-0.958679268598473
chr10	30775495	-0.935833636480776	-0.996130949886981	-0.927895174897414	-0.973845689121937
chr10	30823679	-0.29603785510399	-0.698076478197243	-0.351264059748476	-0.743481282403438
chr10	30829425	-0.866817118309264	-0.949571645033242	-0.913055017766008	-0.987055363232005
chr10	30834537	-0.83486744938228	-0.954319111456772	-0.962147159418797	-0.949346579979065
chr10	30860374	-0.981053700528821	-0.996982601133566	-0.956928526533601	-0.968555445287827
chr10	30906255	-0.717780318166856	-0.970017880569009	-0.925175750223234	-0.968454851195873
chr10	30914889	-0.754289257737866	-0.948170691699915	-0.920552832585869	-1.01320244490453
chr10	30936750	-0.942943551542131	-0.965660948620566	-0.966236775962102	-0.946145350273623
chr10	31004588	-0.980185784463688	-0.965104487684202	-0.999307710020747	-1.04286471026539
chr10	31009680	-0.966290083825819	-0.985818333110656	-0.951648185122333	-0.944632079070871
chr10	31012987	-0.887261111149247	-0.95328992987044	-0.918852702603632	-0.997446199724627
chr10	31013943	-0.905859411954338	-0.972421656072281	-0.972215983166353	-0.918121238290854
chr10	31028531	-0.879223543802594	-0.969485617927706	-0.92652458278885	-1.02608648253021
chr10	31060907	-0.886773670664177	-0.986660043644186	-0.932891465451893	-0.974797859137999
chr10	31122954	-0.835656646398444	-0.945373447600963	-0.915389146054346	-0.910062933878243
chr10	31161306	-0.901128724472718	-1	-0.982172548570872	-0.984106496579817
chr10	31242481	-0.866348618549605	-0.982007995674885	-0.965045747648286	-1.01111557397527
chr10	31250768	-0.925949517570959	-0.988389312117428	-0.966381175487063	-0.98880776057775
chr10	31268080	-0.949356776379731	-1	-0.9929266869437	-0.978451173397816
chr10	31392004	-0.853538864432099	-0.867232160670173	-0.820533168245735	-0.939430598215179
chr10	31392995	-0.840748241619679	-0.948357658612033	-0.935162897501063	-1.00261631653632
chr10	31405605	-0.832446510944882	-0.943650998955983	-0.921957683615903	-0.932509727277326
chr10	31420155	-0.905421595846887	-0.970683527968367	-0.987033801361377	-0.959441903568722
chr10	31427263	-0.983165206525053	-0.991352778595253	-0.950554036805093	-0.976802605022534
chr10	31438912	-0.522212786558512	-0.942699430770645	-0.953711200640809	-1.00189518950082
chr10	31493201	-0.890285313417919	-0.960968380100051	-0.923790769088398	-0.948789515577333
chr10	31497388	-0.92624162699305	-0.966259380703299	-0.949574490694047	-1.01484066135713
chr10	31533174	-0.860886903237144	-0.975894020668104	-0.977171343505	-0.951571747155855
chr10	31535513	-0.888839842782356	-0.987556435080537	-0.934445471412371	-0.968090229379077
chr10	31596648	-0.866675425730134	-0.975911567145192	-0.946152999584255	-0.948073247460891
chr10	31628650	-0.936082241794425	-0.988254444249706	-0.991038776647809	-0.970776507101915
chr10	31637444	-0.778819945599834	-0.935708488642971	-0.960403751141794	-1.00396951508288
chr10	31685014	-0.84042120002518	-0.962370310920364	-0.976713238580911	-0.962888935833008
chr10	31746879	-0.804363001568869	-0.945074828766434	-0.951605592347316	-1.00495948678485
chr10	31748078	-0.893902940991938	-0.990167232950766	-0.938157149369933	-0.952676228573614
chr10	31851086	-0.901961390442196	-0.976436478630659	-0.986170248213164	-1.00943441858634
chr10	31960977	-0.980731295660933	-0.966810329403804	-0.950544821722774	-0.979339662578977
chr10	31979853	-0.978085254101431	-0.978249746758277	-1	-1.01344843327483
chr10	31987235	-0.696137509577872	-0.941580478166675	-0.904958945857831	-0.964222047528767
chr10	31996140	-0.136415088411166	-0.609529214306101	-0.861176454017896	-0.948207935142725
chr10	32018834	-0.947950775677521	-0.984238272895828	-0.976178704822486	-0.95730244395456
chr10	32040064	-0.94096309337068	-0.951923054742009	-0.914607877528321	-0.980818427798862
chr10	32047597	-1	-0.978109968771941	-0.951309691014619	-0.949520172594361
chr10	32062049	-0.930719837562626	-0.97396308608481	-0.902915749177104	-0.96122995021523
chr10	32116670	-0.979060151360712	-1.00023083614118	-0.989012807362833	-0.993800266476453
chr10	32118327	-0.915982350332705	-0.974446025056993	-0.99297598421874	-0.973354589012758
chr10	32247274	-0.95289648949926	-1	-0.967618816959872	-0.957047447304304
chr10	32268301	-1	-0.993624862831836	-0.979355884223402	-0.934530161989696
chr10	32284845	-0.811966217586535	-0.98881287001918	-0.979174432150945	-0.938847994213112
chr10	32305023	-0.914656727349308	-0.979357252509537	-0.932541317320529	-0.99749644817763
chr10	32326989	-0.880908953708492	-0.977760425524365	-0.988286617369257	-1.01062206874186
chr10	32349400	-0.962350482648926	-0.95754202001386	-0.964518530651706	-1.00650166111613
chr10	32351865	-0.908534677258135	-0.990387422587103	-0.951283372937271	-0.957553860321386
chr10	32371460	-0.967095088418143	-0.973152376821233	-0.981539465387471	-0.963323999207461
chr10	32382395	-0.803812257056145	-0.963436467587119	-0.850915426706426	-0.937299007547882
chr10	32384460	-0.878423336096373	-0.98355529565954	-0.941737314142229	-0.96101922132339
chr10	32401730	-0.975783802898394	-0.983057599476204	-0.968680565536047	-0.985333161105966
chr10	32406328	-0.893755132703288	-0.960794383676046	-0.950845460414215	-0.92964356021951
chr10	32413387	-0.948140709101151	-0.974624872682722	-0.964815189457894	-0.976919905608707
chr10	32419230	-0.985500235883236	-0.99357987022953	-0.99367172114989	-0.990966897930377
chr10	32442983	-0.917135461305035	-0.966219870177484	-0.969111955656345	-1.01966777868045
chr10	32463069	-0.97257321002062	-0.981114527250994	-0.911455071463742	-0.971255501450812
chr10	32464797	-0.894386989750027	-0.902476815247926	-0.967228323024103	-0.985822302704429
chr10	32477068	-0.88602541881862	-0.968824287949167	-0.941227403847617	-0.996621078000813
chr10	32481113	-0.835173336000247	-0.988548101757733	-0.970001537696576	-0.967331095526374
chr10	32539298	-0.676270704305274	-0.844399137087605	-0.978643521698692	-0.994976551741609
chr10	32554471	-0.846497883597401	-0.967601412887966	-0.969142733277377	-0.97042644797853
chr10	32602959	-0.893834198907811	-0.980157299750179	-0.981969302379787	-0.994018666701307
chr10	32612347	-0.767218112352635	-0.969290034717392	-0.988379882370371	-0.964584236166698
chr10	32640537	-0.964419729856977	-0.989544601858405	-0.965246540877112	-1.00068793360125
chr10	32663737	-0.900291527516604	-0.957749370210782	-0.978390674892787	-0.977816709241683
chr10	32671695	-0.948093754990973	-0.990761701164309	-1	-0.976777991632239
chr10	32673934	-0.978244286795929	-0.994115849138949	-0.989196337050291	-0.98363336838825
chr10	32675184	-0.9690740619605	-0.972013092683945	-0.993735078796937	-0.95321335178071
chr10	32686288	-1	-0.995763433821037	-0.983039755406785	-1.01129939487397
chr10	32693057	-0.821840146341788	-0.961929467088881	-0.948753174854223	-0.982778002699995
chr10	32835269	-0.851086140172211	-0.953389692996318	-0.942976221734067	-0.983408476514029
chr10	32875221	-0.980587058517547	-0.990971386173411	-0.985822909130694	-0.996514518786398
chr10	32899225	-1	-0.987154658618986	-0.984315545320467	-1.0011942189611
chr10	32923125	-0.881095116986143	-0.992276765252457	-0.970109321626954	-1.00480254052554
chr10	32946726	-0.981144573867795	-0.989242678424134	-0.968087005621732	-1.00112816310414
chr10	33015593	-0.892005305148891	-0.982072383572384	-0.957916670950567	-0.959085857682758
chr10	33072998	-0.895464784756753	-0.957710819081864	-0.966647470509687	-0.988753543900942
chr10	33091980	-0.821228453860344	-0.985942612615224	-0.980851539392194	-0.981165812052035
chr10	33189154	-0.858814972049033	-0.977238306518475	-0.936071656546078	-0.967888130782529
chr10	33230842	-0.869453889027149	-0.85455155382977	-0.902923445459246	-0.845460696218343
chr10	33253388	-0.945232923438695	-0.969905835151272	-0.948113068163338	-0.965974503506877
chr10	33277682	-0.955490889730992	-0.97944547323468	-0.948282053463918	-0.898450508904083
chr10	33293697	-0.938684994379253	-0.989023896891135	-0.944916992586699	-0.980668906634891
chr10	33296227	-0.953397595080733	-0.997476698653022	-0.953487634763838	-0.987897580372491
chr10	33299588	-0.762070155871484	-0.927696918593141	-0.886960211791673	-0.942462581120277
chr10	33301859	-0.948588425887685	-0.997702985780508	-0.954884236122663	-0.979731224113451
chr10	33324917	-0.891455070211446	-0.964422380978339	-0.972472443522661	-0.986928212977633
chr10	33331960	-0.960729937669632	-0.980817342796288	-0.937589427321059	-1.01586225022967
chr10	33357053	-0.776895802146546	-0.971601191077404	-0.953048053216069	-0.966548356350875
chr10	33364762	-0.898587630736406	-0.953901157675515	-0.945437873571563	-0.923816517025995
chr10	33429717	-0.878503817100041	-0.973693522102195	-0.934963969964265	-1.01144294979305
chr10	33446249	-0.869860155003306	-0.956328010109769	-0.836483850234821	-0.980719976406459
chr10	33483166	-0.8745360945578	-0.980120966119144	-0.985529263244594	-1.02337703904662
chr10	33493851	-1	-0.973032840408953	-0.959755676779173	-0.979032735444685
chr10	33501510	-0.932674047988596	-0.975326528332834	-0.945840894507022	-0.988200165245622
chr10	33512507	-0.979591009216342	-0.966945994412234	-0.92120201075829	-0.965250977461668
chr10	33518213	-0.760385058497717	-0.942322504116327	-0.955033322605863	-0.990450791488842
chr10	33546504	-0.760145418033806	-0.975589764024931	-0.93759656182111	-0.925115007638796
chr10	33572009	-0.982736775269401	-0.983595312655433	-0.970045320863781	-0.99287438986906
chr10	33588665	-0.876393783531104	-0.939150605501119	-0.982086431600376	-0.950363184611691
chr10	33675264	-0.910643016799922	-0.969556814529201	-0.984297191800456	-0.952875523760966
chr10	33678754	-0.978769069294661	-0.951656410325037	-0.963152557988515	-0.943970422880737
chr10	33689338	-0.859895647018229	-0.961871474037357	-0.973709729166792	-0.951259178977342
chr10	33699446	-0.896007965441052	-0.978272969030167	-0.967888913132883	-0.971083543879692
chr10	33702100	-0.935001862690719	-0.949758519475913	-0.925194384734366	-0.9686076837189
chr10	33727517	-0.949083402255953	-0.978253983159632	-0.990164578392043	-0.964729051597343
chr10	33736386	-0.962618801340022	-0.999258333016099	-0.978979517478694	-1.00549699837443
chr10	33775045	-0.801180884071009	-0.965001462659383	-0.93012615757282	-1.00207860124466
chr10	33783741	-0.980191115533246	-0.954540898354504	-0.926387842548758	-0.931219455322499
chr10	33811640	-0.855643582562849	-0.971128049789281	-0.976932070225612	-0.948994206110336
chr10	33843983	-0.867567452753596	-0.967776924520536	-0.935241149757777	-0.986502499215133
chr10	33863463	-0.889108557606714	-0.987654476697127	-0.995470343062596	-0.981429246324309
chr10	33869357	-0.776197492992845	-0.931702578374472	-0.9242890503657	-0.971585969332803
chr10	33876496	-0.866338110135114	-0.970535925512427	-0.947092202454554	-1.00548953815443
chr10	33877119	-0.94609690904654	-0.985147685131136	-0.966608996631752	-0.992071590613987
chr10	33948740	-0.945026513397736	-0.957555014343665	-0.9324247743893	-0.937901396612703
chr10	33958242	-0.941905671457415	-0.968439511850207	-0.96233702004675	-1.00008039219479
chr10	33963705	-0.830891623216836	-0.971892156235725	-0.909569123686977	-0.982146853676148
chr10	33969556	-0.693666873066523	-0.929827438934021	-0.9185191135842	-0.972723507663324
chr10	33991335	-0.958702321820074	-0.980373897899347	-0.950725796099316	-0.967871276208154
chr10	33992533	-0.755367696708808	-0.937768344379475	-0.943810098840515	-0.930842729536875
chr10	34006761	-0.910556867676606	-0.976442838687891	-0.986968930201812	-0.995364552271989
chr10	34037170	-0.948825918816895	-0.962411560043597	-0.967405530226709	-0.971141967036782
chr10	34056847	-0.830661859547269	-0.946205757034722	-0.953168829694049	-0.975199609617573
chr10	34062419	-0.722730597353972	-0.866658261690477	-0.904198618814613	-1.02095916037081
chr10	34069538	-0.924768893846765	-0.985434719323392	-0.970924291774867	-0.993485657152911
chr10	34086243	-0.934608842119917	-0.956313827200807	-0.968614220405332	-0.97038926964802
chr10	34098594	-0.92917017852165	-0.957252135832846	-0.965888574938841	-0.960890348864261
chr10	34123657	-0.935164521254281	-0.972316356115278	-0.988131478653399	-0.97844042818984
chr10	34131677	-0.888325367162387	-0.969208584761676	-0.937816287089166	-0.975387811466807
chr10	34157490	-0.746350510787674	-0.991167837522684	-0.958883500508076	-0.986102452274768
chr10	34183430	-0.940586376865591	-0.993740747021984	-0.931368762038435	-0.95485044575996
chr10	34192335	-0.785360788626019	-0.980901971377359	-0.932789441956102	-0.990725448774792
chr10	34225277	-0.933941502531316	-0.976779314540661	-0.977980540525442	-0.969380743470446
chr10	34230390	-0.770683747138878	-0.965139987029426	-0.940244673948657	-0.960674621002196
chr10	34238303	-0.9809659317082	-0.988456898416731	-0.971035248570666	-0.943927515330698
chr10	34242455	-0.91407914549494	-0.991267400646105	-0.974837449102741	-0.994078193285668
chr10	34248084	-0.984199905198045	-0.960894394592707	-0.98807668746687	-1.00863404563459
chr10	34299669	-0.854971444298565	-0.966059230765338	-0.885493668625836	-0.988661226687174
chr10	34326296	-0.979897821612413	-0.975706189897909	-0.95126768631306	-0.980047587929371
chr10	34330462	-0.934501351969717	-0.981846429259239	-0.942004123466402	-0.968571870339763
chr10	34343388	-0.920177322022822	-0.961856019923529	-0.964365291816562	-0.94977691205548
chr10	34365328	-0.80626865753334	-0.942021632017739	-0.963402664636873	-0.955061978745115
chr10	34395142	-0.603244842235481	-0.993906253107872	-0.942650276743499	-0.951016605154737
chr10	34403141	-0.858322682551211	-0.972639053858041	-0.950775230718953	-0.987680608398025
chr10	34403463	-0.781647194753638	-0.977287504869538	-0.984975207094918	-0.942179284987483
chr10	34431414	-0.952000404760855	-0.981731810439265	-0.979795142054443	-1.01056294053399
chr10	34441534	-0.836942617294952	-0.983751522499515	-0.957440240865947	-1.00366042825596
chr10	34475239	-0.682017870482591	-0.928199754984174	-0.788089275747689	-0.952369624119553
chr10	34478868	-0.765948397727774	-0.966674080533475	-0.967673874673978	-0.973157668024902
chr10	34547948	-0.940809617537537	-0.960863315617699	-0.985035341738048	-1.00041448546006
chr10	34571291	-0.982496763213222	-0.975653254041001	-0.988671504013099	-0.987461903865032
chr10	34579679	-0.958224138621851	-0.985226139341537	-0.971168331970374	-0.942145858117342
chr10	34598436	-0.818907460664319	-0.950126818167241	-0.948735998300573	-0.977411350538365
chr10	34601626	-0.91575331536115	-0.935876859030033	-0.987705915398636	-0.979975933641331
chr10	34615184	-0.917266003614825	-0.976844263451078	-0.939325327075522	-0.998379515437646
chr10	34678298	-0.956089890798212	-0.960240416494163	-0.971719723270594	-1.00068819965687
chr10	34756625	-0.783139126403565	-0.955929316522861	-0.935511329792964	-0.957500866647694
chr10	34777075	-0.891820817542412	-0.986179679654276	-0.953595127750711	-0.942968080804113
chr10	34785077	-0.943695612347577	-0.979594429102497	-0.94323827190296	-0.974018854511727
chr10	34787656	-0.894545234936188	-0.974040664580858	-0.973315935409094	-0.984497190510714
chr10	34837378	-0.847046632762846	-0.957864478051479	-0.947394973791287	-0.935951096697597
chr10	34873342	-0.907824236083877	-0.979613297454772	-0.987829016524136	-0.983186253567512
chr10	34925959	-0.97979868702544	-0.901382559928877	-0.956797239470961	-1.02707570040118
chr10	34932796	-0.951599188685785	-0.976392769784885	-1	-0.992898886376707
chr10	34971749	-0.980888425543357	-0.985861348649101	-0.957999116455292	-0.997869145734056
chr10	35000594	-0.742598211701513	-0.944733170430554	-0.954675465218247	-0.95600834749069
chr10	35002091	-0.818635680295178	-0.973679223394012	-0.982744578651226	-0.974859398391494
chr10	35080719	-0.926038373126489	-0.922941760076127	-0.881718905230588	-0.934460680769092
chr10	35110344	-0.915188096088447	-0.954094989599272	-0.937851526198921	-1.02519516729098
chr10	35123634	-0.847603587263056	-0.974988825869543	-0.890060255332516	-0.931329826827396
chr10	35135274	-0.936012213519676	-0.954580530406255	-0.937328191792055	-0.985308416877906
chr10	35148625	-0.845121191402231	-0.963886337208553	-0.943485784689314	-0.998763413280031
chr10	35149326	-0.82313129293325	-0.976550132620479	-0.949471949005363	-0.979152875470705
chr10	35152578	-0.924248607402765	-0.963896175933609	-0.988682727973077	-0.993193425794493
chr10	35173221	-0.91773892564144	-0.926657629642487	-0.947276482419057	-0.950141873773472
chr10	35176077	-0.884753684333629	-0.927425499155031	-0.905025853052333	-0.947616387439813
chr10	35177985	-0.852239837078643	-0.925372019674647	-0.890610149604461	-0.933710850071491
chr10	35199744	-0.978612040039504	-0.982847967714708	-0.987947936311201	-0.954416251875367
chr10	35215274	-0.930786556941846	-0.992706665767647	-0.988317749546715	-0.999913744575721
chr10	35220366	-0.721864584804212	-0.947519974654338	-0.925075570292884	-0.867358800890449
chr10	35244634	-0.979208174302483	-0.978724806340628	-0.924779864550006	-0.997370230341179
chr10	35254328	-0.88329266552804	-0.912697490155204	-0.876535471502008	-1.02687772289114
chr10	35288069	-0.861130023279205	-0.981148527529044	-0.96501296263436	-0.996730906727162
chr10	35296703	-1	-0.976345114898961	-0.965897791962578	-0.99784818056463
chr10	35314476	-0.899253461889474	-0.992732448513314	-0.955121311761269	-1.00518682861485
chr10	35334596	-0.860920058907609	-0.968139738520351	-0.943689369380261	-0.98132659117868
chr10	35375759	-0.85027282234521	-0.972631467448124	-0.942561444358374	-0.877058340276799
chr10	35387813	-0.941219225903668	-0.983107401358131	-0.955788209334419	-0.991722293985099
chr10	35409256	-0.718518762891165	-0.877719274492544	-0.82218226326864	-0.857665077431826
chr10	35413061	-0.741892990526815	-0.966332808349295	-0.888325038006914	-0.978084937086364
chr10	35423576	-0.932658003950554	-0.991136727303381	-0.962554080998337	-1.00786673038187
chr10	35453936	-0.820320313316148	-0.959319743718039	-0.986683079572253	-0.991627026128846
chr10	35456592	-0.934784638442368	-0.969934203596008	-0.940236555801652	-1.01730378290927
chr10	35470752	-0.823257873310713	-0.985225495097489	-0.949624423287692	-0.986825576984954
chr10	35471759	-0.847550222150139	-0.938945292511314	-0.900823913702302	-0.920034508376201
chr10	35498748	-0.913344328220312	-0.927602698887452	-0.931886369765245	-0.977835348795946
chr10	35521335	-0.960435171830065	-0.95976481018281	-0.953236277679751	-0.914874575975192
chr10	35536465	-1	-0.987695806026347	-0.994195303334686	-0.979449363674437
chr10	35536970	-0.936159274273406	-0.974697198432167	-0.944195395613043	-0.927173511339268
chr10	35544714	-0.978299462121697	-0.996042981130898	-1	-0.988512774048645
chr10	35569206	-0.946707418715852	-0.992130030165493	-1	-1.02204584338796
chr10	35578314	-0.908269608007075	-0.940885287555737	-1.00479500842973	-0.884812791915947
chr10	35584034	-0.939812124693859	-0.967397074144081	-0.978045728107335	-0.989754511317085
chr10	35602855	-0.848012916789043	-0.990690920479975	-0.941486836775946	-0.964810316743756
chr10	35605412	-0.746789094876805	-0.923742701320569	-0.9481936332871	-0.901112859870425
chr10	35621110	-0.854369774975031	-0.901159853218299	-0.798134441636289	-0.846928231533809
chr10	35637017	-0.926431322159853	-0.970283112966547	-0.930824771651103	-0.882818968113212
chr10	35642265	-0.635345235726251	-0.886411868717933	-0.864196427669244	-0.847750123519492
chr10	35697814	-0.875049612303073	-0.958555320541951	-0.901328602100212	-1.000952619801
chr10	35742921	-0.868995985900757	-0.947282848273628	-0.828192246692866	-0.870006927252242
chr10	35748658	-0.969064190677194	-0.962872239039587	-0.938765624785959	-0.893441757448894
chr10	35759827	-0.646478750724298	-0.874956575857017	-0.835960168065742	-0.832754206557173
chr10	35771478	-0.832659641595977	-0.922602345149975	-0.949362480970769	-0.949652015770817
chr10	35827777	-0.965379209881559	-0.988868453094533	-0.965958272375119	-1.01236206944892
chr10	35879091	-0.96817897630652	-0.990761074373871	-0.991587180048829	-0.979172326251645
chr10	35900375	-0.873461503051715	-0.970648441727177	-0.942922640862353	-1.0246425961813
chr10	35925821	-0.89885963621136	-0.941164362751315	-0.950267201539169	-0.927688366659931
chr10	35995485	-0.804249565287191	-0.975548961626331	-0.994613296434962	-0.977372196317982
chr10	36072420	-0.791885678150712	-0.937669916123212	-0.975713032530857	-0.988120036308078
chr10	36084701	-0.874084454270212	-0.929697428028304	-0.96564673966919	-0.971903281984542
chr10	36130575	-0.930988170567768	-0.979709878684728	-0.896461425953255	-0.979862509169284
chr10	36154781	-0.899977414798186	-0.996699623174032	-0.951205511053357	-0.987248256445971
chr10	36207612	-0.77999192162784	-0.964700031257927	-0.945190955484617	-0.967908662409319
chr10	36252740	-0.944342803415805	-0.990527601258153	-0.952867967539701	-0.957703802417859
chr10	36268594	-0.918367869196334	-0.995214781577868	-0.96441774039289	-1.00531868993939
chr10	36284944	-0.78973081765006	-0.961582153406381	-0.919952176626637	-1.02078218258101
chr10	36326530	-0.819713933392699	-0.979098406097873	-0.984088743839149	-0.995570717682864
chr10	36385365	-0.967081303897057	-0.975463042526024	-1	-0.98871849036483
chr10	36398800	-0.762752538978863	-0.990720061537023	-0.927688064896172	-1.00433712813349
chr10	36409235	-0.859908075228484	-0.954008347416304	-0.98115524574336	-0.985731142490918
chr10	36475443	-0.928970255908117	-0.964868455189919	-0.992594019371024	-0.928753301776136
chr10	36481875	-0.947347975249381	-0.981532570893393	-0.961500952597106	-0.957294232475468
chr10	36499482	-0.812353890610108	-0.98126232420528	-0.960315197791655	-0.991360003159443
chr10	36670219	-0.752330781946799	-0.95893219891338	-0.953982706679646	-0.958174420751834
chr10	36675215	-0.95197401979779	-1	-0.928475316318804	-1.00032278782031
chr10	36706425	-0.85824290160165	-0.989675190895559	-0.9480524744888	-0.939593329102559
chr10	36708437	-0.983490988746052	-0.975221005169835	-0.989950143955443	-0.999873666223792
chr10	36734918	-0.714485423163298	-0.981300076651951	-0.962312072393225	-0.953200766424226
chr10	36746152	-0.966675074007031	-1	-1.00440866770919	-0.988037848417078
chr10	36749456	-0.954254507963303	-0.977114086061905	-0.984474014309474	-0.943952351373501
chr10	36787376	-1	-0.96267139743528	-0.960466821138721	-0.981706277744105
chr10	36820497	-0.876892653024165	-0.976782779868221	-0.96167100252485	-0.99166379740256
chr10	36849131	-0.926262737713855	-0.972448903045272	-0.979411680598982	-0.98208393364503
chr10	36859182	-0.846805539922596	-0.958881286795377	-0.949680086911796	-1.01235085097581
chr10	36892792	-0.903416832959014	-0.983684980302624	-0.994389241409929	-0.991643452901779
chr10	36899643	-0.915568614033443	-0.983201566238734	-0.989810951261434	-1.00457034689524
chr10	36916323	-0.939559964411913	-0.997643858788813	-0.974127146939402	-0.969955257145325
chr10	36917589	-0.919944927945265	-0.997478144461221	-0.995217659944898	-0.974474285254
chr10	36919603	-0.824893470772753	-0.963038008848055	-0.978906427295475	-0.981784800620463
chr10	36948126	-0.956135732174031	-1	-1.00081855040624	-0.993643952648826
chr10	36960025	-0.759641444501363	-0.920060197266425	-0.930715988687442	-0.942177760286321
chr10	36982605	-0.889481238681525	-0.986495877391014	-0.953104757842636	-0.990644247196556
chr10	37022329	-0.966344126714004	-0.986350745244735	-0.983541609673928	-0.999250956974794
chr10	37024214	-1	-0.973492589459944	-0.960801530884974	-0.990603773465304
chr10	37062777	-0.931085421809764	-0.981740445889944	-0.958686504862345	-1.00931836740988
chr10	37067299	-1	-0.983786554640569	-0.994210987070287	-0.956110649383532
chr10	37115586	-0.95956108267119	-0.999319680289727	-0.970658856227974	-0.960524748929575
chr10	37130034	-0.940817958173934	-0.975426888881176	-0.96415763114698	-0.963409836168208
chr10	37148770	-0.874250215185117	-0.968144891200485	-0.959974207801651	-0.995283353118628
chr10	37173515	-0.971874830097587	-0.970823446607811	-0.974581704356429	-0.994098109420497
chr10	37243153	-0.899352050318029	-0.967427795307863	-0.962272933296662	-0.986520656075763
chr10	37249936	-0.896425037352488	-0.963560353013009	-0.972550975804428	-1.01174921507379
chr10	37263266	-0.919156352753908	-0.977405027438616	-0.988913306825893	-0.950435441354643
chr10	37268881	-0.978741589981871	-0.980894950389886	-0.983311860994249	-0.969550090384578
chr10	37279001	-0.976824368613702	-0.986331032085865	-0.929886003655763	-0.99276259828191
chr10	37290476	-0.913250209534133	-0.964640566755525	-0.987057948630082	-0.977157316066443
chr10	37439666	-0.953460170948442	-0.984948755112309	-0.987878379235034	-0.985824306871771
chr10	37452702	-0.972790442167773	-0.994594283744228	-1	-1
chr10	37463764	-1	-1	-1	-1
chr10	37475565	-1	-1	-1	-1
chr10	37521967	-0.945451752317671	-0.99524604013107	-0.996433800126039	-0.981069717167331
chr10	37597967	-0.864152812538988	-0.966656548822478	-0.956736460077439	-0.971111810491618
chr10	37612386	-0.972387237552576	-0.970639682447944	-0.997350301818174	-0.924634835560098
chr10	37645224	-0.97073048876156	-0.98415508482343	-1	-1.00313175056607
chr10	37649272	-1	-0.972569728090981	-0.967091829125713	-0.987603771508872
chr10	37651666	-0.948468843727349	-0.97072001331698	-0.984066385470395	-0.973003121643762
chr10	37672986	-0.805620828834276	-0.988448823798774	-0.943205066011542	-1.02375076459207
chr10	37675658	-0.818132891383612	-0.962546437941683	-0.954483731798226	-0.981196989450079
chr10	37695016	-0.839637667551364	-0.984428962604819	-0.969965292829743	-1.00777511034014
chr10	37712496	-0.960338006794212	-0.983167201268241	-0.984638386365001	-0.982827253292663
chr10	37729199	-0.945251504236716	-0.956225601975402	-0.975076385080452	-0.972486590284705
chr10	37769604	-0.97914917721532	-0.944986912796674	-0.92309164386793	-0.979733859849864
chr10	37780065	-0.930288278636671	-0.976789721198197	-0.970993355663832	-0.978805496822848
chr10	37829587	-1	-1	-1	-1
chr10	37843602	-0.879005111320422	-0.960556210973098	-0.952394539291598	-0.975669199140734
chr10	37860735	-0.675440516400424	-0.948136215766032	-0.963392983259629	-0.960702340962712
chr10	37875723	-0.964929647764121	-0.987087728119335	-0.994788069034562	-0.982502704914283
chr10	37877527	-0.926422032076711	-0.929921613614194	-0.92951091994782	-0.963498081324219
chr10	37892610	-0.771910324359086	-0.967425822835354	-0.937686552158303	-0.984019304146442
chr10	37894045	-0.889755538233347	-0.966063017046655	-0.966740226586507	-0.97650037907554
chr10	37927227	-0.893414613781519	-0.95700877006493	-0.954082466656742	-1.00052743929537
chr10	37930208	-0.962627155967936	-0.974135764073728	-0.958470263439003	-0.990439944721563
chr10	37933740	-0.923073932568524	-0.939371226887881	-0.967641273941377	-1.02178376077824
chr10	37951015	-0.80804289201903	-0.974626089507234	-0.981797998451123	-1.00837923335419
chr10	37953856	-0.714802763645628	-0.934401506120516	-0.939976661279977	-0.988885887629546
chr10	37991955	-0.92464593749823	-0.939095453933822	-0.901742254754197	-0.938733049725861
chr10	37999111	-0.796147731886619	-0.935161931469586	-0.921981842422109	-0.908846183650097
chr10	38101441	-0.949322606083401	-0.975994227961368	-0.966477315755647	-0.940283101177191
chr10	38173345	-0.830294727440838	-0.959795241384279	-0.96357629092183	-0.989792586769545
chr10	38174344	-0.892555045260656	-0.960192542657592	-0.947211864213104	-1.00705038457254
chr10	38177788	-1	-1.00000536234707	-1	-1.0027586794413
chr10	38193064	-0.946079503589719	-0.993239210844572	-0.954685348315572	-0.962384507230848
chr10	38200345	-0.966676039433535	-0.966765886718398	-0.999251543727098	-0.974536214279419
chr10	38220923	-1	-0.993507263813582	-0.994756679141629	-0.961404977498683
chr10	38267461	-0.945113173727281	-0.992128995723454	-0.972244347549043	-0.966993885398329
chr10	38325317	-0.964344664207309	-0.94024399297699	-0.983174382698568	-0.978140625092531
chr10	38336505	-0.701741670947439	-0.911492350328438	-0.988244311377554	-0.984666894158097
chr10	38355811	-0.827166468270272	-0.855410127304896	-0.959757645397704	-0.972770867728779
chr10	38386463	-0.864533252002651	-0.985850398728897	-0.992491244657906	-1.00053955283398
chr10	38422121	-0.982321077455097	-0.992735316807517	-0.963387388787328	-0.967378768102376
chr10	38460583	-0.917768840365552	-0.965541080113384	-0.984181251920296	-1.00616864732518
chr10	38470014	-0.893317202190039	-0.992008705554991	-0.92153997690718	-0.887654792727199
chr10	38560804	-1	-1	-0.983535042171156	-0.999196741013523
chr10	38570642	-1	-1	-0.998268116567498	-0.976052497121625
chr10	38601869	-0.874308892869336	-0.984294370001984	-0.982307610908573	-1.02150983670905
chr10	38690120	-1	-1	-1	-0.990737566233898
chr10	38703215	-1	-1	-0.988158844189344	-0.986490299495827
chr10	38714040	-0.983321080583783	-1	-1	-0.990036514657983
chr10	38714517	-0.946367158876342	-1	-1	-0.994611168485434
chr10	38720559	-0.975202867502463	-1	-0.974365708025265	-0.981533854990247
chr10	38727291	-1	-0.965716332278421	-1	-0.91441346092011
chr10	38756526	-1	-1	-0.984088212223099	-0.99703539023954
chr10	38943066	-0.963861580463418	-1	-1	-1.01365096696496
chr10	38970144	-1	-1	-0.988759412426574	-1.00641524382528
chr10	39002192	-0.921422510969918	-1	-0.967032109029098	-1.01532113294042
chr10	39060942	-1	-0.994115849138949	-1	-0.970877021324996
chr10	39074334	-1	-0.984687991728853	-1	-0.984689673440704
chr10	42443205	-0.545780465880333	-0.940486228377122	-0.946998942734488	-0.909536168092448
chr10	42448711	-0.96239733995959	-0.985401585508008	-0.964534963029952	-0.968212347192237
chr10	42457371	-0.652547585078681	-0.942414864653431	-0.879443037853173	-0.90372815271519
chr10	42471948	-0.933664438900746	-0.987559540701277	-0.966412217774036	-0.970080153126032
chr10	42474998	-0.665106939999038	-0.924132983515285	-0.89394048372425	-0.976257371489692
chr10	42477561	-0.909062209816586	-0.991250650605513	-0.92116238393953	-0.998946763816653
chr10	42480815	-0.944543374042896	-0.972336287202413	-0.992181141057771	-0.988110047187625
chr10	42604233	-1	-0.965280566468789	-0.990808512453883	-1.0001628482241
chr10	42619726	-0.869796656054209	-0.986995732409616	-0.976259678861507	-0.966009057462568
chr10	42641602	-0.870757001390155	-0.970103963391493	-0.96201058469137	-1.00751738457566
chr10	42641771	-0.742086922661242	-0.967226549326391	-0.947518251060022	-0.979032001063394
chr10	42722999	-1	-1	-1	-0.999323579731324
chr10	42723609	-1	-1	-0.977987873837165	-0.987620314498441
chr10	42770185	-0.980351610103924	-0.99646124385413	-0.990808968919621	-0.970395933068814
chr10	42857303	-0.954243475733695	-0.934133606342173	-0.975267429299443	-0.968889508748363
chr10	42876280	-0.959313479061817	-0.986127028445431	-0.907779094205276	-0.890013690299154
chr10	42880575	-0.908504006500687	-0.968158980148635	-0.907167935994613	-0.956232923517449
chr10	42886934	-0.806448456555871	-0.935576604554526	-0.90391946050589	-1.01142982271477
chr10	42896416	-0.882345313306796	-0.979118067403862	-0.934655888252524	-1.00523215889779
chr10	42903854	-0.88619177679933	-0.951116272085631	-0.95169790785389	-0.998598428116958
chr10	42908447	-0.835902461880403	-0.949418779764973	-0.888003420614515	-0.809436013208065
chr10	42940431	-0.736901622477912	-0.940833822602578	-0.888580965561074	-0.951427363916437
chr10	42996872	-0.959833730271153	-0.988302458892874	-0.97686338431565	-0.991795120120522
chr10	43012800	-0.871982276448596	-0.921264351508053	-0.909271740944547	-0.969053152745501
chr10	43111709	-0.960553817398095	-0.992125862295856	-0.982606948083478	-0.96744527527535
chr10	43122087	-0.931947026546395	-0.977307889943747	-0.966763838153677	-0.941850036383861
chr10	43123655	-0.789667467481928	-0.983481338176198	-0.981735165530823	-1.02624458353325
chr10	43131209	-1	-0.995471496422495	-0.980976579005075	-0.98032438041093
chr10	43135866	-0.919477272865646	-0.994333179181672	-0.977246546742832	-0.956570886787337
chr10	43184125	-0.934410648221582	-0.969132496195962	-0.932322405636685	-0.924455291722717
chr10	43195110	-0.93169450051127	-1	-0.986956080841774	-0.985831322428685
chr10	43261953	-0.915693507289484	-0.972502577356388	-0.90464239696357	-0.941987694777669
chr10	43293193	-0.820572860787843	-0.955799753961945	-0.914809938266801	-0.93495488702426
chr10	43336773	-0.983467315403208	-0.990127968526298	-0.984210303241105	-0.984878059899863
chr10	43350201	-1	-0.998866777621134	-0.992966976074195	-0.967806977791391
chr10	43385799	-0.778155474560975	-0.960511716196262	-0.984154553221841	-0.96578186186255
chr10	43414952	-0.979338185251446	-0.97923230484141	-0.968487324273354	-0.986248553718496
chr10	43490642	-0.823783111354083	-0.903755551082543	-0.864252424587957	-1.00089881626034
chr10	43495630	-0.748894528828391	-0.816744246878608	-0.805162479309826	-0.903539600203137
chr10	43555230	-0.768047185555636	-0.925841008040062	-0.8464709608641	-0.956321553244962
chr10	43594910	-1	-0.961682639897259	-0.909126981224467	-0.909581107204362
chr10	43653428	-0.942368169549913	-0.988846354758325	-0.948850821189173	-0.958105687623065
chr10	43674020	-1	-0.997007723446517	-0.994338294294412	-0.952727349321587
chr10	43674385	-0.956162666883517	-0.992094320163683	-0.916901847337445	-0.9519596262195
chr10	43768592	-0.854399259595172	-0.981598066157416	-0.86427246694828	-0.966521712438851
chr10	43770564	-0.878565987320636	-0.945402356891566	-0.917293819036288	-0.95255704909888
chr10	43866852	-0.835660571902526	-0.943636780729546	-0.688163396052628	-0.837864904302854
chr10	43869597	-0.90494110863362	-0.959020109087564	-0.839433499656723	-0.932249421980511
chr10	43877310	-0.875202860969553	-0.985814214135773	-0.943849224742799	-0.971497165898008
chr10	43884611	-0.946797667403287	-0.970553260452141	-0.909377886989067	-0.991697412686602
chr10	43885916	-0.759822356180763	-0.923321362968119	-0.677076641725419	-0.889572553521104
chr10	43906625	-1	-0.958352483551478	-0.995056574496339	-0.978525675927423
chr10	43944393	-1	-0.984234696953713	-0.987508978342718	-0.976032387056784
chr10	43952954	-0.976657955548822	-0.985373436985161	-0.99370717044307	-1.00654586602779
chr10	43980824	-0.787254685678165	-0.943538088033379	-0.933414599785926	-0.930106508559724
chr10	44001282	-0.970841282366462	-0.987813909794776	-0.981631708471113	-0.961072565565422
chr10	44004245	-0.97485571217193	-1	-0.975675149126343	-0.995916807541697
chr10	44011421	-0.974835416346589	-0.984577567124825	-0.973623982984535	-0.978389272020166
chr10	44030115	-0.841816100938899	-0.967348992386939	-0.950173060658766	-1.0593493413309
chr10	44068411	-0.741623553190319	-0.943433420003072	-0.817003537018091	-0.843367996910343
chr10	44096186	-1	-0.969174332804586	-0.912664012856075	-0.976125658459523
chr10	44100432	-0.927974508132776	-0.917197664680212	-0.918063635513558	-0.951815410853125
chr10	44113928	-0.930404873031141	-0.994382802005475	-0.942020428615426	-0.972224933207532
chr10	44116128	-0.816475955094915	-0.974645604185386	-0.965980441049434	-1.00314210818956
chr10	44117939	-0.957013043200877	-0.998499004300378	-0.900223754695165	-0.971351949380386
chr10	44120278	-0.874230144470567	-0.971519447530512	-0.944291448035086	-1.01388450048668
chr10	44150504	-0.846288070438365	-0.955892108529304	-0.851588819823733	-0.946910988345403
chr10	44154789	-0.782649885830947	-0.995262267295259	-0.949238648109724	-0.94558851587822
chr10	44160724	-0.824842546853355	-0.971221905605092	-0.879991680170412	-0.972723891727154
chr10	44187708	-0.494377322161542	-0.866722114931844	-0.761053469685621	-0.950505094476445
chr10	44225737	-0.710208194266046	-0.964132244937929	-0.973365386731221	-0.955260856105311
chr10	44290699	-0.717129109063753	-0.949467456089827	-0.954241365552291	-0.992275816599634
chr10	44532895	-0.971905622393486	-1	-0.9952734180714	-1.00356339867694
chr10	44537070	-0.963065424990309	-0.960192020847041	-0.957482727578982	-0.919804903475027
chr10	44541299	-0.843257182985829	-0.965893994943392	-0.863760138263238	-0.936488216366985
chr10	44550916	-0.84932260952461	-0.974322843521793	-0.916369988764475	-0.98967301090546
chr10	44600772	-0.910267787000506	-0.984773977422085	-0.950964638424239	-1.02592815696432
chr10	44660879	-0.86807614061469	-0.971688815058143	-0.963786691380167	-0.936061476985414
chr10	44672313	-0.912121851302494	-0.975859053884187	-0.915192995827088	-0.98030157567856
chr10	44694905	-0.786693174770627	-0.924807609468224	-0.817460433678894	-0.91281285748133
chr10	44741151	-0.933571802973166	-0.982721189411162	-0.954747428269185	-0.923853563578225
chr10	44742508	-1	-1	-1	-1
chr10	44775228	-0.777397616185972	-0.951447632990391	-0.915595885053095	-1.01701121591647
chr10	44886191	-0.859229570888144	-0.908649715623178	-0.806452632653064	-0.923230619162022
chr10	44929985	-0.873002686226631	-0.92546227049854	-0.889063846463507	-0.894411731631644
chr10	44966260	-0.923114939479442	-0.931928973353669	-0.925704799008017	-0.962883682220303
chr10	45047507	-0.931904720185431	-0.949923077397184	-0.952334374619626	-0.981537371845116
chr10	45101406	-0.883422720746223	-0.985278326350524	-0.936937270769638	-0.932691222199865
chr10	45137853	-0.782250991046948	-0.981340004554341	-0.956825505326674	-0.980099888870206
chr10	45140782	-0.958630353699338	-0.982329568874829	-0.988376087815624	-0.991588488578718
chr10	45156727	-0.739251495606288	-0.95201903373811	-0.891527641810061	-0.944693158344222
chr10	45198461	-0.69700519631173	-0.983517613136259	-0.931826555414984	-0.980976960074981
chr10	45211661	-0.909555743133079	-0.946204704468675	-0.946817593867223	-1.0023122259166
chr10	45308146	-0.833557317389735	-0.982669329307672	-0.927981042855549	-0.973891761236024
chr10	45403632	-0.656148019286728	-0.942939841269857	-0.666293486564739	-0.799042779994517
chr10	45440356	-0.978868356594752	-0.96341258200721	-0.958605558730475	-0.991637891750906
chr10	45493630	-0.829633167443491	-0.95262979629066	-0.911101448390064	-0.966425448082627
chr10	45534435	-0.95067621664585	-0.983151849361563	-0.961305450845735	-1.01160263290541
chr10	45582365	-0.980175125941046	-0.966914197228279	-0.968639181335467	-1.01245156443163
chr10	45619612	-0.931281591732356	-0.959750523247194	-0.937685509502096	-0.926851055935058
chr10	45627572	-0.916453332139521	-0.97707921086395	-0.94625884490462	-0.988831366970486
chr10	45653924	-0.963837943398005	-0.991209282040389	-0.976727969215866	-0.994810923267948
chr10	45742610	-0.980183867099275	-0.983577162897183	-0.920535929930706	-0.90743635112483
chr10	45897486	-0.884785684074139	-0.948710175548896	-0.934575344701043	-0.942298596127151
chr10	45930775	-0.711326606238403	-0.920095246799267	-0.887598795679074	-0.94552436838176
chr10	45943646	-0.793563886921884	-0.954687684501364	-0.935848580786959	-0.957797791513722
chr10	45981963	-0.882979701148681	-0.972786267625899	-0.917550499422973	-0.990393591621237
chr10	45993686	-1	-1	-0.967669960000314	-1.01058590636495
chr10	46064930	-0.834406456291591	-0.962355355276659	-0.942537168778552	-0.981270332401068
chr10	46072356	-0.927951452841138	-0.96376377384886	-0.975230960445872	-0.92722159033727
chr10	46094640	-0.884505418551646	-0.968746006456059	-0.875739533966324	-0.959147569738265
chr10	46120396	-0.970278051411461	-0.992361947353435	-0.965255674404116	-0.993867422009706
chr10	46131247	-0.876722553282274	-0.99286228960844	-0.956267373022075	-1.03397890899191
chr10	46139380	-0.983074135965855	-0.976120241253639	-0.977834037436039	-0.977326986790976
chr10	46160940	-0.971956947542649	-1	-0.991015784694728	-1.0011896350453
chr10	46176194	-1	-1	-1	-1
chr10	46182982	-1	-0.996693964194881	-0.984495580460462	-0.9918194675414
chr10	46196781	-1	-1	-1	-1
chr10	46203918	-1	-0.994912497639474	-0.997003188279841	-0.987966609700352
chr10	46209053	-1	-0.975045509093523	-0.92234975917735	-1.01103745207644
chr10	46218362	-0.982208859954498	-0.986285046456325	-0.985990133006355	-0.990469084997552
chr10	46235719	-1	-0.985239446608101	-1	-0.991049142875163
chr10	46258305	-1	-0.980755677457421	-0.980295176598474	-0.981637963396568
chr10	46267771	-0.979696465786351	-1	-1	-0.994506839204101
chr10	46295989	-1	-1	-1	-1
chr10	46297881	-1	-1	-1	-1
chr10	46299263	-0.966565016822877	-0.984009128510966	-0.987058842371477	-0.939114077705778
chr10	46306744	-0.957704635213606	-0.968954671700034	-0.919166286375894	-0.983642554734126
chr10	46332506	-1	-1	-1	-1
chr10	46366706	-1	-0.995726973531033	-0.983928222272283	-1.00078618361414
chr10	46366964	-1	-1	-0.985182369485951	-1.00530421265373
chr10	46367861	-1	-0.996754560201643	-0.961179974497584	-0.9863352999705
chr10	46383278	-1	-1	-1	-1
chr10	46422535	-1	-1	-1	-1
chr10	46426916	-1	-1	-1	-1
chr10	46481644	-0.978299462121697	-0.983574783441789	-0.990652550213735	-0.962660032238718
chr10	46487293	-1	-0.994638846553719	-0.945243188595329	-0.98867704168216
chr10	46554069	-0.881466897977833	-1	-0.985100662312721	-1.0078523573106
chr10	46614418	-1	-1	-1	-1
chr10	46640107	-1	-1	-1	-0.993863913497542
chr10	46690272	-0.960576407025962	-0.961284911035484	-0.995404590602247	-0.881829095288282
chr10	46771233	-1	-1	-0.987746826597685	-1
chr10	46794410	-1	-1	-1	-1
chr10	46797354	-1	-1	-1	-1
chr10	46865182	-1	-1	-1	-1
chr10	46894994	-0.956106950603336	-1	-1	-0.985964618920592
chr10	46907720	-1	-1	-0.985454905865181	-0.983243953503359
chr10	46910772	-0.92960399578172	-1	-0.964706157786183	-0.988679613128505
chr10	46921140	-0.978493740755925	-0.983812188575021	-0.989907508619021	-1.00226913389687
chr10	46925902	-0.968468318211405	-0.997454828738588	-0.994579559000575	-0.977964691598924
chr10	46926373	-1	-1	-0.98340836973785	-0.999108131574144
chr10	46932950	-0.961526274320055	-0.995834399298489	-0.982669091532282	-0.96463884407114
chr10	46944057	-0.971163006800563	-0.99606372722155	-0.978399074176695	-0.994423507549613
chr10	46980518	-0.661138944183661	-0.927399178356756	-0.762629796512423	-0.758058850840797
chr10	46981843	-0.679159900100992	-0.826134919137944	-0.612260397126462	-0.732515276989675
chr10	47026190	-0.92460479891332	-0.9829198023304	-0.908589382649539	-0.936661759414808
chr10	47027123	-0.763486711901697	-0.901919523278363	-0.72776620679204	-0.933158532932746
chr10	47034277	-0.917250646096339	-0.92701519626491	-0.831737375604275	-0.850796458746727
chr10	47066383	-0.948088954086317	-0.953092829297146	-0.951242715679061	-0.952731295223046
chr10	47071763	-0.852007609979859	-0.949986039285303	-0.900390885752795	-0.824502940418183
chr10	47252034	-1	-1	-1	-1
chr10	47258209	-1	-1	-1	-1
chr10	47275227	-1	-1	-1	-1
chr10	47278179	-1	-1	-1	-1
chr10	47345991	-1	-0.991761666712781	-0.9941264407525	-0.99498593478985
chr10	47355828	-0.939800835175653	-1	-1	-0.989866900720283
chr10	47377075	-0.973979813949339	-0.993762624131213	-0.989662982517633	-1.02289076382336
chr10	47389803	-1	-0.988058723377424	-0.995087683854847	-1.00023322475035
chr10	47392845	-0.95864998291399	-0.998707767163044	-1	-0.996914645271669
chr10	47403209	-0.978493740755925	-0.991223676343172	-1.0013049750929	-1
chr10	47407969	-0.956397112173924	-0.995392728285606	-0.984544024129351	-1.01616546169503
chr10	47408444	-0.92195366216123	-0.995994198261966	-0.965108483207186	-0.979877894614589
chr10	47415040	-0.94306999955963	-1	-0.971027512797209	-0.995464471548982
chr10	47426211	-0.954197956009886	-1.00160591621946	-0.992231428849822	-1.05836114624337
chr10	47636675	-0.961811312785007	-0.939066283706897	-0.901098147115686	-0.918720250035602
chr10	47661787	-0.695575485190646	-0.956214446711102	-0.799739296714084	-0.94554786342375
chr10	47682486	-0.934872852260586	-0.874298338052306	-0.734661920332807	-0.832821327201183
chr10	47693645	-0.845994568852223	-0.984084771592746	-0.908561150508124	-0.953522488275482
chr10	47710380	-1	-1	-0.970626315076105	-0.988724516503484
chr10	47717181	-1	-1	-1	-0.991948281993926
chr10	47731047	-1	-1	-1	-1
chr10	47743765	-1	-1	-1	-1
chr10	47750541	-0.979681954452519	-1	-1	-0.981189837143915
chr10	47782081	-0.959805146450185	-0.95793517031869	-0.938057796730179	-0.988640708928803
chr10	47896854	-1	-0.992303080938208	-1	-0.98646538486158
chr10	47919411	-0.924313335013209	-0.987479180325313	-0.953942695022315	-0.986021089515068
chr10	47928877	-1	-1	-1	-0.986812573671786
chr10	47957037	-0.976633351086766	-0.992267931254335	-1	-1.00465115637386
chr10	47958925	-0.947139258626668	-1	-0.996837930307935	-0.976965363959734
chr10	47960306	-0.970842735160548	-0.99723278019239	-0.99110431887361	-0.996091185734149
chr10	47977417	-1	-1	-0.995542695061094	-0.98879236085854
chr10	48006458	-0.981035984135816	-0.987442926130658	-0.978165882902468	-0.983632951892093
chr10	48014479	-1	-1	-0.98907559654461	-0.991621515141396
chr10	48031089	-1	-0.995100547952259	-0.961341244204262	-0.998340677468489
chr10	48033337	-1	-0.98273726646548	-0.978936693953529	-0.94551296508019
chr10	48040511	-1	-1	-0.991524064746789	-1.01940493370525
chr10	48127947	-1	-1	-1	-0.995894805312383
chr10	48152331	-1	-0.994110191899916	-1	-1
chr10	48169545	-1	-1	-1	-1
chr10	48182289	-1	-0.993934149284633	-1	-0.998113208036457
chr10	48209718	-1	-1	-1	-1
chr10	48217760	-0.976140762052035	-0.993181465730835	-1	-1
chr10	48224553	-1	-1	-1	-1
chr10	48238402	-1	-1	-1	-1
chr10	48251085	-0.96607449037964	-1	-1	-1.00112045622157
chr10	48258870	-1	-1	-0.988601318986278	-0.953206177108126
chr10	48290409	-0.982733116724743	-0.961871460426112	-0.993821945143705	-0.90985389940679
chr10	48302011	-0.962062518529725	-0.970710782178592	-0.948078656592099	-0.98705322009236
chr10	48328897	-0.904053535761501	-0.952620254510695	-0.933592264877296	-0.902120016021491
chr10	48376224	-0.94063940056925	-0.992846952442009	-0.959596998126329	-0.955894337575395
chr10	48378390	-0.614974924291083	-0.944500361216353	-0.919066888062787	-0.966021406197627
chr10	48393828	-0.482502901204782	-0.900189275488152	-0.722987325203835	-0.942192690529575
chr10	48519942	-0.958393752135261	-0.970981041293626	-0.934666978644294	-0.985145551426432
chr10	48572006	-1	-0.970733808339477	-0.969304709702905	-0.981153104744001
chr10	48636228	-0.812155215174299	-0.910179458707194	-0.90132151077843	-0.940123467451833
chr10	48659965	-0.903074519691941	-0.942350455402113	-0.876375054671374	-0.937840136460437
chr10	48668986	-1	-0.994148699373134	-0.992319622505272	-0.988136962172284
chr10	48674636	-0.977504213866981	-0.994234254295784	-0.945261716235284	-1.00967190000538
chr10	48740966	-0.904164352194473	-0.998838469964513	-0.971309471886512	-1.00792445960902
chr10	48801346	-1	-1	-0.995937972788882	-1
chr10	48827028	-1	-1	-0.988805877882433	-1
chr10	48877185	-0.967810771128812	-1	-0.981528415708856	-0.890385781381492
chr10	48960968	-1	-1	-1	-0.999451703897827
chr10	48984170	-1	-1	-1	-1
chr10	48987110	-1	-0.991471720132424	-0.93613860983911	-0.994624150870417
chr10	49054939	-1	-1	-1	-1
chr10	49064775	-1	-1	-1	-1
chr10	49084744	-0.980089724717661	-1	-0.991056614541692	-1
chr10	49321864	-1	-1	-1	-1
chr10	49347573	-1	-1	-0.993954380368348	-0.997248193925891
chr10	49421423	-0.883746268331172	-0.949725281865133	-0.930021584496089	-0.971739052682833
chr10	49431356	-0.510826099417882	-0.921940447260076	-0.859002938386595	-1.02846621546277
chr10	49448914	-0.698819383433112	-0.860446551920958	-0.829152589591328	-0.898693631210064
chr10	49536253	-0.971750124719109	-0.942342835915317	-0.957634623018249	-0.998701421386345
chr10	49540434	-0.858614950679028	-0.964916196204764	-0.946837268480681	-1.00429163981042
chr10	49629798	-0.972230002160907	-0.975911005203145	-0.94782559431908	-0.975458424299978
chr10	49738233	-0.953979193487026	-0.979408636564587	-0.991305645573341	-0.975158317515407
chr10	49799870	-0.854440231409844	-0.949585210527718	-0.931217415465466	-0.951911620090643
chr10	49829812	-0.695783454127823	-0.961273612305349	-0.90192716648521	-0.988918622023554
chr10	49832436	-0.757668877274827	-0.955360933119273	-0.955033092577426	-0.873570957567528
chr10	49858539	-0.882403598930911	-0.986973047626686	-0.922827750808484	-0.966410478685854
chr10	49858735	-0.705077781654206	-0.967577725959683	-0.895210795549386	-0.909010453794824
chr10	49922166	-0.752888006890878	-0.943630758468902	-0.934096999952185	-0.95467665545455
chr10	49945964	-0.878247314087439	-0.949344289670183	-0.922868798612143	-0.934382418522047
chr10	49979520	-0.444818481579474	-0.937995167609791	-0.76464213569074	-0.875312603407595
chr10	49980314	-0.675620319828767	-0.918484791598505	-0.930772643766686	-0.908432107831557
chr10	49982779	-0.720838721224121	-0.916344347517495	-0.808943212404936	-0.826417096633182
chr10	49996265	-0.936574708762402	-0.969435884345405	-0.95124317124986	-1.00803812831748
chr10	50008969	-0.745336448172992	-0.894216104856274	-0.94020513840588	-0.963345672557679
chr10	50147171	-0.730565746207812	-0.959119416224317	-0.845440710854761	-0.950531702660726
chr10	50402128	-0.979743438693033	-0.913484426914693	-0.951903646519662	-0.901335796421678
chr10	50430706	-0.655647764143816	-0.966926382599061	-0.879668576586039	-0.952750470088407
chr10	50575359	-0.892480642957296	-0.936099754494372	-0.921872246481956	-0.946046263916041
chr10	50609136	-0.98242155372457	-0.953229844907588	-0.906470217636082	-0.960210065471441
chr10	50656175	-0.939919399406619	-0.985696434583955	-0.928087039772413	-0.996503277935424
chr10	50686649	-0.889663971410316	-0.979509953300419	-0.958410444888131	-0.96822891195741
chr10	50709957	-0.973243297151597	-0.978600231016031	-0.962723277472651	-0.958027231694805
chr10	50741800	-0.963084183673761	-0.977451460104423	-0.987653873325446	-0.984528746265239
chr10	50775462	-0.92287632072879	-0.996644194516795	-0.971060102842687	-0.968555234017142
chr10	50787042	-0.893962885503967	-0.959369689558874	-0.949597063057817	-0.970997462833544
chr10	50793713	-0.866931584908889	-0.959878249669491	-0.95184661454127	-0.949933629053319
chr10	50793846	-0.856999728602664	-0.978156882205439	-0.970660934659469	-0.943796419671228
chr10	50800329	-0.923113894483363	-0.93996714472522	-0.953351200252211	-0.93113899315
chr10	50848619	-0.776404107061678	-0.942378292233097	-0.853339538112952	-0.852878862917771
chr10	50866706	-0.929213213843562	-0.98881186539116	-0.966653724078396	-0.966719018890962
chr10	50871227	-0.915817950569096	-0.933993752414916	-0.936873853895653	-0.995999224469841
chr10	50910194	-0.855532139546892	-0.955988688221125	-0.972350707895575	-0.99128425319702
chr10	50912741	-0.93441814931954	-0.973112999303607	-0.988659782770852	-0.977714866273489
chr10	50931667	-0.868208658742957	-0.924506871613346	-0.888452499025052	-0.99794569248951
chr10	50939362	-0.974959112526871	-0.993918412703159	-0.957190060222402	-1.00142026732663
chr10	50987104	-0.940302568818794	-0.94679417122266	-0.98825128377666	-0.937333526571097
chr10	50991506	-0.953984289599706	-0.95793153955874	-0.987098053091034	-0.964502535529302
chr10	50997063	-0.980555840319657	-0.99873262161386	-0.989723313905545	-0.95052234082023
chr10	51015985	-0.888704219780197	-0.990498728788191	-0.975730657893006	-0.947206380671434
chr10	51065006	-1	-0.995053881472621	-0.99350820513443	-1.00728036349075
chr10	51086615	-1	-1	-1	-0.986393819423342
chr10	51099864	-0.972781608040819	-1	-0.997587152099039	-1.02550077028322
chr10	51104236	-1	-1	-0.98204416573815	-0.997157476024535
chr10	51108615	-0.97892449289364	-1	-0.992589881236018	-1.00632025971828
chr10	51125815	-0.979272775971149	-0.988924367720333	-0.965497967781905	-0.971296203630849
chr10	51199618	-1	-1	-0.989829283179232	-1
chr10	51201509	-1	-1	-0.994908954564635	-1.01659099383036
chr10	51202891	-0.901101271886163	-0.975396003065996	-0.976930273634591	-1.01242994879295
chr10	51210375	-0.925995728560436	-0.987118091203123	-0.930699663981635	-1.01078371235128
chr10	51236116	-1	-1	-1	-0.989684479243814
chr10	51270173	-1	-0.992163300754138	-0.989376118036331	-1.0042564948675
chr10	51270431	-1	-0.984264599486318	-0.975071171595785	-1.0008899370071
chr10	51271328	-1	-1	-1	-1.00402619186353
chr10	51286746	-1	-1	-1	-1
chr10	51325998	-1	-1	-1	-1
chr10	51330384	-0.982630961028816	-1	-1	-1
chr10	51345914	-0.955791827391258	-0.993432276104404	-0.976160375938858	-1.0162380472191
chr10	51475577	-0.951011463817066	-1	-1	-0.988417794713532
chr10	51508420	-0.959238444395172	-0.974895119871733	-0.954702043149117	-0.93409655095096
chr10	51509285	-0.982245489893778	-0.978879138143941	-0.98216609953916	-0.99343481858055
chr10	51521352	-0.937061970430498	-0.952346256107291	-0.893304157416759	-0.886978950716657
chr10	51545887	-0.972909105157232	-0.962413841793962	-0.93967704519395	-1.00540147303138
chr10	51552081	-1	-0.984004294101872	-0.959954413040718	-1.01262315039856
chr10	51585948	-1	-0.962726885765551	-0.94573989098246	-0.979504948454334
chr10	51596923	-0.97887981392558	-0.987596573139606	-0.987989176688206	-0.982562870418485
chr10	51671352	-1	-1	-1	-1
chr10	51705288	-1	-1	-1	-0.996171306563454
chr10	51716133	-1	-1	-1	-1
chr10	51728546	-0.953296634665043	-0.993656726129198	-0.993425369158955	-1.00856689220891
chr10	51737223	-0.921115943224828	-0.988158489202696	-0.974320524813437	-0.964482492991992
chr10	51742242	-1	-1	-0.993559301838936	-0.985809067958368
chr10	51750404	-1	-1	-0.982551669833906	-1.00304129496298
chr10	51757209	-1	-0.996739519087257	-1	-0.986311756723833
chr10	51761041	-1	-1	-1	-1
chr10	51771051	-1	-0.994607025292917	-1	-0.978740282572149
chr10	51791216	-0.968742690829869	-0.99051438823451	-0.95263336291222	-0.964721384253762
chr10	51824301	-0.953545968746871	-1	-0.958392406120258	-0.988800495478872
chr10	51840716	-1	-1	-1	-1
chr10	51863271	-0.925239555970912	-0.979931534254318	-0.98429914268406	-0.996543755607492
chr10	51872737	-1	-0.996856411269653	-1	-0.993039541264162
chr10	51900876	-0.978471034841099	-0.992267931254335	-1	-0.998107115528551
chr10	51902764	-1	-0.994512631963847	-1	-0.997861137182275
chr10	51904145	-1	-1	-0.99697787812111	-0.98508399651027
chr10	51922714	-0.978444329885682	-0.991711384268317	-1	-1.00281185946522
chr10	51951749	-1	-1	-0.997587152099039	-1.00095139869628
chr10	51959771	-1	-0.997299872871021	-0.979134397790582	-0.99505869739661
chr10	51976374	-0.959865505171969	-0.994235167837139	-0.974874367827927	-0.996817878603434
chr10	51978622	-0.946487331723145	-0.995609011756219	-0.962957650393398	-0.954448026770943
chr10	51985804	-1	-1	-0.992739112189515	-0.989376207246824
chr10	52036526	-0.844524232071721	-0.967153316551495	-0.824828664541306	-0.948028763912619
chr10	52042469	-0.875839186400206	-0.980695308101005	-0.849284720483101	-0.942485986309586
chr10	52070484	-0.519431501283543	-0.956410140065579	-0.585814874555406	-0.751346494291903
chr10	52073425	-0.94464038821067	-0.967285809344454	-0.866548788784272	-0.981010078824219
chr10	52119047	-0.842989929165665	-0.973095055438706	-0.791563987537176	-0.936384069370445
chr10	52190929	-0.864019178342327	-0.991753969591633	-0.970706215095512	-0.977753768602585
chr10	52246019	-0.914841245502082	-0.987002732535806	-0.971425607484708	-0.992097923899458
chr10	52259879	-1	-0.976262701977231	-0.970059558930334	-1.00837854379717
chr10	52340598	-0.947837407792971	-0.96558885465873	-0.926222671671298	-0.973738389940399
chr10	52359574	-0.972162267130061	-0.998356325544055	-0.968914293121106	-0.95993380887526
chr10	52363403	-0.683196647839429	-0.896867964660588	-0.875347824181797	-0.872204601134255
chr10	52366158	-0.923235697241479	-0.944349706588964	-0.894312926494093	-0.940649236209692
chr10	52366484	-0.96408475874505	-0.983825747399045	-0.835598664982088	-0.819502456910451
chr10	52407352	-0.831820622447061	-0.961809181268566	-0.898524058669613	-0.919173496396197
chr10	52455978	-1	-0.997766594279236	-0.998628755760926	-0.993870102522428
chr10	52518426	-1	-1	-0.993207115880649	-1
chr10	52559218	-0.899350639762265	-0.986771152545015	-0.937796154184484	-0.995729524199404
chr10	52642147	-0.890708840717103	-0.98969944914262	-0.952623373936767	-0.975367072961459
chr10	52741337	-0.974513131889703	-0.98832065965519	-0.940916227536167	-0.996591641502207
chr10	52787197	-0.911077499128868	-0.977503962898597	-0.98600477500128	-0.994614747261861
chr10	52797580	-0.945949371138464	-0.976135228722603	-0.986686729760482	-0.985815661705573
chr10	52810035	-0.919755519987887	-0.987553363462016	-0.952727417196643	-0.987215064182321
chr10	52900273	-0.90038362731766	-0.958804130983611	-0.929995589117289	-0.961292677193271
chr10	52907854	-0.83956683689906	-0.972725718435557	-0.926888543176779	-1.00590866585568
chr10	52931690	-0.940110573047021	-0.984340165102338	-0.985678274566692	-0.974992798852568
chr10	52935625	-0.793698847789483	-0.979698911418169	-0.940773974468805	-0.993795618932254
chr10	52954560	-0.904346185108744	-0.982685406372199	-0.929025926446898	-0.950239921534186
chr10	52984535	-0.871189451281008	-0.942098537816757	-0.97390049957208	-0.989313454853803
chr10	53071460	-0.878967971199579	-0.952726312452302	-0.960794143525182	-0.973376033351067
chr10	53116588	-0.91611531098909	-0.970760327865243	-0.944132282439033	-0.996162230884956
chr10	53126739	-0.724305180199767	-0.993923693496705	-0.928034470253132	-0.885295774785106
chr10	53190132	-1	-1	-0.980828529256185	-0.94579992806054
chr10	53190516	-0.953452584862903	-0.986836443389649	-0.970669287662031	-0.974822266333043
chr10	53190772	-0.914652855012604	-0.977134475361674	-0.972996922053839	-0.997021162550772
chr10	53209505	-0.940400971698039	-0.98929992801032	-0.929174764053577	-1.02198169330057
chr10	53285409	-1	-0.980705999616893	-0.987873340248262	-1.00115968900404
chr10	53301403	-0.934745280420725	-0.975923295666616	-0.924313864911221	-0.991831883450992
chr10	53305850	-0.872094972760417	-0.971710832130849	-0.962118870435433	-1.0061097833903
chr10	53309077	-1	-0.965098827399282	-0.943183441557258	-0.99138729895531
chr10	53312712	-0.800348773254276	-0.981806667737928	-0.978343934997024	-0.998986285361695
chr10	53337298	-0.898291767632135	-0.999186316732106	-0.947237304734657	-0.838489654850289
chr10	53359239	-0.914902056478732	-0.982900598187149	-0.905332748022934	-0.911243807524553
chr10	53384790	-0.9176045347947	-0.977595672542587	-0.948341724380144	-0.995656067214282
chr10	53428145	-0.910618623058627	-0.969372612826596	-0.945819669495123	-0.9985296392984
chr10	53450637	-0.95065132797042	-0.961773109484794	-0.936562828741136	-0.942207842402872
chr10	53471330	-0.850685224015985	-0.963815899842214	-0.922174556630491	-0.917441036243733
chr10	53511179	-0.935397022202577	-0.961804668115688	-0.950316513304524	-0.995616195526139
chr10	53547994	-0.884455281896667	-0.944099289370528	-0.963087857783127	-0.92783679203089
chr10	53553715	-0.930357374189224	-0.991225564835036	-0.958592161253786	-1.00690186321651
chr10	53588051	-0.944105911177343	-0.958998457688467	-0.926869890525466	-0.987858955315064
chr10	53638064	-0.914143642424908	-0.987678289478358	-0.95782419197073	-0.980266958945464
chr10	53656838	-0.8478989315751	-0.969976645577119	-0.927136565238753	-1.00375477651572
chr10	53766232	-0.976214062965311	-0.981291260055007	-0.989425392177565	-1.01608047090176
chr10	53820698	-0.925043901357324	-0.986936535758281	-0.968963845786718	-0.935095723250407
chr10	53826109	-0.842220460044652	-0.894855416849061	-0.888980448416357	-0.955994499288547
chr10	53836546	-0.951618101784494	-0.993381290072303	-0.989943530835396	-0.989241301225893
chr10	53840750	-0.657117571634235	-0.982801794510994	-0.912074590273012	-0.972712863507765
chr10	53865470	-0.929753521697959	-0.972788413118664	-0.96418095601217	-0.996243529862196
chr10	53921749	-0.9260373846879	-1	-0.98884387509428	-0.968825861857116
chr10	54034066	-0.870634601134744	-0.993008906599408	-0.984305053753628	-1.01021127386326
chr10	54038614	-1	-0.995116042352836	-0.983420648766989	-0.981200511780275
chr10	54064544	-0.959640914853073	-1	-0.953632172974844	-0.984012553487898
chr10	54070570	-0.920923390570529	-0.972143729437844	-0.932054685653961	-0.976467845596356
chr10	54081276	-0.962235268000305	-0.993247908765481	-0.965971282967973	-1.00506747742703
chr10	54084675	-0.979723828363441	-0.985180250962107	-0.961500255559936	-0.96410024944303
chr10	54107772	-0.943990278533021	-0.980334983992611	-0.945570138362301	-1.00144137741834
chr10	54228889	-0.946362891006489	-0.98278022330395	-1.00053036081355	-0.984344904073387
[truncated: 95,732 more rows]
