# Supplementary material for: Differential chromatin profiles partially determine transcription factor binding
Source: PLoS One. 2017 Jul 13;12(7):e0179411. doi: 10.1371/journal.pone.0179411 (PMC5509100; doi:10.1371/journal.pone.0179411)
Supplement: S1 Dataset — (ZIP) [file pone.0179411.s002.zip › data.tables/CREB1_ChIP.csv]

chr	coord	edgeR.logFC	edgeR.logCPM	edgeR.PValue	GEM.GM.QValue	GEM.K.QValue
chr10	100121057	0.932	4.11	0.289	8.67	5.53
chr10	100168866	-2.62	4.1	0.00661	31.2	0.12
chr10	100220796	5.5	4.8	4.03e-07	0.23	26.8
chr10	100538234	3.21	3.59	0.0012	1.53	6.67
chr10	100669980	6.38	3.72	4.41e-07	-0.01	8.3
chr10	100993931	-1.33	3.11	0.162	7.52	0.23
chr10	101190512	-0.849	5.92	0.322	90.51	13.78
chr10	101379032	-1.51	3.41	0.109	10.16	-0.03
chr10	101380275	-0.303	4.67	0.739	31.45	11.9
chr10	101380338	-1.73	4.12	0.0576	33.06	0.76
chr10	101380551	-0.985	4.32	0.271	36.99	4.8
chr10	101380657	0.274	5.34	0.752	41.3	26.01
chr10	101381142	-0.22	4.68	0.808	18.68	6.13
chr10	101419137	-0.269	4.75	0.763	18.27	5.4
chr10	101491999	-0.0374	4.72	0.967	13.46	6.37
chr10	101754172	0.789	5.57	0.353	41.22	34.87
chr10	101769873	-0.127	4.87	0.89	27.05	12.18
chr10	101774122	-4.74	4.19	1.62e-05	37.69	-0.02
chr10	101774287	-4.47	3.57	0.000111	22.19	-0.01
chr10	101780396	-4.33	4.12	6.92e-05	23.14	-0.01
chr10	101908705	-1.7	3.7	0.0683	15.09	0.06
chr10	101945746	0.0363	5.21	0.968	22.5	13.38
chr10	101989392	-0.392	5.87	0.644	81.12	23.78
chr10	102027435	-0.789	7.35	0.35	999	78.41
chr10	102086942	-2.26	3.81	0.0194	15.51	0.01
chr10	102130917	0.213	4.32	0.828	14.45	3.07
chr10	102241450	-0.644	6.18	0.446	127.39	28.42
chr10	102289668	-0.834	5.27	0.338	44.33	7.81
chr10	102295587	-0.988	4.41	0.268	19.65	0.61
chr10	102440644	2.66	3.93	0.00505	3.15	15.77
chr10	102456500	-1.31	2.43	0.205	5.26	0.02
chr10	102607453	-1.33	4.42	0.135	43.85	3.72
chr10	102672645	-0.349	4.96	0.695	26.68	8.94
chr10	102673160	-0.263	4.54	0.776	17.6	4.81
chr10	102759423	1.72	4.35	0.0558	0.3	12.53
chr10	102790948	-0.06	3.85	0.96	8.6	3.24
chr10	102792149	-0.315	4.81	0.722	34.61	10.48
chr10	102819915	-0.379	4.17	0.684	15.28	1.67
chr10	102902182	0.467	3.25	0.623	3.74	1.6
chr10	102974650	-0.396	3.49	0.697	8.69	0.9
chr10	103113628	-0.834	5.66	0.334	83.64	15.73
chr10	103113760	0.66	5.78	0.441	41.72	45.19
chr10	103124661	0.855	6.12	0.316	53.61	53.03
chr10	103202155	-0.0545	3.16	0.968	5.66	0.31
chr10	103295928	1.21	3.26	0.191	3.15	2.63
chr10	103326318	2.31	3.73	0.0134	0.84	6.99
chr10	103362706	-0.147	3.52	0.899	3.92	0.35
chr10	1034313	0.227	6.68	0.787	117.49	66.85
chr10	103453607	-0.751	3.3	0.423	4.64	-0.01
chr10	103539829	-1.55	3.36	0.106	5.8	-0.03
chr10	103543190	-0.0852	6.66	0.922	144.43	60.63
chr10	103577400	1.07	4.56	0.224	8.14	11.53
chr10	103578335	-0.16	5.21	0.866	24.34	8.36
chr10	103590350	0.448	3.97	0.626	4.7	5.66
chr10	103590471	0.502	4.65	0.571	16.11	17.11
chr10	103590723	-1.15	4.3	0.196	11.51	1.45
chr10	103661318	-9.47	3.35	4.79e-06	8.78	0
chr10	103663844	-6.11	3.66	4.87e-06	14.82	0
chr10	103728966	-10.1	3.91	4.21e-07	29.45	0
chr10	103761364	-9.73	3.58	1.71e-06	12.82	0
chr10	103816003	-0.223	5.64	0.796	48.04	19.46
chr10	103825117	0.285	6.74	0.736	128.05	88.51
chr10	103880357	0.608	5.38	0.478	23.98	27.13
chr10	103892709	-0.519	5.71	0.545	50.68	13.25
chr10	103911910	-0.198	5.36	0.823	52.94	19.9
chr10	103912091	-0.208	8.72	0.803	999	999
chr10	103929356	0.136	3.45	0.895	6.35	1.01
chr10	103985991	1.03	4.56	0.246	8.49	9.25
chr10	104001417	1.45	4.26	0.103	3.61	10.28
chr10	104005153	-1.1	5.81	0.203	104.59	15.29
chr10	104005283	-0.832	5.47	0.335	71.51	13.63
chr10	104153852	-0.813	4.46	0.358	23.07	2.79
chr10	104154222	-0.638	7.83	0.448	999	152.16
chr10	104154487	0.815	4.8	0.346	10.36	16.24
chr10	104155385	-0.837	6.33	0.326	154.23	37.81
chr10	104159437	0.221	6.23	0.795	66.24	44.64
chr10	104180909	-0.454	5.05	0.6	24.06	4.46
chr10	104182625	0.891	4.62	0.306	7.36	10.43
chr10	104192478	-0.671	5.5	0.432	53.87	11.97
chr10	104210378	1.02	4.9	0.24	11.14	21.93
chr10	104221054	0.125	5.21	0.889	25.23	14.59
chr10	104262013	-0.998	5.25	0.253	37.02	3.19
chr10	104262649	-0.141	5.37	0.873	30.81	10.16
chr10	104263625	-0.444	4.86	0.62	15.93	5.56
chr10	104401981	-0.607	4.87	0.492	27.98	6.37
chr10	104434064	-0.553	4.43	0.536	20.74	3.3
chr10	104436178	-1.1	3.27	0.251	9.88	0.06
chr10	104471594	-1.82	5.35	0.0403	99.51	4.76
chr10	104503444	-0.723	4.04	0.425	20.41	2.24
chr10	104503551	-2.07	4.34	0.0239	42.05	0.18
chr10	104503649	-0.628	4.93	0.47	37.94	9.01
chr10	104535894	2.2	3.69	0.0194	1.79	5.85
chr10	104614005	-0.172	5.49	0.851	42.51	15.64
chr10	104614310	0.15	5.01	0.865	25.79	11.95
chr10	104677923	-0.088	5.22	0.922	22.56	8.75
chr10	104687496	0.377	3.94	0.67	12.58	4.25
chr10	104748930	3.56	3.08	0.000667	0.15	2.44
chr10	104757964	-1.62	3.33	0.0978	10.52	0.05
chr10	105110880	-0.248	4.28	0.791	12.22	3.91
chr10	105127716	-0.138	5.26	0.878	27.56	9.77
chr10	105128462	-0.374	4.09	0.68	9.62	1.13
chr10	105133422	-2.15	2.89	0.0396	7.46	-0.03
chr10	105155882	-0.203	3.77	0.852	11.34	1.45
chr10	105156328	-0.515	5.77	0.549	58.42	14.94
chr10	105231282	-2.62	4.42	0.00528	32.79	0.09
chr10	105250546	-1.78	3.53	0.0602	10.2	0.05
chr10	105275449	-1.28	2.99	0.19	6.22	0.4
chr10	105338736	3.04	3.14	0.00267	0.65	4.46
chr10	105344711	-3.04	3.44	0.00273	19.17	-0.02
chr10	105378676	4.63	3.93	1.28e-05	0.06	12.75
chr10	105438062	-2.9	3.79	0.00376	14.47	-0.03
chr10	105519029	-3.29	3.67	0.00159	25.12	-0.03
chr10	105519390	-2.44	3.26	0.0146	16.64	-0.02
chr10	105576387	-0.136	3.1	0.899	8.3	1.03
chr10	105668263	0.517	3.87	0.572	5.31	2.35
chr10	105681595	0.146	3.8	0.897	8.58	1.92
chr10	105881504	1.1	5.3	0.203	19.42	29.07
chr10	105881839	-0.0479	5.23	0.961	29.81	14.81
chr10	105992115	0.354	4.02	0.705	5.57	3.3
chr10	106013062	4.44	3.55	5.65e-05	0	11.24
chr10	106014618	-0.12	4.11	0.916	9.28	3.72
chr10	106028762	-3.25	5.73	0.00052	127.17	1.56
chr10	106051357	-0.0555	4.65	0.953	22.36	6.08
chr10	106088812	-2.14	3.04	0.0332	6.83	-0.01
chr10	106089190	0.543	5.18	0.53	32.49	23.75
chr10	106092401	4.75	3.85	1.69e-05	0	12.12
chr10	106093227	4.15	5.58	2.19e-05	0.61	64.32
chr10	106109511	-1.5	3.98	0.103	20.64	0.21
chr10	106113497	0.394	3.93	0.67	7.6	1.89
chr10	106151337	2.95	2.95	0.00341	0.89	4.74
chr10	10631694	-3.36	2.62	0.00441	8.67	-0.01
chr10	107712134	-2.18	2.32	0.0552	5.08	-0.02
chr10	1082379	-1.27	3.81	0.169	15.08	1.21
chr10	108412201	-2.15	3.05	0.031	16.55	0.02
chr10	108816120	6.28	3.62	6.71e-07	-0.01	8.53
chr10	109201894	-2.68	2.42	0.0166	4	-0.02
chr10	1094413	0.192	5.38	0.826	41.57	17.5
chr10	1094960	-0.462	6.25	0.588	123.12	39.02
chr10	109501264	-1.85	2.82	0.0673	10.14	0.02
chr10	1095024	0.407	5.89	0.633	74.34	50.11
chr10	1095199	-1.47	4.21	0.104	31.13	0.91
chr10	1095368	-0.238	5.31	0.781	50	17.71
chr10	110118838	-1.63	2.79	0.096	8.93	0.06
chr10	1102762	0.208	4.8	0.814	13.77	10.7
chr10	11117006	-0.667	2.84	0.503	5.24	0.29
chr10	111683213	0.101	5.75	0.913	67.02	34.98
chr10	111834258	-0.258	3.32	0.8	7.43	0.65
chr10	11183679	5.71	4.33	4.7e-07	0	17.12
chr10	111916834	-1.4	3.33	0.139	10.3	0.22
chr10	111952517	1.51	4.05	0.0889	8.52	9.03
chr10	111967314	0.462	4.21	0.609	9.56	5.51
chr10	111971078	-0.593	6.91	0.482	213.34	55.79
chr10	111981758	1.46	4.43	0.0996	5	8.52
chr10	111985621	0.525	6.79	0.534	128.58	99.2
chr10	11205325	-1.11	3.99	0.218	13.08	0.24
chr10	112064838	-0.43	5.41	0.614	47.88	15.05
chr10	11208263	-0.536	4.09	0.544	8.24	0.28
chr10	112116419	-3.5	4.91	0.000293	68.6	0.05
chr10	112116542	-4.97	5.96	1.28e-06	171.24	-0.02
chr10	112117326	-1.6	3.83	0.081	10.89	0.04
chr10	11215245	-1.97	3.9	0.0343	19.6	-0.02
chr10	112155720	-2.21	4.58	0.0152	36.74	0.75
chr10	112174418	-3.46	5	0.000372	56.24	0
chr10	11218076	-2.41	4.02	0.0111	16.89	-0.02
chr10	112185833	-2.96	2.99	0.00606	8.24	-0.02
chr10	112185945	-1.52	3.88	0.101	21.26	1.1
chr10	11220825	-0.698	6.3	0.412	137.41	24.85
chr10	112252362	-3.96	5.08	6.86e-05	90.09	-0.01
chr10	112257610	-0.84	6.2	0.323	130.4	35.19
chr10	112261173	-0.0779	4.19	0.936	9.28	1.37
chr10	112262939	-2.28	4.08	0.0159	22.47	-0.02
chr10	112264020	-2.1	4.08	0.0254	24.27	0.06
chr10	112288908	-2.76	3.68	0.00588	19.39	-0.02
chr10	112295998	-2.28	4.58	0.013	34.54	0.1
chr10	112307127	-0.455	3.44	0.636	6.96	0.52
chr10	112316972	0.217	3.33	0.83	4.8	0.55
chr10	112328062	-0.95	4.12	0.297	15.34	0.38
chr10	112411491	1.25	3.73	0.169	5.74	4.45
chr10	112432003	-0.0417	4.14	0.984	11.17	2.89
chr10	112511833	-2.48	3.8	0.0104	20.93	0.11
chr10	112601740	-3.9	4.18	0.000205	24.18	-0.02
chr10	112602982	-2.45	3.78	0.0113	14.93	-0.02
chr10	112624560	-1.37	4.13	0.134	17.97	0.36
chr10	112631586	-0.0975	4.5	0.923	12.29	4.18
chr10	112632662	0.354	5.6	0.678	53.35	29.93
chr10	112678995	-0.86	5.95	0.312	89.19	16.87
chr10	11268001	-0.748	3.83	0.417	12.8	1.21
chr10	11279764	-2.4	3.84	0.0116	20.08	-0.02
chr10	11284607	-2.3	4.17	0.0136	16	0
chr10	11287647	-1.74	4.1	0.0594	9.99	0.13
chr10	11312724	-0.623	4.32	0.491	11.38	0.8
chr10	11364872	-1.24	3.37	0.191	13.56	0.67
chr10	113943536	-0.15	9.94	0.858	999	999
chr10	1140423	-2.82	4.18	0.00322	28.67	0.01
chr10	114149391	-1.5	3.48	0.115	13.27	0.29
chr10	114206708	-0.377	4.54	0.67	21.82	4.59
chr10	114206973	0.0924	3.91	0.942	9.26	5.32
chr10	114290867	-2.17	2.91	0.0368	7.65	-0.01
chr10	114292223	-2.95	3.54	0.00382	19.32	-0.02
chr10	114306465	-1.66	2.68	0.106	8.3	0.02
chr10	11466676	0.785	3.97	0.376	10.13	4.43
chr10	114709964	1.93	3.73	0.0363	4.22	9.22
chr10	114741430	-1.34	2.66	0.179	8.12	0.13
chr10	114741547	-2.17	2.4	0.045	6.3	-0.02
chr10	11482435	-3.23	4.8	0.000838	68.58	0
chr10	11504232	-1.4	2.75	0.169	10.21	-0.02
chr10	115060632	-0.949	2.32	0.367	5.23	0.06
chr10	11541548	5.2	4.67	1.31e-06	0.2	21.74
chr10	115440794	-1.73	3.86	0.0631	14.16	0.11
chr10	115441779	-3.45	4.39	0.000494	35.18	-0.02
chr10	115478936	4.61	4.51	8.22e-06	0.26	26.35
chr10	115548675	-1.13	3.42	0.23	11.13	0.52
chr10	115614377	-0.868	4.45	0.323	23.54	2.92
chr10	1156259	-0.292	4.35	0.746	21.16	3.98
chr10	115720634	-1.92	4.89	0.0329	48.99	2.12
chr10	115777873	-1.55	2.6	0.135	5.74	0.02
chr10	115784789	-2.04	3.65	0.0348	8.28	-0.02
chr10	115785254	-1.49	3.86	0.104	19.17	0.4
chr10	115803512	-2.98	3.57	0.00344	17.36	-0.01
chr10	115934038	-0.948	4.95	0.276	35.46	3.17
chr10	115955019	-2.62	2.66	0.0191	7.57	-0.02
chr10	116063993	-1.64	4.08	0.0734	18.8	0.21
chr10	116259526	-3.58	3.69	0.000648	14.58	-0.02
chr10	116280402	-2.02	2.79	0.0534	10.14	-0.01
chr10	116286645	-2.17	3.92	0.0202	16.74	0.03
chr10	11637515	-0.669	4.08	0.454	24.74	2.4
chr10	116375523	-3.01	3.21	0.00415	19.43	-0.03
chr10	11640876	-1.35	3.51	0.142	14.74	-0.03
chr10	11645025	-1.85	4.91	0.0374	64.21	0.52
chr10	116570905	-2.24	3.61	0.021	16.47	0.2
chr10	116585367	-2.66	3.72	0.00683	18.57	-0.01
chr10	116697954	-0.654	8.39	0.436	999	209.47
chr10	116712994	-3.49	3.82	0.000605	34.64	-0.02
chr10	11674374	-1.17	2.91	0.227	6.98	0.02
chr10	11680264	-2.85	4.69	0.00259	62.22	-0.03
chr10	11720339	-2.88	3.91	0.00331	21.74	-0.03
chr10	11728025	0.969	3.88	0.275	0.12	2.83
chr10	11867010	4.49	3.6	4.44e-05	0.13	7.77
chr10	118935627	0.507	3.27	0.578	4.27	1.56
chr10	118976287	0.572	3.38	0.534	1.88	2.69
chr10	119101932	-1.1	2.86	0.272	6.76	0.03
chr10	119135036	0.588	5.27	0.493	27.19	25.81
chr10	119230433	1.87	3	0.0492	3.27	6.61
chr10	119302132	1.62	2.56	0.0984	0.8	3.73
chr10	11940727	5.29	4.92	9.21e-07	0.5	26.19
chr10	119412880	-4.41	5.38	1.47e-05	112.32	0.11
chr10	119416439	-2.09	3.39	0.0287	13.03	0
chr10	119423467	-2.53	3.35	0.0109	13.46	-0.02
chr10	119643819	1.66	2.35	0.0957	2.01	3.3
chr10	119806473	-0.0889	4.22	0.938	9.79	4.32
chr10	120183559	0.864	3.23	0.337	5.45	2.32
chr10	120489357	-0.918	2.74	0.37	4.17	0.01
chr10	120513987	0.589	4.55	0.502	14.24	11.71
chr10	120514527	0.0294	4.48	0.987	17.58	8.2
chr10	120514661	-0.335	4.61	0.706	15.19	5.79
chr10	1205653	9.81	7.19	2.41e-13	-0.01	273.76
chr10	1205720	10.2	8.18	1.43e-14	0	999
chr10	120840425	-0.496	5.5	0.566	55.54	17.59
chr10	120840740	0.506	5.04	0.562	29.82	17.01
chr10	12086048	-2.79	5.29	0.00262	81.64	-0.02
chr10	120880256	-1.61	3.7	0.0889	14.45	0.06
chr10	120891325	-0.481	3.96	0.602	13.83	0.33
chr10	120921473	3.03	4.45	0.0012	0.15	18.61
chr10	120938267	-0.161	4.46	0.867	8.4	3.61
chr10	120968762	-1.64	3.42	0.0874	3.62	-0.01
chr10	121028551	-3.09	3.28	0.00321	11.18	-0.02
chr10	121028703	-2.52	3.93	0.00816	23.56	0.05
chr10	121030702	-0.504	3.94	0.583	11.33	1.28
chr10	121065425	-1.18	4.35	0.183	23.8	0.95
chr10	121066319	-1.13	4.12	0.208	10.72	0.16
chr10	121074802	-1.85	4.09	0.0442	26.67	0.17
chr10	121075250	-1.85	4.38	0.0424	32.48	0.71
chr10	12110701	0.221	4.36	0.818	14.45	4.26
chr10	12110948	-0.216	4.28	0.806	18.39	6.16
chr10	12117319	-1.45	3.01	0.148	7.83	0.05
chr10	121249167	-1.03	3.75	0.272	10.95	0.84
chr10	121301738	-0.835	3.97	0.362	13.67	0.29
chr10	121307398	3.5	3.44	0.00054	0.04	9.24
chr10	121356579	-0.0394	5.42	0.973	30.22	17.55
chr10	121448907	-1.51	2.71	0.129	5.02	-0.03
chr10	121464203	-3.13	4.45	0.00114	39.26	0.12
chr10	121468620	-3.21	3.14	0.00341	8.88	-0.02
chr10	121544365	-1.36	3.38	0.157	9.75	0.06
chr10	121567714	-0.895	3.39	0.354	13.74	1.33
chr10	121596496	-3.07	3.94	0.00219	35.55	-0.02
chr10	121632523	0.258	5.42	0.764	38.62	24.6
chr10	12163908	-3.36	4.05	0.000776	31.05	-0.03
chr10	12164817	-3.05	4.37	0.00152	37.08	-0.02
chr10	121652132	-0.255	5.39	0.772	30.15	11.8
chr10	121765337	2.73	3.64	0.0041	3.05	11.9
chr10	122610800	-0.231	4.6	0.796	17.45	6.14
chr10	122702494	1.98	3.93	0.031	1.89	7.63
chr10	12306421	-0.37	3.89	0.693	8.89	1.68
chr10	12306641	-1.99	3.44	0.0374	9.97	-0.01
chr10	12349669	-2.74	3.52	0.00567	17.01	0.02
chr10	12368443	-1.23	2.85	0.227	9.75	0.17
chr10	123687691	-0.18	4.47	0.842	15.24	6.49
chr10	12379568	-1.89	5	0.0339	74.14	5.04
chr10	124058460	-0.029	3.15	1	4.04	0.53
chr10	12408109	-1.74	3.12	0.0708	8.13	0.11
chr10	124134071	0.243	4.16	0.793	14.59	6.77
chr10	12447131	-1.55	2.97	0.109	8.01	0.04
chr10	124638482	-0.612	3.33	0.508	9.68	-0.02
chr10	124713762	-0.343	4.71	0.705	10.92	3.35
chr10	124739915	0.248	4.05	0.794	8.09	6
chr10	124740166	0.163	8.67	0.845	999	999
chr10	124768294	-0.165	5.69	0.853	54.87	21.92
chr10	124894762	2.36	4.6	0.009	-0.01	23.14
chr10	12490863	-3.24	4.85	0.000689	75.07	0.84
chr10	12491002	-2.44	4.24	0.00889	38.84	0.55
chr10	124913660	-0.835	5.1	0.333	49.4	8.27
chr10	124913812	-2.04	4.35	0.0265	26.2	0.17
chr10	125001070	-3.12	4.34	0.00138	39.03	0.02
chr10	125083580	-6.11	4.54	3.49e-07	67.71	-0.01
chr10	125087176	-4.2	2.83	0.000467	8.45	-0.01
chr10	125151884	-5.61	4.08	2.46e-06	18.28	0
chr10	125157857	-5.31	4.33	4.55e-06	33.01	-0.01
chr10	125283543	-0.35	3.32	0.715	10.47	1.85
chr10	125608644	-2.79	2.87	0.00893	11.7	-0.02
chr10	125608841	-3.2	2.75	0.00517	13.93	-0.02
chr10	125626157	-0.029	2.54	1	4.39	1.01
chr10	1256569	3.27	2.81	0.00178	0.12	4.19
chr10	125795674	-0.895	4.05	0.315	12.22	0.79
chr10	126011941	1	3.17	0.287	5.92	4.24
chr10	126107517	1.66	4.76	0.0597	11.61	22.53
chr10	126150375	1.02	5.49	0.236	26.11	36.22
chr10	126346554	-0.946	2.76	0.348	6.72	0.12
chr10	126375778	-1.91	3.54	0.0476	19.06	0.08
chr10	126377605	-1.44	3.77	0.122	13.07	0.12
chr10	126381610	4.01	3.5	0.000135	0	9.42
chr10	126382522	-0.643	4.25	0.467	24.74	2.85
chr10	126480462	0.228	4.82	0.806	13.64	11.1
chr10	126490346	-0.466	5.01	0.597	31.49	8.75
chr10	12659369	-2.26	3.4	0.021	16.77	0.02
chr10	126605320	0.542	6.85	0.521	130.6	103.6
chr10	126753522	-2.89	3.78	0.00393	16.93	-0.02
chr10	126889917	-1.79	3.35	0.063	12.65	0.17
chr10	127293949	6.7	4.05	1.2e-07	-0.01	20.43
chr10	127408056	-0.315	4.81	0.722	23.14	5.23
chr10	127472761	-1.7	3.63	0.0714	16.11	0.12
chr10	127505274	4.34	3.65	4.04e-05	0.04	8.49
chr10	127512046	0.0616	4.6	0.952	5.68	2.63
chr10	127585082	0.654	3.48	0.48	3.57	3.08
chr10	127662004	2.63	4.39	0.00413	6.44	22.01
chr10	12988198	0.0474	3.15	0.968	7.15	1.08
chr10	129948418	0.34	3.52	0.707	3.4	2.85
chr10	130010353	0.432	3.06	0.668	3.8	1.66
chr10	130473874	3.56	2.24	0.00155	0.03	3.2
chr10	13117016	0.932	3.2	0.312	2.44	1.18
chr10	131271457	-2.11	2.27	0.0682	5.45	-0.02
chr10	131350584	-3.59	4.08	0.000466	36.25	-0.02
chr10	131400136	-2.49	2.79	0.0193	8	-0.02
chr10	13144370	-1.06	3.44	0.249	10.71	0.06
chr10	131908805	0.54	4.78	0.531	9.98	13.15
chr10	131909141	-1.21	4.25	0.18	21.85	1.73
chr10	131909490	-0.435	4.38	0.621	13.12	3.91
chr10	131934653	0.385	3.63	0.683	5.13	4.7
chr10	13203443	0.106	6.12	0.903	89.82	44.77
chr10	13203516	-0.211	6.67	0.803	170.95	71.8
chr10	132534403	3.99	2.9	0.000304	0.07	9.51
chr10	132886972	4.53	4.01	1.88e-05	0.35	20.03
chr10	13342123	-0.14	4.01	0.892	13.21	4.17
chr10	13344100	-0.156	6.75	0.853	186.21	75.51
chr10	13344401	0.615	5.26	0.475	27.79	19.43
chr10	133473691	-2.74	3.37	0.00734	16.12	-0.01
chr10	133734772	-1.11	3.65	0.222	16.12	0.4
chr10	134061704	3.42	3.49	0.000715	0.94	10.67
chr10	134133835	-0.51	3.69	0.587	8.16	0.74
chr10	134145559	0.163	4.65	0.862	6.01	7.28
chr10	134210639	1.91	3.32	0.0443	2.95	6.62
chr10	134266798	0.0127	3.43	1	4.24	1.82
chr10	134298582	4.53	3.16	4.83e-05	0.03	9.73
chr10	134350901	-0.0203	5.63	0.988	58.91	33.08
chr10	134361303	0.281	3.77	0.751	12.02	6.07
chr10	134369367	-1.2	3.54	0.195	14.51	0.56
chr10	134385609	-0.171	4.24	0.861	10.96	2.83
chr10	134388975	-2.23	4.18	0.0179	27.2	0.12
chr10	134402293	-2.52	3.34	0.0115	11.56	-0.02
chr10	134407922	-2.54	3.5	0.0111	13.01	-0.01
chr10	134826319	4.05	2.37	0.000324	0	4.37
chr10	134956897	3.84	3.49	0.000245	0.35	8.39
chr10	134957612	1.22	2.98	0.204	3.75	4.01
chr10	135048948	3.15	3.12	0.00177	0.88	9.46
chr10	135088656	-1.67	5.12	0.0576	55.31	2.68
chr10	135118832	5.06	4.69	2.33e-06	0	34.66
chr10	135119523	0.431	3.48	0.629	4.6	0.39
chr10	135122379	0.197	5.38	0.826	39.77	24.35
chr10	135122844	0.57	4.24	0.527	6.4	7.24
chr10	135127544	0.68	3.47	0.456	7.15	5.24
chr10	135143427	-0.509	3.21	0.607	7.61	1.27
chr10	135201856	-0.215	3.74	0.827	2.83	0.51
chr10	135207652	0.938	4.76	0.281	10.08	20.37
chr10	135207777	0.448	4.23	0.613	8.08	8.79
chr10	13628880	-0.467	4.5	0.601	18.21	4.05
chr10	13716844	0.684	4.15	0.436	16.88	8.18
chr10	13726677	-1.29	3.17	0.185	11.05	0.01
chr10	13747908	2.27	4.12	0.013	0	8.94
chr10	13755152	-0.242	3.89	0.806	7.92	0.99
chr10	13785334	-2.39	3.33	0.0157	10.25	-0.02
chr10	13785596	-1.85	3.61	0.0482	12.44	0.29
chr10	13789053	-4.59	4.05	2.97e-05	33.28	-0.02
chr10	13799622	-2.72	3.64	0.00677	16.13	-0.02
chr10	13816660	-2.06	3.11	0.0428	10.3	-0.03
chr10	13829150	-1.61	3.22	0.0962	7.73	-0.01
chr10	1401746	-1.76	2.43	0.0896	6.76	-0.02
chr10	14074586	1.03	3.33	0.25	3.46	1.88
chr10	14223429	6.09	3.42	1.45e-06	0	8.2
chr10	14227668	1.02	5.13	0.236	22.71	22.53
chr10	14227865	1.12	4.56	0.203	14.28	12.73
chr10	14424272	-2.42	2.5	0.0334	7.16	-0.02
chr10	14432400	-2.19	2.75	0.0339	7.18	-0.02
chr10	14602444	-2.4	4.09	0.0106	31.95	0.29
chr10	14625407	-4.22	4.47	6.48e-05	50.16	-0.02
chr10	14630145	-3.16	4.26	0.00142	35.65	0.11
chr10	14644234	-3	4.23	0.00208	29.91	0
chr10	14647455	-3.51	4.87	0.000333	61.01	0.02
chr10	14690186	-3.26	3.96	0.00106	24.73	0.02
chr10	14701871	-3.65	3.76	0.00051	22.01	-0.03
chr10	14702026	-3.25	3.42	0.00187	15.4	-0.03
chr10	14782851	-2.25	3.39	0.0222	12.59	0
chr10	14784932	-3.88	3.72	0.000345	22.4	-0.02
chr10	14880069	-0.342	7.16	0.685	246.81	81.33
chr10	14880255	0.77	4.96	0.376	15.43	15.01
chr10	14880891	0.247	4.14	0.788	8.84	4.45
chr10	14920755	0.67	5.64	0.435	41.09	38.41
chr10	14920840	0.16	4.86	0.86	32.02	18.52
chr10	14968854	-2.13	3.62	0.0251	16.96	0.05
chr10	15033571	-0.88	1.99	0.402	2.71	-0.01
chr10	15130824	1.21	3.81	0.184	2.76	6.12
chr10	15139219	-0.703	4.87	0.423	18.25	2.5
chr10	15183362	-1.76	3.43	0.0693	12.82	0
chr10	15210646	0.539	4.13	0.547	6.69	10.5
chr10	15238204	4.42	3.9	2.86e-05	0.35	12.11
chr10	15387017	3.18	3.15	0.00166	0.89	4.36
chr10	15493362	6.05	4.67	1.21e-07	0.03	19.56
chr10	15873610	-1.74	3.32	0.0699	16.29	0.17
chr10	16536379	2.07	2.96	0.0323	1.96	4.14
chr10	16612930	-1.81	3.28	0.0629	12.98	-0.02
chr10	16627230	-2.23	3.6	0.022	13.63	0
chr10	16628448	-3.33	3.86	0.00112	21.52	-0.02
chr10	16639860	5.08	3.38	6.74e-06	0	6.91
chr10	16705048	-0.848	2.6	0.387	7.55	0.23
chr10	16829681	-2.29	3.42	0.02	11.22	-0.03
chr10	1685581	-2.73	4.29	0.00413	36.86	0.16
chr10	16859704	0.433	5.02	0.618	13.79	8.1
chr10	16898285	4.74	2.63	0.000114	0	3.53
chr10	17045303	6.43	3.76	3.69e-07	0	11.07
chr10	17065615	0.842	3.92	0.337	9.72	4.78
chr10	17243687	0.821	4.8	0.346	9.64	10.33
chr10	17258434	0.718	3.93	0.417	8.45	1.72
chr10	17272568	1.35	6.16	0.116	45.16	58.33
chr10	1730956	-1.96	3.04	0.0551	15.25	0.06
chr10	173961	-1.77	3.02	0.0758	11.39	0.01
chr10	17428899	5.88	5.35	8.33e-08	0.35	57.74
chr10	17467996	6.28	4.91	4.49e-08	0.03	26.63
chr10	17553526	-1.56	3.74	0.0914	18.76	-0.02
chr10	17601497	-1.4	3.17	0.137	10.33	0.11
chr10	17697684	-0.779	3.68	0.396	13.96	0.37
chr10	17704732	6.9	3.86	2.52e-07	-0.01	11.3
chr10	17704919	4.78	3.99	1.02e-05	0.23	14.77
chr10	1779780	-3.92	3.76	0.000299	21.21	-0.02
chr10	1797925	0.287	3.41	0.759	7.57	3.86
chr10	18278944	-3.25	2.89	0.00309	8.65	-0.02
chr10	18940568	0.452	7	0.591	155.48	102.41
chr10	18948188	-0.738	6.13	0.386	105.5	22.18
chr10	19024897	6.53	2.95	1.31e-06	0	4.46
chr10	20292867	-5.59	5.93	2.04e-07	183.43	-0.01
chr10	21446755	4.25	2.88	0.000136	0.03	4.47
chr10	21655136	4.2	2.52	0.00018	-0.01	3.13
chr10	21785728	1.02	4.36	0.247	5.58	8.3
chr10	21809140	0.504	3.45	0.576	5.52	0.74
chr10	21823146	0.713	5	0.407	14.67	18.39
chr10	21999830	-2.01	3.79	0.0309	21.84	0.05
chr10	22178096	-2.56	3.64	0.009	17.06	-0.02
chr10	22236062	1.42	3.58	0.115	7.4	5.48
chr10	22292712	-0.275	5.74	0.752	62.37	18.53
chr10	22519568	0.922	3.78	0.303	2.36	1.63
chr10	22597511	-2.12	4.55	0.0209	53.64	0.53
chr10	22605337	0.348	4.78	0.69	11.6	9.83
chr10	22624470	-3.61	5.21	0.000193	99.54	0.05
chr10	22629270	0.338	5.5	0.697	45.47	22.99
chr10	22629945	1.53	4.63	0.0845	8.39	20.11
chr10	22634362	-3.3	3.45	0.00167	16.06	-0.01
chr10	22658637	-0.401	5.06	0.643	56.56	7.33
chr10	22719027	0.422	3.38	0.68	5.34	0.39
chr10	22722992	0.0832	3.58	0.952	12.52	1.6
chr10	22725950	-4.47	4.25	4.05e-05	23.8	-0.01
chr10	22792918	2.38	3.05	0.0134	1.72	3.07
chr10	22886292	-1.88	3.76	0.0476	17.99	0.08
chr10	22895302	-1.34	4.15	0.135	18.38	0.88
chr10	22909392	0.554	3.32	0.565	3.75	1.35
chr10	22919740	-0.565	4.54	0.524	22.64	1.42
chr10	22920850	3.37	5.23	0.000344	2.51	29.95
chr10	22955568	1.12	3.71	0.208	5.77	1.68
chr10	23003545	1.83	5.65	0.0366	19.6	59.63
chr10	23012433	-1.13	3.72	0.223	10.61	0.65
chr10	23281277	-1.46	3.2	0.123	11.45	-0.02
chr10	23358213	-1.64	3.25	0.0863	14.22	-0.02
chr10	23384453	0.75	4.13	0.391	6.44	4.33
chr10	23652594	-4.51	4.53	2.12e-05	55.46	-0.03
chr10	23702788	-1.8	2.63	0.0859	8.58	0.02
chr10	23702968	-4.02	3.18	0.000519	20.21	-0.01
chr10	23727931	1.45	6.77	0.0912	74.94	135.41
chr10	23737913	-3.01	4.13	0.00185	39.68	0.04
chr10	24494942	-1.76	2.43	0.0896	5.88	-0.02
chr10	24498456	-3.18	3.36	0.00237	17.14	-0.03
chr10	24608532	0.362	2.55	0.764	2.95	0.63
chr10	24649650	0.59	2.94	0.55	3.32	0.92
chr10	24671708	-2	2.93	0.0469	9.72	-0.01
chr10	24672784	-1.92	4.24	0.0382	23.22	0.26
chr10	24703757	-1.94	2.13	0.077	3.74	-0.02
chr10	24858407	5.65	3.54	3.58e-06	0	8.64
chr10	24934902	0.28	3.62	0.771	9.72	2.9
chr10	25013629	0.158	5.04	0.858	21.54	9.62
chr10	25210524	0.991	5.58	0.247	38.74	31.76
chr10	25351577	3.12	4.28	0.00112	1.87	10.84
chr10	25357387	-1.19	3.59	0.205	19.04	0.41
chr10	25431568	3.83	2.97	0.000484	0.13	5.89
chr10	25782285	6.22	3.55	8.57e-07	-0.01	5.23
chr10	26702552	-1.13	3.36	0.219	17.59	0.78
chr10	26720041	-3.01	3.42	0.00289	14.5	-0.03
chr10	26763929	-3.65	4.57	0.000237	55.73	0.01
chr10	26776609	-2.67	3.95	0.00597	24.49	-0.02
chr10	26863941	-2.77	2.78	0.0124	10.53	-0.02
chr10	26964734	7.11	3.54	1.29e-07	0	9.62
chr10	27026884	-1.81	3.85	0.0544	17.39	0.12
chr10	27390585	-1.41	3.49	0.134	13.52	-0.02
chr10	27443352	0.0182	5.22	0.984	33.24	13
chr10	27444235	0.161	7.37	0.848	222.3	126.23
chr10	27531119	-0.0291	5.04	0.982	24.8	9.62
chr10	27532019	-2.26	5.29	0.0118	72.01	0.56
chr10	27793158	0.283	5.11	0.75	14.86	8.17
chr10	28031375	-1.03	4.17	0.256	25.96	2.96
chr10	28592085	0.844	4.53	0.338	12.39	9.96
chr10	28624300	-0.727	3.1	0.436	9.34	0.78
chr10	28700778	-0.866	3.12	0.367	11.08	0.81
chr10	28783527	5.09	3.97	4.85e-06	0.07	10.79
chr10	29067593	6.62	4.94	1.36e-08	0	38
chr10	29128752	6.03	4.34	1.56e-07	0	20.81
chr10	29298564	7.53	3.97	2.31e-08	0	17.35
chr10	29322437	-1.43	3	0.148	10.24	0.17
chr10	2992321	-1.7	2.85	0.083	10.7	-0.01
chr10	30646212	3.02	3.52	0.00232	0.7	9.94
chr10	30703141	0.18	3.42	0.868	4.57	0.34
chr10	30709429	-0.89	3.88	0.334	13.63	1.24
chr10	30711399	-1.24	2.96	0.202	6.92	-0.01
chr10	30736281	-2.38	4.08	0.011	32.14	-0.02
chr10	30778418	-1.37	3.14	0.145	8.27	-0.03
chr10	30782652	-1.24	4.98	0.158	50.07	3.89
chr10	30818453	-3.38	3.84	0.000836	24.19	-0.01
chr10	30818537	-1.5	3.27	0.12	11.15	0.03
chr10	30818827	-3.16	3.1	0.00392	10.92	-0.01
chr10	30842155	4.86	3.97	1.1e-05	0.03	8.94
chr10	30876638	-1.82	4.32	0.0468	25.42	0.53
chr10	30889093	0.711	5.04	0.409	35.9	26.77
chr10	30971503	1.3	3.33	0.159	4.06	2.85
chr10	30990491	-3.05	3.58	0.00237	18.31	-0.01
chr10	30990916	-3.09	4	0.00173	32.15	0.07
chr10	31025976	-2.63	3.43	0.00823	11.27	-0.02
chr10	31053068	-1.67	2.36	0.108	6.57	-0.02
chr10	31074364	-2.99	4.81	0.00165	61.49	1.13
chr10	3110612	-0.107	4.1	0.932	14.48	2.26
chr10	31296746	-2.27	2.82	0.0266	8.41	-0.02
chr10	31320633	0.21	4.1	0.816	9.93	5.53
chr10	31320779	0.235	6	0.783	67.24	47.9
chr10	3133783	-0.835	3.72	0.359	15.89	0.82
chr10	31388765	-0.432	2.7	0.694	3.57	0.58
chr10	31422778	0.221	5.24	0.801	41.41	22.17
chr10	31439247	2.15	3.34	0.021	2.02	6.51
chr10	31607347	-0.747	4.31	0.409	12.05	1.92
chr10	31607995	-0.277	4.6	0.762	17.3	4.88
chr10	31637624	-1.43	2	0.218	3.28	-0.03
chr10	31642695	-1.26	2.66	0.225	5.74	0
chr10	31673352	-6.53	4.04	9.66e-07	32.98	-0.01
chr10	31673448	-2.59	3.54	0.00952	18.29	0.06
chr10	31996766	-4.01	4.28	0.000141	33.01	-0.03
chr10	3215053	-0.0537	5.16	0.951	25.65	10.11
chr10	32217787	0.445	4.42	0.61	9.51	6.12
chr10	32261606	5.43	4.9	5.37e-07	0.35	29.81
chr10	32348612	4.67	3.29	2.79e-05	0	5.99
chr10	32438386	-0.796	3.98	0.379	16.16	1.26
chr10	32607592	-1.73	3.72	0.0631	15.73	0
chr10	32621398	-1.36	4.97	0.119	51.34	2.35
chr10	32625565	-0.0833	3.07	0.932	7.38	0.97
chr10	32667790	-0.438	4.46	0.628	21.7	2.68
chr10	32735021	0.74	6.05	0.383	55.93	51.86
chr10	3316076	3.69	2.83	8e-04	0.13	6.07
chr10	33247326	1.53	4.64	0.0828	5.67	18.11
chr10	33269604	1.41	4.44	0.112	8.49	7.96
chr10	33269799	2.11	3.94	0.0209	4.62	9.25
chr10	3356227	5.31	5.31	5.37e-07	1.13	57.99
chr10	3356591	5.04	4.99	1.22e-06	1.13	52.43
chr10	3357046	4.68	5.29	3.33e-06	2.27	59.68
chr10	33759569	-1.45	2.37	0.185	6.84	-0.01
chr10	34844820	1.94	3.54	0.0333	3.96	9.13
chr10	35043848	-1.09	3.11	0.253	11.8	0.41
chr10	35047496	0.786	4.26	0.368	17.65	8.27
chr10	35069848	-1.84	4.07	0.0471	25.95	0.12
chr10	3524740	0.0464	3.88	0.961	12.21	3.47
chr10	35283735	-0.175	3.23	0.876	6.27	0.45
chr10	35379592	0.0854	4.41	0.932	11.24	3.37
chr10	35415969	-0.28	7.07	0.739	231.27	94.92
chr10	35416094	0.513	7.81	0.541	312.45	233.81
chr10	35425387	-2.93	4.45	0.00217	43.32	0.05
chr10	35438672	-2.69	4.25	0.00467	29.99	0.05
chr10	35456447	2.28	3.13	0.0187	1.69	5.13
chr10	35484013	1.85	6.53	0.0333	61.87	102.86
chr10	35484785	0.107	7.48	0.9	298.02	145.07
chr10	35484978	-1.65	5.45	0.0609	90.93	5.62
chr10	35507573	0.141	3.72	0.891	6.71	0.78
chr10	35617501	-0.568	3.13	0.556	10.7	0.34
chr10	35640187	-0.0291	3.49	1	10.42	1.15
chr10	35666465	2.09	3.65	0.0228	3.02	6.22
chr10	35668403	0.562	4.87	0.522	21.89	7.84
chr10	35703426	4.26	4.04	3.21e-05	0.19	14.99
chr10	35852427	0.458	3.63	0.622	7.23	2.13
chr10	35932216	3.59	3.65	0.000405	0.01	13.34
chr10	3598605	4.95	2.84	5.05e-05	0	7.19
chr10	3598983	6.09	3.99	6.04e-07	0	22.85
chr10	36110381	-3.37	3.28	0.00201	18.37	-0.02
chr10	3668702	-2.98	3.57	0.00344	21.87	-0.02
chr10	370087	-0.717	2.52	0.475	4.16	0.23
chr10	3803609	-2.56	3.22	0.0126	11.98	0
chr10	3803789	-3.71	3.57	0.000631	26.24	0
chr10	3807472	0.0448	3.6	0.976	8.65	0.39
chr10	38146610	0.724	5.92	0.393	40.03	40.85
chr10	3825632	-1.38	4.71	0.117	41.96	0.65
chr10	38265157	0.534	4.31	0.544	10.5	9.84
chr10	38265657	-0.127	6.57	0.883	132.59	51.13
chr10	3827619	0.177	5.78	0.836	54.69	33.78
chr10	38299570	-0.191	5	0.837	32.24	9.61
chr10	38299912	-0.517	4.35	0.563	22.41	6.91
chr10	38300033	1.21	4.5	0.17	8.19	13.6
chr10	38370557	-2.3	2.84	0.0245	13.67	-0.02
chr10	38383221	-0.128	5.54	0.887	56.62	18.83
chr10	3852410	0.193	3.76	0.852	10.52	2.13
chr10	3852517	0.0435	3.79	0.979	11.14	1.81
chr10	3853802	-1.57	4.27	0.084	28.74	0.43
chr10	3854058	-1.12	3.36	0.229	12.08	0.06
chr10	38645113	-4.47	2.33	0.00113	9.61	-0.01
chr10	38645330	-0.83	3.76	0.375	21.03	5.43
chr10	38691854	1.13	6.58	0.185	94.43	113.06
chr10	38692131	1.48	6.33	0.0845	66.87	100.93
chr10	3894653	-1.15	5.65	0.181	105.85	7.57
chr10	3894920	-1.07	4.01	0.238	27.81	0.8
chr10	3908029	-1.48	2.69	0.129	7.59	-0.03
chr10	3917541	-2.81	3.96	0.00359	22.59	-0.03
chr10	3929317	-1.05	3.91	0.253	21.48	1.16
chr10	3944837	-3.88	4.78	0.000104	66.64	0.01
chr10	3977579	-3.04	4.37	0.00156	42.85	-0.03
chr10	4075696	-1.69	3.07	0.0799	7.23	0.17
chr10	4178486	-1.82	2.28	0.102	3.56	-0.02
chr10	43047837	0.571	3.83	0.541	5.33	2.35
chr10	43048353	0.173	6.17	0.838	93.76	41.58
chr10	43140681	6.4	3.73	4.21e-07	-0.01	10.08
chr10	43278191	0.339	5.49	0.696	34.97	20.88
chr10	43278509	1.62	6.12	0.0612	45.42	71.88
chr10	43429584	1.14	2.52	0.242	3.27	1.77
chr10	43633846	0.415	4.42	0.645	14.24	10.26
chr10	43892777	1.31	5.21	0.133	12.49	22.83
chr10	43903288	1.02	5.18	0.236	16.04	16.57
chr10	43904368	1.47	4.85	0.0953	5.17	15.26
chr10	43904708	1.73	7.22	0.0447	86.11	179.57
chr10	43913594	3.28	4.94	0.000509	2.58	30.29
chr10	43913724	1.73	4.18	0.0519	4.85	8.86
chr10	43932279	1.11	6.85	0.19	84.6	101.69
chr10	43951040	2.55	7.16	0.00409	39.16	186.09
chr10	43951256	1.87	5.71	0.0324	17.76	52.38
chr10	44070068	2.77	4.51	0.00274	4.26	17.14
chr10	44144365	0.878	4.13	0.329	7.5	6.67
chr10	44342047	-0.957	2.45	0.377	4.85	0.01
chr10	44503921	-2.28	3.41	0.02	13.44	0.07
chr10	44506622	-1.84	3.58	0.0526	9.52	0.08
chr10	44531070	-4.44	4.67	2.71e-05	65.3	-0.03
chr10	44741139	2.95	3.07	0.00342	1.13	6.71
chr10	44796765	-3.37	4.83	0.000484	68.86	0.12
chr10	44806657	1.27	4.49	0.152	6.5	11.15
chr10	45284509	3.89	4.14	9.54e-05	1.36	17.96
chr10	45408939	4.88	4.19	4.71e-06	0.14	13.57
chr10	45496349	0.53	4.42	0.549	13.21	8.15
chr10	45504065	2.2	4.17	0.0155	2.96	8.07
chr10	45774511	5.92	3.25	2.72e-06	-0.01	5.39
chr10	45916079	-2	3.78	0.0322	13.39	0.05
chr10	45956642	-2.89	5.03	0.00204	59.82	0.17
chr10	45966231	3.02	4.88	0.00112	1.97	17.5
chr10	46090338	1.14	5.73	0.184	29.51	41.26
chr10	46150879	-2.25	2.8	0.0266	11.13	-0.02
chr10	46168299	-2.25	4.84	0.013	40.53	1
chr10	46222629	1.21	3.77	0.176	4.51	4.88
chr10	47396014	1.91	2.33	0.0679	1.4	4.13
chr10	4750788	2.23	3.22	0.0188	2.66	3.37
chr10	47616765	4.26	3.15	0.000118	0.07	7.12
chr10	47639899	-0.826	3.46	0.374	8.97	0.21
chr10	47655819	2.08	4.23	0.0221	2.63	7.46
chr10	4890930	3.92	4.26	9.01e-05	0.04	8.51
chr10	4909905	6.39	4.29	1.82e-07	0	11.96
chr10	49487269	-2.48	3.45	0.0136	10.57	-0.03
chr10	49514706	1.12	6.14	0.192	53.56	73.3
chr10	49545185	-4.89	5.58	2.56e-06	153.78	-0.02
chr10	49545337	-2.31	3.65	0.0175	26.8	-0.03
chr10	49864443	1.12	4.41	0.205	3.04	7.28
chr10	49879801	-3.11	4.43	0.00124	24.89	-0.02
chr10	49881055	-3.22	4.42	0.000996	35.97	-0.02
chr10	49956687	-1.49	3.04	0.131	7.85	-0.02
chr10	49973282	-1.02	2.9	0.287	6.59	-0.01
chr10	50010838	-2.23	3.38	0.0234	11.18	-0.03
chr10	50385634	-0.492	5.39	0.565	50.2	7.19
chr10	50743269	-1.77	4.23	0.0502	25.46	0.07
chr10	50746585	0.601	4.81	0.489	16.93	8.97
chr10	50970443	2.23	5.7	0.0119	19.66	54.48
chr10	51572399	1.34	4.42	0.129	7.5	8.89
chr10	51572599	2.26	5	0.0115	10.38	32.28
chr10	51594359	5.49	5.6	1.68e-07	0.76	54.16
chr10	51827703	-0.585	2.87	0.543	3.57	0.69
chr10	52020698	-1	3.87	0.277	15.75	0.23
chr10	52035644	1.82	3.8	0.0471	3.39	0.9
chr10	52086811	4.65	5.22	4.4e-06	0.49	27.64
chr10	52191792	-2.22	3.59	0.022	17.01	-0.02
chr10	52268197	-3.76	3.32	0.000587	13	0
chr10	52268329	-2.35	3.8	0.0137	22.11	-0.03
chr10	52310221	5.37	4.25	1.6e-06	0.03	16.98
chr10	52310329	8.56	5.02	3.21e-10	0	35.27
chr10	52325181	4.45	4.22	1.57e-05	0.68	11.25
chr10	52346410	5.35	4.82	7.4e-07	0.35	23.81
chr10	52382111	1.09	4.94	0.21	15.07	10.16
chr10	52383764	0.648	4.78	0.456	14.55	4.58
chr10	52384316	1.44	5.82	0.0965	34.86	54.94
chr10	52384392	0.178	4.48	0.857	17.41	0.8
chr10	52420073	1.32	3.94	0.141	5.85	6.32
chr10	52499693	1.1	4.03	0.219	5.39	6.37
chr10	52499981	2.53	5.9	0.00468	20.54	70.58
chr10	5326559	2.92	3.42	0.00327	1.44	2.79
chr10	53377513	-2.1	2.49	0.0509	7.66	-0.02
chr10	53459399	0.105	4.89	0.912	21.7	8.72
chr10	53459676	0.0675	6.63	0.941	145.47	62.01
chr10	5426112	0.624	2.72	0.518	2.84	0.21
chr10	5485520	-1.88	3.61	0.0482	15.84	-0.02
chr10	5489733	-0.458	3.74	0.639	12.62	0.03
chr10	55860295	-0.972	2.78	0.327	8.89	0.47
chr10	55891760	-2.35	2.32	0.0388	6.54	-0.02
chr10	55891892	-5.31	2.16	0.000601	7.02	0
chr10	5591007	5.1	5.87	6.03e-07	1.78	63.37
chr10	5708631	3.22	5.98	0.000466	9.27	82.54
chr10	5727295	1.79	4.32	0.045	1.63	14.15
chr10	5727388	1.12	4.46	0.201	8.55	10.54
chr10	5734777	1.04	5.05	0.23	16.73	17.49
chr10	57390986	-1.75	2.59	0.101	7.16	-0.01
chr10	57902322	-3.56	2.78	0.00251	9.72	-0.01
chr10	58079344	-1.82	3.38	0.0568	15.68	0.31
chr10	58121074	0.221	5.02	0.804	19.78	9.8
chr10	5817806	-0.964	3.11	0.321	7.63	0.21
chr10	5855541	-0.165	5.15	0.861	25.32	8.35
chr10	5894528	-1.85	3.74	0.0495	10.96	-0.02
chr10	5904444	-3.39	5.23	0.000383	81.87	0.09
chr10	5932060	0.106	5.65	0.907	36.19	24.93
chr10	5946458	-2.17	4.26	0.0186	31.27	0.12
chr10	5983030	3.79	4.14	0.000146	0.24	11.42
chr10	60026239	-0.24	4.17	0.808	17.36	0.5
chr10	60027781	0.358	4.72	0.678	17.31	2.85
chr10	60042636	-3.55	5.23	0.000219	97.67	0
chr10	60094700	0.551	4.49	0.537	11.93	9.85
chr10	60142463	2.83	3.97	0.00278	0.96	12.84
chr10	60145014	0.043	4.13	0.967	9.35	4.87
chr10	60145174	1.23	4.34	0.168	4.08	7.5
chr10	6018089	-1.52	4.24	0.0935	22.2	-0.02
chr10	6023734	4.77	3.88	1.5e-05	0	12.11
chr10	60739676	-2.48	3.15	0.0162	13.56	-0.01
chr10	60753439	-1.68	3.18	0.0875	10.3	0.33
chr10	6079158	-0.554	2.77	0.591	5.51	0.17
chr10	60820779	-3.93	3.47	0.00032	16.69	-0.02
chr10	6092890	-1.04	3.78	0.254	9.58	0.31
chr10	6093312	-4.08	5.61	3.69e-05	143.58	0.06
chr10	6094740	-1.69	3.54	0.0689	12.39	-0.02
chr10	6114703	-3.27	3.97	0.00102	27.76	-0.02
chr10	6128544	0.524	3.89	0.558	7.46	1.07
chr10	6130846	0.45	4.79	0.604	11.05	11.33
chr10	6156928	-0.993	3.4	0.282	15.45	0.09
chr10	61633809	-1.77	4.18	0.0529	33.61	0.04
chr10	61636164	-2.31	3.76	0.0155	26.28	-0.01
chr10	61640997	-0.679	4.51	0.441	24.02	1.28
chr10	61645393	-0.691	3.88	0.449	12.81	0.41
chr10	61652654	2.61	3.66	0.00659	1.31	7.13
chr10	61664906	-1.14	4.13	0.203	17.55	-0.01
chr10	6171951	-3.32	5.67	0.000426	121.89	0.6
chr10	6183333	-1.16	4.02	0.2	15.31	0.36
chr10	61833834	0.31	4.84	0.72	25.19	6.61
chr10	61846852	-1.23	3.29	0.198	11.42	0.36
chr10	6186813	0.981	4.88	0.262	14.08	21.81
chr10	62022689	5.98	4.28	1.94e-07	0	13.48
chr10	6205774	0.691	4.58	0.426	11.77	17.11
chr10	6205872	1.38	4.86	0.112	13.43	24.52
chr10	62113716	1.68	5.07	0.055	14.59	19.77
chr10	62118288	-0.276	3.07	0.797	5.03	0.4
chr10	6229454	-1.85	2.67	0.0792	7.58	-0.02
chr10	6244831	0.0543	5.71	0.955	40.65	26.08
chr10	6281402	2.15	3.7	0.0194	2.19	5.04
chr10	6296470	-0.834	3.16	0.379	11	0.28
chr10	63046594	-1.85	3.2	0.0559	15.2	-0.02
chr10	6309430	-2.68	4.32	0.00448	25.22	-0.03
chr10	6312396	-3.31	4.93	0.000588	72.72	0.22
chr10	6312654	-1.82	3.39	0.0568	12.39	0.08
chr10	63170356	5.23	4.34	2.51e-06	0.13	24.6
chr10	6317422	-0.52	4.78	0.553	26.15	6.32
chr10	63348708	4.86	4.87	3.24e-06	0.67	29.51
chr10	6342249	-2.81	3.85	0.00424	19.06	-0.02
chr10	63525476	7.81	4.26	7.24e-09	0	16.27
chr10	63525582	6.38	5.85	1.06e-08	0.35	71.99
chr10	63540304	5.81	5.57	6.22e-08	0.68	53.17
chr10	63590745	5.78	4.41	3.49e-07	0.03	17.3
chr10	63664658	-0.577	3.99	0.53	15.94	0.02
chr10	63747879	-3.28	5.2	0.000591	83.64	0.12
chr10	63752671	-1.94	4.98	0.0292	69.4	2.85
chr10	63760221	-3.96	5.87	4.5e-05	165.9	0.09
chr10	63761863	-2.49	3.7	0.00935	21.36	-0.02
chr10	63811056	-1.77	6.5	0.0417	227.82	19.07
chr10	63817387	4.31	4.21	2.72e-05	0	19.29
chr10	6390159	-1.2	3.02	0.203	9.06	0.39
chr10	6390296	-9.32	3.21	8.32e-06	16.12	0
chr10	64134963	-1.11	2.77	0.274	10.36	0.07
chr10	64216576	-1.81	3.78	0.0519	15.07	0.02
chr10	64374347	-4.2	5.4	2.32e-05	115.68	0.02
chr10	64374410	-10.8	4.58	2.35e-08	64.03	0
chr10	64392035	-3.19	5.05	0.000762	70.57	0.43
chr10	64392624	-2.19	4.15	0.0203	24.51	0.35
chr10	64413170	-3.73	4.37	0.000212	32.33	-0.02
chr10	64415319	-4.35	5.19	1.85e-05	90.94	-0.01
chr10	64415450	-2.27	3.42	0.02	10.85	0
chr10	64441189	-3.95	4.71	9.94e-05	44.51	-0.02
chr10	64486085	-1.93	3.46	0.0443	11.39	-0.01
chr10	64492892	-2.37	4.36	0.0109	26.09	0.02
chr10	64564262	0.325	6.66	0.7	130.57	80.36
chr10	64564491	1.24	5.66	0.149	26.78	46.51
chr10	64571338	-2.85	4.62	0.00242	46.15	-0.01
chr10	64576201	0.0978	5.69	0.915	56.18	26.63
chr10	64602961	-2.13	3.8	0.0246	25.81	0.07
chr10	64612120	-3.2	3.91	0.0013	28.28	-0.02
chr10	64630831	-2.76	4.13	0.00395	32.69	0.05
chr10	64752291	-1.68	3.46	0.0759	12.59	0.17
chr10	64802211	6.28	4.18	2.86e-07	0	18.11
chr10	64828234	-0.158	2.46	0.896	7.33	0.18
chr10	64893005	0.779	6.78	0.356	87.72	80.18
chr10	64933778	-1.08	3.26	0.251	9.67	0.01
chr10	64970667	-0.516	3.95	0.583	18.81	1.42
chr10	64971481	-1.7	3.77	0.0706	23.98	-0.01
chr10	64987155	-2.32	4.61	0.0116	60.11	0.02
chr10	64996342	0.318	3.75	0.728	10.11	2.21
chr10	65028722	0.387	4.92	0.663	28.12	12.15
chr10	65029059	-0.776	6.3	0.363	147.63	21.23
chr10	6515550	2.68	3.99	0.00423	2.18	8.53
chr10	65282287	-0.316	4.34	0.731	24.01	0.12
chr10	6530097	3.73	2.4	0.000827	0.03	3.62
chr10	65389333	0.0508	4.92	0.961	21.7	4.17
chr10	65426940	-1.63	3.03	0.0904	8.83	-0.02
chr10	65467276	-1.02	4.71	0.245	39.71	3.15
chr10	6549491	-0.727	2.8	0.49	7.4	0.17
chr10	65801124	0.344	3.95	0.709	3.84	0.44
chr10	66266949	5.14	3.03	2.45e-05	0	5.83
chr10	66268014	6	3.89	8.91e-07	0	8.72
chr10	6720338	1.68	4.27	0.0599	6.78	10.15
chr10	67261201	-2.95	2.93	0.00706	12.65	-0.02
chr10	67651271	-2.57	3.76	0.0075	21.87	0.22
chr10	6913247	5.25	4.14	2.54e-06	0.07	19.75
chr10	69523933	0.22	5.14	0.803	31	14.18
chr10	69524271	0.281	4.87	0.745	20.25	9.12
chr10	69532824	-2.68	4.15	0.0054	27.82	-0.03
chr10	69609244	0.116	4.69	0.899	15.73	3.59
chr10	69615545	0.792	3.85	0.379	6.92	2.35
chr10	6962494	3.58	4.4	0.000223	0.87	14.82
chr10	69634639	3.9	4.57	8.31e-05	3.5	32.08
chr10	69644274	0.483	5.03	0.582	23.8	13.99
chr10	69644411	0.856	4.3	0.337	8.1	14.8
chr10	69644854	0.89	4.59	0.307	9.17	11.9
chr10	6969686	-1.11	3.94	0.224	12.14	0.36
chr10	69834686	0.0264	4.8	0.979	17.41	7.86
chr10	69835075	0.432	4.74	0.623	15.21	8.72
chr10	70074285	-1.49	2.82	0.137	7.57	-0.01
chr10	70091819	0.573	5.83	0.498	27.66	19.7
chr10	70231518	0.71	3.95	0.423	6.48	3.67
chr10	70231768	1.82	4.27	0.0432	1.8	6.08
chr10	70287277	0.889	8.35	0.291	999	999
chr10	70314955	5.23	4.85	1.21e-06	0.23	32.88
chr10	70459331	-1.84	3.4	0.054	16.15	-0.01
chr10	70480910	2.21	7.03	0.0115	47.56	148.94
chr10	7057685	4.94	3.56	1.01e-05	0.03	6.95
chr10	70661032	0.624	6.53	0.46	86.43	69.37
chr10	70715887	0.428	6.69	0.613	106.11	59.02
chr10	70716924	-0.555	5.34	0.519	64.22	9.94
chr10	70748496	0.502	5.78	0.556	44.2	20.34
chr10	70784260	-1.73	2.99	0.0808	11.47	-0.01
chr10	70805424	-1.96	4.1	0.0333	21.6	-0.03
chr10	70811246	-3.95	4.84	8.1e-05	69.23	-0.02
chr10	70811331	-3.04	5.86	0.000973	159.8	4.21
chr10	70847800	-0.548	5.87	0.518	93.85	11.51
chr10	70848881	1.47	7.98	0.0845	224.07	293.64
chr10	70849961	-0.55	6.31	0.517	138.89	23.71
chr10	70853242	0.00258	3.82	1	10.31	0.86
chr10	70883770	0.845	5.68	0.324	23.27	26.01
chr10	70939420	0.971	7.01	0.252	119.63	104.39
chr10	70939980	0.544	8.94	0.516	999	999
chr10	71075501	5.4	4.87	5.96e-07	0	15.88
chr10	71077213	1.06	5.33	0.22	16.94	12.23
chr10	71152455	1.46	3.99	0.106	1.35	2.73
chr10	71168467	1.13	3.47	0.212	2.96	1.64
chr10	71168760	0.086	5.13	0.925	38.78	16.46
chr10	71169903	0.554	3.21	0.561	4.96	0.23
chr10	71211158	0.315	3.69	0.739	10.38	3.4
chr10	71267792	1.1	4.18	0.215	5	3.7
chr10	71389997	2.27	3.6	0.0169	2.82	7.77
chr10	7145131	-0.643	2.66	0.521	4.58	0.05
chr10	71867205	0.101	4.09	0.932	9.2	3.44
chr10	71876126	0.777	3.74	0.383	4.83	1.41
chr10	71906458	-2.83	4.87	0.0025	47.94	0.01
chr10	71922812	-0.487	3.59	0.604	12.53	0.67
chr10	71930292	0.572	7.09	0.498	140.38	106.42
chr10	72032859	-0.937	3.92	0.307	14.86	0.36
chr10	7210563	4.41	3.04	7.66e-05	0	4.94
chr10	72147454	0.211	4.13	0.82	19.54	2.99
chr10	72163857	0.899	6.41	0.289	61.87	60.69
chr10	72190406	2.73	3.43	0.00462	0.95	4.78
chr10	72213809	4.19	2.83	0.000171	0.03	5.86
chr10	72237642	-0.379	4.17	0.684	14.47	1.96
chr10	72288730	1.76	4.55	0.0463	6.96	8.98
chr10	72318757	4.27	4.77	1.84e-05	0.59	18.23
chr10	72347224	-1.24	2.96	0.202	7.21	-0.01
chr10	72416478	0.898	3.76	0.322	5.94	1.25
chr10	72427153	6.33	4.64	4.52e-08	0	16.32
chr10	7294266	4.68	4.16	1.03e-05	0.07	11.17
chr10	729487	3.14	2.7	0.00285	0.35	4.44
chr10	72968986	1.57	3.72	0.084	3.63	4.34
chr10	73118249	3.34	3.89	0.000563	0.32	8.67
chr10	73137253	-0.264	4.02	0.77	8.66	1.62
chr10	73398024	2.69	4.47	0.00362	2.51	9.93
chr10	73398696	5.85	4.73	2.34e-07	0	17.88
chr10	73528831	-1.42	4.59	0.109	39.2	1.02
chr10	73529402	-1.33	4.19	0.142	21.44	0.13
chr10	73533363	1.26	4.44	0.153	3.68	8.42
chr10	73557663	3.39	4.09	0.000532	0.79	8.12
chr10	73596155	-2.23	4.37	0.0163	23.97	-0.01
chr10	73620392	1.76	4.79	0.0485	6.27	9.41
chr10	73648845	0.52	4.93	0.549	14.94	9.6
chr10	73656346	0.724	3.71	0.44	5.1	1.03
chr10	73734426	-0.847	4.46	0.34	28.5	3.07
chr10	73808462	0.627	4.52	0.474	12.46	5.06
chr10	73857638	6.8	5.12	6.28e-09	0	42.33
chr10	73858720	4.68	4.16	1.03e-05	0.19	12.59
chr10	73975796	0.639	5.65	0.454	22.39	16.08
chr10	74008778	-1.86	4.58	0.0406	27.5	0.13
chr10	74016990	0.0713	3.96	0.944	7.63	0.7
chr10	74021314	-0.813	4.74	0.359	26.73	0.88
chr10	74032562	3.4	4.59	0.000344	0	17.08
chr10	74032787	-0.358	4.28	0.704	13.3	0.18
chr10	74033552	0.566	5.3	0.514	26.82	19.33
chr10	74033697	-0.0763	4.69	0.943	12.84	0.83
chr10	74055980	-3.2	6.95	0.000484	999	5.92
chr10	74057111	-1.69	5.98	0.0519	118.53	4.19
chr10	74057847	0.883	5.47	0.302	18.54	18.41
chr10	74079523	-1.21	3.93	0.18	12	-0.02
chr10	74080614	1.5	5.91	0.0819	19.94	33.25
chr10	74094877	-1.93	4.2	0.035	15.91	-0.02
chr10	74114430	0.36	4.88	0.682	17.65	11.2
chr10	74114740	0.645	8.84	0.442	999	999
chr10	74116958	3.97	3.29	0.000155	0	5.67
chr10	74385892	1.12	5.3	0.193	14.75	14.88
chr10	74397386	1.76	3.89	0.0533	3.53	4.85
chr10	74448105	1.1	3.87	0.217	8.45	5.11
chr10	74451857	0.358	4.77	0.679	16.21	7.95
chr10	74855337	0.441	4.2	0.621	9.22	2.24
chr10	74856658	0.818	4.8	0.346	6.63	8.86
chr10	74856953	1.17	5.19	0.178	16.34	21.99
chr10	74870218	0.57	4.65	0.512	11.68	3.3
chr10	74877926	-0.311	3.93	0.754	14.33	0.89
chr10	7487923	-1.76	3.13	0.0667	7.98	-0.03
chr10	74927842	0.366	10.22	0.661	999	999
chr10	7499774	-2.76	3.38	0.00693	14.81	-0.03
chr10	75004877	3.43	4.13	0.000466	0.38	8.35
chr10	75006658	1.96	5.65	0.0258	19.33	47.5
chr10	75007055	0.704	6.64	0.406	93.03	70.71
chr10	75012466	0.367	5.9	0.667	42.39	17.48
chr10	75126688	2.29	4.73	0.0109	6.23	13.4
chr10	7514175	-4.38	4.17	5.76e-05	24.82	0
chr10	75173137	0.612	5.54	0.475	33.98	16.46
chr10	75216175	6.49	5.12	1.94e-08	0.03	26.19
chr10	75255818	0.435	5.07	0.616	24.83	11.51
chr10	75473901	4.1	2.74	0.000234	0.02	4.86
chr10	75490006	1.3	6.61	0.127	82.35	105.55
chr10	75490294	0.287	4.79	0.742	16.84	7.95
chr10	75503822	-0.143	7.5	0.866	312.53	114.63
chr10	75504079	0.277	5.52	0.748	38.77	21.33
chr10	75532255	2	7.37	0.0213	59.96	200.74
chr10	75532732	1.8	5.69	0.0398	11.49	43.28
chr10	75541788	0.404	5.09	0.642	16	7.67
chr10	75545123	0.254	4.71	0.769	17.16	3.98
chr10	75545300	0.48	3.91	0.597	9.09	2.2
chr10	75571597	1.07	5.22	0.219	15.16	25.07
chr10	75609004	-0.448	4.85	0.607	24.38	0.99
chr10	75634265	1.48	4.43	0.0938	6.13	18.44
chr10	75639525	1.09	7.02	0.199	120.75	124.28
chr10	75639566	0.615	5.63	0.474	53.98	33.34
chr10	75668897	1.1	4.51	0.211	11.17	11.06
chr10	75668980	-0.257	4.2	0.796	20.75	0.48
chr10	7567464	-0.209	3.9	0.826	11.18	2.42
chr10	75692264	-0.422	4.4	0.639	16.77	1.83
chr10	75716482	0.885	5.09	0.306	20.13	11.8
chr10	75757321	1.21	4.08	0.177	5.5	2.7
chr10	75757726	0.757	4.13	0.391	11.39	3.47
chr10	75757842	1.03	4.99	0.233	13.3	18.42
chr10	75936361	0.919	5.3	0.286	17.6	19.56
chr10	75936601	0.672	4.98	0.436	15.54	14.2
chr10	75954494	0.634	2.55	0.554	3.38	0.09
chr10	76025971	-0.0291	3.49	1	5.62	0.11
chr10	76349238	-0.0783	4.49	0.948	27.2	7.98
chr10	76437888	-1.7	3.38	0.0802	12.41	0.09
chr10	76585984	-0.129	5.1	0.889	35.35	9.8
chr10	76586229	-0.136	5.28	0.88	52	20.72
chr10	76586354	-0.0846	5.94	0.928	83.44	32.6
chr10	76602211	-3.37	3.9	0.000948	35.9	-0.02
chr10	76613940	-0.506	3.78	0.589	16.87	0.48
chr10	76614040	2.92	3.42	0.00327	0.04	5.51
chr10	76661133	-1.39	3.4	0.144	14.18	0.14
chr10	76737846	-1.67	4	0.0674	17.35	0.33
chr10	76794087	-0.118	3.91	0.923	13.74	2.19
chr10	76871285	1.82	5.94	0.0359	18.13	57.92
chr10	76898028	3.24	4.28	0.000679	1.07	9.77
chr10	76926287	-0.719	3.45	0.454	9.11	0.39
chr10	76949748	2.8	4.05	0.00271	1.14	10.9
chr10	76952043	4.07	4.1	6.91e-05	0.11	11.23
chr10	76970268	0.992	6.77	0.244	64.87	79.2
chr10	76990562	0.591	4.94	0.495	25.47	9.83
chr10	76995835	0.821	4.56	0.351	5.68	3.34
chr10	77029541	3.32	3.39	0.00102	0.84	6.31
chr10	77168118	4.31	4.21	2.72e-05	0.89	22.44
chr10	7860395	0.345	4.82	0.698	11.35	6.38
chr10	78883289	6.68	4.58	5.54e-08	0	34.18
chr10	79110616	3	4.23	0.00138	3.93	19.77
chr10	79471364	0.534	4.12	0.559	6.04	3.41
chr10	79596170	2.76	4.05	0.00333	2.71	11.29
chr10	79596248	1.31	3.76	0.142	6.11	4.19
chr10	79597465	0.0743	4.27	0.94	13.44	2.5
chr10	79703562	3.24	3.53	0.00101	1.36	9
chr10	79789313	0.578	5.03	0.509	20.25	8.45
chr10	79793547	0.51	5.32	0.551	25.22	11.61
chr10	79803462	4.05	6.96	2.04e-05	16.55	192.95
chr10	79803692	3.68	6.58	8.71e-05	16.29	137.86
chr10	79805203	-0.938	3.01	0.329	6.31	-0.01
chr10	79807222	1.36	3.97	0.129	3.22	3.53
chr10	80063017	0.337	4.18	0.718	10.12	7.76
chr10	80063317	1.12	3.91	0.205	2.61	4.33
chr10	80523704	-1.72	3.72	0.0657	21.38	0.51
chr10	80734486	0.794	4.19	0.368	9.71	2.95
chr10	80826960	0.803	3.86	0.369	10.24	2.43
chr10	80827215	1.38	4.84	0.116	11.98	23.39
chr10	80828643	0.914	4.53	0.3	14.37	11.74
chr10	80858545	-0.856	3.68	0.351	12.17	0.04
chr10	80911661	3.66	3.92	0.000225	0.15	6.5
chr10	80938529	4.63	5.12	4.56e-06	0.49	32.03
chr10	80955384	1.7	4.11	0.0579	2.33	5.51
chr10	81008360	-2.92	4.06	0.00255	23.07	-0.02
chr10	81045257	-2.49	3.91	0.00916	13.62	-0.02
chr10	81046157	-2.28	5.11	0.0119	39.32	0.46
chr10	81077593	-0.978	4.34	0.27	20.25	0.89
chr10	81091714	-1.98	4.23	0.0311	27.12	0.27
chr10	81107152	1.15	4.17	0.194	4.83	4.47
chr10	81107270	1.3	4.03	0.141	2.55	3.21
chr10	81205605	2	4.82	0.025	5.08	17.7
chr10	81220629	4.63	3.25	3.34e-05	0.03	5.33
chr10	81586604	0.301	3.44	0.741	8.21	4.8
chr10	8175253	-2.66	3.84	0.00557	21.49	0.02
chr10	81947992	0.15	4.12	0.884	11.59	2.39
chr10	82036309	5.05	3.67	6.56e-06	0.02	12.54
chr10	82203552	1.88	3.92	0.0374	3.16	6.08
chr10	82232169	-1.6	4.16	0.0792	19.21	0.1
chr10	82424021	1.16	4	0.195	4.99	5.2
chr10	82531922	5.85	4.73	2.34e-07	0.07	21.44
chr10	82895767	-1.87	2.84	0.0625	8.86	0.02
chr10	8411859	-2.78	3.7	0.00537	22.08	0.06
chr10	8458478	-1.52	3.16	0.113	10.54	0.17
chr10	84626310	-1.07	2.11	0.353	5.02	-0.01
chr10	85324944	5.09	3.97	4.85e-06	0.07	21.26
chr10	85899100	0.117	5.03	0.902	42.31	15.91
chr10	85899261	0.588	9.52	0.482	999	999
chr10	85931636	-1.85	3.82	0.0462	14.7	0.22
chr10	85954294	1.78	3.81	0.0528	2.59	9.65
chr10	86016981	2.34	3.76	0.0124	2.89	9.21
chr10	86053638	3.85	4.91	7.46e-05	0.61	25.9
chr10	86088092	1.4	5.77	0.105	24.45	43.66
chr10	88159766	-0.997	4.08	0.271	9.79	0.47
chr10	88160360	0.178	3.85	0.86	2.93	3.89
chr10	88160732	-2.97	3.56	0.00362	18.38	-0.02
chr10	88171448	-2.49	3.59	0.0109	11.47	0.07
chr10	88281565	-1.29	4.18	0.149	21	1.11
chr10	88281637	0.0215	4.89	0.99	24.3	19.18
chr10	88471042	-0.395	4.34	0.662	12.5	4.81
chr10	88519309	1.33	3.79	0.143	4.74	4.59
chr10	88542939	-2.25	4.05	0.017	31.33	0.22
chr10	88562257	-1.7	2.85	0.083	9.61	-0.02
chr10	88581480	2.85	3.6	0.0033	1.46	7.64
chr10	88648897	0.0448	3.91	0.981	11.34	1.7
chr10	88699353	0.163	4.01	0.875	7.25	3.6
chr10	88843893	-1.69	2.55	0.11	7.18	-0.01
chr10	88853851	0.742	4.19	0.399	7.11	6.67
chr10	88855343	0.153	4.86	0.869	14.32	9.99
chr10	88960938	-1.34	2.59	0.176	7.95	0.06
chr10	89264661	1.02	5.54	0.236	22.73	37.3
chr10	89395671	-0.999	2.8	0.308	4.13	0.05
chr10	89420656	2.71	3.16	0.00573	0.23	5.91
chr10	89578780	-2.03	4.34	0.0273	38.13	0.14
chr10	89622186	-1.21	5.27	0.164	45.64	5.53
chr10	89623349	-0.921	4.81	0.298	31.39	5.22
chr10	89736069	-1.24	2.96	0.202	10.94	0.47
chr10	89824742	-3.23	4.2	0.00106	24.63	-0.02
chr10	89830012	-4.97	3.5	2.96e-05	18.54	-0.01
chr10	89851547	-4.23	4.82	3.29e-05	50.78	-0.02
chr10	89868158	-2.51	3.6	0.0104	10.56	-0.02
chr10	89874255	-1.7	3.47	0.0759	8.49	-0.01
chr10	89912752	-2.82	3.72	0.0049	16.73	0.06
chr10	90031076	-4.15	4.2	8.22e-05	28.93	-0.03
chr10	90031323	-5.64	3.24	2.81e-05	9.37	0
chr10	90145511	-3.5	4.01	0.000608	22.16	-0.02
chr10	90173315	-1.05	2.83	0.289	5.66	0.17
chr10	90358114	-3.45	3.35	0.00147	16.82	-0.02
chr10	90515670	-2.29	2.63	0.0322	6.95	-0.02
chr10	90553712	-3.05	2.72	0.00565	10.07	-0.02
chr10	90646487	-2.25	2.97	0.0297	6.73	-0.01
chr10	90750444	-2.46	3.97	0.0109	15.57	-0.01
chr10	90844326	-2.16	2.73	0.0339	6.62	-0.02
chr10	91093798	-5.54	3.15	4.34e-05	8.26	0
chr10	91093950	-2.38	3.5	0.0154	13.21	-0.01
chr10	91097504	-0.509	3.21	0.607	6.88	0.95
chr10	91403799	-0.693	4.42	0.43	19.01	2.01
chr10	91461182	-0.419	4.51	0.637	19.63	5.16
chr10	91461317	0.419	4.64	0.639	12.96	10.67
chr10	91647807	-4.77	3.32	6.26e-05	17.29	-0.01
chr10	91847226	-2.92	2.9	0.00825	10.6	-0.02
chr10	91957691	-1.38	2.16	0.198	5.74	-0.02
chr10	92631706	-0.555	4.01	0.535	8.9	0.65
chr10	92665874	-1.83	2.65	0.0859	5.47	-0.02
chr10	92673748	-2.21	2.34	0.0552	5.28	-0.02
chr10	92752413	-1.86	3.59	0.0503	22.58	0.75
chr10	92766223	-0.481	3.82	0.6	6.23	0.46
chr10	92923244	-0.558	4.33	0.53	22.71	5.72
chr10	92958717	-3.11	3.97	0.00195	24.5	-0.03
chr10	92975226	-1.19	2.2	0.293	3.08	-0.03
chr10	92980196	0.879	4.64	0.314	11.17	13.37
chr10	93067417	-0.939	2.66	0.378	4.82	0.33
chr10	93145669	2.66	2.58	0.00756	0.68	4.18
chr10	93169835	1.07	5.71	0.21	31.19	47.83
chr10	93558135	-0.108	4.49	0.909	13.35	5.51
chr10	93683517	0.439	7.25	0.602	188.81	134.97
chr10	93861309	-2.01	4.32	0.0296	29.6	0.55
chr10	93901989	-3.38	3.52	0.00126	19.23	-0.03
chr10	93971220	-2.49	3.17	0.0152	11.8	-0.02
chr10	94000504	-0.585	3.77	0.516	11.38	0.55
chr10	94004694	-2.71	2.97	0.0103	12.32	-0.02
chr10	94050888	0.434	7.48	0.606	217.13	159.42
chr10	94147267	2.92	4.05	0.0021	2.46	13.69
chr10	94334273	0.628	4.58	0.474	10.38	9.57
chr10	94351466	-0.482	4.95	0.582	45.16	15.18
chr10	94351568	-0.657	5.29	0.445	60.7	13.47
chr10	94352788	-0.0937	5.23	0.922	35.23	14.61
chr10	94502180	-3.42	3.32	0.00166	13	-0.01
chr10	94502429	-2.15	3.64	0.024	18.45	0.11
chr10	94516151	3.33	4.03	0.000654	0	15.39
chr10	94516303	0.699	4.52	0.423	18.23	16.12
chr10	94516518	-3.41	3.55	0.00114	15.93	0
chr10	94582918	0.829	2.28	0.439	2.04	0.28
chr10	94661887	-1.19	2.72	0.226	6.14	0
chr10	94676353	-1.05	2.73	0.311	9.23	0.05
chr10	94969016	1.64	3.59	0.0711	6.44	11.18
chr10	95027442	-2.54	3.2	0.0134	9.23	-0.02
chr10	95256354	-1.09	5.77	0.202	93.14	16.34
chr10	95462401	-0.539	5.2	0.533	29.06	7.18
chr10	95475353	-5.31	5.01	1.61e-06	92.79	-0.02
chr10	95610582	1.55	2.27	0.125	1.28	2.53
chr10	96059381	4.53	3.83	1.92e-05	0.23	11.28
chr10	96122765	-0.209	4.69	0.821	20.87	5.24
chr10	96162112	-0.75	4.06	0.405	14.48	0.85
chr10	96163488	-1.04	3.94	0.252	12.44	1.8
chr10	96943545	0.188	4.28	0.836	8.78	6.83
chr10	97005320	-2.32	3.56	0.0156	11.06	-0.03
chr10	97055168	-1.24	4.9	0.16	33.2	1.07
chr10	97190304	-0.621	4.55	0.482	24.46	2.91
chr10	97277490	4.34	3.46	8.05e-05	0.13	6.02
chr10	97291980	3.81	4.25	0.000142	0.86	13.18
chr10	97321158	1.01	4.2	0.261	8.33	9.62
chr10	97416487	-0.27	5	0.766	25.83	10.1
chr10	97453735	0.239	7.18	0.776	197.56	112.85
chr10	97453880	0.284	5.54	0.741	42.47	27.86
chr10	97501751	-0.498	3.87	0.596	9.87	1.48
chr10	97505454	-1.87	3.09	0.059	5.72	-0.02
chr10	97515404	-2.96	4.71	0.00173	52.54	0.03
chr10	97517873	-4.55	4.02	3.35e-05	27.05	-0.01
chr10	97518647	-2.46	6.14	0.00584	167.29	4.97
chr10	97527864	-3.27	3.19	0.00278	7.74	-0.01
chr10	97552826	-3.07	3.79	0.00208	19.32	-0.02
chr10	97553638	-3.13	3.85	0.00167	24.52	0.01
chr10	97592254	-4.62	5.01	9.75e-06	65.35	-0.03
chr10	97597735	-4.46	4.48	2.59e-05	42.3	-0.02
chr10	977759	0.0684	5.49	0.941	45.7	25.32
chr10	97842144	-1.3	3	0.179	7.81	0.12
chr10	97849673	-0.104	4.41	0.918	13.87	3.41
chr10	97850023	-0.666	6.66	0.43	182.03	49.95
chr10	97889757	-0.175	5.33	0.841	34.7	13.98
chr10	97890288	0.533	4.89	0.537	18.38	16.8
chr10	97898107	-2.9	3.66	0.00345	20.23	-0.02
chr10	97989456	-0.202	4.07	0.845	9.58	1.67
chr10	98004321	-5.95	3.52	8.96e-06	25	0
chr10	98004417	-4.18	4.77	3.96e-05	69.21	0.02
chr10	98020067	-1.7	3.09	0.0799	8.85	0.11
chr10	98346819	0.359	6.06	0.674	71.13	58.48
chr10	98379058	4.91	4.21	4.27e-06	0	14.8
chr10	98400819	-0.557	3.76	0.546	10.98	1.64
chr10	98411864	-3.81	3.66	0.00044	20.25	-0.02
chr10	98455224	-4.15	3.66	0.00015	25.44	-0.01
chr10	98460645	-2.55	4.14	0.00711	18.21	-0.02
chr10	98486826	-2.34	2.87	0.0227	5.03	-0.03
chr10	98497267	-1.43	2.65	0.151	3.81	-0.02
chr10	98504208	-1.51	3.41	0.109	11.34	0.08
chr10	98508032	-1.83	4	0.0463	16.57	0.34
chr10	98525595	-0.243	3.26	0.819	4.02	0.45
chr10	98549451	-0.384	3.61	0.697	10.93	0.95
chr10	9867539	3.51	3.67	0.00037	0.98	9.62
chr10	98785589	-0.671	3.31	0.479	7.37	0.17
chr10	98917557	-1.51	3.05	0.131	6.08	0.07
chr10	98955597	0.466	2.69	0.658	3.63	0.69
chr10	98977974	-1.61	3.22	0.0962	12.13	0.18
chr10	99052415	-0.23	4.79	0.79	27.68	7.49
chr10	99052577	-0.968	3.72	0.29	15.26	0.53
chr10	99068932	2.25	2.25	0.0255	0.68	2.23
chr10	99078809	-0.133	4.34	0.9	19.06	4.12
chr10	99078970	-0.189	5.08	0.837	43.2	20.73
chr10	99094521	-0.0379	5.22	0.969	45.1	23.89
chr10	99094701	0.651	4.64	0.453	13.49	12.53
chr10	99161086	-0.687	6.64	0.416	171.64	38.06
chr10	99185815	0.0908	4.78	0.926	12.35	9.01
chr10	99205821	-0.509	4.9	0.561	26.04	5.07
chr10	99257634	-0.0803	4.69	0.932	16.43	2.88
chr10	99313457	-0.114	3.42	0.919	5.56	0.57
chr10	99393294	-0.106	4.34	0.928	9.86	3.67
chr10	99400328	-0.119	5.3	0.896	31.45	8.77
chr10	99408901	0.00834	3.58	1	7.23	0.52
chr10	99447237	1.7	6.54	0.0497	43.19	107.46
chr10	99496875	-0.16	5.91	0.854	58.02	25.5
chr10	99894381	-0.064	6.23	0.941	101.09	39.76
chr10	99930468	0.484	2.73	0.635	2.91	0.48
chr1	10003469	0.172	5.79	0.842	49.1	27.07
chr1	10010559	0.47	4.18	0.605	6.89	2.18
chr1	100151459	0.739	3.65	0.404	6.42	1.64
chr1	100232145	0.491	3.98	0.598	7.29	0.48
chr1	100274428	0.652	4.09	0.465	6.34	1.82
chr1	100435523	0.532	4.94	0.542	11.68	10.07
chr1	100494529	0.75	4	0.389	12.32	5.68
chr1	100503630	0.532	6.73	0.531	111.34	84.54
chr1	100504385	-0.53	4.44	0.549	27.27	1.55
chr1	100504479	-4	3.16	0.000556	14.57	0
chr1	100543340	-2.56	4.52	0.00605	48.84	0.05
chr1	1005441	1.03	4.7	0.241	10.95	10.94
chr1	100598549	-0.119	5.82	0.891	70.92	25.71
chr1	100598729	0.773	4.99	0.369	19.48	18.12
chr1	100715390	-0.00948	5.48	0.993	44.22	9.88
chr1	100828662	6.01	4.64	1.37e-07	-0.01	21.31
chr1	100843361	-1.46	3.12	0.127	8.65	-0.02
chr1	100909815	-1.25	3.75	0.167	15.59	0.18
chr1	10092760	1.44	4.46	0.101	3.08	11.92
chr1	10093015	0.829	4.81	0.345	14.3	13.97
chr1	100988803	-0.338	3.16	0.744	5.62	0.4
chr1	101001756	-1.75	3.33	0.0663	9.77	0.05
chr1	101360417	-0.32	5.25	0.713	47.81	10.69
chr1	101362317	-0.00164	4.02	1	4.17	0.57
chr1	101491393	0.424	5.21	0.626	27.59	16.04
chr1	101577809	0.333	4.1	0.719	13.3	5.28
chr1	101585069	4.51	3.82	2e-05	0.02	8.86
chr1	101594159	2.34	4.48	0.0107	2.77	14.8
chr1	101644519	-3.09	4.3	0.00156	40.54	0.02
chr1	101644972	-2.01	3.63	0.0364	17.75	-0.01
chr1	101665117	-2	3.93	0.0319	22.87	0.06
chr1	101704555	-0.808	4.06	0.37	12.37	0.29
chr1	101759124	-2.78	4.63	0.00336	53.31	0.12
chr1	101759481	-3.24	3.81	0.0014	23.02	-0.02
chr1	101775319	-2.66	4.99	0.00412	54.47	0.26
chr1	101823120	-0.545	3.49	0.576	5.85	0.21
chr1	101836969	-1.82	3.79	0.0499	11.68	0.16
chr1	101873574	-3.52	4.46	0.00038	37.44	-0.02
chr1	10233826	-1.96	3.75	0.0363	16.13	-0.02
chr1	10270526	0.8	6.49	0.346	75.62	75.51
chr1	10311955	-2.19	3.46	0.0221	22.59	-0.02
chr1	10400060	4.46	4.09	2.5e-05	0.08	9.15
chr1	104068556	-0.134	4.4	0.889	11.03	4.19
chr1	10438730	0.489	3.64	0.604	5.61	0.84
chr1	104480634	-2.1	2.49	0.0509	6.73	-0.01
chr1	1045314	4.78	4.67	4.37e-06	0.66	18.74
chr1	10458959	0.633	6.12	0.457	50.09	39.43
chr1	10490051	0.443	4.16	0.625	9.34	2.39
chr1	10490498	0.64	5.06	0.46	14.3	9.5
chr1	1051533	0.289	4.33	0.746	17.3	9.62
chr1	1051609	0.652	4.95	0.447	29.49	26.55
chr1	1051712	0.918	4.4	0.295	11.55	14.46
chr1	105249683	-0.463	2.71	0.658	6.54	0.31
chr1	10532644	0.381	5.71	0.659	35.19	18.66
chr1	10534967	0.552	4.71	0.53	13.64	10.93
chr1	105530064	-1.8	3.27	0.0664	9.36	0.03
chr1	10571103	0.774	4.51	0.374	10.57	3.61
chr1	10706598	1.83	3.7	0.048	3.15	4.91
chr1	107270009	-1.86	2.08	0.0869	3.68	-0.01
chr1	1072850	-0.964	3.11	0.321	7.63	0.03
chr1	10739838	2.27	3.18	0.0199	1.86	3.22
chr1	107599306	0.0542	4.72	0.956	20.26	5.59
chr1	107683678	-2.29	2.63	0.0322	7.79	-0.01
chr1	108478256	-3.01	4.13	0.00191	21.9	-0.03
chr1	108559238	3.65	3.91	0.000233	1.13	11.49
chr1	108614449	-1.43	3.35	0.126	17.14	0.01
chr1	109076626	2.46	4.69	0.00661	5.94	19.52
chr1	109094301	-1.32	3.9	0.145	21.12	0.13
chr1	109102548	1.23	6.24	0.15	50.91	71.04
chr1	109203700	-3.23	4.2	0.00106	25.98	-0.03
chr1	109234908	0.458	6.8	0.587	112.33	78.26
chr1	109246815	-1.25	4.13	0.171	30.7	0.1
chr1	109289216	0.696	7.53	0.407	193.79	149.74
chr1	109373286	4.21	3.98	3.86e-05	0.05	10.05
chr1	109419561	0.737	5.35	0.389	19.86	21.07
chr1	109504012	-0.23	3.35	0.83	6.58	-0.02
chr1	109505826	0.871	3.88	0.323	4.63	3.21
chr1	109506098	0.629	6.28	0.457	76.81	59.26
chr1	109584676	0.694	4.9	0.422	13.17	11.06
chr1	109618644	0.448	6.67	0.595	103.23	59.21
chr1	109633321	0.0752	6.58	0.929	118.99	54.9
chr1	109633548	0.933	5.01	0.28	18.22	14.88
chr1	109642686	0.496	4.18	0.577	8.09	2.28
chr1	109642803	1.43	5.34	0.0984	13.26	29.58
chr1	109660381	4.34	3.98	3.86e-05	0	16.17
chr1	109677240	3.31	4.5	0.000477	1.61	14.31
chr1	109800394	3.78	3.43	0.000317	0.16	6.48
chr1	109806379	1.4	4.42	0.113	5.31	3.87
chr1	109934532	-1.25	3.75	0.167	19.9	0
chr1	109940638	2.45	5.57	0.00609	12.39	53.09
chr1	109969140	0.408	5.81	0.637	34.75	17.05
chr1	11000315	-1.65	3.87	0.0702	13.78	-0.02
chr1	110026863	0.697	5.91	0.415	39.99	37.77
chr1	110036661	1.15	4.94	0.186	5.7	12.59
chr11	100552029	-1.24	4.24	0.166	21.85	0.47
chr11	100558112	-0.12	3.88	0.902	9.67	3.49
chr1	110070105	-1.29	3.93	0.163	16.11	0.45
chr11	100734058	4.02	3.67	0.000132	0.2	8.15
chr11	100747737	-1.8	3.27	0.0664	17.61	0.02
chr11	100781740	-1.83	3.94	0.0492	26.7	0.63
chr1	110091198	0.367	6.08	0.67	58.57	26.28
chr11	100919954	3.75	3.09	0.000345	0.16	5.25
chr1	110158776	-1.02	5.02	0.236	53.35	3.68
chr1	110162359	0.671	4.66	0.443	9.79	6.95
chr1	110163620	0.276	4.74	0.753	15.32	6.34
chr1	11021251	0.296	3.54	0.759	5.06	1.53
chr11	102164920	-0.513	3.52	0.583	9.11	0.51
chr11	102188182	-1.23	5.62	0.155	65.78	7.39
chr11	102212759	1.51	4.4	0.0903	4.32	5.86
chr11	102217937	0.224	7.36	0.79	225.53	133.18
chr11	102239393	-0.922	3.08	0.354	6.88	0.08
chr11	102301374	-2.58	4.08	0.00733	19.24	0.03
chr11	102322566	0.696	4.67	0.429	12.76	9.88
chr11	102345210	-2.02	3.88	0.0324	22.25	0.05
chr11	102366052	-2.62	5.66	0.00383	120.3	1.41
chr11	102417364	-3.76	4.71	0.000182	64.67	0.06
chr11	102417818	-3.71	5.28	0.000145	94.92	0.08
chr11	102424835	-2.85	4.21	0.00292	24.66	0.01
chr11	102431610	-1.89	3.69	0.0429	16.19	0.22
chr11	102435062	-1.77	3.34	0.063	16.15	0.12
chr11	102482250	-1.98	3.84	0.0363	17.38	0
chr11	102604174	1.74	3.47	0.0603	3.31	3.23
chr11	102899221	-1.92	3.14	0.0522	8.02	0.03
chr11	102962932	0.346	6.2	0.685	73.43	41.1
chr11	102980103	0.826	4.62	0.346	9.45	8.18
chr1	110305747	2.98	3.79	0.00174	1.56	6.48
chr11	10315137	1.82	4.31	0.0424	6.19	12.31
chr11	10320086	-1.44	3.44	0.131	9.99	0
chr11	10332182	-1.33	3.11	0.162	9.04	-0.02
chr11	10336424	-2.87	4.71	0.00247	58.64	0.02
chr11	103519657	-3	4.01	0.00224	29.47	0.03
chr1	110358810	-0.98	3.62	0.295	9.24	0
chr1	110359297	-1.81	4.16	0.0496	22.69	-0.03
chr1	110444514	1.95	3.79	0.0356	3.43	2.89
chr1	110449007	-1.89	4.83	0.0348	42.66	0.85
chr1	110453365	0.277	4.23	0.756	7.14	3.61
chr11	104576720	-2.76	2.49	0.0135	6.94	-0.01
chr1	11046066	-2.35	4.05	0.0122	26.12	0
chr11	10463836	-2.69	4.34	0.00422	37.28	0.08
chr11	10476602	0.725	4.47	0.41	11.08	5.13
chr11	10477521	0.868	4.47	0.319	7.28	6.95
chr1	110527295	0.824	5.95	0.334	45.03	35.13
chr1	110527365	0.48	6.39	0.573	87.15	61.36
chr11	10562773	0.557	7.87	0.507	302.74	227.1
chr1	110572366	1.41	3.73	0.124	3.27	2.66
chr1	110577178	0.333	4.98	0.702	20.26	6.36
chr11	105862696	4.33	2.96	0.000101	0.01	6.49
chr11	105893201	-0.573	5.86	0.501	67.99	16.89
chr11	105948208	-0.184	6.2	0.83	81.83	30.74
chr11	105962395	-2.84	3.07	0.00715	9.69	-0.01
chr11	105963405	-1.83	2.94	0.0765	11	-0.03
chr11	106914550	-2.89	3.78	0.00393	23.89	0
chr1	11072645	0.321	4.88	0.711	12.56	6.07
chr11	107328549	0.367	4.8	0.683	19.02	8.59
chr11	107436475	0.0485	4.96	0.963	24.22	7.9
chr1	110752767	1.26	4.66	0.151	11.96	15.51
chr11	10764535	3.41	4.25	0.000412	1.97	14.18
chr11	107670164	0.399	3.24	0.678	3.65	0.63
chr1	1107710	-0.728	3.74	0.432	13.68	0.58
chr11	107711644	-0.433	4.93	0.618	34.03	5.21
chr11	10772513	1.29	4.45	0.14	11.64	11.51
chr11	10772736	0.579	5.28	0.502	24.62	18.33
chr11	107735121	-1.32	3.62	0.154	13.21	0.22
chr11	107798908	-0.544	4.34	0.534	25.83	4.02
chr11	107798994	-0.159	4.09	0.863	14.7	5.35
chr11	107832412	-2.06	3.47	0.0339	20.77	0.05
chr11	107879647	1.21	5.4	0.161	11.8	19.93
chr11	107992154	0.981	4.86	0.259	8.73	11.84
chr11	108070893	0.0215	4.13	1	14.05	2.31
chr11	108093461	0.47	6.48	0.581	88.79	56.42
chr11	108093768	-0.0466	4.91	0.961	18.1	5.08
chr11	108094395	2.96	4.19	0.00156	0	10.02
chr11	108094695	-1.95	4.09	0.0333	25.01	-0.01
chr11	108096189	-0.382	4	0.679	14.7	1.04
chr11	10830455	0.174	5.47	0.842	28.4	11.72
chr11	108338249	0.55	6.94	0.515	132.86	89.99
chr11	108368490	0.774	6.05	0.364	48.5	34.41
chr11	108464267	-0.935	4.04	0.301	22.08	0.1
chr11	108464510	0.591	4.73	0.497	15.7	8.64
chr11	108535562	1.18	4.44	0.18	11.14	11.3
chr11	108535723	0.299	6.97	0.724	167.86	105.44
chr11	108568791	-0.0778	3.22	0.969	4.7	0.31
chr11	108570285	-2.03	3.88	0.0312	25.53	0.03
chr11	108597009	-2.35	4.2	0.012	37.78	0.08
chr11	108604393	-5.55	4.02	3.26e-06	35.06	0
chr11	108604488	-1.08	4.41	0.222	33.03	2.92
chr11	10879670	-0.19	5.5	0.826	41.69	14.28
chr1	110881052	1.11	6.21	0.195	50.69	62.01
chr1	110881424	0.343	6.34	0.685	88.22	51.53
chr1	110881782	0.0223	5.89	0.985	61.02	19.93
chr1	110882550	2.45	5.31	0.00652	3.97	45.99
chr1	110882605	-4.51	3.65	8.05e-05	23.36	0
chr1	110884007	3.32	4.51	0.000465	0.28	13.1
chr1	110886531	0.413	3.19	0.696	3.59	0.03
chr1	110950413	0.9	8.48	0.285	999	999
chr11	109734962	-1.86	3.09	0.059	11.01	-0.02
chr11	109735064	-4.62	2.35	0.000997	6.72	0
chr11	109811707	3.75	4.19	0.000177	1.14	13.76
chr11	109817176	0.717	5.68	0.4	39.19	30.44
chr11	109841461	-1.72	3.4	0.0764	13.08	0.05
chr11	109855816	-1.98	3.76	0.0335	18.43	0.05
chr11	109870990	-2.37	5.14	0.00867	75.75	2.1
chr11	109948729	-1.89	4.49	0.0364	41.82	0.22
chr11	109948802	-2.38	4.39	0.0111	50.06	-0.02
chr11	109963491	-0.0546	4.13	0.967	9.4	3.11
chr11	109968575	1.23	5.52	0.154	38.71	44.72
chr11	110001595	4.2	3.32	0.000131	0.03	7
chr11	110019715	2.14	3.69	0.0202	2.67	7.98
chr11	110045058	1.86	3.9	0.04	3.2	4.92
chr11	110072224	0.858	3.54	0.337	5.1	2.33
chr11	110220615	-2.15	3.89	0.0218	16.53	0
chr11	110300796	1.01	4.9	0.247	13.34	20.75
chr11	110668414	-5.03	3.55	2.35e-05	20.78	0
chr11	111238549	-2.36	3.81	0.0131	17.36	0.08
chr11	111250058	-3.75	5.08	0.000141	61.78	0.17
chr11	111288672	-2.5	4.25	0.00836	23.14	0.05
chr11	111397529	-4.08	5.19	4.42e-05	109.65	0.04
chr11	111473011	0.604	4.61	0.494	6.28	9.96
chr11	111473144	0.674	6.25	0.427	75.72	69.3
chr11	111700492	-1.4	3.33	0.139	15.31	0.03
chr11	111742280	-0.186	4.32	0.855	16.11	4.13
chr11	111749900	0.598	7.37	0.478	223.31	166.02
chr11	111749943	0.401	8.85	0.632	999	999
chr11	111750151	0.496	7.61	0.556	262.62	167.8
chr11	111802684	1.32	3.26	0.148	2.82	0.86
chr11	111895829	2.02	4.63	0.0236	2.65	16.26
chr11	111896134	0.684	5.46	0.425	27.35	24.42
chr11	111921613	-1.61	3.12	0.104	10.33	-0.01
chr11	111940907	-0.107	3.54	0.925	11.33	1.6
chr11	111945058	0.97	4.63	0.263	8.16	8.75
chr11	111957564	0.217	5.45	0.807	25.35	12.01
chr11	111968610	6.09	5.39	3.49e-08	0.16	53.68
chr11	111984359	0.412	2.24	0.717	2.28	0.14
chr1	11120214	0.959	4.92	0.269	15.9	18.61
chr11	112097025	0.124	4.53	0.899	10.92	4.48
chr11	112097341	0.391	5.79	0.646	55.18	38.97
chr1	11123216	-0.841	3.85	0.365	9.17	0.1
chr11	112454224	-2.81	3.42	0.00586	13	-0.02
chr11	112529486	-1.14	2.69	0.259	5.05	0.08
chr11	113185325	0.394	4.84	0.655	17.2	13.37
chr1	111323688	0.485	3.96	0.593	5.76	1.94
chr11	113318890	2.57	3.29	0.00779	1.67	6.71
chr11	113458331	0.954	5.28	0.27	38.62	30.02
chr11	113464596	2.37	4.34	0.00972	6.57	13.77
chr11	113644495	0.604	4.55	0.49	11.62	10.87
chr11	113644575	-0.781	4.46	0.377	32.46	6.09
chr11	113644836	0.784	3.84	0.39	11.32	7.33
chr11	113746489	0.841	4.32	0.342	5.87	7.54
chr11	113953670	5.2	4.5	1.34e-06	0.13	24.71
chr1	111415728	-1.33	5.21	0.128	61.78	2.21
chr1	111422765	0.683	4.47	0.437	11.46	5.43
chr1	111423782	1.9	4.9	0.0333	13.74	18.32
chr11	114271304	0.576	6.62	0.497	85.15	65.73
chr11	114310119	1.45	5.19	0.097	12.79	20.39
chr1	111506576	0.709	4.92	0.417	16.36	9.76
chr1	111506776	0.544	7.24	0.519	193.42	144.57
chr1	111506978	2.52	4.84	0.00559	4.5	24.61
chr11	115093376	-3.19	4.59	0.00103	52.27	0.03
chr11	115578481	-1.02	1.91	0.375	3.93	-0.03
chr11	115795811	-4.19	3.32	0.000303	8.45	-0.01
chr11	115796053	-3.08	3.8	0.00199	21.72	-0.02
chr11	115846531	-1.66	3.52	0.0754	10.85	0.29
chr11	115867091	-3.9	4.18	0.000205	38.44	-0.03
chr11	115867160	-5.75	4.2	1.5e-06	44.1	-0.01
chr11	115944788	-3.1	3.82	0.0019	13.71	-0.02
chr11	116643728	-0.0291	5.13	0.983	25.63	11.97
chr11	116658772	0.43	5.71	0.617	45.13	33.09
chr11	116724425	-1.25	3.75	0.167	11.9	0.13
chr1	111682845	0.612	4.94	0.479	11.94	11.24
chr11	116891762	-0.384	3.61	0.697	9.33	0.64
chr11	116969288	0.471	6.07	0.579	60.42	50.72
chr11	117014718	-0.0304	5.06	0.982	33.74	9.66
chr11	117014952	0.456	5.01	0.602	18.87	13.58
chr11	117031751	4.25	3.74	5.54e-05	0.07	10.25
chr11	117049402	-0.0851	4.94	0.933	35.86	12.78
chr11	117049460	1.1	5.24	0.204	24.1	32.62
chr11	117101115	-1.16	3.57	0.221	10.25	0.1
chr11	117102811	-0.0246	4.3	1	14.46	6.08
chr11	117103253	0.602	4.07	0.504	6.77	5.86
chr11	117198440	-0.316	4.76	0.723	33.78	8.82
chr11	117198538	0.0579	4.27	0.955	18.99	8.17
chr11	117198795	0.337	3.7	0.72	5.08	2.44
chr11	117309270	-1.35	3.82	0.135	18.38	1.23
chr11	117327315	-4.21	4.8	3.44e-05	70.21	-0.02
chr11	117609156	1.31	3.57	0.156	9.98	6.91
chr1	111762623	-2.67	4.24	0.00498	19.13	-0.02
chr11	117778078	1.69	5.08	0.0533	14.59	20.18
chr11	117857063	0.355	5.85	0.678	48.95	29.08
chr11	117857946	-3.59	3.18	0.000997	11.75	0
chr11	117858046	-1.56	3.73	0.095	17.18	0.04
chr11	117881848	-2.35	4.97	0.0101	50.97	0.25
chr11	117924286	-0.198	3.24	0.847	5.5	0.1
chr11	118099300	-1.09	2.42	0.286	2.91	-0.02
chr11	118111571	-0.324	3.54	0.728	11.95	0.75
chr11	118112389	-0.163	3.75	0.87	9.92	0.93
chr11	118122954	-0.595	4.29	0.506	19.08	3.54
chr11	118123074	-0.275	5.28	0.754	52.83	16.29
chr11	118123602	-0.592	3.26	0.539	8.83	0.21
chr11	118187533	-0.417	3.93	0.646	6.67	0.2
chr11	118209454	1.17	3.74	0.195	5.1	2.99
chr11	118230281	-0.27	8.02	0.748	999	168.75
chr11	118307024	1.34	5.48	0.121	20.49	40.28
chr11	118401605	3.1	3.9	0.00113	0.07	15.04
chr11	118401903	-0.203	3.88	0.842	9.05	1.44
chr11	118436782	0.177	4.95	0.841	25.27	8.02
chr11	118443116	0.0963	4.62	0.917	16.19	7.18
chr11	118444116	2.06	4.52	0.0223	3.57	7.23
chr11	118479440	3.35	5.53	0.000343	3.88	48.85
chr11	118481879	1.39	3.38	0.134	1.85	2.47
chr11	118566667	-2.78	3.82	0.00461	13.82	-0.03
chr11	118567432	-3.54	4.35	0.000438	42.18	-0.03
chr11	11863490	0.433	4.88	0.62	15.95	13.56
chr11	11864954	1.63	4.16	0.0685	4.71	7.75
chr11	118691884	-3.47	5.16	0.000293	75.74	0.12
chr11	11870953	0.584	3.63	0.541	5.1	0.82
chr11	118709779	-2.13	3.96	0.0242	19.7	0.03
chr11	118740996	0.621	4.09	0.481	12.53	9.02
chr11	118741053	-5.33	3.19	3.74e-05	17.48	0
chr11	118743274	-1.91	3.63	0.0441	13.62	0
chr11	118757602	-2	4.36	0.0294	28.13	-0.02
chr11	118777908	0.454	4.7	0.603	9.35	6.32
chr11	118783214	2.16	4.69	0.0169	2.61	12.31
chr11	118796732	-0.0968	4.2	0.937	10.82	2.13
chr11	118797217	-1.76	4.36	0.0512	23.36	-0.02
chr11	118798977	0.079	4.86	0.93	22.79	7.73
chr11	118799334	-0.477	3.75	0.622	5.57	-0.02
chr11	118867797	-0.553	3.97	0.556	8.67	0.13
chr11	118889074	0.577	4.35	0.509	11.05	6.82
chr11	118889194	0.377	5.38	0.66	42.13	25.93
chr11	118889451	0.0238	5.02	0.982	23.36	9.48
chr11	118901722	0.588	5.3	0.495	19.75	16.33
chr11	118928108	0.0767	5.54	0.931	57.8	30.22
chr11	118928206	4.25	4.71	2.26e-05	-0.01	29.61
chr11	118936316	1.52	3.72	0.0962	3.43	2.17
chr11	118938218	0.0605	5.38	0.951	39.54	9.79
chr11	118955592	0.452	5.96	0.594	60.29	36.44
chr11	118955834	-0.445	4.1	0.621	13.49	2.44
chr11	118956398	2.14	4.45	0.0176	1.88	10.88
chr11	118958610	4.8	4.7	3.98e-06	0	18.17
chr11	118966112	1.3	4.76	0.136	7.98	18.73
chr11	118966284	-0.0523	3.76	0.957	5.4	0.05
chr11	118966388	-0.588	4.89	0.505	43.37	4.67
chr11	118972601	0.583	4.79	0.506	15.54	14.95
chr11	118972908	-0.297	5.38	0.73	44.52	8.87
chr11	118992196	0.119	5.32	0.898	16.27	6.81
chr11	119039397	-0.631	4.99	0.468	32.3	5.98
chr11	119076641	0.583	4.51	0.511	8.84	9.13
chr11	119189138	3.82	4.26	0.000138	0	9.38
chr11	119189626	1.49	6.3	0.0839	48.23	65.63
chr11	119205043	0.315	5.28	0.721	46.78	20.37
chr11	119205203	0.119	6.34	0.892	111.52	53.91
chr11	119227179	1.56	3.91	0.0863	2.3	6.67
chr11	119227608	1.78	4.05	0.0493	3.58	10.88
chr11	119234968	3.31	4.02	0.000702	0.9	18.52
chr11	119245655	4.38	4.79	1.65e-05	0.45	27.57
chr11	119252443	1.36	7.11	0.111	113.57	142.54
chr1	111946121	1.21	2.49	0.208	2.66	1.86
chr11	119544659	-2.4	4.17	0.0111	18.59	0.01
chr11	119599951	-0.378	3.93	0.682	12.39	4.47
chr11	119600190	-0.0178	3.33	1	5.38	1.56
chr11	119765804	3.6	3.41	0.000352	0.18	9.02
chr11	120107501	3.53	4.86	0.000238	2.5	29.2
chr1	112016567	-2.45	3.67	0.0107	24.96	-0.03
chr11	120173926	0.526	3.96	0.561	7.55	1.12
chr11	120195966	-0.0804	4.43	0.946	19.42	6.04
chr11	120205880	0.0777	4.22	0.953	14.25	3.12
chr11	120206906	-0.0367	4.85	0.98	24.32	12.16
chr11	120210420	3.35	4.32	0.000552	0.64	12.3
chr11	120214313	-0.549	3.58	0.561	12.27	0.31
chr11	120215240	-0.0646	3.66	0.954	8.02	0.59
chr11	120435839	-1.41	4.47	0.115	30.53	2.39
chr1	112050989	0.604	4.49	0.495	5.26	2.39
chr11	120528489	-2.17	3.07	0.0291	6.71	-0.03
chr11	120580699	-2.81	3.58	0.00462	15.5	-0.03
chr1	112058947	-0.583	3.69	0.525	8.51	0.3
chr11	120706725	-3.42	5.11	0.00035	97.52	0.36
chr11	120894773	-0.781	4.5	0.379	21.49	2.87
chr11	121163392	0.0814	5.74	0.929	48.64	26.7
chr11	121289412	-1.91	3.93	0.0423	23.2	1.1
chr11	121293573	-2.58	3.39	0.00972	14.59	-0.02
chr11	121301167	-2.95	3.36	0.00364	12.58	-0.03
chr11	12132013	2.94	4.77	0.00145	2.81	24.14
chr11	121332632	-3.14	3.32	0.00267	8.01	-0.02
chr11	121335551	-2.35	3.7	0.0153	8.3	0
chr11	121338836	-3.04	4.15	0.00172	21.1	-0.03
chr1	112135575	-1.02	4.74	0.249	38.57	3.91
chr11	121356107	-0.568	3.13	0.556	8.65	1.02
chr1	112135708	-1.27	3.95	0.169	16.53	0.04
chr11	12136304	6.22	4.85	5.67e-08	0	28.88
chr1	112142519	0.218	4.01	0.804	2.88	2.89
chr11	121428279	-2.19	3.46	0.0221	10.88	0.04
chr11	121440878	-3.09	3.81	0.0019	15.97	-0.02
chr11	121446130	-2.73	4.11	0.00438	20.46	-0.02
chr11	121638343	-2.81	2.53	0.011	4.85	-0.01
chr11	12171561	2.36	5.07	0.00881	8.83	28.81
chr11	12188865	4.64	4.27	1.25e-05	0.24	12.52
chr11	12196201	-1.72	4.38	0.0585	38.09	0.25
chr11	12217464	-0.072	3.4	0.945	4.71	0.25
chr11	12222849	4.36	4.77	1.76e-05	0.85	28.24
chr11	12222942	7.92	4.37	4.69e-09	0	20.6
chr11	122269065	-2.09	1.97	0.0685	4.37	-0.01
chr11	12246325	-0.866	3.12	0.367	9.53	0.36
chr11	122617032	-1.95	3.74	0.0363	15.07	0.01
chr11	122619844	-1.18	3.4	0.201	11.35	0.73
chr11	122679383	-1.87	2.97	0.067	4.85	-0.02
chr11	122714153	-1.98	3.06	0.0517	9.88	-0.01
chr11	122722499	-1.58	2.62	0.125	4.33	-0.02
chr11	122727471	-2.46	3.98	0.0105	23.42	-0.02
chr11	122771715	-1.85	3.08	0.0628	12.32	0.03
chr1	112290086	0.896	4.13	0.315	6.71	2.01
chr11	122941343	-1.2	3.26	0.218	9.27	0.08
chr1	112298169	-0.241	6.68	0.776	144.91	50.82
chr1	112298498	-0.193	4.23	0.83	11.78	2.31
chr11	123118092	0.878	3.42	0.347	2.22	2.77
chr11	123132380	0.0187	3.81	1	8.66	1.17
chr11	123173676	-3.32	4.28	0.000762	31.09	-0.03
chr11	123174825	-2.2	3.47	0.0221	6.16	0.02
chr11	123229067	-3.45	4.13	0.000557	26.6	-0.03
chr11	123242364	-2.98	3.19	0.00443	13.38	-0.02
chr11	123345148	-2.28	3	0.0277	11.05	-0.02
chr11	123430942	-3.22	3.59	0.00151	12.79	-0.03
chr11	123612406	0.542	4.41	0.549	7.61	7.49
chr11	123940269	1.69	3.77	0.0609	4.35	3.07
chr11	123941806	-1.46	3.53	0.117	15.97	-0.02
chr11	123986126	1.15	4.18	0.2	9.04	4.42
chr11	124078244	5.69	4.31	5.15e-07	0.01	12.47
chr11	124405922	2.5	3.3	0.0101	2.27	7.55
chr11	124456345	1.03	2.39	0.283	2.04	0.5
chr11	124492733	0.575	6.32	0.499	76.11	55.12
chr11	124537728	5.49	4.37	1.01e-06	-0.01	16.46
chr11	124543731	0.152	3.99	0.873	8.83	2.44
chr11	124662202	-0.487	3.2	0.631	9.56	0.51
chr11	124670320	0.299	5.5	0.728	40.9	24.07
chr11	124746349	1.45	4.83	0.0986	9.9	16.04
chr11	124823931	0.649	6.48	0.445	84.12	64.18
chr11	124906896	2.92	2.92	0.00365	0.71	6.07
chr11	124932915	-2.89	4.42	0.00243	39.17	0.06
chr11	124942566	-1.92	3.63	0.0441	9.11	0
chr11	124981647	0.0288	5.47	0.98	47.55	19.52
chr11	124981800	-0.0245	3.87	1	7.29	1.02
chr11	125322738	0.812	3.06	0.397	4.62	1.03
chr11	125384315	-2.69	4.93	0.00364	79.65	0.75
chr11	125384626	-0.537	3.27	0.57	10.2	0.24
chr11	125402785	4.23	3.54	5.94e-05	0.16	6.42
chr11	125423056	5.42	4.31	1.29e-06	0.04	18.84
chr11	125439161	1.49	4.14	0.0918	5.32	13.84
chr11	125439271	0.426	4.5	0.64	14.05	13.61
chr11	125462464	0.534	7.04	0.527	158.09	108.23
chr11	125462709	-0.113	5.69	0.898	64.81	24.69
chr11	125495816	0.774	6.45	0.362	68.69	58.36
chr11	125757483	-5.37	3	7.5e-05	9.91	0
chr11	125757616	0.97	4.4	0.273	5.15	10.87
chr11	125773121	0.694	5.51	0.417	37.32	25.5
chr11	125793119	1.12	3.13	0.218	3.08	2.12
chr11	125932840	1.07	3.28	0.25	1.73	3.43
chr11	125933050	1.05	3.19	0.275	2.81	3.86
chr11	125933190	1.12	3.45	0.221	2.75	4.35
chr11	126059190	-2.47	3.99	0.0101	22.14	0
chr11	126081572	0.473	5.08	0.587	13.52	9.22
chr11	126138865	0.595	8.8	0.477	999	999
chr11	126139024	0.692	7.37	0.411	199.66	160.4
chr11	126154941	-0.504	3.6	0.585	12.76	0.03
chr11	126167093	2.62	3.33	0.00663	1.04	6.73
chr11	126173867	0.477	4.73	0.582	10.17	6.08
chr11	126216057	4.58	4.98	7.84e-06	0.49	35.31
chr11	126216362	4.33	4.12	2.26e-05	0.13	12.17
chr11	126290438	2.31	4.36	0.0107	5.28	17.32
chr11	126350802	1.26	4.11	0.163	5.33	4.14
chr11	126570951	-2	2.78	0.0577	7.58	-0.02
chr11	12695884	3.29	6.66	0.000343	26	159.41
chr11	12714341	4.96	3.26	1.14e-05	0	6.8
chr1	112810792	-1.25	3.15	0.195	11.1	0.22
chr11	128159232	-1.98	3.51	0.0383	12.59	0.24
chr11	128160127	-2.13	3.52	0.0293	10.95	0.04
chr11	128188952	-3.92	4.2	0.000191	32.18	-0.03
chr11	128212931	-2.51	3.18	0.0142	9.55	-0.02
chr11	1283931	1.32	5.13	0.129	18.94	22.76
chr11	128421710	-3.59	4.52	0.000303	44.56	-0.02
chr11	128422796	-4.05	3.92	0.00016	23.44	-0.02
chr11	128423014	-3.34	4	0.000906	21.74	-0.02
chr11	128563916	-2.42	3.65	0.0118	13.87	0.08
chr11	128627326	-1.35	3.64	0.142	8.43	0.34
chr1	112912479	2.03	3.65	0.0278	0.8	2.21
chr11	129234208	1.19	4.17	0.179	6.81	7.49
chr1	112942287	-2.01	3.71	0.0341	21.72	-0.02
chr11	129596277	3.72	3.52	0.000233	0.53	13.76
chr11	129620925	1.62	3.62	0.0737	2.3	4.99
chr11	129830308	0.0639	3.85	0.96	12.98	2.44
chr11	129872808	0.638	5.4	0.456	27.64	21.29
chr11	129873063	0.57	5.41	0.505	38.22	29.11
chr11	129939735	0.369	5.29	0.666	35.87	23.86
chr11	130022044	-1.02	2.61	0.298	5.31	-0.02
chr11	130036378	-0.162	3.36	0.86	9.06	0.43
chr1	113008908	0.144	4.65	0.873	14.94	6.54
chr1	113009160	-4.4	3.51	0.000139	20.75	0
chr11	13011204	6.69	5.01	9.87e-09	0	31.53
chr11	130392299	4.81	3.69	1.48e-05	0.04	11.78
chr1	113051333	0.108	3.3	0.942	4.43	1.24
chr11	130786406	0.97	5.77	0.259	34.73	44.3
chr11	13095358	-0.893	2.98	0.365	10.22	0.03
chr11	13127056	4.1	4.01	6.19e-05	0.71	8.07
chr1	113160906	-0.758	4.7	0.395	36.2	0.21
chr1	113162331	0.34	8.15	0.685	999	258.41
chr11	131763230	-3.63	3.21	0.000931	13.05	-0.01
chr11	131941315	0.942	3.59	0.293	4.08	1.39
chr11	131963937	-2.7	2.45	0.015	7.89	-0.01
chr1	113211484	-2.38	4.49	0.0106	52.53	0.02
chr1	11322845	0.228	5.7	0.788	43.19	19.43
chr1	113243508	1.41	5.35	0.105	16.33	19.4
chr1	113247880	0.99	5.05	0.252	11.43	7.18
chr11	132952834	0.611	3.02	0.512	3.39	4.99
chr11	13299080	-1.86	4.14	0.042	18.43	0.58
chr11	1330810	1.4	4.41	0.115	5.31	17.95
chr11	1331100	0.612	4.27	0.487	5.44	5.33
chr11	133139392	-4.23	3.36	0.000267	13.41	-0.01
chr1	113361874	4.27	4.05	2.99e-05	0.45	10.65
chr11	133797668	1.39	3.27	0.141	0.87	3.15
chr11	134093955	0.0798	5.01	0.937	24.84	10.65
chr11	134098702	-0.993	3.4	0.282	9.89	-0.03
chr11	134123284	0.258	3.96	0.78	10.72	2.95
chr11	134123399	0.461	4.89	0.595	18.8	16.34
chr11	134145495	-1.45	3.72	0.113	16.78	0.24
chr11	134220500	-1.61	3.32	0.0978	9.55	-0.01
chr11	134435456	5.66	5.54	1.24e-07	0.7	57.49
chr1	113446807	1.84	4.01	0.0415	4.45	7.54
chr11	134721868	4.47	3.58	4.88e-05	0.09	9.83
chr11	13484890	0.281	4.46	0.754	8.39	4.92
chr1	113498911	0.931	5.17	0.282	16.84	20.3
chr1	113499056	1.29	4.66	0.142	8.21	11.07
chr1	113499930	-0.577	4.65	0.517	31.03	1.17
chr1	113574074	-1.38	3.47	0.14	11.75	0.06
chr1	113615799	1.26	5.55	0.146	14.13	25.36
chr1	113683343	1.07	4.06	0.226	6.32	2.27
chr11	13689856	0.601	4.1	0.498	6.31	8.17
chr11	13690184	0.0176	6.06	0.987	87.36	42.11
chr1	1136907	1.27	5.64	0.143	34.19	43.74
chr1	113933003	0.728	5.2	0.397	25.46	19
chr11	1404668	0.167	4.18	0.856	13.21	6.23
chr1	114220080	3.58	3.39	0.000391	0.41	2.86
chr1	114326912	-1.24	3.9	0.179	20.64	0.03
chr1	114354951	0.779	5.04	0.363	18.8	21.6
chr1	114355106	-0.176	4.69	0.854	37.63	8.85
chr1	114355209	1.69	5.89	0.0519	27.12	51.38
chr11	14380685	1.14	4.78	0.19	8.38	16.57
chr1	114414412	-1.59	5.86	0.0683	121.39	7.33
chr1	114447500	0.681	4.8	0.437	12.49	8.74
chr1	114447641	-0.45	3.79	0.633	15.73	0.11
chr1	114447873	0.59	5.45	0.496	29.08	21.47
chr1	114457051	5.05	4.68	2.38e-06	0.11	16.87
chr1	114471911	0.434	6.53	0.609	105.67	64.23
chr1	114472159	0.723	5.49	0.399	27.35	28.19
chr11	14521410	0.0103	5.64	0.994	50.36	22.54
chr1	114521578	0.298	3.16	0.75	6.3	0.27
chr11	14541950	0.108	5.43	0.906	38.24	13.88
chr11	14566293	-0.554	3.29	0.548	11.47	0.92
chr11	14600235	-0.303	3.44	0.764	11.1	0.59
chr11	14667883	2.32	3.93	0.0126	4.15	7.72
chr11	14678802	5.03	3.65	7.2e-06	0.01	10.89
chr11	14786910	0.185	4.63	0.836	28.89	9.84
chr1	114889240	1.27	4.66	0.144	12.39	13.56
chr1	114889348	1.06	5.07	0.221	16.93	16.49
chr11	14913926	1.16	4.28	0.188	4.99	4.64
chr1	114922829	6.49	5.12	1.94e-08	0.01	33.63
chr1	114931183	3.87	3.66	0.000138	0.45	4.28
chr1	115011562	-1.44	3.94	0.114	29.16	0.1
chr1	115053893	0.802	5.32	0.348	20.5	24.77
chr1	11508594	5.03	4.13	5.76e-06	0.09	16.74
chr1	115124308	0.991	6.92	0.243	129.92	126.24
chr1	115124411	0.642	8.11	0.444	999	293.71
chr1	115259410	0.351	7.66	0.676	287.14	175.92
chr1	115300144	0.891	5.04	0.305	21.95	21.98
chr1	115300247	0.794	4.31	0.369	8.96	7.36
chr1	115300697	0.736	5.65	0.39	27.49	16.95
chr1	115323303	0.915	7.53	0.279	173.44	164.7
chr11	1543199	-1.48	3.31	0.123	7.23	-0.02
chr11	1593583	0.728	5.39	0.398	43.12	36.86
chr11	15991659	-1.95	4.57	0.0312	51.87	-0.03
chr11	16115782	4.88	4.51	4.71e-06	0.38	24.71
chr11	1640940	4.83	4.84	3.69e-06	0.91	39.45
chr1	116518866	0.326	3.15	0.75	4.68	2.16
chr11	16626105	4.96	5.36	1.67e-06	1.99	55.5
chr11	16626490	4.78	3.67	1.62e-05	0.03	8.62
chr11	16627964	1.54	3.97	0.083	4.33	4.13
chr1	116681800	0.482	4.4	0.583	8.72	2.23
chr1	1167403	0.848	5.48	0.324	23.36	28.81
chr11	16760103	-0.572	5.32	0.509	60.7	13.6
chr11	16760186	0.229	5.2	0.795	39.89	16.74
chr11	16878976	3.81	3.95	0.000127	0.63	9.31
chr1	116915811	0.473	6.04	0.578	55.25	46.21
chr1	116920638	-0.455	3.95	0.617	14.27	0.23
chr1	116920731	-9.83	3.68	1.11e-06	34.37	0
chr1	116920923	-1.68	3.54	0.072	14.78	0
chr11	16923830	-1.21	2.84	0.227	5.89	0.24
chr11	16923938	-3.83	3.68	0.000419	21.78	-0.02
chr1	116958524	5.33	4.64	7.79e-07	0	18.74
chr1	116961214	0.66	4.55	0.455	6.66	6.5
chr1	117019201	5.38	4.85	6.36e-07	0.27	27.36
chr1	117043864	4.09	4.68	3.78e-05	0.05	23.55
chr1	117046813	3.59	3.94	0.000305	0	7.34
chr1	117047153	-0.273	5.38	0.757	50.67	9.31
chr1	117081365	-0.626	3.87	0.494	10.61	0.61
chr11	17099270	0.972	5.33	0.257	24.51	29.19
chr11	17099359	0.339	7.55	0.686	237.45	148.21
chr1	117099377	-0.678	5.33	0.43	49.16	5.5
chr1	117100946	-1.16	3.84	0.21	13.07	0.05
chr1	117113656	0.252	4.19	0.796	2.66	0.29
chr1	117113776	0.897	4.44	0.31	1.92	3.32
chr1	117128726	-1.99	3.85	0.0349	25.19	0.12
chr1	117171288	-1.98	3.76	0.0335	17	0.05
chr11	17208687	4.1	4.01	6.19e-05	0.46	12.11
chr11	17229535	0.476	5.99	0.573	48.09	43.48
chr1	11724255	0.654	4.59	0.455	11.14	7.84
chr11	17252614	-2.46	3.14	0.0162	12.81	-0.02
chr11	17279007	3.62	4.57	0.000205	3.07	24.47
chr1	117281441	-2.47	4.5	0.00767	35.1	-0.02
chr11	17289307	2.4	3.07	0.0118	1.89	4.6
chr11	17298199	0.885	5.09	0.306	8.9	10.67
chr11	17320088	-2.05	3.73	0.0314	19.53	0.3
chr1	117369917	-1.15	3.85	0.21	15.08	0
chr1	117370032	0.584	4.13	0.519	8.55	0.96
chr11	17373511	1.74	4.82	0.0487	15.45	23.27
chr11	17374163	2.71	3.97	0.00438	0.94	8.78
chr11	17375260	3.67	4.74	0.000147	0.61	27.02
chr1	117388858	1.6	4.31	0.0714	6.17	10.35
chr1	117396629	0.147	4.14	0.885	14.55	3.24
chr1	11741217	1.72	7.59	0.0453	119.89	245.4
chr1	117566426	-1.52	3.42	0.104	16.64	0.03
chr1	117602740	0.839	5.53	0.326	26.06	22.25
chr1	117604753	-0.963	4.54	0.275	34.02	1.62
chr1	117612895	-1.17	3.8	0.201	21.7	0.16
chr1	117664483	1.17	5.12	0.173	19.68	25.34
chr1	117664820	0.596	4.53	0.494	14.03	6.46
chr11	17784081	2.24	3.82	0.0154	2.84	10.05
chr11	1785163	0.396	4.64	0.66	13.83	11.71
chr1	117910037	-0.0391	4.47	0.974	17.14	1.43
chr11	18127658	0.346	4.52	0.69	8.7	4.99
chr1	118153883	5.34	4.96	7.52e-07	0.16	27.74
chr1	118155439	4.83	4.95	2.38e-06	0.65	23.71
chr1	118156083	5.31	4.79	8.45e-07	0.27	20.81
chr1	118197436	-0.703	3.89	0.449	15.62	0.02
chr1	118197953	4.14	5.06	2.99e-05	0.04	30.32
chr1	118198919	-0.705	5.2	0.415	59.68	4.52
chr1	118207131	-1.55	6.22	0.0727	177.49	14.8
chr11	18290052	-2.19	4.08	0.0189	34.11	0.99
chr11	18332505	-1.86	3.82	0.0445	22.08	0.06
chr11	18335721	1.3	3.33	0.159	4.42	4.74
chr11	18343760	0.44	7.91	0.6	300.94	208.73
chr11	18344073	-0.0109	5.4	1	35.16	16.25
chr11	18416068	0.269	7.29	0.75	196.37	119.13
chr1	11845388	2.12	4.27	0.0198	2.44	7.96
chr1	118472296	0.386	6.01	0.651	67.73	30.96
chr1	11851115	3.95	4.69	5.24e-05	1.21	18.94
chr11	18548497	0.14	6.54	0.871	101.44	49.55
chr11	18637781	-1.29	3.4	0.174	10.12	0.06
chr11	18655958	0.236	7.45	0.78	256.3	148.73
chr11	18656051	2.36	7.43	0.00733	65.31	246.39
chr11	1865990	2.34	4.59	0.00963	2.55	15.63
chr1	11866152	0.789	6.77	0.351	80.22	76.43
chr1	118679283	-1.37	2.95	0.177	7.79	0.03
chr11	1871975	-1.79	4.09	0.0505	16.84	0.33
chr11	18720292	1.43	4.69	0.101	12.45	18.57
chr1	118727891	4.05	3.83	7.22e-05	0.55	10.87
chr11	1874266	-3.73	4.37	0.000212	28.57	-0.02
chr11	1876441	-3.34	4.03	0.000838	19.46	-0.03
chr11	18791580	-3.25	3.62	0.00136	14.48	-0.01
chr11	18824367	0.969	3.56	0.295	5.74	3.96
chr11	189867	-0.993	3.67	0.283	9.2	1
chr11	190062	-0.32	4.19	0.718	15.7	6.49
chr11	190147	-1.41	4.36	0.118	26.83	1.98
chr11	190219	-0.0282	4.6	0.988	18.8	8.08
chr1	11902476	2.39	4.42	0.00871	2.75	9.25
chr11	19092924	1.01	3.92	0.259	5.16	3.61
chr11	19138673	0.356	4.11	0.705	4.4	3.07
chr11	19197058	-1.75	2.59	0.101	8.12	-0.01
chr11	19262586	0.797	5.21	0.351	24.56	23.92
chr11	19354226	-2.29	3.54	0.0172	16.33	0.07
chr1	11943071	4.48	4.38	1.43e-05	0.73	10.95
chr11	19463916	2.21	4.22	0.0151	2.05	11.9
chr11	19464016	-0.5	4.22	0.577	19.01	2.86
chr11	19496793	-2.12	3.02	0.0355	7.41	-0.03
chr1	11968296	0.37	5.84	0.667	61.59	30.32
chr1	119682998	0.645	7.82	0.442	281.95	220.03
chr1	119683297	0.784	6.29	0.355	66.57	56.14
chr1	11968427	0.878	4.86	0.31	25.05	22.95
chr1	11968594	0.85	5.93	0.316	42.49	39.07
chr1	11969692	0.746	5.06	0.387	26.79	23.39
chr1	11969818	1.08	5.17	0.208	30.43	27.01
chr1	11969968	0.161	4.35	0.859	16.4	3.03
chr1	119861351	-3.05	3.78	0.00217	21.85	-0.02
chr1	11986504	0.409	4.76	0.637	17.76	10.02
chr1	119890626	-3.17	4.38	0.00115	48.71	0.03
chr1	11990044	0.57	3.58	0.527	4.76	0.54
chr11	2000399	4.18	4.41	3.27e-05	0.63	17.11
chr11	20016840	4.87	3.49	1.3e-05	0.01	5.18
chr1	120188695	2.63	3.67	0.00606	0.76	3.2
chr1	120279999	4.62	3.73	2.69e-05	0.09	10.45
chr1	120286888	1.27	3.63	0.165	4.96	2.12
chr11	20385267	1.26	4.45	0.15	4.37	10.93
chr1	12040300	2.28	8.15	0.00903	133.71	999
chr1	12040478	0.604	9.22	0.47	999	999
chr11	20408814	0.984	5.48	0.252	27.56	29.34
chr11	20408995	0.506	7.96	0.547	999	249.68
chr1	12043624	4.93	5.33	1.92e-06	0.09	41.83
chr11	20480963	5.03	4.13	5.76e-06	0.09	12.39
chr11	20515096	5.06	3.68	6.27e-06	0.01	11.32
chr1	12065771	2.91	4.97	0.0015	0.8	19.83
chr11	207354	0.57	4.68	0.519	9.86	10.91
chr11	207647	0.424	6.58	0.615	109.35	67.77
chr1	12079325	-1.57	3.77	0.0938	18.09	-0.03
chr1	12079472	0.733	5.07	0.398	21.17	20.2
chr11	208049	0.596	4.44	0.499	11.85	6.01
chr1	120809627	8.93	2.49	7.01e-06	0	5.22
chr11	208720	0.6	4.85	0.492	16.54	12.17
chr1	1209271	0.634	5.08	0.458	15.94	19.29
chr1	12098851	3.47	5.14	0.00023	0.15	24.95
chr1	12107394	-1.79	4.35	0.0483	14.42	0
chr1	12107806	-2.28	6.04	0.0102	158.51	7.28
chr1	12112213	-1.05	4.8	0.233	25.86	0.8
chr11	2121810	3.37	3.2	0.000773	0.53	9.83
chr1	12123361	0.0104	4.48	1	13.9	2.77
chr1	12142005	1.15	4.23	0.201	3.52	2.88
chr11	220718	5	3.3	9.49e-06	0	7.19
chr1	12213489	-0.444	4.21	0.633	13.78	1.41
chr1	12233941	-0.0643	6.63	0.944	158.14	61.07
chr1	12235421	3.9	4.71	6.8e-05	0.34	21.09
chr1	12239347	-1	3.83	0.262	15.81	0.26
chr11	22647093	0.288	4.44	0.737	13.49	8.08
chr11	22647407	0.619	5.58	0.471	42.38	37.05
chr11	22647465	-1.42	4.73	0.108	49.37	2.92
chr11	22724762	-0.715	2.95	0.442	8.26	0.17
chr1	12278752	5.01	4.31	2.92e-06	0.17	12.1
chr11	22808267	-2.14	2.71	0.0368	6.42	-0.02
chr11	22850948	0.712	5.2	0.405	25.91	22.44
chr11	22851534	0.131	4.55	0.901	12.45	5.82
chr1	12290044	1.19	5.62	0.166	29.68	40.99
chr11	2325033	4.25	4.28	3.49e-05	0.19	15.43
chr11	236521	0.6	5.82	0.48	51.07	44.66
chr11	236965	0.44	4.76	0.618	15.97	10.21
chr11	2399305	0.718	5.19	0.402	33.94	26.35
chr11	2421572	0.974	5.92	0.255	50.5	55.27
chr11	2421616	-0.0729	6.41	0.934	123.58	56.31
chr11	2421759	0.171	5.05	0.851	36.71	20.93
chr11	2421912	-0.604	4.84	0.492	32.47	8.62
chr1	1243441	1.22	5.41	0.159	24.8	34.75
chr1	1243798	1.73	4.92	0.0505	9.77	21.4
chr1	1244031	0.817	4.52	0.355	12.39	4.51
chr1	12495917	-0.207	3.67	0.84	9.89	-0.01
chr1	12509050	5.01	5.23	1.25e-06	0.27	31.59
chr1	12509721	-0.256	3.9	0.788	13.46	0.2
chr1	12538402	4.85	4.86	3.38e-06	0.23	17.57
chr1	1260058	1.28	4.71	0.145	4.79	17.09
chr1	12612274	3.97	4	0.000102	0.95	12.31
chr1	12626246	4.19	3.67	6.92e-05	0.27	8
chr1	12664569	3.41	4.25	0.000412	1.55	6.15
chr11	26654288	-3.49	3.1	0.00142	11.57	-0.01
[truncated: 27,069 more rows]
