# Supplementary material for: Differential chromatin profiles partially determine transcription factor binding
Source: PLoS One. 2017 Jul 13;12(7):e0179411. doi: 10.1371/journal.pone.0179411 (PMC5509100; doi:10.1371/journal.pone.0179411)
Supplement: S1 Dataset — (ZIP) [file pone.0179411.s002.zip › data.tables/CREB1_DNase.csv]

chr	coord	PIQ.GM.rep1	PIQ.GM.rep2	PIQ.K.rep1	PIQ.K.rep2
chr10	169266	-0.941908502542113	-0.951588678964921	-1.00504530380998	-0.903642453215989
chr10	228986	-0.275867529608261	-0.70325030041567	-1.00071920107263	-0.855967069290776
chr10	372084	-0.779504087514573	-0.767269047396568	-0.921100154175569	-0.792490413921868
chr10	463174	-0.782069625753604	-0.876964927290417	-0.856629329739972	-0.713032772024442
chr10	525730	-0.610667970619396	-0.831252427275202	-0.922146765565237	-1.01199160234988
chr10	533444	-0.827834922794502	-0.929009339246614	-0.968452954125018	-1.00809492548049
chr10	551631	-0.718783310048614	-0.899320968102496	-0.94310085955336	-0.819601058134338
chr10	580504	-0.850911888116412	-0.847607266834151	-0.983397394637046	-0.884998139700793
chr10	650199	-0.393125243194694	-0.874655040113229	-0.945946558259187	-1.07774548629989
chr10	699040	-0.882809993385149	-0.853667162810988	-0.959299756775972	-0.998202224848413
chr10	736110	-0.225625555674309	-0.452272067998708	-0.814845183087444	-0.734152432696974
chr10	1017228	-0.727369095420862	-0.856659624434289	-0.899795748681878	-0.923321502646877
chr10	1030039	-0.78912844530786	-0.939295759533874	-0.881464069893087	-0.86342121633404
chr10	1067883	-0.896893457923793	-0.968566455591162	-0.93065273292741	-0.934655828564688
chr10	1233866	-0.730175589363224	-0.733308748142225	-0.915007813540588	-0.740866157104732
chr10	1293984	-0.669293628169299	-0.824227236498543	-0.747571598119172	-0.79052322388261
chr10	1309957	-0.599262225008541	-0.848578423330505	-0.864622067527376	-0.816148448797117
chr10	1441537	-0.795004873500435	-0.795218439140946	-0.907412774035429	-0.856943859554372
chr10	1476900	-0.824832891592701	-0.819254000197974	-0.936772086644924	-0.876410277508024
chr10	1526269	-0.603279745640707	-0.837011757554083	-0.915094527440589	-0.605481475513111
chr10	1552152	-0.832955156154901	-0.908262799643334	-0.977717242003999	-0.942300477626819
chr10	1614583	-0.591208417443239	-0.795543003935712	-0.967993766765895	-0.881835512895519
chr10	1619734	-0.573854639855104	-0.68342087208711	-0.935468416585349	-0.74083307210804
chr10	1685731	0.455609451371014	0.118992574357826	-0.589800870419618	-0.814950084368
chr10	1733123	-0.376209841596441	-0.758427407296105	-0.950507319053926	-0.976576515736545
chr10	1756350	-0.708549818311442	-0.852244443815754	-0.956294437834929	-0.998611557413804
chr10	1792868	-0.833979435791751	-0.918056452092243	-0.972218167287597	-0.94302795919167
chr10	1797893	-0.441368442774574	-0.373709806367072	-0.664583062473353	-0.15698633720563
chr10	2164324	-0.900814235036746	-0.80396176514597	-0.969180288902879	-0.843964584687552
chr10	2224984	-0.833808079325869	-0.951233185858861	-0.971187611259565	-0.866295161766509
chr10	2246698	-0.868924145510755	-0.973261205587681	-0.963702176481644	-0.820722318987121
chr10	2286929	-0.791701434345546	-0.823241804871956	-0.951681266854142	-0.924624996649925
chr10	2305277	-0.911448173502412	-0.884707652923626	-0.942244220843402	-0.962153625787408
chr10	2319029	-0.693266541255388	-0.854752689176759	-0.950598903220492	-0.865356792312191
chr10	2355305	-0.798116878019364	-0.817607078411017	-0.979914200241124	-0.862173890676099
chr10	2394446	-0.761410389956634	-0.921349535975679	-0.987762779355532	-0.801803294556282
chr10	2429023	-0.852449730767158	-0.961979159669657	-0.97490009377625	-0.974181093818106
chr10	2456375	-0.6845445968679	-0.914817699334644	-0.914931268062607	-1.05684007571165
chr10	2789025	-0.637094890521941	-0.934088820746564	-0.828624986162121	-0.832096462138789
chr10	2791784	-0.977805822206321	-0.987164214649994	-0.985176319120496	-0.976082664714435
chr10	2802746	-0.602429210894721	-0.856657536871909	-0.910995106187843	-1.16105618005071
chr10	2842573	-0.867220893574027	-0.836227215103519	-0.925176077751885	-0.801411550974567
chr10	2970224	-0.0885136867852998	-0.547270213924263	-0.855646934922313	-0.821237418111626
chr10	3000983	-0.803744500033399	-0.814185614945806	-0.968340984053584	-0.809198528550955
chr10	3024214	-0.63104013060009	-0.851841420104987	-0.929941653844376	-0.909702805473846
chr10	3034756	-0.832643652679383	-0.89597011870314	-0.879605300231908	-0.894773123312087
chr10	3068312	-0.893441913673217	-0.919944585085694	-1.01062748702516	-0.796721111667493
chr10	3120396	-0.610017433813286	-0.742263126405902	-0.900700734953192	-1.04860438348526
chr10	3205230	-0.813056435763322	-0.929558274694894	-0.960196856878428	-0.892842790654784
chr10	3220684	-0.48944018441903	-0.781125822569341	-0.952130685486369	-1.03899983491568
chr10	3300814	-0.81016263311588	-0.831909910377905	-0.901092465749793	-0.822606162914028
chr10	3305451	-0.519676362273136	-0.687956854035	-0.833090081538887	-0.643484820514962
chr10	3318317	-0.560465704761863	-0.729266270135327	-0.905926697419937	-0.941393224275478
chr10	3338417	-0.687452857219273	-0.909687114636729	-0.979653529753551	-0.810099957876361
chr10	3345492	-0.773641908217038	-0.837688015689944	-0.894930274678297	-1.01019479660345
chr10	3365462	-0.824672707176371	-0.905112266972835	-0.967205751016156	-0.964485469416929
chr10	3374055	-0.843034008665081	-0.853442229780791	-0.91769719882156	-0.913438406158939
chr10	3421148	-0.779729087678734	-0.770056782821549	-0.920530769956074	-0.833346837326905
chr10	3502794	-0.916763469070324	-0.953946674772524	-0.952066613903749	-0.875674359758361
chr10	3508646	-0.956753957065101	-0.964707828551856	-1.00808592820363	-1.00985650002347
chr10	3563013	-0.628409887016615	-0.887629152969057	-0.878588835908853	-0.877693709163536
chr10	3614570	-0.49675871998171	-0.883376807074922	-0.835595642258856	-0.932161908930692
chr10	3641843	-0.722970593843999	-0.830630684642168	-0.970667252966018	-0.859482751673536
chr10	3929320	-0.788151614372033	-0.882974731376998	-0.870509667125506	-0.645500910565752
chr10	3977605	1.50342130143724	1.12845721264347	-0.854457822981573	-0.746097266838571
chr10	4024459	-0.89629075246648	-0.901611883615064	-0.9486479639482	-0.877903289388944
chr10	4127902	-0.729854794572594	-0.891735829866276	-0.947440135036105	-0.936504994295857
chr10	4148796	-1	-0.94936245186412	-0.866473336268086	-0.871744744310615
chr10	4297078	-0.887852728243132	-0.870781425417912	-0.924157341732345	-0.936842143563071
chr10	4354601	-0.799244525802776	-0.879565988395452	-0.952176396624808	-0.947883260544482
chr10	4381156	-0.836149102514026	-0.86490467267703	-0.964466880285509	-0.823804134998991
chr10	4432402	-0.487684134905914	-0.830542295288169	-0.964155010902733	-0.938353366662447
chr10	4461999	-0.885002503743348	-0.859071777639601	-0.981906945791709	-0.869058694056348
chr10	4514881	-0.797670521082383	-0.929143562537059	-1.00247787904448	-0.900900876596204
chr10	4567414	-0.789426899628059	-0.946242422680236	-0.940111442935615	-0.913820005560035
chr10	4662789	-0.709614976569392	-0.829062226422831	-0.950862243836941	-0.870574930299262
chr10	4785879	-0.784497999400485	-0.782761524643785	-0.872049468533917	-0.981219865380355
chr10	4894202	-0.64057460708276	-0.914216305916217	-0.970321173992761	-0.967607759439745
chr10	5189315	-0.578615829886079	-0.919523921598564	-0.848023537719158	-0.948503936222316
chr10	5229269	-0.819875633187802	-0.93057278005881	-0.992721531769391	-1.01242262639377
chr10	5342390	-0.917859053270112	-0.972387877169237	-0.955676955955518	-1.07080133650548
chr10	5531750	-0.304195456087598	-0.680141242780954	-0.866286377690135	-0.81754360154664
chr10	5591011	-0.502144365955098	-0.63285559040917	1.38414513614625	1.4798663305042
chr10	5616505	-0.67269460167072	-0.556504713859688	-0.804078866144351	-0.506310694355548
chr10	5628060	-0.851193311995727	-0.870850781290638	-0.953514072517902	-0.648407514161971
chr10	5774701	-0.952259427139825	-0.911522213051799	-0.966901774217511	-0.848213182464697
chr10	5817790	-0.242312211096916	-0.349376622537671	-0.769787315188611	-0.813128686132017
chr10	5926000	-0.973241685850101	-0.92961944315145	-0.992206743780808	-0.989238930005726
chr10	5945519	-0.778573222196287	-0.920277927257087	-0.992945895585227	-1.05235147025754
chr10	5959599	-0.856765381338617	-0.908409077717355	-0.789916052778046	-0.569153605563097
chr10	6048649	-0.773562957641042	-0.870444409470493	-0.850827599926088	-0.971328510646873
chr10	6093306	0.385360223475745	0.402019926685795	-0.853083143084818	-0.792165004082672
chr10	6093375	0.245111168054171	0.197636477971493	-0.905574885586581	-0.799870142765087
chr10	6123213	-0.874990395902138	-0.899518741606358	-0.946348805134388	-1.05507178083518
chr10	6149368	-0.929693013813026	-0.975223720625785	-0.988488842229884	-1.05006198219692
chr10	6192744	-0.919119136853264	-0.928700031493915	-0.908519018946209	-0.918091362065003
chr10	6459475	-0.507324753591837	-0.826381228409819	-0.965674439405426	-0.900745276076323
chr10	6500951	-0.417547091362528	-0.856800401378042	-0.85460777529518	-1.03348327869886
chr10	6537074	-0.517884285287859	-0.745742394595084	-0.840783953247856	-0.752258610428295
chr10	6580583	-0.536583022507269	-0.938132293791327	-0.833900260486113	-0.912868335811463
chr10	6639655	-0.818429063155712	-0.885523282861483	-0.812475431059004	-0.853252695817729
chr10	6685822	-0.923731271192221	-0.862582669362688	-0.907651901448894	-0.805080366713006
chr10	6744417	-0.868204317689381	-0.928072031274182	-0.909595690360402	-0.902801328963959
chr10	6821181	-0.661232073318203	-0.813867008799448	-0.886683761683683	-0.639915592579088
chr10	6913268	-0.973988179036768	-0.852049305214271	-0.383871593128606	-0.0126086441118197
chr10	6959219	-0.84235985102507	-0.883817593244878	-0.994615282504993	-0.745891077565472
chr10	7175375	-0.611719486454294	-0.783998783521522	-0.775338433002769	-0.935363096486464
chr10	7301088	0.599948432695993	0.314020829886751	-0.921631466943907	-0.974083955989568
chr10	7399128	-0.511152295534505	-0.818630393652399	-0.942743638713288	-1.15666741213624
chr10	7473441	-0.792740082021047	-0.776141685255592	-0.578598604645022	-0.73167012205691
chr10	7502198	-0.820033596999444	-0.91873298391405	-0.916171598472479	-0.945105049520795
chr10	7581253	-0.743217016247013	-0.863061511616488	-0.894171092577078	-0.78740866320591
chr10	7598935	-0.73259305490722	-0.882067084333971	-0.885244489401793	-0.83289498839437
chr10	7659105	-0.746291767155991	-0.8642910805511	-0.978623810933338	-0.918621005761546
chr10	7699065	-0.942154986705621	-0.988197640300442	-0.993067402340424	-0.830457246469617
chr10	7746927	-0.872346085838429	-0.993750633675378	-0.994175967231494	-1.03643745569992
chr10	7774748	-0.919794113906286	-0.95253034926165	-0.99803823847589	-0.923537429915735
chr10	7795922	-0.865832277027061	-0.797886412500676	-0.913601867883415	-0.877706005013725
chr10	7830505	0.430288988095035	-0.0534441877296279	-0.616597466643948	-0.571306965540915
chr10	7836598	-0.717982406250024	-0.940745609643291	-0.940159582045223	-0.970991507897722
chr10	7893935	-0.964724172703786	-0.990589929842222	-0.923836071585995	-1.09964899995066
chr10	7994957	-0.781334258667797	-0.929605581276872	-0.937424780700307	-0.954488660196215
chr10	8019476	-0.825963901301133	-0.903992281891649	-0.976450332739578	-1.03099148287497
chr10	8081567	-0.48912571920166	-0.748032270144856	-0.932957507725376	-0.959792464416079
chr10	8093985	-0.574949045699237	-0.700419014839374	-0.734522220060748	-0.801323294994352
chr10	8119459	-0.968074876994335	-0.936501464009977	-1.00454268341818	-0.943475263537776
chr10	8284466	-0.748217252686861	-0.768892866573133	-0.961880049844663	-0.914148903693022
chr10	8387632	-0.842605802991068	-0.946341122800906	-0.991924064411091	-0.866663551007842
chr10	8586839	-0.510465567525968	-0.818744396891538	-0.904756439613696	-0.849799554616359
chr10	8608911	-0.969563824675553	-0.883378201809318	-0.886622831662495	-0.882768085721157
chr10	8754517	-0.862389684531049	-0.846574410371637	-0.959543652876322	-0.971924800452952
chr10	8797943	-0.649183299490141	-0.88866160315296	-0.995200363964686	-1.03501402185208
chr10	9366850	-0.837488901407404	-0.957148722441939	-0.96828361392353	-1.03390566132626
chr10	9367077	-0.81320209675724	-0.942554553924428	-0.905792219388182	-0.932037503909413
chr10	9371731	-0.888853412984003	-0.882181640011364	-0.994256327763562	-0.922339389968118
chr10	9462871	-0.913847229690485	-0.938560001526051	-0.921158036620724	-0.969952345845568
chr10	9760923	-1	-0.966726287379253	-1.01058817841179	-0.931186509448922
chr10	9799349	-0.729998838200145	-0.858224055967521	-1.0299707720812	-0.915224515473436
chr10	10013000	-0.968017569707572	-0.922864486973286	-1.0003666384778	-0.928568431326622
chr10	10032455	-0.861255261930195	-1	-0.991670839266865	-0.927010941337624
chr10	10063147	-0.80577770372468	-0.9025145378889	-0.940536126821304	-0.975489276255604
chr10	10110418	-0.669749729417422	-0.951997478086646	-0.967169026172089	-0.986679082257396
chr10	10135542	-0.816629186490037	-0.974096713065222	-0.991649217388349	-0.93755543584786
chr10	10284056	-0.696829295753269	-0.776523166678293	-0.931519024675832	-0.957456560963582
chr10	10347164	-0.912220168766142	-0.945173079045986	-0.900269047030347	-1.0126142948185
chr10	10352425	-0.911921276284862	-0.964128104820615	-0.974640335873788	-0.883373952496199
chr10	10426738	-0.781532887446721	-0.902873660889825	-0.968541593920196	-0.992358675818624
chr10	10431331	-0.715933222788095	-0.912181009689945	-0.949544687877893	-0.906520751375719
chr10	10688009	-0.455472458759782	-0.870648109764889	-1.00953390264195	-0.796964899859854
chr10	10690146	-0.438307918144664	-0.86496604274479	-0.994837600256029	-0.726116368342946
chr10	10760634	-0.91104655794982	-0.969497640082688	-0.960385779374823	-0.866701924807658
chr10	10910199	-0.858908467717776	-0.873942337902563	-0.97186004392376	-0.88357259156584
chr10	10913387	-0.472013451355473	-0.847226958293687	-1.00877627767676	-0.844475098848005
chr10	10965185	-0.729251472564595	-0.738481372055827	-0.885152978140202	-0.879122117411897
chr10	11020393	-0.611947880824634	-0.877988094598306	-0.983320488896303	-0.868824409596809
chr10	11021190	-0.855440781003036	-0.781376900652002	-0.954657148264377	-0.783221721999035
chr10	11110915	-0.838996027464862	-0.901536572620997	-0.859176788852241	-0.996386181520385
chr10	11167996	-0.809250805149644	-0.966577848832954	-0.961999032638812	-0.804833832022742
chr10	11237626	-0.503910100298052	-0.659817072160125	-0.94387898692458	-0.995682562302784
chr10	11250441	-0.0764310225127753	-0.75429817114204	-0.738258091544082	-0.71414093734436
chr10	11509090	-0.926617523403786	-0.941959622961065	-0.970713986998144	-0.96398809083279
chr10	11576651	-0.774357689366573	-0.882340111114107	-0.94719681561741	-0.789501922874758
chr10	11631742	-0.716700220414329	-0.873625170040739	-0.974949509377158	-0.839996318471208
chr10	11716281	-0.650894550745039	-0.731607633210213	-0.848608809495696	-0.609603859933222
chr10	11729164	-0.544200502922525	-0.768291256343197	-0.799261450521801	-0.849405732171269
chr10	11797816	-0.868219179008806	-0.836508894774288	-0.9623631522853	-0.94905783746521
chr10	12006312	-0.730117713720804	-0.904676167413211	-0.983994381964585	-0.912762224893215
chr10	12055913	-0.947012662859582	-0.935575616494743	-0.995183599846994	-0.929097275154341
chr10	12160686	-0.908672257480645	-0.873125125715724	-0.92615532556389	-0.891709637160211
chr10	12179789	-1	-0.99568990217705	-0.983029165615517	-0.901605302752803
chr10	12270245	-0.941834345923122	-0.975120512833433	-1.01325271714321	-1.00677250085384
chr10	12322521	-0.840807885433393	-0.813195003173245	-0.93242268630106	-0.896552113384721
chr10	12371565	-0.796045072143415	-0.910095956686874	-0.959645709676088	-0.892657315697119
chr10	12399542	-0.860672562704097	-0.914728974151069	-0.84806019839244	-0.952902981509723
chr10	12409078	-0.978179246885713	-0.90600772602263	-0.969992761109324	-0.875321832180306
chr10	12412834	-0.976227825271486	-0.948023968248053	-0.968474153618883	-1.01848296874224
chr10	12424031	-0.798646808246265	-0.909553353270344	-1.00321022178554	-1.0154182134421
chr10	12448932	-0.750006690480958	-0.919671382811776	-0.812341880481458	-0.14174826558801
chr10	12538503	-0.840741213972746	-0.822828033114166	-0.815719747171227	-0.895103321237945
chr10	12577053	-0.157102519350256	-0.514139379864555	-0.358520105679977	-0.340225160471566
chr10	12587401	-0.938017507902788	-0.986970128057011	-0.931340265979242	-0.962014071121481
chr10	12594617	-0.877201875331207	-0.926253408364957	-0.909212074781953	-0.997072938090289
chr10	12625314	-0.774850659842443	-0.974021090851084	-0.85828037867582	-0.860044121320495
chr10	12701931	-0.531440758854499	-0.935969273225896	-0.849471902302121	-0.694818922666684
chr10	12741916	-0.706900160732236	-0.909251120478248	-0.985858622400433	-0.953071335643148
chr10	12799540	-0.706226906989744	-0.758905416404814	-0.862060836495273	-0.847140463433661
chr10	12832452	-0.756229868023188	-0.846527542868946	-0.828557419023192	-0.756964924661742
chr10	12880551	-0.830336655521515	-0.88245440707555	-0.969231531262627	-0.961865662842969
chr10	12907677	-0.5943043154782	-0.945939003614701	-1.00152004655568	-0.941793810759592
chr10	12939360	-0.582272870719486	-0.823306983258504	-0.923232367158787	-0.869245207358426
chr10	12962776	-0.698376094367814	-0.873313490917329	-0.855073817941492	-0.720710839699557
chr10	12984946	-0.914480892237514	-0.865027728282821	-0.942017842223838	-0.842706027216912
chr10	13069454	-0.779447119768675	-0.784854355685355	-0.935053742126189	-0.953726220241888
chr10	13101208	-0.827382531927569	-0.946194280413312	-0.925112991176949	-0.858627239995695
chr10	13113007	-0.561696158962286	-0.830488755811373	-0.98811827492656	-0.985694168697383
chr10	13203444	2.06193952817855	1.64040855319882	1.61527962841892	1.76213677140787
chr10	13203529	2.03685748747266	1.62875750151848	1.37285647380851	1.56539879048569
chr10	13230480	-0.901198681718331	-0.842608049520482	-0.838423234882817	-0.955398973693637
chr10	13273656	-0.646752742358627	-0.806106282332564	-0.965549065146398	-0.771577294326009
chr10	13344102	0.330691982397167	0.841097661851353	-0.134425091425819	0.341753728619584
chr10	13444641	-0.866348805546558	-0.911591339808903	-0.915189906095561	-0.694292557879325
chr10	13484833	-0.809074437826311	-0.883785642449243	-0.813101158150077	-0.745077666933179
chr10	13656962	-0.711007671069866	-0.841967151871422	-0.91427912007017	-0.770721024953096
chr10	13812955	-0.67691072122816	-0.86719657622861	-0.932414040865914	-0.842660702691707
chr10	13958740	-0.867934793415945	-0.754450697481442	-0.925151551840993	-0.749663150909319
chr10	13960302	-0.907707769738264	-0.920593822173462	-0.978957649425638	-0.931021593810641
chr10	14103530	-0.918571591959338	-0.926318581055917	-0.903250035373369	-1.02314517160052
chr10	14524049	-0.746453035265066	-0.879160198132001	-0.937608494840758	-0.9188257515722
chr10	14726235	-0.853149940292053	-0.958326062230853	-0.96010836323942	-1.0040004928872
chr10	14749640	-0.653905561838241	-0.84637375305809	-0.995890251542959	-0.89564297065031
chr10	14784915	0.501092551250014	-0.0344605372468507	-0.877644899690102	-1.00909961654045
chr10	14880884	0.319710991543457	0.151729845388508	-0.379005765160751	-0.335179347326419
chr10	14920749	2.00033468640364	1.82630089590071	1.80904022927664	1.89345619952556
chr10	14929800	-0.794541734275683	-0.798141181890082	-0.84948387326551	-0.923201439782369
chr10	14948031	-0.975793911270554	-0.891578386833105	-0.980537956002605	-0.937471283701687
chr10	14968437	-0.624436806313812	-0.776260262808556	-0.949107786767562	-1.0452949001063
chr10	14975162	-0.822448612135758	-0.90140091935132	-0.976310152056742	-1.05136196200754
chr10	15008479	-0.963448179021697	-0.974163830220566	-0.930696096335579	-0.682218514911766
chr10	15035689	-0.855488925470167	-0.907937770692662	-0.794097240101686	-0.472505317036709
chr10	15043066	-0.972454309579541	-1	-0.972345455897658	-1.05552509278784
chr10	15050000	-0.860174347662253	-0.943158544932729	-0.932390872533325	-1.00524055143012
chr10	15238199	-0.558799503693821	-0.55153421967938	-0.150631869482182	0.629366312360641
chr10	15346445	-0.79331144195334	-0.608487917592812	-0.9140263366501	-0.505575804020476
chr10	15370372	-0.896197060147299	-0.94906156186114	-0.969724962251336	-0.977304424260498
chr10	15469605	-0.556874659077583	-0.822544814647392	-0.817816756738019	-0.74101329218231
chr10	15475264	-0.65457089487409	-0.895302103648027	-0.889845598444224	-0.729149963967073
chr10	15569019	-0.86703017006662	-0.913282374605213	-0.781866907487348	-0.823431116801716
chr10	15684722	-0.828225795517349	-0.862726992643738	-0.944454849303069	-0.871377577964078
chr10	15723024	-0.771046093589136	-0.879088386857078	-0.89848236314972	-0.673243232276687
chr10	15772090	-0.844544804531839	-0.951943424690863	-0.987884358040471	-0.967230075026029
chr10	15829698	-0.729046129909599	-0.925254301307236	-0.874133584813566	-0.988285663374159
chr10	15891526	-0.929508776403549	-0.920522184097285	-0.979044714800947	-0.780092790515012
chr10	15910205	-0.878109075653229	-0.902692240628507	-0.934056789550341	-0.773070498990958
chr10	15996384	-0.862624466439131	-0.912180549677274	-0.999573327197547	-0.836865674707282
chr10	16015149	-0.622940622855333	-0.943750202923218	-0.939058188292352	-0.898595327674357
chr10	16015271	-0.564649999217242	-0.914046726668996	-0.972111264860007	-1.12870543140022
chr10	16059579	-0.898203490579778	-0.955746473962175	-0.994998100451942	-0.991602345628118
chr10	16335541	-0.685233897495545	-0.805439288112035	-0.907929475362174	-0.651855385582758
chr10	16385065	-0.903727124841806	-0.958613898737093	-0.922966322955895	-1.0384182767089
chr10	16536361	-0.929366388474459	-0.960198199771303	-0.980415701683874	-0.999809385861518
chr10	16566170	-0.534107066812755	-0.908584731306935	-0.910267626003353	-0.981912766140004
chr10	16705055	-0.554383383003775	-0.777691868531918	-0.939925167975538	-0.915568150194229
chr10	16741553	-0.649589887409129	-0.834461790577538	-0.894573417622317	-0.817770119064247
chr10	16788641	-0.738982039761425	-0.806803179430689	-0.952785055430565	-0.916768908008481
chr10	16870148	0.39246810281776	-0.3832272806935	-0.684528211708306	-0.75973168206337
chr10	16871443	-0.641454592217956	-0.798985894742602	-0.899901255204873	-0.945797494614759
chr10	16966144	-0.758428351315324	-0.813004158589171	-0.881182364555503	-0.774729480351218
chr10	17011910	-0.576754281889272	-0.910457732287208	-0.969746900935165	-0.751924194777307
chr10	17142730	-0.905929491225021	-0.841044905037877	-0.799586400148899	-0.863761405683847
chr10	17287644	-0.825533051045479	-0.959190400937465	-0.989590530714941	-1.01726653219259
chr10	17329580	-0.840260432179762	-0.935801422038867	-0.996847819966608	-0.897069806483103
chr10	17428900	-0.595356491743777	-0.758108337978933	0.0495420225484743	-0.109313387653761
chr10	17530466	-0.93648811990726	-0.923572799489447	-0.932397148897358	-0.801397861288627
chr10	17586897	-0.918406271465869	-0.952016788078498	-0.999008559425354	-1.02030896089781
chr10	17632412	-0.873633961438726	-0.811207033359208	-0.974328636383135	-0.992593739559855
chr10	17654068	-0.896635614514082	-0.972279777311309	-0.982970600358482	-0.939695293343547
chr10	17690577	-0.911266664429466	-0.870837295432046	-0.983966274716963	-0.957447125541842
chr10	17883783	-0.924257754452646	-0.986711213954765	-0.974071916063982	-0.980975557577368
chr10	18130713	-0.828716511240467	-0.93795189978582	-0.966917910557554	-0.987047634504241
chr10	18243500	-0.874944251085562	-0.906870315805703	-0.934289276151763	-0.872623940577523
chr10	18342538	-0.753710466093813	-0.954852532184362	-0.990255994344788	-0.840645592298149
chr10	18479994	-0.774433703072781	-0.768125605675699	-0.879714597186579	-0.818093634008457
chr10	18522181	-0.640533975199853	-0.941403790925943	-0.982286775539176	-0.7386497275465
chr10	18591069	-0.882503739423649	-0.866338255383605	-0.896827013302535	-0.874392795008689
chr10	18629565	-0.73687070002103	-0.775874002370953	-0.833922714716478	-0.954649277898192
chr10	18726031	-0.439073285232831	-0.908453808308607	-0.938178303671462	-0.871022710731672
chr10	18734746	-0.772595011249018	-0.922910929910422	-0.995978370106439	-1.0096791919578
chr10	18797684	-0.904472563670297	-0.948022941335464	-0.976408632290647	-0.839829719365331
chr10	18997206	-0.928629070671761	-0.92125244782573	-0.985527391236462	-0.997362463048861
chr10	19042621	-0.787125515592202	-0.846451335935461	-0.941384620940102	-0.893675545691297
chr10	19047471	-0.713004398182205	-0.804943043109675	-0.971783042153574	-0.514602588812767
chr10	19110365	-0.869551839150619	-0.916571393551675	-0.966951381155496	-0.904076835974644
chr10	19157504	-0.96555809726969	-0.916912071458012	-0.994772364245526	-0.897609980135575
chr10	19484295	-0.911831302753925	-0.934506853920264	-0.917547809799388	-1.03081325289423
chr10	19528473	-0.931307027410092	-0.960362562948317	-0.990601711292319	-1.00594576999097
chr10	19755820	-0.94319887116125	-0.958947690667328	-0.979046116367361	-0.971721216702718
chr10	19853923	-0.751259716552859	-0.895393147888342	-1.00671268783323	-0.965177993924812
chr10	20121797	-0.792701836640753	-0.960608238842738	-0.961911974106541	-1.05508741999785
chr10	20131797	-0.909684793337748	-0.872713919739888	-0.954612490089362	-0.982176099210037
chr10	20351866	-0.895059320231811	-0.894208189400283	-0.98145596940632	-0.88718536894859
chr10	20379904	-0.770044578556936	-0.843615410327773	-0.966974495715159	-0.892706649106255
chr10	20639634	-0.767260078632449	-0.928894685318378	-1.02261051000325	-0.868598465023374
chr10	20882325	-0.798018986117199	-0.972786589356008	-0.992362533042156	-0.857933402719044
chr10	20891723	-0.865221414084152	-0.912824379293314	-1.00056642504468	-0.936606831962273
chr10	20947293	-0.795320969335559	-0.917332089651977	-1.01148012244933	-0.934726028441781
chr10	20954302	-0.780718861906056	-0.872210251890246	-0.947572606600035	-0.913236134521388
chr10	21017208	-0.756621748253469	-0.847448758090927	-0.969622691679096	-0.929805986314839
chr10	21031867	-0.832717041975071	-0.911568428666911	-0.791774220902354	-0.81022512427207
chr10	21044342	-1	-1	-1.00943666880747	-1.0153050794959
chr10	21186214	-0.920126656649297	-0.985984142211532	-0.994441444540078	-0.948303593029342
chr10	21196314	-0.898970793213289	-0.962724459718825	-0.958191968640507	-1.01680246378433
chr10	21278743	-0.666316446800622	-0.943694354412676	-0.938715830465722	-0.653536050067091
chr10	21292551	-0.796254070385459	-0.899396437998321	-1.01151795066994	-0.84901652955957
chr10	21441225	-0.609114141879431	-0.870366744784583	-0.870645309336213	-0.902514375009988
chr10	21491489	-0.758394790483372	-0.977537201451696	-0.965477256361205	-0.970326850365034
chr10	21492869	-0.501692422653899	-0.846037032862686	-0.761434093771652	-0.457481126589121
chr10	21525652	-0.921985387241607	-0.83984749042941	-0.961025772413041	-0.828720634810851
chr10	21642745	-0.872561931484288	-0.982570319852058	-0.985227954104948	-0.982300438035887
chr10	21692696	-0.811998919611486	-0.869341290941363	-0.921190226304464	-0.91308066793539
chr10	21753235	-0.918361435425719	-0.905004556731318	-0.971669610947742	-0.678678712646773
chr10	22043932	-0.823708065368317	-0.810382332179684	-0.976520799576494	-0.946759363870758
chr10	22044747	-0.853777103507668	-0.874243426678558	-0.866383886161759	-0.77029560944608
chr10	22629260	1.02640851321502	0.259036315282136	0.552097048296297	-0.00698197405397383
chr10	22634343	-0.383136824802729	-0.359523142054853	-0.916606464783956	-0.794778530766933
chr10	22843289	-0.932710650738982	-0.874500982282301	-0.927233374903141	-0.939656881926668
chr10	22851792	-0.725435102150219	-0.757020152374	-0.994636544482987	-0.984558084823206
chr10	22873578	-0.744199166867208	-0.836343693864517	-0.8780950845775	-0.865679601434716
chr10	22898084	-0.806692526832688	-0.864214144389108	-0.985625956542479	-0.959332554660877
chr10	22989572	0.062397492375625	-0.284964876381918	-0.832064724200937	-0.859345087738267
chr10	23283757	-0.95742927063486	-0.913580919412228	-0.950619084849709	-0.932214672260976
chr10	23336391	-1	-0.910405253192648	0.29347763578349	0.703475933264983
chr10	23359836	-0.78573541972175	-0.496831340157775	-0.986134106683861	-1.0120451175784
chr10	23409138	-0.903394338470498	-0.88734232378077	-0.9122703797077	-0.943442445065638
chr10	23435782	-0.66790248886587	-0.859584131020279	-0.943710967467821	-0.915633566959296
chr10	23653547	-0.457858659907911	-0.421554517048725	-0.807367603029411	-1.05999494708826
chr10	23665221	-0.664607388595212	-0.740073403591201	-0.791972491885435	-0.871127121373778
chr10	23750862	-0.717779902363209	-0.83594335452882	-0.97346579144297	-1.06390153430308
chr10	23847326	-0.885168760144779	-0.898428483926045	-0.986845488075091	-0.789120175048325
chr10	23871754	-0.717942553539824	-0.942510481425583	-0.972457757061529	-0.97549586229951
chr10	23983641	-0.727053818178036	-0.75319775558712	-0.900920349514457	-0.783950039916147
chr10	24047949	-0.957126360878352	-0.923389060263997	-0.974507920318401	-0.850035458781799
chr10	24078405	-0.810556705992237	-0.929023436403703	-0.982791426593439	-0.906487884874021
chr10	24160659	-0.86785158147163	-0.897847473470559	-0.83911212326322	-0.830751911376099
chr10	24181852	-0.933390316836904	-0.996352642521081	-0.913043001114949	-0.816235398698925
chr10	24302829	-0.86070764522366	-0.816441487087773	-0.981196830300733	-1.0032428380467
chr10	24362156	-0.78624163458386	-0.827689116521639	-0.940087609559115	-0.927037516488846
chr10	24417596	-0.616240447901656	-0.825207940278604	-0.977315185898016	-0.934961142395089
chr10	24449058	-0.858114475002351	-0.982554462970439	-0.947067929351028	-0.854669774263848
chr10	24489560	-0.853793007615543	-0.774822095785329	-0.960317701451426	-0.97364518894564
chr10	24517773	-0.976723539399562	-0.918085682881366	-0.958538686258734	-1.0566590442844
chr10	24543840	-0.764293378098267	-0.965833025101319	-1.00380554154822	-0.953078867950289
chr10	24567004	-0.908216651525072	-0.631391466183673	-0.953674583899092	-0.846776307899272
chr10	24573980	-1	-0.949010224262678	-0.985614171401094	-0.998471750114648
chr10	24586258	-0.564784428348152	-0.868559764680656	-0.897560970072598	-0.806404798645233
chr10	24594935	-0.76201857389019	-0.903701529231218	-0.956109491788124	-0.988489561053004
chr10	24796884	-0.884799796090923	-0.925351920405088	-0.9875610187167	-0.943624378732889
chr10	24807094	-0.789219961850935	-0.96835998237552	-0.992204826478098	-0.775982416749523
chr10	24830761	-0.628587108228281	-0.805420933894134	-0.873000059483303	-0.512314787055376
chr10	24891236	-0.902408623702342	-0.941981095959849	-0.920670480283469	-1.00980847003172
chr10	25060924	-0.938946010360473	-0.924779230496516	-0.949428960944031	-1.00450189148391
chr10	25182870	-0.851437006020274	-0.937139093478428	-1.0244646592611	-0.728129161107663
chr10	25244909	-0.814275405118167	-0.951387967487701	-0.877794269746597	-0.78858380352371
chr10	25321976	-0.91147183814151	-0.970196265145068	-0.909948766538792	-0.985190248755499
chr10	25437210	-0.561580940410226	-0.87451410773285	-0.984627691887583	-0.915576578420736
chr10	25533792	-0.567182826203881	-0.902993732345626	-0.954664616081845	-0.959869820971682
chr10	25547282	-0.840113650318039	-0.884547441174377	-0.962265932496837	-1.00424665890367
chr10	25967802	-0.549538329236548	-0.934118717380894	-0.961145229410076	-0.965450134346549
chr10	26051572	-0.679134139560151	-0.906312293939326	-0.946126151722369	-0.94006174439616
chr10	26100268	-0.718265527886637	-0.838513227816956	-0.957740022104319	-0.930069183866197
chr10	26105567	-0.930574116769958	-0.80015804836933	-0.895588970775645	-0.946349218812731
chr10	26138391	-0.838659529174416	-0.833007684396927	-0.958042896877476	-0.983507817029899
chr10	26310467	-0.867202217116769	-0.81009870674984	-0.921647546115731	-0.85430897366665
chr10	26403484	-0.91018349190908	-0.822499119005455	-0.944954964543052	-0.845051586095463
chr10	26466024	-0.86203437075257	-0.881860522265508	-0.894750243898434	-0.914467646636104
chr10	26570717	-0.805680293065766	-0.92864489790207	-0.894227444927178	-0.833984045208495
chr10	26585514	-0.88164569831757	-0.854588718911833	-0.952588218619254	-0.93796049081085
chr10	26875239	-0.866695862401435	-0.841640447483666	-0.98194540338678	-0.987716025099302
chr10	26936950	-0.717993058041464	-0.67526911416601	-0.903528824524011	-0.977608105711731
chr10	27131355	-0.966857757106428	-0.87653799498482	-0.97299630790555	-1.00874919437078
chr10	27224976	-0.890880514141099	-0.971893842386326	-0.986372381584331	-0.84418577512234
chr10	27261617	-0.95921469490843	-0.990538901003222	-1.00424125293869	-0.951827291757089
chr10	27267163	-0.939201533683531	-0.862113907369162	-0.98677874855886	-0.871000154429256
chr10	27291403	-0.860922005540888	-0.823195115002834	-0.9517365925538	-0.700505704098166
chr10	27297393	-0.922093997032955	-0.928220659498244	-0.893876411849627	-1.02518609647011
chr10	27312452	-0.957071335954797	-0.909039679303373	-0.963038556805687	-0.95678919100956
chr10	27322223	-0.776790420227296	-0.980406216295522	-0.933507182753868	-0.947041395609872
chr10	27358077	-0.964205475446016	-0.966337667943473	-0.977508298911159	-0.916291464990455
chr10	27444245	0.973295916023526	1.20966623942486	1.27587144548717	1.4411032124189
chr10	27684846	-0.743651155308069	-0.834947604745743	-0.975254072060072	-0.847999940948891
chr10	27743241	-1	-0.977464181003715	-1	-1.00251104052157
chr10	27866135	-0.908807419470611	-0.958440116861128	-0.979853769212354	-0.925387208396816
chr10	27933422	-0.762006748906776	-0.966521046296509	-0.934844700052269	-0.933508564395117
chr10	27933646	-0.786059918540511	-0.961163937837549	-1.00620754781022	-0.974841300382809
chr10	28004688	-0.816371775581201	-0.842954827710762	-0.853046127363115	-0.960713672207844
chr10	28166493	-0.579194446007641	-0.841235373845693	-1.00092890565815	-0.949648634873806
chr10	28197639	-0.987323446513725	-0.929759471330725	-0.984557860195823	-0.90172047065626
chr10	28224338	-0.969109241856826	-0.964700552307205	-0.96280804981401	-0.894744759771428
chr10	28249828	-0.855035419976695	-0.91350628219178	-0.968489562437011	-0.950753036966801
chr10	28720247	-0.845305175989648	-0.637054583746788	-0.694543613825714	-0.569602205263926
chr10	28724820	-0.940041159135729	-0.99361426690642	-0.890734809143823	-1.02464910952145
chr10	28912089	-0.718074578442664	-0.917764352750105	-0.9054102208396	-0.795180430312732
chr10	28939182	-0.874308358627373	-0.998497286224053	-1.00779254190602	-1.0430565611844
chr10	29088331	-0.967558454176726	-0.949859052557323	-0.975304033647885	-0.968673179314248
chr10	29107344	-0.911059322628269	-0.893841651364799	-0.836612808781704	-0.557438127917959
chr10	29111276	-0.529946240185562	-0.857651947763022	-0.651260363297163	-0.492350779298155
chr10	29117063	-0.861498330086993	-0.944518542771836	-0.927752527726191	-1.10681343934832
chr10	29160096	-0.888448742723294	-0.941711238801267	-0.902395410688249	-0.98600311996332
chr10	29186694	-0.730920314789017	-0.804064619004718	-0.939994906045048	-0.917947557267834
chr10	29672011	-0.776613218224276	-0.688718649989357	-0.886281022526323	-0.50177104207685
chr10	29672241	-0.600881428367345	-0.784411820122135	-0.883945790025787	-0.842115129753654
chr10	29754280	-0.775444619091707	-0.774009191732469	-0.679911956272136	-0.618095259393142
chr10	29764492	-0.80873617343561	-0.866392230754047	-0.815248213351327	-0.956427517921386
chr10	29776017	-0.831229540919247	-0.787581658424705	-0.894773306406704	-0.796779333668381
chr10	29780375	-0.666397992699079	-0.917160875051584	-0.964524175717237	-0.893907109128772
chr10	29782488	-0.715044197306421	-0.901312260627871	-0.991411108491947	-0.969475255310253
chr10	29784100	-0.93419590313083	-0.796857039510375	-0.883617845937474	-0.906314434637552
chr10	29864271	-0.862655727963212	-0.935334285043806	-0.973008785423809	-0.858414066200896
chr10	29952832	-0.725578009804017	-0.86107538953773	-0.913492463625148	-0.841402043571762
chr10	29984192	-0.800195957526622	-0.869898991631745	-0.936229833148104	-0.870356175348707
chr10	30028481	-0.422876342711278	-0.904287268559829	-0.939662387727676	-0.867549485753865
chr10	30110516	-0.59599179132983	-0.799287811152092	-0.938135076174593	-1.01850056277486
chr10	30165139	-0.816806052687041	-0.818695425191645	-0.932944957988615	-0.900106336662997
chr10	30311727	-0.802517790831871	-0.870355988242746	-0.959340521980922	-0.924365778186408
chr10	30362175	-0.561655163237602	-0.872909810265402	-0.95717124177576	-0.926633434238669
chr10	30425428	-0.807571604907499	-0.753591981534999	-0.908103422906584	-0.859770980637457
chr10	30462215	-0.85441614248189	-0.915799331274744	-0.987441505339867	-1.05740730752233
chr10	30632778	-0.925299782846087	-0.918787135568486	-0.984844249401243	-1.05192997200356
chr10	30684049	-0.941307675370356	-0.757470971022512	-0.843664650791496	-0.889091544727017
chr10	30810244	-1	-0.985738905026834	-0.983674732225937	-0.959422791483897
chr10	30982427	-0.913565344110724	-0.828766265053323	-0.90272596744931	-0.921727613756781
chr10	31012560	-0.80034775071671	-0.842589550146833	-0.761263259217335	-1.08377551468299
chr10	31027357	0.738826779219995	0.0568601732128106	-0.960380350760838	-0.695597820234288
chr10	31320794	1.10186347660361	1.51873684336031	1.09286018197637	1.27910853897089
chr10	31718897	-0.960874281103726	-0.985964315944687	-0.964846036976103	-0.972160015741077
chr10	31874065	-0.905023547324486	-0.801790517656763	-0.829296704184229	-0.782703734461752
chr10	31953884	-0.97394783872466	-0.831328891581781	-0.924871983857964	-0.904641852668552
chr10	32014398	-0.498713245963311	-0.851730628164916	-0.8797189034563	-0.764873381364273
chr10	32279307	-0.756997317556964	-0.884914826417056	-0.904785349254039	-0.78893524303745
chr10	32369661	-0.916915568962074	-0.915029847764439	-0.91683064001686	-0.892711272534462
chr10	32409746	-0.823622980296871	-0.951458385758427	-0.993516412635597	-0.903606125741909
chr10	32438391	1.13940989299334	0.694312541570612	-0.774505619386999	-0.480249704854788
chr10	33038093	-0.8741381770162	-0.958285240168131	-0.981727973822806	-1.0056877115156
chr10	33180824	-0.778770411593537	-0.885863390338671	-0.830942934528142	-0.992906319136982
chr10	33599863	-0.618467795523726	-0.893949301513583	-0.95254745483154	-0.800373036717533
chr10	33798436	0.0425595542363838	-0.609692882337742	-0.86398953562653	-0.94349336602797
chr10	34199037	-0.726622766339912	-0.905206241977582	-0.986504104988634	-0.98577043768307
chr10	34420603	-0.70875040480492	-0.861206093514173	-0.840654105157161	-0.906498717817817
chr10	34455324	-0.77547428748101	-0.929219775637205	-0.92853464591263	-0.846244498824018
chr10	34595872	-0.890856400200093	-0.884285982491392	-0.9846325982302	-0.992108180441438
chr10	34711206	-0.953326374258727	-0.947633575298734	-0.997358288644978	-1.06269823689678
chr10	34886675	-0.800705422709405	-0.848169627476689	-0.911209803792141	-0.755715338110174
chr10	34920243	-0.65504633520352	-0.892585942899463	-0.881109680053729	-0.968700883144246
chr10	34934361	-1	-0.984247469112743	-0.998143279337067	-1.07468664842964
chr10	35004572	-0.774690800235118	-0.799700037020431	-0.800744843846145	-0.86302990136358
chr10	35075007	-0.969129248586388	-0.825161608941437	-0.896814252237146	-0.848914406034998
chr10	35099104	-0.819823244374055	-0.968124462533225	-0.982499416205445	-0.898904404051188
chr10	35321411	-0.822849626130711	-0.94501055453038	-0.958409668274583	-0.967210443433333
chr10	35323410	-0.769562485547612	-0.888111515627781	-0.934761914517026	-0.777185303222823
chr10	35484780	-0.477789152636571	0.247774721501982	-0.260200131057749	0.463128156105069
chr10	35523139	-0.918005502669042	-0.944471695160814	-0.906322781828273	-0.812889157830015
chr10	35527434	-0.765123599327883	-0.798726906258973	-0.835830412401787	-0.94055664245138
chr10	35832426	-0.745959317148023	-0.924583391113675	-0.901619500062649	-0.802826421825089
chr10	35864360	-0.719817399491807	-0.865229609278375	-0.984562188139919	-0.798302619733563
chr10	35878703	-0.830918766913822	-0.902871266565859	-0.923843104392015	-0.827056185522657
chr10	35999083	-0.82962069328491	-0.921214595516041	-0.986594343141844	-0.982140806084431
chr10	36063235	-0.830188990091094	-0.929700542273264	-0.949126212446473	-0.95405375448396
chr10	36198026	-0.881240353758164	-0.928766289028629	-1.00831975836283	-0.95184348974794
chr10	36327891	-0.613616445281965	-0.818935621172109	-0.979777465387497	-0.901513220832476
chr10	36453730	-0.780156356001674	-0.929550550401195	-0.902995556848758	-0.907679551456895
chr10	36794575	-0.639530009145127	-0.833498802659693	-0.970066628754682	-0.863916320056272
chr10	36986816	-0.87834866016881	-0.989219819772448	-0.992234057603494	-0.981560410762761
chr10	37088202	-0.899111476115962	-0.946253219821276	-0.971855861807033	-0.987552812775293
chr10	37139769	-0.96618389467618	-0.931217445249954	-0.973500714677449	-0.988260575137475
chr10	37279901	-0.968869871832585	-0.9605626845014	-0.990367670692577	-0.965501342939761
chr10	37374534	-0.911847538292306	-1	-1	-0.938852398247167
chr10	37422913	-0.663353312280973	-0.923024201063008	-0.985044094230692	-0.925737544218004
chr10	37441877	-1	-0.976936820085792	-0.991044704610799	-0.996524867077422
chr10	37556115	-0.939085287230799	-0.985564833617016	-0.978592987696803	-1.00674836955167
chr10	37670425	-0.606040736446927	-0.745640218607689	-0.876157495034729	-0.812116486955337
chr10	37900304	-0.956379250936197	-0.950591471242415	-0.92419911222408	-0.906912993255285
chr10	37970441	-0.735900881109873	-0.679121907038512	-0.878469463075971	-0.62171879742222
chr10	38025983	-0.708743073041626	-0.930841380990921	-1.01272830176642	-0.860274156537326
chr10	38107295	-0.82284224207143	-0.929041738073799	-0.995890297916406	-0.828974284855749
chr10	38327257	-0.119637171517508	-0.385122088216557	-0.989481035381807	-0.925465676578468
chr10	38446558	-0.763439864764225	-0.800315494162545	-0.653094802335872	-0.670344356940981
chr10	38694370	-0.97126793702768	-0.988805244764899	-1	-1
chr10	38705935	-1	-1	-1	-1.01344267374439
chr10	38991030	-0.966729236835751	-0.980568814412521	-0.992029805395224	-0.887328874731032
chr10	39039396	-1	-0.995187823430903	-1	-1.00724664244085
chr10	39048311	-0.91531409375263	-0.986766335834671	-0.980853210459532	-0.948673382589309
chr10	42857937	-0.692710803180167	-0.832022315778194	-0.87676025007287	-0.893008443136182
chr10	43100144	-0.934378884771304	-0.929818760732571	-0.920132469349867	-0.936572768213018
chr10	43186029	-0.864453832622333	-0.816786154856552	-0.927300746414895	-1.09361480162546
chr10	43368005	0.000874085052400151	-0.453289537122531	-0.70692278758162	-0.931674190960528
chr10	43425602	-0.66121042166873	-0.72719771786906	-0.778270930899924	-0.481592081434064
chr10	43429587	-0.611769391122137	-0.631684037431646	-0.786043914867031	-0.508709707466865
chr10	43474950	-0.81045969968864	-0.685530187626676	-0.370188597807496	-0.044161295281959
chr10	43589300	-0.653020042392078	-0.728392997885995	-0.766642285621205	-0.539361553029529
chr10	43649790	-0.975570506286843	-0.924069776017189	-0.980391718600087	-0.956852021790028
chr10	43915823	0.116987123081269	-0.091880484665978	-0.743047537641387	-1.04224350879111
chr10	43937805	-0.969131408441769	-0.9494782077249	-0.966896191966224	-0.944509290522309
chr10	44044852	-0.967110246021712	-0.994919204459571	-0.978725751721701	-0.946156013764329
chr10	44071217	-0.637086538784105	-0.935433435166572	-0.880843623415522	-0.891669026336688
chr10	44097511	-0.890046403991272	-0.926306005844749	-0.896231210904347	-0.845535929523355
chr10	44194485	-0.760859983778016	-0.845226578798269	-0.904790777165938	-0.866332707626376
chr10	44242113	-0.93944008043817	-0.95353307655111	-0.98922882958793	-0.979054472207257
chr10	44384894	-0.832738873931073	-0.972403450877851	-0.950101884540921	-0.899912694989349
chr10	44428802	-0.682866476298952	-0.977093691359045	-0.908485860711067	-1.03448696780171
chr10	44489506	-0.866765089936059	-0.912230829169972	-0.863908619510747	-0.908798727713775
chr10	44578352	-0.774555287690667	-0.911301225629447	-0.958730836949023	-0.818271919376426
chr10	44619680	-0.808364607484029	-0.812364130144399	-0.983857778430527	-0.853256806507523
chr10	44622026	-0.335047257760422	-0.842141734951602	-0.871312576566924	-1.07240290717674
chr10	44754959	-0.693112380210617	-0.525288069428044	-0.743736420058155	-0.6724542771802
chr10	44761474	-0.660204894426283	-0.746367046594937	-0.98523104078935	-1.01404183909318
chr10	44934035	-0.580046657852005	-0.731028740233177	-0.89217476222118	-0.825884036444073
chr10	44970482	-0.578275220213612	-0.689910117340619	-0.860644694746756	-0.411091951039038
chr10	45001685	-0.785104595511073	-0.758751230039936	-0.886515518597966	-0.864729555282238
chr10	45064928	-0.290083074010939	-0.780603432538922	-0.778272678637854	-0.72560265794328
chr10	45317990	-0.496690437708814	-0.783899079894133	-0.852879662945725	-0.942848160910292
chr10	45398664	-0.415955555075407	-0.792050138400738	-0.870741316109224	-0.49916071728987
chr10	45488028	-0.971850902611882	-0.883472064749899	-0.961893582863887	-0.828084269953357
chr10	45557689	-0.819007321888202	-0.755744338933796	-0.845634014197425	-0.482052712699559
chr10	45575130	-0.432768320382207	-0.783699151746507	-0.944290116704737	-0.874844427033592
chr10	45600152	-0.921998219225091	-0.958401032074822	-0.984025964993721	-0.936518130133415
chr10	45697455	-0.843999277421445	-0.921992073153068	-0.881922199886978	-0.87245449592262
chr10	45701966	-0.80788033465776	-0.904090555005233	-0.876566579819838	-0.789655789029073
chr10	45730656	0.753269888035773	-0.112486598232899	-0.667208746282245	-0.728537552893226
chr10	46255898	-1	-0.980079847675594	-1.01522413354243	-0.925705668900522
chr10	46608176	-1	-1	-1	-0.974116104333342
chr10	46780552	-1	-1	-1	-1
chr10	46781858	-1	-1	-1	-1
chr10	47261365	-1	-1	-1	-1
chr10	47262671	-1	-1	-1	-1
chr10	47316022	-1	-1	-1	-0.995356539489499
chr10	47737429	-1	-1	-0.96812198222948	-1.00330678451018
chr10	47753939	-1	-1	-1	-0.991227987288013
chr10	48166690	-1	-1	-1	-1
chr10	48197805	-1	-1	-1	-1
chr10	48244786	-1	-0.982691792836606	-1	-1
chr10	48262269	-1	-0.988986633022118	-1	-1.0225738456316
chr10	48360451	-0.695422670075661	-0.692909502084958	-0.867146935039836	-0.85017867587617
chr10	48437953	-0.617107274341571	-0.797764535730853	-0.921323198606488	-0.574888336959482
chr10	48489191	-0.627239471465307	-0.799835632869596	-0.970882289491412	-0.616403583363651
chr10	48527183	-0.975666362923272	-0.987595952671596	-0.993276620604904	-0.922247421199546
chr10	48563357	-0.62791839864052	-0.893543008047506	-0.883298734054513	-0.905423849829441
chr10	48642964	-0.703652899784649	-0.691288628473492	-0.841961684891017	-0.877124388706965
chr10	48662131	-0.86284934619503	-0.928996129778858	-0.795995109404658	-0.585631201192699
chr10	48795100	-0.974417529885024	-1	-1	-1
chr10	48970296	-1	-1	-1.00431462252831	-0.995719014606405
chr10	48971602	-1	-1	-1	-1.01396465834655
chr10	49212819	-1	-0.981044983384401	-0.9549253005351	-0.691413378563232
chr10	49315613	-1	-1	-0.979594335950829	-1
chr10	49440617	-0.736594747093171	-0.786331990774584	-0.906126065702611	-0.920562198292053
chr10	49527555	-0.876299300320616	-0.967681506146063	-0.937771576490654	-0.989380429058958
chr10	49554489	-0.942428529657864	-0.881226194804472	-0.97129022754384	-0.7465096880252
chr10	49609335	-0.811275083347922	-0.932225189123147	-0.98078872602408	-0.962604589912238
chr10	49614222	-0.817495980459564	-0.843652900002812	-0.51788526368891	-0.624821722219837
chr10	49647862	-0.630947354188775	-0.628081756295336	-0.82539547227338	-0.825753072721592
chr10	49663249	-0.489301507568332	-0.595498797290212	-0.77964985283954	-0.638625944711521
chr10	49717177	-0.668772616305952	-0.673996050679321	-0.831323549905489	-0.474816886046349
chr10	49743772	-0.624998223871655	-0.812170091000037	-0.862562448100977	-0.982343713477445
chr10	49811794	-0.420176288742721	-0.726052031968538	-0.715355944278597	-0.730375606385189
chr10	49917100	-0.875450242073873	-0.914768589702511	-0.951807845064025	-0.851501059608045
chr10	50002252	-0.815774826769192	-0.75074238875319	-0.840918994183707	-0.777112294510493
chr10	50165254	-0.691756359437682	-0.624163932653764	-0.81685597651456	-0.606659881947075
chr10	50167045	-0.490615583933804	-0.828187846686169	-0.878471253296403	-0.981063255091059
chr10	50183077	-0.725863692792515	-0.719083261020893	-0.672169757047478	-0.912717395019623
chr10	50348100	-0.378760802323515	-0.649119538471122	-0.512991618325777	-0.605024734274232
chr10	50476867	-0.804590144518431	-0.89950887511539	-0.895919984773283	-0.808780300648147
chr10	50498927	-0.89687303250382	-0.754348226103383	-0.792897030590521	-1.07249751771999
chr10	50521768	-0.352847826033739	-0.735673406532716	-0.618263865681295	-0.94304557180068
chr10	50606680	-0.608416551768642	-0.732126279777698	-0.838241117616367	-0.887048778503503
chr10	50634888	-0.549815222900929	-0.89510697832025	-0.900487905202114	-0.825557978794262
chr10	50680635	-0.745429144582035	-0.955860167256985	-0.923200163363234	-0.638495550076196
chr10	50735504	-0.810252066078462	-0.955567744169952	-0.961055147306508	-1.03512525228898
chr10	50835778	-0.532898869667881	-0.777572906463829	-0.87194767978722	-0.719349732928835
chr10	50837989	-0.864364207146866	-0.77124156747524	-0.920875585844152	-0.979063678879968
chr10	50903484	-0.767050056558475	-0.842676017197199	-0.870671958490686	-0.743842847845487
chr10	50922466	-0.861276014830895	-0.893809668109986	-0.929132153233728	-0.994389604189861
chr10	50970435	0.732387138017134	0.853592506740114	1.05664992752606	1.5053562207138
chr10	50980613	-0.804692193594735	-0.880834332528855	-0.937768415094496	-0.954811779724044
chr10	51020545	-0.789799264153757	-0.955970426439231	-0.96775478707107	-0.860269952372917
chr10	51133532	-0.926225363746584	-0.982638501264404	-0.976601892748135	-0.980847628839203
chr10	51355186	-1	-0.981044983384401	-0.994522172407806	-0.970801779762899
chr10	51522582	-0.812468610938196	-0.967150348871102	-0.965259367736779	-0.970441706707587
chr10	51638116	-0.972514687438804	-1	-0.97403480630214	-0.977683930381072
chr10	51650117	-0.976677588355295	-0.979900199778761	-1	-1.00050202400037
chr10	51777442	-0.977690392471238	-0.916078019067803	-0.959203899912947	-0.948322836289927
chr10	52146405	-0.732450272279147	-0.923160284271391	-0.901143058056714	-0.725360295507873
chr10	52366520	-0.92643132275146	-0.93556622574506	-0.85557738039702	-0.705244370587742
chr10	52516161	-0.905199316154202	-0.98419340755414	-0.965043746250701	-1.0158931220609
chr10	52884061	-0.728562430419486	-0.906234899795143	-0.902431577820418	-0.976867164691201
chr10	52922254	-0.717713312152854	-0.953534191597077	-0.986650005598281	-0.718161796342795
chr10	53026021	-0.613743662686357	-0.873759833348646	-0.958866248540628	-0.913636791334983
chr10	53187852	-0.83761438051006	-0.881113325883228	-0.993411663534657	-0.912519609483078
chr10	53459679	0.268872485459237	0.496636131607014	0.229628779909724	0.995206326370295
chr10	53552150	-0.91692727070461	-0.970797730247638	-0.984156164348897	-0.934705404087474
chr10	53554953	-0.85060270146956	-0.90561725838619	-0.987069052850516	-0.900864850677576
chr10	53593029	-0.649496918435736	-0.846012494418412	-0.914016997394196	-0.790362371778948
chr10	53694444	-0.888045570234331	-0.927189450627387	-0.946857379292913	-0.81869746643763
chr10	53887176	-0.87914250467206	-0.931760513511108	-0.967372115270646	-0.781407710714405
chr10	53888239	-0.925038987064991	-0.910662480321043	-0.876027380918012	-0.825328147250546
chr10	54072917	-0.705723159656312	-0.830340708904446	-0.763050785042094	-0.898925619796816
chr10	54187726	-0.937787567542905	-0.974192656027214	-0.939374309446737	-1.01507935487013
chr10	54478866	-1	-0.953729212944879	-0.991658430768716	-0.990484769550036
chr10	54769447	-0.976877768611655	-0.991125897614887	-0.965078984364799	-0.972060706421276
chr10	54798082	-0.827966761803365	-0.885205133027789	-0.975386533085096	-0.954450005720508
chr10	54917321	-0.820726507253433	-0.928998514282774	-0.943511356091509	-1.03218266493327
chr10	54933488	-0.937757077374864	-0.966871062977546	-0.979640425006149	-0.96694149822752
chr10	55083087	-0.816577811953495	-0.885847640520275	-0.946486670140846	-0.946050802263518
chr10	55146258	-0.655327167630705	-0.884121825491575	-0.959992994077268	-0.904460193413182
chr10	55346380	-0.817286193482812	-0.893090983848172	-0.993129766627946	-0.845465631345356
chr10	55587303	-0.877173847194259	-0.918771102410051	-0.888363900155318	-0.927817291360408
chr10	55833816	-0.872222943687705	-0.954652578888597	-0.955864210859376	-0.83961297271729
chr10	55908464	-0.852487841808149	-0.84676382562759	-0.986108059294506	-0.922806238902075
chr10	56347265	-0.864606160110669	-0.993896265759661	-0.986487588498412	-0.885239108165352
chr10	56536567	-1	-1	-0.955343432077097	-0.814630251464297
chr10	56739212	-0.952183883154286	-0.972296268668886	-1.00063381937469	-0.940210757788663
chr10	56752247	-0.84803929957564	-0.95223656076217	-1.00144747267322	-0.991710427986372
chr10	56814822	-0.725578619116506	-0.96397267367977	-1.00525207577933	-0.884134448610707
chr10	56885135	-0.858223731290479	-0.837850218723186	-1.03787257023306	-0.839196052471187
chr10	56920582	-0.832438148765858	-0.972903586028404	-0.937300691690413	-0.939327293917091
chr10	57466074	-0.95298732445347	-0.978148883867214	-1.01647594035731	-1.03171227239849
chr10	57498139	-0.885714925598938	-0.90793751248818	-0.955978841800905	-0.983004498717269
chr10	57499576	-0.891015687352479	-0.968205518961296	-0.970351224890774	-0.901162774894566
chr10	57549293	-1	-0.97725502145219	-0.961096948010902	-0.97570064213869
chr10	57686163	-0.629178937320977	-0.91779482561035	-0.972054335812947	-1.01847089809212
chr10	57715998	-0.832086145411112	-0.943741575024553	-0.927107067102644	-0.951635664242279
chr10	58323368	-0.758656237348402	-0.929338287787151	-0.967313087499556	-0.822329420256599
chr10	58398517	-0.975748778615293	-0.930170085183627	-0.975811937896621	-0.988487406320797
chr10	58440669	-0.826049150974717	-0.913653605757588	-1.01581189178786	-0.950028224429535
chr10	58517119	-0.853827837746344	-0.977842340623694	-0.885569453566737	-1.01744078989081
chr10	58690932	-0.910276905603056	-0.966566623796942	-0.982661776186569	-0.857958216471941
chr10	59080894	-0.976723539399562	-0.991129265206896	-0.953601533894131	-1.05250625360711
chr10	59104977	-0.927888945270594	-0.952240941304041	-0.979805941538994	-1.02962554157871
chr10	59128519	-0.801191620931946	-0.963281133330882	-0.940994394081002	-0.96830743034306
chr10	59143718	-0.879471200099622	-0.931014730570867	-0.983416105223417	-0.947397680870793
chr10	59612751	-1	-1	-0.960211545684761	-0.913412809808184
chr10	59642591	-0.792534694870651	-0.840826072261076	-0.917121221240037	-0.898645902615712
chr10	59750940	-0.911544914222585	-0.954230526851241	-1.02553778596364	-0.993821564531071
chr10	59763888	-0.901735508434257	-0.890159695427852	-0.923622927949193	-0.933524424880051
chr10	60189934	-0.970991996100751	-0.995363095057985	-0.972851185525716	-1.04932014916515
chr10	60327593	-0.608468170522331	-0.89753403477857	-0.992626915559875	-0.821709891587633
chr10	60377343	-0.839433181003621	-0.80896383994471	-0.911005570494305	-0.715833727427547
chr10	60401695	-0.658314798670943	-0.914937070894911	-0.995621941065098	-0.870797425889563
chr10	60422924	-0.938137718170506	-1	-0.977667223094938	-0.972681147334992
chr10	60816839	-0.940691842714518	-0.85413801456338	-0.940208497657343	-0.911550632637857
chr10	60857103	-0.720606073833712	-0.966524441716928	-0.94172550190524	-0.838514973179853
chr10	60886449	0.0199075101394307	-0.514300235840647	-0.965298411883997	-1.02124772645656
chr10	60919713	-0.970436903622657	-0.989368897385737	-0.990032264134783	-1.0433831533992
chr10	61111244	-0.717951731813928	-0.895019193199601	-0.948803908602804	-0.978411251541191
chr10	61147696	-0.825576050842145	-0.899840033681832	-0.947424110564089	-0.886067102872283
chr10	61299032	-0.551264315857512	-0.857723374533889	-0.993744978211855	-0.828918593130307
chr10	61344889	-0.711950230788372	-0.923748733619037	-0.82024213942588	-1.03051082663493
chr10	61467375	-0.649224976247414	-0.896799088318075	-0.878307847612816	-1.04710071332458
chr10	61524496	-0.869989640209574	-0.942659041673334	-0.947363657665479	-0.897764901023714
chr10	61600906	-0.702814701835062	-0.908650933529361	-0.849341824952955	-0.683514003565401
chr10	61704685	-0.898724388248458	-0.887780036322887	-0.882023343019554	-0.960843825210066
chr10	61706989	-0.89219216220954	-0.944633822445055	-0.96025693409378	-0.763514405029338
chr10	61830696	-0.68541726166553	-0.716535822950723	-0.971975444372974	-0.769457780622361
chr10	62000577	-0.959768345917141	-0.977223647546353	-1.02068214726279	-0.952918415549987
chr10	62097371	-0.773473547374044	-0.865152106341695	-0.860413327853766	-0.891185236529725
chr10	62179807	-0.868299356990604	-0.830909239461133	-0.895579066380199	-0.918968054034725
chr10	62619002	-0.818837630537858	-0.953621591243413	-0.965242663389483	-0.824641797446196
chr10	62720136	-0.894936105542485	-0.954625523039171	-0.911805724460715	-0.965629971022009
chr10	62882484	-0.886436385548061	-0.84002925264742	-0.956209415286541	-0.891210325901708
chr10	62966716	-0.920744906664856	-0.962470018592896	-0.845315635781826	-0.923076283213079
chr10	63160346	-0.842410902571516	-0.861410210373244	-0.93302227436133	-1.09885421760835
chr10	63368588	-0.823640807315038	-0.933154718211591	-0.940220206653017	-0.875736967596468
chr10	63481709	-0.92842931861599	-0.916443588384843	-0.821413769667822	-0.760439898980915
chr10	63535079	-0.564255844683465	-0.977267421705772	-0.850282034190515	-0.974396064997678
chr10	63692552	-0.844508085468368	-0.896098179330767	-0.959543981838079	-0.957385678066537
chr10	64138844	-0.956815669384846	-0.970554415663585	-0.993078669570156	-1.00963437564073
chr10	64155806	-0.789960890611118	-0.86126528904469	-0.901382750516509	-0.806156179972992
chr10	64189010	-0.790160808484997	-0.88618530772691	-0.898374120344351	-0.959268584144204
chr10	64211561	-0.926962361817307	-0.952202089507768	-0.911674844056728	-1.0189172731312
chr10	64299330	-0.889645006374865	-0.969282689013038	-0.973165733431649	-1.02028205328888
chr10	64301727	-0.793427177123717	-0.765151729011399	-0.868549351872907	-0.843225266284119
chr10	64618267	-0.843890032291043	-0.857635317160529	-0.819097999907449	-0.641154435783618
chr10	64769558	-0.690775237145422	-0.851442633393618	-0.805816483037573	-0.773730108596996
chr10	64802202	-0.632125956902172	-0.882338390623729	-0.61236481016847	-0.160617848634592
chr10	64893000	1.04775873095365	1.39518612588124	1.51773898096416	1.72359634612625
chr10	65085028	-0.869932556777205	-0.936324343092263	-0.881072201903064	-0.896561841764214
chr10	65101072	-0.797625396599492	-0.954099951310389	-0.94632158801851	-0.985246251118709
chr10	65191344	-1	-0.894999320017828	-0.962537890275661	-0.93569879494582
chr10	65486843	-0.896676569630611	-0.940269892049237	-0.937381630490517	-0.882611546166983
chr10	65526424	-0.723102251835412	-0.855750078993979	-0.953120610800562	-0.882685215671922
chr10	65737305	0.245488653106776	0.258712408539412	-0.359987529521768	-0.367470196157801
chr10	65756324	-1	-0.969365034404381	-0.893420732240828	-0.929489723137815
chr10	65817649	-0.96219548878373	-0.838229390365737	-0.929079545315983	-0.973490504587127
chr10	66547633	-0.946775356573358	-0.958293288851873	-0.977919291754852	-1.01878324404532
chr10	66554900	-0.907324396192602	-0.970383947167708	-0.925822491963176	-0.915648380235146
chr10	66903679	-0.847705799172711	-1	-0.985221145093758	-0.900851342142628
chr10	66979389	-0.794856421373825	-0.978786319157464	-0.95945331282186	-0.869840881455762
chr10	67261223	-0.660694133483666	-0.646940776951592	-0.938830376659759	-0.830236484520629
chr10	67458702	-0.863340770761534	-0.979104312956808	-0.994916550933442	-0.990725610163812
chr10	67462144	-0.940960195812532	-0.955368680956018	-0.959246194375533	-0.980748561063806
chr10	67614139	-0.805344526874429	-0.93259183429652	-0.985376755047867	-0.935564868978898
chr10	67710114	-0.73603878958765	-0.885500463064655	-0.99424721157876	-0.968865159395029
chr10	67802441	-0.974538466340728	-0.961064655882278	-0.976060233499766	-1.05278158383944
chr10	67814913	-1	-0.988660806807466	-0.998211267329285	-1.020905486972
chr10	67824009	-0.878425133916602	-0.854579381964655	-0.929195615889508	-1.00161986984367
chr10	67869099	-0.861960941950937	-0.931693843487682	-0.986872552188098	-0.81348940765437
chr10	68308844	-0.979556685030455	-1	-1	-0.996396175344449
chr10	68664942	-0.9743610412178	-0.982452645022672	-0.992643886834886	-1.00947961693572
chr10	68673986	-0.922340594918439	-0.904385838091907	-0.971093822040161	-1.06277454188044
chr10	69028007	-0.970043452431584	-0.955364186695726	-0.953018967299946	-0.9747456904802
chr10	69364408	-0.837838785655836	-0.953082763583858	-0.973315241061948	-0.918196007099666
chr10	69603637	-1	-0.968918975619167	-0.968665380401509	-1.04797022216038
chr10	69639989	-1	-0.97523588125266	-0.98233912458844	-0.983276456896869
chr10	69676095	-0.831555732999183	-0.913762668917906	-0.932856394257531	-1.00054903890259
chr10	69966393	-0.766391654874849	-0.742373543092691	-0.835204851895098	-0.641859238419182
chr10	70112273	-0.885101514647883	-0.974306457876373	-0.975208698032476	-0.971532572334299
chr10	70203207	-0.88483338781714	-0.917457485326117	-0.915865659210083	-0.632404858000927
chr10	70239014	-0.730542313848099	-0.725169180559508	-0.914622122380624	-0.75559305687481
chr10	70343451	-1	-0.987051910980646	-1.00821661876909	-0.979070404441938
chr10	70345118	-0.847533263187557	-0.974303840333148	-0.986103539244575	-0.978498857496821
chr10	70390299	-0.950432150181475	-0.908770583090228	-0.918788043977273	-0.898502883097712
chr10	70425126	-0.841416364300573	-0.965009987172052	-0.916188542584421	-0.897399521104208
chr10	70475507	-0.952516812543837	-0.990052318586282	-0.987471721534217	-0.863515113425478
chr10	70635004	-0.864870008378128	-0.836583405919519	-0.917911315595695	-0.858255257174957
chr10	70699273	-0.947601739007258	-0.738181459273316	-0.953541766586104	-0.759374309585245
chr10	70716946	0.369475866430084	0.0925668539642049	0.000623511118158968	0.572301432858656
chr10	70724345	-0.854117711233948	-0.917189648015709	-0.947972161682304	-1.0321561159914
chr10	71190340	-0.974255254641069	-0.934571674399167	-0.927624199875738	-0.912518047310671
chr10	71248390	-0.969414776903267	-0.985490356574413	-0.99869148168762	-0.73773228448558
chr10	71258775	-0.545227373952469	-0.761293098140496	-0.888595108424286	-0.741697970008102
chr10	71297400	-0.66078436317695	-0.912867783661085	-0.871827983886866	-0.768797631153854
chr10	71439750	-0.601846543066002	-0.838221485569793	-0.83432009576327	-0.886915087555018
chr10	71445722	-0.533293745371863	-0.667140753936823	-0.915846907727981	-0.719552092427591
chr10	71600552	-0.804601951077668	-0.662182302298537	-0.776149717161008	-1.02073270076683
chr10	71690358	-1	-0.806715649900687	-0.910633830717327	-0.914034852506993
chr10	71715761	-0.650721188327456	-0.266675633699597	-0.373370872683208	-0.413873799973256
chr10	71726921	-0.851853655247873	-0.954257642357085	-0.993745005622569	-0.719846200299639
chr10	71802081	-0.900303149610233	-0.942318894249164	-1.0206223119165	-0.915382676007904
chr10	71931352	-0.876124113878378	-0.846410912033687	-0.834157238173669	-0.875851102783531
chr10	71992353	-0.476468701051103	-0.269747108179482	-0.519269796372409	-0.366080232212462
chr10	72210576	-0.600438418849116	-0.738556378820044	-0.857708600271694	-0.99448131039303
chr10	72246098	-0.96443541938982	-0.882638090158797	-0.853527199022078	-0.785247654499085
chr10	72266118	-0.517022457918298	-0.861031126895713	-0.807732005247297	-0.829381013438795
chr10	72349673	-0.473468892803508	-0.753132506414782	-0.924648623035194	-0.408550074191576
chr10	72444310	-0.880135833650735	-0.85181878272933	-0.780770256439902	-0.856985192576506
chr10	72748361	-0.820965909614924	-0.668793522014926	-0.699958057737271	-0.898542267410864
chr10	72788010	-0.733894590959306	-0.878139720309496	-0.971912933739394	-0.877684122649163
chr10	72830166	-0.545679588262166	-0.663358780217568	-0.844320935244394	-0.861424351667794
chr10	72833621	-0.695895032789433	-0.637072510456868	-0.792268877699042	-0.869877799577393
chr10	72854610	-0.294094703050638	-0.651618661127864	-0.990856227940298	-0.880675945580859
chr10	73049651	-0.569826376630777	-0.745482037741581	-0.845092334898844	-0.727131808478985
chr10	73315752	-0.219752190410052	-0.542449937156711	-0.190032132075539	0.0984863753869028
chr10	73358158	-0.0312559264239943	0.0827869717263798	-0.164022986431927	-0.532811045610523
chr10	73367961	-0.439047127536555	-0.713595840217448	-0.60824785958902	-0.748548980937106
chr10	73386088	-0.594594411681286	-0.593054061244987	-0.594082867203708	-0.833751977595072
chr10	73730455	-0.545199046749615	-0.801621485246736	-0.604132557559103	-0.715896358584194
chr10	73789849	-0.900601591391642	-0.918580184168468	-0.840530793866332	-0.721408001478545
chr10	73849576	-0.833941145523965	-0.957116503708106	-0.738039773462323	-0.481055110013838
chr10	73857625	-0.745532465408008	-0.885025475524378	-0.0657379151970672	0.356637425285546
chr10	73918102	-0.618378073357046	-0.935618310062928	-0.982518099565398	-0.740642804489091
chr10	74341914	-1	-0.967747039675477	-0.965916543710981	-0.975593069484153
chr10	74392537	-0.800940085731757	-0.947298739218053	-0.817225949200373	-0.966401270756079
chr10	74448114	-0.247248026762394	-0.520404374570519	-0.304851298927786	0.00821802173071406
chr10	74570080	-0.774707074227278	-0.914621763989738	-0.859606926352549	-0.829404045999576
chr10	74688362	-0.876310131612215	-0.949359513998528	-0.969443365602913	-0.861503454956543
chr10	74711755	-0.637265057750087	-0.857623502557687	-0.92453813632937	-0.743160710070821
chr10	75032906	-0.717848655435591	-0.812365450058372	-0.901459566686961	-0.740632506353407
chr10	75041332	-0.810097365068397	-0.891160999919127	-0.998677370140839	-0.785887530686349
chr10	75053238	-0.855655663327041	-0.87435025850755	-0.983791983866823	-1.09833441700139
chr10	75286491	-0.705225785483002	-0.885272367326633	-0.973266172914114	-0.635618682052161
chr10	75525885	-0.849098418716984	-0.96862394883423	-0.806317100266442	-0.964051745702665
chr10	75652286	-0.789158738410671	-0.916191185807153	-0.635819396642497	0.0499884446890912
chr10	75936632	0.896358686899588	0.954133645043066	0.15716615846437	-0.209983605783922
chr10	76095153	-0.771584915498668	-0.970933854096149	-0.913838793607516	-0.960002168046628
chr10	76104700	-0.908249355618303	-0.86382578186487	-0.919806662058772	-0.845781040681575
chr10	76146653	-0.940722233705548	-0.983063642325346	-0.911577241170279	-0.866122818032886
chr10	76196451	-0.829325944604195	-0.882891972434565	-0.901936688935926	-0.848329281071985
chr10	76198040	-0.962510407922669	-0.919726336682955	-0.922177439385331	-0.968483214424716
chr10	76275784	-0.598187179838906	-0.891396514566828	-0.901015901768261	-0.588765780061902
chr10	76512695	-0.845658370384745	-0.868388596766257	-0.904300283549129	-0.826063566791175
chr10	76727041	-0.954659482857221	-0.940016558212849	-0.981672354237622	-0.87709582478208
chr10	76734398	-0.577135758232925	-0.908313114526732	-0.91337347924209	-0.840862230722798
chr10	76793848	-0.517321025656089	-0.344989173469062	-0.799049689622111	-0.589527208784541
chr10	76810132	-0.425116467573186	-0.861301752392282	-0.667892662564784	-0.655465103546651
chr10	76965869	-1	-0.896358899111076	-0.95925282683028	-0.892829328098229
chr10	77025591	-0.580993168099307	-0.785892164660299	-0.899327688152362	-0.803595375060203
chr10	77151153	-0.643933692720455	-0.747138526834956	-0.957235139974081	-0.915203115593038
chr10	77157667	-0.679990391562891	-0.822499677100795	-0.682433318957468	-0.8612767465448
chr10	77257873	-0.908342427870878	-0.914080390353715	-0.982283073285141	-0.858908715958047
chr10	77326549	-0.436017527616379	-0.688469403386224	-0.96304254624185	-1.03896391803768
chr10	77504856	-0.846938674229857	-0.798090933574208	-0.902586864784521	-0.815275919268559
chr10	77584798	-0.686253387318007	-0.907132493400187	-0.946877072783258	-0.722612734971115
chr10	77818031	-0.760366287941508	-0.942163722070308	-0.870767024293111	-0.827076451778181
chr10	77871650	-0.798631671462047	-0.872560839201422	-0.991858017500724	-0.950151938159791
chr10	77880688	-0.85569146100848	-0.993721767672953	-0.991862527508399	-0.915618517843738
chr10	77888198	-0.632199094904881	-0.861125956934186	-0.984842915177298	-0.936085332705646
chr10	78027702	-0.883980232809752	-0.902382496413349	-0.973529278335525	-0.880274939566438
chr10	78030622	-0.865796498430036	-0.843158553092105	-0.899511729383772	-1.01837192326692
chr10	78182091	-0.804487419352956	-0.901920360266951	-0.949272308784115	-0.809820275006273
chr10	78280187	-1	-0.937608024685814	-0.968112404338473	-0.977962677095879
chr10	78571767	-0.776636960973901	-0.901046819100352	-0.977576682196688	-0.913018800417542
chr10	78605133	-0.825312851101788	-0.813715266283301	-0.861427068215265	-0.977910969381355
chr10	78625918	-0.742397234020514	-0.915132956999662	-0.90688873631437	-0.966153891554955
chr10	78674741	-0.691665372095494	-0.909956982068522	-0.831227349968611	-0.651684589805238
chr10	78704592	-0.76040380202653	-0.860325696832042	-0.956774746250561	-0.72431962492048
chr10	78850183	-0.560557849458268	-0.816774547202438	-0.839484982493874	-0.803256301633264
chr10	79004307	-0.799390886100015	-0.864140952377433	-0.931216505791976	-0.959537180191594
chr10	79141687	-0.583948888792151	-0.865207799580543	-0.932582481083047	-0.796391984499673
chr10	79177194	-0.433789336478972	-0.826617668132772	-0.896436676635461	-0.735763003223614
chr10	79199889	-0.652095086081767	-0.915068476625571	-0.919297170506874	-0.850261815501158
chr10	79355247	-0.98047359977441	-0.898336781372418	-0.921658352561294	-0.476466927377625
chr10	79356534	-0.794590952823965	-0.847108895558822	-0.82068470737418	-0.797348971075783
chr10	79391775	-0.86465606126584	-0.866526477888638	-0.847058882312155	-0.916556859208162
chr10	79555840	-0.884582175703972	-0.880136413438341	-0.878818505730236	-0.767867377927133
chr10	79586489	-1	-0.968819678696089	-0.964165762978467	-1.01093167159478
chr10	79618450	-0.954096168969572	-0.900455169297634	-0.918759897098712	-1.04219332235226
chr10	79621521	-0.660400747634152	-0.802296492169393	-0.895510286498226	-0.676826042412137
chr10	79727954	-0.484804356993585	-0.821183780726776	-0.852654127971341	-0.517049649663909
chr10	79805546	-0.936820741452918	-0.918821341566259	-0.959696093518476	-0.997475122891565
chr10	79806951	-0.495375020369843	-0.610975794864955	-0.786623716445709	-0.787853097581304
chr10	79906163	-0.328258578107838	-0.796299680578974	-0.848468970430171	-0.905282914262257
chr10	80057931	-0.852685169083912	-0.942661039680238	-0.975982587384812	-0.83523591963809
chr10	80097488	-0.657628467418277	-0.882399137221405	-0.902724548460062	-0.727007165957219
chr10	80102704	-0.289129909907125	-0.737498651165561	-0.754802527509421	-0.951328076015093
chr10	80150775	-0.744353602387248	-0.883155831418749	-0.870547876823941	-0.748270582202953
chr10	80167980	-0.89273598737918	-0.747749433904386	-0.765944762038203	-0.713934198287281
chr10	80206899	-0.774966311986577	-0.811649290181335	-0.863811452084491	-0.859966034935557
chr10	80356807	-0.637627527357153	-0.746391682397826	-0.73060954332849	-0.788849725533661
chr10	80644732	-0.896409521509004	-0.977696345479175	-0.995640238062253	-0.995726342423699
chr10	80767719	-0.594409589413074	-0.883367587032047	-0.896275996039433	-0.855635708444746
chr10	80785022	-0.583755252388223	-0.63174264467292	-0.756480925039292	-0.374987764627829
chr10	80785319	-0.638782344009105	-0.568163371197182	-0.649339068086155	-0.357609272062554
chr10	80826987	1.18657474445807	0.989612249314417	0.940998000781335	1.3040730429467
chr10	80840420	-0.706493747679838	-0.871430526476881	-0.879042368189428	-0.629973364230796
chr10	80845123	-0.300321749439928	-0.394605212152884	-0.630151241747699	-0.683123465892922
chr10	81005502	-0.512784040390168	-0.505781078545682	-0.786302801332479	-0.654557483259749
chr10	81016723	-0.704245546720143	-0.661500958433578	-0.577480212019684	-0.685008788400545
chr10	81170262	-0.20377148490184	-0.762441297217	-0.800769855681884	-0.746653199455298
chr10	81176327	-0.408991684269532	-0.763323312954985	-0.748580564752131	-1.12892166373028
chr10	81259539	-0.674111576002772	-0.690702191351767	-0.899092149946624	-0.987194080140246
chr10	81288124	-0.924563277587115	-0.950810350309018	-0.814219664616086	-0.597582751002424
chr10	81584624	-1	-0.981338352080571	-0.983176550183484	-0.985064284249166
chr10	81734021	-0.687588728185643	-0.88477579384923	-0.985398498093964	-1.02535098735411
chr10	81760434	-0.835529035168167	-0.910395098081484	-0.984478828919467	-0.871585616169824
chr10	81885368	-0.819728402534788	-0.93242950821794	-0.983312508774986	-1.0195453030252
chr10	81979192	-0.73289561255678	-0.888324454861727	-0.793847366208731	-0.998514232725286
chr10	81991669	-0.786148862736259	-0.948447943749746	-0.94622714081906	-0.736080648290079
chr10	82032219	-0.588051729908643	-0.564357121692479	-0.826903555356899	-0.429951684162038
chr10	82132639	-0.901858504270624	-0.923817546345524	-0.870772912566692	-0.851619374295852
chr10	82282747	0.0177781707728381	-0.389927825714764	-0.605434848649403	-0.248699359691451
chr10	82417288	-0.833692988446398	-0.741304873366595	-0.870617387229325	-0.920010042322817
chr10	82560259	-0.831917135330862	-0.927932845187292	-0.923020300916408	-0.981617085762658
chr10	82749810	-0.945488270145337	-0.87278807529732	-0.845075841213755	-0.979469761761903
chr10	82931228	-0.968676839916033	-0.988014423918947	-0.949174787761163	-0.98012650803909
chr10	83070709	-0.839890835948875	-0.888133998408279	-0.95480627995743	-0.952352897758325
chr10	83255676	-0.785706567249577	-0.911273092270898	-0.971431393587562	-0.960472049845006
chr10	83284117	-0.795594411355716	-0.927393448816242	-0.955198346108122	-0.798407444277907
chr10	83519028	-0.895348151605357	-0.965245358602298	-0.927081481844172	-0.941849301563558
chr10	83522601	-0.798769385522382	-0.988308458848112	-0.98600593176723	-1.02403179367441
chr10	83641874	-0.731687481278504	-0.963719842021571	-1.00377842994094	-0.868468735180168
chr10	83647989	-0.730066443349784	-0.878957920655088	-0.989049853322418	-1.02818879953785
chr10	83686104	-0.972406967735026	-0.976643589236069	-0.96692063930355	-1.01552575096166
chr10	83711448	-0.870240219578467	-0.952302627017805	-0.99148789691495	-0.953060956823514
chr10	83811178	-0.750451600231814	-0.84604535353489	-0.986538723936276	-0.871571403372351
chr10	83952608	-0.922163345239518	-0.902330141780029	-0.969256610340871	-0.858358241786932
chr10	84007223	-0.851459198020036	-0.905838518498681	-0.837500462456596	-1.11038326545204
chr10	84672191	-1	-0.97143508482488	-1.01090595511566	-0.938337862415456
chr10	84718000	-0.759735630783633	-0.868544182498698	-0.878787292234983	-0.967846318005815
chr10	84989765	-0.644411085885281	-0.819833317386451	-0.855136447469129	-0.85583520073296
chr10	85247688	-0.657371859901972	-0.897190671380913	-0.95659592547103	-0.982990751783895
chr10	85433824	-0.943101898347732	-0.952986075626676	-0.95909798202008	-0.946816039215877
chr10	85435084	-0.952360530790177	-0.927004791964271	-0.981463161426608	-0.845840251717934
chr10	85461290	-0.809785473314827	-0.791800293992391	-0.939500511811596	-0.773920227434615
chr10	85491481	-0.914531990856157	-0.948455582612338	-0.987351219538883	-0.868389209310306
chr10	85524657	-0.851314101155535	-0.77701428094179	-0.99484664840311	-0.95909133115398
chr10	85727992	-0.933698342510892	-0.744969856325986	-0.833116678119276	-0.411253903767016
chr10	85763170	-0.717950487741536	-0.904883820622463	-0.934085580070514	-0.826335076192082
chr10	85918523	-0.687056456195298	-0.817828117385581	-0.966081889574732	-0.994305587380484
chr10	86100405	-1	-0.950360908647759	-0.80494019096686	-0.960163472830432
chr10	86189770	0.343180078906562	-0.369388669263297	-0.615127679072077	-0.59108103063998
chr10	86322538	-0.976219974269792	-0.808959761278503	-0.845456918308669	-0.793016683936405
chr10	86332496	-0.849790953375798	-0.958043192564652	-0.888203273454168	-0.983781924174243
chr10	86592763	-0.875204611519337	-0.967875590186873	-0.934097040226491	-1.05915233396317
chr10	86668959	-0.311888745640769	-0.711846920879512	-0.929244781301744	-0.889285791106501
chr10	86698741	-0.703154041082473	-0.950640932351269	-0.960831776585531	-0.807153134067921
chr10	86816211	-0.968950262069448	-0.922353853977644	-0.962457958494952	-0.980933942324649
chr10	86999638	-0.630382320069764	-0.857441674848909	-0.943253737153728	-0.940099527424366
chr10	87068936	-0.816090333308365	-0.930717044691879	-0.924605463004559	-0.932775303983939
chr10	87093542	-0.706481462671573	-0.881983692691484	-0.760945427691166	-0.80295589068645
chr10	87292253	-0.806964309971703	-0.917137846941424	-0.914057101080929	-0.854066187071983
chr10	87373438	-0.873083087945298	-0.868786411933244	-0.898736772930743	-0.891705354503004
chr10	87912823	-0.425685185145706	-0.762965543420866	-0.906118887262036	-0.726009746908215
chr10	87928814	-0.701976752067937	-0.792476219852542	-0.954585856442275	-0.860272479682643
chr10	88026040	-0.459840877891399	-0.55248158627541	-0.788164403952357	-0.841223301933443
chr10	88372802	-0.884587485781309	-0.896381064722609	-0.965645580713826	-1.01913880890291
chr10	88384184	-0.973758700915031	-0.915731241426073	-0.711305545255739	-0.211920907931168
chr10	88493659	-0.44415613863831	-0.825698756769418	-0.920798219280103	-0.774617732168863
chr10	88640952	-0.857410800606528	-0.916612500064866	-0.91637866931876	-0.979177694072833
chr10	88777181	-0.967243280572257	-0.927079531184093	-1.00416190430292	-0.937856714371218
chr10	89070742	-0.841264740499736	-0.932718244426813	-0.881193036902235	-1.00087382632474
chr10	89100667	-1	-0.959620353047148	-0.973500714677449	-1.02180397957275
chr10	89284454	-0.818238335384966	-0.939821391354725	-0.980626811625145	-0.960070103688233
chr10	89329991	-0.832946560732139	-0.978750084916159	-0.996289220365203	-0.985478699159432
chr10	89563385	-0.890255548292288	-0.90132189183752	-0.981001342192982	-0.977570185558425
chr10	89603880	-0.950832646592878	-0.911576249829457	-0.908450801634858	-0.906678355321909
chr10	89648802	-0.962540674630927	-0.950412825041001	-0.986758287333659	-0.987526646869713
chr10	89709594	-0.77365669057608	-0.925111423303798	-0.981745942933579	-1.04583151956419
chr10	89871960	-0.957704769045986	-0.908873776006591	-0.992755478594067	-0.915028308481468
chr10	90116292	-0.794952711583246	-0.957767537027916	-0.984444147321168	-0.992659224838472
chr10	90217617	-0.658716869668938	-0.796442557969961	-0.947137000278592	-0.89449422932013
chr10	90468833	-1	-0.952094718325512	-0.98310517420739	-0.97265608334204
chr10	90532017	-0.946907177098443	-0.959622211028946	-1.01083335632389	-1.00102462836971
chr10	90687244	-0.827044564527418	-0.940655269965981	-0.86523488418747	-0.942883033399034
chr10	90915562	-0.469992074322332	-0.928176254475722	-0.97802161750725	-0.955312645090751
chr10	90985828	-0.970927740440419	-0.920360987912998	-0.962815015355183	-0.970646599955731
chr10	91163214	-0.726574126989689	-0.86975969952087	-0.993182054980418	-0.98069066039808
chr10	91389340	-0.838057059548986	-0.93633620657351	-0.965556748224806	-0.910726785239001
chr10	91411845	-0.171419740431233	-0.700611749424317	-0.929773689642855	-0.964642515291087
chr10	91539775	-0.952131659051384	-0.950984258756803	-0.997073364155056	-0.814426428389931
chr10	91649676	-0.87081279217161	-0.875068022312679	-0.999351893467601	-1.02430118513796
chr10	91697938	-0.728416727085172	-0.964933433434842	-0.929556043238044	-1.00334573676691
chr10	91964096	-0.742787695748383	-0.863849644622541	-0.969694180814208	-0.999268100762824
chr10	91978111	-0.582360052268834	-0.857734412017184	-0.983360818216722	-0.988494704919994
chr10	92337525	-0.776582971783686	-0.910889995606876	-0.987222197475696	-1.02667871792147
chr10	92537191	-0.714457917998904	-0.874407176324989	-0.98520988259106	-1.04629022811307
chr10	92554657	-0.94254362324138	-0.948424079745684	-0.995579891702556	-0.870730230092066
chr10	92632826	-0.74580656721114	-0.729169596839166	-0.825164298358513	-0.780176142220999
chr10	92656097	-0.706722267729838	-0.764570457558717	-0.949723013212382	-0.956272766230891
chr10	92876594	-0.823178404835406	-0.893820345417265	-0.953197120299796	-0.950201907052214
chr10	93129660	-0.69844306195941	-0.763380268031569	-0.915245523525092	-0.766861662133358
chr10	93325710	-0.558333500300072	-0.788178981854889	-0.95327264309753	-1.03487561706493
chr10	94033821	-0.917254288404845	-0.861497085233263	-0.962374701547712	-1.00716254559759
chr10	94096832	-0.952384406036039	-0.942735981972341	-0.961193610072788	-0.911168637613272
chr10	94172981	-0.511363782555646	-0.939393377230872	-0.951201027612095	-0.972591491710299
chr10	94456037	-0.754465711386973	-0.739757893826626	-0.44089487686178	-0.490401805932698
chr10	94562404	-0.68069144942487	-0.835982785673039	-0.920188578049718	-0.877782057883788
chr10	94619149	-0.810927235913038	-0.868849483037497	-0.977721006189736	-0.851240825044751
chr10	94713772	-0.970496844854095	-1	-0.964207591866842	-0.900024457273352
chr10	94729678	-0.944277315838833	-0.946041646927937	-1	-1.00391523296937
chr10	94848476	-0.624923272248018	-0.694052785317572	-0.910555923103785	-0.663762274861164
chr10	95125891	-0.728620901384997	-0.860691465460202	-1.01838134402462	-0.973924816716701
chr10	95131133	-0.954113622065267	-0.971644453561388	-0.98371876153571	-0.946101919409988
chr10	95131971	-0.75436796035498	-0.863016570525756	-0.945827539442269	-0.812430528586915
chr10	95225499	-0.785272252851177	-0.829026008742443	-0.971180317915214	-0.967416291426399
chr10	95340735	-0.322040160529755	-0.537311299679065	-0.770536725767977	-0.658510457003764
chr10	95776683	-0.766137237220886	-0.95503162431099	-0.986106833298572	-0.964599484479298
chr10	96000929	-0.848450399570274	-0.738947969049243	-1.00409120415528	-0.90034189535047
chr10	96152411	-0.855665401802736	-0.909991048117515	-0.93609017654055	-0.884563167668747
chr10	96363067	-0.715817352413866	-0.868604957433074	-0.97243104943173	-0.870856323368829
chr10	96374047	-0.707319254662397	-0.864722250777812	-0.953722647752481	-1.02435867760597
chr10	96774251	-0.885188513674393	-0.988110302293565	-0.983262633367294	-0.927623222666934
chr10	96944224	-0.249298879036195	-0.655867834813369	-0.859206695666883	-0.857948158663609
chr10	97013669	-0.894382714868651	-0.886804759159987	-0.963385191652452	-1.04530526659807
chr10	97030565	-0.849284494961918	-0.966846430333749	-1.00952173011373	-0.99077307284564
chr10	97114652	-0.844038631239026	-0.847935926347533	-0.978168944064157	-0.935185394628615
chr10	97160384	-0.816448369064187	-0.837220369766261	-0.924584449184035	-0.803999031146508
chr10	97257280	-0.792152089832296	-0.847013590861658	-0.935194588452561	-1.02458154215305
chr10	97268602	-0.612112994134363	-0.863272908798652	-0.940937148545614	-0.898316682866646
chr10	97316535	-0.929893711625444	-0.9421566924585	-1.00214320283469	-0.997783056943494
chr10	97409986	-0.783862934234509	-0.950802947079269	-0.977251395965562	-1.03544510375303
chr10	97453746	1.85942483156279	1.81079514818684	1.1133658742245	1.54485426345323
chr10	97574528	-0.466055262930554	-0.791546140586661	-0.948564965535611	-0.946911941791893
chr10	97592250	1.10719628087892	0.53550478223662	-0.926435644341162	-0.919502664652729
chr10	97881422	-0.921651463878746	-0.978656121938962	-0.994210750228517	-1.02180066240278
chr10	97985628	-0.857177080538186	-0.864660751162925	-1.00617070972893	-0.953573963920321
chr10	98004423	0.511353891582232	0.281196485420397	-0.848846118220789	-0.566155821011486
chr10	98020129	-0.714057137983708	-0.61231506753036	-0.960464305379778	-0.973891240670129
chr10	98045554	-0.824234487188498	-0.772722570045041	-0.968187024517174	-1.03958899078896
chr10	98137692	-0.552298349181526	-0.625156782581523	-0.77165164683935	-0.378545910666712
chr10	98173024	-0.813590965214209	-0.828346411500086	-0.877459593460346	-0.870580355358107
chr10	98195616	-0.683393769816429	-0.879818608838125	-0.976489009617002	-1.02625647761199
chr10	98201592	-0.679371357895703	-0.817966518903498	-0.950985621488586	-0.928045603718453
chr10	98375987	-0.49730407516449	-0.876864982593981	-0.949411005871753	-0.991891510007394
chr10	98395445	-0.839231565934378	-0.958060177477646	-0.957718086340147	-1.03959647533514
chr10	98401813	-0.58202379810236	-0.911605959773361	-0.932546642216024	-0.935973556436637
chr10	98475821	-0.912028474105127	-0.942156909248178	-0.983067807881852	-1.03638570339982
chr10	98526911	-1	-1	-1.00725488567938	-0.97232237322608
chr10	98603305	-0.753998771616025	-0.889494943429767	-0.936880985087134	-0.937238192981615
chr10	98738723	0.248525560685422	-0.00126297653574503	-0.96539636938592	-1.02393813770574
chr10	98841111	-0.633678564466372	-0.525675829048836	-0.895453399826809	-0.972962831672327
chr10	99078983	0.91491468998344	1.03393320160929	0.695224314152586	1.1279742013742
chr10	99122645	-0.894233671581218	-0.72048513600183	-0.931065907298382	-0.969290324570884
chr10	99334810	-0.688088552094233	-0.753804194618892	-0.928554486417782	-0.873665881198445
chr10	99447233	1.28420457208157	1.46782891300845	1.24688283649465	1.53468740233837
chr10	99496857	1.66760034444333	1.69357981677661	1.45622203099304	1.43423367247586
chr10	99603344	-0.551185750351537	-0.790128654218627	-0.661021823908586	-0.916811828849714
chr10	99615123	-0.587072509559135	-0.890393881246974	-0.959156671340875	-0.988854422187786
chr10	99803194	-0.552070773588294	-0.798392992093036	-0.864274149300378	-0.874066374185601
chr10	100031085	-0.54768051548735	-0.747897898626217	-0.815892679913401	-1.01527791977052
chr10	100126081	-0.722810716129852	-0.733840385996562	-0.974081695711024	-0.86273168268951
chr10	100145379	-0.612609117161185	-0.681255462176514	-0.961332046077517	-0.839467566946945
chr10	100359233	-0.713049711951553	-0.830428601766733	-0.987480773486777	-0.962781255669829
chr10	100364823	-0.837958026666996	-0.940821357599244	-0.962947477249042	-0.937693082088919
chr10	100507405	-0.708724521625101	-0.957622573663891	-0.99387984158006	-0.994595143135522
chr10	100606734	-0.656011658620895	-0.949582080867819	-0.926960308357965	-0.834177991953369
chr10	100847183	-0.646616400552614	-0.953847344311159	-0.923047626024574	-0.858642824782816
chr10	100862389	-1	-1	-1	-1.00126518342483
chr10	100883775	-0.793255799893391	-0.849134911897013	-0.890714605396245	-0.952028090916405
chr10	101047789	-0.969454522253543	-0.92767774901801	-0.983731469563014	-1.00673108278456
chr10	101049472	-0.88649035202936	-0.920472134922407	-0.954084493068171	-0.894942463016684
chr10	101162495	-0.509126664925988	-0.605940508726451	-0.928019712361891	-1.03078924154559
chr10	101312327	-0.789069160510592	-0.882728590036836	-0.9451365977465	-0.970677171046674
chr10	101342539	-0.844210680990153	-0.805467344519576	-0.906658101795952	-0.966973336384605
chr10	101561222	-0.969019234050676	-0.983595090315991	-0.98710556696132	-1.01254789766863
chr10	101582138	-0.971623554153024	-0.998861394044629	-1.00659842927819	-0.976620661647535
chr10	101650631	-0.608179138613925	-0.932989314342608	-0.991078234657946	-0.942016550167736
chr10	101655946	-0.771734568878541	-0.733383285499891	-0.92264486595131	-0.942791235364081
chr10	101730511	-0.806517692270765	-0.943898929971834	-1.00145603448012	-1.01396421619626
chr10	101960449	-0.899233274434282	-0.890288319336413	-0.952026312869045	-0.941657512961247
chr10	101961827	-1	-0.926723058455527	-0.994659223089378	-1.01591328923161
chr10	102030734	-0.832756992312176	-0.918429455136578	-0.983397535211383	-0.878362786393275
chr10	102172346	-0.971198256448364	-0.947771670758736	-0.995728827820128	-0.934554665876026
chr10	102176104	-0.949659177499799	-0.995574341644264	-0.99036421665774	-1.04739215336955
chr10	102267164	-0.816909918918162	-0.690213970018082	-0.905751740445497	-0.878261022680194
chr10	102566323	-0.652026036583236	-0.652125813101014	-0.961632887464996	-0.751904245478342
chr10	102677150	-0.896445353377171	-0.950828816758322	-0.981020166187798	-0.815098312461712
chr10	102937102	-0.911364073923154	-0.866482171408017	-0.968371438015386	-0.952798568129657
chr10	102977377	-0.640894538757893	-0.419424564447381	-0.593195421723362	-0.254370024883687
chr10	103035326	-0.869560279932213	-0.951403748959144	-0.963356745922508	-1.02292627555495
chr10	103079272	-0.522547134884212	-0.823710689610128	-0.788226683677514	-0.619376090907081
chr10	103094218	-1	-0.981854562294401	-0.996037451255177	-0.958197302505077
chr10	103736277	-0.954239907091398	-1	-1	-1.00660457938431
chr10	103817923	-0.779754806158043	-0.873911582500053	-0.371154121734573	-0.204319973717213
chr10	103911904	1.53312656487216	1.52550032991046	1.17813297687697	1.30809675913317
chr10	103912081	1.45903115744629	1.47877627873669	1.24184238460502	1.34308727514177
chr10	103952364	-0.749005149560532	-0.843394460095042	-0.958211080616562	-0.97974812759774
chr10	104060378	-0.714978736855992	-0.879500561140082	-0.942637840890958	-0.797730420971466
chr10	104154771	0.254512577191386	0.185091159592258	-0.854048494544629	-0.602176453839286
chr10	104281984	-0.872798457886108	-0.908294777512953	-0.994161573599824	-0.766263826090951
chr10	104514382	-0.959866518598436	-1.00171748514726	-1.01360252523816	-0.948817649598337
chr10	104562932	-0.119056025093998	-0.523785671312287	-0.978178183015509	-0.806633643978016
chr10	104605830	-1	-0.950158828155567	-1	-0.897644355288762
chr10	104614133	1.39761615753953	0.937082263093692	-0.323354827579996	-0.333770892076192
chr10	104636734	-0.89837609801878	-0.888974016970876	-0.970001037427698	-0.90480870504507
chr10	104924816	-1	-0.966448734063005	-0.989012028171615	-1.01103227527525
chr10	104941033	-0.297021367195374	-0.331913459125278	-0.944503075769721	-1.00504154481942
chr10	105017215	-0.970874936725753	-0.981551003613413	-1	-0.997140280792727
chr10	105034143	-0.902363159998593	-1	-1	-0.969395951605811
chr10	105125254	-0.950119665384982	-0.99412497570888	-0.975941500582481	-0.976905269767536
chr10	105164283	-1	-0.924647158442742	-0.961426785376514	-0.995057862130166
chr10	105251394	-0.722463102217804	-0.569590763451835	-0.93078982145929	-0.837377815596428
chr10	105258923	-0.712162255147064	-0.712816966340653	-0.882366381686834	-0.958187098009603
chr10	105277933	-0.715603250676647	-0.880462514742886	-0.987008199412616	-0.874945921988086
chr10	105286496	-0.971962075751573	-0.983765477316351	-0.939151155925763	-0.906193980459278
chr10	105369667	-0.637830217676541	-0.730375186428535	-1.02082480892365	-0.95886866074672
chr10	105392178	-0.781555746165256	-0.759876000493242	-0.997654086707909	-1.05261344506623
chr10	105401011	-0.610869337918369	-0.822820723189229	-0.861924380109953	-0.839404388269564
chr10	105412834	-0.460040979663544	-0.791748389866866	-0.885977469035087	-0.576104327622217
chr10	105558606	-0.650084267857661	-0.823465303204815	-0.981245021866296	-0.927067902389794
chr10	105656087	-0.897969315221371	-0.852599762973803	-0.92937600286347	-0.968744115691191
chr10	105681563	-0.029640205970518	-0.125302864961513	-0.730509272872552	-0.681747304218991
chr10	105774178	-0.930429110497041	-0.932767059868484	-0.933257030644179	-0.957850587004225
chr10	105785839	-0.839170717955057	-0.92156547886747	-1	-0.924241216953121
chr10	105791200	-0.748252547201042	-0.831343163011639	-0.94680806508321	-0.988313294544887
chr10	105965820	-0.898744071723099	-0.977032489772686	-0.971875942215657	-1.10360180585471
chr10	105992647	-0.882149463250243	-0.838261949754034	-0.998189238870283	-1.02696773604368
chr10	106151317	-0.867431268679538	-0.852197738567949	-0.705856045574595	-0.492581479986801
chr10	106256004	-0.63731685285266	-0.891441788810446	-0.98372045490069	-0.973800591176843
chr10	106338787	-0.679802557606422	-0.789741564731621	-0.949343932229718	-0.669531989804534
chr10	106495705	-0.856687875129837	-0.863812052857323	-0.95671294470179	-1.04613954708184
chr10	106627904	-0.55130402024347	-0.775227911819103	-0.938124220732797	-0.824785815506549
chr10	106869127	-0.627532999933121	-0.951375893264936	-0.960063035606777	-0.953422870768822
chr10	106921090	-0.863793720627978	-0.8194937247878	-0.965823644211849	-1.01051012583207
chr10	107467570	-0.675308650533725	-0.901026896907755	-0.969332659963768	-0.879626948576935
chr10	107862045	-0.959679959946846	-0.994463372940676	-1	-1.04527054240558
chr10	107958875	-0.935891707405169	-0.943843630941713	-0.978529023222793	-1.00139378666897
chr10	107958900	-0.940512289780172	-0.911664836606478	-0.975550411609275	-1.0023685968369
chr10	108130716	-0.700332903359685	-0.898659289288338	-0.971978879650439	-0.91207238164079
chr10	108271880	-0.92623302700602	-0.979354580890545	-0.979263957518653	-1.05165650152224
chr10	108299196	-0.967070416527215	-0.835000044425701	-0.967181676149991	-0.984801490078589
chr10	108389083	-0.858946762683345	-0.889953997799973	-1.01878608500776	-0.837172923522434
chr10	108394814	-0.914495095401515	-0.901375857093963	-0.953559274896784	-0.986394207112925
chr10	108421750	-0.850736681920393	-0.843069744003877	-0.96170590967048	-0.897072295842672
chr10	108430488	-0.934930536107138	-0.911803463447409	-1	-0.975295684312496
chr10	108504713	-0.878419208270257	-0.88830172877938	-0.924543673156633	-0.969683348281736
chr10	108562484	-1	-0.922649293157747	-1	-1.02465704830071
chr10	108574586	-0.966991314751118	-1	-1.00820969612759	-0.902789723490924
chr10	108717651	-0.215081146238487	-0.458362539198985	-0.792942344789334	-1.0608807790071
chr10	108770330	-0.859644089843256	-0.839868896192826	-0.962535284764254	-0.981915316892332
chr10	108855138	-0.782112015187171	-0.9007587722054	-0.990462111627663	-0.89516728630111
chr10	109007834	-0.967381082987994	-0.963603211505766	-0.916297567487734	-0.945784478832542
chr10	109077546	-0.943796347466933	-0.934891994533019	-1	-0.887038025701408
chr10	109124834	-0.84874317404033	-0.994754979100397	-0.954068148962394	-0.982457149102015
chr10	109169318	-0.418688398732429	-0.849275133635979	-0.987641398182751	-0.9020010851005
chr10	109185721	-0.605602745416705	-0.700761612565433	-0.968441694263118	-0.896361569739229
chr10	109244277	-0.948681255287984	-0.992167562650698	-0.941732076623453	-1.04717040643399
chr10	109500949	-0.680505492503752	-0.818688822811395	-0.993809132192265	-1.00152570323537
chr10	109501295	-0.799248257085126	-0.872453682355861	-0.974061530815839	-1.00074723427941
chr10	109578425	-0.940874132295596	-0.963159397881664	-0.94736255687832	-0.972498818109001
chr10	109627663	-0.795299497057876	-0.934575270236629	-1.01038244264947	-1.00148870373344
chr10	109660096	-0.82410137090565	-0.94261758411055	-0.977754947985379	-0.973709535019274
chr10	110203018	-0.598423112189585	-0.905983007170509	-1.00357866392607	-0.9190379554799
chr10	110223117	-0.75025034680956	-0.87602685928265	-0.885829799949722	-0.91237266501974
chr10	110567831	-0.707691989002436	-0.883022215147297	-0.966776149894111	-0.882406521431315
chr10	111411087	-0.826352785900129	-0.919894686627229	-0.976478418024532	-0.954033689001698
chr10	111492606	-0.811265498960654	-0.922168119790108	-1.012219699211	-0.907376215218198
chr10	111633963	-0.964828581159537	-0.891098696348471	-0.987454500966452	-0.955633515200633
chr10	111654960	-0.453878209415271	-0.586476290631469	-0.972065650080235	-0.883287529806487
chr10	111671619	-0.748526142387415	-0.925234664030533	-0.911956418310399	-0.99683243510776
chr10	111937610	-0.840143853681268	-0.900941589198249	-0.933831611010907	-1.02246837092865
chr10	111971073	1.5776752149146	1.41734485425657	1.47190871732281	1.67338944998651
chr10	112103894	-0.868474203656417	-0.903351417797364	-0.758560422336358	-0.894370716289475
chr10	112312895	-1	-0.972941825929505	-0.954253797539833	-0.837774765036101
chr10	112418049	-0.845535092742315	-0.886692208447963	-0.898332618414635	-0.827188669288236
chr10	112418929	-0.830764138369459	-0.799906315418999	-0.942478920308827	-0.965410532905495
chr10	112557337	-0.78565926872434	-0.815719448454717	-0.891329926807092	-0.710375781148423
chr10	112635427	-0.902445016225344	-0.972744160192624	-0.995140450092485	-1.00794929559167
chr10	112761757	-1	-0.977737362795981	-0.972824517680917	-0.988024152786385
chr10	112857802	-0.76120756049597	-0.722998499704365	-0.880574708557443	-1.01946580229726
chr10	112907217	-0.490984357728839	-0.780523383525512	-0.965664834338465	-1.07456878620536
chr10	112909937	-0.664159198196983	-0.782440172806468	-0.963397611749359	-0.933261316287967
chr10	112964759	-0.582885723192473	-0.81210260694099	-0.969274889464627	-1.02001832016295
chr10	112973221	-0.874473281356022	-0.904019276942561	-0.989686967591918	-0.868899156983657
chr10	112994878	-0.753272285796598	-0.932527026703417	-1.00699598056178	-0.844117386877457
chr10	113015520	-0.68327820237164	-0.927091571296924	-1.00157379690253	-1.0141421557034
chr10	113077239	-0.969957458547793	-0.975856327453089	-0.977318756527579	-1.00090328885992
chr10	113078773	-0.914770611881557	-0.946356124430503	-0.958772988816083	-0.859799468017619
chr10	113296904	-0.887936595218836	-0.912333245018182	-0.996413338083253	-1.01484279087508
chr10	113300076	-0.957030301160231	-0.935310033999135	-0.961221574892162	-1.01981210754881
chr10	113526455	-0.856068393279774	-0.882693763720456	-0.911944814765058	-0.917568181073333
chr10	113632496	-0.477716860981464	-0.850048430866899	-0.98178756491475	-0.959868557642114
chr10	113753623	-0.755061145439715	-0.787887396606235	-0.922877013820286	-0.984163085791978
chr10	114138448	-0.618464216032513	-0.788342204047187	-0.881666720574335	-0.959001893467309
chr10	114255442	-0.749724294344989	-0.9345079884021	-1.00907217501205	-0.985315704271342
chr10	114333998	-0.829250508638259	-0.941245602503135	-0.989487886267479	-0.882482347000337
chr10	114367666	-0.654302587318947	-0.892506049565298	-1.00524382843727	-1.06708880131476
chr10	114482787	-0.711104594390379	-0.97055943306183	-0.9381750087297	-1.08434975079954
chr10	114577824	-0.622772578219935	-0.831758611278223	-0.842903879485151	-0.945539657475717
chr10	114639994	-0.843520853945971	-0.978429118676561	-0.991407799331444	-0.930181961866586
chr10	114647557	-0.912355068998462	-0.873562450530589	-0.965728075066756	-0.724044527038598
chr10	114658475	-0.690498077331052	-0.903758528569534	-0.698763904227287	-0.660142960878611
chr10	114672431	-0.531433234164726	-0.834276671231134	-0.537060736775327	-0.434739123756769
chr10	114713821	-0.669699628229788	-0.910106217539768	-0.939795570029362	-0.961010993507802
chr10	114716560	-0.785453640380759	-0.778951384398164	-0.927336193378425	-0.857151456281725
chr10	114856015	-0.80108450116832	-0.81687790165367	-0.928610549934182	-0.769569621214183
chr10	114933234	-0.734653773059709	-0.96790586788888	-0.980317894949233	-0.892520947468854
chr10	114978787	-0.815730282623796	-0.960714984137121	-0.959134435439657	-0.96808109962937
chr10	115043119	-0.413952188623891	-0.591815704167086	-0.763962938059122	-0.171085196765189
chr10	115065803	-0.539386146274492	-0.909261953252831	-0.972843614779259	-0.699962103322302
chr10	115231002	-0.521616222952674	-0.744315962418765	-0.921046632973518	-0.906784949081192
chr10	115249467	-0.900886887964471	-0.969449399028441	-0.945643844277676	-0.990945356551095
chr10	115279218	-0.87604288342313	-0.822013564496097	-0.893698613685072	-0.952107970284582
chr10	115361097	-0.484495981134706	-0.821129023163068	-0.96206223351226	-1.06043838688935
chr10	115464567	-0.728927054371427	-0.799027182231503	-0.887516327951341	-0.854322433474741
chr10	115568643	-0.755514366023678	-0.880831954164274	-0.926217072550582	-0.86372162155738
chr10	115720650	-0.241724168750197	-0.351175674112289	-0.892756411457797	-0.620193797006691
chr10	115721628	-0.125375150792814	-0.191711965957444	-0.890853158723939	-1.07197976983727
chr10	115763182	-0.817137657956627	-0.95365611359259	-1.02053588441594	-0.875638876738422
chr10	115866331	-0.582202988115863	-0.869083320120235	-0.923347167719841	-0.909422615091911
chr10	115913537	-0.961845632187465	-0.938669165381186	-0.98162438080713	-0.991819068537866
chr10	116021087	0.348335109923211	-0.350525594656304	-0.884404808633375	-0.836775413643941
chr10	116168410	-0.104148070455037	-0.454840203838689	-0.940345961356871	-0.918584358642112
chr10	116210836	-0.670355599297113	-0.91578328034274	-0.984378414484165	-0.974307922742788
chr10	116251051	-0.885907409370386	-0.915911527345743	-0.983744502398215	-0.971377528542641
chr10	116444411	-0.709260086552737	-0.73423357684626	-0.938151810114164	-0.94962970464771
chr10	116448729	-0.74579647287804	-0.805100231416289	-0.863988423670821	-0.86434066376288
chr10	116505640	-0.960659652375826	-0.961748118071318	-1	-0.966877097098047
chr10	116653278	-0.687867749207679	-0.84139683330644	-0.643564276041654	-0.625055136050872
chr10	116700691	-0.833702005226498	-0.899424130827814	-0.967095133968104	-0.807930723566557
chr10	117298256	-0.86370241189484	-0.989779943512636	-0.937676369858466	-0.819678011164011
chr10	117352762	-0.940993689708191	-0.962131695077335	-1.00725611112973	-0.946073508499187
chr10	117633684	-0.908074645320117	-0.873300732957981	-1.00761434108485	-0.987683133630492
chr10	117699215	-0.630926260053971	-0.932755971364782	-0.942369080017028	-0.957616758411767
chr10	117724527	-0.818027265183551	-0.766259574305385	-0.940053538954501	-0.947953027602437
chr10	117745046	-0.795453795868042	-0.940593714110231	-0.995008323783469	-0.963382849454014
chr10	117875154	-0.291409247407563	-0.712701046488287	-0.902735857585143	-0.826294479817588
chr10	117877952	-0.36965786309683	-0.795533361012425	-0.976956501005903	-0.989885774227577
chr10	117920972	-0.534402063054695	-0.855025839145288	-0.938538126813872	-0.959012186481936
chr10	117979309	-0.844668300667121	-0.967472387414802	-0.974785885555013	-0.994727609217185
chr10	118029395	-0.798081295392874	-0.78519980931458	-0.940123299108357	-1.0001738090685
chr10	118071344	-0.52506266286759	-0.962270759416649	-0.980657226684625	-0.975255515869404
chr10	118116547	-0.83315185766212	-0.977695534539923	-0.974913189643293	-0.963269796886118
chr10	118170054	-0.930364987201503	-0.945522476397816	-0.997572102995103	-0.933869563665552
chr10	118238338	-0.746149983355271	-0.87591354201448	-1.00547572720412	-0.932440901458773
chr10	118317052	-0.702817389396459	-0.888934407156744	-0.922636233315459	-0.933288838578807
chr10	118377674	-0.699181266651332	-0.92753187664412	-0.849448266183315	-1.08641661298136
chr10	118490258	-0.569619231537485	-0.833240615880367	-0.949099076374234	-0.830408459041423
chr10	118529496	-0.621426993427617	-0.796959418221843	-0.834751401106044	-0.945288391131955
chr10	118569082	-0.763824690240588	-0.67085727080997	-0.669942614528307	-0.899952036571927
chr10	118789747	-0.781554812292678	-0.920576905339434	-1.00756126019614	-0.969201592316044
chr10	118885643	-0.57685306115242	-0.761803621025227	-0.844379988211492	-0.530538934559509
chr10	118925740	-0.548951420012171	-0.629764080652547	-0.652393914561065	-0.72577516720806
chr10	119000577	-0.810223185148099	-0.664249138004151	-0.852313152825281	-0.667696276893749
chr10	119016220	-0.618627242669448	-0.817703250904695	-0.874728459327938	-0.947154094723543
chr10	119036297	-0.833263407624081	-0.988489095604172	-0.985139877921918	-0.944522758087762
chr10	119135020	1.44183327051542	1.52482774977132	0.717315796715425	1.28092815397376
chr10	119199228	-0.454472615467087	-0.768308131727536	-0.997720400302183	-0.77232423372791
chr10	119205189	-0.927870051941721	-0.932202948909334	-1.00733655041004	-0.958478145064283
chr10	119221519	-0.736449059629164	-0.799079660348138	-0.824567545349672	-0.865175082898774
chr10	119314098	-0.826541496321822	-0.839145479105036	-0.947904364782745	-0.924266787046931
chr10	119378890	-0.751818587834826	-0.871388424692805	-0.89900196908116	-0.853780040747666
chr10	119453929	-0.430243628477386	-0.764409990223187	-0.980694474683238	-0.90530049686362
chr10	119551477	-0.310125856720211	-0.830364834300397	-0.923395413932742	-0.950762134613819
chr10	119676700	-0.779681142133535	-0.962563666008825	-0.912420663607727	-0.977838187575655
chr10	119920752	-0.969666990793738	-0.938830573257598	-0.955959788453916	-0.911908955764927
chr10	119975821	-0.805036623812461	-0.909618951714079	-0.976658044048946	-1.05417557471089
chr10	120056316	-0.822090941506174	-0.846081928559209	-0.923368879032273	-0.962302690130101
chr10	120231545	-0.925765426819495	-0.808701159663865	-0.973983641236591	-0.912824253805736
chr10	120291179	-0.782383112988493	-0.805660562813436	-0.677870891323265	-0.271646152934274
chr10	120302347	-0.519598927340256	-0.873498554883419	-0.89797403985282	-0.930417586793914
chr10	120427434	-0.730532353349666	-0.815690928921804	-0.975189287145901	-1.01817012231023
chr10	120511258	-0.954438348245177	-0.9815137235613	-0.979629324113932	-0.909892762727348
chr10	120740482	-0.751348002962491	-0.649423342587126	-0.92928714564033	-0.737790262332833
chr10	120802000	-0.637897454256461	-0.666855077732963	-0.984137557853849	-0.804086882036904
chr10	120899768	-0.689577770814631	-0.859510983038338	-0.950659373708034	-1.04610073652785
chr10	120921504	-0.621216524384766	-0.805353900670656	0.0590529127933055	0.680405435438082
chr10	121001906	-0.94966078015906	-0.774956564712584	-0.925909861242802	-0.852267069469305
chr10	121074269	-0.800692177946447	-0.705811033134508	-0.971672142574978	-0.836294664981665
chr10	121140157	-0.433492584838443	-0.808308668505536	-0.963923620651303	-0.750855466958129
chr10	121146208	-0.801631005228955	-0.86678765729849	-0.958995119812571	-0.769566908059378
chr10	121152143	-0.768307027536227	-0.902408300041875	-1.00420571473452	-1.02390350000148
chr10	121169714	-0.691537309633306	-0.760506948619353	-0.810138811979541	-0.79679228723325
chr10	121208209	-0.71322943915412	-0.69692976297779	-0.907794536133136	-0.723876925753917
chr10	121225436	-0.508170883888546	-0.765799352641468	-0.946822334158026	-0.893645484921411
chr10	121252582	-0.967961700710672	-0.884003710852958	-0.93315654010051	-0.996374896472065
chr10	121437445	-0.503951230359862	-0.816057806219644	-0.87984620462509	-0.706482795823939
chr10	121579004	-0.810912542886724	-0.77281477477464	-0.939104467138309	-0.930773632652883
chr10	121742016	-0.828767088500432	-0.800633177613004	-0.980242877482538	-1.03771014632936
chr10	121765793	-0.570400918220095	-0.748180136846258	-0.883367229478741	-0.731634414867752
chr10	121925685	-0.783408660241656	-0.912644908065891	-0.981413276488978	-0.952970127607434
chr10	121977465	-0.558387601754538	-0.785224003864488	-0.941841434272571	-0.837724845288849
chr10	122053128	-0.787545996834715	-0.932905805618412	-0.998558562852402	-0.947256089408275
chr10	122108786	-0.939169170474798	-0.874484485668528	-0.986468738529944	-0.946287831533662
chr10	122119024	-0.743580146762582	-0.769838745528143	-0.994983577964292	-0.871859837358062
chr10	122123711	-0.823144394982791	-0.859835413431779	-0.967071608205787	-0.782958095935875
chr10	122248596	-0.604065357100786	-0.848111565661509	-1.03979633529877	-0.929403400735477
chr10	122483224	-0.936430579680945	-0.913120720531527	-0.983663027403093	-0.982946596458621
chr10	122508252	-0.913577608880283	-0.929425094574694	-0.989970534225859	-0.942684509327193
chr10	122529695	-0.83055458622784	-0.814986756024508	-0.977285824517421	-0.953372930459747
chr10	122541255	-0.769376227091355	-0.877115546528432	-0.924726434602796	-0.757741075928624
chr10	122573500	-0.651085338156952	-0.87481198203776	-0.95137183022267	-0.87230476173594
chr10	122698852	-0.685920345285251	-0.798987192865217	-0.922335290805411	-0.825535674227205
chr10	122709704	-0.696523423387228	-0.710613635694714	-0.861803275317252	-0.813154325803896
chr10	122725915	-0.663564454909639	-0.696169214932512	-0.96191624454881	-0.696940535073296
chr10	122738056	-0.859185606328678	-0.919598652425822	-0.872550986430521	-0.927661373495918
chr10	122914942	-0.63169159625172	-0.81101428258046	-0.969041343553339	-0.872571295197177
chr10	122955778	-0.975747885072817	-0.967578973705919	-0.992674721413048	-0.986539140156609
chr10	123188311	-0.870074681695329	-0.78130964370918	-0.956806946625261	-0.975737086833364
chr10	123196201	-0.777725316776018	-0.737168299144507	-0.955339188999974	-0.944078181533684
chr10	123238453	-0.673840233445831	-0.908267831368016	-0.948539983028361	-0.93028726701787
chr10	123249159	-0.670761847845711	-0.869695402405374	-0.934672120086558	-0.869217459196743
chr10	123390851	-0.850991103317078	-0.861595410125203	-0.996854518378482	-1.06474289629029
chr10	123413818	-0.701630100134634	-0.945080368347251	-1	-0.706804446149271
chr10	123453486	-0.863453380772097	-0.946654885532777	-0.982310189054245	-0.878965153773148
chr10	123509225	-0.800091331968802	-0.788248465170554	-0.972836686583044	-1.04288258853464
chr10	123562523	-0.774043714656455	-0.837392039773812	-0.995550150981854	-0.936727379321089
chr10	123731235	-0.780114963685219	-0.807913608021372	-0.978709033613537	-0.805907286408725
chr10	123779936	-0.410452178839396	-0.846864726158718	-0.918366572176071	-1.00173133629263
chr10	123821879	-1	-0.989016207426506	-1	-0.996457712844315
chr10	123880768	-0.808678191165066	-0.82382337907687	-0.927563458173606	-0.912856244860477
chr10	123902180	-0.260133017827236	-0.580091252985763	-0.956704171641002	-0.574514600507285
chr10	123909725	-0.693935812205815	-0.776224424730294	-0.899498976391893	-0.940293193796054
chr10	123989812	-0.750497397427707	-0.792705290843815	-0.927478177834017	-0.92237100490803
chr10	124011605	-0.682566872760223	-0.864026301610777	-0.917248661454084	-0.908181510854418
chr10	124130981	-0.966414808090862	-0.85654690885264	-0.922459379108532	-0.964576645486107
chr10	124224288	-0.626318534660184	-0.735242579493586	-0.968500051424435	-1.00971598988595
chr10	124229689	-0.571753931904009	-0.839067303074152	-0.956562593289362	-0.779668289880195
chr10	124254077	-0.688170506646349	-0.825011860842626	-0.882707879441232	-0.907954390005544
chr10	124304261	-0.829313791604378	-0.781420631056158	-0.924043161446654	-0.861995908211753
chr10	124318194	-0.213195068925784	-0.756229812286755	-0.801743422507862	-0.760251623771728
chr10	124342234	-0.789043361019984	-0.754320037375823	-0.994438790218552	-0.925429485730568
chr10	124354937	-0.670035402481264	-0.753962174122017	-1.0092953060605	-0.907798304522987
chr10	124384159	-0.80077875297984	-0.769170401348167	-0.887510540718033	-1.11710420043213
chr10	124422227	-0.821902512752132	-0.927913229630865	-0.945447751662307	-0.964234225465736
chr10	124434994	-0.221949785374882	-0.808752431108275	-0.944437656070222	-1.00407863194025
chr10	124449165	-0.693237102607488	-0.867071425614275	-0.931027551440681	-0.990380862193832
chr10	124452470	-0.772413864395541	-0.933843694414268	-1.02596337799058	-0.990350387174401
chr10	124528180	-0.631640096070302	-0.772221555020353	-0.954181105282265	-0.946719598936842
chr10	124558529	-0.762666582384912	-0.761649116291376	-0.934922743906485	-0.916156162475231
chr10	124574695	-0.82278851777241	-0.832726003663673	-0.932837916420675	-1.01161817319623
chr10	124740163	1.51437056186075	1.51037431184426	1.17488449862442	1.24753703869137
chr10	124778954	-0.602469321045595	-0.908374552262767	-0.887115615353945	-0.970154111841894
chr10	124813279	-0.942547966732695	-0.947093507228451	-0.969629473740348	-0.794081052793508
chr10	124848811	-0.713078367434554	-0.812529620815063	-0.922350989939537	-0.917142502139124
chr10	124957083	-0.714508984920272	-0.869498997858434	-0.918384506781906	-0.9867194342113
chr10	125034915	-0.553341819227589	-0.854738575661178	-0.91598136276942	-1.00310604293976
chr10	125135460	-0.749374767659838	-0.837325616102099	-0.860535589121313	-0.80650607738696
chr10	125183120	-0.612327585958228	-0.860049670777456	-0.940487164241583	-0.843813305026224
chr10	125316393	-0.610875951825086	-0.719843315323228	-0.968574493663191	-0.928281947830149
chr10	125319433	-0.386970704243286	-0.64311192224786	-0.790710469809511	-0.718845233800142
chr10	125376137	-1	-0.935669266299607	-1	-0.862363739103836
chr10	125441067	-0.0307508549082163	-0.467303629316392	-0.932705050656493	-0.898148478242345
chr10	125467287	-0.611557503127841	-0.834312992149218	-0.928285518340943	-0.92334996743361
chr10	125512600	-0.786483687831336	-0.728387730378078	-0.820101915686489	-0.939398939592553
chr10	125751606	-0.774860017320119	-0.837985362482969	-0.963548661804841	-0.71360953213218
chr10	125993206	-0.557256853023396	-0.876337355280946	-0.949580280872278	-0.911609358088199
chr10	126011928	-0.878017113250626	-0.721923408815121	-0.867307087321923	-0.850229195015473
chr10	126105478	-0.97201043022281	-0.922752243085244	-0.881001304729313	-0.97323790244438
chr10	126112485	-0.957160138627505	-0.943784875938246	-0.762191620853767	-0.67656212570635
chr10	126123916	-0.781071627717885	-0.759045602440508	-0.977816980547386	-0.917946188982972
chr10	126179283	-0.794367266325793	-0.859977318940744	-0.903883276095258	-0.860583110859863
chr10	126205497	-0.66057098473617	-0.741989630417365	-0.944920303884044	-0.964627914971748
chr10	126230268	-0.633393401835279	-0.710397306773141	-0.855644891530067	-0.727617481271487
chr10	126308385	-0.529121432057752	-0.208059988945838	-0.869837824458685	-0.789240855409891
chr10	126313619	-0.37896631673564	-0.685331143231392	-0.907946327948398	-0.685984099655543
chr10	126320806	-0.67513149983314	-0.513126122503508	-0.888701022711755	-0.458649502305937
chr10	126325405	-0.142924636156546	-0.402485063394584	-0.84442537273939	-0.961517065103138
chr10	126350472	-0.795065662585411	-0.770174726723948	-0.968916863130642	-0.837592262824389
chr10	126375795	-0.426581122848233	-0.660523316124253	-0.966576819846311	-0.72326757944908
chr10	126400689	-0.954614035114168	-0.969928180903231	-0.992879626203669	-0.954059200556277
chr10	126424555	-0.893366831617901	-0.906528715568043	-0.981322877891213	-0.937808772228256
chr10	126469514	-0.975665080242586	-0.936973874854483	-0.981547744991208	-1.0186461795289
chr10	126483781	-1	-0.947688494055107	-1.00006494528979	-0.912951663788786
chr10	126559280	-1	-0.949675824169311	-1	-0.988753107652286
chr10	126595216	-0.9312731653703	-0.905658027142512	-0.964447806941337	-1.03989936180889
chr10	126605319	1.85716991861637	1.92614464126167	1.16101350588452	1.53176113981068
chr10	126615414	-0.955396497089276	-0.946816894677899	-0.950731900097936	-0.991437382778819
chr10	126703993	-0.362580057218195	-0.527072510027464	-1	-1.00796991357598
chr10	126727708	-0.316081012252645	-0.677013177120938	-0.947442420069277	-1.02267465539315
chr10	126761862	-0.774565197674086	-0.863427364656283	-0.9798916783966	-0.997288108473663
chr10	126763560	-0.515363364405982	-0.834065525816832	-0.915841869268926	-0.975051132970497
chr10	126781270	-0.85706497101716	-0.770603868171843	-0.981327265933781	-0.914860837666037
chr10	126787766	-0.915679949864902	-0.820471433461489	-0.912410121683894	-0.862415214408967
chr10	126796803	-0.35929849267468	-0.882500358221755	-0.97336107088339	-0.958544340496887
chr10	126850451	0.0634119645251316	-0.636951842242668	-0.793364900858085	-0.720170970339375
chr10	126861371	-0.962522144864827	-0.942905787077302	-0.996509046649156	-0.899548776034791
chr10	126876229	-0.711197933819986	-0.766868891662592	-0.94933890434219	-1.02809271201213
chr10	126927297	-0.905869324050851	-0.981460541384505	-0.949821472094389	-0.982905366134365
chr10	127111385	-0.712478224775541	-0.831430146905955	-0.980614863549586	-0.863738753591138
chr10	127377537	-0.739842682237841	-0.832229838469891	-0.991644614082914	-0.849624510342252
chr10	127482031	-0.942100640949667	-0.912834630385383	-0.86607947372636	-0.780416474861381
chr10	127506685	-0.946137253780313	-0.892630628726248	-0.953086346482144	-0.851280001275059
chr10	127588811	1.10265248560896	0.340380647335151	-0.278475179830889	-0.361939796045586
chr10	127596101	0.274495977201954	-0.505154575659254	-0.71637166920119	-0.95756638940721
chr10	127845704	-0.827489475682843	-0.777005144247574	-0.96481451563757	-0.659224029363397
chr10	127989338	-0.797572704221744	-0.908096313146065	-1.01137421352284	-0.887221776887256
chr10	127991473	-0.863062911653269	-0.923553929940277	-0.957619851973985	-1.03177493043909
chr10	128064751	-0.872699956553332	-0.851988706630863	-0.980424992320998	-0.948148932453814
chr10	128102514	-0.976204815861131	-0.896848902296576	-0.867452709985115	-0.917176653713408
chr10	128109644	-0.882467058779038	-0.861173897906851	-0.944621278501676	-1.00172915653319
chr10	128160271	-0.784073188623099	-0.95259445389697	-0.985938207574196	-0.986750521482139
chr10	128224486	-0.704281523395174	-0.737512389967198	-0.932652853568583	-0.931764244241735
chr10	128257621	-0.673055220078862	-0.601691689075635	-0.88021569676647	-0.712657303225185
chr10	128422759	-0.812718562563733	-0.864295507060837	-0.924091988596346	-0.893872138685333
chr10	128568648	-0.866221971533675	-0.889573150334385	-0.925656517487031	-0.961164700668746
chr10	128804888	-0.778033296982438	-0.789002951444251	-0.989845739670346	-0.970512406180331
chr10	128808269	-0.736282871905573	-0.908647018179543	-0.976245848447426	-0.878653759403477
chr10	128809324	-0.899580375148898	-0.864527097024678	-0.9046278373918	-0.96451072543531
chr10	128809642	-0.876293988527182	-0.862129836487743	-0.943034581862577	-0.878428316627756
chr10	128884977	-0.888797853179996	-0.942571763997985	-0.929602448923258	-0.991668554209292
chr10	128927884	-0.752300109680596	-0.784309723573677	-0.918643353203553	-0.935738948447603
chr10	128973298	-0.642277979534391	-0.87360587476653	-1.00968494401366	-0.994264041601547
chr10	128975086	-0.583408296514051	-0.724997766146282	-0.924375809018547	-0.979989780826499
chr10	129178798	-0.756300383457787	-0.929986388702685	-0.961359759722006	-0.880091864054293
chr10	129184349	-0.759661334751126	-0.796172228168953	-0.953931661761328	-1.0000586353989
chr10	129236905	-0.820437646486466	-0.80220909282543	-1.00501324396683	-0.920549952566084
chr10	129262279	-0.572909393381315	-0.689363888370141	-0.893717255061915	-0.85625814225469
chr10	129297474	-0.888197124779722	-0.909395701769431	-0.941135311394059	-0.964847107228849
chr10	129413833	-0.946370605533171	-0.943236186495591	-0.992371047227863	-0.885922058337193
chr10	129452608	-0.87951206146988	-0.839666115036922	-0.971500640215735	-0.99332208241334
chr10	129632613	-0.747007647547378	-0.702358994795746	-0.953698673135082	-0.971143728159726
chr10	129703314	-0.730712609159809	-0.87398031578191	-0.82646636575569	-0.887352957526407
chr10	129750171	-0.532094398341463	-0.907328531213191	-0.946787266967845	-0.973135836175824
chr10	129789781	-0.941508864467035	-0.720464658369002	-0.912250551764685	-0.773394481379909
chr10	129904038	-0.674454088968124	-0.870508110685884	-0.975901425810054	-0.839063767418021
chr10	129907983	-0.745887250737817	-0.836493227582968	-0.982838562754859	-0.854684057312622
chr10	129953338	-0.514296176050749	-0.896939631543808	-0.911638935728725	-0.779573232611104
chr10	130327090	-0.745582350403271	-0.779066064580346	-0.997663563518606	-0.926587474991209
chr10	130411099	-0.662231292923956	-0.772334311080669	-0.858955783200952	-0.446088903760389
chr10	130496560	-0.764144073224928	-0.735973675292756	-0.880435823113916	-0.638350099968299
chr10	130582905	-0.79519470766977	-0.91575330133318	-0.998465197722279	-0.948847434613491
chr10	130618833	-0.688548811343319	-0.773876756133744	-0.883489368767367	-0.825362468764663
chr10	130633668	-0.636963453200571	-0.803482550720247	-0.99022754173013	-0.919949440863013
chr10	130643754	-0.848889165370002	-0.878253840169308	-0.906355659097558	-0.954771232315206
chr10	130705979	-0.681189585087825	-0.874710574117826	-0.909267077117491	-0.773543723208328
chr10	130810985	-0.975827410814249	-0.791712560070442	-0.987693709018459	-0.919998861975395
chr10	130938184	-0.476327154838333	-0.761359403143104	-0.909269206643644	-1.01632767033685
chr10	131017819	-0.582597365056484	-0.83058102847071	-0.981957077873267	-0.809157880494595
chr10	131073367	-0.485695713798054	-0.702167137115305	-0.858865231167617	-0.944149042859876
chr10	131110218	-0.504985970375158	-0.837972372548098	-0.940755283403173	-1.00296868958651
chr10	131139727	-0.732754525751501	-0.841482161552969	-0.917214874531964	-0.921075925267224
chr10	131158175	-0.840882741708606	-0.775806275193269	-0.933637465501207	-0.909127724781068
chr10	131176458	-0.713100513229485	-0.825420979072339	-0.943732186038362	-0.674170800704193
chr10	131217995	-0.701755355220905	-0.802601075022183	-0.983919831953113	-0.9594156204741
chr10	131313946	-0.707662504457814	-0.834001087166104	-0.941821739172116	-0.815503022277457
chr10	131326662	-0.374732479408674	-0.817314392635744	-0.939211620171216	-0.875576505226695
chr10	131327317	-0.643859414407054	-0.860101623406116	-0.87079504221264	-0.766623772923122
chr10	131345007	-0.722826832146006	-0.778462352057459	-0.886920930884922	-0.860834107942824
chr10	131408216	-0.922208939563317	-0.802956889108561	-0.978399476233504	-0.977071414848849
chr10	131419508	-0.661675822765144	-0.911236647015035	-0.900319601622502	-0.856917379266931
chr10	131426247	-0.805116038823516	-0.944617330256382	-0.818553737633035	-0.941496583622421
chr10	131436731	-0.701835719727476	-0.922288883787667	-0.955947355792641	-1.00030012727235
chr10	131473668	-0.900684707870337	-0.803048825551407	-1.01450366027762	-0.856229665101923
chr10	131526636	-0.653818613544366	-0.635086961740181	-0.995314453027844	-0.840492407211764
chr10	131597916	-0.557644487191008	-0.852991371386964	-0.942348332721949	-0.898170239758974
chr10	131636624	-0.867308329006873	-0.743871193401229	-0.921513184329024	-0.780075781335748
chr10	131640396	-0.778378319427935	-0.788130854061743	-0.95560524134568	-0.863711440516505
chr10	131682851	-0.926470997991233	-0.80350565976447	-0.976373855276721	-0.814926527193369
chr10	131755667	-0.367162023201275	-0.793599391209919	-0.902161211662755	-0.825786911675053
chr10	131802094	-0.771604160660283	-0.874183914961492	-0.996253729686155	-0.954111549660037
chr10	131802510	-0.846762998772506	-0.708760426597157	-0.826949545908964	-0.89080211825254
chr10	131863518	-1	-0.748656116495761	-0.94224614671306	-0.886530284629628
chr10	131917992	-0.883399780651251	-0.97601741935493	-1.04288776072384	-0.883324361687372
chr10	131995366	-0.743050235688461	-0.762777404469232	-0.906593619235311	-1.09941060248276
chr10	132011744	-0.718215953186443	-0.656908842542933	-0.886950308632628	-0.980930950604446
chr10	132085441	-0.484212953864083	-0.85622514584572	-0.94240978392546	-0.926183238695129
chr10	132102499	-0.827772871733422	-0.901671706545484	-0.961341370161789	-0.832359226478755
chr10	132305441	-0.766109316685989	-0.90555460388906	-0.923566786615178	-0.995478969402073
chr10	132305951	-0.528999545230164	-0.730832541087243	-0.913938024631639	-0.987475763556908
chr10	132374122	-0.82822608169972	-0.781946186958767	-0.955495934863334	-0.96319561347139
chr10	132461234	-0.777692013983781	-0.819026302280693	-0.855631683393866	-0.892438085145886
chr10	132555612	-0.876442237812296	-0.870080924181933	-0.958040469928815	-0.952549554960873
chr10	132571220	-0.596354355046205	-0.667229285779411	-0.862729086057802	-0.952998020409238
chr10	132749769	-0.30777138270752	-0.871661091331501	-0.998713084847717	-0.882061354901977
chr10	132758082	-0.663101597988882	-0.878531515095787	-0.990163942771116	-0.96315069366434
chr10	132886978	-0.627007032717027	-0.738354768251841	0.218178446812414	0.967281458042851
chr10	132897157	-0.665286887608521	-0.792378565750823	-0.804835679486772	-0.640077647242889
chr10	133214913	-0.760828532102618	-0.894128654105871	-0.932529066445165	-0.806166017319267
chr10	133270400	-0.620859542716043	-0.883637968854642	-0.962430661498671	-0.889010621519268
chr10	133277613	-0.669806156587302	-0.866116247692396	-0.872697810417665	-1.01732357614962
chr10	133333003	-0.57873191672831	-0.843845229003917	-0.994997642018075	-0.88172246743177
chr10	133445099	-0.84310221301768	-0.968183006825072	-0.997299857609392	-0.901660505541776
chr10	133480365	-0.598149644334033	-0.719762101648867	-0.972072165880894	-0.906672471853275
chr10	133481576	-0.633010973335371	-0.782958519587476	-0.995590795614051	-0.719193010626458
chr10	133507391	-0.667607709273642	-0.893989477718253	-0.937421022978437	-0.99100802114531
chr10	133567913	-0.749752881607242	-0.817169723524444	-0.957604042895096	-0.944847386030086
chr10	133777134	-0.763091749376866	-0.759277324737298	-0.883915057322972	-0.688547761778021
chr10	133781152	-0.615087042049442	-0.915129595597741	-0.978234030848326	-0.918798287657849
chr10	133910322	-0.564065711434176	-0.734319366485972	-0.899025330752342	-0.853571029149093
chr10	134016820	-0.366171511438518	-0.479980251526149	-0.801064711720957	-0.849497950082093
chr10	134089556	-0.799045614540933	-0.85200025250737	-0.993893640222174	-1.09082103687536
chr10	134109936	-0.837198632247606	-0.868179235506303	-0.973808009769166	-0.965223524174582
chr10	134124244	-0.836394822825006	-0.64819437314034	-0.949817590278113	-0.854668228943477
chr10	134210624	0.0509314729295443	0.232665036797866	-0.227830939642914	0.906526849981093
chr10	134220903	-0.505381694197477	-0.553928532549137	-0.758782487378984	-0.785978275874371
chr10	134232594	-0.324457820471421	-0.29614610778009	-0.689678538169981	0.00168719044350932
chr10	134268895	-0.539432542854603	-0.785271288608172	-0.793604319458209	-0.707612792842986
chr10	134271822	-0.413959874232098	-0.443921953299932	-0.89808752119498	-0.797118401456209
chr10	134278330	-0.832124238395992	-0.775729564603798	-0.876709029160305	-0.763152812996049
chr10	134346352	-0.849945992628104	-0.914942142932322	-0.900670055644183	-1.0506306418554
chr10	134350885	0.869048820171027	1.55985570071456	1.03321393815325	1.25897414575977
chr10	134363328	-0.911129343300086	-0.89724285531012	-0.892903533200463	-0.923172997029165
chr10	134371383	-0.841542737508638	-0.824939001085716	-0.959014637848203	-0.948194298552464
chr10	134404557	-0.481450062287193	-0.785965956939191	-0.83206615794578	-0.846396032751689
chr10	134405254	-0.551140912093123	-0.85011824055593	-0.943785520760969	-0.891667987745685
chr10	134416639	-0.92279121848324	-0.903580386772947	-0.964431233804178	-0.684504202447165
chr10	134473571	-0.697738466161323	-0.581115639211966	-0.976764015122379	-0.876125645520241
chr10	134552305	-0.669726665957641	-0.78951397382167	-0.963630834827567	-0.846144629621594
chr10	134554382	-0.74680612793443	-0.76525132544827	-0.959273499093169	-0.796152948722797
chr10	134582586	-0.372092681615709	-0.586311347146127	-0.979347881000492	-0.827045227427243
chr10	134600625	0.187032345428779	-0.44898507064293	-0.932608026812428	-0.747045942312831
chr10	134662625	-0.419678302520435	-0.746409975871396	-0.785662689640672	-0.753664229121277
chr10	134670898	-0.299701503191265	-0.754898680314075	-0.913466386520545	-0.984549330821971
chr10	134703962	-0.633219806844894	-0.669692556166614	-0.972234088957148	-0.862087251503735
chr10	134734078	-0.801111059027594	-0.647850333461014	-0.801915722793433	-0.990589382032713
chr10	134739643	-0.579189019673059	-0.818238790869394	-0.965266991775241	-0.881576413652507
chr10	134821174	-0.523916826493504	-0.562286660962232	-0.822341635023905	-0.707259994543675
chr10	134826324	-0.704588333235483	-0.746254639110557	-0.756522165547902	-0.512583206847595
chr10	134851196	-0.51741226875402	-0.66587798737904	-0.908853043872138	-0.915931972019583
chr10	134911932	-0.637617649247911	-0.782027036182992	-0.924072255025651	-1.07580035644973
chr10	134914397	-0.49732887113933	-0.720635553212288	-0.697944311220492	-0.660505435397324
chr10	134942325	-0.504051032288596	-0.665691900449305	-0.873027783355838	-0.896860360339917
chr10	134969064	-0.768473437034127	-0.914192517786929	-0.92616897875207	-0.933786749475026
chr10	134969101	-0.814607610149078	-0.916950697479514	-0.997278190489686	-0.873202220227632
chr10	134969138	-0.882092798081024	-0.889769289828836	-0.978423436859105	-1.01934471127262
chr10	134969619	-0.93140305028047	-0.943839566780542	-1.00359214146496	-0.976981343151784
chr10	134969841	-0.843663892369991	-0.931954016847939	-0.997124106678655	-1.01235945875302
chr10	134969915	-0.86005043462966	-0.936942656473786	-0.965088161980191	-0.961823883989504
chr10	134969952	-0.858356101920573	-0.920667599746706	-0.970170861881775	-0.929874208134079
chr10	134971129	-0.34746885109223	-0.761457660309447	-0.932438367346152	-0.802582041936285
chr10	134994595	-0.445913667676592	-0.780777104788736	-0.759592655205445	-0.886648610066298
chr10	134994639	-0.529137474503905	-0.762929708409666	-0.881067449738942	-0.907582843864027
chr10	134994661	-0.521871692615502	-0.728040105793713	-0.891257831790165	-0.971590591461665
chr10	135027575	-0.58783813300711	-0.659674902287611	-0.900506774726225	-0.913338161463559
chr10	135057586	-0.223031019546035	-0.764355881725412	-0.979713941888016	-0.72856476801925
chr10	135072875	-0.0195566683582544	-0.43025605952221	-0.949319161660886	-0.627123947217717
chr10	135099226	-0.543271349490857	-0.800879924265764	-0.965718805823526	-0.863492376457072
chr10	135102483	-0.403059034978596	-0.709882577530794	-0.787729917880234	-0.888833779044576
chr10	135104445	-0.70858314425988	-0.751992583846315	-0.933600988108275	-0.885280990303827
chr10	135116415	-1	-0.911311067503809	-0.980404734053552	-0.84599552435394
chr10	135121723	-0.275333158642628	-0.249910080598774	-0.864028013210452	-0.600499585892163
chr10	135122382	0.474974007534528	0.952859069813067	0.320221744008451	0.994279002088077
chr10	135127523	-0.488951472022397	-0.876983936109383	-0.728765496060737	-0.736036875703601
chr10	135155328	-0.830550056526037	-0.945422960863826	-0.943023118211571	-0.947995427724372
chr10	135187581	-0.462381934568673	-0.46093438028504	-0.766254117334995	-0.756399810713641
chr10	135187738	-0.511757862017219	-0.698562549479201	-0.945174486548719	-1.00328490910092
chr11	159645	-1	-1	-1.00559362392224	-1
chr11	165751	-1	-1	-1	-1.01262069574033
chr11	171170	-1	-1	-1	-0.969993373956076
chr11	248041	-0.933102546356817	-0.892549458182611	-0.973652402146592	-0.995987690417519
chr11	327161	0.687464510953879	0.980293246735762	-0.716651988735765	0.0143610835191029
chr11	439029	-0.562390923035806	-0.616627905182014	-0.946694535270253	-0.906237962927972
chr11	460825	-0.67757494846754	-0.633601340171863	0.00392277607582363	0.824626622120558
chr11	486157	-0.71428781349466	-0.851483142267725	-0.968810088046149	-0.862368571791813
chr11	528325	-0.678983002141193	-0.82841849515205	-0.958283173371843	-0.607452610882296
chr11	528864	-0.72786295419155	-0.877596184711745	-0.951060979666609	-0.958123756086378
chr11	597587	-0.699608135432836	-0.773604318255574	-0.95747931464891	-0.946011916033102
chr11	611387	-0.452634978971249	-0.502862294975624	-0.83705017065543	-0.54358894908014
chr11	624124	-0.560743559881786	-0.7254607139395	-0.703544120311115	-0.42402539003129
chr11	689864	-0.5948904174199	-0.684433591185271	-0.964459662210128	-0.807136051624578
chr11	693074	-0.719497697127542	-0.686951185423206	-0.864439816303954	-0.793437205672474
chr11	712069	-0.961603651987667	-0.962383162765117	-0.996961109890692	-0.97529872727706
chr11	759489	-0.984323368828917	-0.983682087139469	-0.992258260020891	-0.971655385960993
chr11	776585	-0.032857268953695	-0.430248241537781	-0.727427874156932	-0.405514068726233
chr11	809874	1.14536305156996	1.46835087125567	0.802302666309783	1.65499190193733
chr11	838097	-0.713453818665417	-0.743875396325586	-0.791969500457188	-0.554139569863897
chr11	889390	-0.73526234195933	-0.64662294605823	-0.881816768713914	-1.05509903891659
chr11	930396	-0.909037983420771	-0.768029682657279	-0.962162129874799	-0.858987306368191
chr11	977078	-0.584792562554792	-0.778689722225274	-0.915887817329026	-0.977720225153669
chr11	978450	-0.846565885629494	-0.763490555093089	-0.90906843361642	-0.783128048096027
chr11	984649	-0.774250372371575	-0.687583861735971	-0.872000389871266	-0.68441217402365
chr11	1063138	-0.543098833373675	-0.820139660497475	-0.974321125138789	-1.01354281309373
chr11	1072302	-0.691239062349179	-0.547423868160093	-0.849695366762768	-0.4543269505866
chr11	1133639	-0.783777845654631	-0.7857309454058	-0.925926031958648	-0.95571652996498
chr11	1147889	-0.808327186541411	-0.696870199369291	-0.732981352319528	-0.269782479437205
chr11	1153980	-0.741263188241315	-0.626125926134846	-0.895247616270186	-0.584686486001363
chr11	1243099	-0.70425113027052	-0.615380919132234	-0.770927488761814	-0.650897294062107
chr11	1283415	-0.48162015115542	-0.654860965638619	-0.913551948267281	-0.86411671573557
chr11	1288790	-0.46061954718386	-0.809759826438333	-0.94404654385408	-0.826103089045542
chr11	1292537	-0.716258286089679	-0.72157717918575	-0.870323832986865	-0.874536502153906
chr11	1321568	-0.861975991006407	-0.940250549238058	-0.965941551656862	-0.801932182885139
chr11	1365080	-0.699388914427759	-0.834114890964167	-0.948044623402071	-0.822254639947872
chr11	1384160	-0.792371942685118	-0.839621923333755	-0.962845895638932	-0.797421058634102
chr11	1404641	0.866036005833507	1.33824435104562	-0.223895189414428	0.715652204987448
chr11	1446244	-0.735064146708268	-0.891156257863035	-0.915553647041976	-0.958332104278474
chr11	1446343	-0.702364630108895	-0.8284408398847	-0.95265448892579	-0.594884004595862
chr11	1455191	-0.495379689810124	-0.755907314016019	-0.994181373975307	-0.846341578667718
chr11	1457090	-0.102205544317704	-0.0387066750756947	-0.735259231854085	-0.441286641591963
chr11	1468390	-0.679714186796312	-0.593299850217946	-0.801919676990339	-0.947582760058679
chr11	1481752	-0.600796334744646	-0.793220518397432	-0.964618291377957	-0.660365105547241
chr11	1567018	-0.833548696511504	-0.90680100992907	-0.976499008307397	-0.954143143298612
chr11	1585919	-0.284713600935217	-0.165761461845158	0.396627316007418	1.4429967860882
chr11	1593568	0.731269043924283	0.953179782198958	0.779103811712106	1.70480284884225
chr11	1593612	0.784230915411667	1.01090108211756	0.957255087927496	1.6548411017396
chr11	1691390	-0.64598511865534	-0.674874078497375	-0.879659159584807	-0.84287197458882
chr11	1731783	-0.927907570301077	-0.839331691368901	-0.940532242529077	-0.879272460834976
chr11	1771452	-0.478128612001527	-0.583749294911755	-0.676589786039765	-0.485959442004867
chr11	1845366	-0.679846597856771	-0.685783541202858	-0.887297597548848	-0.835761017281053
chr11	1847224	-0.74599663051416	-0.694770407781247	-0.932997845578317	-0.72410995051334
chr11	1847240	-0.692212574768046	-0.748832627666495	-0.93602467610235	-0.793330460377021
chr11	1847304	-0.718058141217526	-0.700922009362933	-0.935459834438632	-0.841639263315416
chr11	1864062	-0.867693160111384	-0.83233497799814	-0.794334069838599	-0.518448476653982
chr11	1921843	-0.868010582002353	-0.871770729137339	-0.988559360036358	-0.990941187370079
chr11	2025070	-0.864656365653994	-0.902424664996177	-0.976827179967488	-0.936430559927519
chr11	2088558	-0.77859546666147	-0.989370089247472	-0.989854367026874	-0.92498733222548
chr11	2100336	-0.899424022261252	-0.90241455033621	-0.993845162681362	-0.913570194761315
chr11	2121797	-0.506260782222916	-0.610687016037218	-0.506191068277391	0.104847142980629
chr11	2156357	-0.486272609833598	-0.635117523720129	-0.931965734816687	-0.710588621985053
chr11	2173867	-0.733075767358202	-0.615157901260011	-0.99060027651787	-0.970060034318106
chr11	2193083	-0.550993826464762	-0.629134210069441	-0.877039925772943	-0.639315470651599
chr11	2339152	-0.709963260866613	-0.587363193628936	-0.873089994713675	-0.904561464971809
chr11	2416705	-0.952053789449424	-0.764737001853056	-0.926844311550094	-0.740524469393747
chr11	2418274	-0.919581103548506	-0.765588648982956	-0.99284595800904	-0.822928206550214
chr11	2473864	-0.691538964182994	-0.728820124604446	-0.844489729794961	-1.03660945611879
chr11	2590493	-0.801137315378128	-0.773224411657509	-0.938810364970642	-0.971425328034618
chr11	2637202	-0.931343840556238	-0.952770611108734	-0.987099910780955	-1.02835065322093
chr11	2645393	-0.930778344660397	-1	-1	-0.971388070122376
chr11	2717883	-0.564734381634402	-0.835785250421404	-0.945459723448949	-0.955730439071822
chr11	2735748	-0.794289744857995	-0.807706664385617	-0.946313210872561	-0.851394813016188
chr11	2792240	-0.533891081310718	-0.72404754048125	-0.865242760197183	-0.794522237912428
chr11	2888491	-0.721551528287167	-0.83932543260032	-0.788462472441441	-0.679581398407487
chr11	2888918	-0.453624440717594	-0.723502280763577	-0.480403097406748	-0.147082972888816
chr11	2894997	-0.841647198435154	-0.927932250280651	-1.01106303852232	-1.01575830457039
chr11	2999678	-0.699126876816414	-0.788156841124313	-0.990395016516587	-0.88843086161492
chr11	3051148	-0.852730860031613	-0.893748806689739	-0.983707148407057	-0.934138869279795
chr11	3053451	-0.930281856376622	-0.950314285747889	-0.960024226074673	-1.03177136660221
chr11	3123025	-0.710220247418028	-0.630192597122587	-0.947152941869754	-0.728649367033074
chr11	3174777	-0.846783156375801	-0.854521894089196	-0.946280027858998	-0.711720298050647
chr11	3183171	-0.675149855063591	-0.641437372406694	-0.935284945692344	-0.929007433422877
chr11	3217428	-0.688835567277986	-0.639035536296373	-0.907127121236719	-1.04366962340182
chr11	3308740	-0.940189294899605	-0.885332472240377	-0.993066901155588	-0.954831949685529
chr11	3354557	-0.924054427316913	-0.958693561690626	-1.00468660832752	-0.864981550427705
chr11	3399752	-0.124809620925753	-0.19784399140472	-0.916644449073703	-0.175167037767172
chr11	3462297	-0.951313990479367	-0.914501264777764	-0.983966776165196	-1.04246908201696
chr11	3480391	-0.975983164618376	-0.949958425313228	-0.99512035922495	-0.882032328007202
chr11	3621012	-0.938667072353227	-0.981223291637534	-0.979541890953487	-0.690460096761502
chr11	3670632	-0.868752875807444	-0.969217044458604	-0.927450864622938	-1.0464557763314
chr11	3670787	-0.939542174220961	-0.980582657729596	-0.991130918506452	-0.76654069184871
chr11	3718425	-0.760186524771422	-0.844378907531694	-0.9913620164525	-0.908300291039596
chr11	3772093	-0.905066910484562	-0.942829018054106	-0.981192625725418	-0.92088337740948
chr11	3797811	-0.836543804367973	-0.975550119382673	-0.998240872290099	-0.895529923494463
chr11	3819038	1.57170024622989	1.90288209195145	1.12626973136819	1.7028445092269
chr11	3864655	-0.883547503328606	-0.924565752634543	-0.91748889039061	-0.916894752668293
chr11	4092093	-0.942353261891175	-0.916182632121918	-0.976303847839787	-0.85306165842051
chr11	4133091	-0.783176320069096	-0.867900045831145	-0.996007545657957	-1.04623538929297
chr11	4234086	-1	-0.951863973161246	-0.942331714570011	-0.948878399580239
chr11	4255388	-1	-1	-1	-1
chr11	4274431	-1	-0.943980429387527	-0.985579739103681	-0.925521135641675
chr11	4300808	-1	-1	-1	-1.00523997415364
chr11	4351965	-1	-1	-1	-0.982126082738643
chr11	4410578	-0.703815163944277	-0.706408675668516	-0.959629707264283	-0.796304355419518
chr11	4411897	-0.923327360400064	-0.961755395134671	-1.0073566421045	-1.00005683164042
chr11	4623154	-0.661504137250678	-0.778526083630975	-0.929954709206537	-0.765179050046543
chr11	4628427	-0.646897417287179	-0.647508305370222	-0.913952041410665	-0.679272145361216
chr11	4905743	-0.948061473570983	-0.932341950411397	-0.972724571327914	-0.919616554566101
chr11	5009308	-0.862706810091056	-0.864351586297554	-0.986035798620757	-0.886679496534588
chr11	5024135	-0.723240783903203	-0.967057684631624	-0.957737312898849	-0.917507795461418
chr11	5117567	-1	-0.951721145236613	-0.972012710334289	-0.941498272955108
chr11	5223077	-0.87445964654191	-0.961535438109297	-0.94024883837939	-0.659391327492815
chr11	5277233	-0.933930774908431	-0.950496729568893	-0.968350657902265	-0.842091721827288
chr11	5337499	-0.737502602014349	-0.847596030589124	-0.990338489584774	-0.954595147923344
chr11	5490951	-0.729692355254644	-0.889648206514901	-0.973878212736181	-0.974197532218199
chr11	5496321	-0.778287481529009	-0.885238806832197	-0.967064225678165	-0.889264267770076
chr11	5531232	-0.636021553727411	-0.761059653177337	-0.784469610163943	-0.505100983681024
chr11	5667529	-0.949232670910848	-0.889029486239941	-1.02358101325607	-0.784406573775076
chr11	5676911	-0.944087978861938	-0.960826976637867	-0.979728759713753	-0.900850794350637
chr11	5688926	-0.861432196358925	-0.854346164790514	-0.96310948528888	-1.00413643807665
chr11	5727832	-0.861418140207596	-0.923023672591602	-0.950285121814164	-0.764002183858626
chr11	5812749	-0.982558824551151	-0.903656054452089	-0.949899087164421	-0.971801643665904
chr11	5826840	-0.86025056619826	-0.983769033663644	-1.00378246728401	-0.899571977227823
chr11	6048914	-0.905172965415185	-0.892578738839048	-0.996920282038182	-0.96273760663013
chr11	6050957	-0.911187505730716	-0.897351809890676	-0.98115431316079	-0.811445004253623
chr11	6177968	-0.69669479729043	-0.832277033524273	-0.94455904784039	-0.72438854711414
chr11	6231531	-0.656994767801786	-0.713687131953497	-0.948369301789962	-0.83683958823555
chr11	6258723	-1	-0.824454451003619	-0.971133105438962	-0.60104574432239
chr11	6447615	-0.895246225241743	-0.953164906754125	-0.982498323681729	-0.935093130204047
chr11	6633488	0.981561663237131	1.14307762176779	0.606778375165708	1.66112960768054
chr11	6651011	-0.550534138788063	-0.769027380769129	-0.964107052088312	-0.857541684112357
chr11	6809453	-0.855792480044957	-0.961087438573725	-0.990717277262528	-0.955037518089636
chr11	6932392	-0.673386394472731	-0.900060978767715	-0.912382645061851	-1.034926202824
chr11	7001002	-0.809584515225554	-0.970477126244	-0.989967112410201	-1.00232181449634
chr11	7329805	-0.728896602750594	-0.789080402014733	-0.987823057905419	-0.922694064119254
chr11	7661070	-0.735930221023526	-0.907907802682577	-0.929373045232521	-0.530901270861091
chr11	7669618	-0.960048755073697	-0.831049497127279	-1.00214174903278	-1.02600289914401
chr11	8012910	-0.952499786485123	-0.882773039164072	-0.991372222227725	-0.960557260655229
chr11	8014387	-0.932174443493532	-0.885505431767899	-0.994658133395494	-0.860832780449449
chr11	8024033	-0.68408431991156	-0.892170946389618	-0.951339538342247	-1.0791779402387
chr11	8086153	-0.81516885989155	-0.82814932509684	-0.936528521110964	-0.926904252156735
chr11	8088681	-0.719777497004955	-0.842394807308665	-0.926968574870346	-0.841313696046247
chr11	8210261	-0.951702297281307	-0.95418258695707	-0.991132464447108	-0.939619333586775
chr11	8235490	-0.753305695134837	-0.856058203001557	-0.969185583369573	-0.919724033008167
chr11	8350126	0.234234753295759	-0.25931642661335	-0.939252434018153	-0.911213108317104
chr11	8680433	-0.770499471005217	-0.950345332985399	-0.942984751266603	-0.906700367249253
chr11	8682669	-0.776507105166236	-0.953129898608211	-0.994537181055941	-0.971484452524734
chr11	8753372	0.120907397512804	-0.323342307327357	-0.949350396069101	-0.947127040999637
chr11	8987082	-0.850448468517803	-0.944458240656287	-0.987320114603143	-0.992993580000564
chr11	9105723	-0.704655262819436	-0.843700291764498	-0.948464575997227	-0.98457746647095
chr11	9193757	-0.930427338379973	-0.81604554843669	-0.967995591438361	-0.933681349541024
chr11	9249288	-0.931608080235278	-0.945464035716364	-0.990473258078975	-0.970140080303991
chr11	9279397	-0.962861826215665	-1	-0.990899705065163	-0.983502911967157
chr11	9325442	-0.930159838474775	-0.933206895267388	-0.955905063583013	-0.923288841999519
chr11	9482395	1.50131337355293	1.47002599309954	0.388979646670908	1.28644710155911
chr11	9534910	-0.828792934389156	-0.91106550560578	-0.972574929400972	-0.958700504263429
chr11	9674987	-0.966433455370133	-0.970933404975382	-0.991728644145755	-0.916420894217477
chr11	9794911	-0.974462525956875	-1	-0.974664783884535	-0.948261377757498
chr11	9800878	-0.87764721921178	-0.950562543969429	-0.969982309316548	-0.721722878685987
chr11	9801404	-1	-0.849323894277044	-0.955365710977809	-0.787333420290612
chr11	9822423	-0.840986346280329	-0.940872949894496	-1.00280225647332	-1.02342649776921
chr11	10007663	-0.967913230601212	-0.973809745877694	-1	-0.988845125603932
chr11	10213093	-0.838030149868066	-0.946426608808582	-0.995260670262612	-0.932033522510412
chr11	10261265	-0.92450932652518	-0.93868724036776	-0.968817399436624	-0.919267643253409
chr11	10305724	-0.966164959111431	-0.961811429910024	-0.965730699913572	-0.716624253482216
chr11	10440477	-0.822039018528032	-0.89459525414139	-0.984058625838018	-0.969796041430139
chr11	10470254	-0.815420087093817	-0.903215945502757	-0.992914378114444	-0.997382036723484
chr11	10487592	-0.883996513454102	-0.944411918699707	-0.995305985525108	-0.991984043023985
chr11	10567864	-0.920853065897412	-0.913157503245734	-0.933940404366465	-0.898869575767317
chr11	10626537	-0.797391792876749	-0.758904487606474	-0.952640726870861	-0.965965937137864
chr11	11177523	-0.225243981710477	-0.079784486186999	-0.95260378927498	-1.18544146594233
chr11	11338471	-0.863670884288814	-0.897551012431617	-1.00425917629826	-0.847258889361929
chr11	11410137	-0.830212738599073	-0.697631257717663	-0.988302191584237	-0.692984959279941
chr11	11525324	-0.812946770371872	-0.898421293339881	-0.955021717952088	-0.956328024711873
chr11	11552541	-0.788470331845145	-0.815006730809228	-0.90429940555256	-0.703840167842335
chr11	11596129	-0.576996896244202	-0.747974486269372	-0.915183256863827	-0.873494348568576
chr11	11700719	-0.777670563245033	-0.943190857344323	-0.984063160850901	-0.859815066117877
chr11	11809711	-0.241527224190211	-0.628512720168193	-0.884974851145017	-0.806562825014078
chr11	12029631	-0.73258225322717	-0.853802889896955	-0.969632515161955	-0.789323149379988
chr11	12071162	-0.855099859851753	-0.651013281030991	-0.991318715056587	-0.743548865485068
chr11	12214519	-0.794185948119065	-0.878781265605628	-0.884690140617758	-0.54585656729123
chr11	12231102	-0.902811082945618	-0.779870595439559	-0.933874925864184	-0.983644305318371
chr11	12276435	-0.857512762254185	-0.905941975564956	-0.948450549462258	-0.977085892312328
chr11	12313693	-0.888562089681909	-0.893799662471351	-0.95777615833224	-0.848509237457131
chr11	12340718	-0.790638098754876	-0.923136375046826	-0.944046049251342	-0.987887081808522
chr11	12346333	-0.764134032452693	-0.881154710898179	-0.936196714487986	-0.851178966926205
chr11	12423905	-0.632161377515502	-0.879248394109333	-0.929164398117495	-0.763502029783429
chr11	12462135	-0.723270764374959	-0.910520724251933	-0.931958095169248	-0.850594481137761
chr11	12523520	-0.786133663489051	-0.822008011260727	-0.963924835827503	-0.708997457622672
chr11	12647047	-0.815376616017791	-0.88348552876721	-0.770585847202142	-0.409306539966018
chr11	12695848	1.08664497577941	0.766823043384054	0.982818979553468	1.71772856674534
chr11	12695901	1.06245039580132	0.785710684861776	1.0968758966164	1.79419749693544
chr11	12714341	-0.839621975315071	-0.844128536112009	-0.521439566495756	0.3144819279893
chr11	12989891	-0.665683206176862	-0.870521211289183	-0.930510436930515	-0.773288544935002
chr11	13006029	-0.838940968273605	-0.899675065917208	-0.964865103804631	-0.987878496563511
chr11	13034875	-0.594931682161514	-0.820852250909489	-0.960232671949178	-0.771386907509794
chr11	13101805	-0.943875170814964	-0.903258620900272	-0.917768603730339	-0.878242107980444
chr11	13242680	-1	-0.935379566180917	-0.974091842767948	-0.870682760244169
chr11	13334477	-0.977680798060936	-0.876634261263105	-0.943486938983464	-0.863575355239129
chr11	13456191	-0.718370006069915	-0.862773944744909	-0.974392604067224	-0.994455752398911
chr11	13511626	-0.893580212321278	-0.963783276601429	-0.976276607087791	-0.990830222745575
chr11	13624109	-0.922475062360918	-0.923777247700802	-0.982653335112295	-0.879673449135733
chr11	13627868	-0.962850322746682	-0.955256415456367	-0.994164643309876	-1.01409264929023
chr11	13661729	-0.884194561326024	-0.971929353966912	-0.999152865237444	-0.931506100806363
chr11	13867126	-0.654576085896607	-0.829640038599703	-0.971026890364729	-1.03599536038013
chr11	14132412	-0.798694849474593	-0.920317856117902	-0.986670740394642	-1.00115516862931
chr11	14360470	-0.822813823571958	-0.85121913662264	-0.964629557951599	-0.829340179842708
chr11	14604870	-0.766157942173833	-0.762373823063917	-0.995902291209297	-0.961188306371755
chr11	14786880	0.488303522226515	-0.504813856531866	-0.576743200123642	-0.177384451858104
chr11	14800208	-0.945346152495415	-0.899160558942753	-0.959710708832868	-0.989446347039579
chr11	14815641	-0.863286825364202	-0.958277034709969	-0.960149783455403	-0.917433487101322
chr11	14936029	-0.878245920759737	-0.792957302086477	-0.956870719585343	-0.959127241102937
chr11	14994149	-0.443318428858698	-0.831699196523317	-0.918481196775144	-0.886485699189692
chr11	15002583	-0.735359260409076	-0.866217408789403	-0.868107745423774	-0.971475417373319
chr11	15081257	-0.785205480950989	-0.902330938016445	-0.977555094803717	-0.891853166479741
chr11	15094851	-0.732803708009893	-0.789063036071888	-0.970275990430356	-0.893757982487335
chr11	15191394	-0.973439908583287	-0.96036708708995	-0.987865829289772	-0.960079987624788
chr11	15206169	-0.717861489052633	-0.984678375503186	-0.990680862190354	-0.846689103459694
chr11	15220715	-0.846813394194817	-0.924546853818849	-0.984795621778996	-0.864967060037704
chr11	15250237	-0.683045631440923	-0.872212315742774	-0.996160575773684	-1.01038012363116
chr11	15275250	-0.600473627628534	-0.83902142064305	-0.974128600070581	-0.729794554789696
chr11	15349759	-0.0193320453115449	-0.692303168769965	-0.886809206763942	-0.942903861150503
chr11	15495113	-0.844463894343664	-0.874978765544832	-0.983865865006235	-0.991257674326834
chr11	15507164	-0.927476227447358	-0.827559468762435	-0.97601719482264	-0.787184087473904
chr11	15789771	-0.852675318610279	-0.893233810104639	-0.957557214907318	-0.917512142184518
chr11	15794377	-0.957420562348029	-0.849410726165045	-0.932902045424933	-0.961256947345288
chr11	15959936	-0.652460257046295	-0.815889006769349	-0.957929007081457	-0.951048528959909
chr11	16054729	-0.955296577903734	-0.975868657890542	-0.978225658631869	-0.905509337412054
chr11	16189830	-0.849986606006463	-0.960164506669153	-0.953943821964609	-0.963196757584574
chr11	16456188	-0.915354608047052	-0.926929177670261	-1.00362638912671	-0.970102095255896
chr11	16507731	-0.934873602275541	-1	-0.968429284100351	-0.977713301032457
chr11	16531660	-0.918022103049555	-0.887202293003857	-0.984420142726367	-1.04169085289371
chr11	16677683	-0.940463109912604	-0.97153117658683	-0.967859976420581	-0.917746952967831
chr11	17043037	-0.530162864496527	-0.855403857751089	-0.956246341324866	-0.937228203177277
chr11	17099445	1.45746186433242	1.42594738542661	0.0621077521917562	0.491207929041695
chr11	17474378	-0.527251270972033	-0.874071177616204	-0.981085976645668	-0.901732743446848
chr11	17501600	-0.513882661578351	-0.803734802945102	-0.976515224395105	-0.82311766205883
chr11	17523805	-0.738897013833716	-0.817349166293128	-0.924419644618535	-0.805805899810725
chr11	17551484	-0.755630667944209	-0.751502473482046	-0.906400539448613	-0.814635838759089
chr11	17555525	-0.663819387802128	-0.576069404718584	-0.993916432722455	-0.97238154981211
chr11	17621302	-0.555107978975544	-0.807785016844607	-0.959059886416331	-0.81090252649591
chr11	17623383	-0.53962169727416	-0.741726064092089	-0.855171645724988	-0.920539748220854
chr11	17631034	-0.65398718464527	-0.689198282794087	-0.963324220636121	-0.986834965261464
chr11	17708593	-0.87414817366762	-0.810621740212608	-0.971883196102741	-0.978094694304315
chr11	17765427	-0.784710533308532	-0.853498573805276	-0.941567647681815	-0.248971467927219
chr11	17784099	-0.324432122463824	-0.0699645063534396	-0.656669699989235	0.331986817642604
chr11	17797684	-0.755694409939167	-0.738761951805498	-0.915575259039165	-0.851909928793807
chr11	17881680	-0.907914427095256	-0.916253950433635	-0.964125185540649	-0.917087720053156
chr11	17928335	-0.664831541001825	-0.688537407666853	-0.932567672027299	-0.861445303686845
chr11	17952480	-0.924225982185825	-0.873599932100761	-0.948036336857089	-0.957154307952714
chr11	17980643	-0.887728235600077	-0.925639874646404	-0.989570036840443	-0.945241884163441
chr11	17985228	-0.872657734831607	-0.933822432495451	-0.986555807025079	-0.937909232017898
chr11	18092816	-0.562886131967038	-0.837619736355059	-0.999755677040788	-0.882744873189645
chr11	18094632	-0.743490395570338	-0.887857001516537	-1.01978331891	-0.839413030632935
chr11	18335680	-0.927442771255063	-0.816404618802027	-0.799454064616132	-0.473926814895547
chr11	18343739	1.32498912678563	1.63453722605259	0.946780840898641	1.73552193026003
chr11	18416059	1.07112922619034	1.59093760582811	0.810034323431983	1.7242325168705
chr11	18458260	-0.941179215486437	-0.979978818946992	-0.97270635848791	-0.930747973217118
chr11	18469380	-0.722124607384376	-0.871703629133249	-0.992123011647096	-0.933968633472429
chr11	18691337	-0.877726294437065	-0.908129426497624	-0.944331822731265	-0.756575190239799
chr11	18720275	0.996894554278072	1.23976637339177	0.562579955804081	1.61213367965993
chr11	18770513	-0.595210950624749	-0.775303062033167	-0.979394700137204	-0.756571748854146
chr11	18886497	-0.90385878507995	-0.883173931620394	-0.996525489193481	-0.961419258184523
chr11	19365505	-0.7530183271954	-0.708005690112174	-0.933865949683292	-0.919169626572203
chr11	19371381	-0.722181761444173	-0.763967141409441	-0.939999791524811	-0.721308039282602
chr11	19381179	-0.711688343714183	-0.879893787512242	-0.965187868497528	-1.02302483765139
chr11	19444014	-0.854197076068582	-0.907161572635638	-0.967101702069058	-0.790242472724403
chr11	19452067	-0.833222756412813	-0.831770334022602	-0.929685349330093	-0.877604695250773
chr11	19546153	-0.758804575154344	-0.685965203767906	-0.9205787555013	-0.732710321080519
chr11	19700760	-0.952933668870063	-0.97054558445046	-0.991327324159554	-1.01015844405129
chr11	20054214	-0.697775266541645	-0.833945894688499	-0.953413798730475	-0.895216513252262
chr11	20183708	-0.729258391391057	-0.837732339095293	-0.816065624616643	-0.864701619781434
chr11	20198548	-0.835945743987137	-0.857450185802085	-0.958353525106416	-0.79852633213005
chr11	20447792	-0.90861510949981	-0.95464838865224	-0.98420258470824	-0.873411818444791
chr11	20541476	-0.925168831229891	-0.930409107848973	-0.987328581332052	-0.95601388987458
chr11	20601369	-0.888425509050163	-0.961055943079069	-0.994803104343826	-0.932297806441837
chr11	20903580	-0.872224747809214	-0.86743208609248	-1.00202627925037	-0.848634599010954
chr11	21003904	-0.869487979558094	-0.903662879825168	-0.972309336962807	-1.02072745270111
chr11	21153085	-0.816462026548786	-0.892891780561538	-0.977485053069786	-0.942106017929175
chr11	21239435	-0.882637287467354	-0.872325093802422	-0.974419014994836	-1.03964930743134
chr11	21282108	-0.864688551591323	-0.91463017456254	-0.982740594080992	-0.91664109823453
chr11	21442808	-0.908660285135645	-0.888671932683014	-0.989568932687113	-0.960349838943584
chr11	21506593	-0.717001346470126	-0.873753415727262	-0.963691773647035	-0.99250113003822
chr11	21593937	-0.674946297259826	-0.918518806948682	-0.980752035684576	-0.96603774795358
chr11	21636690	-0.775243306873506	-0.953491154252544	-0.96633236036619	-0.962150995267953
chr11	21770756	-0.586151419795386	-0.948296526039806	-0.987820493747963	-0.919505929514141
chr11	21905097	-1	-0.998370213997858	-0.967700092349356	-0.986819157239735
chr11	22052682	-0.973863165513224	-0.878303697546212	-0.995513999095229	-1.03953233084814
chr11	22099814	-0.799382871119733	-0.971177043481814	-1.0003304342608	-0.937490909657748
chr11	22217919	-0.819883972489613	-0.912733575258206	-0.928402579092411	-0.975097718197181
chr11	22281991	-0.928207658341003	-0.975804214386982	-0.978713684159599	-0.842306314871761
chr11	22333344	-0.8654642247791	-0.960783911757677	-0.979957586476019	-0.981608886773475
chr11	22564096	-0.883637588480711	-0.987084234064573	-1.00166411750205	-0.870679368710052
chr11	22565180	-0.536014365328121	-0.879426673862353	-0.969782844543596	-0.963910037272479
chr11	22786600	-0.922483943668206	-0.921566450959965	-0.980276324482826	-0.857986665435466
chr11	22808750	-0.627138885481507	-0.888299042062518	-0.998486533940705	-0.784260797309925
chr11	22827911	-0.827672907022396	-0.938142112466995	-0.996171926819943	-0.949852573630358
chr11	22832381	-0.748185799632128	-0.877651566337423	-0.993470538012261	-0.895097304936596
chr11	23301750	-0.830841275714491	-0.89782605216168	-0.98210105133685	-0.920038211972752
chr11	23384797	-0.858327329602054	-0.96771485857248	-0.984864021408975	-0.996187429479879
chr11	23414666	-0.878193723036914	-0.969663146807423	-0.977697463191384	-1.01957708153149
chr11	23528038	-0.982580930389377	-0.840762264624246	-0.952581056281925	-0.811719550180901
chr11	23566432	-0.950107679740337	-0.991464695738674	-0.98565233512906	-0.985830611275502
chr11	23647876	-0.931825424404826	-0.909863480546988	-1.00084768571789	-0.994792864556979
chr11	23747760	-0.848705596252684	-0.960613354141171	-0.979633419043595	-0.93146322988428
chr11	23815875	-0.816598846664953	-0.975678160156013	-0.998347337269656	-1.03993216575247
chr11	23982399	-0.858207373053906	-0.92543455068527	-0.986512457118166	-0.997765716839088
chr11	24003418	-0.936475615435037	-0.937221971736821	-0.985419883387088	-0.865583182247505
chr11	24016745	-0.924386342603553	-0.889683780862598	-0.995865757873236	-0.908957013905439
chr11	24110374	-0.96228562622637	-0.975777795037366	-0.988898968078987	-0.964990060188781
chr11	24294943	-0.852462003380549	-0.89784099586506	-0.995542158726605	-1.02238083488245
chr11	24419024	-0.818381198688514	-0.77979592753174	-0.937612685711649	-1.00277036047736
chr11	24719426	-0.838367899485078	-0.934197454537896	-0.993996864837289	-1.02327865194456
chr11	25015634	-0.91575070814928	-1	-0.988890086252219	-0.934133841910214
chr11	25922551	-0.937372076650391	-0.931210027586328	-0.991785482706858	-1.00110058165792
chr11	25932925	-0.943564310412893	-0.99685732283526	-0.983184375500606	-1.03699499486923
chr11	26052149	-0.922776676636331	-0.90763302726329	-0.992356880170913	-0.891728348737992
chr11	26113327	-0.780901163379626	-0.908243624946908	-0.956779739022732	-0.977191395425699
chr11	26251057	-0.79807755521886	-0.937261604264714	-0.998582666591164	-0.922781231949466
chr11	26295694	-0.949190887862662	-0.986531241518777	-0.982582087409415	-0.983656607329508
chr11	26382468	-0.939166010203953	-0.926304692823744	-0.971983092068144	-0.985861355052249
chr11	26559721	-0.951673588075939	-0.957019452251517	-1.00542170342611	-1.00444132635585
chr11	27181077	-0.823657887687496	-0.857174826207555	-0.907612171990384	-0.993339978889692
chr11	27205097	-0.885768197337743	-0.95469668709357	-0.982001749575564	-0.969205882811493
chr11	27228246	-0.904931267557499	-0.92661313054096	-1.02034191468077	-0.999112569539923
chr11	27336869	-0.923408106800145	-0.957321360661899	-0.991311186530083	-0.921176134629129
chr11	27521516	-0.875210758710255	-0.928263983193109	-0.995127944195118	-0.899907402015021
chr11	27635140	-0.781897132157101	-0.966845118614254	-0.983214265531438	-0.964123305403584
chr11	27872259	-0.875967722510232	-0.830184747018692	-0.987016364795136	-0.892047188702424
chr11	28021057	-0.708785129822054	-0.897731634473437	-0.992460168651457	-1.05058246396927
chr11	28091631	-0.915083772984521	-0.947803271608502	-0.986619561518586	-0.956342068234128
chr11	28127535	-0.861161458469862	-0.972711397417126	-0.994556389961523	-0.981501286122127
chr11	28290710	-0.92424126114698	-0.925405217127661	-0.993011002296256	-0.775831737140009
chr11	28297164	-0.951407448414984	-0.969185792125721	-1.00056943799776	-1.00443868668765
chr11	28414079	-0.905680695413645	-0.982057761738657	-0.947240651574947	-1.03199200389366
chr11	28424300	-0.879912250473094	-0.954455491260801	-0.957815734378046	-1.02813622597198
chr11	28604133	-0.725838404481198	-0.906496128247922	-0.973499051598217	-0.965354857117756
chr11	28693086	-0.771503318962429	-0.931464658981403	-0.987932758721447	-0.925542292254679
chr11	28713214	-0.973331910556462	-0.966358424797104	-1	-1.01849926067468
chr11	28739437	-0.797639527579227	-0.89699588993558	-1.00446199301464	-0.915769356680534
chr11	28994924	-0.975257195031179	-0.972640912441671	-0.979752885377126	-0.945893066515887
chr11	29122699	-0.941041782014896	-0.927736638653953	-1.00033209520664	-0.760144068676428
chr11	29146171	-0.670037665060537	-0.906187777902703	-0.975796810226825	-0.810835130166516
chr11	29232478	-0.957674602962517	-0.921002770895857	-0.988310676953417	-0.869803647822444
chr11	29287555	-0.849418670645853	-0.898668881206488	-0.980448756401352	-0.909052050372308
chr11	29432610	-0.666002052000772	-0.989436523139771	-0.997015193257181	-0.916510025031116
chr11	29880342	-0.834447353381947	-0.904151837321545	-0.985871039035517	-1.02782128411789
chr11	30066897	-0.907295026145638	-0.82796260338586	-0.983538082792581	-0.932498813529637
chr11	30366821	-0.795670337568316	-0.931623954556623	-0.990120118273395	-0.901454938347475
chr11	30390142	-0.832741024333446	-0.897005007486569	-0.968481187036366	-0.326531807293555
chr11	30495885	-0.832691180841642	-0.869180837950475	-0.959647796901457	-0.932670994166728
chr11	30556804	-0.852905327449671	-0.929793016913001	-0.991356609957969	-0.953869758651697
chr11	30576396	-0.783168728321015	-0.900103597465317	-0.956913483293157	-0.922993222599141
chr11	30877775	-0.883689888994326	-0.928436041459577	-0.993614059967308	-1.04376625451846
chr11	31095487	-0.944845139553449	-0.933631775403285	-0.97320875810739	-0.928342125742656
chr11	31109642	-0.936769061957361	-0.969670621408105	-0.981572369463428	-1.00361511643134
chr11	31412495	-1	-0.90142984046165	-0.962810007269316	-0.913203547154298
chr11	31531203	1.32130818166321	1.55979417662995	0.66004338190559	1.35817189422214
chr11	31533877	-0.983421396445837	-0.950938929816134	-0.952314812466311	-0.435545227368805
chr11	31802760	-0.874222538698693	-0.950377307292515	-0.976323777961537	-0.927465772773713
chr11	31825602	-0.209293077152592	-0.659311880319186	-0.932750077959967	-0.923655425800938
chr11	31835193	-0.238966534225296	-0.411365653329888	-0.974307409496145	-0.826788729915599
chr11	31839578	-0.277119886995807	-0.690291416711976	-0.932607162957409	-0.825291634750141
chr11	31844104	-0.67192376379278	-0.824439203791929	-0.82480546986278	-0.749836364536733
chr11	31919092	-0.751800953700323	-0.949807389522517	-0.97886277182231	-0.984665088466399
chr11	31994449	-0.893139834713623	-0.892177456937446	-0.948351011184283	-0.968706091250091
chr11	32051615	-0.840912050065031	-0.903908685914621	-0.982227742647049	-0.922584479053194
chr11	32087931	-0.851701294886595	-0.892881183747986	-0.995400965348696	-0.922795283836557
chr11	32165085	-0.85550488677311	-0.894314186387387	-0.976394309195832	-0.877071342582636
chr11	32240611	-0.970936576402407	-0.919148231409059	-0.991841046470473	-0.729452333266103
chr11	32277057	-0.763535072174292	-0.939841928389809	-0.935176650163442	-0.896605187268535
chr11	32352748	-0.65256490365228	-0.705762445286156	-0.940932869653214	-0.780489481214243
chr11	32398384	-0.651145965615472	-0.93852896761211	-0.997307735921971	-1.00593629051705
chr11	32448537	-0.673541152414099	-0.54673482322857	0.0920132988778067	0.612701085108025
chr11	32719087	-0.91626248722074	-0.976773080481753	-0.951824922340167	-0.942133448450727
chr11	33183174	1.27703257922012	1.05547894902839	0.731022944444417	1.81701243458586
chr11	33251051	-0.930758013463174	-0.927218290544548	-0.95675306464081	-0.853938648080657
chr11	33410625	-0.398848063414235	-0.608174439873475	-0.984405802924219	-1.10555074133152
chr11	33460190	-0.914859393616941	-0.821025255845374	-0.906783080284088	-0.861792656196665
chr11	33535935	-0.691596519421039	-0.890618416199614	-0.945181408625353	-0.909151966400514
chr11	33657557	-0.950397407993491	-0.9546915170239	-0.982764923388874	-0.857033849753814
chr11	33681111	-0.446770130905709	-0.813041088674089	-0.913951781190484	-0.934819949535194
chr11	33910344	-0.906179702403914	-0.922776825101961	-0.971406535214155	-0.884396917287693
chr11	34087117	-0.81812735836234	-0.752858808856955	-0.920363628855533	-0.973217082846921
chr11	34183419	-0.677508554938062	-0.624007024273826	-0.490192855723229	-0.234180959335346
chr11	34222071	-0.854516900532788	-0.90812469701752	-0.931040200100728	-0.813372139921069
chr11	34285526	-0.753660473861125	-0.78361257664188	-0.878370349819764	-0.871764148423695
chr11	34296471	-0.73734780250263	-0.779609814267203	-0.872163300796213	-0.670289916715639
chr11	34340155	-0.843899145981477	-0.907171919892514	-0.923199492921066	-0.871472931974363
chr11	34343709	-0.649422186487678	-0.853861652754072	-0.987732874065461	-0.681409483534256
chr11	34418324	-0.875132852498858	-0.922180516093066	-0.988348087176938	-0.969708260170018
chr11	34471250	-0.772834470370261	-0.925835654827264	-0.982959951293612	-1.00303846262423
chr11	34904929	-0.726492622800228	-0.914071570440652	-0.927831564966852	-0.801300687685302
chr11	34924883	-0.951876866832548	-0.95332175947534	-1.01043117733833	-0.982062168973478
chr11	35006349	-0.824219824302687	-0.977620574174074	-0.956123585031387	-0.945492219889287
chr11	35108363	-0.915573859930853	-0.926445274386288	-0.980256481623796	-1.04545497146016
chr11	35169868	-0.508664698346797	-0.933957111774727	-0.937232837565099	-0.943647309973746
chr11	35348572	-0.752617425854704	-0.931211360392802	-0.954940638798126	-0.87488082808283
chr11	35398642	-0.768613814210937	-0.901184699091333	-1.00173078279222	-0.852442416402128
chr11	35566770	-0.844793856972077	-0.971711005637947	-0.966459941239455	-0.918377601156035
chr11	35683740	-0.100674995503834	-0.215965708977037	-0.815351130584584	-0.443890179344392
chr11	35826165	-0.854112705225496	-0.909099661711168	-0.976333959089529	-0.97603733108293
chr11	35834592	-0.832811510974104	-0.922624946594517	-0.979460626723153	-1.00154342319697
chr11	35842215	-0.579850786005053	-0.86518683392108	-0.887577710557936	-0.989624932355226
chr11	36043389	-0.911185701958522	-0.911864741695462	-1.00172312373426	-1.05084929558243
chr11	36064923	-0.751912140115344	-0.918248170324554	-0.96949868913226	-0.979602782137811
chr11	36500143	-0.321572953548445	-0.760636355401534	-0.947541740053266	-0.934126153200116
chr11	36686697	-0.801222805064629	-0.929713854217865	-0.976157449037329	-0.963236589983372
chr11	36858045	-0.826293321785342	-0.884584130276736	-0.986312210236232	-0.96665461193149
chr11	37509618	-0.925675278032359	-0.93109977372195	-1.00189838824605	-0.942160557213882
chr11	37655390	-0.910294785658302	-0.944029083716671	-0.993216246835935	-1.03078392536073
chr11	37662731	-0.900480450272261	-0.964749238905755	-1	-0.989965043624881
chr11	38003859	-0.849593087596263	-0.929703518113929	-0.967689267393661	-0.872637354401225
chr11	38052649	-0.976766832041586	-0.887987706528289	-0.991394083472739	-0.73408469443844
chr11	38064802	-0.84252112858372	-0.919182821082124	-0.977836917675013	-0.874953855567604
chr11	38084263	-0.879080485704511	-0.970026549145435	-0.982581003565841	-0.892803444497566
chr11	38288863	-0.812865223882682	-0.817025855585382	-0.979625245386105	-0.792351518727617
chr11	38446316	-0.865718819267916	-0.888300046615239	-0.990172943146797	-0.959936329092969
chr11	38503235	-0.870921285307775	-0.940258787650503	-0.937744362014957	-0.841306602120208
chr11	38764002	-1	-0.975491688784821	-1.00039483016505	-0.991414336897555
chr11	38787688	-0.766624119614595	-0.893729622418252	-0.952832796867536	-0.723318009753858
chr11	38881383	-0.92051470142232	-0.988692663365395	-0.998899024563604	-0.924955016470408
chr11	39136213	-0.841704069997585	-0.969283797521695	-0.996310517217113	-0.932477042246239
chr11	39198889	-0.887617765394081	-0.932874650739983	-0.97707034706547	-1.00066264501801
chr11	39274087	-0.973222488365772	-0.964000495874972	-1.00126647986115	-0.962367130055471
chr11	39299715	-0.856459221534264	-0.916226417504089	-0.980028561420178	-1.01594538195757
chr11	39692301	-0.86036524248783	-0.961765733046482	-0.99913275090263	-0.944174178611646
chr11	39751382	-0.945051500909017	-0.971335862800424	-1.00383613775872	-0.951369951291118
chr11	39787837	-0.830662175202711	-1	-0.989006714041163	-0.796518441887772
chr11	39959820	-1	-0.995959868588397	-1	-0.967286914239747
chr11	40107205	-0.820343690339199	-0.932579437508542	-0.958482584601177	-0.917002522979496
chr11	40552915	-0.766132651364448	-0.889604224222668	-0.983075740071867	-0.890519096317916
chr11	40553488	-0.917329115750027	-1	-0.995718644592476	-0.918587596879623
chr11	40588996	-0.886269403111854	-0.894867047885808	-0.98412315878097	-1.03604066918853
chr11	40877205	-0.8807326700039	-0.92605865700087	-0.989899681910251	-0.923114228644951
chr11	41011048	-0.891505038074301	-0.93016961998011	-0.989253609393246	-0.902413552020659
chr11	41169626	-0.971053977121145	-0.9502629693644	-0.98073381022664	-0.994478131429685
chr11	42012638	-0.822480318237813	-0.915132564605162	-0.989047290081392	-0.956044244268623
chr11	42170880	-0.825729383614279	-0.932541159804352	-0.987683675893083	-1.00402314460395
chr11	42222409	-0.958518101383512	-0.973533545757773	-0.993769918535986	-0.961474959949153
chr11	42330324	-0.741007167490392	-0.880138088897727	-0.957871001801897	-1.00416689594747
chr11	42364864	-0.917700932161841	-0.973934786716035	-1.03324180500463	-0.939585968225832
chr11	42410959	-0.930699472442147	-0.903197647469946	-0.990578059058511	-0.828336318088764
chr11	42492647	-0.436458381066538	-0.909329997619473	-0.976607919820616	-1.04741382887496
chr11	43039811	-0.666765059841092	-0.823083912612238	-0.980447600810941	-0.997315269876291
chr11	43295360	-0.83534392660319	-0.928842651993736	-0.993808561828286	-0.927528558021949
chr11	43432008	-0.972605220118395	-0.954934716814824	-1	-1.00625631498854
chr11	43577551	-0.903340266662671	-0.821784821475258	-0.913725092432747	-0.6955081292159
chr11	43597275	-0.548067648837409	-0.509325005656835	-0.930850535471896	-0.534149959276907
chr11	43832711	-0.953045732731792	-0.985929663322954	-0.890396972029877	-0.409698195120322
chr11	43856825	-0.676497172199106	-0.866689389705306	-1.00726845295182	-0.811690469159798
chr11	43878808	-1	-0.90753470311209	-0.992337455245301	-0.958701000528509
chr11	43904380	-0.885822730262228	-0.969187409686899	-0.949285792850752	-0.941977583762375
chr11	43941558	-0.792772838521856	-0.79606069410672	-0.905361253797827	-0.953270013004345
chr11	43983043	-0.648968208434709	-0.927216166190574	-0.838683425851142	-0.846581215312828
chr11	44225404	-0.747893260168344	-0.793809330851172	-0.987141576009661	-0.972299161211915
chr11	44594788	-0.793878334511563	-0.909230272847975	-0.994804873281678	-0.985271785898914
chr11	44656341	-0.69784718725825	-0.568165907235775	-0.443366889022808	0.340140317003654
chr11	44701553	-0.632463972792707	-0.813186729231265	-0.981180954286506	-0.961353099519495
chr11	44753347	-0.525786334636807	-0.752703428521228	-0.897620402566259	-0.81812649564298
chr11	44758971	-0.744228810378027	-0.675944775428935	-0.862043562783657	-0.612798467707413
chr11	44760137	-0.767536132072607	-0.944965772857966	-0.968345130378009	-0.832904479877097
chr11	44766516	-0.452880194692617	-0.898814046476501	-0.910986009692742	-0.838548994974417
chr11	44853325	-0.914723530616365	-0.687467361929745	-0.94175523277831	-0.781351460445785
chr11	44860180	-0.865452355748493	-0.868171050475555	-0.988183057867979	-0.877379680704456
chr11	44870312	-0.638742432680976	-0.827008791425857	-0.960413376127109	-0.94626530164107
chr11	45137264	-0.955400369698425	-0.990759333021423	-1.00083992276049	-0.949640562402403
chr11	45166843	-0.500441338255964	-0.592718422541098	-0.903051296582525	-0.966143403291283
chr11	45182529	-0.622585789326744	-0.851425447751445	-0.944185761322537	-0.757324407867316
chr11	45200118	-0.199809787095632	-0.746805309873072	-0.91996761953614	-0.455932753486779
chr11	45418150	-0.897547631547338	-0.983202047515637	-0.938173727245648	-0.479161338146641
chr11	45521900	-0.833104514518202	-0.780052656540877	-0.97297688558547	-0.948502912146181
chr11	45586513	-0.679465977744578	-0.85018941857535	-0.917872200476974	-0.658633830304432
chr11	45597086	-0.799699447699964	-0.72740056876531	-0.931344722442071	-0.829984937869702
chr11	45623686	-1	-0.969590336364381	-0.998630981645258	-0.978218726916269
chr11	45636178	-0.76368585577347	-0.793270538913914	-0.913087817028981	-0.865850621341131
chr11	45699911	-0.666492576219506	-0.645084999600479	-0.957189644796189	-0.795641809694953
chr11	45734569	-0.920021783397406	-0.935636647971654	-0.962614636789468	-0.954622843484678
chr11	45810621	-0.926933233354639	-0.941421895207651	-0.962573527779748	-0.842301057480792
chr11	45915109	-0.807372731548485	-0.61306798117366	-0.930437664316503	-0.662926577481481
chr11	45997717	-0.793733088760241	-0.867468066960904	-0.918949653046992	-0.922306936152499
chr11	46160975	-0.862980801795726	-0.964431855314707	-0.956838058611449	-0.992902861478828
chr11	46281919	-0.781348996313004	-0.662323538453714	-0.971989306919927	-0.785464116565534
chr11	46357690	-0.698948959945875	-0.650772087142449	-0.85310430397833	-0.62661756080487
chr11	46621102	-0.940099382657651	-0.928510418945676	-0.975025074318448	-0.949951275319696
chr11	46691332	-0.574913072731944	-0.814436629230355	-0.93928142966376	-0.840620757369038
chr11	46711318	-0.935722572009421	-0.911057783823542	-0.995122445231366	-0.959962754304985
chr11	46736629	-0.913447602542163	-0.917651813809076	-0.969325577026769	-0.891438946979638
chr11	46843073	-1	-0.916566366526841	-0.972897429155205	-0.752745243801252
chr11	46933632	-0.907423805566678	-0.946586557942277	-0.993120413690461	-1.0322419890268
chr11	46981842	-0.965789329811884	-0.918768954530914	-0.978828614897972	-0.866299531962821
chr11	47148437	-0.980404583894476	-0.839564797805745	-1.0195342945995	-0.974784367089235
chr11	47315518	-0.790860498417574	-0.820937805203422	-0.98827814415695	-0.776985523905348
chr11	47421139	-0.758332675689338	-0.760349886909023	-0.920419671489052	-0.990268299900854
chr11	47463065	-0.791767568772849	-0.710113223729129	-0.890584166843794	-0.917754765974378
chr11	47465563	-0.710860069238531	-0.923255486810562	-0.893065164683341	-0.783382218458326
chr11	47490393	-0.80820355752166	-0.782174177377011	-0.945453832767307	-0.750692471233
chr11	47593271	-0.824921113294331	-0.858710452464094	-0.973169279256062	-0.816365093452718
chr11	47614047	-0.357194105874648	-0.614165678929141	-0.932591438939376	-1.08530951064411
chr11	47658067	-1	-0.959807343676749	-0.997322677180503	-0.989401524247129
chr11	47660826	-0.954934505670678	-0.984676158526658	-0.998973463369448	-1.04795503507179
chr11	47782343	-0.939091535506246	-0.907050000627069	-0.998706974055972	-0.992636648029228
chr11	47785281	-0.965281849335513	-0.975398082383925	-1.00265537013998	-1.00162462141188
chr11	47815491	-0.863831798535145	-0.890133913370746	-1.00483625736913	-1.04798539491947
chr11	48149348	-0.863868390631995	-0.728091532818244	-0.925285540188055	-0.950642183817159
chr11	48154475	-0.921038905382028	-0.883962770293598	-0.992992749521576	-0.79238222264877
chr11	48174397	-0.894603686041718	-0.929701158288015	-0.98190889016601	-0.972326409461375
chr11	48326385	-0.715914825395731	-0.886855312463438	-0.958107326090823	-0.826522601334386
chr11	48534194	-0.885285946063759	-0.938756348455803	-0.978635730070055	-0.934744577225508
chr11	48881088	-0.141350029050771	-0.794756795565353	-0.967523613586525	-0.890627815951094
chr11	49188961	-0.869038262855439	-0.867784102499934	-0.989482087669375	-1.06279509278382
chr11	49217840	-1	-1	-0.967189814553071	-0.962989133946622
chr11	49270330	-0.905362193227811	-0.849832290036695	-0.989934347832928	-0.985484991634237
chr11	49284826	-0.798002873527862	-0.983614421130868	-0.991473658722703	-0.951972190730593
chr11	49510067	-0.972677864030248	-0.966837619053479	-0.999594760491928	-1.00585308414015
chr11	49541390	-0.824958259416797	-0.933366662307168	-0.98225179319867	-0.993480100849001
chr11	49618500	-0.963882566473121	-0.982395653280974	-1.00319482840992	-0.987983858558206
chr11	49634076	-0.8568849180978	-0.927844279425614	-0.935119261006764	-0.981442559603916
chr11	49885894	-0.925052930957639	-0.984821253838836	-0.994048629374937	-0.971441676198283
chr11	49963549	-0.881748101673824	-0.941064767830837	-0.990914744903692	-1.07526826210391
chr11	50058061	-1	-0.964758609088109	-0.996940421615634	-0.913491862992664
chr11	50206708	-0.741462017350345	-0.845153780322702	-0.950497050688321	-0.944678609194547
chr11	50328357	-0.759518300411993	-0.931096833920954	-0.982936135128187	-1.00151252339458
chr11	50336604	-0.946173391055268	-0.953307618533675	-0.995633232704	-1.00077579832265
chr11	50579873	-1	-0.951482975914337	-0.990755419135156	-0.864942825769739
chr11	50604203	-0.914875819333382	-0.94743327056067	-1.0028791692743	-1.07762571727039
chr11	50764757	-0.761540343388608	-0.896833951873393	-1.00030728049585	-0.93781962690984
chr11	51335317	-0.96246988199401	-0.94467173922637	-1.00089252701448	-0.991967163652671
chr11	54870375	-0.943388704341462	-1	-1	-0.995735761298505
chr11	55325829	-0.778476813502765	-0.915197067604203	-0.94766900485526	-1.02112365496083
chr11	55489277	-0.958960361343077	-0.941477197311347	-0.989965637970846	-1
chr11	55513838	-0.914066270653497	-0.873749646653558	-1.00545164294999	-1.03893413810597
chr11	55633903	-0.956465718772773	-0.959526353634407	-1.00406416358867	-0.990463526554223
chr11	55669983	-0.818660143549234	-0.968410566492253	-0.98822958683472	-1.00885216777577
chr11	55746731	-0.648643069460975	-0.842430872617958	-0.936478800253753	-0.992573809769227
chr11	55781610	-0.816824312648981	-0.874567069075194	-1.00077724168669	-0.940856873754948
chr11	55784683	-0.924995145763034	-0.975125398474556	-0.997335889643558	-0.906526095087935
chr11	56102289	-0.944972629332053	-0.941407522365179	-0.961601467402065	-0.997850217968265
chr11	56170763	-0.88872491441459	-0.911726129132031	-0.987388406307426	-0.730017648920628
chr11	56398099	-0.825824193257219	-0.927048361178355	-0.996454093548787	-1.08605487336822
chr11	56403400	-0.896134364733033	-0.953279005111068	-0.998199393644197	-1.01618950171535
chr11	56547265	-0.976677704821485	-0.978506810484817	-0.990820441549575	-1.01309559092474
chr11	56630565	-0.931401894470773	-0.893794144921643	-0.956958824301396	-0.986158660119969
chr11	56892528	-0.688544280042393	-0.736048237111155	-0.963152947454885	-0.573645057618754
chr11	56897915	-0.921671012619564	-0.868841945510064	-0.979800072585198	-0.960408353079233
[truncated: 28,252 more rows]
