# Supplementary material for: Differential chromatin profiles partially determine transcription factor binding
Source: PLoS One. 2017 Jul 13;12(7):e0179411. doi: 10.1371/journal.pone.0179411 (PMC5509100; doi:10.1371/journal.pone.0179411)
Supplement: S1 Dataset — (ZIP) [file pone.0179411.s002.zip › data.tables/CTCF_ChIP.csv]

chr	coord	edgeR.logFC	edgeR.logCPM	edgeR.PValue	GEM.GM.QValue	GEM.K.QValue
chr10	100002780	-0.17	2.881	0.849	24.85	20.96
chr10	100022482	-1.26	2.898	0.15	38.01	17.78
chr10	100068597	2.21	1.674	0.021	2.29	21.06
chr10	100069509	0.221	4.284	0.796	67.03	76.73
chr10	100091850	0.697	3.436	0.418	27.01	38.39
chr10	100098409	3.16	1.242	0.00339	0.02	10.23
chr10	100148216	2.79	2.149	0.00374	0.72	27.12
chr10	100154413	-0.741	3.192	0.392	42.24	22.6
chr10	100183591	3.36	1.761	0.000827	0.11	22
chr10	100185637	-0.73	4.456	0.392	101.47	61.45
chr10	1001870	-0.103	1.829	0.948	6.69	5.66
chr10	100206677	-0.16	1.828	0.87	1.81	7.88
chr10	100227373	-1.14	5.58	0.178	237.52	96.92
chr10	100228056	-2.08	1.278	0.038	5.62	0.04
chr10	100247658	-0.499	1.849	0.583	10.45	6.67
chr10	100314947	0.821	1.059	0.41	2.31	5.01
chr10	100337540	0.448	0.851	0.704	3.02	3.7
chr10	100424405	-0.245	4.247	0.776	59.42	56.55
chr10	100505606	0.686	2.024	0.459	8.98	11.11
chr10	100508246	-0.118	3.243	0.902	33.55	27.35
chr10	100550776	1.22	2.843	0.162	11.17	35.1
chr10	100612645	1.66	1.482	0.0828	3.42	10.89
chr10	100618491	0.343	1.917	0.712	7.39	10.23
chr10	100676707	2.73	2.331	0.00427	3.42	24.33
chr10	100802664	1.11	3.427	0.2	11.78	51.34
chr10	100932091	0.554	3.68	0.521	40.23	52.44
chr10	101006679	-1.01	4.242	0.239	94.33	38.93
chr10	101036813	0.464	3.458	0.594	31.08	47.4
chr10	101056996	0.568	1.335	0.55	4.81	9.51
chr10	101120897	0.237	1.33	0.819	3.95	5.73
chr10	101130863	0.819	2.889	0.355	9.45	28.72
chr10	101152395	-0.991	5.099	0.244	173.9	83.51
chr10	101166046	0.567	0.647	0.61	2.19	2.71
chr10	101193334	-0.157	2.273	0.866	12.66	7.37
chr10	101195954	-0.897	4.058	0.294	78.53	28.42
chr10	101202357	2.77	1.261	0.00562	0.35	13.99
chr10	101245151	2.15	1.92	0.023	2.81	19.8
chr10	101307916	-1.07	2.724	0.222	27.76	13.55
chr10	101313398	1.43	1.019	0.144	1.8	7.66
chr10	101320479	-0.335	4.32	0.698	88.27	56.65
chr10	101372183	-1.07	5.104	0.209	171.4	70.44
chr10	101390390	-0.219	3.938	0.801	51.88	45.02
chr10	101442715	0.228	1.478	0.836	8.08	5.66
chr10	101458447	0.358	1.809	0.719	8.72	11.33
chr10	101469883	-1.12	1.473	0.228	3.11	0.71
chr10	101471077	-0.625	4.601	0.464	99.34	58.31
chr10	101492571	-0.692	2.641	0.44	16.12	10.4
chr10	101503809	-0.373	0.696	0.728	4.98	1.18
chr10	101559582	-0.0926	1.324	0.964	2.86	5.84
chr10	101605755	-1.38	5.567	0.105	268.46	82.3
chr10	101614801	1	2.952	0.254	15.83	32.01
chr10	101619584	-0.357	2.51	0.698	24.52	12.34
chr10	101666511	1.42	1.726	0.131	3.28	12.95
chr10	101724746	-0.506	1.153	0.603	2.86	1.86
chr10	101733136	-0.895	3.13	0.307	36.28	19.8
chr10	101769441	-1.03	3.803	0.233	62.82	36.29
chr10	101769852	-1.42	4.286	0.0995	93.17	34.37
chr10	101805976	-1.12	5.309	0.186	201.15	83.15
chr10	101844782	-2.94	1.038	0.00517	6.07	0
chr10	101860487	-0.314	3.086	0.731	35.66	22.53
chr10	101906845	-1.38	0.879	0.176	4.77	0.36
chr10	101988548	1.09	2.623	0.221	6.19	29.7
chr10	102000720	0.411	3.103	0.643	24.96	34.24
chr10	102063664	-0.292	4.162	0.733	65.38	51.53
chr10	102098384	-0.763	5.456	0.366	207.34	113.25
chr10	102102303	-0.377	5.329	0.656	175.7	126.81
chr10	102193695	-0.478	6.092	0.57	297.11	219.98
chr10	102193765	-0.328	5.659	0.695	216.81	169.5
chr10	102206311	1.02	0.912	0.298	1.6	4.16
chr10	102214603	3.93	1.465	0.000422	0.03	20.77
chr10	102242531	-0.446	4.485	0.602	94.69	66.12
chr10	102268650	0.0349	4.239	0.97	69.86	63.29
chr10	102276719	1.09	2.246	0.231	7.51	17.46
chr10	102278689	-0.637	4.525	0.455	111.42	54.21
chr10	102284603	0.154	0.926	0.952	0.6	3.1
chr10	102295547	-1.04	5.496	0.218	213.48	103.37
chr10	102321899	-0.107	5.224	0.903	163.12	140
chr10	102321968	0.101	3.76	0.911	47.73	55.84
chr10	102322939	2.47	3.441	0.00619	7.62	65.04
chr10	102329638	0.207	1.953	0.834	9.45	10.63
chr10	102374437	0.505	0.615	0.656	2.19	2.48
chr10	102397744	2.1	3.016	0.0191	6.72	40.86
chr10	102430935	-1.35	4.536	0.115	132.53	50.33
chr10	102489029	-0.469	3.755	0.583	66.8	41.86
chr10	102489404	-0.0208	2.553	1	22.52	23.75
chr10	102503529	-1.14	5.006	0.181	172.4	68.35
chr10	102504343	-1.57	0.525	0.161	3.9	0.06
chr10	102572963	-2.42	1.423	0.0162	13.95	0.17
chr10	102577430	1.17	2.139	0.196	7.47	19.53
chr10	102586870	-2.74	2.018	0.0049	22.78	0.48
chr10	102587741	-1.37	2.628	0.129	35.48	10.54
chr10	102632198	-0.26	4.526	0.76	84.69	74.15
chr10	102638409	-0.842	4.641	0.323	129.36	68.49
chr10	102639685	1.25	2.196	0.166	5.4	21.98
chr10	102648915	-0.209	2.988	0.826	26.17	22.6
chr10	102694228	-0.37	2.928	0.678	31.96	19.04
chr10	102729039	-0.272	3.796	0.755	49.03	40.9
chr10	102745330	-3.03	1.803	0.00293	16.35	0.03
chr10	10275410	-0.562	0.724	0.584	5.48	0.97
chr10	102754194	0.332	4.067	0.7	60.14	67.46
chr10	102757617	-0.748	4.826	0.377	123.6	82.02
chr10	102759026	-1.33	4.98	0.119	165.21	67.29
chr10	102771361	4.13	3.589	2.98e-05	1.94	78.89
chr10	102772765	-1.76	5.182	0.0419	230.91	56.7
chr10	102772838	-4.48	3.963	8.54e-06	116.39	0.01
chr10	102773073	-1.42	2.361	0.116	21.71	1.56
chr10	102774221	-1.07	5.556	0.208	242.23	103.53
chr10	102778900	0.282	4.496	0.743	73.2	90.76
chr10	102798404	2.52	1.055	0.0124	0.23	9.74
chr10	102801138	-0.974	5.576	0.25	252.51	121.04
chr10	102810194	-0.87	5.116	0.304	190.41	95.88
chr10	102815342	2.11	2.44	0.0203	5.05	30.24
chr10	102819542	-1.86	1.506	0.0527	10.05	0.02
chr10	102819910	-0.906	5.287	0.285	190.61	86.61
chr10	102822524	-0.786	4.701	0.356	118.21	67.92
chr10	102826453	-0.179	4.427	0.832	71.73	77.9
chr10	102827788	-0.584	5.473	0.488	213.28	133.3
chr10	102855542	-0.986	5.036	0.245	173.58	76.04
chr10	102899563	1.73	0.839	0.0803	0.7	6.89
chr10	102902182	-0.788	5.634	0.35	233.18	138.3
chr10	102921679	-1.1	5.588	0.197	272.59	108.24
chr10	102973571	-1.16	5.519	0.171	256.02	111.53
chr10	102974640	-1.13	4.826	0.185	152.55	64
chr10	102977386	2.24	2.295	0.0169	3.08	28.55
chr10	102998680	0.864	3.788	0.313	33.55	68.2
chr10	103032168	-0.684	4.615	0.418	110.63	66.77
chr10	103048165	0.664	2.958	0.448	27.32	29.93
chr10	103051561	0.141	3.841	0.877	54.63	52.77
chr10	103057808	-0.872	4.739	0.306	135.48	68.33
chr10	103061379	0.716	4.291	0.399	53.24	87.69
chr10	103083548	1.33	0.454	0.198	0.67	2.02
chr10	1031438	-0.735	1.105	0.45	4.98	0.42
chr10	103202152	-0.287	5.004	0.736	130.75	98.72
chr10	103204036	0.791	2.499	0.382	10.45	21.78
chr10	103227250	-0.636	4.855	0.451	124.19	81.06
chr10	103255289	0.28	3.48	0.753	23.88	40.54
chr10	103296750	0.0504	3.621	0.955	43.25	33.62
chr10	103330130	-1.61	4.871	0.0613	164.8	55.93
chr10	103362587	0.238	4.173	0.78	72.55	73.73
chr10	103362713	-1.09	5.934	0.199	999	137.42
chr10	103377191	-0.589	1.549	0.552	7.85	4.58
chr10	103418895	-0.908	1.211	0.337	8.22	1.91
chr10	1034259	-1.24	4.752	0.148	117.96	57.08
chr10	103453006	-1.11	1.402	0.241	9.2	0.47
chr10	103469985	-0.533	1.517	0.598	5.67	3.06
chr10	103480936	0.468	1.567	0.615	6.48	7.02
chr10	103508982	3.47	2.57	0.000409	0.77	35.21
chr10	103539812	-5.14	4.64	5.06e-07	188.3	1.05
chr10	103541029	-1.28	5.498	0.131	258.92	97.15
chr10	103595920	-1.12	4.463	0.192	110.35	48.47
chr10	103600594	-0.83	5.952	0.324	999	167.13
chr10	103603422	-11.1	3.241	7.2e-10	67.71	0
chr10	103605261	-8.25	0.541	5.36e-05	3.75	0
chr10	103649565	-12.4	4.509	3.1e-12	163.93	0
chr10	103769779	-13.3	5.425	5.91e-14	315.64	0
chr10	103817588	2.87	2.043	0.00315	1.12	20.36
chr10	103824944	-1.99	3.095	0.0274	35.59	10.54
chr10	103832843	-1.07	5.714	0.207	285.09	126.59
chr10	103861098	0.549	1.65	0.557	4.77	9.12
chr10	103872170	1.69	3.558	0.0532	16.18	53.94
chr10	103877230	-0.392	3.13	0.659	22.09	25.42
chr10	103880051	-1.21	1.783	0.185	7.45	0.46
chr10	103880354	-0.888	1.743	0.341	3.56	0.96
chr10	103892387	-0.971	5.425	0.251	194.97	81.93
chr10	103929354	-1.17	5.728	0.169	282.59	117.56
chr10	103989693	-1.37	5.965	0.107	999	122.4
chr10	103990809	-1.26	3.472	0.147	45.1	21.48
chr10	103991705	-0.7	4.684	0.41	125.89	75.55
chr10	103997684	1.3	1.09	0.184	2.19	7.92
chr10	104028183	-0.0149	1.286	1	5.2	3.95
chr10	104107173	-0.31	3.792	0.716	55.2	41.1
chr10	104112054	-0.971	4.978	0.252	161.51	72.05
chr10	104135180	-0.325	1.852	0.724	9.73	5.44
chr10	104144001	1.13	2.695	0.203	12.89	24.08
chr10	104153831	-0.744	5.349	0.377	177.59	115.52
chr10	104159208	-1.45	3.146	0.1	38.64	16.83
chr10	104159435	-0.924	5.645	0.275	236.41	132.22
chr10	104163745	-0.655	4.797	0.44	127.3	85.48
chr10	104182617	-0.647	4.916	0.445	118.99	87.2
chr10	104191655	-1.18	1.877	0.204	10.33	1.89
chr10	104223894	3.42	1.652	0.000773	0.15	18.14
chr10	104238889	-1.17	5.967	0.169	999	136.07
chr10	104263555	-1.04	5.638	0.217	240.75	116.99
chr10	104286538	0.494	1.294	0.604	3.17	4.41
chr10	104299992	0.0221	3.042	0.989	23.37	19.31
chr10	104325765	1.73	0.839	0.0803	0.7	4.79
chr10	104343754	-1.24	5.508	0.144	241.35	94.85
chr10	104356394	-0.72	5.18	0.395	180.52	95.07
chr10	104368373	-1.93	3.573	0.0295	70.15	10.04
chr10	104375214	1.23	2.808	0.168	15.18	30.09
chr10	104404780	-1.48	4.165	0.0864	93.81	33.1
chr10	104429745	0.379	2.648	0.683	18.55	21.51
chr10	104438689	-0.639	4.699	0.454	104.98	69.21
chr10	104473571	-0.398	2.708	0.654	12.62	16.11
chr10	104474818	-0.714	2.494	0.425	11.98	8.26
chr10	104489181	-1.21	5.253	0.155	200.82	80.03
chr10	104513097	-0.489	3.859	0.569	58.2	37.01
chr10	104594878	-1.29	5.474	0.13	239.68	81.34
chr10	104661359	-0.742	4.656	0.383	119.91	61.4
chr10	104677362	-1.34	5.713	0.116	295.79	107.03
chr10	104813827	-1.07	4.069	0.212	87.54	32.38
chr10	104822834	0.512	1.665	0.586	6.97	9.12
chr10	104827891	1.61	1.758	0.0864	3.68	12.59
chr10	104829554	-0.946	4.861	0.265	133.28	59.49
chr10	104846724	-1.18	1.099	0.226	5.83	0.97
chr10	104880635	-1.09	1.328	0.255	6.47	1.91
chr10	104998759	1.68	1.914	0.0745	4.12	16.38
chr10	105004618	-1.18	5.313	0.167	202.36	78.79
chr10	105006276	1.29	1.223	0.188	3.42	6.56
chr10	105093875	-0.978	3.668	0.258	77.36	20.94
chr10	105110955	-0.166	1.668	0.884	0.8	4.1
chr10	105113236	2.42	1.359	0.0139	0.28	6.56
chr10	105156479	-1.01	2.58	0.255	5.69	6.93
chr10	105176795	-1.38	4.783	0.108	143.74	49.47
chr10	105236286	-1.44	4.106	0.0945	86.57	32.24
chr10	105241849	-1.37	4.662	0.11	123.64	39.68
chr10	105245627	-1.18	5.6	0.164	280.76	106.74
chr10	105267269	0.155	1.874	0.875	10.26	8.42
chr10	105302664	-0.531	3.559	0.535	41.31	29.54
chr10	105324747	0.473	3.686	0.583	34.13	52.48
chr10	105352682	-0.769	4.738	0.364	129.04	74.6
chr10	105358730	-0.239	4.375	0.782	80.11	58.04
chr10	105365639	0.296	4.443	0.73	69.57	79.21
chr10	105426089	1.43	3.229	0.104	17.19	41.2
chr10	105446114	-0.917	5.442	0.278	209.96	102.4
chr10	105456218	-2.27	3.233	0.0125	46.07	6.79
chr10	105456450	0.0034	3.267	1	27.86	30.48
chr10	105459426	0.876	1.152	0.378	2.5	4.41
chr10	105466013	0.155	2.207	0.881	7.36	13.21
chr10	105471543	1.36	1.582	0.153	2.88	12.67
chr10	105472847	-1.06	5.481	0.211	239.83	97.87
chr10	105479897	-0.791	0.691	0.439	4.58	0.62
chr10	105512646	1.63	3.002	0.067	10.94	32.82
chr10	105541209	0.579	2.58	0.517	11.7	23.73
chr10	105619150	-0.696	4.371	0.414	79.65	58.54
chr10	105644626	-0.442	4.515	0.603	84.53	67.84
chr10	105648245	-1.21	5.35	0.154	207.29	77.62
chr10	105678371	1.39	2.323	0.127	0.51	18.15
chr10	105681656	1.37	2.767	0.123	3.4	26.73
chr10	105686917	-0.0464	0.67	1	4.23	1.64
chr10	105742597	-1.35	3.458	0.122	59.03	20.08
chr10	105788117	0.0707	1.859	0.949	8.08	10.53
chr10	105805403	-0.81	3.862	0.345	71.3	31.29
chr10	105816538	0.311	1.004	0.779	6.18	4.59
chr10	105840702	-0.851	3.35	0.327	43.59	15.91
chr10	105881574	-0.934	4.623	0.272	95.54	54.87
chr10	105883365	-1.69	3.584	0.0533	78.3	18.14
chr10	105887386	-2.02	2.116	0.0286	22.51	2.48
chr10	105899176	-0.418	3.406	0.634	50.35	29.24
chr10	105969549	-0.754	4.061	0.381	68.77	38.38
chr10	106034625	-0.691	4.487	0.415	95.69	58.98
chr10	106051322	-0.549	6.009	0.513	999	203.82
chr10	106051388	-0.449	5.377	0.593	189.64	130.11
chr10	106057713	1.44	3.323	0.102	14.12	45.7
chr10	106060646	-0.395	0.469	0.746	3.02	0.51
chr10	106065501	-1.12	5.011	0.191	167.35	64.22
chr10	106097913	-1.33	2.19	0.143	9.65	1.63
chr10	106110112	-0.764	5.006	0.366	134.17	80.84
chr10	106113490	-0.602	4.736	0.477	112.84	76.28
chr10	106166659	-0.879	3.662	0.308	51.35	22.19
chr10	106245591	1.38	1.479	0.148	3.24	7.37
chr10	106306704	-0.0672	1.685	0.971	9.49	8.43
chr10	106340734	-0.817	4.572	0.335	114.51	53.04
chr10	106372523	1.49	0.56	0.146	0.67	3.15
chr10	106374190	0.603	3.488	0.488	29.72	50.61
chr10	106382564	-0.606	3.549	0.48	51.95	29.1
chr10	106398775	0.0174	2.355	1	11.55	16.89
chr10	106402599	-0.00422	2.15	1	14.22	14.11
chr10	106410024	-0.484	1.94	0.585	14.22	8.69
chr10	106527673	-3.43	2.51	0.000551	39.37	0.36
chr10	106537371	-0.972	1.251	0.301	8.72	1.91
chr10	106685200	-1.95	3.687	0.0273	72.92	15.05
chr10	106823752	-2.63	2.891	0.00482	43.51	2.26
chr10	10719638	-2.78	2.964	0.00312	45.23	3.83
chr10	10741617	-1.03	0.747	0.331	4.33	0.35
chr10	107451756	-4.32	2.646	4.35e-05	45.97	0.03
chr10	107557183	-3.21	4.035	0.000578	107.26	4.87
chr10	107657296	-3.38	0.514	0.004	10.6	0
chr10	107710290	-2.29	4.056	0.00993	96.81	12.94
chr10	107734757	-3.7	2.525	0.000255	36.3	0.17
chr10	107935733	-2.04	2.872	0.0234	32.29	6.44
chr10	107949213	-3.49	3.171	0.000282	59.69	1.64
chr10	108031201	-8.76	1.006	8.53e-06	10.19	0
chr10	108115420	-2.71	1.233	0.0103	9.49	0.03
chr10	108161115	-1.18	0.745	0.263	5.52	0.36
chr10	108331527	-0.933	2.557	0.292	22.75	10.38
chr10	108369848	0.154	1.441	0.899	4.03	8.12
chr10	108384797	-1.22	5.168	0.152	199.72	74.33
chr10	108442138	-2.21	1.769	0.021	20.53	0.79
chr10	108465517	-1.54	4.703	0.0735	148.07	41.02
chr10	108471272	-0.183	4.153	0.833	68.83	59.38
chr10	108555563	-1.46	4.427	0.0905	124.45	27.27
chr10	108623475	-0.268	2.872	0.762	18.3	18.25
chr10	108626352	-1.84	1.3	0.0627	9.94	0.48
chr10	108741047	-3.02	3.583	0.00112	71.67	3.68
chr10	108771070	0.0855	2.129	0.958	11.95	10.6
chr10	108782934	3.78	1.329	0.000743	0.03	11.74
chr10	108830879	1.89	0.422	0.0948	0.23	3.31
chr10	108899192	1.92	1.93	0.0422	4.48	16.65
chr10	108904483	0.707	2.694	0.424	14.78	24.16
chr10	108908883	0.297	0.58	0.82	3.02	1.91
chr10	108929453	-1.62	0.824	0.12	11.2	0.02
chr10	109024645	-0.347	1.618	0.734	8.71	6.89
chr10	109169481	-4.25	3.466	2.22e-05	64.84	0.62
chr10	109574748	-3.58	4.083	0.000154	120.27	5.73
chr10	1096700	-0.0428	1.382	1	3.31	1.45
chr10	109674833	-3.82	0.889	0.000915	8.23	0
chr10	10973522	-0.521	0.916	0.625	6.51	1.64
chr10	109964369	-2.54	4.154	0.00462	102.91	16.48
chr10	110009894	-1.47	1.451	0.12	13.79	1.4
chr10	110118946	-3.43	1.841	0.00108	17.61	0.03
chr10	110194757	-0.89	0.66	0.387	4.58	0.48
chr10	110304465	-2.74	4.597	0.00235	166.37	22.86
chr10	110391999	-2.85	0.448	0.0117	3.75	0
chr10	110543900	-1.77	3.939	0.0425	89.49	21.24
chr10	110671721	-3.95	1.672	0.000222	21.95	0
chr10	110778837	-3.44	2.518	0.000532	39.65	0.36
chr10	11078598	0.462	2.642	0.613	19.68	21.18
chr10	110886021	-3.3	1.103	0.00211	11.31	0
chr10	111171896	-1.63	1.049	0.103	8.47	0.36
chr10	111207642	-1.18	0.933	0.242	4.77	0.62
chr10	111407574	-1.83	0.556	0.102	5.28	0.03
chr10	11146874	-3.3	2.688	0.000679	38.84	0.28
chr10	11147518	1.56	2.828	0.0788	7.55	34.09
chr10	111517617	0.888	1.218	0.372	4.48	8.66
chr10	111533766	-0.212	3.359	0.811	42.81	21.63
chr10	11155328	-2.18	4.121	0.014	93.17	15.79
chr10	111598798	1.56	0.721	0.114	0.88	5.84
chr10	111612377	-1.64	5.096	0.0574	196.3	50.85
chr10	111626444	0.669	2.831	0.449	24.92	26.89
chr10	111644098	-0.898	5.603	0.288	259.55	129.87
chr10	111644208	4.85	2.578	1e-05	0.01	41.43
chr10	111716605	0.0463	4.109	0.962	50.83	54.14
chr10	111738340	-0.56	4.759	0.509	123.05	77.89
chr10	111750913	-0.273	1.134	0.793	7.29	2.14
chr10	111768355	0.649	1.743	0.488	3.58	8.88
chr10	111775955	-0.903	3.778	0.291	62.07	25.94
chr10	111795033	0.347	1.891	0.707	7.16	6.53
chr10	111797333	-2.51	0.895	0.0141	6.27	0.01
chr10	11184981	-0.729	2.179	0.424	17.41	4.52
chr10	111896995	-0.799	4.975	0.346	144.58	71.26
chr10	111898155	-0.443	4.461	0.6	87.67	61.6
chr10	11189879	-1.97	1.813	0.0365	9.65	0.65
chr10	111922810	-0.428	0.993	0.685	4.54	2.19
chr10	111937460	2.17	1.052	0.0288	0.67	9.21
chr10	111952426	1.88	2.961	0.0351	7.62	33.34
chr10	111966108	0.65	3.137	0.452	24.64	31.83
chr10	111968921	-0.158	3.298	0.859	30.72	25.66
chr10	111979793	1.01	1.109	0.308	1.6	4.06
chr10	111981570	0.246	2.936	0.783	16.42	19.31
chr10	111984210	-1.08	1.942	0.239	17.19	1.8
chr10	111985929	-0.789	4.083	0.358	69.19	42.49
chr10	1120190	-0.306	2.796	0.737	28.01	20.08
chr10	112039325	-0.53	4.751	0.533	115.53	76.04
chr10	11205370	-2.42	1.848	0.0126	8.15	0.05
chr10	112066122	-0.977	4.651	0.251	122	58.13
chr10	112071299	-0.802	4.85	0.344	134.5	63.86
chr10	11208229	-1.15	4.267	0.18	74.92	29.02
chr10	1121117	-0.512	3.449	0.554	46.33	22.45
chr10	112114242	-1	5.078	0.238	158.45	80.48
chr10	112148671	4.09	2.257	6.93e-05	0	24.61
chr10	112172716	-2.87	1.366	0.00621	4.13	0.03
chr10	11218009	-4.36	2.854	3e-05	23.93	0
chr10	11220273	-2.46	3.02	0.00735	42.34	2.25
chr10	112207017	3.08	1.514	0.00214	0.11	13.27
chr10	112259408	-2.36	4.234	0.00824	102.12	14.65
chr10	112295783	0.284	4.255	0.74	41.81	71.76
chr10	112307117	-0.843	5.007	0.32	148.37	74.51
chr10	112316964	-1.12	4.557	0.189	111.17	46.81
chr10	112360453	-0.791	3.76	0.361	59.03	27.25
chr10	112370231	-0.502	5.396	0.552	179.49	122.4
chr10	112431983	-0.511	4.951	0.546	149.13	96.82
chr10	112432016	0.393	5.434	0.641	143.82	193.7
chr10	112438590	-2.13	1.316	0.0332	8.45	0.25
chr10	112440986	-0.173	4.072	0.84	60.18	53.58
chr10	112506302	-1.23	4.923	0.15	153.7	52.14
chr10	112563778	-1.61	4.967	0.0614	173.66	50.03
chr10	112632563	-0.454	2.721	0.606	10.35	14.93
chr10	112653519	-0.932	3.921	0.278	68.71	36.82
chr10	112679491	-0.506	2.296	0.583	13.91	7.21
chr10	112836033	-0.33	4.403	0.697	79.96	66.48
chr10	11284520	-4.18	2.829	5.15e-05	23.72	0.11
chr10	112858661	-0.0994	2.126	0.936	9.5	14.27
chr10	112866955	2.81	1.128	0.00542	0.23	10.8
chr10	11287776	-2.46	1.574	0.0137	5.92	0.25
chr10	112891242	1.02	1.821	0.269	7.29	9.13
chr10	112902082	0.862	2.712	0.328	17.14	26.74
chr10	112967495	0.000249	2.949	1	24.59	23.98
chr10	113041464	0.312	1.955	0.742	7.85	12.67
chr10	113083529	-1.95	1.563	0.0444	10.75	0.79
chr10	113104767	-1.1	1.456	0.24	8.54	2.48
chr10	113120207	-2.46	1.925	0.00943	19.53	0.79
chr10	113120257	-3.02	3.972	0.00104	104.56	10
chr10	11312737	-0.942	5.837	0.265	295.79	139.63
chr10	11327317	1.92	2.045	0.0401	1.18	19.34
chr10	113358425	-2.39	4.211	0.00755	124.73	13.92
chr10	113516400	-3.8	2.844	0.000144	50.2	0.36
chr10	113522072	-1.3	0.715	0.223	6.77	0.25
chr10	11361356	0.568	1.191	0.584	2.62	4.79
chr10	113786390	-0.48	0.754	0.639	5.48	1.18
chr10	113819180	1.15	0.832	0.242	0.18	4.81
chr10	113875732	-1.14	4.434	0.182	106.29	46.76
chr10	11387997	-0.817	2.457	0.364	17.32	7.37
chr10	113897335	-0.98	5.123	0.248	179.13	81.75
chr10	113900027	1.26	3.167	0.151	15.87	44.51
chr10	113900114	-0.767	5.269	0.364	194.81	107.91
chr10	114067814	-0.961	4.546	0.259	119.12	58.83
chr10	114074804	-1.06	5.227	0.213	205.12	85.18
chr10	114080986	1.03	2.555	0.249	8.45	24.53
chr10	11409702	2.04	0.95	0.0401	0.58	8.17
chr10	114122093	0.154	1.328	0.891	3.46	6.64
chr10	114194969	-0.512	3.996	0.549	61.3	35.98
chr10	114206662	-0.295	2.871	0.738	15.57	19.61
chr10	114216497	-0.112	2.18	0.918	13.74	13.83
chr10	114231819	-1.24	4.68	0.149	127.25	49.47
chr10	114235562	-1.81	3.374	0.0416	56.25	11.74
chr10	114325407	0.0409	4.039	0.966	63.67	63.5
chr10	114449258	0.775	2.533	0.393	8.83	25.4
chr10	114481030	-1.2	3.925	0.162	74.26	25.4
chr10	11454129	0.441	3.24	0.62	25.93	31.52
chr10	114632676	0.645	1.467	0.5	5.28	7.88
chr10	11466695	-0.181	5.086	0.83	145.26	115.41
chr10	114687304	3.23	0.851	0.00441	0.03	10.34
chr10	1147035	1.8	1.588	0.0596	3.42	9.93
chr10	11476536	0.427	4.246	0.616	59.13	77.31
chr10	114812192	1.08	2.044	0.239	7.22	14.36
chr10	114840799	3.05	2.923	0.00135	3.68	49.24
chr10	114868417	0.652	3.316	0.456	26.6	40.26
chr10	114886525	-0.25	2.627	0.777	25.95	18.86
chr10	114899664	1.04	1.132	0.289	3.84	3.32
chr10	11497403	2.41	2.534	0.00889	1.42	26.46
chr10	114974317	1.36	0.968	0.166	1.96	5.01
chr10	114976033	-0.526	1.964	0.568	14.75	6.33
chr10	114993078	-0.573	1.82	0.531	7.54	5.69
chr10	115043140	3.31	2.119	8e-04	0.71	24.53
chr10	115061524	2.37	1.628	0.0141	1.62	11.6
chr10	115093263	0.599	0.932	0.554	3.98	5
chr10	11514336	-0.811	5.536	0.337	222.08	116.62
chr10	115145096	-0.936	4.769	0.27	128.73	70.51
chr10	115214456	-0.411	3.718	0.636	48.22	40.28
chr10	115281148	-0.679	5.322	0.422	192.61	106.12
chr10	115284125	1.53	1.857	0.0921	4.35	13.6
chr10	115323404	-1.32	5.32	0.123	229.77	79.46
chr10	115376207	0.971	2.52	0.274	10.69	20.14
chr10	115438907	-1.78	4.675	0.0407	144.73	41.43
chr10	115439509	-1.2	3.82	0.165	57.01	26.35
chr10	115465008	-1.22	4.108	0.155	87.1	32.29
chr10	115494653	3.53	1.109	0.00163	0.03	8.66
chr10	115495860	-2.42	1.937	0.0118	24.23	0.79
chr10	115540607	0.482	1.907	0.622	10.5	10.11
chr10	115559538	-1.13	4.996	0.183	165.93	63.82
chr10	11557799	-0.573	5.484	0.496	209.36	120
chr10	115580445	-0.0858	1.759	0.945	11.86	4.87
chr10	115609079	-0.0856	0.816	0.949	4	1.08
chr10	115611534	-0.872	1.369	0.36	2.55	0.6
chr10	1156202	-0.33	4.391	0.699	75.56	57.32
chr10	11563095	-0.127	2.506	0.902	22.52	9.93
chr10	115632104	-2.73	1.403	0.00825	10.28	0.06
chr10	115651451	-0.887	0.748	0.407	2.24	0.62
chr10	115665723	-1.52	1.161	0.12	10.77	0.62
chr10	115668330	-1.57	0.903	0.125	4.41	0.23
chr10	115682936	-0.678	1.845	0.456	9.05	8.17
chr10	115699453	0.0217	2.183	1	8.59	8.68
chr10	115713451	1.71	1.447	0.0746	1.3	9.38
chr10	115740370	0.304	2.029	0.754	7.55	11.23
chr10	115753586	-1.08	1.811	0.249	5.41	3.93
chr10	11575646	2.07	1.984	0.0281	0.39	9.34
chr10	115847198	3.21	2.649	0.000975	3.02	37.95
chr10	115847635	-0.13	1.578	0.908	7.75	5.92
chr10	115858297	-2.41	0.817	0.0189	4.81	0.01
chr10	115859350	-0.526	1.793	0.569	6.38	8.67
chr10	115859837	1.73	1.141	0.0773	0.77	7.31
chr10	115863278	-1.49	4.487	0.0835	116.74	38.85
chr10	115870527	-0.365	2.535	0.688	22.97	16.61
chr10	115880988	0.0362	1.384	1	5.65	4.58
chr10	115917876	-0.379	0.839	0.747	5.74	1.64
chr10	115999256	-1.96	1.068	0.0534	6.94	0.17
chr10	116061166	1.34	1.948	0.142	3.75	14.82
chr10	116063877	-1.77	5.013	0.0402	186.09	51.34
chr10	116064461	-3.13	2.848	0.00101	42.22	1.64
chr10	116163584	-2.99	1.083	0.00433	12.41	0
chr10	116187210	-1.6	0.682	0.137	5.76	0.11
chr10	116197649	-0.674	3.09	0.438	36.02	21.48
chr10	116218940	-0.624	2.642	0.487	22.23	17.12
chr10	116231307	-1.69	5.012	0.0505	185.22	56.5
chr10	116247188	0.555	1.234	0.594	2.24	4.21
chr10	116308678	-1.21	3.601	0.166	57.92	25.68
chr10	116310617	-0.606	3.267	0.486	35.71	17.11
chr10	116454685	0.118	3.423	0.905	25.77	32.59
chr10	116463604	-1.3	3.181	0.138	46.33	12.08
chr10	116546379	-1.05	4.075	0.22	90	40.41
chr10	116581354	-1.6	3.188	0.0678	58.93	14.66
chr10	116581513	-1.51	4.412	0.0806	116.27	43.98
chr10	116634925	0.154	0.819	0.949	2.09	2.8
chr10	116636118	-0.358	0.893	0.756	3.9	1.91
chr10	116637000	-0.841	5.191	0.32	155.98	96.57
chr10	116639516	-0.943	3.836	0.275	72.45	28.33
chr10	116853622	-2.95	0.814	0.00595	3.33	0
chr10	116889729	-1.23	3.284	0.157	54.34	18.69
chr10	116901216	-0.648	2.379	0.47	14.92	9.73
chr10	116931333	-0.692	2.272	0.451	20.48	9.12
chr10	117114875	-2.36	4.338	0.00785	119.8	22.83
chr10	117177366	-4.36	4.045	1e-05	109.24	1.91
chr10	117191913	-3.53	1.929	0.000751	24.36	0.03
chr10	117332782	-3.18	1.631	0.00237	24.32	0.03
chr10	11740265	-1.19	3.474	0.168	49.84	17.31
chr10	117466180	-1.46	2.112	0.113	21.86	5.41
chr10	11749376	2.54	1.77	0.00865	1.12	11.54
chr10	117559149	-3.18	3.46	0.000753	74.12	4.36
chr10	11767391	-0.303	5.54	0.719	186.35	143.53
chr10	117723546	-2.15	0.617	0.0388	6	0.01
chr10	117880401	1.24	1.797	0.17	6.25	15.78
chr10	11800107	-0.598	5.727	0.477	255.11	149.17
chr10	118047610	-0.935	3.709	0.279	67.7	27.99
chr10	118145915	-1.29	3.308	0.138	41.57	13.19
chr10	118204227	-0.204	4.42	0.813	88.68	71.09
chr10	118230487	1.26	2.56	0.157	12.14	24.37
chr10	118249782	-0.599	3.771	0.483	67.13	30.69
chr10	11824981	0.152	4.846	0.861	95.98	98.6
chr10	118281136	-0.517	3.902	0.543	67.3	44.32
chr10	11834958	0.404	1.533	0.69	7.82	10.59
chr10	118387069	2.4	1.561	0.0129	1.37	17.12
chr10	118414534	0.548	0.709	0.625	1.3	3.12
chr10	118442020	-0.731	4.95	0.388	168.36	88.97
chr10	118450444	1.78	1.637	0.0598	1.6	14.57
chr10	118525276	1.6	3.375	0.0682	13.15	49.58
chr10	118547761	-1	4.873	0.238	153.42	66.08
chr10	118556623	-0.894	5.268	0.292	191.51	93.36
chr10	118569246	1.23	2.87	0.16	16.02	33.72
chr10	118586793	-0.201	1.995	0.84	10.69	11.36
chr10	118596577	1.27	3.221	0.149	15.67	43.14
chr10	118601874	-0.494	0.432	0.677	3.98	0.48
chr10	11861980	0.625	4.02	0.466	48.49	57.8
chr10	118834342	0.526	2.449	0.549	14.49	23.15
chr10	118871935	0.468	1.567	0.615	7.82	7.55
chr10	1188726	-0.409	3.026	0.635	35.09	18.08
chr10	118922775	1.02	0.912	0.298	1.6	6.28
chr10	118925465	2.38	2.745	0.00946	6.77	41.28
chr10	118927835	-0.624	4.434	0.463	100.9	64.97
chr10	118934554	-0.827	5.335	0.327	189.32	107.1
chr10	118935636	-0.518	4.767	0.54	110.62	77.46
chr10	11895663	1.47	2.928	0.0999	12.89	33.46
chr10	118976302	-0.211	7.216	0.801	999	999
chr10	118986557	0.727	4.341	0.395	62.18	87.7
chr10	119078664	0.648	1.91	0.496	5.21	11.48
chr10	119079780	-0.428	4.158	0.621	73.48	51.31
chr10	119179646	0.924	1.239	0.352	2.69	3.38
chr10	119187087	-0.181	0.668	0.887	4.48	0.82
chr10	119190870	1.02	3.015	0.249	24.32	32.11
chr10	119202583	-1.08	4.479	0.207	121.25	45.85
chr10	119209223	1.46	3.343	0.0963	15.42	51.02
chr10	119222087	0.96	1.967	0.293	8.61	15.93
chr10	11923548	3.77	2.935	0.000131	0.62	47.36
chr10	119238011	1.09	1.944	0.23	5.43	11.27
chr10	119239743	-1.8	1.07	0.0725	7.75	0.25
chr10	119256226	-1.19	5.69	0.159	270.23	113.67
chr10	119262832	-3.59	1.989	0.000617	23.87	0.03
chr10	119297260	-0.986	4.314	0.247	101.76	45.06
chr10	119322200	-3.96	1.01	0.000618	10.78	0
chr10	119444424	-1.72	2.389	0.0593	27.15	5.04
chr10	119448082	-2.47	1.041	0.021	6.47	0.03
chr10	119469877	1.42	2.411	0.116	5.21	31.51
chr10	119517664	-0.827	3.137	0.344	41.4	20.64
chr10	11958188	3.21	1.084	0.00336	0.07	9.37
chr10	119620541	-0.257	3.198	0.769	32.32	20.19
chr10	119689147	0.0256	1.266	1	4.15	2.18
chr10	119728241	4.44	1.248	2e-04	0	11.92
chr10	119806091	-0.0672	1.685	0.971	5.47	8.69
chr10	119866148	-0.268	3.881	0.756	45.72	43.98
chr10	120000961	-1.21	5.395	0.155	220.67	82.7
chr10	120019014	0.166	4.187	0.847	65.58	69.78
chr10	12002145	-0.428	0.865	0.704	3.9	1.26
chr10	120068360	0.194	1.386	0.861	5.2	7.86
chr10	120101721	-0.27	1.416	0.797	0.31	4.82
chr10	120164	1.38	3.81	0.112	26.88	79.86
chr10	120183555	-0.224	4.43	0.794	83.46	69.85
chr10	120219298	-0.637	4.645	0.454	109.65	65.26
chr10	120243207	2.52	1.754	0.00912	1.65	10.35
chr10	12028788	-0.0798	5.496	0.927	168.7	146.62
chr10	120303777	0.0755	4.48	0.929	70.54	73.96
chr10	120324348	1.77	2.463	0.0511	4.03	29.1
chr10	120327994	-0.29	4.823	0.734	114.86	89.77
chr10	120354037	-1.03	2.028	0.255	20.25	5.73
chr10	120386664	2.6	1.912	0.00677	0.89	23.15
chr10	120472959	1.3	2.083	0.155	5.43	19.25
chr10	120480729	-0.615	4.611	0.47	121.04	60.08
chr10	120494170	0.559	1.618	0.548	7.82	5.14
chr10	120535189	2.57	1.238	0.00956	0.5	11.6
chr10	120559521	3.05	1.153	0.00461	0.14	13.14
chr10	120560628	0.00235	4.071	1	57.65	55.36
chr10	120563317	2.31	2.049	0.0149	2.81	19.84
chr10	120581935	1.82	0.662	0.0681	0.5	5.84
chr10	120583512	1.62	1.586	0.0898	1.34	13.48
chr10	120587505	1.23	1.494	0.196	3.68	9.24
chr10	120610181	-0.435	4.086	0.613	57.98	42.42
chr10	120730890	-1.1	2.969	0.208	33.33	13.01
chr10	120784866	-2.46	1.574	0.0137	14.52	0.25
chr10	120788994	-1.15	2.026	0.207	12.13	6.74
chr10	120790300	-1.24	2.735	0.161	17.89	7.85
chr10	120844997	0.842	2.177	0.347	5.47	16.65
chr10	120897576	2.89	1.632	0.00343	0.67	15.32
chr10	120899159	-1.43	4.378	0.0975	108.81	40.28
chr10	120909449	-0.128	0.896	0.903	3.48	2.48
chr10	120938365	-0.861	2.031	0.34	4.3	5.44
chr10	120958135	-0.254	4.252	0.767	74.6	62.26
chr10	120959110	-1.11	5.324	0.188	205.36	86.81
chr10	120960399	0.7	1.215	0.49	3.9	7.4
chr10	120966386	-1.36	4.874	0.112	148.22	57.3
chr10	120969179	-1.15	4.738	0.178	148.16	53.48
chr10	121031154	2.06	2.303	0.024	1.23	21.44
chr10	121050080	0.476	2.245	0.607	9.73	14.82
chr10	121059267	0.86	2.949	0.328	17.14	34.81
chr10	121066333	-1.46	4.664	0.088	128.57	46.76
chr10	121081882	-0.336	1.45	0.738	8.47	4.36
chr10	12110694	0.577	2.891	0.507	4.18	20.65
chr10	121115640	1.69	2.158	0.0631	5.28	10.55
chr10	121176586	-1.29	5.145	0.13	196.91	73.68
chr10	121178158	2.31	0.728	0.0334	0.23	7.59
chr10	121202014	-1.39	1.186	0.151	9.23	0.97
chr10	121202219	-2.81	0.865	0.00903	8.73	0
chr10	121203754	1.59	0.945	0.106	0.35	7.56
chr10	121205043	-1.32	5.365	0.122	218.71	86.12
chr10	121249433	-1.38	4.798	0.106	154.64	52.16
chr10	121276290	-0.909	1.787	0.324	3.44	2.67
chr10	121298306	0.374	2.343	0.679	12.71	13.55
chr10	121302915	-1.73	3.803	0.0476	81.82	22.54
chr10	121303140	-0.807	4.787	0.341	129.09	74.62
chr10	121362192	-0.572	4.25	0.502	85.51	52.73
chr10	121368019	-0.112	4.206	0.899	69.96	56.93
chr10	121376612	2.6	3.493	0.00409	9.49	64.14
chr10	121404076	0.604	0.739	0.584	2.4	3.47
chr10	121412146	-0.216	3.766	0.81	44.19	38.01
chr10	121446167	-1.43	5.301	0.0944	224.1	71.23
chr10	121447701	-1.36	3.857	0.115	63.24	25.63
chr10	121479837	-0.216	0.54	0.877	3.02	0.97
chr10	121485627	-0.92	2.967	0.292	19.13	19.71
chr10	121510314	-1.05	5.367	0.214	199.61	89.39
chr10	121619109	-0.596	4.441	0.482	103.05	49.77
chr10	121633703	0.433	1.168	0.687	0.75	2.97
chr10	121677454	0.93	1.762	0.315	6	10.35
chr10	121692848	-0.497	3.105	0.566	36.33	20.91
chr10	12172460	0.0681	3.314	0.944	31.51	29.94
chr10	12172527	1.32	3.68	0.127	16.74	67.35
chr10	12175650	-1.55	1.502	0.102	8.18	0.82
chr10	121895532	-1.76	1.856	0.0576	18.55	2.19
chr10	121944642	1.51	1.567	0.114	1.93	13.83
chr10	121981551	-0.247	3.974	0.777	70.04	54.12
chr10	122096637	-1.33	4.672	0.119	133.65	38.66
chr10	122183047	-1.71	4.947	0.0483	178.42	42.69
chr10	122239749	-1.61	1.138	0.101	5.27	0.48
chr10	122304617	-2.37	0.584	0.0258	3.46	0
chr10	122341189	2.1	0.726	0.0368	0.2	5.5
chr10	122358139	-3.18	2.061	0.0016	20.06	0.17
chr10	122360599	0.155	1.704	0.889	7.51	8.13
chr10	12237872	0.155	2.269	0.866	5.63	5.66
chr10	122394280	1.04	2.055	0.255	7.47	17.58
chr10	122495487	-1.25	4.093	0.148	93.27	29.67
chr10	122564737	-0.292	1.469	0.772	13.28	6.14
chr10	12256859	-0.118	4.203	0.894	67.9	54.69
chr10	122584496	-1.11	3.988	0.197	85.38	28.57
chr10	122601	1.78	4.304	0.0418	29.99	122.53
chr10	122702521	-1.64	5.338	0.0571	235.84	74.6
chr10	122708571	-1.23	4.579	0.15	138.83	53.82
chr10	122759578	-0.455	0.665	0.669	3.9	0.97
chr10	122829985	0.358	2.686	0.689	21.38	25.11
chr10	122872208	-0.166	0.729	0.892	4.73	1.64
chr10	122928521	-2.03	1.625	0.0356	15.83	0.79
chr10	122947691	-0.149	0.507	0.937	2.81	0.97
chr10	12295073	-0.715	4.434	0.403	86.68	51.65
chr10	123062225	-2.62	1.457	0.0106	11.91	0.11
chr10	12306326	1.45	4.03	0.0938	24.11	94.96
chr10	12306343	-2.19	4.617	0.0129	135.82	28.68
chr10	123257774	-0.282	1.378	0.792	9.15	5.41
chr10	123368322	-1.42	4.142	0.1	96.04	36.25
chr10	123422654	0.574	2.758	0.522	20.53	25.35
chr10	123456583	0.0417	2.818	0.974	14.63	24.83
chr10	123494240	-0.483	4.018	0.57	70.71	42.52
chr10	123513440	-0.785	1.947	0.392	6.96	5.22
chr10	123583636	-0.63	4.058	0.46	62.44	39.03
chr10	123646711	-0.566	4.331	0.503	78.26	53.11
chr10	12365866	-0.618	0.501	0.577	2.69	0.48
chr10	123660255	-1.2	4.324	0.159	100.52	35.51
chr10	123734793	-1.48	4.793	0.0847	140.18	55.29
chr10	123747353	1.25	0.624	0.222	1.11	4.2
chr10	123789555	0.828	0.553	0.434	0.34	2.71
chr10	123811337	2.33	2.189	0.0136	1.48	17.47
chr10	123813735	1.71	3.357	0.0528	10.86	48.88
chr10	123849021	2.46	1.005	0.0147	0.35	7.31
chr10	123872311	3.01	2.162	0.00197	1.62	32.41
chr10	123902512	0.11	3.472	0.899	43.92	38.8
chr10	12391245	0.329	2.533	0.718	7.9	26.14
chr10	124027760	-1.21	4.805	0.156	161.09	59.02
chr10	124039344	-0.63	3.742	0.463	55.17	32.84
chr10	124058462	-1.05	5.061	0.216	171.34	74.9
chr10	124102335	-0.613	3.999	0.477	75.03	41.18
chr10	124194941	-0.782	4.112	0.363	79.37	37.67
chr10	124270437	0.779	1.035	0.435	3.02	5.27
chr10	124285463	1.73	1.047	0.0782	0.98	9.19
chr10	124311184	-1.38	0.654	0.203	5.28	0.17
chr10	124325386	-0.685	4.49	0.418	102.88	52.12
chr10	124326776	-0.438	3.261	0.615	40.55	30.12
chr10	124408424	-0.69	4.38	0.417	96.32	51.99
chr10	124448267	-0.366	0.538	0.757	4.72	0.79
chr10	124458797	1.77	0.629	0.0751	0.47	4.14
chr10	124463541	-1.14	4.953	0.182	174.29	67.84
chr10	124485490	0.567	0.852	0.574	2.12	4.2
chr10	12448983	2.97	1.422	0.00318	0.2	14.29
chr10	124654004	2.22	0.816	0.0276	0.11	5.69
chr10	12470906	1.39	1.225	0.154	0.95	7.31
chr10	124739907	-1.65	5.128	0.0556	187.9	60.53
chr10	124740837	0.371	2.893	0.683	13.07	17.79
chr10	124781225	-0.0781	3.092	0.935	27.23	25.25
chr10	124797710	-0.152	0.787	0.896	4.98	1.86
chr10	124803046	-0.813	5.28	0.337	186.64	94.75
chr10	124804102	0.816	2.834	0.354	15.83	25.66
chr10	124861793	1.27	1.459	0.185	3.45	7.4
chr10	124892679	-1.39	5.581	0.103	271.9	93.79
chr10	124900037	-3.84	2.648	0.000156	45.11	0.01
chr10	124902388	-2.5	0.45	0.0231	3.55	0
chr10	124904548	-0.429	2.327	0.641	15.11	12.67
chr10	124925100	0.0698	1.287	0.963	2.88	4.57
chr10	124995819	-0.296	0.727	0.785	4.98	1.4
chr10	125031877	1.86	1.943	0.0486	2.26	17.45
chr10	125043808	0.676	1.485	0.458	5.28	7.02
chr10	12508848	0.109	1.184	0.92	1.59	3.75
chr10	125140419	-0.784	3.429	0.365	44	18.08
chr10	125150040	-2.51	0.895	0.0141	7.27	0.01
chr10	125173076	-1.66	2.305	0.0696	20.31	5.84
chr10	125189592	2.13	0.424	0.0609	0.14	3.92
chr10	125262709	-2.87	2.939	0.00206	44.68	3.12
chr10	12527483	-2.4	3.366	0.00844	54.83	5.45
chr10	125290218	1.45	1.115	0.137	2	8.43
chr10	125315171	-2.75	1.693	0.00619	16.88	0.17
chr10	125319047	-1.9	5.648	0.0281	297.39	76.57
chr10	125332918	-1.03	4.126	0.232	86.13	38.8
chr10	125341831	-1.73	5.248	0.0455	225.68	54.69
chr10	125343351	-1.2	4.514	0.161	121.05	45.95
chr10	125423242	1.33	0.862	0.176	1.12	5.27
chr10	125438084	-0.427	0.397	0.733	3.84	0.48
chr10	125447486	0.753	1.487	0.408	8.93	8.38
chr10	125502322	-2.33	2.238	0.0126	26.33	1.91
chr10	125626176	-1	2.522	0.262	27.73	11.9
chr10	125656882	-1.2	2.544	0.179	29.7	8.62
chr10	125724356	-2.06	0.554	0.0485	4.54	0.01
chr10	125727374	-1.45	5.414	0.0905	254.1	81.92
chr10	125754305	-1.43	5.611	0.0937	288.62	99.15
chr10	125755533	-4.01	4.312	3.32e-05	137.03	5.84
chr10	125785415	-1.52	3.705	0.0804	79.97	17.31
chr10	125852474	-2.73	1.253	0.00956	10.94	0.03
chr10	125853750	-1.3	0.715	0.223	3.75	0.25
chr10	12591486	0.529	2.366	0.559	10.69	14.16
chr10	125938807	1.19	2.15	0.189	4.61	16.42
chr10	125947941	-0.526	2.117	0.573	15.3	11.74
chr10	125951009	-1.24	1.287	0.202	7.39	1.4
chr10	125968066	-0.953	1.476	0.306	8.31	1.79
chr10	125984901	-1.25	0.686	0.243	2.4	0.25
chr10	126072873	-2.23	1.276	0.0277	9.25	0.17
chr10	126077982	-1.31	5.726	0.123	292.01	118.39
chr10	126092230	-1.35	4.573	0.116	138.95	41.3
chr10	126106900	0.276	1.35	0.787	3.28	2.78
chr10	126107705	1.95	2.116	0.0377	0.09	19.84
chr10	126178503	1.4	1.549	0.143	2.09	12.4
chr10	126192087	2.55	2.027	0.00784	2.65	20.96
chr10	126218876	-1.69	5.749	0.05	305.9	100.01
chr10	126220821	0.501	3.342	0.562	33.74	34.43
chr10	126222969	-2	3.587	0.0243	69.67	12.5
chr10	126228893	-1.27	5.042	0.137	186.88	70.07
chr10	126231077	0.306	1.052	0.786	4.35	4.86
chr10	126254537	2.68	3.301	0.00363	6.34	60.82
chr10	126256203	5.02	1.249	6.92e-05	0	13.75
chr10	126315745	-3.24	1.979	0.00145	16.18	0.08
chr10	126320734	0.294	2.7	0.746	20.2	24.83
chr10	126333573	-1.72	2.477	0.0577	27.55	3.82
chr10	126336506	-0.151	3.079	0.868	14.94	20.96
chr10	126360180	5.25	3.433	9.68e-07	0.35	81.73
chr10	126360287	5.65	2.978	4.55e-07	0.03	52.16
chr10	126394568	-0.904	2.637	0.301	24.32	8.99
chr10	126408215	-1.69	3.735	0.0542	59.34	14.53
chr10	126430043	-1.06	5.202	0.212	185.24	88.65
chr10	126431468	-0.311	2.641	0.723	12.59	16.91
chr10	126432993	-0.345	1.796	0.713	6.52	3.83
chr10	126434380	-0.741	3.728	0.39	56.55	28.87
chr10	126516283	-0.455	3.494	0.595	49.34	27.26
chr10	126599886	3.08	1.916	0.00175	0.45	15.75
chr10	126681264	-10.4	2.557	1.33e-08	42.81	0
chr10	126689264	-8.18	0.475	7.04e-05	8.08	0
chr10	126727425	-6.69	2.117	6.09e-07	29.08	0
chr10	126736820	-1.02	5.487	0.231	233.11	100.7
chr10	126749860	-0.744	3.699	0.384	49.22	29.81
chr10	12676001	-0.258	0.399	0.865	2.87	0.62
chr10	126773012	3.43	0.735	0.00323	0.01	8.66
chr10	126833820	1.55	3.408	0.0777	15.42	43.38
chr10	126850124	4.37	3.206	1.55e-05	1.11	65.83
chr10	126907085	1.15	1.545	0.229	5.23	6.93
chr10	126971991	0.904	0.683	0.387	0.89	3.83
chr10	12698721	-0.324	4.59	0.703	98.93	71.23
chr10	127031906	-0.413	3.297	0.632	39.35	24.91
chr10	127059296	4.48	1.976	5.65e-05	0.03	22.26
chr10	127063930	0.877	1.32	0.379	4.98	5.05
chr10	127137367	1.78	3.113	0.0461	12.36	43.98
chr10	127210821	0.668	2.106	0.467	9.33	14.79
chr10	127210916	1.34	2.92	0.129	13.17	42.8
chr10	127251495	2.14	1.027	0.0312	0.67	8.95
chr10	127318529	0.292	3.441	0.738	35.21	36.46
chr10	127320562	0.761	0.827	0.443	3.02	4.59
chr10	1273659	0.617	1.316	0.514	7.79	7.91
chr10	127389328	0.576	2.046	0.517	8.47	13.48
chr10	127423594	0.696	1.104	0.49	3.45	3.49
chr10	127431207	0.552	1.855	0.565	6.05	9.86
chr10	127472816	-2.32	2.775	0.0118	28.21	4.14
chr10	12749762	0.326	3.129	0.718	20.51	27.25
chr10	12753285	-0.8	5.601	0.343	240.56	123.48
chr10	127557126	-0.357	4.742	0.673	110.07	80.57
chr10	12760504	2.88	1.743	0.00344	0.88	14.04
chr10	127623028	-0.645	3.73	0.454	68.86	33.26
chr10	127650484	0.33	0.849	0.8	4.23	2.76
chr10	127665968	-0.309	2.831	0.731	28.85	17.2
chr10	127671075	-1.05	4.557	0.221	110.9	48.75
chr10	127683325	-0.839	0.428	0.45	4.48	0.25
chr10	127702713	-0.23	1.982	0.816	10.69	10.26
chr10	127708863	-0.117	0.947	0.952	3.69	2.8
chr10	12772088	2.73	2.647	0.00387	2.26	32.38
chr10	127752519	-0.32	0.994	0.772	6.51	2.48
chr10	127786338	-1.14	1.851	0.221	17.98	3.93
chr10	127823923	1.78	0.494	0.0848	0.35	3.92
chr10	127850005	1.71	2.913	0.0541	10.78	36.71
chr10	127867805	-0.149	0.507	0.937	3.74	0.97
chr10	127991611	1.87	2.104	0.0407	5.48	16.39
chr10	128075737	0.639	2.452	0.481	13.68	22.83
chr10	128192858	-0.169	3.421	0.853	36.28	35.39
chr10	12824636	0.887	4.146	0.299	37.84	78.58
chr10	128259867	0.625	0.679	0.568	2.65	3.12
chr10	128286766	-1.29	3.032	0.144	38.84	12.24
chr10	128437808	-1.01	3.629	0.239	62.45	25.91
chr10	12852243	0.904	0.683	0.387	1.8	3.83
chr10	1286139	2.63	2.101	0.00606	1.16	20.89
chr10	12889767	0.599	3.147	0.489	25.48	31.56
chr10	129041980	-1.95	1.73	0.0394	23.13	1.18
chr10	129145010	-3.27	0.785	0.00323	12.98	0
chr10	129153415	-0.763	1.897	0.411	15.02	7.86
chr10	129291319	-0.00849	0.949	1	5.48	3.12
chr10	129362386	-1.68	3.154	0.0575	56.5	12.67
chr10	129375869	-0.939	0.689	0.387	5.99	0.48
chr10	12944300	-0.374	4.533	0.658	92.97	63.39
chr10	129448105	-1.65	1.34	0.0904	11.31	0.79
chr10	129478118	-1.54	1.264	0.116	10.26	0.79
chr10	129493050	-1.1	3.126	0.203	40.21	15.08
chr10	129514246	-1.47	3.119	0.0964	45.77	14.02
chr10	129555487	-1.59	0.385	0.156	4.12	0.03
chr10	129611740	-0.276	0.785	0.793	3.28	1.64
chr10	129613616	-0.0589	0.973	1	4.58	3.12
chr10	129652437	-1.64	4.996	0.0567	183.54	48.33
chr10	129668922	1.09	1.982	0.23	5.65	8.44
chr10	129705263	-1.15	3.231	0.183	48.77	20.85
chr10	129809785	-1.34	5.592	0.117	271.04	101.51
chr10	129833951	-1.52	4.587	0.0779	142.94	40.34
chr10	129867804	-1.28	5.259	0.134	205.08	87.03
chr10	129876940	-1.35	4.843	0.115	156.57	60.29
chr10	129885915	-0.885	0.832	0.396	2.56	0.79
chr10	129886748	0.439	1.352	0.651	2.4	6.44
chr10	12991468	2.35	1.707	0.0144	1.8	14.56
chr10	129915698	1.1	1.659	0.229	3.17	9.86
chr10	129948395	-0.313	4.755	0.711	124.2	97.76
chr10	129948430	-1.15	5.535	0.175	264.15	117.4
chr10	129956547	4.1	0.937	0.000618	0	10
chr10	129976805	0.193	2.972	0.835	18.78	22.26
chr10	130008587	-0.582	3.789	0.494	65.11	36.05
chr10	130009147	0.218	1.675	0.83	8.22	13.05
chr10	130010353	-1.23	5.098	0.148	205.1	74.7
chr10	130041012	2.78	1.872	0.00419	1.37	20.64
chr10	130062358	-0.953	4.022	0.263	81.82	35.05
chr10	130066438	0.794	3.415	0.362	19.53	49.24
chr10	130093454	-0.222	0.757	0.841	2.44	1.64
chr10	130122535	0.949	2.989	0.281	12.96	33.53
chr10	13017399	0.341	1.462	0.738	3.65	5.89
chr10	130218119	-1.13	0.495	0.293	4.12	0.17
chr10	130293141	2.88	1.859	0.00311	1.11	20.64
chr10	130328785	0.633	2.892	0.466	20.2	23.86
chr10	130366080	2.38	0.788	0.0276	0.23	5.69
chr10	130370245	3.5	2.694	0.000343	1.96	43.9
chr10	130430220	0.143	3.114	0.871	23.63	24.87
chr10	130432595	1.5	2.335	0.0961	8.61	21.16
chr10	130459195	1.33	1.663	0.165	3.28	9.46
chr10	130538409	3.18	2.568	0.00101	2.19	33.39
chr10	130642445	1.36	1.405	0.153	4.27	8.19
chr10	130658249	0.377	3.699	0.665	44.24	51.34
chr10	130829995	-0.77	4.799	0.364	138.07	68.13
chr10	13098657	1.27	2.207	0.161	5.4	19.34
chr10	131030288	2.79	1.664	0.00454	0.88	17.31
chr10	131130919	1.47	2.572	0.0952	10.77	24.33
chr10	13117011	-0.364	5.143	0.667	156.58	101.12
chr10	13124714	0.776	2.165	0.386	14.77	19.98
chr10	131297137	-0.233	1.77	0.812	8.54	6.61
chr10	13141281	-0.718	4.093	0.399	71.02	44.48
chr10	13141799	-0.362	5.11	0.67	161.94	107.77
chr10	131457155	0.887	2.843	0.313	12.66	28.17
chr10	13146824	5.04	2.195	1.09e-05	0.01	26.54
chr10	131471760	0.926	0.52	0.377	1.37	2.8
chr10	131652026	0.761	1.912	0.419	6.57	11.99
chr10	131676241	-0.086	3.304	0.925	31.47	26.72
chr10	131687588	-0.924	3.215	0.291	43.25	20.92
chr10	131728310	-0.813	1.389	0.391	11.04	2.02
chr10	131767346	-1.45	1.569	0.12	13.42	1.91
chr10	131770099	-1.47	2.731	0.102	44.08	10.81
chr10	131835278	-1.47	0.591	0.182	5.05	0.11
chr10	131843509	2.64	2.919	0.00416	4.33	50.04
chr10	131908161	-0.909	4.763	0.286	125.02	62.45
chr10	131926240	-1.6	5.154	0.0639	213.86	62.46
chr10	131959226	-1.35	2.491	0.128	24.06	9.46
chr10	131978073	0.659	2.97	0.452	19.54	20.7
chr10	131988529	-6.69	5.353	1.23e-09	999	0.17
chr10	131988561	-7.59	5.208	1.59e-10	302.36	0
chr10	132026308	4.95	2.669	7.01e-06	0.07	39.78
chr10	13203362	-0.36	5.556	0.67	185.62	146.7
chr10	132131673	1.33	0.454	0.198	0.67	3.12
chr10	132135088	1.49	1.289	0.12	3.02	10
chr10	132139774	1.42	2.825	0.109	12.09	28.57
chr10	132177081	3.16	0.504	0.00712	0.01	6.28
chr10	132345826	1.1	0.804	0.262	1.96	4.58
chr10	132485162	2.06	1.919	0.0297	3.98	16.91
chr10	13248734	-0.537	2.944	0.542	32.14	25.54
chr10	132506048	2.9	0.821	0.00903	0.07	6.91
chr10	13262105	1.5	3.819	0.0851	25.23	74.84
chr10	132882782	3.95	1.483	0.000394	0.03	17.18
chr10	132886958	3.78	1.793	0.000413	0.14	18.24
chr10	133040488	0.979	2.476	0.269	13.24	25.68
chr10	13313697	0.384	4.404	0.653	66.58	77.12
chr10	13319172	1.34	1.909	0.14	6.51	8.44
chr10	133194571	1.15	0.452	0.269	0.88	2.39
chr10	133252567	-0.0256	3.83	0.987	60.62	52.95
chr10	133368305	4.08	2.419	6.19e-05	0.35	33.16
chr10	13344518	-0.462	5.357	0.584	164.34	135.2
chr10	133619544	-0.609	4.085	0.472	77.82	42.25
chr10	133672667	0.781	1.589	0.395	4.54	10.79
chr10	133674421	3.56	0.469	0.00352	0	6.28
chr10	133757150	2.01	3.146	0.0243	5.73	51.85
chr10	133814980	1.8	0.999	0.0675	1.11	5.02
chr10	133836747	-0.869	5.189	0.305	180.75	84.38
chr10	13390550	0.434	1.724	0.651	4.81	8.75
chr10	133915170	1.08	1.643	0.24	5.99	12.4
chr10	13393844	-2.09	1.495	0.0315	11.42	0.24
chr10	13394722	0.376	4.091	0.659	45.25	63.85
chr10	133956130	-0.881	4.167	0.304	95.26	48.57
chr10	133977187	1.87	1.411	0.0522	1.43	9.38
chr10	133983643	1.3	0.656	0.185	0.84	4.59
chr10	134018397	2.2	1.396	0.0239	0.98	14.56
chr10	134033139	0.862	1.083	0.386	3.02	6.89
chr10	134036760	1.54	5.003	0.0728	62.73	196.04
chr10	134036785	-0.239	5.532	0.778	214.8	174.28
chr10	13404762	1.73	0.723	0.0816	0.67	4.57
chr10	134066056	1.47	1.911	0.106	4.81	18.3
chr10	134125106	4.22	1.429	0.000228	0.01	11.36
chr10	13414068	0.111	5.971	0.896	239.83	237.97
chr10	134166309	-0.383	4.883	0.652	120.45	98.66
chr10	134172957	2.5	2.135	0.0085	3.42	24.85
chr10	134174439	1.16	3.164	0.181	17.41	45.94
chr10	134185504	-0.134	2.471	0.9	21.95	17.46
chr10	134201624	-0.455	4.4	0.596	97.81	64
chr10	134210185	-0.247	2.177	0.797	7.84	13.99
chr10	134257314	0.255	3.161	0.773	26.47	36.54
chr10	134260431	0.259	3.634	0.77	38.02	49.24
chr10	134265853	-0.522	1.862	0.565	11.95	8.66
chr10	134266817	-1.2	5.381	0.157	215.32	100.59
chr10	134271278	-0.574	2.024	0.525	15.83	9.73
chr10	134272190	-1.61	5.041	0.0624	202.92	57.94
chr10	134277197	0.361	1.981	0.702	7.85	15.12
chr10	134322371	0.394	0.822	0.747	2.31	3.1
chr10	134350293	-0.843	1.701	0.369	9.13	4.58
chr10	134350823	-0.747	3.38	0.387	36.25	28.66
chr10	134354260	-0.86	2.198	0.337	26.42	6.56
chr10	1343558	-1.32	1.603	0.153	15.18	0.99
chr10	134364711	-2.1	2.179	0.0235	17.13	1.7
chr10	134377409	-2.68	1.367	0.00945	3.98	0.06
chr10	134391288	2.47	2.82	0.0071	3.75	45.63
chr10	134405258	0.713	0.934	0.476	2.12	5.41
chr10	134448101	0.128	1.913	0.902	7.33	8.66
chr10	134451502	-1.22	4.98	0.152	165.36	62.73
chr10	134468397	-0.14	4.735	0.87	100.8	97.49
chr10	13451675	1.08	2.442	0.22	10.52	21.72
chr10	13457132	2.12	2.574	0.0203	4.76	24.74
chr10	134606809	1.51	0.892	0.125	0.98	7.68
chr10	134607740	1.73	1.229	0.0716	1.96	10.81
chr10	134616394	4.17	1.688	0.000185	0.03	19.53
chr10	134650596	-0.247	4.105	0.775	80.36	53.3
chr10	134664475	4.42	0.708	0.000554	0	6.91
chr10	134674325	2.6	1.259	0.00888	0.5	9.14
chr10	134707427	4.92	2.707	6e-06	0.14	48.57
chr10	134707516	3.28	1.932	0.00111	0.67	20.96
chr10	134717933	-0.468	4.267	0.581	81.62	60
chr10	134752373	1.26	2.712	0.156	12.09	34.49
chr10	134753986	0.744	4.198	0.382	50.54	87.79
chr10	134778471	-2.61	1.151	0.014	9.69	0.03
chr10	13482660	0.535	4.878	0.528	91.48	131.57
chr10	134912472	3	1.106	0.00542	0.14	15.1
chr10	134938443	1.98	3.145	0.0266	9.69	49.05
chr10	134957557	-0.333	3.788	0.696	47.36	40.54
chr10	134972597	2.85	0.537	0.0127	0.03	5.04
chr10	135040081	-2.26	1.81	0.0181	13.67	0.28
chr10	135060654	0.308	3.694	0.724	39.11	53.82
chr10	135071194	-0.123	3.796	0.893	51.56	51.22
chr10	135071456	0.35	1.428	0.732	7.55	8.92
chr10	135074851	-0.011	1.624	1	2.52	6.91
chr10	135081593	3.3	1.551	0.00112	0.23	17.46
chr10	135089277	-2.54	3.163	0.00562	43.29	5.73
chr10	135118421	-0.259	1.681	0.8	10.26	4.18
chr10	135121392	-0.711	4.928	0.403	144.07	71.82
chr10	135122019	-0.402	2.616	0.66	13.69	14.79
chr10	13512430	1.72	2.533	0.0564	5.4	24.08
chr10	135127526	-0.327	3.475	0.713	38.9	32.32
chr10	135132353	0.0175	4.562	0.988	71.17	94.37
chr10	135143418	-0.956	5.335	0.259	217.01	96.57
chr10	135165108	3.48	2.04	0.000693	0.58	25.42
chr10	135165553	1.32	2.125	0.151	6.73	17.44
chr10	135186933	0.342	1.707	0.726	0.7	10.26
chr10	135207763	0.512	2.502	0.563	3.6	24.02
chr10	135251439	0.408	3.901	0.637	48.77	63.5
chr10	135252521	0.771	4.011	0.365	35.74	53.74
chr10	135267070	-0.237	1.398	0.828	9.15	3.28
chr10	13527825	1.7	2.443	0.0613	8.35	21.28
chr10	135290264	4.34	1.539	0.000152	0.01	12.81
chr10	135311058	0.88	1.607	0.337	9.41	11.33
chr10	135333808	0.491	4.995	0.561	99.17	134.73
chr10	135333872	0.532	2.869	0.541	24.29	29.67
chr10	135371210	0.888	1.218	0.372	4.48	2.3
chr10	135422537	-1.12	3.542	0.198	62.23	21.72
chr10	135460750	-0.239	1.522	0.811	13.58	7.2
chr10	13560266	0.306	3.915	0.721	51.62	49.94
chr10	13571106	1.7	1.292	0.0758	2.29	12.3
chr10	13578945	-0.759	4.954	0.37	155.38	82.5
chr10	13628863	-0.678	5.771	0.42	243.39	153.82
chr10	13631520	0.246	2.144	0.794	9.97	12.95
chr10	13655699	-0.885	2.447	0.326	25.2	5.73
chr10	13692320	0.509	1.055	0.624	1.77	4.36
chr10	13702159	-0.526	5.456	0.534	199.21	124.56
chr10	13820173	-0.506	5.265	0.548	169.61	115.12
chr10	13826235	-2.36	3.095	0.0093	48.24	4.41
chr10	13829941	-1.82	3.978	0.0373	93.19	18.08
chr10	13839338	2.22	0.816	0.0276	0.35	6.2
chr10	13872588	1.99	1.335	0.0392	0.52	11.6
chr10	13999121	1.76	1.164	0.072	1.65	7.02
chr10	1402392	2.36	2.498	0.0101	1.79	29.65
chr10	14037148	-1.52	1.91	0.106	15.42	1.94
chr10	14074611	0.842	4.001	0.326	37.08	67.85
chr10	1411235	-0.133	4.07	0.878	69.72	51.25
chr10	14124823	-1.91	1.772	0.0422	23.73	1.4
chr10	14135915	-2.26	3.07	0.0128	52.77	4.1
chr10	14136359	-0.417	1.233	0.695	8.61	3.31
chr10	1414599	-1.06	1.309	0.269	9.49	1.91
chr10	1422078	0.117	2.404	0.913	18.83	14.82
chr10	14227702	-0.213	2.763	0.823	9.45	3.93
chr10	14228468	1.55	3.013	0.0812	7.54	25.39
chr10	14239099	-0.75	4.767	0.379	131.33	71.57
chr10	14242838	0.596	2.139	0.508	12.14	13.34
chr10	14283002	0.539	1.997	0.541	11.04	12.69
chr10	14286312	2.92	1.219	0.00395	0.23	6.33
chr10	14344237	0.107	2.65	0.912	21.03	12.81
chr10	14367550	0.504	3.897	0.558	38.9	47.09
chr10	14438768	1.58	1.939	0.0837	4.58	15.6
chr10	1445878	2.75	0.701	0.0135	0.06	5.01
chr10	1449727	-1.22	0.773	0.243	5.76	0.36
chr10	14520848	-0.366	4.157	0.669	83.78	52.73
chr10	14541107	-0.889	4.968	0.295	147.66	74.6
chr10	14579097	-0.487	4.562	0.565	97.09	65.55
chr10	14585193	0.59	2.802	0.512	12.36	19.55
chr10	14590020	4.36	1.556	0.000142	0.01	13.06
chr10	14598555	-0.566	3.558	0.509	30.07	24.23
chr10	14602482	-0.886	2.393	0.322	16.6	6.51
chr10	1463241	-1.2	5.204	0.159	216.95	79.9
chr10	14660080	1.66	0.997	0.0911	0.65	3.49
chr10	14843926	1.03	1.362	0.296	3.68	6.08
chr10	14853407	-0.807	1.148	0.401	6.34	0.66
chr10	14865352	-1.41	4.631	0.1	139.35	42.8
chr10	14920615	-0.467	2.141	0.616	1.41	5.72
chr10	14931498	1.11	3.716	0.195	25.64	51.34
chr10	14946453	0.577	3.658	0.502	33.13	44.85
chr10	14993732	-0.238	4.363	0.78	74.48	58.43
chr10	14995065	0.781	1.589	0.395	1.72	3.08
chr10	15002205	-0.807	2.032	0.371	6.61	4.45
chr10	15014071	-0.161	4.178	0.851	69.67	55.43
chr10	15018098	0.653	2.662	0.458	14.78	23.98
chr10	15033527	-0.501	1.617	0.6	12.41	6.74
chr10	15033584	-1.11	3.865	0.194	75.26	34.78
chr10	15056050	-1.77	1.047	0.0782	8.72	0.25
chr10	15130579	-1.47	2.731	0.102	26.47	10.64
chr10	15148591	-0.0648	5.329	0.939	162.63	128.62
chr10	15209921	0.123	3.233	0.901	28.29	30.09
chr10	15210658	-0.914	4.252	0.284	75.14	54.53
chr10	15252017	-0.243	4.925	0.775	122.77	99.25
chr10	15287761	1.46	3.853	0.0936	23.28	72.62
chr10	15304224	0.692	2.99	0.431	23.38	35.48
chr10	15309687	3.02	1.86	0.00214	0.88	20.92
chr10	15343568	2.29	2.488	0.0124	3.69	26.46
chr10	15413368	0.684	3.171	0.43	23.05	42.11
chr10	15420760	2.94	0.849	0.0082	0.07	8.43
chr10	15454415	4.16	0.989	0.000512	0	7.95
chr10	15461492	-0.201	3.957	0.815	52.42	44.21
chr10	15470023	1.24	4.19	0.149	45.08	83.54
chr10	15476253	0.361	4.585	0.67	76.01	85.77
chr10	15481471	3.81	2.572	0.000136	0.88	33.19
chr10	15503501	2.18	3.689	0.0144	12.65	67
chr10	15627437	0.417	4.407	0.622	63.73	82.55
chr10	15691604	0.805	1.939	0.379	6.57	9.58
chr10	15703207	2.11	1.673	0.0272	1.6	10.5
chr10	15726925	0.535	1.447	0.58	4.54	5.44
chr10	15758014	2.46	3.98	0.00613	14.78	85.67
chr10	15762270	0.0673	1.247	0.962	5.76	4.36
chr10	15767910	0.959	4.734	0.258	67.59	126.07
chr10	15786454	0.325	4.171	0.705	52.55	65.88
chr10	15866718	0.476	3.317	0.58	22.76	31.75
chr10	15921171	0.109	4.568	0.902	83.88	67.13
chr10	15940227	0.0518	1.975	0.977	5.8	7.85
chr10	15944765	0.113	4.407	0.899	77.54	71.63
chr10	16091243	-0.09	2.614	0.924	24.23	16.39
chr10	16158570	-0.673	3.872	0.433	60.73	35.88
chr10	16356448	0.319	2.615	0.733	24.62	22.32
chr10	16465767	0.604	0.739	0.584	2.4	1.72
chr10	16561037	-0.341	1.537	0.722	6.94	4.37
chr10	16563098	-5.78	2.687	6.62e-07	39.17	0
chr10	16587338	-0.713	4.519	0.4	108.55	55.53
chr10	16819627	-0.249	4.784	0.769	109.5	79.83
chr10	16851522	-0.581	4.845	0.494	107.39	74.51
chr10	16858322	0.456	1.273	0.633	2.09	1.38
chr10	16870329	-0.129	4.426	0.883	84.37	67.85
chr10	16885460	-0.21	4.552	0.807	94.05	64.77
chr10	16895406	0.991	3.667	0.249	31.96	51.67
chr10	16933482	1.79	4.075	0.0409	21.33	77.76
chr10	16952901	-0.542	0.633	0.61	3.9	0.68
chr10	16957484	1.27	1.768	0.161	3.17	8.42
chr10	16994850	1.3	3.045	0.137	12.9	35.64
chr10	17105047	1.26	1.135	0.199	3.02	5.02
chr10	17225327	2.72	1.362	0.00621	0.5	7.36
chr10	17242967	1.77	2.171	0.0525	1.82	14.73
chr10	17245206	1.93	1.687	0.0414	0.99	9.6
chr10	17269465	1.3	2.809	0.146	7.33	25.76
chr10	17272563	-0.209	2.3	0.814	6.38	2.42
chr10	17272818	0.32	4.158	0.708	60.17	66.39
chr10	17277351	2.02	2.009	0.0314	1.62	13.63
chr10	17291953	-0.901	3.555	0.294	70.16	18.46
chr10	17292951	-0.808	3.006	0.351	29.93	12.85
chr10	17299891	-0.216	5.457	0.797	192.75	148.32
chr10	17332409	2.31	4.176	0.00947	19.81	97.76
chr10	1740578	-0.604	1.151	0.531	11.49	2.48
chr10	17418167	0.364	3.683	0.675	41.68	42.42
chr10	17451347	0.278	4.012	0.744	67.16	52.85
chr10	17454549	2.45	3.001	0.00752	11.2	44.54
chr10	17472923	0.103	5.096	0.904	134.01	119.97
chr10	17496597	-0.144	2.02	0.887	10.69	4.22
chr10	17516799	3.77	3.105	0.000122	2.19	50.26
chr10	1758113	-2.18	4.558	0.0135	158.75	29.39
chr10	17633480	0.0345	0.817	1	3.68	1.91
chr10	17641288	-0.213	3.934	0.806	47	44.05
chr10	17649691	-0.468	5.467	0.58	192.6	122.34
chr10	17659550	-0.898	2.456	0.318	16.65	11.9
chr10	1773949	-2.8	1.128	0.00638	11.04	0.01
chr10	1797937	-0.978	3.794	0.256	70.73	29.37
chr10	18136775	-1.98	1.198	0.0503	15.66	0.25
chr10	183253	-0.222	2.415	0.827	9.68	8
chr10	18393391	-0.203	4.048	0.815	56.98	48.75
chr10	18504092	-0.962	4.882	0.256	160.79	70.42
chr10	18505627	-0.281	2.999	0.747	27.23	18.85
chr10	18522890	0.0174	2.543	1	21.95	15.39
chr10	18528014	-0.121	4.422	0.891	97.21	65.77
chr10	18601867	-1.31	4.514	0.126	120.79	37.58
chr10	18712361	-0.192	0.868	0.852	3.48	2.19
chr10	18762093	-0.654	3.184	0.45	35.2	20.64
chr10	18872687	1.23	2.808	0.168	10.69	27.51
chr10	18883691	1.67	1.588	0.0736	2.64	14.66
chr10	18883930	0.443	2.996	0.617	20.11	31.95
chr10	18905446	0.666	0.907	0.507	2.81	1.89
chr10	18978617	0.464	3.859	0.587	48.27	50.49
chr10	18988692	0.384	0.877	0.756	2.5	2.95
chr10	18999197	2.71	0.428	0.0181	0.03	5
chr10	19012552	-0.741	0.661	0.473	7.24	0.62
chr10	19083060	-0.997	1.799	0.291	20.44	2.77
chr10	1935635	1.15	0.832	0.242	1.8	5.84
chr10	19636720	0.323	0.902	0.807	3.45	2.35
chr10	19701644	-1.91	2.202	0.0418	27.96	2.19
chr10	20002898	0.788	0.771	0.426	2.19	4.2
chr10	2004434	0.786	1.415	0.404	3.69	7.88
chr10	20077216	-1.18	3.938	0.172	91.89	23.97
chr10	20100652	-2.25	1.963	0.0175	20.35	0.99
chr10	20106355	-2.72	1.792	0.00629	20.2	0.22
chr10	20108561	-1.15	4.272	0.178	105.07	39.7
chr10	2050479	-0.108	1.244	0.962	6.24	4.36
chr10	21057977	-0.734	2.73	0.412	30.55	15.38
chr10	21144546	0.607	3.448	0.483	39.59	44.21
chr10	21147405	-0.274	4.221	0.748	77.54	48.16
chr10	21178053	0.523	1.959	0.568	9.23	7.78
chr10	2118945	-0.309	0.867	0.8	4.58	1.91
chr10	2123825	-0.4	1.569	0.696	8.47	4.79
chr10	21304931	0.904	0.683	0.387	1.96	2.95
chr10	21309704	0.57	4.34	0.503	51.35	87.11
chr10	21310958	1.47	2.086	0.103	7.03	16.68
chr10	21367795	0.00574	5.069	0.997	123.13	107.6
chr10	21460518	2.73	2.182	0.00437	1.16	23.62
chr10	21530282	3.41	2.425	0.000518	1.37	17.77
chr10	21549871	3.16	0.504	0.00712	0.01	3.44
chr10	21559075	1.56	5.041	0.0685	61.38	180.08
chr10	21567834	-0.189	4.986	0.824	122.13	99.29
chr10	21625537	1.21	1.365	0.204	1.48	5.84
chr10	2176153	-1.62	0.557	0.146	8.93	0.06
chr10	21784780	-0.459	5.698	0.586	228.92	166.64
chr10	21785722	-0.481	3.922	0.576	40.96	45.76
chr10	2179901	-1.26	3.249	0.15	53.19	16.11
chr10	21824159	-0.034	1.91	1	7.11	3.44
chr10	21888802	-0.406	1.864	0.655	10.21	8.43
chr10	21928228	-0.0671	0.923	0.952	3.48	1.44
chr10	21964292	0.0571	4.013	0.948	55.42	41.99
chr10	22021295	-0.177	4.77	0.837	95.62	89.13
chr10	22099716	3.13	1.956	0.00152	0.7	11.37
chr10	22242562	-0.627	2.567	0.487	28.25	14.29
chr10	22242707	0.543	3.431	0.534	33.1	42.8
chr10	22278702	-0.169	4.738	0.843	98.18	83.71
chr10	22282511	0.0967	3.574	0.922	42.81	32.84
chr10	22300058	1.01	2.661	0.259	13.42	25.8
chr10	22356233	2.57	1.694	0.00823	1.37	12.81
chr10	22392791	1.29	3.364	0.139	19.27	42.1
chr10	224369	-0.696	3.658	0.418	50.65	20.94
chr10	22476236	1.98	1.573	0.0397	2.19	11.34
chr10	22483720	1.55	1.184	0.112	2	5.87
chr10	22507583	1.89	2.311	0.0374	3.55	20.92
chr10	22533155	1.58	1.427	0.098	2.6	10.13
chr10	22533951	0.329	1.251	0.736	3.36	5.15
chr10	22548401	-0.754	3.274	0.391	37.84	16.25
chr10	22590304	1.82	1.791	0.0547	4.23	11.19
chr10	22710238	-0.103	2.947	0.916	16.28	21.16
chr10	22802618	3.22	1.479	0.00145	0.23	15.39
chr10	22839875	0.2	3.728	0.819	40.6	47.08
chr10	22863084	-0.564	3.878	0.51	48.53	31.28
chr10	22875342	0.228	3.435	0.795	27.74	38.29
chr10	22906656	0.592	2.699	0.505	11	23.34
chr10	22935671	-0.868	1.577	0.368	7.11	1.04
chr10	22944083	1.19	0.861	0.225	0.08	4.13
chr10	23135428	0.0698	1.287	0.963	6	3.12
chr10	23144103	2.68	3.471	0.00348	4.23	56.78
chr10	23201569	2.63	1.647	0.00693	1.11	8.44
chr10	23266885	0.154	1.289	0.888	5.76	3.3
chr10	23276287	-0.921	3.843	0.285	70.15	24.38
chr10	23277993	-0.617	5.553	0.465	226.56	117.91
chr10	23289065	-0.768	1.059	0.435	4.77	0.67
chr10	23324697	0.8	2.062	0.387	7.51	14.79
chr10	23357294	-0.117	5.072	0.892	137.78	110.93
chr10	23371027	0.515	3.404	0.556	30.75	31.9
chr10	23434889	5.56	0.886	6.97e-05	0	8.62
chr10	23447099	0.0902	4.029	0.92	62.23	53.59
chr10	23447490	-0.285	5.44	0.737	168.12	134.74
chr10	23580782	1.37	0.592	0.182	0.7	2.68
chr10	23582258	-0.151	4.572	0.859	109.65	69.61
chr10	23583764	1.16	3.061	0.184	17.46	33.09
chr10	23603897	-0.202	4.666	0.814	86.33	77.8
chr10	23614253	-3.74	1.73	0.00036	16.1	0
chr10	23627355	1.03	1.61	0.262	2.09	10.38
chr10	23627921	-1.06	0.563	0.315	2.24	0.25
chr10	23647472	1.66	1.788	0.0788	4.73	17.18
chr10	23788876	1.29	1.158	0.186	0.48	6.11
chr10	23805636	0.327	3.604	0.707	32.55	46.76
chr10	23812224	-0.285	1.241	0.81	5.65	1.43
chr10	23814538	-1.62	3.181	0.0654	40.01	8.46
chr10	23819180	0.343	2.678	0.701	14.86	17.24
chr10	23824515	0.622	1.17	0.543	4.98	5.73
chr10	23945854	-1.35	2.281	0.133	26.81	5.96
chr10	23992002	-1.69	4.434	0.0523	136.21	32.01
chr10	24175500	-1.34	0.743	0.205	7.03	0.22
chr10	24283589	-1.46	4.824	0.0901	160.36	51.03
chr10	24485555	-0.977	5.36	0.248	218.49	108.87
chr10	24489869	-1.75	0.651	0.108	4.76	0.06
chr10	24511974	-0.427	0.57	0.705	3.45	0.79
chr10	24599167	-1.08	1.385	0.254	8.96	1.35
chr10	24608566	0.2	3.938	0.813	55.05	45.49
chr10	24649643	-1.11	4.592	0.195	136.21	48.47
chr10	24672729	0.555	3.589	0.518	17.85	52.43
chr10	24683752	-1.46	1.027	0.144	5.83	0.43
chr10	24685520	0.698	1.699	0.453	5.43	8.9
chr10	24707640	1.02	1.821	0.269	7.29	10.16
chr10	24752230	2.77	1.53	0.00493	0.21	10.56
chr10	24792760	-0.486	4.582	0.567	96.79	66.68
chr10	24802301	0.961	2.945	0.273	19.68	28.84
chr10	24808121	-0.371	4.664	0.662	111.51	76.32
chr10	24841514	2.87	3.282	0.00195	4.35	54.42
chr10	24846267	-0.596	4.863	0.481	143.02	80.6
chr10	24906869	0.552	5.146	0.515	107.7	148.89
chr10	24932001	-0.483	5.258	0.568	156.78	106.13
chr10	25016992	1.11	3.618	0.202	23.54	53.03
chr10	25193903	0.395	1.371	0.688	6.77	2.36
chr10	25219532	0.796	1.556	0.384	2.4	5.34
chr10	25224503	2.97	1.262	0.00339	0.15	9.62
chr10	25233945	2.65	1.931	0.00646	1.81	16.55
chr10	25234138	1.88	1.265	0.051	0.42	9.37
chr10	25241492	-0.886	2.078	0.326	15.42	1.47
chr10	25241827	-1.22	3.433	0.159	54.08	19.67
chr10	25279009	0.0015	2.837	1	22.19	20.09
chr10	25315613	2.07	3.363	0.0208	14.35	52.48
chr10	25370090	-0.342	5.612	0.684	232.5	153.19
chr10	25402258	-0.257	5.02	0.764	144.47	106.17
chr10	25406885	4.18	1.39	0.000263	0.01	9.81
chr10	25516204	0.242	4.77	0.777	106.38	100.13
chr10	255499	1.31	1.366	0.171	1.76	7.72
chr10	25745098	4.18	2.158	0.000101	0.14	22.52
chr10	25812079	1.81	2.247	0.0475	5.28	20.89
chr10	25844995	3.22	2.684	0.00084	3.02	35.1
chr10	25927551	2.86	3.234	0.002	3.46	52.2
chr10	25928772	2.85	1.831	0.00344	1.11	12.92
chr10	25971286	3.5	1.759	0.000827	0.35	20.08
chr10	25971716	3.87	2.342	0.000143	0.5	24.94
chr10	25985146	2.41	1.753	0.0123	1.96	12.7
chr10	25989933	0.11	4.125	0.898	51.6	56.35
chr10	26002291	1.96	1.835	0.039	4.27	15.34
chr10	26015026	-0.229	4.342	0.79	69.38	56.67
chr10	26047058	0.755	4.277	0.374	47.79	78.51
chr10	26057273	0.942	0.62	0.367	1.12	2.03
chr10	26113193	3.27	1.131	0.00285	0.07	9.24
chr10	26164685	-0.793	5.237	0.348	181.54	91.4
chr10	26223983	0.0438	1.872	0.975	15.96	9.12
chr10	26446875	-0.166	1.523	0.873	9.96	5.73
chr10	26558886	0.166	3.103	0.86	24.59	31.38
chr10	2658618	1.44	0.526	0.161	0.67	3.31
chr10	26597561	0.437	0.904	0.674	3.24	3.92
chr10	2661865	-1.05	3.867	0.22	81.73	24.23
chr10	26624187	-1.67	5.184	0.0518	191.93	52.67
chr10	26737404	-2.08	1.278	0.038	9.01	0.25
chr10	26737941	-2.56	1.541	0.0111	3.87	0.16
chr10	26792994	-2.06	2.923	0.0223	36.26	5.66
chr10	26823512	2.73	2.529	0.00403	1.93	32.88
chr10	26839878	-0.588	1.9	0.512	10.28	4.45
chr10	26846193	-1.08	5.706	0.203	279.08	112.62
chr10	26862799	-0.58	1.499	0.566	7.39	3.54
chr10	26875141	0.154	0.642	0.942	2.81	1.91
chr10	26895437	0.103	1.28	0.963	5.46	4.37
chr10	26895530	0.0271	1.929	1	9.58	9.62
chr10	26916459	1.26	1.564	0.188	0.91	6.16
chr10	26936740	-1.1	1.269	0.241	10.77	1.64
chr10	26973775	-0.441	3.907	0.61	57.72	37.67
chr10	27001345	-9.25	1.461	1.31e-06	14.66	0
chr10	27015228	-0.76	5.372	0.369	193.48	95.54
chr10	27018083	-1.83	2.14	0.0503	24.08	2.76
chr10	27147253	-1.26	1.836	0.179	5.54	1.06
chr10	27150233	-0.46	4.765	0.588	108.14	74.99
chr10	27171128	-0.688	5.294	0.414	197.99	100.99
chr10	27180002	-0.473	4.093	0.581	68.71	47.64
chr10	27299942	-0.56	1.951	0.544	13.23	3.55
chr10	27361577	1.38	1.067	0.158	2	5.66
chr10	27379694	-1.35	0.956	0.179	5.19	0.48
chr10	27443423	-0.187	4.137	0.831	40.62	56.14
chr10	27513006	0.0969	3.77	0.911	55.33	52.95
chr10	27531281	1.05	3.444	0.224	8.23	43.23
chr10	27541551	-1.27	3.767	0.14	49.13	28.27
chr10	27574242	-0.121	3.605	0.893	40.24	35.37
chr10	27645306	-0.925	1.881	0.319	14	6.74
chr10	27649695	-0.852	5.846	0.313	303.85	152.56
chr10	27658966	0.784	2.902	0.377	15.67	25.42
chr10	276887	2.33	2.415	0.013	1.01	23.34
chr10	27735161	0.551	3.633	0.525	32.86	47.24
chr10	27847637	0.274	4.773	0.747	97.01	100.43
chr10	27945724	-0.13	4.396	0.88	82.39	64.1
chr10	27969932	2.7	1.342	0.00666	0.5	12.94
chr10	28013411	1.6	1.802	0.0893	3.08	11.84
chr10	28031218	-0.0259	4.253	0.98	66.23	63.54
chr10	28072768	0.696	2	0.451	6.49	15.11
chr10	28083273	2.65	0.819	0.0155	0.14	8.66
chr10	28468627	-0.173	4.565	0.839	98.45	72.47
chr10	28530915	-0.136	4.958	0.874	126.86	97.13
chr10	28539893	-0.303	3.72	0.728	49.89	32.54
chr10	28589152	1.41	1.308	0.139	1.45	8.03
chr10	28591680	-1.68	2.833	0.0603	39.7	7.98
chr10	28591820	-0.315	2.678	0.728	16.11	18.14
chr10	28670990	-0.426	5.842	0.613	264.05	177.85
chr10	28683081	-0.373	4.893	0.66	136.33	89.09
chr10	28699950	1.74	1.954	0.0657	4.12	13.67
chr10	28721260	0.158	4.823	0.852	101.15	102.41
chr10	28800877	0.154	1.289	0.888	5.76	3.3
chr10	2881471	0.736	3.745	0.391	31.21	58.44
chr10	28830793	0.967	1.322	0.329	2.88	2.88
chr10	28876995	1.53	2.039	0.0914	2.92	8.56
chr10	28917236	-0.165	5.249	0.848	150.32	121.67
chr10	28952959	-0.293	5.759	0.726	234.14	162.2
chr10	28966204	-0.051	4.645	0.955	90.19	99.84
chr10	28966431	0.973	2.294	0.289	9.33	18.49
chr10	28969180	2.38	2.038	0.0123	3.33	17.57
chr10	29027328	3.71	2.474	0.000198	0.45	27.05
chr10	29033134	3.21	1.084	0.00336	0.07	5.19
chr10	29087124	4.24	1.75	0.000139	0.03	12.86
chr10	29167732	4.26	2.99	2.51e-05	0.88	47.64
chr10	29228363	5.07	3.186	1.57e-06	0.23	56.65
chr10	29280864	1.1	4.832	0.197	65.74	138.19
chr10	29408499	2.41	2.676	0.00879	6.25	34.65
chr10	29419197	0.653	3.678	0.444	32.59	50.87
chr10	29419356	1.04	2.716	0.237	13.95	23.34
chr10	29432101	4.73	2.46	1.62e-05	0.07	33.11
chr10	29475147	2.25	0.844	0.0251	0.35	6.44
chr10	29528995	0.287	4.67	0.736	86.64	98.57
chr10	29532927	1.63	2.878	0.0674	11.04	36.05
chr10	29593661	-0.571	4.78	0.501	135.91	70.89
chr10	2964668	2.28	1.358	0.0197	1.11	12.4
chr10	29666480	0.977	4.583	0.252	61.31	117.85
chr10	29675484	-0.442	4.068	0.608	80.27	45.29
chr10	29681531	0.0576	4.189	0.954	62.35	53.75
chr10	2970634	-0.999	5.14	0.239	169.12	84.51
chr10	29718724	0.945	1.992	0.302	6.34	13.78
chr10	29734553	-0.511	4.049	0.549	73.27	47.33
chr10	29738129	-0.183	5.051	0.832	132.98	114.95
chr10	29754509	2.77	1.53	0.00493	0.58	13.74
chr10	29759413	2.26	2.558	0.0136	3.36	30.76
chr10	29776973	1.04	1.981	0.256	8.35	17.46
chr10	29785499	-0.42	5.05	0.621	153.38	95.32
chr10	29802136	-0.277	4.362	0.745	86.97	67.18
chr10	29806453	0.595	3.544	0.485	37.8	51.27
chr10	2981277	-0.908	2.541	0.306	23.78	7.15
chr10	29818256	2	0.496	0.0682	0.23	2.18
chr10	29819229	1.42	0.626	0.151	0.88	3.72
chr10	29824611	0.951	2.938	0.278	19.68	26.28
chr10	29842826	1.64	1.249	0.0862	2.29	7.48
chr10	29879796	-0.179	4.73	0.835	105.15	82.87
chr10	29922436	-2.96	1.437	0.00506	12.16	0.03
chr10	30024903	-1.61	4.766	0.0611	172.8	50.32
chr10	30147564	0.739	2.351	0.409	13.51	17.97
chr10	3020484	-0.877	4.517	0.302	113.69	51.81
chr10	30215745	1.88	1.503	0.0498	2.65	10.98
chr10	30255378	1.04	0.589	0.315	1.37	2.19
chr10	30287449	-0.207	6.369	0.806	999	295.92
chr10	30291545	-1.09	4.727	0.201	131.68	59.3
chr10	30316217	-0.259	1.969	0.791	7.74	10
chr10	3035195	1.96	1.702	0.0394	3.42	13.52
chr10	30441021	2.8	2.238	0.00359	1.6	21.74
chr10	30475437	1.54	2.556	0.0886	6.49	25.99
chr10	30530249	0.716	4.511	0.399	61.82	92.09
chr10	30559382	0.265	0.928	0.857	2.26	2.95
chr10	30648774	-0.45	5.425	0.592	191.89	142.87
chr10	30649029	0.278	3.63	0.748	30.1	40.93
chr10	30654061	1.81	0.895	0.0677	0.88	7.4
chr10	30669254	1.82	0.662	0.0681	0.5	2.95
chr10	30673885	-0.0498	3.704	0.964	42.65	47.69
chr10	30676716	3.19	1.06	0.00365	0.07	7.95
chr10	30681615	-1.14	5.714	0.18	282.32	112.04
chr10	30703115	-0.466	5.295	0.58	152.34	108.19
chr10	3071926	3.19	0.822	0.00486	0.03	7.15
chr10	30782908	0.22	2.613	0.804	13.67	11.6
chr10	30799671	2.32	2.737	0.0113	0.07	29.17
chr10	30823652	-0.372	5.613	0.659	195.61	152.45
chr10	30842126	4.46	1.95	6.56e-05	0.03	20.89
chr10	3085930	-0.278	5.506	0.742	201.64	144.87
chr10	30870900	-0.103	4.561	0.905	95.57	88.51
chr10	30880297	7.9	3.137	7.4e-09	0	61.6
chr10	30880324	-1.44	4.905	0.0938	174.16	53.11
chr10	3088151	3.43	2.337	0.000502	0.22	21.89
chr10	30929060	-0.141	4.961	0.868	138.28	109.13
chr10	30960139	-0.626	4.84	0.458	139.18	80.48
chr10	30976782	-0.646	5.257	0.445	174.17	106.04
chr10	30985551	1.49	1.924	0.102	3.9	14.36
chr10	30998385	1.24	0.888	0.208	1.96	4.79
chr10	31007409	-1.63	1.762	0.0795	22.53	2.19
chr10	31015894	-1.34	5.223	0.117	211.86	75.3
chr10	31016187	-1.96	1.143	0.0459	8.71	0.18
chr10	31040973	-2.63	4.325	0.0034	140.11	16.11
chr10	31072968	-1.14	5.226	0.181	183.25	80.28
chr10	3108749	-0.447	1.175	0.645	7.75	2.13
chr10	3110768	1.25	2.417	0.155	5.27	26.26
chr10	31111138	0.261	0.978	0.82	2.44	3.01
chr10	3111378	-0.589	2.704	0.505	23.28	17.18
chr10	31131357	0.815	1.173	0.415	4.48	5.69
chr10	31136351	1.18	1.345	0.216	2.5	10.54
chr10	3122971	3.97	0.826	0.00101	0	7.64
chr10	31320605	-0.828	4.933	0.329	130.25	74.89
chr10	31321479	0.367	1.752	0.708	3.33	9.37
chr10	31372823	-0.873	3.922	0.308	63.08	33.67
chr10	31433311	0.969	0.802	0.325	2.29	5
chr10	31608463	-0.191	2.667	0.826	22.23	19.99
chr10	31611811	-3.23	3.412	0.000646	69.39	1.27
chr10	3162461	1.75	2.516	0.0531	7.22	30.24
chr10	31642707	-3.27	3.036	0.000612	36.29	1.21
chr10	31757384	-0.193	2.124	0.852	13.48	10.38
chr10	31780245	0.178	3.709	0.837	37.05	42.02
chr10	31871031	-1.87	0.875	0.0737	2.86	0.11
chr10	31897644	-1.47	0.458	0.178	2.8	0.06
chr10	31906988	-1.46	0.826	0.159	5.43	0.25
chr10	31909426	2.65	1.952	0.00588	1.27	18.25
chr10	31998055	-1.27	1.939	0.168	7.79	5
chr10	32059425	-0.996	4.664	0.242	129.62	51.95
chr10	32097774	-1.04	4.252	0.228	83.01	36.86
chr10	32125929	0.401	4.473	0.637	69.96	82.14
chr10	32151349	-0.301	4.301	0.73	74.14	49.46
chr10	32166088	-1.78	1.261	0.0716	8.31	0.16
chr10	32216913	1.26	2.689	0.155	3.84	27.35
chr10	32236739	0.814	3.874	0.341	35.29	53.18
chr10	32294103	-0.086	4.463	0.92	68.02	68.11
chr10	3235224	-0.468	4.936	0.581	140.09	84.88
chr10	3239730	0.229	4.652	0.786	92.31	96.37
chr10	32428381	3.59	2.482	0.000282	1.11	32.98
chr10	32478546	2.8	2.391	0.00333	3.42	22.95
chr10	32480002	-0.558	4.762	0.51	117.78	73.49
chr10	32496609	0.039	4.931	0.966	118.41	110.36
chr10	32499415	2.46	2.941	0.00716	6.48	37.89
chr10	32499857	2.32	3.798	0.00963	11.46	78.29
chr10	32545766	-0.834	5.548	0.324	230.42	115.17
chr10	325798	1.49	1.924	0.102	4.81	15.85
chr10	32635149	-1.45	3.142	0.102	48.77	7.65
chr10	32635266	-0.598	5.872	0.477	263.44	171.31
chr10	3264375	1.93	3.206	0.0308	9.49	46.68
chr10	32656932	-0.306	4.941	0.716	120.91	93.04
chr10	32666689	-0.0417	3.708	0.971	55.62	30.71
chr10	32735118	0.396	4.527	0.642	50.83	86.85
chr10	3274291	1.8	0.999	0.0675	1.11	3.66
chr10	3281993	-0.923	5.487	0.276	241.72	116.08
chr10	32939250	-0.558	2.539	0.534	21.13	11.34
chr10	33002688	0.474	0.737	0.682	3.42	3.12
chr10	3301896	2.6	1.725	0.00738	1.37	11.08
chr10	33084706	-0.0989	4.879	0.911	109.65	99.07
chr10	33086511	3.11	1.943	0.00159	0.88	23.68
chr10	33182575	2.84	1.458	0.00443	0.5	9.35
chr10	33243241	0.0453	2.457	0.983	10.73	15.08
chr10	33297836	-0.0851	5.984	0.92	261.46	211.54
chr10	33336768	1.11	1.11	0.257	1.45	4.61
chr10	33355900	4.33	3.167	1.8e-05	1.11	55.43
chr10	3337317	2.69	1.695	0.00586	1.11	15.08
chr10	33395887	1.58	0.492	0.126	0.5	3.83
chr10	333975	3.79	1.588	0.000517	0.07	12.46
chr10	33405333	2.05	3.323	0.0223	8.67	55.87
chr10	33417748	2.33	0.568	0.0349	0.04	4.36
chr10	33421727	1.52	2.2	0.094	3.65	16.64
chr10	33444937	0.574	3.692	0.506	32.53	49.03
chr10	33482454	-0.804	4.309	0.344	94.05	41.57
chr10	33579912	1.19	0.94	0.225	2	2.65
chr10	33608904	1.89	1.165	0.0503	1.37	13.64
chr10	33616924	-0.575	2.116	0.537	15.56	5.47
chr10	33619595	-0.662	5.192	0.434	184.49	90.05
chr10	33624182	-1.43	1.847	0.13	14.15	3.47
chr10	33711396	0.00296	1.047	1	8.35	3.31
chr10	33846682	1.34	1.113	0.172	2.19	4.64
chr10	33930506	3.16	1.035	0.00397	0.07	4.81
chr10	34306397	1.79	1.272	0.0627	1.96	11.36
chr10	3436817	-1.59	0.385	0.156	3.28	0.03
chr10	34371095	1.46	1.533	0.126	4.72	10.23
chr10	34405471	-1.02	0.427	0.353	4.73	0.17
chr10	34408599	2.67	0.637	0.0166	0.07	5.5
chr10	34495185	0.124	1.718	0.917	5.83	9.47
chr10	34511520	-1.9	0.9	0.0677	7.72	0.11
chr10	34512814	-0.74	1.547	0.449	15.96	4.14
chr10	34538756	-0.325	1.852	0.724	14.07	6.33
chr10	34570136	1.29	2.321	0.156	6.05	16.99
chr10	34594279	0.427	3.021	0.623	24.92	33.45
chr10	34680292	-0.544	2.128	0.558	19.11	8.03
chr10	3480353	0.766	0.518	0.472	0.77	2.48
chr10	34811677	-0.711	4.192	0.406	72.6	45.95
chr10	34816149	-1.75	2.783	0.0494	29.78	6.33
chr10	34862814	-2.48	1.985	0.00979	21.42	0.79
chr10	34926604	-1.35	5.279	0.115	213.96	70.33
chr10	34927568	-0.521	5.398	0.537	203.8	121.54
chr10	34944687	-0.0689	4.307	0.939	70.65	60.08
chr10	3494669	-1.13	1.144	0.241	4.5	0.99
chr10	34955402	-0.484	4.676	0.567	95.64	68.84
chr10	34966722	0.83	1.488	0.362	5.99	5.68
chr10	34973609	0.111	3.185	0.908	28.9	30.64
chr10	35012922	-1.61	4.064	0.0631	88.52	21.28
chr10	35021969	0.864	3.018	0.318	10.7	27.57
chr10	3504207	0.39	1.145	0.72	3.48	3.44
chr10	35081124	2.09	2.59	0.0221	4.98	28.06
chr10	3509683	4.55	2.291	3.22e-05	0.07	25.16
chr10	35113987	-1.35	2.32	0.135	27.67	8.12
chr10	35115325	0.696	1.62	0.451	4.98	10.79
chr10	35125411	-0.843	1.701	0.369	14.62	4.14
chr10	35227045	1.33	0.862	0.176	1.62	5.27
chr10	35245851	1.06	0.859	0.28	2.29	5.84
chr10	35248475	-0.387	1.601	0.703	10	6.64
chr10	35250151	-0.00372	2.655	1	20.35	20.36
chr10	35263494	-0.258	0.399	0.865	3.42	0.62
chr10	35274980	0.154	1.289	0.888	7.03	6.74
chr10	35283783	0.0734	4.914	0.932	95.75	109.1
chr10	35316700	0.861	2.474	0.339	14.07	15.44
chr10	35382012	1.29	1.783	0.154	4.81	12.5
chr10	35409422	-0.591	4.141	0.49	83.37	40.23
chr10	35415816	-0.375	5.024	0.659	110.54	103.9
chr10	35485166	-0.32	5.222	0.707	133.22	111.2
chr10	35507584	-0.28	5.337	0.74	161.84	121.98
chr10	35511269	1.81	1.955	0.0556	2.44	11.23
chr10	35512146	1.68	1.501	0.0783	2.6	7.8
chr10	35525884	1.71	3.735	0.0502	20.35	71.85
chr10	35529118	0.0448	4.482	0.962	78.15	83.71
chr10	35541641	1.26	1.135	0.199	3.02	6.91
chr10	35593734	-0.842	1.561	0.384	12.96	2.26
chr10	3564537	0.0931	0.79	1	2.69	0.99
chr10	35668272	0.663	3.754	0.442	27.75	56.42
chr10	35769310	3.16	1.423	0.0019	0.23	9.86
chr10	35791024	0.45	1.482	0.649	4.15	4.68
chr10	35852407	-0.293	5.45	0.728	180.68	138.94
chr10	35863914	2.1	1.879	0.0275	3.84	13.08
chr10	35887497	1.58	2.842	0.0753	12.69	33.67
chr10	35889327	0.975	1.38	0.325	2.44	6.08
chr10	35900881	2.31	2.049	0.0149	2.81	22.6
chr10	35902958	1.35	2.153	0.137	4.77	15.15
chr10	35921145	1.15	0.991	0.242	2.19	4.79
chr10	35924619	-0.284	5.318	0.737	159.59	120
chr10	35929661	-0.0264	2.837	0.987	22.45	21.51
chr10	36070751	1.01	2.495	0.256	13.24	19.88
chr10	36083775	0.904	0.683	0.387	1.96	2.35
chr10	36171839	-0.388	1.088	0.704	3.46	0.84
chr10	3626522	0.154	0.873	0.951	4.73	2.9
chr10	3664864	-1.01	1.669	0.284	10.45	2.53
chr10	37014602	-0.481	1.298	0.643	9.15	3.7
chr10	37068371	0.0674	2.205	0.94	16.3	8.21
chr10	3714521	-0.076	0.87	0.951	2.62	0.88
chr10	37170013	-1.52	3.401	0.0813	63.34	14.82
chr10	37178098	-0.635	4.552	0.454	106.56	59.44
chr10	37189169	-0.843	2.089	0.345	15.16	6.38
chr10	37723227	-0.507	1.707	0.594	9.01	4.79
chr10	3777476	-1.71	3.669	0.0524	60.61	16.65
chr10	37784523	-0.159	1.698	0.886	7.62	8.17
chr10	37814515	-0.724	0.465	0.514	3.45	0.36
chr10	38041419	0.906	1.747	0.327	6	8.99
chr10	38043854	-0.705	3.631	0.41	57.33	29.65
chr10	38047195	1.9	1.073	0.0534	1.11	7.64
chr10	3820222	0.465	1.232	0.624	1.23	2.36
chr10	38226998	2	1.931	0.0348	4.23	21.71
chr10	38228627	1.38	0.807	0.159	1.37	5.04
chr10	3823796	-4.83	4.188	1.96e-06	143.02	0
chr10	38265308	0.107	2.658	0.927	11.33	21.48
chr10	38265718	-0.493	5.896	0.558	255.4	176.24
chr10	38277638	-0.0625	2.685	0.957	29.71	21.41
chr10	38281274	1.18	2.397	0.185	4.78	21.45
chr10	3828345	0.798	1.831	0.393	2.43	4.5
chr10	38655049	-1.49	3.356	0.0895	58.21	12.57
chr10	38679822	-0.398	2.016	0.688	13.23	10.54
chr10	38692818	2.66	1.007	0.0135	0.04	11.18
chr10	38770806	0.221	0.674	0.887	3.84	2.19
chr10	3881593	0.818	1.434	0.367	2.98	6.91
chr10	3944452	-1.47	3.265	0.0943	36.3	11.6
chr10	3951401	0.902	0.91	0.361	2.4	3.83
chr10	402712	-2.73	1.679	0.00655	13.88	0.17
chr10	4193820	0.726	1.788	0.438	6.97	8.26
chr10	4216571	2.66	1.438	0.00723	0.58	15.98
chr10	42673945	-0.726	2.321	0.423	18.25	15.1
chr10	42688103	-0.0549	2.631	0.97	24.23	20.56
chr10	4277083	2.38	1.214	0.0155	0.36	5.73
chr10	42924183	1.31	3.422	0.133	23.95	45.4
chr10	43079261	2.05	1.469	0.0335	0.62	6.96
chr10	4309767	1.51	1.444	0.113	3.74	10.13
chr10	43140618	5.62	1.814	7.13e-06	0	13.96
chr10	43145781	1.38	1.287	0.148	3.42	3.99
chr10	43186193	1.33	2.437	0.134	10.5	27.12
chr10	43202893	1.67	1.094	0.0893	1.65	4.02
chr10	43248787	1.58	3.573	0.0703	23.09	66.71
chr10	43256741	2.18	0.925	0.0295	0.5	8.08
chr10	43322851	0.1	0.951	1	2.08	3.47
chr10	43352731	1.6	0.751	0.105	0.88	4.16
chr10	43360245	1.33	2.282	0.144	9.15	22.88
chr10	43362297	0.861	4.053	0.313	46.55	81.34
chr10	43471252	2.18	2.985	0.0167	9.69	46.92
chr10	43542195	2.55	1.079	0.0105	0.35	7.48
chr10	43566286	3.67	0.935	0.0016	0.01	11.46
chr10	43571128	1.3	1.646	0.172	5.23	10.98
chr10	43574551	0.578	3.73	0.499	37.13	46.96
chr10	43589041	0.923	1.718	0.317	10.01	11.15
chr10	43601106	-0.352	6.008	0.676	309.16	220.95
chr10	43605295	1.29	0.834	0.191	0.5	5.04
chr10	43610569	2.41	0.635	0.0282	0.1	3.98
chr10	43666131	1.91	2.032	0.0417	2.44	11.17
chr10	43692736	2.26	1.542	0.0198	1.12	14.57
chr10	43693592	0.992	3.194	0.255	15.6	46.51
chr10	43697763	1.09	4.586	0.202	55.76	121.35
chr10	43699609	2.71	2.837	0.00344	1.23	42.2
chr10	43700556	-0.353	5.052	0.678	156.09	101.02
chr10	43700799	0.321	2.714	0.722	13.28	17.1
chr10	43717019	1.05	2.811	0.232	15.02	34.03
chr10	43751488	0.853	4.862	0.313	81.64	136.64
chr10	43759074	1.92	0.598	0.0552	0.35	4.58
chr10	43761495	2.01	2.313	0.0274	5.99	23.03
chr10	43788851	0.00181	5.166	1	131.4	115.49
chr10	43808232	5.02	2.74	5.16e-06	0.07	44.48
chr10	43812742	2.09	1.735	0.0283	1.77	14.3
chr10	43814564	2.51	1.32	0.0108	0.58	8.04
chr10	43844095	0.672	6.328	0.423	242.27	999
chr10	43857933	-3.92	1.89	0.000184	9.25	0
chr10	43872510	-0.539	2.953	0.534	34.52	17.97
chr10	43872971	4.9	2.06	1.95e-05	0.01	25.35
chr10	43876286	3.37	2.481	0.00057	1.65	23.84
chr10	43886359	0.00813	3.82	1	46.17	41.34
chr10	43903684	1.39	2.894	0.119	4.62	30.16
chr10	43916226	-1.28	2.377	0.152	10.08	2.73
chr10	43932190	0.634	4.498	0.457	40.32	95.36
chr10	43950988	1.22	2.084	0.174	1.23	11.01
chr10	43951290	0.291	5.678	0.729	164.47	210.9
chr10	43957521	0.428	5.168	0.611	99.42	143.01
chr10	44162858	2.3	1.577	0.0167	1.62	10.88
chr10	44167276	-0.298	5.349	0.723	162.53	120.09
chr10	44179139	0.582	3.792	0.496	37.2	45.49
chr10	44182056	1.24	1.384	0.193	3.24	6.29
chr10	44185688	0.0226	5.084	0.981	115.87	129.23
chr10	44186119	-1.26	2.16	0.158	18.51	6.66
chr10	44280893	1.41	2.637	0.112	10.26	25.39
chr10	443609	-1.3	0.715	0.223	6.77	0.25
chr10	44381477	-1.43	2.219	0.116	16.35	1.52
chr10	44400417	-0.0375	1.419	1	6.11	3.19
chr10	44418314	-0.522	2.172	0.57	17.73	9.12
chr10	44525822	-1.85	3.859	0.0355	75.85	15.79
chr10	44542378	-0.449	1.064	0.658	4.98	1.3
chr10	44667062	2.13	2.153	0.0235	4.73	20.36
chr10	44711080	2.23	0.498	0.0433	0.14	5
chr10	44755996	-2.1	1.176	0.0396	4.03	0.04
chr10	44779803	1.94	2.057	0.0385	2.44	16.55
chr10	44802422	0.373	2.066	0.679	11.04	10.16
chr10	44806629	0.0115	4.88	0.99	121.86	115.15
chr10	44806674	2.09	4.476	0.0173	24.2	138.38
chr10	44834929	1.4	0.994	0.155	1.8	4.06
chr10	44839504	0.0807	1.475	0.967	2.09	6.2
chr10	44840365	2.33	1.397	0.0173	1.11	10.73
chr10	44857663	2.09	1.212	0.0319	1.11	9.12
chr10	44866259	-1.69	1.282	0.0862	15.96	0.62
chr10	44882184	-0.418	5.35	0.621	198.93	140.64
chr10	44952900	2.84	1.151	0.005	0.23	8.42
chr10	44961101	1.04	1.132	0.289	2.81	5.92
chr10	45002043	1.86	1.485	0.0527	1.6	8.99
chr10	45009316	2.57	1.238	0.00956	0.28	7.37
chr10	45013267	1.77	3.035	0.0463	10.19	37.4
chr10	45085186	1.76	1.072	0.0725	1.37	6.33
chr10	45185023	1.97	1.121	0.0459	1.11	7.02
chr10	45229744	1.69	0.81	0.0876	0.7	4.58
chr10	45316220	0.431	1.39	0.66	9.71	4.82
chr10	45316994	2.33	0.568	0.0349	0.1	5.01
chr10	45348793	-0.805	1.082	0.41	8.35	1.08
chr10	45353389	-0.478	5.439	0.571	195.89	128.14
chr10	45360463	-0.00486	5.688	0.998	194.01	189.37
chr10	45374651	1.3	1.921	0.154	3.1	14.3
chr10	45420821	0.546	3.762	0.526	40.83	39.34
chr10	45426513	1.88	0.948	0.0572	0.17	6.14
chr10	45428325	-0.747	5.989	0.376	313.09	166.67
chr10	45459055	-1.01	2.775	0.247	22.35	4.49
chr10	45461339	-1.46	1.764	0.112	6.5	1.04
chr10	45462381	0.244	2.488	0.788	15.56	10.11
chr10	45470565	-0.223	5.571	0.793	199.04	162.77
chr10	45471184	-1.94	2.117	0.0342	9.25	0.37
chr10	45474384	0.658	2.505	0.456	7.57	17.82
chr10	45486008	3.5	4.257	0.000183	7.99	128.73
chr10	45490101	-0.474	1.483	0.623	9.23	2.86
chr10	45496346	-0.472	2.277	0.597	13.43	2.59
chr10	45504178	1.94	4.194	0.027	23.01	100.45
chr10	45504256	0.289	5.517	0.733	157.14	182.31
chr10	4555208	0.538	3.071	0.53	17.08	32.6
chr10	45651436	3.66	2.647	0.000212	1.37	30.99
chr10	45730836	0.0387	5.006	0.965	117.4	113.25
chr10	45745697	0.121	4.554	0.889	68.79	76.09
chr10	45777703	-0.496	1.914	0.579	10.05	3.29
chr10	45804399	0.764	4.364	0.371	53.21	80.64
chr10	45805761	0.395	1.767	0.686	8.22	4.43
chr10	45848226	1.18	2.981	0.178	5.92	34.5
chr10	45871631	1.97	1.97	0.0356	2.09	14.65
chr10	45938228	2.46	2.298	0.00939	3.24	28.25
chr10	45960607	-0.455	5.992	0.588	296.64	190.39
chr10	46061459	-0.329	1.111	0.748	6	1.71
chr10	46090433	0.223	3.121	0.81	18.54	16.01
chr10	46168111	-1.78	4.735	0.0404	139	49.75
chr10	462145	0.109	1.184	0.92	6.51	4.14
chr10	46230509	0.0228	2.411	1	19.68	18.83
chr10	46527084	-1.09	2.14	0.231	26.72	8.67
chr10	4693017	-1.34	0.743	0.205	5.76	0.25
chr10	46951447	0.6	5.368	0.476	125.9	185.22
chr10	46962708	1.69	4.916	0.0498	49.07	167.63
chr10	46983612	1.14	3.76	0.189	27.24	58.56
chr10	46983822	2.21	6.404	0.0113	116.55	999
chr10	46983875	2.33	5.765	0.00813	76.75	999
chr10	4698969	-0.505	4.891	0.55	126.62	83.68
chr10	47004403	2.23	3.751	0.0123	15.83	62.95
chr10	47025038	3.63	2.407	0.000263	0.45	19.76
chr10	47081148	1.38	5.298	0.105	69.38	195.95
chr10	47089958	1.67	2.147	0.0654	3.55	12.04
chr10	47151354	3.42	1.39	0.00115	0.14	12.95
chr10	47151540	2.61	2.255	0.00575	3.84	29.13
chr10	47336930	1.28	2.728	0.149	13.79	28.44
chr10	47377651	1.04	2.245	0.238	10.5	25.84
chr10	4750779	1.59	3.31	0.0707	15.04	49.9
chr10	47533691	3.16	0.504	0.00712	0.01	6.28
chr10	47592231	3.52	2.416	0.000374	1.11	27.51
chr10	47594520	2.28	2.825	0.0124	3.84	30.76
chr10	47599965	0.159	5.688	0.85	185.81	201.29
chr10	47600685	1.99	3.95	0.0239	18.77	80.95
chr10	47627510	1.15	4.484	0.179	53.62	115.5
chr10	47644980	3.62	3.314	0.000188	2.5	57.45
chr10	47665711	1.93	1.877	0.0416	4.23	15.13
chr10	47696459	2.03	2.996	0.0227	7.99	33.18
chr10	48038902	0.587	0.583	0.595	2.29	2.48
chr10	4809437	0.337	3.883	0.691	54.74	50.03
chr10	4813554	1.06	2.953	0.228	15.3	29.91
chr10	48335113	1.44	1.632	0.132	4.73	10.07
chr10	48364020	3.02	1.13	0.005	0.14	8.42
chr10	48377974	1.65	4.8	0.0566	42.34	133.88
chr10	48384924	2.18	2.011	0.021	3.98	16.55
chr10	48398605	0.354	5.603	0.673	172.44	204.77
chr10	48399753	2.39	1.339	0.0148	0.7	6.05
chr10	48406939	3.99	1.519	0.000345	0.03	13.6
chr10	48423225	5.59	0.913	6.31e-05	0	7.6
chr10	48427052	-0.641	5.579	0.447	232.91	136.35
chr10	48429739	1.06	3.065	0.225	12.96	34.01
chr10	48469860	1.41	2.085	0.118	4.15	16.42
chr10	48478682	4.03	2.989	5.44e-05	0.17	42.61
chr10	48501588	0.95	2.029	0.3	9.15	11.74
chr10	48513515	1.94	1.097	0.0495	0.84	7.88
chr10	4857638	0.22	5.232	0.795	136.63	156.3
chr10	4858235	1.08	3.326	0.217	22.97	42.8
chr10	48586263	1.47	1.6	0.123	3.45	7.36
chr10	48627832	2.07	1.296	0.0332	0.98	9.24
chr10	48714429	-1.12	2.129	0.216	22.52	8.17
chr10	4881749	2.87	1.845	0.00327	1.11	15.54
chr10	4891084	3.26	2.791	0.00073	1.45	28.84
chr10	4892037	0.979	7.176	0.245	999	999
chr10	4892069	1.77	4.489	0.0412	38.52	140.04
chr10	49368919	1.63	0.528	0.113	0.5	4.2
chr10	49423697	1.23	4.607	0.152	38.78	117.16
chr10	49441888	0.849	1.452	0.35	3.69	8.38
chr10	49497881	-0.35	5.428	0.677	190.79	124.08
chr10	49518147	-0.415	4.089	0.628	57.72	32.87
chr10	49540771	-0.0616	1.508	0.968	9.42	2.08
chr10	49571758	0.353	5.405	0.675	141.8	153.45
chr10	49592391	0.902	2.156	0.312	5.83	11.04
chr10	49614393	4.08	2.247	7.22e-05	0.23	18.57
chr10	49625121	2.95	2.292	0.00224	2.29	26.62
chr10	49652544	2.1	4.08	0.0177	22.97	95.07
chr10	49667860	3.86	1.408	0.000519	0.03	12.01
chr10	49671812	2.93	2.431	0.00225	2.4	23.54
chr10	49679278	3.8	2.309	0.00016	0.28	20.66
chr10	49680778	1.06	1.381	0.267	4.73	1.03
chr10	49713649	2.75	3.62	0.00255	14.47	73.47
chr10	49714703	4.7	4.29	2.75e-06	2.5	140.59
chr10	49714771	2.5	5.823	0.00467	63.07	999
chr10	49718169	-0.0349	3.864	0.974	54.78	38.14
chr10	49732507	2.18	3.838	0.0145	17.73	89.56
chr10	49744040	1.11	1.837	0.221	10.01	12.5
chr10	49760075	-0.225	5.189	0.792	157.11	108.62
chr10	49816372	-0.851	5.157	0.316	186.66	85.12
chr10	49823039	0.0907	2.237	0.922	13.23	9.58
chr10	4985231	2.6	1.725	0.00738	1.37	15.34
chr10	49857799	-1.64	2.053	0.0792	19.81	3.13
chr10	49864426	0.0548	6.177	0.949	307.15	300
chr10	49864481	0.0191	6.596	0.983	999	999
chr10	49866494	-0.414	5.941	0.623	286.72	183.89
chr10	49868047	-0.245	4.09	0.778	66.86	55.07
chr10	49906594	-0.733	2.405	0.411	21.42	6.13
chr10	49909384	-2.51	3.549	0.00579	65.65	6.08
chr10	49954122	4.39	2.54	2.26e-05	0.13	36.05
chr10	49959812	1.5	1.069	0.124	0.42	3.66
chr10	49973318	-1.11	3.115	0.2	31.45	9.7
chr10	49987479	1.34	0.778	0.173	1.27	2.95
chr10	50029333	2.67	2.537	0.00482	2.69	29.13
chr10	50093620	2.24	3.073	0.0138	6.27	38.62
chr10	50157560	0.943	1.36	0.342	4.98	5.87
chr10	50184442	0.588	3.796	0.492	41.11	52.76
chr10	50185094	2.39	1.339	0.0148	0.31	8.53
chr10	50189558	0.657	5.077	0.437	96.67	153.72
chr10	50191880	0.223	1.58	0.847	8.88	8.17
chr10	50209547	3.34	3.737	0.000386	5.43	84.89
chr10	50220850	2.21	1.076	0.0266	0.03	4.57
chr10	5024462	1.56	4.106	0.0725	35.48	84.88
chr10	50245570	3.55	1.587	0.000928	0.14	7.04
chr10	50340525	1.7	1.207	0.0765	1.27	4.14
chr10	50369808	2	3.928	0.0232	11.98	71.87
chr10	50372810	1.34	4.443	0.12	32.65	100.91
chr10	50378746	0.121	1.626	0.941	2.25	1.08
chr10	50385101	0.945	2.325	0.288	5.34	14.97
chr10	50392816	0.607	1.948	0.527	4.23	4.77
chr10	50426731	2.51	2.716	0.00647	3.9	35.33
chr10	50430479	2.16	1.998	0.0219	3.02	12.81
chr10	50446214	3.89	1.427	0.000484	0.03	8.63
chr10	50476418	2.33	2	0.014	1.94	15.51
chr10	50482387	2.99	1.283	0.00314	0.23	8.76
chr10	50489672	3.56	3.324	0.000226	2.69	64.12
chr10	50496020	-0.212	1.342	0.857	11.79	1.56
chr10	50508721	4.41	3.534	1.15e-05	0.05	62.68
chr10	50532972	1.19	1.933	0.19	7.29	11.5
chr10	50568031	1.15	0.832	0.242	1.96	2.88
chr10	5057369	2.24	2.295	0.0169	3.9	19.19
chr10	50573922	1.8	2.481	0.0481	4.03	25.72
chr10	50587856	3.04	3.175	0.00112	3.17	54.72
chr10	50602013	1.08	1.155	0.272	2.81	6.66
chr10	50615784	-0.254	5.609	0.763	204.92	158.66
chr10	50616677	2.27	3.86	0.011	16.92	82.85
chr10	50618048	0.796	1.556	0.384	9.41	6.95
chr10	50626573	1.01	2.637	0.259	13.15	25.25
chr10	50720465	0.225	5.07	0.791	119.98	110.73
chr10	50727231	0.218	4.964	0.798	100.95	110.44
chr10	50766437	0.829	0.936	0.403	2.6	4.84
chr10	50799717	1.05	0.685	0.286	0.77	2.26
chr10	50801273	-0.3	5.427	0.722	191.21	130.17
chr10	50802761	0.11	5.461	0.898	155.54	161.02
chr10	50821043	1.33	1.181	0.175	2.4	5.44
chr10	50824763	0.876	1.152	0.378	2.5	4.41
chr10	50827896	2.81	1.565	0.00436	0.67	17.97
chr10	50903273	2.49	0.874	0.0209	0.23	3.38
chr10	50953145	2.83	2.103	0.00331	1.8	26.26
chr10	50991894	2.6	1.259	0.00888	0.5	9.73
chr10	5132237	-0.375	2.196	0.685	17.19	7.37
chr10	5137018	1.78	3.113	0.0461	10.94	40.11
chr10	51497173	3.55	1.587	0.000928	0.14	14.11
chr10	51559571	3.11	1.943	0.00159	0.88	19.84
chr10	51565095	0.315	4.208	0.713	54.72	58.47
chr10	51565148	-0.169	4.45	0.843	61.97	47.89
chr10	51567046	-0.171	5.211	0.842	141.77	108.36
chr10	51572213	0.562	4.618	0.509	53.81	99
chr10	51823021	1.03	2.555	0.249	13.79	21.18
chr10	51835510	-0.708	2.282	0.439	27.02	11.36
chr10	52031812	2.76	2.879	0.00288	3.69	22.81
chr10	52035626	0.165	5.33	0.845	138.27	142.36
chr10	52051454	0.93	4.7	0.273	69.01	113.49
chr10	52070768	1.37	4.16	0.112	30.94	74.66
chr10	52127704	1.25	3.439	0.152	18.12	36.34
chr10	52176321	0.598	2.629	0.496	14.78	18.24
chr10	52181212	0.286	4.918	0.738	83.59	113.46
chr10	52312755	1.14	3.606	0.187	18.8	51.12
chr10	52314829	1.75	3.642	0.0448	15.36	50.59
chr10	52321723	1.2	4.48	0.162	47.94	90.27
chr10	52334304	4.16	2.633	4.35e-05	0.47	28.67
chr10	52374482	1.9	3.232	0.0332	12.62	37.52
chr10	52381915	0.509	4.008	0.553	29.09	51.57
chr10	52382602	0.0754	1.938	0.952	6.12	2.23
chr10	52384290	0.308	2.844	0.733	6.44	18.08
chr10	52385137	0.511	4.536	0.545	53.77	86.89
chr10	52413130	0.0688	4.515	0.939	76.61	65.84
chr10	5241591	1.71	1.519	0.0741	2.6	11.4
chr10	52420089	-0.217	4.352	0.8	77.88	72.61
chr10	52427345	2.07	0.976	0.0368	0.58	6.11
chr10	52428852	2.98	2.139	0.00214	1.65	23.34
chr10	52439237	1.2	0.591	0.243	0.55	3.83
chr10	52443141	2.75	0.701	0.0135	0.07	8.17
chr10	52457770	4.42	0.708	0.000554	0	6.91
chr10	5252420	0.3	1.808	0.768	8.98	12.86
chr10	52534815	0.589	1.519	0.52	4.76	9.47
chr10	52548901	0.599	3.586	0.485	27.6	49.31
chr10	52650883	-0.429	2.779	0.621	23.54	16.12
chr10	52697480	0.73	3.252	0.398	28.25	29.18
chr10	52748659	1.09	3.129	0.211	19.38	32.03
chr10	52761561	0.586	4.004	0.494	44.62	64.95
chr10	52770855	0.502	4.224	0.553	58.18	66.22
chr10	52823609	-1.2	3.28	0.173	51.34	14.29
chr10	53128894	-0.417	1.767	0.658	17.15	5.44
chr10	53149287	-1.48	4.74	0.086	156.82	44.05
chr10	53182557	-1.54	3.69	0.0768	69.67	18.25
chr10	5325652	0.096	4.443	0.914	76.01	67.49
chr10	5336247	0.943	3.236	0.281	25.09	47.39
chr10	53653238	-3.27	2.478	0.000869	32.05	0.48
chr10	53720353	-1.07	3.631	0.212	51.33	23.3
chr10	53764277	-0.485	3.024	0.583	35.94	18.77
chr10	53826357	-0.395	0.469	0.746	3.02	0.62
chr10	5385726	2.13	2.095	0.0236	2.09	17.82
chr10	53975696	-0.464	4.969	0.582	141.07	91.99
chr10	54068129	-1.01	3.351	0.243	54.34	19.57
chr10	5407317	2.03	0.814	0.0423	0.5	5.01
chr10	54074340	-1.58	2.786	0.0776	37.17	10.54
chr10	54128692	-3.34	0.48	0.00455	10.3	0
chr10	54248850	-0.792	3.065	0.365	34.75	17.18
chr10	5426172	0.0426	4.334	0.963	68.99	72.14
chr10	54326932	-0.174	1.637	0.882	11.04	5.44
chr10	54355197	0.00609	1.775	1	15.07	7.02
chr10	54404615	-1.79	4.125	0.0402	102	21.18
chr10	54489472	-1.36	3.395	0.121	52.1	13.08
chr10	54500790	-1.3	4.385	0.129	116.39	36.11
chr10	54538665	0.776	1.745	0.404	6.48	13.28
chr10	54540053	-1	5.055	0.239	170.55	74.33
chr10	54577881	-2.77	3.888	0.00237	85.32	6.51
chr10	54644195	-1.85	4.781	0.0335	159.98	38.66
chr10	54709860	-2.89	2.706	0.0022	39.9	1.91
chr10	54710540	-1.69	0.456	0.126	4.58	0.03
chr10	54711773	-4.12	4.171	2.52e-05	130.19	2.1
chr10	54723933	-3.81	1.549	0.000369	19.68	0
chr10	5476161	-0.0459	4.67	0.96	82.65	75.48
chr10	5484217	0.0686	4.773	0.938	98.64	93.91
chr10	5491965	4.7	2.183	2.58e-05	0.03	16.35
chr10	54969894	-2.45	2.689	0.00879	35.57	0.9
chr10	55058388	-1.42	0.559	0.2	3.17	0.11
chr10	55075676	-1.35	0.956	0.179	8.61	0.48
chr10	55213158	-2.11	1.851	0.0253	25.82	1.18
chr10	55361219	-0.73	4.779	0.39	131.9	73
chr10	55546189	0.0266	1.671	1	8.98	5.44
chr10	55599399	-0.855	2.785	0.335	29.17	10.33
chr10	55606759	-2.76	0.894	0.0082	4.23	0
chr10	5565064	5.24	1.45	3.02e-05	0	11.5
chr10	557130	-0.86	5.405	0.308	202.56	112.58
chr10	55757905	-2.35	2.443	0.0109	33.66	1.86
chr10	5579391	3.32	0.64	0.00448	0.01	5.3
chr10	55893158	-2.23	2.512	0.0163	35.09	2.95
chr10	56162548	-2.31	2.895	0.0117	48.27	6.74
chr10	5624920	2.27	2.773	0.0133	4.35	34.01
chr10	5632266	1.91	2.321	0.0362	2.92	16.15
chr10	56408819	-1.27	0.459	0.244	2.62	0.11
chr10	56476084	-2.88	0.991	0.00619	9.75	0
chr10	5649035	1.34	2.322	0.141	6.8	20.09
chr10	56561022	-3.08	2.095	0.00199	21.97	0.25
chr10	5665291	-0.546	5.573	0.518	213.01	143.25
chr10	56700371	-1.69	1.533	0.0741	12.2	0.84
chr10	5671991	-0.532	5.7	0.528	226.98	151.88
chr10	56745683	-1.68	3.077	0.0584	53.28	9.73
chr10	56851670	-0.568	3.923	0.507	69.58	33.34
chr10	56893954	-2.41	0.994	0.0228	6.04	0.03
chr10	5701916	2.3	1.577	0.0167	0.52	8.86
chr10	57023875	-2.16	3.731	0.0156	82.68	15.11
chr10	5706030	2.46	1.005	0.0147	0.35	6.83
chr10	57260911	-3.42	3.722	0.00031	95.78	4.82
chr10	5727662	-0.309	4.426	0.718	74.09	57.94
chr10	5728007	-0.752	2.377	0.398	18.12	3.8
chr10	572917	0.415	2.718	0.632	25.52	19.88
chr10	57389638	0.225	1.547	0.844	6.11	6.11
chr10	57391164	-1.97	1.813	0.0365	16.88	1.4
chr10	57428273	-1.55	2.462	0.0839	26.2	5.22
chr10	57500720	-1.93	2.05	0.0363	20.88	2.48
chr10	5757955	-0.874	1.252	0.352	8.47	1.35
[truncated: 68,587 more rows]
