# Supplementary material for: Differential chromatin profiles partially determine transcription factor binding
Source: PLoS One. 2017 Jul 13;12(7):e0179411. doi: 10.1371/journal.pone.0179411 (PMC5509100; doi:10.1371/journal.pone.0179411)
Supplement: S1 Dataset — (ZIP) [file pone.0179411.s002.zip › data.tables/CTCF_DNase.csv]

chr	coord	PIQ.GM.rep1	PIQ.GM.rep2	PIQ.K.rep1	PIQ.K.rep2
chr10	91140	-0.838047762299427	-0.906009596370141	-0.844317282768851	-0.801506460573538
chr10	92141	-0.912626125643148	-0.81697408046909	-0.921876206264992	-1.00453420618925
chr10	94163	-0.784483230691367	-0.851171107902908	-0.760504561545783	-1.08210867649619
chr10	129077	-0.627662500581038	-0.582441475530464	-0.722831296905468	-0.599916166499526
chr10	134334	-0.767495734391781	-0.673355248192752	-0.915604156978362	-1.07769445495096
chr10	134471	-0.729616668175385	-0.533946235892685	-0.702044882361848	-0.356398979307724
chr10	247083	-0.653174183556282	-0.719745021390555	-0.711506219584051	-0.534412138243363
chr10	277885	-0.95403606483756	-0.932589629359911	-0.96908338091929	-0.81001377758069
chr10	281502	-0.716472037597057	-0.855178022470112	-0.980961924986004	-0.788242801551622
chr10	297227	-0.836448160680362	-0.775088711967449	-0.658850979663507	-0.994512927116611
chr10	310263	-0.666448249784774	-0.885329781964348	-1.01761318440717	-0.64276913913278
chr10	325792	-0.421219675682242	-0.567344283200324	-0.456660175700711	-0.213348371923759
chr10	371125	-0.602237451713916	-0.754708869564694	-1.03153990042361	-1.12196829976947
chr10	401100	-0.342706427645574	-0.700144036799248	-0.897820474505236	-1.15635527688208
chr10	413661	-0.718774894700194	-0.505259845371226	-0.705268473194245	-1.02071706675159
chr10	415245	-0.370631971018309	-0.555389827860469	-0.90107047287034	-1.0393511259195
chr10	441497	-0.177117149342738	-0.666860896019901	-0.913034472762229	-0.900540519373848
chr10	462136	-0.0982927032015403	-0.548479051070225	-0.21292808707798	0.0397424008805456
chr10	517128	-0.434298703423085	-0.783395996221246	-0.887974469224048	-0.973478059928784
chr10	557125	1.500393717746	1.77567521657002	1.56521784517467	1.78092103560454
chr10	583642	-0.75242994647423	-0.879065803724046	-0.915141347355292	-0.620404143547031
chr10	588195	-0.434062641240936	-0.27104765440327	-0.66385842360271	-1.41780570063956
chr10	634232	-0.60038907568782	-0.536971599575378	-0.857293801556011	-0.856888230301539
chr10	669110	-0.761920671077316	-0.783647692066639	-0.952709947720629	-1.26616015144514
chr10	669225	-0.664896950724383	-0.897167174221995	-0.743087026571989	-0.820686256508118
chr10	684860	-0.249231598386003	-0.56807135353862	-1.10255509921975	-1.07872575315775
chr10	726039	-0.665037867486434	-0.337850410368527	-0.895213337568509	-0.531301355286076
chr10	732547	-0.0671757917728433	-0.579604354402637	-0.712219925724893	-1.0252964638583
chr10	821898	-0.752747545289721	-0.583998383302267	-0.627378524982648	-0.842933612124626
chr10	835430	-0.288116341620905	-0.477305606850067	0.666427342853267	-2.44409182629965
chr10	885192	-0.849468928760968	-0.831360780473376	-0.886626080877945	-1.00332528421036
chr10	893929	-0.573398776373051	-0.669478629346827	-0.770089640012994	-0.147651947740202
chr10	917271	-0.12448397639756	-0.536197106786653	-1.00679976825912	-0.530973471557293
chr10	933884	-0.956502165995865	-0.992555540247421	-0.948816550689099	-1.00166450092716
chr10	997619	-0.791288923825638	-0.817551964571225	-0.868966886691299	-0.897527786942567
chr10	1018289	-0.666892725712295	-0.870560191444144	-0.939581875411384	-0.789554983205867
chr10	1041739	-0.673390304645451	-0.773707642765414	-0.695901594396734	-0.303619339588489
chr10	1062193	-0.832486633923159	-0.747032396009883	-0.914032851221446	-0.842140275578794
chr10	1147030	-0.135341477955032	-0.403769363431681	0.0698533648223532	0.394334950428241
chr10	1156195	1.51903517961381	0.857950818386682	1.35678504191977	1.33618184802945
chr10	1188727	0.0969813684949039	-0.204920535003305	-0.315176932362249	0.217833603806093
chr10	1219070	-0.743955588676331	-0.696573407953809	-0.851487293650298	-0.962213968922601
chr10	1220520	-0.553961072042832	-0.603931117042759	-0.785343567229676	-0.980523480457278
chr10	1226921	-0.292515979947306	-0.767255793203507	0.470933393241467	0.726717635884982
chr10	1231955	-0.80226980734105	-0.320588829824599	-1.15534394642086	-1.03435239438937
chr10	1253488	-0.663161810311649	-0.682468035233421	-0.791227447418372	-0.794455131095992
chr10	1254616	-0.262770129806187	-0.502086029339372	-0.541839478593452	-0.783144059191737
chr10	1282780	-0.511803194121905	-0.67506036535694	-1.06517931887443	-0.93407181694636
chr10	1283901	-0.522513572322518	-0.61548201757664	-0.89939333565324	-1.08892550647008
chr10	1316968	-0.61442174472541	-0.603631012001909	-0.89559922543224	-0.960135225557396
chr10	1317395	-0.723817862483533	-0.172167363650533	-0.931773117128955	-1.02744586776425
chr10	1339916	-0.267456763654116	-0.364025720599458	-0.679071869813622	-0.856094317908625
chr10	1350439	-0.575583661942278	-0.850904861772662	-0.789255073384205	-0.977031103359344
chr10	1351356	0.103429223363465	-0.536715532466152	-0.695626136011811	-0.232130578541728
chr10	1355134	-0.602164323036922	-0.643941681351658	-0.759295975546233	-1.05550878750065
chr10	1359915	-0.528627567213428	-0.755447822157068	-0.823445516007859	-0.660967331112426
chr10	1388468	-0.604421283365545	-0.631029027474063	-0.870818845518961	-1.00482218468866
chr10	1401749	0.0872412277135356	-0.124872739272585	-0.906045218207623	-1.04926627969243
chr10	1402383	-0.364093080294609	0.00637187417530354	1.00646179999717	1.37074079521116
chr10	1414593	-0.607744396737169	-0.59136729758561	-0.503719866298102	-0.252382432106596
chr10	1442029	-0.791289992465027	-0.617559343699708	-0.477256696270287	-0.548281704635061
chr10	1449719	-0.569663051056677	-0.532944946476987	-0.545365489818157	-0.695536964603452
chr10	1453600	-0.702816757046951	-0.537567284319482	-0.613300286121988	-1.0898325653891
chr10	1463236	1.29511643979556	1.34523320408611	1.14355551204702	1.83408082641394
chr10	1480600	-0.777744803473726	-0.855037994833894	-0.9169463751267	-1.37233259983927
chr10	1480736	-0.847126696631574	-0.907843537396427	-0.99417330892467	-1.22687110652601
chr10	1480782	-0.862321878628911	-0.811259838386825	-1.02021699729197	-0.986403804142651
chr10	1480918	-0.906911777945411	-0.800912308408638	-0.93526327857407	-0.744211105819686
chr10	1481009	-0.954008163339309	-0.894299255304371	-0.998263535641757	-1.18656114031993
chr10	1481145	-1	-0.851041025753585	-0.947954594728886	-1.09821138216243
chr10	1481281	-1	-0.849959470604217	-0.963802406984579	-1.02887403325782
chr10	1481372	-0.966140320879078	-0.646751910041575	-1.01060789095218	-0.995554398489348
chr10	1481463	-0.965022407489756	-0.748595994046469	-1.02974083773036	-1.04862996944553
chr10	1481554	-0.963583207255668	-0.795711458997485	-0.980684738244061	-1.00676464825233
chr10	1481645	-0.955169687607297	-0.869108201438086	-0.843806487966752	-0.777539949644085
chr10	1481736	-0.907934964016292	-0.91880130410995	-0.994076736523566	-0.955021997012923
chr10	1481827	-0.913791323327436	-0.943784041203499	-1.03482639776423	-1.22662952537116
chr10	1481873	-0.908573637693643	-0.88087111309356	-1.0226160969932	-1.12004762866978
chr10	1481919	-0.857190971546041	-0.787725012762993	-0.965906693747114	-0.867445598082474
chr10	1482010	-0.87472302007386	-0.876751384846141	-0.885892294619921	-0.956294125832016
chr10	1482238	-0.843031303746821	-0.871931658601879	-0.864395923493251	-0.981247737499848
chr10	1482284	-0.917805729464406	-0.862606839086345	-0.955341973712692	-1.00183111382643
chr10	1513501	-0.624170399714377	-0.920329725652331	-0.765703088051032	-0.965008994164366
chr10	1516848	-0.595553746841373	-0.48775230897586	-0.864941360034876	-1.21421197461859
chr10	1580910	-0.329801712599793	-0.454798684360126	-0.697752380767566	-1.08313180801133
chr10	1586756	-0.8284215084157	-0.733294636246538	-0.962605197226326	-0.944409381490505
chr10	1600097	-0.244166491088085	-0.896684384235286	-0.957508647068579	-1.14597420851581
chr10	1624464	-0.378186076206708	-0.687044887998413	-0.941625402589734	-0.747503349047443
chr10	1670053	-0.619197504657914	-0.605859620460738	-0.658178097118981	-0.850501547524245
chr10	1671977	-0.72061293827634	-0.140579775457609	-0.871690163521396	-0.500606233783117
chr10	1680170	-0.571977369860551	-0.784331731729627	-0.965668380384549	-0.786933702950188
chr10	1699785	-0.406720794109931	-0.708531254569346	-0.663442158421291	-0.571117709479714
chr10	1757938	0.32113717439505	-0.272218093980851	-0.900142283782747	-1.42537451189859
chr10	1758104	0.846248560586695	0.597513628489897	-0.239192157445898	0.592922093723741
chr10	1760951	-0.760170955067331	-0.704776822102086	-0.78722690006424	-0.804777736440472
chr10	1778897	0.205537417103442	-0.14281594374292	-0.722855215211884	-0.779690105237793
chr10	1786987	-0.296741441431554	-0.612290421689287	-0.935296466536812	-0.918050815816017
chr10	1797923	0.126222480211735	0.42091659371805	0.631632426596334	1.25595185331264
chr10	1814137	-0.49931891978646	-0.809132022435207	-1.03686172621961	-0.843481916895349
chr10	1848224	-0.485354371346476	-0.661408922328186	-0.829448459265526	-1.16824636248901
chr10	1868704	-0.745843160759644	-0.689327428527778	-0.989677592685586	-0.99944528678342
chr10	2037022	-0.75083236978115	-0.751240160376575	-1.05605443930681	-0.868483735374659
chr10	2048468	-0.494206948823076	-0.656043957436332	-0.858171689275988	-0.768168245487542
chr10	2112479	-0.770073585764779	-0.894242331227245	-0.952011014535594	-0.976402620792584
chr10	2173300	-0.403379013436528	-0.83336598180715	-0.997001103241043	-0.803396717837326
chr10	2187897	-0.942914730417168	-0.703748947267966	-0.888314465188208	-0.723796284569311
chr10	2196347	-0.719370487875876	-0.558947504513027	-0.869607548116471	-0.50197693082158
chr10	2256802	-0.768644961206703	-0.528318921785572	-0.705814424699892	-0.968124724190948
chr10	2263957	-0.593598324340067	-0.833144866138637	-1.03661623339832	-0.95169608428246
chr10	2304808	-0.74405872715483	-0.907820808712219	-0.951032105217741	-0.943022131192359
chr10	2309081	-0.8866273697981	-0.775181865888564	-0.977146724689935	-0.905683956537509
chr10	2375657	-0.708322158271165	-0.603359090101393	-0.864731914581763	-0.882320997264271
chr10	2380546	-0.723602547392721	-0.845839084142426	-0.924938724444217	-0.748298274715666
chr10	2477677	-0.630337844249498	-0.518292137617624	-0.727163998376343	-1.08953289966505
chr10	2593605	-0.779978463286817	-0.905958850474298	-0.749319577870149	-0.816721373995398
chr10	2601517	-0.899213949973013	-0.89775964156154	-0.907550680891417	-0.953037376732434
chr10	2617863	-0.540693403376469	-0.859789795155815	-0.986213229131387	-0.898767596768428
chr10	2641936	-0.713057272557033	-0.830954946788554	-0.931798857432211	-1.12079546513314
chr10	2654141	-0.501157747887702	-0.905759370676159	-1.00339827702542	-0.555339204283605
chr10	2661857	-0.33226694808927	-0.765143179765296	0.574297158087294	0.662784258531342
chr10	2670892	-0.42587576097163	-0.819928008970391	-0.789500183390864	-0.56816803093417
chr10	2782585	-0.570678129144003	-0.649834098240585	-1.02312458460098	-1.03779455065887
chr10	2795881	-0.639246302410209	-0.718332468673335	-0.851411921356731	-0.853105949334528
chr10	2806790	-0.88162841739973	-0.701038067946975	-0.820047067083566	-0.731415517401805
chr10	2816485	-0.612481270824989	-0.859039437972249	-0.66877077292254	-0.855931246827391
chr10	2840748	-0.375858014378287	-0.736976016494638	-0.970017031908756	-0.851257767349332
chr10	2846451	-0.744783478495397	-0.918416080269517	-0.869958466557458	-0.659255629078592
chr10	2873304	-0.58537892959437	-0.796649905358949	-0.884186269521807	-0.983517706838509
chr10	2881469	0.885269337003808	0.46253705001861	1.17900101628895	1.33776425298886
chr10	2909870	-0.829446519282207	-0.642935168421433	-1.03586552920815	-1.17356727643837
chr10	2930078	-0.837325941018882	-0.737192255696443	-0.571093565964098	-0.263989617422937
chr10	2942898	0.133819921895226	-0.587491677856748	-0.741989857545347	-0.350476100098369
chr10	2970626	2.04005097826909	1.75773978809105	1.66001989850765	1.82830772909431
chr10	2981264	-0.205287407514639	-0.733336126784359	-0.748445950824774	-0.786960859389876
chr10	3005055	-0.587628323779307	-0.728224376880119	-0.77376747598985	-0.930921320783796
chr10	3023658	-0.367881203424295	-0.47480107556747	-0.775421205231579	-1.11513238599324
chr10	3107914	-0.718037177341265	-0.811607585241	-0.877161714821224	-0.814200107274976
chr10	3120615	-0.486167988620571	-0.511607074830386	-0.838265453948657	-1.12278770059933
chr10	3147643	-0.61481273659432	-0.62477655184301	-0.701335045172135	-1.1002338216613
chr10	3151226	-0.526756477291122	-0.507166314165336	-0.818045847331057	-1.13524607141317
chr10	3154135	-0.301283763731299	-0.611162944923996	-0.979430783113713	-1.09085052378953
chr10	3162448	0.0436681076516781	-0.0865345656749051	0.380424145789054	1.12822111580644
chr10	3171788	-0.297833246247073	-0.738801697413658	-0.653716347675568	-0.870414132871213
chr10	3174731	-0.517892416938645	-0.437954027840828	-0.826448616239192	-0.688026342264
chr10	3192222	-0.763416434487693	-0.560233181809056	-0.847843781304939	-0.839890061751839
chr10	3204999	-0.54855008490327	-0.64236066881729	-0.38527253816331	0.0971352595787362
chr10	3235218	0.214466944863573	0.52933229938773	1.17843981870294	1.26408302697962
chr10	3239719	0.706742287364543	1.19504251106817	1.35937790077362	1.64142095407692
chr10	3260248	-0.572351218360928	-0.699737566268198	-0.515864164070041	-0.0375841334861526
chr10	3264357	-0.681307349256911	-0.735815039990629	-0.332233746833436	0.107767102891942
chr10	3274274	-0.776774468658892	-0.836096844057106	-0.888116413841625	-0.950810269696542
chr10	3281984	0.73978120747097	1.34168071196917	0.390123584801828	1.37686272311711
chr10	3301683	-0.449492179370881	-0.617316986987182	-0.973735105582521	-1.28621628698493
chr10	3306131	-0.347673583712324	-0.53772998366093	-0.805505909178482	-0.648465248147637
chr10	3337268	-0.535180939358502	-0.87714035918235	-0.894210829720468	-0.606964161185334
chr10	3361962	-0.935652362969994	-0.960500911304934	-1.01402122154488	-0.920744821055321
chr10	3411864	-0.680572020597446	-0.899254594622926	-1.03208478057955	-1.15083552733806
chr10	3473935	-0.659372810790428	-0.596545164271584	-1.00720805602769	-0.95631228023291
chr10	3480367	-0.585500086972594	-0.669375878673339	-0.813079817576353	-0.409034094199722
chr10	3494675	-0.687075699852234	-0.66786283248069	-0.870880282578429	-0.727263319415878
chr10	3504197	-0.780054358368466	-0.803397382990096	-0.85495333303062	-0.711505273666552
chr10	3528353	-0.433610561457261	-0.397228745894224	-0.694071681814859	-0.614499759540551
chr10	3648324	-0.811701776804188	-0.809910599870197	-0.991592546003107	-0.818294426461241
chr10	3648854	-0.615122090370894	-0.77631037634194	-1.00844880320566	-0.822565842760357
chr10	3649285	-0.504168045259329	-0.865010379584072	-0.794050638672368	-1.02367026058463
chr10	3665505	0.349534827831064	0.360302550840215	-0.785435206749063	-0.464203881366909
chr10	3684854	-0.0835201917185816	-0.688106393002606	-0.868428083062589	-0.741938065705837
chr10	3694391	-0.63360743557076	-0.693800208558662	-0.551759987987257	-0.997696271771141
chr10	3702745	-0.801430388091816	-0.834372241709792	-0.809354240366896	-0.768105223452241
chr10	3744578	-0.322045120166521	-0.767951963135993	-0.873875729199116	-0.84406681413867
chr10	3796259	-0.828066723568479	-0.954982561159322	-1.01423240748123	-1.14029151533363
chr10	3800991	-0.40249432751362	-0.696588236338774	-0.958398038720417	-0.461206558687799
chr10	3831491	-0.93644705442798	-0.912666747150542	-0.901884950496061	-0.873053459565775
chr10	3845811	-0.708847614169167	-0.667061935891668	-0.107684871825629	0.880655543945736
chr10	3891220	-0.440066581583444	-0.275820344258542	-0.892004897692872	-0.907107415433606
chr10	3904504	-0.802331868326236	-0.922206086743606	-0.930354356282174	-0.974958612619207
chr10	3930479	-0.189079658160711	-0.280252382857982	-0.72570359379951	-0.203450316955916
chr10	4060185	-0.449224881487257	-0.691735119177196	-0.997667860569387	-1.14790185024423
chr10	4077295	0.439326398877385	-0.187745450350248	-0.837047039505972	-0.969754837920931
chr10	4104048	-0.466959307274981	-0.510958495944243	-0.986132429108662	-0.409339947745148
chr10	4205713	-0.675200973862322	-0.576765345039524	-0.755942489777115	-1.07862181318245
chr10	4216560	-0.406997775383319	-0.742174811895433	-0.497960676488	-0.156674614517591
chr10	4225807	-0.475110521200342	-0.811657207399411	-0.920331485092524	-0.938295671579006
chr10	4312803	-0.927432370651689	-0.978196145554695	-0.895918498817042	-0.900229199018786
chr10	4350292	-0.539285779626864	-0.73291664775017	-0.843236358152794	-0.967540421808214
chr10	4406758	-0.794060063639281	-0.986225225498039	-0.951624671213658	-1.07841232028995
chr10	4434045	-0.662940994352633	-0.874661330931121	-0.871814596760184	-0.961781671873454
chr10	4555192	-0.109525379636753	-0.154653414985104	-0.644167677178496	-0.231042206096002
chr10	4588868	-0.594174880156063	-0.965244422825101	-0.88320331679715	-0.644276208729478
chr10	4591095	-0.588979946862176	-0.921886370319767	-0.982729178798669	-0.747037048462776
chr10	4649962	-0.76630455103511	-0.684002547480606	-0.94270149661202	-0.793281080857801
chr10	4690127	-0.686879927675065	-0.963192298924189	-1.00226512031476	-0.939090740555775
chr10	4857630	0.210054084969401	0.154009066753263	1.07178406657002	0.975888273947901
chr10	4857740	-0.266171506694361	-0.690581935981536	-0.954055518101056	-1.45750048783256
chr10	4857850	-0.342319581466167	-0.737148726771397	-1.1712072674388	-1.49258499298679
chr10	4857960	-0.577347455488212	-0.852576153446905	-1.13448814083049	-1.387791828694
chr10	4858070	-0.627065109008193	-0.892986903404007	-1.18433951095096	-1.42939450812356
chr10	4858180	-0.255594964825062	-0.510308141877805	-0.237956617371765	-0.381379671457724
chr10	4887822	-0.780864210708437	-0.655261798975615	-0.866422617808822	-0.942685881624543
chr10	4888332	-0.731784803118692	-0.805960532133734	-0.958059891545128	-1.16219127811178
chr10	4892013	1.04468803765714	1.3770517914487	1.31086358312061	1.42296602605451
chr10	4892066	1.10330870828639	0.938694285740745	1.11727492542128	1.20114870820739
chr10	4993552	-0.573328097234883	-0.653719174384967	-0.901893863340965	-0.863731633473668
chr10	5038295	-0.574516299399607	-0.660500215170528	-0.652196100247097	-0.514926160892528
chr10	5057358	-0.282864340339781	-0.71155487195018	-0.225521401185358	0.323619140984927
chr10	5073819	-0.43838536133307	-0.921420593591981	-0.84425523548903	-0.814898640087709
chr10	5087591	-0.456286852616224	-0.548153097845115	-0.82320724019795	-0.745366628520858
chr10	5132236	0.17366076925763	-0.684376364324285	-0.143145818592998	0.0370018553414308
chr10	5158547	-0.845020903989434	-0.983224697189857	-1.00514681040758	-0.880933732506178
chr10	5200921	-0.660840515429233	-0.793713591375968	-0.940229257370692	-1.00825741049618
chr10	5241857	-0.791508528149633	-0.786562014764116	-1.1230031274175	-1.10367071464218
chr10	5252394	-0.608142690009982	-0.735301503482095	-0.406974668100464	0.349488024661012
chr10	5296275	-0.134614133354898	-0.698026935982634	-0.932759051066444	-0.886311192248275
chr10	5315242	-0.581356967865704	-0.939334056473833	-0.850043031804376	-1.00930369145384
chr10	5331014	-0.652329301238596	-0.907125155277069	-1.02848012251826	-1.03308041294804
chr10	5369561	-0.664760489720317	-0.638486255956015	-0.866378313421932	-1.00047237855048
chr10	5380826	-0.440953783915397	-0.743145546302115	-0.767255175092863	-0.331122067904123
chr10	5403064	-0.709220106596935	-0.969401706945564	-0.954694605384833	-0.926922277912489
chr10	5416133	-0.29687669674136	-0.394984301248048	-1.0257000793948	-0.820355860125899
chr10	5498840	-0.539024728176781	-0.807409697710077	-0.790750535522318	-1.07464042837267
chr10	5510174	-0.90003977516493	-0.509031883792101	-0.91132616422573	-1.11503574406345
chr10	5550553	-0.637701167195816	-0.689208941571213	-0.78246512411403	-0.663959272659301
chr10	5587082	-0.272123467480438	-0.582761567058822	-0.879713884603172	-1.07565080382262
chr10	5595220	-0.481205048714281	-0.672137183953677	-0.944939591151522	-1.11334646601563
chr10	5598893	-0.599200408687286	-0.453333464017393	-0.663894760627049	-0.434647690903455
chr10	5599572	-0.657318224678625	-0.652343001717359	-0.660371802835844	-0.815620095880817
chr10	5603482	-0.198092051833732	-0.64806765474125	-0.83916377591517	-1.24654092303409
chr10	5614472	-0.407636484274448	-0.578947235189157	-0.775817662917957	-1.15560062713009
chr10	5666884	-0.861210759218257	-0.666583945958481	-0.909064596584369	-0.829215335645841
chr10	5667858	-0.786470460529357	-0.705790454701341	-0.803562654899006	-0.909517431857586
chr10	5671982	1.41287893204058	1.40967946427171	1.64883093936048	1.94053689766889
chr10	5711987	-0.677630285193563	-0.822868033637628	-0.531846438239169	-1.10123651671096
chr10	5785885	-0.544001095321938	-0.815871313905504	-0.891984341867515	-0.823911474654548
chr10	5817018	-0.788431608820378	-0.717055564378083	-1.09976383198556	-0.9780077010344
chr10	5865841	-0.866362079500093	-0.9494097256782	-1.01514117656908	-1.04038626806305
chr10	5899976	-0.654337283133809	-0.716443505535249	-0.952052320465972	-0.44061879111494
chr10	5906023	-0.676040025664059	-0.849469731441598	-1.04662213927538	-1.14210223599266
chr10	5910249	-0.823208210476394	-0.949919255144812	-0.904350405798878	-0.890408888952401
chr10	5910770	-0.775610810313372	-1	-1.00992015994076	-0.914558861931602
chr10	5920681	-0.911138443839017	-0.959967065373932	-1.01585768161336	-1.20833457724971
chr10	5942106	-0.562475546492277	-0.847747482421488	-0.979078303711155	-1.11466980159088
chr10	5942372	-0.485348928160304	-0.757310784872308	-0.80854210442093	-0.835932714854464
chr10	5984498	-0.871805243356263	-0.754858183623208	-0.861010089487397	-1.202901173766
chr10	5987632	-0.638502837175768	-0.835701521221793	-0.753043428986504	0.021481477529397
chr10	5991517	0.865830872309663	0.5684028310678	1.35012780265686	1.74211636115563
chr10	6041576	-0.87221690565581	-0.657203827527078	-0.971513942904182	-1.07025138078916
chr10	6056296	0.95338366876897	0.714601216769309	0.857937090960323	1.12319729818989
chr10	6097856	-0.840448467466444	-0.878050552168608	-0.985346489228075	-0.960342770650568
chr10	6121358	-0.751352128097153	-0.746858745507253	-0.846469260899606	-0.891465043184908
chr10	6128536	0.844812841753573	0.737673997160459	0.86133828746157	1.67193782907755
chr10	6130773	1.23749946489421	1.62181853935225	1.23823188246674	1.26970454681188
chr10	6151065	0.196634956631908	0.326699229420876	0.515614850864549	0.947789743989187
chr10	6169418	-0.762398270932677	-0.8487472744597	-1.06684307698409	-1.33919893028729
chr10	6169462	-0.796041348193129	-0.890684819944571	-1.05188578227343	-1.20214348066072
chr10	6169506	-0.817031594490002	-0.881707519957921	-1.04788201504133	-1.12223612161968
chr10	6169550	-0.845918733963322	-0.865440378668925	-1.03174937443266	-1.06298166018638
chr10	6169638	-0.820032392872851	-0.912478296804979	-0.945236116612859	-1.01106242612975
chr10	6176996	0.318078996397726	-0.180441593148476	-0.684117504761821	-0.739844570583692
chr10	6193222	0.395869054031378	0.601731657058291	0.385631040043043	0.769530623352138
chr10	6209215	-0.537139458115799	-0.855065304126919	-0.729735284545094	-0.90636541101338
chr10	6215304	-0.294537307212355	-0.513036509003769	-0.884407359600614	0.595770950743315
chr10	6244734	1.62339494543053	1.92009586301211	2.27324522247015	2.25812541733687
chr10	6298536	-0.90270341533304	-0.779363473882101	-0.877148222881344	-1.18468696086255
chr10	6366000	-0.648346614582299	-0.935994440492112	-0.957360162551365	-0.759182316361205
chr10	6374382	-0.867688730363704	-0.90919621862015	-1.05783859158784	-0.973781418249104
chr10	6381619	-0.799602361971448	-0.822304620535771	-1.00246233875404	-0.769403559201941
chr10	6447635	-0.332514006343197	-0.785852423129695	-0.765693746668673	-0.952344584390327
chr10	6469819	-0.576210005372418	-0.62222093342465	-0.974705845957948	-1.14727584846554
chr10	6487824	0.734220020168211	0.694452793079879	0.72078140907374	1.24647854077272
chr10	6497743	-0.377234856454358	-0.823653510374026	-0.952805100041573	-1.12788849527102
chr10	6499525	-0.000301343118791153	-0.842758058599708	-0.792233334282114	-0.695581404733026
chr10	6501705	-0.63445563023236	-0.839065906626844	-0.976285565759281	-1.08318139302974
chr10	6528887	-0.831942089490641	-0.687226733464531	-0.724912040494867	-1.0025295393034
chr10	6622324	0.961579666578527	1.6328874575944	1.62080955962367	1.83683092033586
chr10	6711417	0.570937209875163	-0.198973610971051	0.119890554569891	0.958784184823797
chr10	6735668	-0.75156040858323	-0.859104594374353	-0.963043582018956	-1.00035065002238
chr10	6776661	-0.94836583912905	-0.580723012525426	-0.921752072334359	-0.774665053518342
chr10	6781830	-0.674859289519882	-0.783310153386584	-0.91114911335206	-0.871305768465972
chr10	6789080	-0.343636235528288	-0.709892212495326	-1.02538359880372	-0.990990088984492
chr10	6824516	-0.115059650806456	-0.613071821976766	-0.759835055437414	-0.822276363178858
chr10	6828591	-0.111936968210299	-0.615184299902724	-0.39736151149361	-0.391150433635393
chr10	6880312	0.238477354000027	-0.650348688235081	-0.717019974354426	-0.307926041778271
chr10	6885501	0.659581887735308	-0.0659360964185367	0.489320411116461	0.692106976364257
chr10	6885713	0.419239424741839	-0.347127992350353	-0.505031460859886	-0.426585914060282
chr10	6920086	-0.416630302795422	-0.60189841358982	-0.727854718129896	-0.342884468580394
chr10	6960477	0.0654789997279279	-0.188075266459966	-0.0752095486399982	0.880404211062564
chr10	6979488	-0.861709227089166	-0.760603805519565	-0.9670930723726	-0.979786944629994
chr10	7039919	-0.632093681069649	-0.812779358917737	-0.699475450198506	-0.603775020046793
chr10	7040890	-0.743235010432315	-0.841944714200235	-1.02984305939176	-1.14069161889406
chr10	7090239	-0.827587509852806	-0.822738777512109	-0.418953009984901	-0.404329599340542
chr10	7163359	1.31231592066696	1.43450358384912	1.36828374484986	1.68823347650732
chr10	7172269	-0.78347553236312	-0.567129580607296	-1.03209945250805	-0.8977242707451
chr10	7172441	-0.583080076229897	-0.597667262610948	-0.996044444752083	-0.8761656026816
chr10	7204288	-0.260766460550176	-0.733811376050947	-1.04158011650659	-1.09447737277757
chr10	7239646	-0.504194621202786	-0.418068966740106	-0.67196207422341	-0.77599387810457
chr10	7241436	-0.550072369126	-0.918220918354554	-0.886348670261202	-1.22796306192318
chr10	7255376	-0.77532038377602	-0.637351428982724	-0.993571339160486	-0.916548374745416
chr10	7261138	-0.578354684921633	-0.780535969095163	-0.908706219652383	-0.515416948349373
chr10	7270168	-0.714017223223504	-0.880246328400208	-0.845736820375963	-0.967117175120977
chr10	7285341	-0.8415286143553	-0.923808385146483	-1.02554021017081	-0.613820583492592
chr10	7301235	0.80914688580667	0.231083442380103	-0.811305602374536	-0.97843381053897
chr10	7309168	-0.691821213041722	-0.728819298073969	-0.764273959460367	-0.600933284148993
chr10	7339243	0.00317706536582181	-0.334152524391007	-0.976031773210015	-1.01971931973136
chr10	7383015	-0.478583280438547	-0.59387914255106	-1.00629990193592	-1.30739119099356
chr10	7421590	-0.568998039584554	-0.856430882001832	-0.896178541739221	-1.05350798139728
chr10	7537186	-0.577980785290663	-0.863054494436098	-0.756589071595756	-0.606219717387964
chr10	7554626	-0.635284751373008	-0.289879565417808	-0.570952212341038	0.0829048454651232
chr10	7556543	-0.87162736001443	-0.661822905452237	-0.954052127473561	-0.837144766853952
chr10	7567552	0.395935915305461	1.17603741122016	1.36612706488998	1.38456030264323
chr10	7568205	-0.834484934379017	-0.62504147646775	-0.818435102299781	-0.623518319079663
chr10	7571774	-0.85380175992783	-0.749906412588681	-0.826811237967755	-0.56623859331677
chr10	7594357	-0.611975217833322	-0.641419326668545	-0.908432526424856	-1.42788892992108
chr10	7594388	-0.587889190736879	-0.664518045821001	-0.835895915368092	-1.08485366324608
chr10	7631947	-0.262255851880413	-0.443117314565291	-0.660213412656669	-1.00114042314088
chr10	7638929	-0.64517615395533	-0.787456726210315	-1.07947468304982	-1.14409149201174
chr10	7665686	-0.838146393369029	-0.967890507056847	-1.07387048294202	-1.14571913953664
chr10	7680181	-0.503387995966713	-0.766203160692882	-0.895327433656721	-0.900824641254112
chr10	7711692	-0.353730405921048	-0.873243298972857	-1.00088806849584	-1.09526435909789
chr10	7777471	-0.858118093389723	-0.944388878588689	-0.944546914660042	-0.921325718993461
chr10	7781957	-0.951111225058099	-0.986880952935248	-1.03606275003745	-1.09976115181424
chr10	7798543	-0.103717032341326	0.158244877121232	-0.995021571857966	0.0534556768736544
chr10	7860463	0.900289314065617	1.41026679455166	1.48831964692126	1.61632558528645
chr10	7885901	-0.916643784356305	-0.865627975891668	-1.01690891925143	-0.900818845294697
chr10	7892414	-0.933464793017827	-0.964544198671281	-0.97849547277066	-1.07767314507032
chr10	7898363	-0.71912665336661	-0.937760070525279	-0.987332332493523	-1.03969728098284
chr10	7914130	-0.121753162137187	-0.0962101576464304	0.176931094560267	0.475473539650669
chr10	7949872	-0.6257979493365	-0.725139757164152	-0.813161693517753	-1.18815651871086
chr10	7951281	-0.733376126487509	-0.782547840316905	-0.976800786703917	-0.891429395148426
chr10	7951518	-0.678039580328341	-0.887319541119072	-0.951973440654686	-1.08817962908247
chr10	8085638	0.395178764173832	-0.123962145125409	-0.434355732624229	0.00618471046242339
chr10	8086426	-0.363092849284862	-0.562306888290922	-0.291072757195329	-1.02339120375262
chr10	8120993	-0.906753095454985	-0.893309137060043	-1.00372503036403	-1.14400832994391
chr10	8146802	-0.298315699386451	-0.610967480802841	-0.893546931482976	-1.17383949408311
chr10	8257130	-0.656241497647792	-0.845203888473979	-0.998879890709141	-1.17865236931443
chr10	8284281	-0.683125493977033	-0.552489892257435	-0.830425368816175	-0.816709190666768
chr10	8446127	0.100854621748099	-0.0268785123679934	-0.561534943623768	-0.218050413712606
chr10	8472124	-0.651534280541143	-0.754478584145559	-0.702357324420505	-0.704706880998437
chr10	8488686	-0.70571806528969	-0.781431226334828	-0.0278996132586684	0.820276106105437
chr10	8520706	-0.85601065965223	-0.86095367532206	-0.998083133481519	-1.11119907661623
chr10	8555918	-0.760938268028814	-0.723669413586079	-0.438278803663398	-0.176230351380074
chr10	8563481	-0.730541885861895	-0.911631989351282	-0.96757964338001	-1.04880347602454
chr10	8563526	-0.614152732828709	-0.895530277307754	-0.88035604480604	-0.915417907388075
chr10	8582656	-0.648371474477342	-0.753157957665932	-0.915764931369618	-0.974344619474156
chr10	8606665	-0.858035675443308	-0.986388462470293	-1	-0.861425452281249
chr10	8638689	-1	-0.873810566492342	-0.939778524796487	-0.754061342235031
chr10	8647405	-0.886723988195913	-0.928028526593539	-0.884290961745133	-0.955748402866252
chr10	8676544	-0.702627602116649	-0.785239762748657	-0.924420448368279	-0.970589568802768
chr10	8814694	-0.74667789932926	-0.882155546525194	-0.874615145204112	-0.8482274362009
chr10	8950168	-0.90090504110814	-0.964261546122569	-1.00284324923539	-1.00802872135172
chr10	8963713	-0.84131472793789	-0.935662760347109	-1.00214539809738	-1.1102760695015
chr10	9140100	-0.701771581668712	-0.763829161529728	-0.961659827870232	-0.831658976623575
chr10	9326836	-0.954855841186529	-0.915563780263531	-1.04635062665386	-0.699423258262643
chr10	9353851	-0.696743617329449	-0.831693245892628	-0.765361635124333	-0.361031415482162
chr10	9357080	-0.767563299059198	-0.772527201695775	-1.00456189599625	-0.865725266783866
chr10	9373683	1.03108807447179	0.355403010064253	0.473447129079771	0.900781005005876
chr10	9385002	0.106791726477341	0.0489001159853575	-0.293758583364749	0.574350751063361
chr10	9444213	-0.678962880859914	-0.858098590004461	-0.778096847723798	-0.68539956945974
chr10	9467401	-0.935720867277201	-0.57594287237343	-0.781549341169617	-0.868115482325515
chr10	9592007	-0.654500379900687	-0.950517810954154	-0.951900540672103	-1.0677609249955
chr10	9605846	-0.710994698961521	-0.896353724271522	-1.00904450662392	-0.764119619925139
chr10	9763823	-0.757341122543769	-0.832801772980941	-1.02535272198288	-0.746917951997517
chr10	9767270	-0.955775938757258	-0.807765344950182	-0.992488804330781	-0.917747987283622
chr10	9771134	-0.803239500759601	-0.837607815573692	-0.992404722113348	-1.04586709551397
chr10	9784431	-0.962668266788743	-0.933907098161008	-1.01129333507749	-0.947625214660297
chr10	9808918	-0.62041036898608	-0.648565621724795	-1.00685404375355	-0.615721665756078
chr10	9881565	-0.963382298287293	-0.999104681916453	-0.950921795532721	-0.866867920035458
chr10	9950480	-0.842170629190061	-0.987775907438729	-0.921789962685402	-1.0277679465075
chr10	9975081	-1	-0.909630485673862	-0.900980133472236	-0.943576188770549
chr10	9982163	-0.399448972109288	-0.617650228070998	-0.715025003920839	-0.927624633131241
chr10	10203291	-0.887169013715891	-0.946082587232288	-1.0041057071019	-0.967823197904933
chr10	10275402	-0.5837955981512	-0.875146540864616	-0.913920577970628	-0.954276935769468
chr10	10301179	-0.524459173251761	-0.846843018148211	-0.822796067835593	-0.892620676829056
chr10	10305969	-0.710316382495354	-0.881398413357357	-1.06184146563863	-1.0810007263497
chr10	10321163	-0.670980595080082	-0.867352689819009	-0.739683637571618	-0.987417191543018
chr10	10363103	-0.748182701784596	-0.775280715980132	-1.02341519118554	-1.05576631158299
chr10	10560349	-0.783591062843627	-0.894189689714035	-0.990147645038923	-1.03566451756391
chr10	10564505	-0.785032535483661	-0.838957370106762	-1.00261186035091	-0.751289801115302
chr10	10589519	-0.683073273111535	-0.790254447210916	-0.919467531813203	-0.99747741391005
chr10	10704142	-0.75590440823854	-0.655337265455599	-0.998282281693612	-1.08216453521581
chr10	10852525	-0.40107711846687	-0.704813590559561	-0.963445848303503	-0.822545663143022
chr10	10984517	-0.635002665388769	-0.789242078343291	-0.987355449301936	-1.07448503361519
chr10	10990988	-0.280908864145776	-0.513306107979927	-0.763978398117895	-1.06899928312493
chr10	10998310	-0.807362066354754	-0.874372247310867	-0.883111990453145	-0.982421011918608
chr10	11011355	-1	-0.830745865933477	-1.02572925225229	-0.894378052743074
chr10	11056973	-0.404463026774294	-0.663416683672111	-0.874203755983508	-1.22224582102571
chr10	11081754	-0.821238304293274	-0.865880621058789	-0.783420029962625	-1.03091267180934
chr10	11137483	-0.576673122768381	-0.881660750997634	-0.853293356826409	-0.642129547559219
chr10	11147537	-0.115756408209083	-0.211691358178053	-0.376505063086718	-0.104118427818906
chr10	11148949	-0.445883497857003	-0.451296484043175	-0.869404343905296	-0.684932025090287
chr10	11155315	0.670925189258181	0.203899897932702	-0.469259322511517	-0.100139568809866
chr10	11199055	-0.819697948918051	-0.713551660967374	-0.849692734154427	-0.835726007797261
chr10	11200140	-0.680697423587475	-0.767205569390452	-0.756034356620563	-0.885764025552685
chr10	11212627	-0.819814724460133	-0.72742148552588	-0.776107548023127	-0.836705269332257
chr10	11282735	-0.808461765287961	-0.781190384728236	-0.915961893649706	-0.926921812440371
chr10	11292185	-0.637102201413999	-0.635107722169053	-0.871641582579622	-0.92943325194474
chr10	11295350	-0.752744552058031	-0.810626985494378	-1.00000460757106	-0.535736444575922
chr10	11312732	0.943424633620836	1.16787738760975	1.15742578876642	1.77717278207503
chr10	11340315	-0.0901490084506077	-0.733392134844964	-0.450333941770573	-0.462044521279278
chr10	11344862	-0.227005981565865	-0.55601147943512	-0.973077648157331	-1.29438490287229
chr10	11395359	-0.304840180784845	-0.746385113466996	-0.847142804634667	-0.642801578925819
chr10	11409698	-0.0482462139882245	-0.301359633072342	-0.725260114712116	0.170385006516264
chr10	11476527	0.832379371217225	0.56118940078316	1.38036440124529	1.43499779028731
chr10	11479920	-0.454279734323727	-0.550949409451271	-0.726225383847669	-0.874457823423378
chr10	11519779	-0.957270687217674	-0.980137464611205	-0.890180651914033	-0.983283024019269
chr10	11531753	-0.700071637683583	-0.829181821954759	-0.844939676519638	-0.920698233314357
chr10	11557794	0.274940966741411	0.000298663520011032	0.651877049210259	1.31756193519741
chr10	11627424	-0.806691384477317	-0.925585990170351	-0.892095755315794	-0.967680288375485
chr10	11712445	-0.50385455125261	-0.638031783282319	-0.731344228359401	-0.374755703248284
chr10	11733932	-1	-0.885114727523002	-0.878580663872252	-0.605080813036508
chr10	11740270	-0.312716590085381	-0.505744967989611	-0.592429650512678	0.0305925514676509
chr10	11744678	-0.797714025958543	-0.753635604950132	-0.972349697516729	-1.17324340591022
chr10	11749370	-1	-0.860844449202363	-0.617087478800992	0.511902045037161
chr10	11769957	-0.496667707244893	-0.646774570013297	-0.93736471839495	-1.24823323102356
chr10	11824976	1.04648817027183	0.606640979635442	0.560974402911957	1.12452642140763
chr10	11834934	-0.672175967181504	-0.561995593441457	-0.694514891082147	-0.568008427543644
chr10	11836228	-0.207508470742957	-0.608878952062856	-0.896584981389471	-0.772450203344949
chr10	11855997	-0.810893119521681	-0.626768849098826	-1.10965367448426	-1.01292029116055
chr10	11891754	-0.0902128512442468	-0.669376553810047	-0.877357522843051	-1.07434286904037
chr10	11922567	-0.323875502466625	-0.697255976065217	-0.338599880440877	0.174945571729037
chr10	11937015	-0.565853400294547	-0.366190429149012	0.300510576965835	-0.0372357847332023
chr10	11960772	-0.622270490442248	-0.749840136568867	-0.830716771490239	-1.11075786289216
chr10	12002138	-0.957016458933314	-0.705475291738386	-1.01916096718267	-0.83194956014108
chr10	12028782	0.642415257147943	0.74692442398405	0.635489831432151	1.55834611776871
chr10	12151459	-0.812534578196876	-0.644746932596465	-0.819457520104064	-1.01224368685623
chr10	12205932	-0.599431232346025	-0.668660202449731	-0.74035029030531	-1.36560603708796
chr10	12212873	-0.60388610252803	-0.814462982356739	-0.676449352025357	-1.08502137319723
chr10	12223651	-0.583647230649874	-0.505341571720104	-0.72201117507055	-0.644427188126326
chr10	12245877	-0.881405335041051	-0.945687463610379	-0.957187968041053	-0.886446165685427
chr10	12256849	0.368132951022089	-0.26428197991576	0.442660048517178	0.857111160766288
chr10	12268410	-0.831261755837868	-0.879437181144232	-0.874567734725558	-0.906280379824866
chr10	12281627	-0.961812057490186	-0.983291523746469	-1.01552503105661	-1.01974334956072
chr10	12295060	0.0934942339664548	0.766689187962495	0.490045330085122	1.34321814075441
chr10	12298747	-0.898465148266568	-0.80116908020183	-0.972367482719329	-0.824447410249447
chr10	12306329	1.0699765336494	1.51987975382701	1.05467547804871	1.37729431810437
chr10	12307367	-0.802360004021241	-0.620569788457944	-0.482905914898267	-0.579246210089388
chr10	12334712	-0.916419667730762	-0.907286713847684	-0.845665331955954	-1.07022980397073
chr10	12391334	0.791978168647909	1.54216725490184	-0.637231723071405	-2.82661642307235
chr10	12470902	-0.579182324285993	-0.715813195003626	-0.873999677575278	-0.428698598260711
chr10	12486080	-0.860182230995597	-0.906038020614655	-0.980240942934158	-0.984891864531782
chr10	12505036	-0.834617109139172	-0.642246504221327	-1.00717435169241	-0.899381522056733
chr10	12550228	-0.438261851395073	-0.733885808232801	-1.02555929723002	-1.07647955983951
chr10	12651638	-0.852185400762442	-0.871886283869701	-0.823608624951504	-1.19145709662817
chr10	12678693	-0.553524005550747	-0.741502827507639	-0.779883605633026	-0.518933010954475
chr10	12684604	-0.569426386437706	-0.822850719725384	-0.799657109859905	-1.01530555396287
chr10	12700696	-0.448317006943989	-0.800683405241826	-0.960839059385141	-0.988575479582706
chr10	12709395	-0.787507459616695	-0.850798341677028	-0.952320196846989	-1.06160234167281
chr10	12732930	-0.85126487834288	-0.505061580684098	-0.930919881251945	-0.877819344152041
chr10	12758296	-0.686152404444321	-0.686031003608557	-0.922516116510845	-0.790147378014616
chr10	12760492	-0.779032964296932	-0.68937824242137	-0.394273068731496	-0.0131506830680324
chr10	12760524	-0.806225854669113	-0.627067798154627	-0.561504447220345	-0.472110498886753
chr10	12763830	-0.771761071264883	-0.729961978137437	-0.912275897675705	-0.690213117055898
chr10	12772082	-0.460225320263191	-0.226352594137945	0.31719862378973	1.12514342325313
chr10	12788147	-0.715840452895162	-0.883713750143824	-1.0170048544248	-0.802506030619819
chr10	12805895	-0.220369356151	-0.688102953969493	-0.888736668304961	-0.645295331720628
chr10	12808476	-0.609877166775524	-0.625446206043603	-0.844556502072392	-1.03674777546405
chr10	12822851	-0.665893528473662	-0.653054110368568	-1.04423869879178	-1.1043781363389
chr10	12824629	0.660417462295977	0.211471282829458	1.04714083692772	1.48177019541873
chr10	12827532	-0.514724511875659	-0.528775183498838	-0.796903287447513	-1.01627097446872
chr10	12857985	-0.705300693804556	-0.720296948183607	-0.969325525572288	-0.839778858359786
chr10	12865586	-0.498181043079025	-0.497513997357279	-0.763412644156865	-1.03666080783533
chr10	12914281	-0.392063112587014	-0.472606073492659	-0.572866509230033	-0.79607331907096
chr10	12940508	-0.720035305747689	-0.601955141230347	-0.934932736272761	-1.08626087391271
chr10	12965272	-0.232010051618644	-0.632283401955834	-0.824538379382712	-0.908812706880196
chr10	13046054	-0.488453230764372	-0.662995786145914	-0.92206945108958	-0.999535033810358
chr10	13046605	-0.581916787532018	-0.625011326734273	-0.583646728184985	-0.353640261580817
chr10	13097112	-0.383441344726532	-0.329244695308308	-0.936323779762862	-0.696082757885325
chr10	13122746	-0.767076783157225	-0.747508429002629	-0.657632852274828	-0.536913171363044
chr10	13141280	0.19972816035015	1.1758996401707	0.530846649855102	0.759749075452461
chr10	13145426	-0.640385988884849	-0.628622984105084	-0.621755413012074	-0.902913962866631
chr10	13162933	-0.836185310024538	-0.679749737637891	-0.924779342337205	-1.10557111544118
chr10	13203348	2.42810264187465	1.98999559645792	1.94140626301555	1.49058098636601
chr10	13204171	0.230206027806062	-0.2090542096966	-0.477328384311189	0.0956895678162863
chr10	13248737	-0.455290627340716	-0.529829836085609	-0.738739919056209	-0.354195602052305
chr10	13262101	1.2946395964869	0.639300068086698	1.15296727267344	1.40044876077299
chr10	13302040	-1	-1	-1	-1.01129213001142
chr10	13313693	1.01334050076629	0.981281068066103	1.70407737232354	1.76405294628239
chr10	13350480	-0.724923430672134	-0.921147644599009	-0.716910278347607	-0.758972043576189
chr10	13396438	-0.747736865283684	-0.877334061673327	-0.624148741166064	-0.289480935183494
chr10	13397320	-0.930696411926539	-0.973045862237471	-1.01545515444023	-1.08838306914098
chr10	13414059	1.6236900924964	1.54346964435597	1.87969892158955	2.10622394466036
chr10	13430059	-0.599753305542436	-0.756487065569583	-0.659027708316288	-1.19733273424039
chr10	13451670	0.0937262137617288	-0.168124864470377	-0.166348814341967	0.149854221982224
chr10	13457128	-0.28965126615295	-0.446149297205278	0.0595535768801206	0.451610756511877
chr10	13521949	-0.784366915422056	-0.795339385739854	-0.93351167921791	-0.786211933781717
chr10	13542803	-0.795900911940469	-0.882273211159354	-0.753665101323453	-0.896738209527629
chr10	13545162	-0.784935114544909	-0.74311392199771	-1.01073081586771	-1.16964511164361
chr10	13573229	-0.266551502939658	-0.823301964494661	-0.943784555340699	-1.08733195226872
chr10	13628855	2.0775827595722	2.38825717352392	2.13918949279748	2.0913715898122
chr10	13655693	-0.0660905786280159	-0.423718543830599	-0.547246853006214	-0.707164509463683
chr10	13696799	0.153049293863097	-0.684122395404861	-0.770185377602602	-0.70153631887702
chr10	13702149	1.9988434841198	1.43114586615396	1.81859916957013	1.59822042052992
chr10	13709309	-0.434544317175579	-0.828161985008418	-0.648563504705298	-0.725296030082383
chr10	13742361	-0.664987519760114	-0.579289167351339	-0.886862307502652	-0.991115208602258
chr10	13749436	1.02007614233577	0.562284394104025	0.56038073394073	-1.18513142519464
chr10	13774982	-0.64174630732957	-0.639347930293461	-0.903107806621788	-0.444536187071291
chr10	13813793	-0.593555613678476	-0.796140760222344	-0.915433277137166	-1.08578133851502
chr10	13829922	-0.490247197170977	0.384457748880599	-0.747949199033509	-0.106220498713783
chr10	13830290	-0.74412243848276	-0.643266319335694	-0.938969152029658	-1.02625441125018
chr10	13866410	-0.933105244988539	-0.987056023636726	-1	-1.0314435955789
chr10	13895355	-0.771573046611014	-0.772253465240939	-0.95791486831695	-1.06014898930326
chr10	13910868	-0.555074705355696	-0.746685554721784	-0.806552656507513	-0.976525647120758
chr10	13964063	-0.819128445496608	-0.855707678364025	-0.966814243346021	-0.98457977493748
chr10	14023867	-0.616665516929414	-0.546522269402098	-0.751789957795932	-0.91231153436154
chr10	14039101	-0.689930891449099	-0.559520325644031	-0.845584975540105	-0.769995388384758
chr10	14074610	0.0228714605616887	0.285007634839454	0.890022349196823	1.49603871951018
chr10	14094183	-0.378815268298938	-0.708525328614124	-0.839895642178684	-1.15170341052561
chr10	14161347	-0.233602056605541	-0.671192492181793	-0.778218262467292	-1.12851810025328
chr10	14163463	-0.829468667468569	-0.742975372899887	-0.729991263156144	-1.03705197111171
chr10	14169116	-0.448000136220348	-0.579517515708484	-0.864348872424137	-0.966621134795946
chr10	14173323	-0.802435697171791	-0.756325532867428	-0.413700897853913	-0.345824851644708
chr10	14175504	-0.749769795513379	-0.66837148924704	-0.74119507090652	-0.667118983431333
chr10	14189694	-0.518452794631093	-0.981743037679426	-0.959101955270528	-1.05682901376579
chr10	14217337	-0.635431154649673	-0.838282446189242	-0.926871269568628	-0.815106574637291
chr10	14228460	-0.419584783183089	0.0494819476177351	0.355814401520814	0.260059179326244
chr10	14239093	1.43129259166969	1.54095410065543	0.993663948126136	1.60202656922317
chr10	14242836	-0.0102913085348199	-0.0407617650313529	-0.162997459683885	0.532542836690325
chr10	14250115	-0.788595279666959	-0.857712274273234	-0.815463227665572	-1.12527482010389
chr10	14267113	-0.610624270994757	-0.875226653237489	-0.752973171375131	-0.991599717322624
chr10	14306316	-0.823602815960522	-0.81272147205772	-0.8802001497753	-1.11102933013287
chr10	14405026	-0.745494862181483	-0.78299989707251	-0.74555951862275	-0.938445118676301
chr10	14424955	-0.73411226912105	-0.895900247570441	-0.994035931689349	-1.13234778729188
chr10	14427768	-0.595680243171153	-0.54402401097564	-0.886772775860884	-0.95212367907222
chr10	14434057	-0.868794675378794	-0.837638044466232	-0.891563944106348	-0.703288143475865
chr10	14481850	-1	-0.861104871547172	-0.943983404166862	-1.04909239789251
chr10	14500741	-0.185796866614834	-0.837142175289143	-1.0081570978398	-1.17502983186119
chr10	14520050	-0.833719390318679	-0.680317713466702	-0.963734441139173	-0.392255555191431
chr10	14522862	-0.455964097622019	-0.675922226617802	-0.852201384210961	-0.568038540605624
chr10	14541094	0.592457245786825	0.916545962222235	0.213396441780033	1.0751017417799
chr10	14579091	0.758235236389576	0.302277743537058	0.514643088552685	1.11314574042599
chr10	14583870	-0.871584744130231	-0.795007095763424	-0.98697521964455	-0.879941218185741
chr10	14602484	0.305795391759311	0.012405914531742	-0.694405112945208	-0.114692172845118
chr10	14674759	-0.91564526924202	-0.939247516826514	-0.884500521011005	-0.648929289607134
chr10	14716668	-0.377235935863427	-0.862760950653497	-1.02507019796785	-1.03663231978713
chr10	14761620	-0.24404739079314	-0.75023705137293	-0.939286936940848	-0.56267470021912
chr10	14769120	-0.619357657236622	-0.957588095670913	-0.949915570418998	-1.12666845149423
chr10	14821081	-0.531626008747024	-0.889287811231508	-0.978052722037802	-0.938201789079212
chr10	14845020	-0.704696033446363	-0.692095072930167	-0.750202356617436	-0.915321351923302
chr10	14861179	-0.661118396740362	-0.885783786097164	-0.857274674222144	-1.0810567323918
chr10	14931484	0.0455190479923926	-0.58597945317195	0.929227461751358	1.01966468291536
chr10	14978882	-0.731949275195983	-0.852783846560718	-0.932733638350388	-1.07849389388307
chr10	14993927	0.745129580373967	0.517783564262796	-0.83696301585705	-1.22298803354571
chr10	14995064	-0.364368842517222	-0.396692815764853	-0.471957238682936	-0.761429940202693
chr10	15010997	-1	-1	-1.02250016684958	-1.14367932338775
chr10	15016389	-0.871403944532647	-0.94700903106284	-0.928326992638427	-0.897828938965608
chr10	15025185	-0.919718227575346	-0.941529951787892	-0.514787239033117	-0.428726474502344
chr10	15033492	0.904636187731242	-0.0812208639412717	-0.499268257247577	-0.545796525001457
chr10	15060913	-0.255394508421931	-0.705560252978363	-0.919097177479897	-0.940485380693398
chr10	15081719	-0.200787998179777	-0.611570232444053	-0.990727297196545	-0.81795996560776
chr10	15126418	-0.610322109453544	-0.815309433193358	-1.10362287674444	-1.77182012674893
chr10	15163339	-0.943866520059414	-0.852718080779927	-0.948653136010701	-0.98364577659983
chr10	15201955	-1	-0.459082827240222	-0.869416357400115	-0.929019440547899
chr10	15252011	1.21101816842663	1.00848704779315	1.3553971632803	1.6302559973821
chr10	15287643	-0.229837775107255	-0.188473915183562	-0.854536864924173	-0.743650907307369
chr10	15296039	-0.140434983499663	-0.443452599342478	-0.858146692657858	-1.12544260917674
chr10	15302815	-0.496450218691354	-0.879887335023035	-0.926702632437234	-1.02196266111884
chr10	15309675	-0.289626077591757	-0.60096585568139	-0.548214702410246	0.446665188618013
chr10	15359058	-0.634382535450279	-0.766580298241947	-0.836899078284641	-1.14720756165462
chr10	15395146	-0.222100741720548	-0.85961292549671	-0.81778137358122	-0.749925353678425
chr10	15421402	-0.879498880970853	-0.611755320687939	-0.844693832739054	-0.989028072681744
chr10	15427323	-0.853586717118431	-0.704870693757517	-0.73585251886875	-0.674052556251317
chr10	15470013	-0.209599138597866	-0.690565497688234	-0.100627499202312	0.219268434612541
chr10	15476246	1.09152078833763	0.862655846449975	0.88474645783253	0.920300261906686
chr10	15503497	-0.292000753825892	-0.0630691922392271	1.36190594733799	1.55361569146286
chr10	15542105	-0.548482614954795	-0.894616109761573	-0.913365569079168	-0.954969693321156
chr10	15543484	-0.479855150184334	-0.720661986109756	-0.919709029858729	-0.91587930395371
chr10	15555177	-0.75073890701081	-0.852628875925998	-0.975738676841702	-1.05244940031707
chr10	15586394	-0.928786614038257	-0.704196619393728	-0.997669378607591	-0.792395657662599
chr10	15603937	-0.888033868003425	-0.818908250504367	-0.857009913332872	-1.07572299075705
chr10	15614396	-0.851094307529174	-0.815175552554384	-0.912444923610038	-0.794982566860807
chr10	15627426	0.797477655413668	0.855069275230132	1.14278078789686	1.6608670039227
chr10	15691582	-0.410249800465742	-0.778117562311681	-0.0045552771760089	-0.128850628343207
chr10	15762254	-0.233464389809498	-0.328251291249283	-0.745337752916702	-0.640483429223631
chr10	15862193	-0.738382121215987	-0.749888238712612	-0.87129327276275	-0.93525258153229
chr10	15921170	0.31495080886006	-0.600248940672191	0.705415768082544	0.99377341494843
chr10	15944763	-0.37813443912346	0.566159579540365	0.615489722619893	1.03404307870541
chr10	15987651	-0.889729122489077	-0.967299821975448	-0.907982976871254	-1.02446671263421
chr10	16031074	-0.410590896325568	-0.879251824991116	-0.891051860508768	-1.04580529916328
chr10	16054777	-0.746744211109057	-0.789862786306808	-0.916189091176149	-1.03421365853787
chr10	16158559	0.369101252135463	0.354007063096537	-0.0155372360834556	0.553615885359246
chr10	16197908	-0.875779749761524	-0.771298879209985	-0.671023430368694	-0.667674925401071
chr10	16226310	-0.676470157029648	-0.92405907963961	-0.938354580566756	-1.00256079330345
chr10	16251259	-0.87621379666422	-0.89404096648446	-0.973815350499365	-1.01871810020332
chr10	16251950	-0.684059957821662	-0.810858596103992	-0.8923610735227	-1.06633370504248
chr10	16256435	-1	-0.809496452338656	-1.02416743658107	-0.887831106803329
chr10	16301096	-0.810550720065372	-0.902087228535367	-0.87117851646132	-1.00806588747736
chr10	16326605	-0.684738280528063	-0.893143177174015	-1.09708376769106	-0.970945433855481
chr10	16331900	-0.436597624814207	-0.805690683916754	-0.653592452556978	-0.913715638349794
chr10	16366960	-0.631750903907507	-0.895939782351214	-0.686380097349149	-0.843747047317259
chr10	16402423	-0.831409759025886	-0.776730740280476	-0.983660075507613	-0.815525063681531
chr10	16402426	-0.817328453165728	-0.762299025716115	-0.922798612937416	-0.80834561290195
chr10	16416204	-0.851295298315026	-0.820144617416349	-0.934958505137615	-0.726622338343258
chr10	16447854	-0.771441984183936	-0.899305415683491	-0.966635236633699	-0.689081270421736
chr10	16465769	-0.709487067220656	-0.723338731253635	-0.930508783452842	-0.438000651785644
chr10	16476910	-0.914001891794502	-0.975857048325897	-1.02420592544708	-1.08303968224546
chr10	16562696	-0.194236648499464	0.559352145240731	-0.696374436465038	-0.825109453978834
chr10	16590159	-0.762312098352271	-0.872950386403113	-0.604771514517899	-1.10111207529933
chr10	16661590	-0.664344104670955	-0.975083229765115	-0.888958019499085	-0.878093437845671
chr10	16705255	-0.307346042022179	-0.724977167402564	-0.93511421717928	-1.03486929569556
chr10	16812760	0.203133311761363	-0.190227708700376	-0.955326351342997	-0.89617688617055
chr10	16870318	1.0861480792081	0.769415512231688	1.09710667670655	1.17595371860031
chr10	16885452	0.534410819847529	-0.233118372641778	0.168773590095295	0.650524519472336
chr10	16907940	-0.80960285294037	-0.8983883115293	-0.85692816240684	-0.969821151287095
chr10	16914159	-0.90483785549109	-0.991076222935573	-1.00496381056579	-1.13666724016203
chr10	16967371	-0.893229059520404	-0.817177100578418	-0.952041135716459	-0.780501591047114
chr10	17017402	-0.809116319962093	-0.742011930913394	-0.73181138742768	-0.743461858170445
chr10	17048085	-1	-0.916344455658317	-0.806222664785969	-1.08768523873291
chr10	17105057	-0.296567930327825	-0.646137004277365	-0.695822495324086	-0.879472122637505
chr10	17121754	-0.888307647687111	-0.939820343223759	-0.81333073577195	-0.868650809302516
chr10	17275894	-0.79664257442258	-0.676071253149368	-0.968741051326346	-0.565229644153038
chr10	17301018	-0.810594477852153	-0.795623379302365	-0.985524516109495	-0.908982269825901
chr10	17370725	-0.758446382030645	-0.973534540684327	-0.862038998374129	-1.01978099940507
chr10	17383961	-0.86968491178521	-0.873397184319942	-0.949837420839553	-0.98737463339209
chr10	17496536	1.37894905470981	0.824810302843537	0.867642112247006	0.206919347856669
chr10	17501408	-0.908245163391799	-0.943140551672213	-0.972726784658722	-0.988444497615397
chr10	17630394	-0.938691574952582	-0.990431722274493	-0.886168513390311	-0.916402221386955
chr10	17659376	0.76055591528274	1.22541567182739	0.596727704649453	0.591954996257154
chr10	17688289	-0.741542018881924	-0.884887473682715	-0.553712113998437	-0.233599588162431
chr10	17690596	-0.867854410854359	-0.847549271936398	-1.06085430818715	-1.14287375428201
chr10	17778331	-0.200894952464819	-0.683162149321667	-0.955281384155815	-0.912526252175016
chr10	17779563	-0.2873609485035	-0.634209015493852	-0.416779898872545	-0.0976462905717168
chr10	17781972	-0.931955443013938	-0.898678179725129	-0.983388196303691	-0.867260075583402
chr10	17800050	-1	-0.904242583987379	-0.988712465802043	-1.03985772887757
chr10	17857529	-0.885318803828966	-0.886284097246268	-0.975129104913701	-0.689762798624285
chr10	17889871	-0.152009853335636	-0.470380413681311	-0.77208225766954	-0.629454942346419
chr10	17910353	-0.890476403173447	-1	-1.00250380522951	-1.05963063635029
chr10	17938455	-0.746049884482227	-0.730133630546552	-0.866449141140063	-0.801075304036297
chr10	17952362	0.242099852880028	-0.404860761990306	-0.464534706294999	0.0697409011157491
chr10	18025296	-0.145636281409553	-0.627461539051796	-0.917842383856978	-0.825020102752348
chr10	18026528	-0.532868388137712	-0.665468318115791	-0.573493641504736	-0.162603428403215
chr10	18028937	-0.920111133534315	-0.935322856707436	-0.811506601732171	-0.932371962766221
chr10	18047033	-0.934968221618868	-0.983743707050356	-1.0010656828252	-1.09746628049274
chr10	18104515	-0.886197687053199	-0.943463559014601	-0.99794395729585	-0.795610845542228
chr10	18136800	-0.241271905584661	-0.332876777612133	-0.819370896522189	-0.62549285685469
chr10	18157270	-0.953252624499425	-0.996322625256708	-1.00633028863898	-1.08125233851286
chr10	18199275	0.00813867678215874	-0.34337906275474	-0.61026833703439	0.310304349327081
chr10	18239868	-0.905401658569806	-0.915138262589901	-1.02333613251418	-1.00891474601557
chr10	18297304	-0.733561718328142	-0.812842481930081	-0.968349124030189	-1.02523519264818
chr10	18392674	-0.867971902193757	-0.889257851674726	-0.966499058632569	-1.09935199663148
chr10	18412167	-0.492675039350509	-0.883493627621839	-0.9194707024924	-0.951807894322418
chr10	18444411	-0.548576624603338	-0.839063090141155	-1.00337234522138	-0.935288409769954
chr10	18536392	-0.577702384836377	-0.788554494219033	-0.858998224117301	-0.971543575257138
chr10	18571311	-0.287249798460655	-0.514523704339081	-0.823484541759429	-0.871686401893455
chr10	18600731	-0.528848098959983	-0.825638210578443	-0.81224311810278	-0.819042807502199
chr10	18601861	0.839377982082306	0.358442832615316	0.352020423669808	0.515982870091899
chr10	18686564	-1	-0.962775183028816	-1	-1.08505439788875
chr10	18703793	-0.819964907379496	-0.862825854424978	-0.981139684963966	-0.830758667972298
chr10	18873013	-0.65370931761166	-0.64377411584358	-0.966537565080034	-0.857999115356358
chr10	18877420	-1	-0.892989828827288	-0.95413396845713	-0.901785718459031
chr10	18978612	-0.825601694854706	-0.672626538013095	-0.476630950326567	0.653945058357625
chr10	18987092	-0.730004447571969	-0.834904873560593	-0.998764355367336	-0.808492489116412
chr10	19022046	-0.758931148463532	-0.879688722389306	-0.982954358791648	-0.825273125085244
chr10	19030648	-0.761946464335529	-0.817667616800364	-0.846375292173822	-0.925346635009428
chr10	19053993	-0.696235211139056	-0.865731733780783	-0.899395210055581	-0.878670516939298
chr10	19083060	-0.351592398732	-0.682180450569346	-0.826230986861483	-0.546151255969282
chr10	19096645	-0.760335428159743	-0.885557336909013	-0.951041653992902	-1.06392020581875
chr10	19180923	-0.461270648297476	-0.851292653408795	-0.929228188312012	-0.746909357055145
chr10	19200275	-0.749681429423895	-0.805508404530855	-0.86123139178032	-0.804811912922075
chr10	19206985	-0.86295319986644	-0.948716970157937	-0.812618764251853	-0.85265805543061
chr10	19240164	-0.953783742366463	-0.976542607182896	-0.969517637387442	-1.07193896029259
chr10	19280768	-0.687335515342049	-0.931577931680414	-0.898306136916628	-0.710872826825968
chr10	19336171	-0.786950502534225	-0.883564166517816	-0.806404606748811	-0.914137393489596
chr10	19353619	-0.832536404073848	-0.88925722180621	-1.00894129505295	-1.07435972446004
chr10	19421151	-0.809789944260866	-0.904384298486415	-1.0134596905448	-0.973311489223308
chr10	19620610	-0.93902156677114	-0.955084416267484	-1.00063867110408	-1.02463218427928
chr10	19636700	-0.787396578622164	-0.919836594562488	-0.871402224084562	-0.938198231111485
chr10	19665335	-0.893080402685923	-0.950571571951098	-0.99337184509918	-0.730576358100487
chr10	19684188	-0.918494062677395	-0.876282419792392	-0.976453067492683	-0.958590523743372
chr10	19701639	-1	-0.922093355942102	-0.942667781438777	-0.774779347907131
chr10	19744360	-0.851197099977548	-0.938573634941981	-0.994913662521744	-0.93305350578659
chr10	19862312	-0.588181431104838	-0.874697484053082	-1.05389382897225	-0.993520145374563
chr10	19909971	-0.836870262515778	-1	-1.00339281816983	-0.871352012712074
chr10	19952468	-0.662722161313896	-0.881507363150233	-1.00852183505033	-0.875423921957698
chr10	19988416	-0.783072123232232	-0.761262713965309	-0.838916036065211	-0.83534891699529
chr10	20002887	-0.416799933451527	-0.951165276948966	-0.322685230864815	-0.557029759601692
chr10	20068357	-0.593683045371393	-0.985228555569406	-0.890678207115697	-1.00012352709849
chr10	20106347	-0.707942583259648	-0.436505374330595	-0.867755651989263	-1.08669558088316
chr10	20108556	-0.388450043110066	-0.227919873554108	-0.657387662623345	0.213985269382829
chr10	20140825	-0.772766967751648	-0.987056023636726	-0.992334968036928	-1.08218208990761
chr10	20235781	-0.621172702634781	-0.804460058836667	-0.842901878411833	-1.01494035767125
chr10	20251441	-0.862730661421712	-0.96258623607361	-0.92468333747969	-0.943821259921909
chr10	20345345	-0.777743996203916	-0.963031742197406	-0.944521842271214	-0.915394175625749
chr10	20485528	-0.694232191107778	-0.87921820803107	-0.916673531089614	-0.864669707937266
chr10	20543204	-0.929925380901598	-0.854264799135908	-1.00028567958841	-0.891175257416592
chr10	20571656	-0.617306927026019	-0.922217770334308	-0.986040753357251	-0.913632907027903
chr10	20603813	-0.617516063511508	-0.881845375108615	-0.922905848898725	-0.975995306650462
chr10	20691372	-0.919693955310068	-0.740567122228931	-0.864831026091194	-0.895369677641442
chr10	20918235	-0.650714800458442	-0.674083425252535	-0.906006831515855	-0.613440303374056
chr10	20927163	-0.757126027156354	-0.933594926836711	-1.05739740320367	-0.75178234242776
chr10	20929232	-0.759471670228304	-0.752329654358391	-0.825678586461782	-0.892211450427902
chr10	20938470	-0.635423890460484	-0.882264644675345	-0.98293129827923	-0.944674096594901
chr10	21147400	-0.518266095215048	-0.46886906385165	-0.804103563893642	-0.144672238158385
chr10	21150065	-1	-0.987780471806797	-0.961612018947779	-1.0599476505869
chr10	21178045	-0.911425723685726	-0.791964427334624	-0.961055958588639	-0.873956242886845
chr10	21289153	-0.748927898322303	-0.470532633117466	-0.905923935897648	-0.953274303568625
chr10	21332149	-0.723086715652067	-0.811618747598146	-0.440235520162567	-0.449992999582161
chr10	21341170	-0.790125491635103	-0.758507619421732	-0.754504781941448	-0.149110270871002
chr10	21367786	0.492213354797512	0.598181257588057	0.432378943924654	1.32932850512117
chr10	21437005	-0.615562362973028	-0.876731086688163	-0.919561314102784	-1.29346634331855
chr10	21447337	-0.499536604039527	-0.703008329219466	-1.0427150783309	-1.06175901153598
chr10	21463404	-0.596462159974263	-0.195278474814783	0.36452301263885	-0.402424466042485
chr10	21467443	-0.828405417549757	-0.851451739325779	-0.78174391416469	-0.972393180267969
chr10	21470460	-0.438993823141621	-0.860673555429273	-0.747960750826703	-1.24272143526441
chr10	21502461	-0.325423992573637	-0.644087060013035	-0.993204720143103	-0.622021889787446
chr10	21521091	-0.543900974943594	-0.728145822386414	-0.746308371137205	-1.03699285460993
chr10	21530258	-0.786180765021237	-0.847637270390492	0.468867970439444	1.25024939824996
chr10	21546734	-0.857019652639262	-0.94683815961368	-1.0247471825015	-1.15456220762603
chr10	21567821	1.06460646512226	1.36785805093639	1.54152943823977	1.98870990956385
chr10	21753484	-0.822409164247899	-0.592792440901483	-0.864720048857225	-0.996760939224209
chr10	21762710	-0.692884787861031	-0.898454694355869	-0.760605702798461	-1.05280813758507
chr10	21765705	-0.962788116977123	-1	-1.02903960160289	-1.04991555831656
chr10	21784774	1.60320612514154	2.06506414119638	2.09606884715286	1.96013284040279
chr10	21993955	-0.553949121287134	-0.727361356392728	-0.849854802397232	-0.697046487164838
chr10	22026525	-0.71189898469562	-0.652491176845799	-0.99067759955759	-0.704512413691185
chr10	22047560	-0.439006212023432	-0.623836979187239	-0.907713222090976	-0.900489398586638
chr10	22092346	-0.740753132966572	-0.925808962655393	-1.05591529356491	-1.17839487603188
chr10	22105350	-1	-0.972344788954039	-0.999075607555443	-0.874485279893448
chr10	22149740	-0.730777995975517	-0.882846121860781	-0.644754167164841	-1.08577558207238
chr10	22161638	-0.822354835430657	-0.551678220163945	-0.774604018648082	-0.695009505778644
chr10	22278780	0.0730806368465429	-0.444854865425047	-0.445357740280985	-0.257006022835816
chr10	22282514	-0.239681517163226	-0.545971382161305	-0.316368510977578	0.33838131400529
chr10	22300041	-0.711914219496254	-0.83668635157808	-0.71020052586588	-0.20198448475125
chr10	22428249	-0.79156577555913	-0.860873202410752	-0.839505950955737	-1.00014211067636
chr10	22429615	-0.732202664392123	-0.89724728855028	-1.05553578249841	-0.86678863209978
chr10	22434712	-0.94038232222888	-0.811227493588683	-0.948499450039139	-0.832220252905434
chr10	22445908	-0.623376151963898	-0.678961075469591	-0.853952986418294	-0.661322704421355
chr10	22541533	-0.0614749401513786	0.481475528399189	-0.973927582142148	-1.0830584467411
chr10	22558400	-0.816071432212653	-0.85430456909969	-0.888451209622404	-1.18557492529998
chr10	22561370	-0.838049892107321	-0.950142223169264	-1.02866958671724	-0.996005251629571
chr10	22665676	-0.931071664495067	-0.6533449953787	-0.599213948331638	-0.452316874197364
chr10	22711970	-0.591999574264212	-0.837135300637271	-0.858425129623275	-0.987046029600672
chr10	22712824	-0.66817282210507	-0.791152834990558	-0.836897901324625	-1.04160549259533
chr10	22720312	-0.801520661933712	-0.941339849912439	-0.710852656885156	-0.998867707506912
chr10	22766243	-0.749916541851462	-0.696449505216573	-0.877129925246217	-1.19122512872777
chr10	22786605	-0.310123351529121	-0.810006829162294	-1.02880158084122	-0.835458459521467
chr10	22825403	-0.249426100752428	-0.50979522205261	-0.810435733517646	-1.11577901533852
chr10	22839865	0.867548932267673	0.325967305821477	0.799095545009389	1.48319247900136
chr10	22863078	0.746976539136372	0.659717636345453	0.247309329829594	0.331199841916473
chr10	22867867	-0.77373932753887	-0.852310227910438	-0.876824572754881	-1.23596908744585
chr10	22888943	-0.543337133389127	-0.916789559895021	-0.721700165814817	-0.721853994233771
chr10	22893200	-0.785921797383533	-0.72664622595237	-0.901238330197478	-1.01177639417627
chr10	22898856	-0.768266650133493	-0.873337388080315	-0.82984808656132	-0.539309718955033
chr10	22901278	-0.55972743026341	-0.571727345353618	-0.64656026512439	-0.730551270561191
chr10	22901511	-0.497803915615113	-0.654296601156582	-1.00787622216365	-1.10235183513635
chr10	22906651	-0.906082971654881	-0.788896793440564	0.0682586061530408	0.655768764069489
chr10	22911526	-0.589606212751719	-0.881144917374187	-1.00589491642057	-1.20570338402524
chr10	22930988	-0.789927176564966	-0.843328017590586	-0.980933733556561	-0.778494233302676
chr10	22944108	-0.705141746456306	-0.522799074402632	-0.848151388867502	-1.11840114969013
chr10	23112396	-0.451866970146895	-0.869428340074182	-0.915600755271347	-0.616290177796465
chr10	23141833	-0.342892768771314	-0.737782708761146	-1.00151521834182	-1.03206886295272
chr10	23146112	-0.941889686890198	-0.888514504033349	-1.0087584785563	-0.923037496642755
chr10	23170298	-0.76041424948016	-0.944896702043792	-0.717608713494528	-0.922994299441711
chr10	23215848	-0.90519653105162	-0.802634830387097	-1.02397314909651	-1.05815432193015
chr10	23239094	-0.908142297292749	-0.97486708833887	-0.936553275097885	-0.976937208955193
chr10	23344217	-0.708585925894945	-0.68833491382819	-0.364171634501063	-0.334139881097443
chr10	23368693	-0.733669501355762	-0.658391704960101	-0.812586497862826	-0.790065461849736
chr10	23371024	-0.251881433334802	0.205978461948043	0.401569888181743	0.689262743984637
chr10	23444886	-0.42688860354961	-0.72808655014528	-0.626049654194226	-0.382899854969888
chr10	23447095	0.853501905803939	0.844671052415451	0.807360692728337	1.0413550644336
chr10	23447486	1.06396465258619	1.06239421089925	1.48614363203208	1.76500913699608
chr10	23457870	-0.6734797851961	-0.898157106367137	-0.838153520934691	-1.02618313902144
chr10	23485403	0.142165919390512	-0.702902977290662	-0.855519986242629	-1.37719850195774
chr10	23488442	0.210678733096749	-0.320086394221422	-0.455799296088166	-0.924332357426764
chr10	23493914	-0.198554564180169	-0.608591742619122	-0.350916682880094	0.0148924175888245
chr10	23506639	-0.922219997705777	-0.909582082918698	-1.0390724006406	-0.937481975600912
chr10	23527413	-0.437666875652364	-0.667216190978501	-1.02057776319117	-0.82497568618158
chr10	23529980	-0.510598313015474	-0.866897486504085	-0.966908318844418	-0.913655551542395
chr10	23583761	-0.768200612785994	-0.890984044182893	-0.65713770248938	-0.539338694722065
chr10	23595373	-0.864881259786005	-0.956990862636756	-0.976134944626083	-1.10803209927867
chr10	23603890	-0.643392581427486	-0.0283506806926553	0.281006871870031	0.153202343583736
chr10	23651880	-0.407011403463105	-0.485522700671466	-0.748952992376447	-0.768534995755571
chr10	23722146	-0.828635565605273	-0.811776731684018	-1.04151518646078	-1.17975807385712
chr10	23722338	-0.956888277655987	-0.898987529568438	-0.859644203957388	-0.897133032271838
chr10	23727534	0.94521998481641	0.851375389236345	-1.14909496741226	-1.98752324866783
chr10	23744887	-0.842798396826873	-0.953065808107857	-1.02322307797155	-0.953634036476251
chr10	23765577	-0.913435307111632	-0.884245949783182	-0.91965165215804	-0.746515129723718
chr10	23983938	-0.295823515084973	-0.504337898971234	-0.787888883389508	-1.06016255107261
chr10	23985169	-0.631442760798328	-0.6500723550677	-0.891802734381883	-1.03158335889107
chr10	24000371	-0.834500287391558	-0.856993248393895	-0.997542324619263	-0.97317508456359
chr10	24160374	-0.926794989882394	-0.916045642759174	-1.01362040936713	-1.08858904010243
chr10	24283579	1.0663706039283	0.802420343344957	0.616116681948039	0.738220745653148
chr10	24297448	-0.344585668960955	-0.713229046281393	-0.806430074332393	-0.913632153858806
chr10	24401963	-0.841814324291724	-0.833911420500599	-0.977172583616868	-0.991767490362807
chr10	24419923	-0.484046906963763	-0.959282054496012	-0.896110783283504	-1.04286556527701
chr10	24458407	-0.701420906574372	-0.76799761036699	-1.02188174880354	-0.971226929513335
chr10	24511958	-0.826890684770667	-0.807243379529231	-0.871160519757474	-0.924419581681973
chr10	24544102	-0.69529759461184	-0.522687248334553	-0.894994374521469	-0.886404708119733
chr10	24555911	-0.695243713908166	-0.851023383850914	-0.895960313422424	-1.07881777777087
chr10	24577549	-0.123143727544403	-0.591620533086938	-0.865859007642756	-0.885425179248668
chr10	24591695	-0.544549495423125	-0.492274497808844	-0.758963396111007	-1.02722625454612
chr10	24599170	-0.224779954549271	-0.516507785055805	-0.93011212145762	-1.04430565545938
chr10	24660213	-0.749132132552756	-0.827023558969968	-0.83885467558505	-0.638338204830816
chr10	24682090	-0.417462643048436	-0.824961018549948	-0.808730444413065	-0.991379741957556
chr10	24715052	-0.624569793260872	-0.917303424288215	-1.0358811287055	-0.901208799530552
chr10	24719691	-0.793608863073065	-0.903692944341035	-0.925487901796564	-0.979176307898895
chr10	24752232	-0.62183705883569	-0.714032295880198	-0.814504795718239	-0.22567642027243
chr10	24766322	-0.701070247361406	-0.765191896193322	-1.02489325726774	-1.07856713866332
chr10	24769414	-0.910957200996855	-0.805010767699506	-0.931898719997391	-0.939501060556073
chr10	24808512	0.0636806492762256	-0.442664988758049	-0.868655519151851	-0.857741234476595
chr10	24832738	-0.634159823562167	-0.721635730866641	-0.618875338213745	-0.616878784674641
chr10	24854842	-0.805689351624692	-0.868673484738826	-0.899405648601343	-1.07359164499882
chr10	24906870	0.39309702141136	0.135738354929325	0.738649182318717	1.28960929637218
chr10	24931997	0.705219820954943	0.371038126444256	0.127451100941543	0.975056247119233
chr10	24952820	-0.811145178217274	-0.882139423477017	-0.8709249691431	-0.676633586008677
chr10	25006510	-0.881104376753342	-0.853557898965672	-0.557221299836881	-0.712097119963991
chr10	25016973	-0.155899453005319	-0.413378772785698	0.260163647756366	0.892722784497093
chr10	25028270	-1	-0.888501982617913	-0.906547432682949	-0.675550697378067
chr10	25031866	-0.954096681412828	-0.86341707847887	-0.719726194922797	-1.02037831736017
chr10	25159921	-0.844871657696203	-0.947446336707407	-1.06826048604569	-1.10096776637451
chr10	25206604	-0.568607838089727	-0.859764786605859	-0.175194852366159	0.193858075269084
chr10	25254298	-0.88956675434068	-0.954761586795613	-0.922389303148983	-0.565417787742867
chr10	25260704	-0.790521443163335	-1	-0.798796904007296	-0.898542569455873
chr10	25264016	-0.739331309518601	-0.819948983823094	-0.990894831453914	-0.57082881102622
chr10	25315614	-0.523031662529903	-0.794565706474336	-0.341438108339598	0.170199652253741
chr10	25402250	0.985033206036263	0.923622746367132	0.930669234591925	1.56257205687424
chr10	25403291	-0.797015920310063	-0.783791819412753	-0.990840316048031	-0.789309064242967
chr10	25419105	-0.447299094266368	-0.714554575012043	-0.979642525365582	-0.9993322935673
chr10	25465589	-0.685802417242529	-0.486622205593793	-0.822765041405418	-0.893875284657375
chr10	25465737	-0.587675402519681	-0.563557024613325	-1.02797853100567	-1.18197626368703
chr10	25504019	-0.678982134730899	-0.935447127357237	-0.952421662780591	-0.895637452968205
chr10	25673757	-0.963352403113209	-0.819884315998642	-0.887761033479517	-0.902428105767343
chr10	25697367	-0.699429605709021	-0.801192007004012	-0.876988995858601	-0.927932922409323
chr10	25844990	-0.844562697053546	-0.610877272575668	-0.822239681409604	-0.512414277920753
chr10	25850879	-0.706587765238066	-0.645577565568595	-0.881679412512778	-0.582923277393123
chr10	25885136	-0.551616406534715	-0.970989027895791	-0.978836756228063	-1.03547873039403
chr10	25928763	-0.729120688199433	-0.744085609305567	-0.184928898505381	0.451368404389038
chr10	25985146	-0.253189904899289	-0.608350576586315	-0.776346614502621	-0.349142298815465
chr10	25989937	0.603662556664335	0.762795935586789	0.677663603815024	0.802950333167272
chr10	25994915	-0.593194386137528	-0.600394905357082	-1.01067738597192	-0.914107547721036
chr10	26015019	0.913198953427838	0.627394833680191	0.00364864429347317	1.02778093738412
chr10	26020062	-0.93214503746613	-0.946150178512678	-0.880635312128686	-0.815820230706041
chr10	26024269	-0.909231971772763	-0.976888280891359	-1.0060634861473	-0.777124473794693
chr10	26047047	0.00472606474527227	-0.383731231909007	0.636334202325333	1.20320749886355
chr10	26055826	-0.490490789306124	-0.69700464170633	1.31960880998015	1.68272604280434
chr10	26173290	-0.680022647899776	-0.898371473980212	-0.911899487770773	-1.06876986813152
chr10	26223586	-0.713124390467913	-0.334413214994213	-0.732257353752843	-0.873600338880315
chr10	26223972	-0.323634724737118	0.0992470268555626	-0.00749615938981196	0.368303776342137
chr10	26268760	-0.736354502335304	-0.974912563649858	-0.985074992283253	-0.926259484323903
chr10	26332278	-0.918574137895114	-0.799423254090548	-0.964006186177459	-0.951560705823805
chr10	26354588	-0.866579841627177	-0.984477139047621	-0.924486280154066	-0.893369515177825
chr10	26369963	-0.781668945809148	-0.885896818190106	-1.00416432221109	-1.03924029847391
chr10	26415684	-0.761274860099861	-0.891369886562175	-0.840619316478743	-1.10648416198385
chr10	26461265	-0.503570186324575	-0.354399626289753	-0.565030204955054	-0.394859012266166
chr10	26466435	-0.69087396197702	-0.602955228435718	-1.05221732453548	-0.780442129288469
chr10	26501752	0.434710542597329	-0.424465366016792	-0.595545096987288	-0.721354563691248
chr10	26537904	-0.76442338124367	-0.881989060956145	-0.938962726653188	-0.927224337376543
chr10	26544366	-0.720315639152781	-0.761374560704279	-0.898281397147637	-0.78611643713288
chr10	26562434	-0.730196619682867	-0.778700700612244	-0.781309736183401	-0.79696629031189
chr10	26588729	-0.713078130015696	-0.930773366271712	-0.898298746800821	-0.888794004040321
chr10	26624180	1.79498522875546	1.30905631338413	0.29977825322966	0.605242900438973
chr10	26644459	-0.758931849458672	-0.969840174038568	-0.836162957548126	-0.850794560844345
chr10	26654877	-0.808231002312755	-0.705529308440863	-1.00320691197374	-0.902578221279733
chr10	26662282	0.349995292382268	0.0442564910350845	-0.896922002430817	-1.13760403240571
chr10	26683244	-0.914813827402983	-0.911325012691993	-0.88373271828248	-1.06533359512196
chr10	26755650	-0.816398659409064	-0.95859626958173	-0.982268414357904	-1.03932795288854
chr10	26792973	-0.292931777353997	-0.316467626843518	-0.459402863117555	-0.701437324068561
chr10	26795917	-0.713536051274529	-0.578190407127179	-0.890237341845731	-0.797805770148642
chr10	26805786	-0.267207417035387	-0.798693619044803	-0.328832389459996	-0.43934099014884
chr10	26818486	0.26114365813074	-0.303892374828272	-0.597166064671426	-0.678527208483776
chr10	26862794	-0.0443373578093038	-0.557619065461359	-0.754521862623948	-0.585554173854502
chr10	26868808	-0.542746194260297	-0.450379584443839	-0.738181709126137	-0.230020733825118
chr10	26871757	-0.658753853548253	-0.725259492326229	-0.984914096172627	-1.06336057465728
chr10	26875381	-0.815500585402674	-0.706813691392448	-0.884124281932394	-0.944425357297692
chr10	26875479	-0.84525702664059	-0.818110978671324	-0.828685991736479	-0.901189976732304
chr10	26877917	-0.596885190334607	-0.725455206625419	-0.889407638958618	-0.98200596246374
chr10	26895487	1.1336762201577	0.773011545759414	0.78323108248032	1.39088342898485
chr10	26929937	-0.8547493834691	-0.734798297941293	-0.967519799831239	-1.02402560842859
chr10	26932429	-0.626367865997516	-0.763807075945418	-0.801300342089097	-0.964172964659765
chr10	26935282	-0.695705123719798	-0.765286756452043	-0.961511534552881	-1.13711394065842
chr10	26937189	-0.744876407695953	-0.718531503452935	-0.862968526248733	-0.928351545568034
chr10	26960672	-0.966997628317362	-0.964544218398388	-1.0372298608995	-1.07253894063059
chr10	26973771	1.18087270670412	0.686442987916031	1.11975257847299	1.46185305974308
chr10	27001665	-0.83895302765396	-0.808073233796556	-1	-1
chr10	27015213	0.728151696247289	0.67355928690798	0.68825284029652	1.17674054338679
chr10	27018071	-0.476952840458948	-0.385510652485395	-0.898111509061472	-0.626958791872332
chr10	27048074	-0.671625240489156	-0.860070378324497	-0.749350987503721	-0.504111019107493
chr10	27091668	-0.529753618850948	-0.384058805142792	-0.82130565426661	-0.887391316719058
chr10	27120895	-0.890760593942998	-0.917749065036048	-0.911321836851215	-0.975622653051435
chr10	27150214	1.62134742358883	1.65493242963678	1.60343596813833	1.3530605512212
chr10	27179868	0.312451402798745	-0.468414775560059	-1.0563654150551	-1.15794298310475
chr10	27179995	0.56757135300805	0.290879432257857	-0.219149072591269	0.66363914500017
chr10	27181507	-0.0604757307002254	-0.277807160458629	-1	-0.558322144043205
chr10	27214300	-0.782192379164587	-0.977363624235337	-0.965801033357411	-1.09489598403122
chr10	27215355	-0.579863269624339	-0.757650715669685	-0.863672899814904	-0.911608576128982
chr10	27226365	-0.882215688621176	-0.883554152855253	-1.01066194767755	-0.948031871259733
chr10	27230750	-0.812083739503535	-0.814974394808043	-0.850149740927053	-0.998751222046929
chr10	27266696	-0.816678420185182	-0.78446564028145	-0.999061508369598	-0.847880324421995
chr10	27274109	-0.314837457437191	-0.70410646473174	-0.751759658165263	-0.618584486166429
chr10	27306897	-0.943160866850669	-0.793169052329515	-1	-0.951153336414727
chr10	27416644	-0.844818273452107	-0.817724220520481	-0.738408848181918	-0.686746413224306
chr10	27470417	-0.905957067777046	-0.961122568453353	-0.985228263686042	-0.823570349749535
chr10	27508150	-0.902593263788861	-0.83339472205706	-0.961883859504762	-0.931842620213031
chr10	27512998	-0.28484642305814	0.0356374315454804	-0.277597625049541	0.274330669130684
chr10	27542665	0.328786818186509	-0.791296287882619	0.107935711442079	-0.10821348415893
chr10	27546603	-0.889374058195318	-0.864936548197308	-1.09235762940621	-0.953957008700838
chr10	27649069	-0.829532275322908	-0.710045212841489	-1.02754504977522	-0.913632678490268
chr10	27658944	-0.628663018454967	-0.154294549265857	-0.420886321752816	0.121027420859412
chr10	27701509	-0.869474392557123	-0.707145339804505	-0.915196832233853	-0.673477271642433
chr10	27702850	-0.488785007699996	-0.55500494001909	-0.891998285156458	-0.889979068115412
chr10	27704786	-0.8060997505825	-0.734437534015688	-0.898475973015223	-0.829011475622929
chr10	27735159	-0.761843220748437	-0.563055710820268	-0.353660728832715	0.464960417484821
chr10	27791155	-0.931627753223847	-0.918166345984807	-1.00787961389865	-1.06551755984274
chr10	27847626	0.34722293290492	0.545917556357219	0.806685765945446	1.56522869845269
chr10	27876962	-0.953729096637438	-0.958877634104022	-0.939557129051269	-0.921944287295934
chr10	27896805	-0.702572593391369	-0.691071980876084	-0.978813297465613	-0.982607473050756
chr10	27937813	-0.741496935256639	-0.736359467880144	-0.910873380419552	-0.707896847490458
chr10	27945717	0.648025796918159	0.323729638357569	0.479653007454223	0.501807905407035
chr10	27972018	-0.907568753734443	-0.889647564807331	-0.995203562927991	-0.973135264301632
chr10	28048592	-0.679725258476662	-0.8605233955317	-0.952409545189222	-1.01264966077237
chr10	28072762	-0.12577946339978	-0.300666167708075	-0.366894648480584	-0.38226071120961
chr10	28073019	-0.0549891133212354	-0.450602218160808	-0.901597409243767	-1.11695440295332
chr10	28087450	-0.908010910155042	-0.962593350835328	-1.02282706221322	-1.04567425121536
chr10	28092601	-0.471490930244471	-0.439605188501992	-0.846255577194797	-1.18738057899911
chr10	28112987	-0.890867830624363	-0.963337128234118	-1.0606268629402	-1.11128947141165
chr10	28128872	-0.797371549861507	-0.95196762694552	-0.948648625062475	-0.938847714981597
chr10	28154248	-0.242428310436893	-0.738570533568186	-0.789443958854614	-0.766628456410343
chr10	28193325	-0.858385666588276	-0.947045406253687	-0.945229757957941	-1.01658382666872
chr10	28269830	-1	-0.922197726352688	-0.910145361709664	-0.964093392218478
chr10	28287268	-0.817219415090492	-0.722483019964159	-0.9143609947405	-1.18857905143366
chr10	28372321	-0.647180551422216	-0.758333560572276	-0.900063009463805	-0.757150207374241
chr10	28374385	-0.730873988571639	-0.840663648700854	-0.991174260057675	-1.16347657971961
chr10	28386755	-0.86932324504118	-0.906854274268582	-0.814487982431421	-0.754865346460571
chr10	28418576	-0.90410621310094	-0.843544518664602	-0.965870019393941	-0.90626915220837
chr10	28467157	0.26469687081978	-0.84186291423529	-0.95521028122414	-0.873139705476107
chr10	28588309	-0.561125881254261	-0.885541678702962	-0.833859586126571	-1.00528741168468
chr10	28613152	-1	-0.863490507710764	-0.852908711222125	-0.961067852522761
chr10	28699946	-0.581885917663063	-0.771177693049431	-0.46085183465301	0.566838030220474
chr10	28718373	-1	-0.945027254626343	-1.02638772189513	-1.07350310776058
chr10	28721249	1.0960003173009	1.07047993923189	1.21734739279056	1.64074221315938
chr10	28757822	-0.512385172353007	-0.533631358231401	-0.649943425825427	-0.558454306592303
chr10	28800868	-0.732765991157494	-0.854009569310488	-0.728559835422071	-0.757665095798459
chr10	28824979	-1	-0.91180848488456	-1.0231542098308	-1.11636578630131
chr10	28917229	1.0123110196383	1.28352059076115	1.64769174079473	1.90828617052321
chr10	28952954	1.18184785365099	1.18693583263211	1.78540415730492	2.04540720375558
chr10	29002932	-0.802140864369146	-0.936989166069355	-0.779136664161882	-0.972386157859157
chr10	29003552	-0.589105796893027	-0.869895028082702	-0.887821582605814	-1.13656666392515
chr10	29021121	-0.328155307025355	-0.821574784022994	0.350184142945283	0.103017700729957
chr10	29027134	-0.192229749863188	-0.830328986861317	-0.81256072830459	-1.80146097715821
chr10	29149008	-0.617728593012357	-0.837094763996959	-0.846251197774508	-0.89582579358556
chr10	29164876	-0.7360710032991	-0.688676070616441	-0.920741750335105	-1.09800057177034
chr10	29178956	-0.601996370656685	-0.861986779069091	-1.05670383300979	-1.21941667976747
chr10	29179936	-0.540975054786731	-0.556644160373879	-0.89142939641779	-1.43906796619202
chr10	29200982	-0.400926874042075	-0.850521223115223	-0.745864607070562	-0.279689432009582
chr10	29207608	-0.708087535521241	-0.814069268199962	-0.861231310572701	-0.713775049847143
chr10	29214097	-0.7577521315432	-0.699901015547292	-1.03460236228414	-1.11929718509662
chr10	29334694	-0.954599413369502	-0.969883219699909	-0.995371572984383	-1.11938038021352
chr10	29455579	-0.769911396719025	-0.980518228375502	-1.0033588128734	-0.733719386116982
chr10	29472800	-0.846448814906075	-0.822337756760355	-1.04936686905912	-0.801841408135392
chr10	29528984	1.01571636999662	0.223892452278073	0.506018205008306	1.10481601509523
chr10	29534336	-0.515775757878592	-0.811246817085194	-0.825296225779185	-1.1712091850204
chr10	29629397	-0.434425788040067	-0.95000176662315	-0.963029903318643	-1.11035337308482
chr10	29630713	-0.86823033763917	-0.906474154173865	-0.938848111907006	-0.915630805140562
chr10	29631588	-0.773036942336064	-0.757109854576454	-0.987505415951111	-1.01576050930968
chr10	29647960	-0.509434731119555	-0.695163879790827	-0.804006534425733	-0.929476766871761
chr10	29656352	-1	-1	-1	-0.961911671679859
chr10	29661626	-0.892115624884902	-0.974008699762123	-0.998328268285958	-1.11224408248441
chr10	29666471	0.425235399002161	0.224275963968275	1.15706586277326	1.34651377259325
chr10	29675479	0.478662063226077	0.119181519302394	0.19834586081789	0.561862672380895
chr10	29676964	-0.604741382678368	-0.596656151361753	-0.826459481216889	-0.997728485315356
chr10	29708841	-0.872121937040028	-0.844903365197684	-0.88817324255192	-0.927004302840657
chr10	29710539	-0.827139938598124	-0.883921727322793	-0.963784523942002	-0.787090181947256
chr10	29718728	-0.520068776628095	-0.874123407945226	-0.549913045033649	-0.396411361061741
chr10	29726730	-0.812741549691736	-0.954677686810776	-0.958473792968357	-0.741666826248333
chr10	29734545	0.172729098065344	0.435221648753985	0.658674999855378	0.884915575965618
chr10	29759409	-0.467717475199849	-0.688741359119681	0.017898610354529	0.973855987087327
chr10	29776940	-0.575765100218877	-0.348930892099385	0.589080807531178	0.9881184321249
chr10	29784089	-0.889893927408817	-0.803961434194402	-0.872027272423546	-0.923852461754507
chr10	30028792	-0.575413942879621	-0.828975958818158	-0.898579673395699	-0.835420381362354
chr10	30074776	-0.4963584928191	-0.680935917062595	-0.98184384664221	-1.00513611988852
chr10	30132568	-0.811557008685164	-0.707113822766035	-0.858669829839404	-0.69662890546495
chr10	30171629	0.0183656256238115	-0.432939659343907	-0.828027472614849	-0.947413139303119
chr10	30190230	-0.757978624688529	-0.852944013543077	-0.900286898415219	-1.00984562050427
chr10	30215738	-0.385232159556287	-0.630701893174919	-0.838704633349931	-0.340306132761052
chr10	30236727	-0.184143128171881	-0.559793859472785	-0.930741551975718	-0.874307057378525
chr10	30265267	-0.676723029405636	-0.679353623522557	-0.890067275638142	-0.805459953354108
chr10	30268909	-0.722755417293575	-0.861452649071616	-1.00129519327877	-0.870359132403782
chr10	30270788	-0.807736560240952	-0.612238769526275	-0.864796506247454	-0.913766484645909
chr10	30273121	-0.589239556128222	-0.73656274640144	-0.909139856767729	-1.08990117094694
chr10	30287435	1.62259417698954	1.59618088502429	1.25290587780568	1.59492246317999
chr10	30333470	-0.486372213898504	-0.721811431826631	-0.851240684251018	-0.402554154438683
chr10	30335159	-0.209512128473053	-0.449619843779105	-0.746855210862888	-0.748200244216864
chr10	30366114	-0.264131608330822	-0.506340410432308	-0.892687542809972	-0.968091058864288
chr10	30388966	-0.741576429851557	-0.911315827538096	-0.805132795108896	-0.898302128051664
chr10	30402400	-0.727976198523275	-0.943999323285144	-1.1116015442614	-1.16029599997505
chr10	30407576	-0.140883204038426	-0.50477304003374	-0.831942762822669	-1.10667394348405
chr10	30420773	-0.66641030871567	-0.662188106487934	-0.602593584114597	-0.890157522858763
chr10	30440994	0.0943909021599273	-0.43108324117462	0.734181021185036	-0.250826765706448
chr10	30476338	-0.445935963104199	-0.595437172767289	-0.814692150375814	-0.981821500857973
chr10	30477744	-0.280498170148439	-0.511339140262723	-0.604859823564446	-0.544298625411242
chr10	30536617	-0.594231708950562	-0.514211083630958	-0.890369001761438	-1.31252222317238
chr10	30538882	-0.814911845744158	-0.844562644560627	-0.864502888475629	-0.580991576136583
chr10	30559357	-0.882868822471316	-0.558213530105197	-0.894862145354222	-0.582613045501797
chr10	30606153	-0.914884048435978	-0.872025236578954	-0.8859818911485	-0.833313204612663
chr10	30648773	1.59508916523628	1.48843987349098	1.40754466359202	1.56630529005102
chr10	30649039	1.3447259731525	1.09007848679638	0.513861528378611	0.243563753083868
chr10	30681599	1.68529417601476	1.58563836563265	1.94390128563542	2.14723082830141
chr10	30688732	-0.553178206669691	-0.851330567907864	-0.987867932270797	-1.08103182185245
chr10	30703107	0.841050121455214	0.506207440424387	0.977768114031781	1.47308449557791
chr10	30706825	-0.739710537614959	-0.87268321686417	-0.960135906507537	-1.03420114986189
chr10	30744998	-0.455907525282759	-0.340938551229022	-0.776717781322441	-0.884597055303339
chr10	30793234	-0.770585458736204	-0.912229254360961	-0.696862729176178	-1.7920887804988
chr10	30817047	-0.717712669655771	-0.549487643088041	-0.943699254771613	-0.564246890947413
chr10	30842116	-0.876615011348036	-0.891495727996496	0.199104414504601	0.132975537807703
chr10	30867124	-0.807295565347499	-0.862096280563864	-0.925447330218384	-0.779644747830716
chr10	30870895	0.596301430999716	0.375818411724317	1.25932592284112	1.47181700284366
chr10	30929052	0.625599095413246	0.183983455850264	-0.0130117040404479	0.709564118034951
chr10	30960136	0.0705133085624754	0.207524774903166	-0.111350333017442	0.809245382685472
chr10	30973004	-0.810527109466656	-0.663545386044729	-1.04456974589006	-1.08682250296003
chr10	30976778	1.21903057179089	1.1623058069171	1.39864480558253	1.60449790909971
chr10	30977803	-0.624511524522515	-0.778908370360151	-0.819746106977947	-1.02947033831514
chr10	30980228	-0.614638749654001	-0.693586204791209	-0.620833883367801	-0.586703771519422
chr10	30998386	-0.511699728963746	-0.666637346675448	-0.734655892331637	0.473391802627999
chr10	31015891	1.36757096216701	1.47968566629474	1.54741059628982	1.66719144584693
chr10	31017094	-0.555766645222224	-0.814086495280708	-1.09295913464703	-1.13337511584252
chr10	31045654	-0.908058531763443	-0.828375198395373	-1.02646633069977	-0.985867903641264
chr10	31058744	-0.926181550657146	-0.93605712623098	-1.00875507453923	-1.01432528591532
chr10	31064983	-0.603028063768775	-0.857303506308435	-0.98369732949756	-0.944652607372749
chr10	31066715	-0.857944580664127	-0.822066624627648	-0.967843647965194	-1.05986571169563
chr10	31072959	1.49949873000468	1.8501047974852	1.89001816983723	1.87995757096014
chr10	31073081	1.36303941365129	1.35804727615075	-0.236146641757648	-1.82830699849677
chr10	31094843	0.23450679506704	-0.502747085866484	-0.856307523891777	-0.957372294531797
chr10	31219364	-0.835536073774689	-0.793010437699893	-0.963476601301719	-1.01840493393127
chr10	31236435	-0.70507195554032	-0.984798871020641	-1.00540438515978	-1.13160663982849
chr10	31258157	-0.803526041672226	-0.858847210049946	-1.01939583061507	-0.997216533658527
chr10	31366323	-0.852736086349403	-0.880559237799695	-1.02046750215273	-1.00793253377879
chr10	31372816	0.555584628040406	0.55001136355281	-0.231281545280067	0.425752566668944
chr10	31477445	-0.2147576851004	-0.51620626296898	-1.0542847055462	-1.12444748035198
chr10	31609752	0.271688445761148	0.815368310986918	-0.373645466182006	-0.216436295473806
chr10	31611806	-0.302346521461899	-0.426633612874267	-0.941790961410611	-0.314633127252971
chr10	31757391	0.182471307958694	-0.588987283550118	-0.431119713858618	-0.953057899424156
chr10	31770331	-0.836229002791983	-0.923104626107973	-1.00202636777348	-1.02941722226468
chr10	31797133	-0.777152243071177	-0.892282111309997	-0.865092131862462	-1.03981721142936
chr10	31835065	-0.724722314771493	-0.788568335509391	-0.919229230796964	-1.05445272947201
chr10	31871043	1.09851033481723	1.23889909736561	-0.638127925424093	-1.03297798119357
chr10	31872882	-0.209585997136514	-0.565665055213749	-0.66988221784775	-1.05244527295448
chr10	31890036	-0.559246168729751	-0.850090004334531	-0.913832750505862	-1.03724841507525
chr10	31893462	0.29360733401981	-0.447062962251188	-0.636445199500252	-0.916446033631375
chr10	31906353	0.18057290233837	-0.363170009158936	-0.79754405604356	-0.538859321258287
chr10	31913061	-0.910258981981915	-0.951961955321513	-0.725888412598374	-1.05864029972152
chr10	31914679	-0.748896288030441	-0.885531008462398	-0.923463846877878	-0.528562486966301
chr10	31931787	-0.529446547064109	-0.690157572293726	-0.888010299665649	-0.709064943780594
chr10	31933415	-0.565264465688627	-0.847294733998448	-0.968723048142953	-0.929191707475054
chr10	31948835	-0.239794422909364	-0.785554419341475	-0.962068332198997	-1.30494968215364
chr10	31998060	0.131376080765694	-0.560641577723471	-0.889769074672039	-0.998891454690397
chr10	32001831	-0.797749121685362	-0.906708013660959	-1.01601040086455	-0.887503183202572
chr10	32033937	-0.236162677291093	-0.804483976065106	-0.914535566715049	-1.12381902270911
chr10	32108617	-0.861716243795617	-0.89313937246441	-0.951583655913248	-1.33919645597728
chr10	32125922	0.0315177437819596	-0.223952154330995	0.0949385870049311	0.536576626134503
chr10	32151599	-0.17473901893474	-0.416473955189969	0.0306988995311886	0.317834777483743
chr10	32198955	-0.820373221686058	-0.912767783701407	-0.633170565532543	-0.671840609484579
chr10	32219440	0.116495748478759	-0.152259428046088	-0.798907969187908	-0.451283805832355
chr10	32284186	-0.737681504792154	-0.865465031245756	-0.93604552064897	-0.761361809585483
chr10	32411224	-0.844563054325738	-0.881844926401562	-1.00635397737345	-0.832338327237661
chr10	32429878	-0.671963759417806	-0.930901428592236	-0.780168465800147	-1.19249186977349
chr10	32436038	-0.763601092084942	-0.640948632653623	-0.988906586244363	-0.881741747453426
chr10	32450695	-0.523337171070492	-0.786083390962569	-0.871065002608427	-0.448134121656229
chr10	32479996	0.197726362513448	0.201043047245474	-0.268921374475282	0.480033274960242
chr10	32493938	-0.321308014981209	-0.583876248618572	-0.848035004648088	-0.919507535907387
chr10	32500096	-0.533807221475218	-0.692421456299504	-1.17306953043496	-1.64783737475605
chr10	32543108	-0.707988089191802	-0.688538329165624	-1.03750495216235	-0.660216663383902
chr10	32545762	0.445349814216731	1.26979351190331	1.19686485613472	1.4132273143788
chr10	32559528	-1	-0.990857277135453	-1.02125629739627	-1.15070403428067
chr10	32617578	-0.485006004971846	-0.524914931218952	-0.589118561295476	-0.316389810697367
chr10	32635635	0.969130736023023	0.947995530642302	0.214939513039552	-0.631115309763794
chr10	32660805	-0.663164893244636	-0.916592138424244	-1.03005632652363	-0.986176757391736
chr10	32679485	-1	-0.755521460767403	-0.987146114071333	-0.898700870977345
chr10	32686646	-0.800537139975027	-0.82325044172841	-0.872195197016716	-0.658434802539885
chr10	32703970	-0.816581763330027	-0.906776524761244	-1.01172160414182	-1.27280494691707
chr10	32735112	1.31288160079442	1.60521358008795	1.24570566426604	1.32790332542435
chr10	32781345	-0.735960378970745	-0.881351327456734	-0.991771075954298	-0.896657864673696
chr10	32867556	-0.908095653612745	-0.8252243273061	-0.88753637477183	-0.813495550680713
chr10	32947314	-0.59570773583583	-0.890630685673245	-0.894545514965567	-0.727717705819338
chr10	33002684	-0.631482011445063	-0.580280836148024	-0.767620885768538	-0.787794633749256
chr10	33004038	-0.866911744463712	-0.961610593543972	-0.996681459303976	-0.97640570239299
chr10	33060570	-0.849840202575731	-0.943068991567357	-0.824776788229099	-0.79029475286904
chr10	33084691	0.363629506131589	-0.121545626966447	0.0338108694101475	0.618290346144147
chr10	33117856	-0.72656442016155	-0.950643481971896	-0.845917601855893	-1.02552625891022
chr10	33146456	-0.828215304003543	-0.824304028251234	-1	-0.862820398100136
chr10	33177364	-0.788427466174523	-0.766406045700356	-0.927185408356596	-0.821965031289519
chr10	33180770	-0.753267704473296	-0.862885740959635	-0.734173691231243	-1.07092065542247
chr10	33250836	-0.278806872727898	-0.470481079190717	-0.876421935692959	-0.731245190402885
chr10	33302654	-1	-0.990325863715148	-1.0154855508406	-0.97013346723771
chr10	33303330	-0.968161385784051	-0.836618293098754	-0.870224151888169	-1.03973942892273
chr10	33347282	-0.85133201561327	-0.917748984990628	-0.7998614483636	-0.926324879493143
chr10	33374429	-0.396359665939837	-0.827246595369543	-0.777936517913703	-0.73977459714622
chr10	33405323	-0.768041371817338	-0.78760842281118	0.198127667472032	1.00164219346428
chr10	33407351	-0.710338242998384	-0.661414335161235	-0.970693180349241	-0.707387224403723
chr10	33482447	1.17819602612205	1.10049763252287	0.582388527895075	1.26291224436132
chr10	33484628	-0.852280239833426	-0.734234882391682	-1.02919712455126	-0.422226232225752
chr10	33490301	-0.813700198819061	-0.709424950252989	-0.936072256839377	-0.811900465205197
chr10	33568342	-0.757886495532288	-0.775182477670939	-1.00775730446259	-1.04573765954307
chr10	33608914	-0.910339375214595	-0.818910791076381	-0.409589152500713	0.271551132141794
chr10	33616916	-0.688313052831571	-0.901021566119018	-0.956084879710907	-1.02555529721979
chr10	33619586	1.43796623825456	0.635156805750031	1.33855925517809	1.58386524676798
chr10	33652594	-0.969790278677011	-0.937802141005737	-1.00332735053997	-0.890512201490874
chr10	33668706	-0.590637867614705	-0.886213909463442	-0.792998002611972	-0.949281658237058
chr10	33696242	-0.774715829759995	-0.860643359212732	-0.98632658026509	-1.00235362989282
chr10	33711391	-0.65349065862658	-0.564653791184584	-0.754754904612779	-1.00158610072507
chr10	33720894	-0.619224897930874	-0.831530006782069	-0.95372510789763	-1.08098842791263
chr10	33757395	-1	-0.987142818393322	-0.982797692447435	-0.910078838558612
chr10	33763166	-0.599390664940738	-0.827969005459221	-0.902742868753293	-0.832934032442165
chr10	33776258	-0.141275269147007	-0.595116534161447	-0.456409887236598	-0.447171446354731
chr10	33816586	-0.499996643236487	-0.803717538653813	-0.893190030565192	-0.91093154851245
chr10	33926789	-0.759380522116134	-0.888869254883106	-0.899819709878286	-0.934974618473318
chr10	33935847	-0.963781319638961	-0.956765867723069	-1.01681631016374	-1.06476825651464
chr10	33938226	-0.869528928301277	-0.886523346088407	-0.991830945247671	-0.823308518592862
chr10	34026982	-0.859941673667242	-0.852009111537885	-1.02644775377973	-0.894646452040267
chr10	34085524	-0.295221978783415	-0.759963753760372	-1.00544018098022	-1.11789228852722
chr10	34156117	-0.689616060467139	-0.920831490170492	-1.00878943467575	-1.23546680943322
chr10	34195384	-0.509089991919465	-0.74283017420153	-0.818466145743588	-1.213032826219
chr10	34202803	-0.790378430187057	-0.943586748311011	-0.972048253973534	-1.02546635498216
chr10	34287334	-0.804819220665932	-0.877195009075052	-0.943769117801516	-0.764707745456603
chr10	34290396	-0.727291834054307	-0.751207087332138	-0.558223443468874	-0.613126900442193
chr10	34290494	-0.766168088221861	-0.86422621295557	-0.996933278963599	-0.929105307160848
chr10	34306404	-0.302811928952426	-0.735486928860949	-0.3066943797877	0.267075013409795
chr10	34324749	-1	-0.960027096306435	-0.875627342819639	-0.97779304206081
chr10	34331100	-0.832609963129031	-0.718609417051621	-0.820242805567799	-0.992573383540159
chr10	34371085	-0.569211301001458	-0.543281236561123	-0.74185943745962	-0.540660984591538
chr10	34458776	-0.886205201284976	-0.903360970000114	-0.882821744503206	-0.970830027097666
chr10	34465035	-0.892079198940284	-0.829733020111699	-1.0012889358375	-0.902328882207316
chr10	34512810	-0.471020914280203	-0.593255011328119	-0.92377323230195	-0.220352358610919
chr10	34547490	-0.635954601117461	-0.665915330518636	-0.96626096766529	-0.889203360050272
chr10	34562563	-0.804408866174481	-0.839673712379429	-0.715101234647931	-1.02055085755246
chr10	34564268	-1	-0.883684847864764	-0.857187625678709	-1.04622285429216
chr10	34577793	-1	-0.949681084871064	-1.00823336332093	-0.789839272850246
chr10	34618539	-0.795348868791657	-0.612478509618311	-0.829619922631086	-0.924162947040591
chr10	34618549	-0.804941879204814	-0.663882224258555	-0.714154501336716	-0.979761254392962
chr10	34625486	-0.821133222992344	-0.915914728190962	-0.979674760344452	-1.0809663972097
chr10	34633332	-0.829717148437927	-0.89953195518258	-1.00607472457673	-1.05620126647543
chr10	34755495	-0.897275309241098	-0.870350854135392	-0.912756531244172	-0.96455879908624
chr10	34787929	-0.825560811924999	-0.966051985576433	-0.885600118605295	-0.865043001255949
chr10	34811673	0.414402578036563	0.036424998475867	-0.289943453911661	0.466148992939402
chr10	34831258	-0.890881368334625	-0.802996238350593	-0.889661279545993	-0.967747396441013
chr10	34881479	-0.967582362882542	-0.947459088393932	-0.957556015097284	-1.05868317832563
chr10	34913526	-0.773754710350178	-0.526557170009892	-1.02130371644973	-0.834669537822071
chr10	34932765	-0.909880163069584	-0.929831204431094	-1	-1.15038415718582
chr10	34944680	-0.208658478796513	0.0518063916142191	0.080593302697625	1.06424605067188
chr10	34955388	0.599605468240176	0.339054010451071	0.189563006364459	1.26369789068029
chr10	34966722	-0.931663850925798	-0.679148025617371	-0.830111987612308	-0.80189154968052
chr10	34973609	-0.0554014741611102	0.275061078141487	-0.0925120035908525	0.732636269314311
chr10	35012909	0.0454290953236082	0.668454857234067	-0.241043952243446	0.25406807109992
chr10	35056244	-0.652821623447921	-0.868231698517064	-0.930174925044531	-0.842805653855396
chr10	35103241	-0.0523940120572765	-0.244705281526734	-0.986263431825791	-1.11002754857168
chr10	35127149	-0.70153863751814	-0.752687831521398	-0.842094996362488	-0.883645207441579
chr10	35158028	-0.610275489751766	-0.819390532056645	-0.913339058862391	-1.20696006921051
chr10	35241454	-0.928361187307654	-1	-1.01700030128029	-1.23580858199604
chr10	35245835	-0.800575120062135	-0.655522018368732	-0.586081727739607	-0.192725158905245
chr10	35252280	-0.740167162366634	-0.592544837287118	-0.824866193317141	-1.16131079098123
chr10	35258841	-0.78171496524742	-0.91363200057077	-1.0383497112138	-1.25567676148248
chr10	35283774	0.754116779547085	0.873881614788887	1.30798083739203	1.53290687733721
chr10	35292068	-1	-0.931864702828098	-0.997337065623315	-0.997260496831022
chr10	35409411	-0.290218184478083	-0.222515153054432	0.0717341256308483	0.337235552514807
chr10	35415806	2.104844387301	1.63980284633893	1.71842346490678	0.418801483577599
chr10	35441319	-0.969292058203785	-0.600065459960611	-0.788200059268751	-1.02569330203709
chr10	35447374	-0.535014295893397	-0.811544380781291	-0.916063603737786	-0.786125580219999
chr10	35472922	-0.917848510861151	-0.988473197861064	-1.00409166382877	-1.01382084062699
chr10	35474473	-0.710873948563052	-0.78338977383382	-0.941620340084053	-0.834480065132243
chr10	35512145	-0.8277951377481	-0.740838244065947	-0.701362917941332	-0.407013967131023
chr10	35512656	-0.639527181053159	-0.573887986190532	-0.892007524012811	-0.822876633440086
chr10	35513104	-0.838652162864068	-0.736781415870851	-0.853218689674169	-0.790452761022062
chr10	35525866	-0.387373186847551	-0.813670726496354	0.182550551161675	0.602053365192344
chr10	35529116	0.506979036546483	0.361899684427701	1.02392434810672	1.12107621806531
chr10	35531958	-1	-0.921097172660922	-1.02540528362688	-1.21485462038777
chr10	35541636	-0.603461841671481	-0.771691568361551	-0.731978289176932	-0.686129310533793
chr10	35595351	-0.85364348175029	-0.73958629195607	-0.930443451712119	-0.999504586529003
chr10	35632679	-0.714954834944849	-0.935046721407319	-0.895449221029865	-0.991500671313386
chr10	35668291	0.560305165953199	0.957753089626334	1.64139499068487	1.77939110293754
chr10	35692324	-0.8371624668188	-0.953035476230183	-1.00751514112971	-1.02713207390244
chr10	35793185	-0.53301106773761	-0.570820165838203	-0.696537229495752	-0.785810643578874
chr10	35807148	-0.667480779760081	-0.698420069598808	-0.815018047000418	-0.906061846270948
chr10	35852405	0.923279511809033	1.090929895505	1.38081100747864	1.61904124088383
chr10	35863914	-0.501835043231676	-0.404256441615515	-0.083202957329966	0.396084068165777
chr10	35864759	-0.465769308976378	-0.603341748830441	-0.535412118069047	-0.936476861486283
chr10	35889312	-0.14418084060829	-0.670215468109553	-0.516333969644564	0.115228873659771
chr10	35900874	-0.454784903202548	-0.711315353027119	-0.0478989783163791	0.471023837892005
chr10	35918460	-0.679139712733005	-0.830460984982595	-0.778012840242477	-0.584791968608196
chr10	35921144	-0.52485662172355	-0.774029615011379	-0.796375159525435	-0.987216413194284
chr10	35924611	1.00984207662505	0.583116155797046	1.12156429084056	1.40356009142558
chr10	35927814	-0.605576283995642	-0.943071760238801	-0.955397156734754	-0.766323696002592
chr10	35929113	-0.153450967763433	-0.485001885240844	-1.01475851337481	-0.889993050209934
chr10	35929687	1.00520182073095	1.09981846647132	1.00194719873529	1.56096790380273
chr10	35939583	-0.752356592850223	-0.70657972190697	-0.900215703620907	-0.810784154566574
chr10	35948545	-0.715676334985397	-0.579434634285434	-1.01918258353576	-0.822827688454306
chr10	36071920	-1	-0.991738970741106	-1	-1.00781882396633
chr10	36146742	-0.279703189694417	-0.902250960907978	-1.03374784401868	-1.07983685220331
chr10	36178631	-0.635794117997961	-0.76562228285464	-1.03608801514036	-0.848311601734401
chr10	36228488	-0.870943542401766	-0.81389371400758	-0.871909231428871	-0.829948918071114
chr10	36247773	-0.821662716933952	-0.890106938515998	-0.9170444710681	-0.874852818296885
chr10	36432449	-0.352235768737611	-0.914484796582862	-0.809019022140359	-1.06779082354132
chr10	36464963	-0.880656772285549	-0.927123977157387	-0.905187540358295	-1.02360889414626
chr10	36495117	-0.497253525361422	-0.664054037623949	-0.845774835057994	-0.771622918696318
chr10	36731723	-0.837130971304739	-0.944375513475549	-0.873710455829984	-1.07113594849445
chr10	36741346	-0.752146274262367	-0.977120511446947	-0.969502962313244	-1.09272757885975
chr10	36777316	-0.625938234735739	-0.860435450866393	-1.00786126996237	-1.04267087656067
chr10	36813647	-0.538097023274619	-0.845762634736903	-0.791477456085988	-0.865590589871735
chr10	36901577	-0.767957998086481	-0.515437934265264	-0.960062084109614	-0.780882670459594
chr10	36956952	-0.907462192908392	-0.758786621553005	-0.996196516448261	-0.920279168342663
chr10	37028926	-0.931710907001207	-0.980334293977892	-0.97694028290989	-1.07031973555431
chr10	37072621	-1	-0.806529265603987	-0.761971607296333	-0.751475355165527
chr10	37097792	-0.617587371002707	-0.439687129936762	-0.933922548180954	-0.977907668179343
chr10	37106971	-0.620463080647055	-0.629857298164545	-0.643985879104196	-0.911291238538442
chr10	37178091	0.426382911874445	0.395497759275036	0.281311171999642	1.01487625358246
chr10	37179764	-0.823214941058611	-0.903600767516037	-0.945866348758077	-1.01581339220123
chr10	37189167	-0.599554258929078	-0.136186546447757	-0.0623711532615089	-0.546551399860153
chr10	37535764	-0.853753737106201	-0.808093348429909	-0.840630764007486	-0.708463426425358
chr10	37564648	-0.739905658069048	-0.783482279541086	-0.87949193883163	-0.767840167181472
chr10	37564916	-0.884441674175162	-0.869575769584163	-0.961780432155646	-1.071171001382
chr10	37571979	-0.608972531619969	-0.759784644201929	-0.976595708716015	-1.00258820959049
chr10	37574490	-0.848521985273398	-0.786376895230264	-0.960540435761358	-0.877457405678133
chr10	37587666	-0.837703707930731	-0.887368466417844	-0.894156648119776	-0.876182998092954
chr10	37611553	-0.860854630968278	-0.933729479938871	-0.906073140819562	-0.702022019239695
chr10	37689857	-0.766626982706898	-0.818430848697026	-1.05592543239623	-1.13836858158593
chr10	37752801	-1	-0.868718685457736	-1.00119975276499	-0.938836961582616
chr10	37788280	-0.641676784478132	-0.754905883722363	-0.92490309639208	-0.951914318322362
chr10	37814504	-0.840794716122593	-0.975672518111946	-0.822693323680338	-1.09527303589591
chr10	37826901	-0.826914093327979	-0.93092424158193	-0.934204092555551	-1.01938846356485
chr10	37838876	-0.579780658805224	-0.829784342805404	-0.998744839527658	-1.04731807257421
chr10	37839940	-0.707778800413258	-0.728874954605626	-0.919554676810161	-0.976436034104374
chr10	37909046	-0.435866638024186	-0.77270968444239	-0.906455645919391	-0.96047166799809
chr10	37927596	-0.628796292770993	-0.604140211187304	-0.901982996538754	-0.957780442405289
chr10	37928917	-0.5195393640405	-0.806898695030065	-0.925634726768453	-1.02452987079693
chr10	37990591	-0.756716330483137	-0.482527721734927	-0.507311374274353	-1.00636746117495
chr10	37990641	-0.775115143744867	-0.28789719465277	-0.741783016650023	-0.933397829618374
chr10	37995100	-0.797503666787196	-0.903129531546155	-0.91407492998216	-0.989608909066294
chr10	38002076	-0.505113696310159	-0.403216710415765	-1.0205704140879	-1.02198234843107
chr10	38037980	-1	-0.738367748911204	-1.04228960855489	-1.04447674172967
chr10	38041415	-0.400137928404589	-0.415642944078329	-0.355272825106623	-0.548063567879486
chr10	38048934	-0.4790158386653	-0.872522525003555	-0.887024287593415	-0.879993905932555
chr10	38062093	-0.882389324967381	-0.977151000167241	-1.01880974023358	-1.098303825465
chr10	38086968	-0.959791316482835	-0.960233619521461	-1.00140513518423	-1.05182602547041
chr10	38223382	-0.914860145568321	-0.76993799606657	-0.931871852320635	-1.13473636090271
chr10	38265708	1.87161268637466	2.14341643430449	1.56886993671997	1.24293366666158
chr10	38277628	-0.902964666428496	-0.777662046386402	-0.902981742963189	-0.975936572941107
chr10	38281263	-0.306698866518796	-0.43984410677242	-0.0975159961355359	0.617597603024104
chr10	38367959	-0.814550893671865	-0.981203045942311	-1.01710573408515	-0.851792334820748
chr10	38476467	-0.958042097006879	-0.910507617636786	-1	-0.883571546529622
chr10	38507917	-0.860584979183631	-0.978102476636672	-1	-1.0546093564453
chr10	38539471	-0.438465121842323	-0.754597389505424	-1.02091874076361	-0.987646565783439
chr10	38541668	-0.635869689695265	-0.703580319619438	-0.754838989528158	-0.524117600450477
chr10	38630844	-0.89704379181779	-0.896665492203596	-0.887158642725541	-0.96053956656551
chr10	38680173	-1	-0.953085282328072	-0.941790123658048	-0.976728138025838
chr10	38742999	-0.867908742695542	-0.956047003475068	-1.03281750831108	-1.12709862343147
chr10	38743267	-0.759023988785241	-0.920562615219539	-1.00789500499547	-1.12602121466285
chr10	38770802	-0.805114263180245	-0.937480260044205	-1.00517269804623	-0.864368231669819
chr10	38898581	-0.756024040934069	-0.704232557679681	-0.367126885238914	0.0305958244817247
chr10	38924591	-0.924284479870579	-0.898376103210714	-0.906322098220521	-1.01911236672734
chr10	38982130	-0.908496644597163	-0.95020165480519	-1.00958199528987	-0.907335613795041
chr10	38987969	-1	-0.987719685083122	-1.0452795582344	-1.01235220075705
chr10	39022491	-0.95054839362615	-0.914301701386072	-0.938183262555832	-0.771760874754017
chr10	39023347	-0.832335247263739	-0.808136742698429	-0.973515753266242	-1.07265035300502
chr10	39076162	-0.949418406523842	-1	-0.915049603960581	-0.980782263034801
chr10	42621980	-0.63318336435564	-0.934537113861183	-0.938602209711464	-1.05962433124873
chr10	42621983	-0.641348937342571	-0.943336831197922	-0.954866623689165	-1.05786547163178
chr10	42644138	-0.875810011045573	-0.692531334280239	-0.887647600614265	-0.743691671493368
chr10	42673947	-0.744731045385209	-0.537437327938631	-0.321280716278706	-0.12189680427885
chr10	42730902	-0.954363670337054	-0.956631233183395	-1.00466226544121	-0.913774629273082
chr10	42731573	-0.96042402944933	-0.867230613176091	-1.02376835521945	-0.898499463437004
chr10	42781780	-0.820775131295647	-0.97312691005196	-0.88109008451316	-0.826473723607698
chr10	42888723	-0.806202397580817	-0.868490647426009	-0.76110434289149	-0.720835688860212
chr10	43034478	-0.926928765063533	-0.980327203345808	-0.976387977643099	-1.06370548518208
chr10	43059109	-0.773770614968846	-0.971410280953489	-0.850625356078814	-0.362423650261057
chr10	43079871	-0.757765252096264	-0.767661205718738	-0.721508111318512	-0.956398493007711
chr10	43100855	-0.61476995307385	-0.812831511675421	-0.889604786843579	-0.63469167382455
chr10	43186191	-0.793592042204038	-0.770006451857123	-0.401882584605538	0.340665886934451
chr10	43188149	-0.965043851125988	-0.97747898343194	-1.00892390201306	-1.07077040287631
chr10	43210714	-0.440009702160778	-0.707874468899556	-0.840337824691375	-0.635237315681494
chr10	43248776	-0.467105646403318	-0.208506552701505	1.18054804482219	1.20336783194329
chr10	43287989	-0.872526518444182	-0.888376033209492	-0.917692435806213	-0.886435622532087
chr10	43310199	-0.799460205099234	-0.972644895705308	-1.01949265172547	-1.1609070450478
chr10	43322847	-0.845453809707289	-0.875162188026703	-0.616598470770326	-0.581916161128453
chr10	43340483	-0.806992612179844	-0.795237025292436	-0.928615890580399	-1.02673340463234
chr10	43362283	0.612745676956417	0.517264631928572	1.55554744322168	1.53399756852369
chr10	43366355	-0.161358065081006	-0.332018592231475	-0.701886650169501	-1.61703432303987
chr10	43380839	-0.587597938343155	-0.716653394418843	-0.92839239808204	-0.889051994073528
chr10	43447405	-0.456142521569746	-0.547065741606691	-0.83328303932073	-1.52101413609407
chr10	43449892	-0.631223689852126	-0.696778798447464	-0.876613867820499	-0.661944973943349
chr10	43453463	-0.506889060431589	-0.545441946804181	-0.729175442352043	-0.628233678857717
chr10	43458930	0.0141404049467233	-0.719959938806163	-0.190218581693222	0.353556813725322
chr10	43472737	-0.482993608474899	-0.740372785327487	-0.592893854047176	-0.64235828947083
chr10	43485325	-0.639565369267475	-0.634044041179807	-0.685851046018196	-0.840899946057675
chr10	43498305	-0.576742415556307	-0.795632320885557	-0.453801051591073	-0.465015700341422
chr10	43518112	0.00788103186890327	-0.464426210459004	-0.743369659567346	-0.628713398203524
chr10	43533976	-0.053246204549149	-0.585493039874414	-1.04237017246484	-0.957870187005693
chr10	43547282	-0.675109959485642	-0.928223498391062	-0.879771887286934	-0.891000657147955
chr10	43560086	-0.3560070638164	-0.496463639439828	-0.740062164448511	-0.429781330935007
chr10	43560142	-0.22287537781676	-0.47649897411292	-0.783649728552254	-0.888616227682966
chr10	43560321	-0.342064805234166	-0.432961639110833	-0.677525164779094	-0.860687403473114
chr10	43561271	-0.630623788936238	-0.712300770589641	-0.791203830222295	-1.13256747218691
chr10	43561956	-0.470019129111198	-0.406254936462075	-0.855946496998658	-0.912838014607123
chr10	43562253	-0.322346405845156	-0.329107203767274	-0.89921709142839	-0.94286078319462
chr10	43608994	-0.922799065670348	-0.74056021607115	-0.717881651616763	-0.894281784952055
chr10	43614757	-0.691508376651082	-0.604028364850905	-0.869996952369864	-0.825467774602026
chr10	43619215	-0.121766377839455	-0.387277385990913	-0.528158357564191	-1.08021140155567
chr10	43632092	-0.687779400133499	-0.715422474043038	-0.789840610715293	-0.802892717419448
chr10	43634361	0.731696808039086	0.866524807932431	0.911822069449315	0.716602385366757
chr10	43666124	-0.885798790987721	-0.858844361146792	-0.335312431986219	-0.54427019900903
chr10	43692725	-0.0972466194257282	-0.29003971315503	-0.379730542294898	-0.309489234097412
chr10	43700738	0.187896191644894	0.177904237875247	-1.10796185057474	-2.72505005791035
chr10	43703623	-0.597190602238316	-0.3576042047777	-0.850015672893041	-1.04406549896233
chr10	43708523	-0.431423696811222	-0.613284796217238	-0.828772775741704	-0.519835132493175
chr10	43710039	-0.533925527931402	-0.572720049471977	-0.632210373259913	-0.950567764807748
chr10	43710673	-0.358424499006597	-0.49824641362016	-0.432996228649423	-0.734921139958255
chr10	43712589	-0.633389649110118	-0.592659344174324	-0.757380308358514	-1.16055803420188
chr10	43717022	0.183726666237811	-0.515483691969897	0.307550376575253	0.532145649122858
chr10	43722743	-0.579581569742237	-0.587909747123911	-0.736305138053286	-0.856036376679568
chr10	43723324	-0.646683222483079	-0.698045841512901	-0.914839802457165	-1.38503948082717
chr10	43742653	-0.548974334161507	-0.829406520740695	-0.777489908200191	-1.1773843045373
chr10	43746972	-0.141880773712823	-0.44151699137223	-0.837520294007956	-1.09535358037715
chr10	43751233	0.528949318421516	0.156436090852152	-1.04063026999565	-1.93659138987492
chr10	43755216	0.0161138026002278	-0.53899529658875	-0.541706190447816	-0.999084164924188
chr10	43755219	-0.0611095823580416	-0.559669393537857	-0.625063081281503	-1.00700947941665
chr10	43761487	0.23942038104909	-0.280600485305667	0.630132178762586	1.07267137644048
chr10	43762666	-0.608083464467765	-0.726591066996721	-0.867651909267204	-0.858880956195847
chr10	43769097	-0.776402044338161	-0.604967097859863	-0.33135272325717	-0.254011153364415
chr10	43788846	1.00834403108502	1.0047025584067	0.847442168831088	1.23655223869874
chr10	43801780	-0.925105822108936	-0.830141877108194	-0.972727488586862	-1.17589434814369
chr10	43811796	-0.46349597309954	-0.747170303770017	-0.488098396174057	-0.749054224627747
chr10	43830927	-0.671393440431561	-0.91855811935853	-0.941498612186415	-1.1942057848082
chr10	43838086	-0.380661259035936	-0.587231253260815	-0.179217411433301	-0.548273994514442
chr10	43838832	-0.629188597206844	-0.549179495995319	-0.648941928710528	-0.615552152838781
chr10	43839455	-0.556011802409319	-0.66442161428838	-0.773764577799092	-1.04988440637992
chr10	43842120	-0.54447814407161	-0.815123533767538	-0.839483789353047	-0.866379005231162
chr10	43866241	-0.594674735730404	-0.788705960563834	-0.839085872283483	-0.715463200644987
chr10	43872500	-0.253709432299054	-0.12916294717568	-0.652468134344595	0.0214960372007087
chr10	43886343	-0.483657695917093	-0.745807116740213	-0.297558687437985	-0.28141692497397
chr10	43889640	-0.408281607074791	-0.692919562707326	-0.82030655390746	-1.15372797541869
chr10	43900300	-0.283480063415947	-0.468211831710484	-0.943246880489505	-1.50001199945006
chr10	43916217	0.413386876276293	0.482515909808256	-1.07524629794845	-3.41119523874277
chr10	43942591	-0.953474602028282	-0.930615933298578	-1.01195717114886	-0.639326450119732
chr10	43947921	-0.123522927310637	-0.30793482966986	-1.05580833302169	-1.30653473099986
chr10	44016297	-1	-0.876944168869382	-1.01816012767995	-0.769539961391994
chr10	44035889	-0.769799761614369	-0.923902595415924	-0.996709720723307	-0.759650404082969
chr10	44154234	-0.432230562662032	-0.788599629045825	-0.864940622005699	-0.83768073568772
chr10	44162850	0.0566167704755904	-0.527138877563026	1.23551690957706	1.34476684320658
chr10	44164546	-0.0642616557238469	-0.499736703633557	-0.876431785148749	-1.13872163369952
chr10	44167266	1.81210833134107	1.42913388982566	1.75475000758795	1.73653649018542
chr10	44184556	-0.278993318555252	-0.47964134775831	-0.57814329569505	-1.0120682156507
chr10	44185678	1.81255316607089	2.0951601783895	2.09417411380467	2.20348243314339
chr10	44201634	-0.708720950401004	-0.791651290081628	-0.812619428025001	-0.664699027932131
chr10	44224875	-0.646539556050215	-0.787321930544327	-0.84379287485141	-1.10805216531367
chr10	44278439	-0.109335839598659	-0.577470565330678	-0.724120323870858	-0.699617820476223
chr10	44316739	-0.392982575926668	-0.682789390740399	-0.147729656695952	-0.566949522151621
chr10	44364522	-0.421758448698773	-0.496931660021271	-0.584477666615336	-0.957731579740955
chr10	44380875	-0.522525904524021	-0.828863942028424	-0.725090089932764	-1.07418120535298
chr10	44381472	0.0978813588683889	-0.266735741387888	-0.546959521935043	-0.168608787985882
chr10	44398575	-0.221367461116465	-0.703796398618793	-0.629185417106685	-0.818021875878827
chr10	44438461	-0.699272934222446	-0.636340969537075	-0.666346578489618	-0.616603728784161
chr10	44455324	-0.772492752242298	-0.775502546786882	-0.804237760434086	-0.956056475643296
chr10	44480648	-0.602336371639285	-0.782480397203748	-0.948284003050318	-0.991775737030449
chr10	44492801	-0.591112150313499	-0.844243955595518	-1.01581387668345	-1.11320582970869
chr10	44501711	-0.908897414099826	-0.505125652012224	-0.822770224185911	-1.01056907377402
chr10	44511781	-0.783886214489096	-0.751260176471652	-0.854416812796523	-0.7772789947476
chr10	44565201	-0.688164343329718	-0.892831913367337	-0.97322516283654	-0.970322701397124
chr10	44618699	-0.617304041207456	-0.863398929117712	-0.898640073167017	-1.37938050358508
chr10	44667059	-0.58671719189755	-0.602209336484007	-0.708655681912006	0.202379813966189
chr10	44682008	-0.389778166000049	-0.834199256829539	-0.94836089944089	-0.842102894968137
chr10	44689442	0.217819734790772	-0.440775917655291	-0.774718390855258	-1.07698084841394
chr10	44694841	-0.613221308037141	-0.662747206323241	-0.842297549212964	-0.762951929931268
chr10	44697845	-0.309077037576371	-0.693575680524415	-1.02585853301075	-1.0991083964927
chr10	44711090	-0.82034682470426	-1	-0.969789158845337	-1.03002062826683
chr10	44719023	-0.867802877995585	-1	-1.00829577670019	-0.815130249218925
chr10	44750383	-0.888628738483528	-0.947008089079061	-1.01187832115376	-0.862119151335824
chr10	44752873	-0.720756477933498	-0.905179948781136	-1.0126533633606	-1.04597724355898
chr10	44753624	-0.856684012461251	-0.433418035644183	-0.614553630471011	-0.610166390377366
chr10	44753778	-0.739084357695057	-0.756357678532372	-0.908583675127744	-0.827908114889495
chr10	44755408	-0.796216154691154	-0.695057788958976	-0.779008704835236	-0.742494091690063
chr10	44756799	-0.526456267404692	-0.391512496241908	-0.799422495602824	-0.812354893124505
chr10	44760929	-0.65770006787916	-0.677141375662324	-0.962595349344338	-0.869900525216191
chr10	44762738	-0.834074612049896	-0.918970399440697	-0.952204757695307	-1.15917127229076
chr10	44777548	-0.607432049215426	-0.841117942651645	-1.06073327143637	-0.920056043828938
chr10	44802427	-0.531471374012506	-0.624724920833678	-0.521621198611035	-0.537704805775909
chr10	44820881	-0.446753510793243	-0.633977612594648	-0.996008606080403	-0.751847734041994
chr10	44836181	-0.680864287469988	-0.665337579543181	-0.839304262638271	-1.23424987068371
chr10	44843243	-0.852440591691676	-0.798350430011018	-0.690929972809553	-0.900273803196858
chr10	44847486	-0.642750395944288	-0.579163447118286	-0.585934732227571	-0.905890287634538
chr10	44856507	-0.642412755216107	-0.431999303069527	-1.00172072933389	-0.524647174345754
chr10	44857650	-0.28445766499943	-0.689767726696202	-0.273098824581749	0.544173148610774
chr10	44879592	-0.301607053554377	-0.4471044547361	-0.725928056242221	-0.705459658394718
chr10	44954063	-0.56886120240125	-0.59249354609167	-0.879792771873191	-0.918876216730119
chr10	44961089	-0.51267188732711	-0.165483732919127	-0.127648651789812	0.004786118903347
chr10	44964290	-0.637796453994795	-0.681375676065391	-0.949297957368881	-0.706092890055462
chr10	45045729	-0.655685359055975	-0.78301944216447	-0.70912651162604	-1.05492284750167
chr10	45069070	-0.460687988921189	-0.59032962835789	-0.898230880493731	-1.06126467800158
chr10	45071361	-0.159659096323384	-0.442294133210922	-0.782291571941916	-1.13428041439781
chr10	45123986	-0.563862412393779	-0.858953286025748	-0.748652382073768	-1.07762160789661
chr10	45162207	-0.912312377887448	-0.808024246077999	-1.00230985733004	-0.884030133316918
chr10	45208523	-0.188515098394516	-0.744705145762009	-0.70858423267525	-0.937745058428412
chr10	45229728	-0.430108669724413	-0.880838721490624	-0.636151616035541	-0.386693176137991
chr10	45246403	-0.672425541825533	-0.908484319537624	-0.902851420043172	-0.900152382558009
chr10	45321938	-0.427674767770933	-0.553974416431754	-0.759820475704969	-0.881894234749183
chr10	45349369	-0.789886509426099	-0.648097739189628	-0.723728003480749	-0.988476285739712
chr10	45357367	-0.563319452451856	-0.678558156259289	-0.807542796676199	-1.23574524621862
chr10	45358943	-0.216925831613732	-0.670074454999628	-0.41654181631547	-0.0733094231229148
chr10	45374647	0.362137562146287	0.00496009164918285	0.148468791647678	0.667787173311722
chr10	45397551	-0.533396849722076	-0.383485305093503	-0.879625243899853	-0.796015790142254
chr10	45420265	-0.413573728409133	-0.82060890946855	-0.735585335418648	-0.778478660571046
chr10	45427140	-0.346678808951232	-0.624684575332013	-0.976992179719987	-1.12380377144438
chr10	45428314	0.998781695809067	1.23331724141266	0.786523071049944	1.86770790351825
chr10	45433191	-0.896540891122162	-0.820050477064877	-0.896371505529072	-0.932597471777156
chr10	45462388	-0.606304493890526	-0.803054776536933	-0.112985853230969	-0.477079228758536
chr10	45464160	-0.60951282325236	-0.457316349632767	-0.932974893191983	-0.870702470383041
chr10	45472251	-0.868333524769094	-0.614207856431418	-0.754859363138614	-1.13879966539779
chr10	45478683	-0.888158176199811	-0.795004277950261	-0.701505995211043	-0.953813366433617
chr10	45493269	-0.804189969974666	-0.797363842796872	-0.999277208693729	-0.910341993055258
chr10	45494014	-0.494385225000496	-0.724271629758264	-0.837636490367596	-0.823202459551425
chr10	45504248	1.12191285047838	0.750315544395496	0.980907444198347	1.55912802271488
chr10	45607800	-0.725060156600325	-0.790317969662962	-0.846815346410324	-0.61451264297452
chr10	45617179	-0.849014008789496	-0.899508017369004	-1.02934537842689	-0.925047703430475
chr10	45631613	-0.716876396071013	-0.932434659430712	-0.840540525515407	-0.827941985197176
chr10	45685242	-0.748819825907763	-0.880796974137472	-1.00902907022394	-1.04191290261971
chr10	45730821	1.51307452025296	1.24385161477292	0.9175854387931	1.40351011813158
chr10	45736009	-0.399231817474512	-0.545598342919456	-0.927574542985955	-0.840481133302922
chr10	45745687	0.927283978657562	0.32721934436699	0.506182425799393	0.70949287249606
chr10	45783785	-0.755748128940966	-0.647478376190971	-0.857969213067328	-1.03208319819161
chr10	45874417	-0.590085652354507	-0.51598187218337	-0.630464670523641	-0.911451452241187
chr10	45903357	-0.777865504503852	-0.987692138322019	-0.958168703350413	-0.845560217788192
chr10	45919378	-0.554182336696069	-0.585077949848112	-0.86940868147066	-0.895568214543022
chr10	45960598	1.24826435989735	1.28008077266888	1.74309959153776	2.20579152051197
chr10	45969687	-0.58185573417274	-0.755209595158138	-0.940267941227409	-1.08421347297446
chr10	45970370	-0.634115449007955	-0.781894980726156	-0.765883987547036	-1.35631660658908
chr10	45973739	-0.96312668819771	-0.886890355787461	-1	-1.02456557678208
chr10	46032660	-0.864893485896651	-0.873315739169237	-1.01445312202116	-0.836686838925164
chr10	46061466	-0.966040243199632	-0.803767535486939	-1.05657072632029	-0.902685024013605
chr10	46192390	-1	-0.993565280037675	-1.01740381064445	-1.00942654143386
chr10	46217085	-0.950020700211169	-0.829258759912281	-0.863372330759666	-0.995795092364249
chr10	46223151	0.751719659186057	0.482517709230982	-0.324259531680579	-1.81325676270265
chr10	46237709	-0.878861455217254	-1	-0.909670294578602	-0.817803213981379
chr10	46278133	-0.96905476227698	-0.969712268650503	-0.999687789411503	-1
chr10	46295958	-1	-1	-1	-1
chr10	46300063	-1	-1	-0.942048348186247	-0.827911066718039
chr10	46305470	-0.732555327243686	-0.620245666447678	-0.377505875536332	-0.309773480296599
chr10	46416806	-1	-1	-1	-1
chr10	46426420	-1	-1	-1	-1
chr10	46497101	-0.590397025036178	-0.934264897254266	-0.941225765544147	-0.826698912076201
chr10	46499920	-0.586111792541998	-0.71530375461292	-0.493356014059479	-0.72881428647245
chr10	46538370	-0.730314521463397	-0.800820336167794	-0.733567250859464	-0.651894095712019
chr10	46656663	-1	-1	-1	-0.968557719372215
chr10	46661444	-0.966307419776999	-0.874582999903726	-0.786914438219234	-0.597039120850517
chr10	46673724	-1	-0.990447058512861	-1	-1.01243169631685
chr10	46674796	-1	-0.980227497843067	-1.01797613390113	-1.02738730013301
chr10	46675526	-1	-0.960903634254018	-0.998773178030268	-1.00867897949491
chr10	46699504	-1	-0.97583705762039	-1.0187573991671	-1
chr10	46809721	-1	-1	-0.834776149532414	-0.970982960277861
chr10	46825325	-1	-1	-1	-1
chr10	46850152	-1	-0.985843150133983	-0.780529490141363	-0.934853443327042
chr10	46909657	-0.807021018692799	-0.959857941541506	-0.931117553991452	-0.984253095772132
chr10	46951436	1.23834759177137	1.70233650806774	2.24263858713851	2.35140027779988
chr10	46962704	0.872591445569564	1.09805683442221	2.08541391247383	2.19705910861207
chr10	46976146	-0.286540412801774	-0.728377093684145	-0.812473754627557	-1.55739701983856
chr10	46983589	0.809802128832812	0.121360393473994	0.200577485843799	-0.691168149952485
chr10	46983814	1.12148117817205	0.596850422644683	1.08600767159158	1.55158133875624
chr10	46983871	0.97395086401059	0.42686335627119	1.11058773781598	1.48652024958539
chr10	46985387	-0.495292058076681	-0.602378517664133	-0.797906751033569	-0.81936796030327
chr10	47004395	0.0648740043201008	0.283509272454234	1.43669536681815	1.51346605938446
chr10	47041003	-0.673592529743151	-0.813573299466936	-0.8895425295393	-1.19613758547643
chr10	47081141	0.808263499851558	0.918376151512424	1.36602024226118	1.56397641961951
chr10	47086099	-0.0924565165587715	-0.523474751070017	-0.781057240908174	-0.901045373423334
chr10	47136086	0.0284834433621081	-0.501136595419813	-0.632737672401076	-0.50475917673282
chr10	47151006	-0.600027250827362	-0.983083910985672	-0.793957824202546	-1.22332071835155
chr10	47151445	-0.707025670110702	-0.888136438117845	-0.998265135130975	-1.97480966884635
chr10	47156303	-0.834805325422881	-0.980202311609788	-1.00884806525107	-0.917611389283736
chr10	47165478	-1	-1	-1	-1.00158840752751
chr10	47290533	-1	-1	-0.883368123695901	-1.00252668915477
chr10	47306126	-1	-1	-1	-1
chr10	47330944	-1	-0.980755244487106	-0.957733594155516	-0.997983141999571
chr10	47391741	-0.847854160418599	-0.971438800788476	-0.995386464068751	-0.932941679781527
chr10	47531377	-1	-1	-1	-0.982199299032292
chr10	47561655	-0.904905480929232	-0.873091412763449	-0.949630710884674	-0.668378914704892
chr10	47594505	-0.831692455860191	-0.637881169188377	0.44300622823272	0.904603938815136
chr10	47600688	0.163136043484614	-0.333890565387999	0.998139345669986	1.42987215494977
chr10	47624561	-0.672593540615231	-0.492179519609179	-0.743154644522297	-0.734187151777472
chr10	47626846	-0.66073023451578	-0.667621189843905	-0.66013553926316	-0.540933260709831
chr10	47644969	-0.712315647771977	-0.538562306728239	0.357387457545214	0.801536431875241
chr10	47645002	-0.68390743521917	-0.53199451555704	-0.0152049100761188	0.370430875373696
chr10	47645193	-0.657078775347172	-0.748722443893297	-0.92765646089378	-0.699518468784454
chr10	47664947	-0.761149549139434	-0.748519388786728	-0.422413371422172	-0.533237711155445
chr10	47667513	-0.58926844715947	-0.72480331336381	-0.73586864479091	0.00750948848410488
chr10	47698063	-0.776685450586358	-0.643972908278807	-0.777206254487328	-0.72172069373264
chr10	47700545	-0.668886972487196	-0.594675490287099	-0.799466899738777	-0.837312477285492
chr10	47708506	-1	-1	-0.944325511569214	-0.79342513628615
chr10	47726641	-1	-1	-1	-1
chr10	47739186	-0.930230436671774	-0.983030338384443	-1.05021230048683	-1.15164031373634
chr10	47747966	-1	-0.906579312335788	-0.91616424470756	-1.02853894308445
chr10	47755535	-1	-1	-0.996317690060926	-1.00656699940884
chr10	47756860	-1	-1	-1	-1
chr10	47759915	-1	-1	-1	-1.05813597439638
chr10	47777274	-0.821416394410106	-0.767613396651327	-0.915701231344231	-0.895472443455224
chr10	47898820	-0.930060628560442	-1	-0.985427601079278	-0.947979182827232
chr10	47939224	-1	-1	-1	-1
chr10	47957006	-0.956953212913019	-0.98730801357816	-1	-0.985181269303987
chr10	47979653	-0.876108987793311	-0.929294788520087	-1	-0.915991584841068
chr10	48002252	-1	-1	-0.924502506062236	-0.912693328151263
chr10	48016587	-0.794757066153862	-0.987771209739692	-0.838906637436182	-0.753480921281412
chr10	48038404	-0.905382225685559	-0.995514809666096	-0.88301535622754	-0.975632040376237
chr10	48185368	-1	-0.967152646058637	-1.00131686569313	-0.970996191627438
chr10	48195747	-1	-1	-1	-0.992213000332684
chr10	48215889	-1	-1	-1	-1
chr10	48233985	-1	-1	-1	-1
chr10	48246544	-1	-1	-1	-1.00424307394873
chr10	48256283	-1	-0.964601886698872	-1	-0.889885680758299
chr10	48263860	-1	-1	-1	-1
chr10	48265185	-1	-0.985244257511832	-1	-1.02533082976412
chr10	48268243	-1	-1	-1	-1.01177020566022
chr10	48285602	-0.683469353026131	-0.791058595909255	-0.926616790307564	-0.919570917044111
chr10	48361625	-0.348883447064795	-0.466368394511786	-0.860067928534596	-1.22589222446881
chr10	48362309	-0.266907742267081	-0.840589586251562	-0.868543054628491	-0.916605394542259
chr10	48364013	-0.120912617699633	-0.774260414251878	-0.479130449032625	-0.256861593763122
chr10	48373421	-0.0856630058268923	-0.658070091623293	-0.33953929263699	-1.28475453387242
chr10	48387066	0.0239439396110272	-0.689326920966251	-0.813111833890615	-0.979846307118053
chr10	48388716	-0.657347399463231	-0.698182690326728	-0.554101748311228	-0.838100038483038
chr10	48398595	1.61326035242425	1.34291703823428	1.76643407022839	2.04664119390184
chr10	48399745	-0.324725894896158	-0.316289170285085	-0.429577981082714	-0.292101712650829
chr10	48412509	-0.547716760059616	-0.714367395638171	-0.933725751697094	-3.46297594111633
chr10	48420588	-0.521439828056834	-0.5933232633298	-1.10322131628122	-2.30757862679473
chr10	48424728	-0.336684406233125	-0.832973185484235	-0.967940069896078	-1.3368949391864
chr10	48425721	-0.657598363169625	-0.562009263504494	-0.74508497035337	-0.665648348537734
chr10	48427041	1.50504022116256	1.37806111428135	1.35803989585945	1.91404358902747
chr10	48448642	-0.618222773816514	-0.828456065402151	-0.742913962615887	-1.11485378933324
chr10	48450005	-0.777668380644098	-0.770573175180848	-0.783698124488107	-1.01969157428663
chr10	48453801	-0.67936783963141	-0.685963315950395	-0.711172102439434	-0.706280765511424
chr10	48469851	-0.489761746188779	-0.674572133583153	0.185007820119337	0.839272568359278
chr10	48471690	-0.657775431318061	-0.73217204318465	-0.460006031910652	-0.505172430160219
chr10	48486831	-0.355452173569606	-0.645215649891459	-0.576909439406264	-0.730501535679613
chr10	48490097	-0.726866506297502	-0.438929308814995	-0.910340552682087	-0.685290975177745
chr10	48494193	-0.642624951435137	-0.72749013378495	-0.687893051660803	-1.03579649373584
chr10	48511735	-0.713566950958758	-0.765968735665847	-1.0061347257896	-1.04154428203447
chr10	48516136	-0.841119511088652	-0.800209836929243	-0.811656758005469	-1.02104013297051
chr10	48528157	-0.869293146237308	-0.835796219844815	-0.831862269644178	-0.606922027278362
chr10	48552356	-0.649945052238909	-0.688342473916891	-0.853261810051016	-1.0139591467747
chr10	48569829	-0.756693728175899	-0.962140831394667	-0.947332263785813	-1.07156976446432
chr10	48599297	-0.662545002980723	-0.887641501715152	-0.730964049560877	-0.972529068888592
chr10	48636570	-0.697726556676585	-0.599023838821593	-0.742582687706463	-0.899942983814672
chr10	48684445	-0.541791840818277	-0.94245017759744	-0.718888737727368	-0.702913754990234
chr10	48687265	-0.656446094943541	-0.88100717083681	-0.927416785466672	-0.924993430512801
chr10	48725283	-0.691925746055983	-0.913059111558286	-0.858139518116863	-0.589488743386393
chr10	48843564	-0.961165809118749	-1	-1	-0.904557658161704
chr10	48848345	-0.949895138843765	-0.927612810126705	-0.890316707974768	-0.377614810162536
chr10	48860623	-1	-0.98970727642458	-1.00520741787428	-1.01761495994113
chr10	48861695	-1	-1	-1.014683329483	-1.09374835302978
chr10	48862426	-0.960099927072625	-0.941070853487813	-0.961332518665648	-0.929519200875183
chr10	48886051	-1	-0.938405623609615	-1	-0.905803765622554
chr10	48999466	-1	-1	-0.936803257566169	-0.987187606281807
chr10	49015071	-1	-1	-1	-1.01359357719969
chr10	49039910	-1	-1	-1	-1.01830977420485
chr10	49364129	-1	-1	-0.851406687661132	-0.882453928866686
chr10	49368910	-0.788363419483649	-1	-0.734540701113602	-0.433714464274082
chr10	49381176	-0.965078186579132	-1	-1.00468306068298	-1.07259652181108
chr10	49382248	-0.930357870214062	-0.978287903127307	-1.00580034348612	-1.12357309813574
chr10	49382978	-1	-0.91641444617727	-0.939004691667215	-1.03543409828248
chr10	49390215	-0.682855604636671	-0.882066534045576	-0.937663916893253	-1.02992774396382
chr10	49404024	-0.569647839709083	-0.740140245180254	-0.927141331046744	-0.840040228268905
chr10	49414139	-0.290058238953815	0.0276203720363692	-0.911739960561274	-0.26318456199705
chr10	49420816	-0.673710892906846	-0.74413500365478	-0.974499422762964	-1.14370325423255
chr10	49421057	-0.572247538914955	-0.676271768325678	-0.919568035350733	-0.866350731459729
chr10	49423685	0.637770724579743	0.642177853114928	0.669439325678514	1.51678152979262
chr10	49454477	-0.604819953615847	-0.806106173673709	-0.930014253242523	-1.24419545110609
chr10	49463777	-0.397881965488753	-0.770527580571819	-0.718751199490704	-0.849426937746717
chr10	49476188	-0.611537405727097	-0.945320761331491	-0.644631720441866	-0.563571540697499
chr10	49501495	-0.76352467755875	-0.945482104127496	-0.787113008589109	-0.63496911578078
chr10	49508783	-0.796768459352777	-0.676920783854302	-0.653465508923237	-0.693047665607386
chr10	49518137	0.373045746779631	0.354571356599724	-0.219342762395141	0.573550969478058
chr10	49554459	-0.929274046991714	-0.866307962427383	-1.00696452579243	-0.627549514844744
chr10	49571741	0.951876839884896	0.393417388265959	0.532526439846151	1.08533330340855
chr10	49625106	-0.846893197810654	-0.813488204158196	-0.804000485475742	-0.917710334882357
chr10	49652529	0.185663029379695	-0.29555950120146	0.16564297367283	0.689515593904515
chr10	49653244	-0.435370450114121	-0.57659604391923	-0.589135222613107	-0.527806281475122
chr10	49657963	-0.215919235315539	-0.378443073675604	-0.875236887417272	-0.471984308051131
chr10	49712786	-0.608651421993611	-0.660991911637034	-0.254862814934928	-0.0246724393007554
chr10	49714686	-0.0269034147471339	0.581605191336297	1.79007939867269	2.05486820913048
chr10	49717226	-0.590115263329437	-0.438898762589882	-0.732190584822631	-0.82386160834013
chr10	49717399	-0.559257257690315	-0.409203256553084	-0.803451285755792	-1.11208531316402
chr10	49720761	-0.401475086906378	-0.777713715736059	-0.87261129746511	-0.610876033430996
chr10	49732504	0.380716275939025	0.446793766702631	2.01603340613524	2.20591461668225
chr10	49735011	-0.500607674492542	-0.809482078374111	-0.597274664497705	-1.10135484206682
chr10	49742031	-0.663314939360434	-0.631076498125211	-0.881759064718141	-0.709898889942055
chr10	49744233	-0.26044470147751	-0.549038560302491	-1.07776719606158	-1.25162918789161
chr10	49744355	-0.380578262795549	-0.738321251108999	-0.870058513925878	-0.677677125632389
chr10	49759294	-0.617220352224793	-0.581715785043651	-1.01247388886831	-1.30777160191867
chr10	49759729	0.415373785188378	-0.404672960302111	-1.06670341477726	-1.03714614095104
chr10	49760070	1.55321520079817	1.0659862868174	0.748142103769441	1.24633941869994
chr10	49782688	0.353081621475591	-0.0849830303582505	-1.00817262992802	-1.06215612240479
chr10	49788814	-0.867545439217766	-0.590876860214672	-0.942992783823279	-0.802248050767632
chr10	49807364	-0.439392310176648	-0.659982901518874	-0.602444746992042	-0.841776603275625
chr10	49807633	-0.110684482978721	-0.64168446494021	-0.743043243023771	-0.788337699795415
chr10	49816365	1.57952758642199	1.14545843497028	1.43378306281366	1.62960255547881
chr10	49845361	-0.433651528441266	-0.868725344542282	-0.786470470778895	-0.88197080958639
chr10	49858086	-0.491010114522334	-0.654478018939176	-0.960363523584887	-0.358157132826558
chr10	49866485	0.50456652731464	0.643915739285876	0.821527463359684	1.76088033228695
chr10	49868032	0.018226385725129	-0.219624561246201	0.168570773303749	0.749697381523448
chr10	49878849	-0.816407464781403	-0.71153943055308	-1.0041000552757	-0.519805678949398
chr10	49889446	-0.609513770225404	-0.927288945644306	-0.99955349526956	-1.20273884079758
chr10	49908711	-0.828076867225044	-0.663834618492321	-0.959259537684576	-0.854426770066562
chr10	49954114	-0.790788630575723	-0.813858403058621	0.393814848899223	1.33159796346995
chr10	50088350	-0.363552496636357	-0.498856362643784	-0.760826838651356	-0.916486073532494
chr10	50098656	-0.152572639770305	-0.565595830311753	-0.662438486927479	-0.668451647218553
chr10	50112942	-0.218832501586604	-0.573080860636055	-0.747557973190124	-0.940609650975951
chr10	50126785	-0.716550765238543	-0.824439319896795	-0.703197332227521	-0.76537643881354
chr10	50137473	-0.808238622575691	-0.728456271411925	-0.833599442195288	-0.888706489215433
chr10	50149902	-0.733222536572812	-0.765146339444819	-0.741221194918439	-0.546858778640515
chr10	50153957	-0.440387243689281	-0.644348247552595	-0.875460891553555	-0.92562545400452
chr10	50163938	-0.675730298410714	-0.747722022435692	-0.800671376823686	-0.922296480285209
chr10	50166435	-0.410615118198191	-0.348382660313416	-0.539520600002584	-1.20562156061377
chr10	50171204	-0.598469675392242	-0.584824134869223	-1.02730952608821	-0.835854374741836
chr10	50176562	-0.486176678736473	-0.802297548475597	-0.760347039762624	-0.715523909400909
chr10	50183326	-0.45077298389051	-0.602792754481424	-0.788464971098309	-0.944227503746832
chr10	50184436	-0.14929581193476	-0.532599756643537	0.354161752908824	0.873509457359686
chr10	50187288	-0.593204786864981	-0.665124539692979	-0.896796025068319	-0.460321831664778
chr10	50189549	0.71164319529615	0.919507051518059	1.59145505683312	2.00573714984469
chr10	50191879	-0.515656213864295	-0.382654682601845	-0.855989069186659	-0.667889491598871
chr10	50201771	-0.924427965018207	-0.909904503473854	-0.955203053473165	-0.854605361476151
chr10	50213415	-0.768056774174286	-0.722835707681517	-0.835054182489717	-0.849967658145066
chr10	50217780	-0.749413724577173	-0.735454246631728	-0.610162355866138	-0.0390173190921836
chr10	50220871	-0.439583367792953	0.025569427373728	-0.303322499946419	-0.313531691769954
chr10	50237994	-0.425007979752378	-0.344756859425283	-0.135943186164647	-0.0515831664341376
chr10	50246230	-0.769866492841199	-0.885242951220345	-0.850433487602913	-0.963812996823094
chr10	50271100	-1	-0.977746123709154	-1	-0.984265402998112
chr10	50292988	-0.478728499561591	-0.967687427186958	-0.804148323063978	-0.919161136692968
chr10	50352138	-0.63162469292909	-0.793538718141478	-0.623985609992528	-0.742005543001977
chr10	50370744	-1	-0.813052846447671	-0.751452979521102	-1.19159071218188
chr10	50375579	-0.752250815725599	-0.516664364268917	-0.690075549683772	-0.732009012263425
chr10	50380906	-0.417889634996854	-0.398967363165604	-0.132454916052154	-0.0223592342911078
chr10	50385269	0.611459298262988	0.469015395603046	-0.724579500248993	-1.75554807119861
chr10	50393520	-0.815234146286814	-0.829083806237048	0.33413661561341	-0.378576718924703
chr10	50422363	-0.358132300612147	-0.687285608596423	-0.904339379369109	-1.20158107074297
chr10	50476407	-0.658389944144944	-0.936308275844901	-0.513424666573028	-0.315663591096689
chr10	50489669	-0.261811162011563	-0.170171689895889	0.78836794152788	1.53001268797524
chr10	50509160	-0.406050311546427	-0.645848280874148	-0.918330084082676	-0.909647141373317
chr10	50514329	-0.6315915630516	-0.682013523451014	-1.0056892243564	-0.843366226120074
chr10	50524679	-0.173760143533437	-0.676121822893937	-0.953932823760036	-1.16152178273264
chr10	50535561	-0.839701946077237	-0.574086303832952	-0.623947697446528	-0.859691630122215
chr10	50574216	-0.556885780304997	-0.590132213466012	-0.927901071400907	-1.26288357451826
chr10	50575895	-0.651714342264251	-0.482563742116191	-0.58180223109758	-0.612828104447789
chr10	50580429	-0.637865957989505	-0.856786099334992	-0.953369947118202	-1.0087301363486
chr10	50584068	-0.182165011777917	-0.636992743744897	-0.988015067150114	-0.905206933603868
chr10	50589276	-0.551709473382404	-0.609699724439331	-0.828825214805747	-0.77045726140156
chr10	50594765	-0.766463880784549	-0.743212397045427	-0.70549585303508	-0.941904344907192
chr10	50615777	1.37678084702877	1.56645914601488	1.48540551695017	1.97269487240274
chr10	50618035	-0.456314884230646	-0.325914318738963	-0.106689058114593	-0.0832419564796644
chr10	50678572	-0.552125402921613	-0.821444591269802	-1.08593756132332	-0.672533245836673
chr10	50717819	-0.738991247114437	-0.966059284558624	-1.02039751399207	-1.11200817700252
chr10	50799712	-0.665982643493866	-0.714559873907773	-0.585424840656699	-0.279673222818484
chr10	50801270	1.3068809367983	1.12068275154709	1.5594425963756	1.99561639872191
chr10	50802750	0.837105962529402	0.93408029555358	1.40856021826878	1.92123080450344
chr10	50830891	-0.62652591936198	-0.646599483632419	-0.912252184642706	-0.89102192955921
chr10	50899565	-0.944822142560898	-0.662659190541851	-0.971326631638553	-0.710545533421199
chr10	50909191	-0.563334186431618	-0.683905102403105	-0.893584578385667	-0.708138216004527
chr10	50910695	-0.929380410273346	-0.921092900376452	-0.993430123362669	-0.498959480817583
chr10	50912089	-0.931635342789372	-0.884432110875092	-1.00252105936006	-1.00357499642633
chr10	50941513	-0.831980430926623	-0.488104166826326	-0.772740724738642	-0.808588846159373
chr10	50943466	-0.110853459930403	-0.599863585842418	-0.717243656143122	-0.937784011475062
chr10	50947155	-0.585253047808975	-0.388458861537966	-0.842839957400262	-1.06653916281836
chr10	50948246	-0.378771635955153	-0.476351828694467	-0.647628782023048	-1.20455610091868
chr10	50948956	-0.387367553911073	-0.163428569356967	-0.827768656954672	-1.577591281275
chr10	50950742	-0.66053597006644	-0.778072755788607	-0.757554149307982	-0.615304621129459
chr10	50959852	-0.721650173522328	-0.665345462330729	-0.872199566372159	-1.04215997998055
chr10	50967847	-0.61227578635149	-0.784844064539196	-0.931254269414453	-1.30477350397135
chr10	50968085	-0.72076461891991	-0.560094477194832	-0.821664429587992	-0.832804375801736
chr10	50970254	0.92558482123955	0.975331598183139	0.0567964355821872	-1.11249805141667
chr10	51098526	-1	-0.938680548535903	-0.95209429190391	-1.04691096453667
chr10	51108119	-0.967076372093862	-0.988394832235178	-1.04568778640184	-1.04229855479544
chr10	51199587	-1	-1	-1.0041057071019	-1
chr10	51203691	-0.891588633730021	-0.88668289198075	-0.934503638891282	-0.997322650806963
chr10	51209101	-0.557524771081305	-0.838132453601723	-0.504950698131785	-0.252546118084498
chr10	51320259	-1	-1	-1	-1
chr10	51329888	-1	-1	-1	-1
chr10	51341328	-0.881748277783557	-0.935841719167839	-1	-0.956390763769742
chr10	51382599	0.106968433882966	-0.147634550336343	0.370523440902753	0.521570834544052
chr10	51448977	-1	-1	-0.959276955811937	-0.751047282326933
chr10	51499660	-0.414052009517343	-0.516644428671346	-0.422333207835269	-0.16364530521289
chr10	51525825	-0.937765380520941	-0.923933245647107	-0.66611534967365	-0.79147791545339
chr10	51529631	-1	-0.963578591622833	-1.00498641766381	-0.817562486281268
chr10	51567035	0.534510539055645	-0.0849614104825197	0.373634451574625	1.13922122899127
chr10	51597754	-0.733973220158457	-0.920394922994634	-0.875404107747889	-1.01218466769056
chr10	51648285	-1	-0.996065078539043	-0.961591768164582	-0.931864239348877
chr10	51655120	-0.874756036059057	-0.880212568743841	-0.942960255769817	-0.984367877748755
chr10	51674732	-1	-1	-1	-1
chr10	51748529	-0.9446606477555	-0.940451610636858	-0.833232993187959	-1.03154127277129
chr10	51766649	-1	-0.992918141822015	-1	-0.908545270886551
chr10	51823019	-0.633059409052852	-0.655500149720953	0.00250198789843575	0.83463660999629
chr10	51827882	1.56991312804183	1.30221792842607	-1.6434203858858	-4.36772939582663
chr10	51828151	0.673655372889748	0.695767259094199	-0.0784355414685853	-1.60081534730139
chr10	51842705	-1	-1	-1	-1
chr10	51883083	-0.895755848176132	-1	-0.999687789411503	-1
chr10	51900845	-0.943476411770891	-0.98730801357816	-1	-0.977215095811572
chr10	51924950	-0.944754435707613	-0.932578619145765	-1.00405239675825	-0.996245547478509
chr10	51947543	-1	-1	-1	-1
chr10	51961879	-0.678476742888611	-0.987681673949509	-0.879024595397961	-1.04475367880149
chr10	51983697	-0.933095130161481	-0.958932760340444	-1.02784405615065	-1.09673289459284
chr10	52021420	-0.183171682992967	-0.596227615991393	-0.823638737439021	-0.51693705279397
chr10	52037131	-0.81315376694751	-0.856932463967945	-0.614696805755786	-0.597895003103787
chr10	52051441	-0.238420282008533	-0.113217179529168	0.831930255919861	1.18391649892621
chr10	52127697	-0.22487737375346	-0.296035161761881	0.715047159743857	1.22142493805157
chr10	52312749	-0.240965762401125	-0.578602631836366	-0.452888548865047	0.808174126021349
chr10	52314822	-0.287383738379623	0.106410949457406	0.629585608002851	1.22994560483329
chr10	52420087	1.56500168893648	0.997387034888526	1.50081433738318	1.71556092533162
chr10	52454559	-0.736485816946855	-0.922546224620392	-0.981110721770275	-1.15159529803369
chr10	52501615	-1	-0.969372809018776	-1.0237630290305	-1.04895956021465
chr10	52598245	-0.370303849002334	-0.77333469379018	-0.844104844602537	-0.874246473392285
chr10	52697477	-0.282506187256806	-0.523067714071079	-0.215907765311646	0.52254477099416
chr10	52720754	-0.879830673903231	-0.874634509331242	-0.979104980007367	-0.934299034347901
chr10	52748653	0.0235396377359937	-0.39295883754881	-0.369732581735392	-0.443637060037507
chr10	52756820	-0.461186770654628	-0.912890825015472	-0.785258539854389	-0.633296508877745
chr10	52761552	-0.00961374850879582	-0.531607761473426	0.494464891580012	0.950791183573505
chr10	52770849	0.708231557686877	0.547593595747891	0.97458064687122	1.37753679102222
chr10	52801287	-0.739554080663242	-0.745681911248228	-1.01119115827441	-0.796194538245334
chr10	52812765	-0.872480090929176	-0.896278842219874	-0.972140495956124	-0.985087510016619
chr10	52823602	-0.816513676459354	-0.629661551788503	-0.912490656830335	-0.631902926932234
chr10	52961935	-0.479891872490768	-0.741151190924873	-0.840617064547374	-0.888071640793925
chr10	53128887	0.0680722561249695	-0.722661078004121	-0.759434418230728	-0.633017312627884
chr10	53149278	1.18016982693092	0.78459890705202	-0.643887423472137	0.671494031771261
chr10	53168325	-0.860977923046999	-0.852216101785108	-0.951718247000452	-1.0051434389224
chr10	53187638	-0.774432935891031	-0.901704605212947	-1.01333378507818	-1.08639337889196
chr10	53270909	-0.847430341182847	-0.892381957878289	-0.833365467203713	-0.978139456803557
chr10	53274741	-0.703000584216785	-0.868428071075177	-0.928585559336021	-0.798781277371873
chr10	53288861	-0.682476527485587	-0.908656371068452	-0.90258708643608	-0.847416441281665
chr10	53360748	-0.824043426118542	-0.88361719950851	-0.957956553149311	-0.972314984232147
chr10	53391181	-0.818189322187277	-0.887183138344935	-1.00790104582541	-1.09503245934687
chr10	53391239	-0.865731583599677	-0.90127806968661	-1.03766707696965	-1.09823693681872
chr10	53391519	-0.646199967181955	-0.826740551428432	-0.886504581161598	-1.04153426828838
chr10	53458339	-0.659595051571257	-0.387019517180723	-0.976579824380071	-1.01864895235736
chr10	53484187	-0.946344191624548	-0.807553618198158	-0.801743752994789	-0.674591614512801
chr10	53548492	-0.744093015575028	-0.96798523628666	-0.92375160849299	-1.07517373534496
chr10	53637593	-0.931733662590039	-0.862009597313739	-0.936492708706157	-0.907940498456888
chr10	53802508	-0.860928392932948	-0.881723067342874	-1.011015014698	-1.05208117110872
chr10	53811952	-0.730224531951647	-0.964406544784895	-0.813752460194463	-0.889402959060978
chr10	53895513	-0.836857785285319	-0.941579677858685	-1.04237696129707	-1.09675053718905
chr10	53943465	-0.542114580088823	-0.439355773230037	-0.876436301285433	-1.1055129429414
chr10	54012323	-0.619401754423364	-0.919853137502568	-0.987272273205175	-0.827178670007998
chr10	54068116	0.647145076657277	0.683548033008738	0.848121592205781	0.996721690774474
chr10	54128676	-0.16943447043309	-0.671069392423743	-0.916143544902236	-0.990310596700688
chr10	54145971	-0.822005556876345	-0.886248622514376	-0.969997199851285	-0.944026313885145
chr10	54156236	-0.810932910031399	-0.846583169701542	-1.02498112671276	-0.974840174178516
chr10	54248842	-0.228847579474931	-0.267542992631898	-0.675559757317032	-0.172746741331086
chr10	54259024	-0.941970019032968	-0.893669813042847	-0.948784234596303	-1.04738967439736
chr10	54340560	-0.860574675060837	-0.891160938302738	-0.997639847184953	-1.06416749742072
chr10	54402121	-0.757874184632646	-0.832529169447089	-0.998240766250828	-1.09308363207756
chr10	54404608	-0.185776931139272	0.0755416669177806	-0.308573228768571	0.0221452790643769
chr10	54500787	1.03614597205391	0.878170932066981	0.644072684294089	0.790278485717392
chr10	54560905	-0.701197805143338	-0.950112063447246	-0.992918125949589	-1.07721911519065
chr10	54577873	0.498247837036735	0.453372065057899	-0.7331106141979	-0.24999078164788
chr10	54600349	-0.623124638392237	-0.695745081526469	-0.903225978246459	-0.967537252201671
chr10	54610967	-0.893558133658264	-0.862461075150939	-0.92869172515722	-0.810427219767066
chr10	54710530	-0.468173997800897	-0.527970206647695	-0.773124687349449	-0.476647246687176
chr10	54711765	1.23092042630701	0.972179307432798	-0.510258258987477	-0.0432123085848324
chr10	54713280	-0.699914881889425	-0.776983782792757	-1.02350687060427	-1.08709983103337
chr10	54948249	-0.915848580876889	-0.748934969474543	-1.00436449090395	-1.05505516168976
chr10	54969893	-0.440396269370143	-0.744974581351489	-0.914153451766032	-0.714349380910467
chr10	55018348	-0.761417149527147	-0.84713665464277	-0.912256351587556	-1.04723426182191
chr10	55058379	-0.687473695729133	-0.779445359218112	-1.04704833951803	-0.92758099480136
chr10	55181769	-0.570460610571757	-0.92381433688312	-1.00467315297112	-1.2094005045124
chr10	55361216	0.327234138008709	-0.123213590401706	-0.395027959722421	0.416045687605516
chr10	55427664	-0.800135951074236	-0.806011808359483	-0.638096162923117	-0.974978840699697
chr10	55447848	-0.787683309344959	-0.856231697096707	-1.01405696879493	-1.01419378385685
chr10	55448949	-1	-0.833972262984511	-1.04226993813484	-0.965844242465377
chr10	55541402	-0.851317562569914	-0.819227402265113	-0.911718535610344	-1.05362699041171
chr10	55546185	-0.597068294287559	-0.921194863624058	-0.432110164127307	-0.767650380438301
chr10	55570371	-0.933755282546676	-0.924842546272993	-0.92299938058052	-1.06885114073544
chr10	55599392	-0.716136676479852	-0.62904757468801	-0.777181922224554	-0.619318222911163
chr10	55684373	-0.642115293800077	-0.897142137954848	-1.00573798725387	-1.07934696351015
chr10	55757905	-0.478869388645708	-0.902663711750986	-0.97901888436739	-0.502712945513468
chr10	55806406	-0.916383405333765	-0.875425665297907	-1.02178516055766	-0.89724152943053
chr10	55874774	-0.734579535171967	-0.775880107546784	-0.906659429534068	-0.955878809379428
chr10	55944465	-0.724907341601098	-0.92379046245576	-0.867073362283541	-1.01810569092961
chr10	55952706	-0.426052340248819	-0.914448794764335	-0.981137372251648	-0.680238695174088
chr10	55962348	-0.809093870098313	-0.909951371202298	-0.997349834023184	-1.07305715314555
chr10	55970442	-0.605484322323928	-0.886300491809656	-0.850135455162352	-0.952424048036372
chr10	55986876	-0.964207195676655	-0.94869073877351	-1.01099675494554	-0.932884405392761
chr10	56057124	-0.512670684792625	-0.974341851408756	-0.8356642189556	-0.802430228249719
chr10	56062178	-0.697476319807315	-0.947922904746306	-0.91111650319538	-1.01368206557436
chr10	56155917	-0.763262327109007	-0.903690623169984	-0.934345355599864	-0.903850199515544
chr10	56188527	-0.967800616856684	-0.967276426439411	-0.892163554452684	-1.20286822857905
chr10	56361737	-0.591530163738371	-0.936783226386284	-0.97287773128742	-0.78759974867374
chr10	56414124	-0.732161035148654	-0.970213199150906	-1.01900487753743	-1.01430677038674
chr10	56525575	-0.953148075210272	-0.896784360830924	-1.02050021106823	-1.01594057662553
chr10	56566671	-0.797855383065902	-0.912057500670413	-0.983283258372281	-0.804421320169616
chr10	56614270	-0.792392385510269	-0.731208794724502	-0.78113376024744	-0.785423025194271
chr10	56711073	-0.699920650608501	-1	-0.969456739473135	-1.12614548760855
chr10	56724574	-0.691600407504403	-0.864347173540634	-0.979761384489595	-0.88273552076457
chr10	56736298	-0.77727099754032	-0.830687729815267	-0.953864851529107	-1.08115894200003
chr10	56745679	-0.537844519798233	-0.482007149271456	-0.826767470836773	-0.448357489463377
chr10	56851661	-0.563838175388298	-0.328633043165301	-0.45127244317388	-0.130630001163168
chr10	56876731	-0.799619008786557	-0.881086122969406	-1.06093171524393	-0.895123129978862
chr10	56934208	-0.779173185897837	-0.894646181046943	-1.02029369020245	-1.05257169289526
chr10	56939533	-0.860802978122117	-0.940572039213757	-0.978671719435895	-1.02931731285443
chr10	57022316	-0.827271453896987	-0.800596939896044	-0.99580360794547	-1.07736020922478
chr10	57023281	-0.653987694380022	-0.529572847746492	-0.579748810885711	-0.860193446772407
chr10	57161404	-0.688203625213317	-0.819494487728616	-0.968284508311284	-0.911600267611191
chr10	57201737	-0.959792666240115	-0.95491190930947	-0.996959759751823	-1.01484452474401
chr10	57307455	-0.944332920637102	-0.954138863593015	-0.911545779645018	-1.15476787118231
chr10	57319963	-0.793116864710275	-0.906386201485903	-0.998384855082592	-1.10401791300203
chr10	57391213	-0.18519463703515	-0.0680650523240872	-0.78396749091287	-0.812779465074138
chr10	57441717	-0.871236048538616	-0.969416682725324	-0.975885858037779	-0.516603231979265
chr10	57459000	-0.769754822507721	-0.837237271862787	-1.02325581575827	-0.961276694055557
chr10	57923501	-0.74805564614956	-0.989960890011945	-0.876974249506964	-0.958319452331213
chr10	58152145	-0.687348030191045	-1	-0.994629336794642	-0.958593262505422
chr10	58184162	-0.808795577086487	-0.98898714792298	-1.02310407081304	-0.920973244824731
chr10	58242012	-0.754306322692122	-1	-0.831736155552358	-0.969158916952654
chr10	58261233	-0.961474362522167	-0.937629370507999	-1.00381930236367	-0.812332797368631
chr10	58373377	-1	-0.974162373468136	-0.960520360537282	-1.11116183971107
chr10	58392462	-0.900399709338266	-0.786021586934466	-0.982585366201056	-1.06289398545409
chr10	58501965	-0.758220757356626	-0.98105910293239	-0.971159322635664	-0.941005733342481
chr10	58601738	-0.948393072534464	-0.988194514976336	-0.919555574229731	-1.10865185297218
chr10	58717055	-0.482131155362062	-0.729864295285006	-0.851447100075274	-0.896301706177417
chr10	58788176	-1	-0.943563629801731	-0.889398130127902	-0.893055859135032
chr10	58788179	-1	-0.937288054518584	-0.90340988042323	-1.01242298749369
chr10	59021401	-0.712817339354727	-0.838395256672433	-0.907155270537882	-1.08815450667876
chr10	59099111	-0.185871572464376	-0.680065403883269	-0.467857533353836	-1.12222386224475
chr10	59175903	-0.969037745318411	-0.994399747736816	-0.973110611536614	-1.02674369672213
chr10	59246243	-0.545367531188807	-0.921659382159123	-0.945903795497181	-0.962029468351261
chr10	59339870	-0.704658976713525	-0.41506131044147	-0.0543209648950872	-0.0917984195375998
chr10	59430831	-0.784375674826529	-0.929786148684341	-0.861381481675929	-0.833690995932526
chr10	59458474	-0.823838006379173	-0.884174784253902	-0.995625112968415	-1.02827623467062
chr10	59476843	-0.579360541221433	-0.927077190725628	-0.986919505793693	-0.939756484708439
chr10	59497554	-0.582501481664155	-0.743433573917612	-0.763339741580532	-0.683342389451497
chr10	59537515	-0.737305094961051	-0.833943948715442	-0.784620281975902	-0.753425575559389
chr10	59540365	-1	-0.980349302146047	-0.889265880763831	-0.897523903716233
chr10	59594330	-0.815089816834674	-0.977485469373082	-1.00378645613847	-1.05146854606834
chr10	59595555	-0.915629605763066	-0.913298192897223	-0.903057448154492	-0.846987685531714
chr10	59636854	-0.78263118089199	-0.879661520805646	-0.866149796285326	-1.04849002006806
chr10	59741908	-0.43241978746281	-0.772069352348612	-0.742493694203119	-0.700918232908745
chr10	59777718	-0.72497092160395	-0.834271614398744	-0.89366975484766	-0.768806342240975
chr10	59800635	-0.839774654444838	-0.975547645401214	-0.799360738714209	-0.959518692646756
chr10	59836557	-0.687502646839125	-0.746276623497015	-0.828327191782673	-0.886469156624692
chr10	59852837	-0.881288037069659	-0.87638776690032	-0.774123484604644	-0.66702842733249
chr10	59859548	-0.718342467814564	-0.956569628836361	-0.995580506786103	-1.04247055274986
chr10	59864843	-0.371252492351081	-0.797229516535711	-0.765025544305237	-0.83911522444971
chr10	59937294	0.177724291016954	-0.511018498459197	0.60254984284426	0.432480248046229
chr10	59968585	-0.787934003594436	-0.717631521836725	-0.803310344857043	-0.664205721431522
chr10	60029596	-0.841107755519165	-0.622153913924454	-0.830252146484885	-1.22778121009348
chr10	60059448	0.31833537617359	0.399534792083883	1.44006471813443	1.52733212997244
chr10	60158457	-0.866993008745735	-0.908406292194756	-1.03274973350809	-0.724347622311209
chr10	60174473	-0.532889941217988	-0.75086224153026	-0.723749625922746	-0.681399717906718
chr10	60224718	-0.819473197575572	-0.806081510147962	-1.03840530098299	-1.12630159043863
chr10	60224889	-0.691764876219048	-0.621624840456605	-0.810498260297744	-0.83717447607555
chr10	60234806	-0.916027618458963	-0.84384103063523	-0.912986690862296	-0.973400227842262
chr10	60291044	0.74608704255322	0.510772827292848	-0.279113196390256	0.868048347530543
chr10	60354303	-1	-0.976438922842761	-0.907445254679847	-0.997459105177981
chr10	60388881	-0.792435827451534	-0.855299279317455	-0.999290426490291	-1.03395730604177
chr10	60419875	-0.544745719858678	-0.881187184835982	-1.03403747104929	-0.780403546106386
chr10	60460537	-0.702439440669728	-0.815309213081045	-0.6512617224385	-0.810958550621096
chr10	60472929	-0.699857613158834	-0.784518342673609	-0.705544968668723	-0.975140720003874
chr10	60479194	-0.393008053137712	-0.8134375910795	-0.862015525017286	-0.808215998979999
chr10	60500907	0.416902828232632	-0.739348351773519	-0.834695280485771	-0.968146180220436
chr10	60541827	0.596390206299718	0.0189093683498738	-0.381117600780784	0.163967348907949
chr10	60542949	-0.809602393983123	-0.734352545903211	-0.902644982525884	-0.954907997839549
chr10	60552437	-0.877237731632436	-0.946239493442444	-1.04206525387273	-1.200524496577
chr10	60578793	-0.906424194116738	-0.829474963286721	-0.950973418308738	-0.91374914388358
chr10	60635166	-0.929831116089421	-0.955624394939138	-0.923133125619102	-0.909495851932017
chr10	60654861	-0.756639605498454	-0.83764418885619	-1.01741477068098	-0.983801923680627
chr10	60712607	0.302975805711473	0.0949579391659966	-0.220785895723592	0.566213085183768
chr10	60714180	-0.933537500080375	-0.87929428583384	-1.01318555460185	-1.06395533169421
chr10	60730069	-0.915855179722636	-0.912413183707609	-1.0344755858364	-1.07177077002354
chr10	60753003	-0.597409056505059	-0.628720177870641	-0.919750657024115	-0.864852051256915
chr10	60780185	-0.925462709797622	-0.942160463435196	-0.97107035570973	-1.06110796936584
chr10	60784180	-0.745786734920475	-0.899284086888448	-1.02494123779202	-1.08912317953137
chr10	60785953	-0.956302578470288	-0.865701671858164	-0.956386298737821	-0.952967155543719
chr10	60827424	-0.689962576403578	-0.816807484684227	-0.955302340044086	-0.914400952391293
chr10	60888533	-0.619062389938326	-0.730895693492362	-1.04815887036731	-0.910888640302699
chr10	60967895	-0.933333714762807	-1	-0.854639311670042	-0.991806983141607
chr10	60994777	-0.507834708325924	-0.672223983422661	-0.702840249936715	-0.796177792943672
chr10	61000530	-0.652841711384618	-0.47121151946263	-0.361531626988931	0.472747985648726
chr10	61009539	-0.724649385793676	-1	-0.861948819285215	-1.02696836436706
chr10	61030816	-0.949593584473048	-0.888360940768891	-0.993278621137867	-1.07638946333694
chr10	61047017	-0.951677589252335	-0.978945406644769	-0.992155682260627	-0.890066172232402
chr10	61106332	-0.651786072542496	-0.917665592976421	-1.02484405638508	-1.03758353475395
chr10	61145897	-0.766776519867973	-0.947922669018346	-0.943842181568659	-0.925252470351587
chr10	61148528	-0.512767738245398	-0.754211199033768	-0.974736926620795	-0.875946214266035
chr10	61207942	-0.474828029997426	-0.835861030938577	-0.987830005666922	-1.04376360823184
chr10	61267354	-0.723549689227914	-0.815628534039246	-0.728574929747213	-0.519264542133523
chr10	61313367	-0.197711785625124	-0.893897098705632	-0.722539101120366	-0.676729940539011
chr10	61385945	1.11836060712616	1.09170794203666	1.03745267270821	1.64670398599785
chr10	61385984	0.877609701977073	0.662850878495074	0.688440576118699	0.800325341664215
chr10	61407015	-0.493854858413637	-0.744790228520824	-0.943716904242253	-0.70040674351603
chr10	61547000	-0.71929180503036	-0.891295213002266	-0.834828067444042	-0.901537257518444
chr10	61640270	-0.0186178929420007	-0.501419909077218	-0.355005847745945	-0.0156477233180989
chr10	61662662	-0.856693812775914	-0.988523972178831	-0.824102162011904	-0.754641486867432
chr10	61665039	1.03833537329125	0.548558698617563	0.00509165519144321	-1.11690670834748
chr10	61764581	-0.910894982772065	-0.890615109298618	-0.978522949014659	-1.00347615643547
chr10	61817126	-0.860603940297698	-0.94851810230123	-1.02690391088303	-0.938762536191885
chr10	61839176	-0.663514714141947	-0.616022897779946	-0.923261362278983	-1.06596552849343
chr10	61859001	0.26046144730099	-0.293171847253122	0.537804419388712	0.878465872759026
chr10	61860095	0.261365021112215	-0.248247677912153	0.565555700334743	1.04320426949679
chr10	61874710	0.195345094586587	0.348336235617517	0.0454818580308048	1.19244202850807
chr10	62022770	-0.693134347627812	-0.792449890579371	0.56503489586032	0.884447976660486
chr10	62048259	-0.799207024978134	-0.895641737291536	-0.969727492628358	-0.88226133402872
chr10	62095650	-0.00836914093081698	-0.728035283809351	-0.294611152786103	0.709542423627364
chr10	62146838	-0.911819283407112	-0.961733565681594	-1.00359337737071	-1.15337542883185
chr10	62149609	-0.633791018469816	-0.866635984714224	-0.940659215175481	-0.988004408024495
chr10	62152994	-0.512851083248052	-0.789748478605399	-0.986007590240648	-0.55064328837949
chr10	62180687	-0.74310754840202	-0.883441614892237	-1.03812724804168	-0.94046861433332
chr10	62199417	-0.580136839782615	-0.749026263768731	-0.586741041803308	-0.386274388267451
chr10	62255320	-0.36010685904415	-0.772914412665277	-0.78077341720362	-0.87561230050667
chr10	62346622	-0.594365436733898	-0.976962046109766	-0.841144556512723	-0.952676773916158
chr10	62369095	-0.19358459854901	-0.938280401019194	-1.01856295985655	-0.93268408255956
chr10	62383435	-0.96511513580539	-0.901743623186221	-0.951638793468912	-0.978175450458313
chr10	62384919	-0.825015850830477	-0.774916432645158	-0.717174376828391	-0.755305529533414
chr10	62439243	-0.458746454564706	-0.764931652422627	-0.887955810108449	-0.779670058825029
chr10	62468289	-0.657342222100588	-0.696540787586105	-0.893192779375991	-1.10766550526246
chr10	62512813	-0.777307315284319	-0.821576130415119	-0.871818624985604	-0.883619273502848
chr10	62519157	-0.816171085191747	-0.892975139216702	-1.01954196673601	-1.02961737222949
chr10	62576486	1.12799698473863	1.0869996246582	1.73482538091516	1.93227289567175
chr10	62580228	-0.395165045115366	-0.473739552478611	-0.604688252528697	-0.228365028100871
chr10	62630282	-0.394053141553725	-0.700326592753982	-0.766795626849447	-0.349021722087523
chr10	62632359	-0.751521319183013	-0.760218073439525	-0.831936890680863	-1.24343753238725
chr10	62643029	-0.0136938447091517	-0.00443815591522811	0.813526100328112	1.54817249400987
chr10	62724101	1.00159955591865	0.550741958419009	1.49582798536489	1.59535543606339
chr10	62733704	-0.916135861951792	-0.991725737920157	-0.993931760201756	-1.05999570498165
chr10	62784673	-0.00323482750811788	-0.297645606274555	0.00790066959171917	0.419995409279507
chr10	62865285	-0.767326855839859	-0.891125778409328	-0.882671516235464	-0.994032146564654
chr10	62899506	-0.521078251230774	-0.879425123668452	-0.762034595729534	-0.720485252970269
chr10	62900726	-0.426052343875276	-0.524313985383189	0.0444094686659114	0.587784692906141
chr10	62926114	-0.862813320786178	-0.960689333718285	-0.879893942191986	-0.846566822102085
chr10	63030612	-0.523435183770105	-0.852737506982725	-0.90841399668054	-1.12241403580511
chr10	63040724	-0.903892208774382	-0.720610329530274	-0.840603125098888	-0.949429877148704
chr10	63043878	-0.75804671268848	-0.918486999235214	-0.997185967610352	-1.29673798702101
chr10	63137024	-0.726723588496402	-0.70241630210827	-1.04853639413857	-1.05715455149283
chr10	63163307	-0.743363062763421	-0.872830640519834	-0.896286891719277	-0.870671265164286
chr10	63175830	-0.488797440616335	-0.882550719348546	-1.04505015951801	-1.03724815711503
chr10	63213228	-0.423311787879288	-0.404473803712045	-0.345325147668191	-0.693541929991998
chr10	63225812	-0.899594772802576	-0.853354718428627	-0.428587569403679	0.638524851721395
chr10	63238883	-0.464820699795759	-0.683822811965024	-0.748624552329498	-0.298935023896369
chr10	63246082	-0.705569134373429	-0.919202288118665	-0.869074244584373	-1.03605282454865
chr10	63267686	-0.670617844511161	-0.836312034860787	-1.04454741815827	-1.20601735032116
chr10	63308350	-0.582801900861349	-0.712647701572904	-0.925331839778902	-0.566616771278128
chr10	63349165	-0.696733269930664	-0.808371618326675	-0.66244934462266	-0.882027251828381
chr10	63429098	-0.627863077449699	-0.908849954338012	-0.922328034977788	-0.731395192136425
chr10	63461308	-0.96227992575941	-0.909989437000431	-0.799614061944811	-0.656317083952066
chr10	63510876	0.773342716252265	1.03921238090285	1.56678830149854	2.05634110391252
chr10	63528581	-0.894530093913312	-0.581418770335583	-0.952666718188099	-0.722826881974966
chr10	63573222	-0.839037959181713	-0.74165045956045	0.34519582910145	0.806673096792195
chr10	63618240	-0.662385487971579	-0.7948190812671	-0.884574308078873	-0.574701011750053
chr10	63656878	1.7014431832423	1.50954766034822	1.81046601051305	1.88033839886746
chr10	63696152	-1	-1	-1.01599133821878	-1.154951220567
chr10	63738890	-0.470954382348117	-0.324078865930409	-0.107674270109694	0.697978266894448
chr10	63745187	-0.921445716046287	-0.880496832117897	-0.943732016856366	-0.762080116400193
chr10	63786692	-0.78349113077318	-0.892107157249816	-0.943027607759755	-1.1005620398171
chr10	63796157	-0.492346437848338	-0.857798431662249	-0.769794904800769	-0.750334921845026
chr10	63798588	1.18755868744554	1.03954018422791	1.27627566994512	1.61333243101552
chr10	63825788	-0.91386673291471	-0.786136392386585	-0.505058975848327	-0.578942798060542
chr10	63856950	-0.774726843118511	-0.978216344269499	-0.870957464670942	-0.912054347462287
chr10	63889719	-0.798024987025612	-0.98300098235137	-0.976716451773666	-1.21013992102954
chr10	63920605	-0.792847379537412	-0.829566613024484	-0.860681401835269	-0.676667979114299
chr10	63977550	-0.604577202181412	-0.848220644163866	-1.02306699912215	-1.07948930148912
chr10	64008461	-0.461490141451696	-0.941171018845689	-0.621073348312189	-0.487847129903725
chr10	64015098	-0.915964492899359	-0.907019268428053	-1.0007939904894	-0.653938964969725
chr10	64024709	-0.163823493703475	-0.309615087714903	-0.0708166870827027	0.305873924870125
chr10	64037176	-0.61817054440403	-0.760851346632941	-0.824281857879976	-1.08655124797737
chr10	64040571	-0.899913389278592	-0.96630229494108	-1.00124319552215	-0.966481025168587
chr10	64103784	-0.568281300761589	-0.94247053930846	-0.871098076013071	-1.11963051953064
chr10	64118995	-0.623159272065936	-0.897480940961392	-0.91811671442663	-1.14602525248681
chr10	64173646	-0.4841256649304	-0.928260778494573	-0.815055989853692	-1.00184244507535
chr10	64189569	-0.555503972457748	-0.877054185466876	-0.9131521195103	-1.0309332882483
chr10	64197554	1.07396262216633	0.547081096228303	0.603737563082055	1.03070795782869
chr10	64224688	-0.852539131896524	-0.66753239631302	-0.889230252313623	-0.846140109294129
chr10	64228790	-0.60853008564752	-0.933074961464796	-0.863302087197105	-0.879394383792523
chr10	64237654	-0.238100975303999	-0.629828719382831	-0.868184469555007	-0.598642939574684
chr10	64249791	-0.75684891523278	-0.869083308817218	-1.02622155446776	-1.03330602692903
chr10	64251951	0.533552006605942	0.321493471234153	-0.539965166975977	-0.104936892948171
chr10	64257637	-0.599834951427542	-0.830013262933269	-1.00966206505202	-0.999424643878272
chr10	64286984	0.643164564020895	0.345046931327477	-0.845690270025552	-0.796655655972692
chr10	64301316	-0.712878266212661	-0.770581801673806	-0.78943575833269	-0.829583334511849
chr10	64314156	-0.623692096579185	-0.752427912141111	-0.644753066516087	-0.618841596563695
chr10	64314567	0.734831022497501	0.471633735951971	0.155433084484625	0.618213253701445
chr10	64340592	-0.813831068788879	-0.820852394158278	-0.884925525565239	-1.26182420979479
chr10	64353951	1.09671608389843	1.10996429348969	0.817023344049753	1.14879382396668
chr10	64370587	1.57902846907861	1.6242675914376	1.24179961226616	1.54224238125297
chr10	64396758	0.0805913017191179	-0.523939306710884	-0.67521120082191	-0.660894165225695
chr10	64503107	-0.294780450366044	-0.61041162516817	-0.844008002694527	-1.11531690302631
chr10	64538018	-0.267706289567241	-0.817727534954982	-1.00252254562528	-0.943526518687776
chr10	64578786	-0.200934858176311	-0.0685354842614299	-0.48493746752787	-1.4454720605563
chr10	64651149	-0.324627448707094	-0.653224225497566	-0.882484493501722	-0.946670394302837
chr10	64719432	-0.317151187292341	-0.735045565512793	-0.859118789735415	-0.269132925819097
chr10	64764006	0.276514500903772	-0.340913220783031	-0.578988892506839	-0.194079223832685
chr10	64780378	-0.646159756708635	-0.935662491440902	-0.696574876228973	-0.951733261463787
chr10	64814914	-0.582811732961612	-0.735134666592301	-0.878587927167362	-0.931870875736969
chr10	64880435	-0.964079027197985	-0.837354400489682	-0.872386756203478	-1.0059206511685
chr10	64880620	-0.912844091682282	-0.892123824085713	-0.927303578217198	-1.08706001715005
chr10	64926248	-0.818441190907887	-0.886648566880707	-0.87432469173912	-0.939076105922132
chr10	64926736	0.0821830564205059	-0.0966169033233806	-0.18378384443002	1.18134278706834
chr10	64961823	-0.892889989914201	-0.892194825994478	-1.02562948075545	-0.831603906124148
chr10	64977027	-0.642233715111567	-0.104787513551819	0.241680803788073	1.01984759390263
chr10	64980790	-0.915080317066444	-0.945331986715526	-1.0077401078594	-0.756428668574824
chr10	65017742	-0.96769588196746	-0.849887883092286	-0.887865222095833	-0.875336347746242
chr10	65104544	-0.898911692199929	-0.90385210595736	-0.989180543412356	-0.979883685700843
chr10	65105430	-0.809716280714727	-0.810981798623962	-0.858546422446288	-0.347104382731316
chr10	65107264	-0.966478410057013	-0.956536716247955	-1	-1.02047135264279
chr10	65223047	-0.697538662462631	-0.939995995744295	-0.73708454617405	-0.545439054277771
chr10	65392428	-0.735161958652113	-0.945928322307503	-0.922185057396074	-1.07738693886673
chr10	65469290	-0.946344191624548	-0.857386654938163	-1.01020372915184	-0.587598322254581
chr10	65472368	-0.356575133919254	-0.183820008702021	-0.868748455293665	-0.882977644868731
chr10	65529353	-0.560056180389313	-0.745848512822253	-0.925533511012601	-0.851646880291211
chr10	65626358	1.55101263444382	1.28322671305478	1.40803925424582	1.5672827080477
chr10	65626803	0.337015320351181	-0.300109422385273	-0.676038605249612	-0.0854694981786763
chr10	65632262	1.03915223318782	0.829148896714338	0.474794557643199	0.987082849364912
chr10	65661178	-0.35003816424681	-0.436325120755294	-0.301132813253563	1.27448331151916
chr10	65679368	-0.740423892374264	-0.870473977359306	-0.965571152996684	-1.1813307893409
chr10	65695657	0.151392010458063	-0.31797097593838	-0.819719331066041	0.0038715839254103
chr10	65737263	0.867414019820926	1.03730286407327	0.788710628248906	1.15864637385753
chr10	65801091	1.51494231034263	1.10515201392583	1.52787386904307	1.46936109748866
chr10	65801157	1.47451741100534	1.25221873725527	1.38573510182246	1.46255549935468
[truncated: 98,001 more rows]
