# Supplementary material for: Differential chromatin profiles partially determine transcription factor binding
Source: PLoS One. 2017 Jul 13;12(7):e0179411. doi: 10.1371/journal.pone.0179411 (PMC5509100; doi:10.1371/journal.pone.0179411)
Supplement: S1 Dataset — (ZIP) [file pone.0179411.s002.zip › data.tables/E2F4_ChIP.csv]

chr	coord	edgeR.logFC	edgeR.logCPM	edgeR.PValue	GEM.GM.QValue	GEM.K.QValue
chr10	101491979	-0.0573	6.39	0.964	9.46	14.76
chr10	101769738	0.653	5.77	0.471	2.83	12.46
chr10	101945788	0.422	6.83	0.641	10.16	24.15
chr10	102027426	-0.537	6.05	0.548	3.79	8.86
chr10	102321884	-0.356	5.92	0.707	10.28	8.59
chr10	102672519	-0.108	6.46	0.915	12.9	14.39
chr10	102673114	-0.96	6.68	0.277	20.36	12.06
chr10	102820506	-3.57	10.2	0.000116	999	37.44
chr10	102820796	-0.505	6.19	0.585	13.62	6.08
chr10	103124614	-0.615	5.62	0.539	2.19	4.11
chr10	1034333	-0.273	6.12	0.766	1.95	9.21
chr10	103578308	-0.00767	5.79	1	2.64	11
chr10	103578403	-1.54	5.54	0.102	1.81	2.57
chr10	103816000	-0.0536	6.15	0.979	3.03	10.48
chr10	103911886	-0.404	10.08	0.629	292.53	206.55
chr10	104004993	-2.69	5.76	0.00586	11.3	1.17
chr10	104005181	-1.11	6.05	0.215	17.87	6.5
chr10	104159427	-0.077	6.08	0.956	4.85	11.25
chr10	104180903	-0.312	5.78	0.759	1.73	4.65
chr10	104192382	0.0794	5.79	0.946	1.12	7.95
chr10	104221172	-0.145	6.03	0.885	13.67	10.45
chr10	104474264	-0.101	6.32	0.925	5.56	13.68
chr10	104678188	-1.06	6.16	0.238	21.1	7.28
chr10	105110872	-0.269	6.55	0.776	12.97	16.33
chr10	105127639	-1.37	6.06	0.134	9.4	5.48
chr10	105128428	-2.35	8.22	0.0085	121.51	18.31
chr10	105726856	1.36	5.71	0.144	1.29	15.53
chr10	105881908	-0.286	7.12	0.753	28.3	24.12
chr10	105992224	-2.26	7.01	0.0127	49.08	7.02
chr10	106014622	-0.00679	5.34	1	2.61	5.99
chr10	106028834	-3.99	6.33	0.000115	17.93	0.99
chr10	106098529	-2.62	6.77	0.00528	32.97	3.69
chr10	106113485	0.721	5.75	0.419	1.13	11.52
chr10	1095017	0.448	6.55	0.613	13.96	20.52
chr10	1095275	-1.02	5.96	0.276	21.58	5.61
chr10	111683245	0.203	6.17	0.835	10.28	14.66
chr10	112064801	-1.35	6.4	0.138	5.3	8.35
chr10	112327067	-10.4	6.58	1.42e-08	43.13	0
chr10	112327153	-0.554	7.67	0.522	47.17	35.66
chr10	112424884	3.35	5.06	0.00193	-0.01	8.95
chr10	112679087	-0.571	5.97	0.544	5.65	8.07
chr10	113943541	0.43	6.16	0.638	3.64	15.77
chr10	114090099	-3.39	5.06	0.00275	10.61	0.17
chr10	114206662	-2.02	6.02	0.0306	7.31	2.79
chr10	11541676	1.31	4.82	0.207	0.46	5.36
chr10	115614134	-0.268	7.49	0.759	33.23	30.29
chr10	11653801	2.56	6.32	0.00705	0.29	28.15
chr10	116581491	0.82	5.23	0.393	1.45	9.31
chr10	116697957	-0.291	5.57	0.783	0.55	6.5
chr10	11865309	2.47	4.73	0.0208	0.05	7.02
chr10	119256245	-0.851	5.26	0.372	1.12	3.5
chr10	11940650	4.55	6.38	2.26e-05	0.02	27.14
chr10	120000756	-5.8	5.46	1.12e-05	8.48	0
chr10	120242492	2.09	4.43	0.0543	0.03	3.08
chr10	120840383	0.603	5.9	0.529	0.02	10.99
chr10	120966979	-0.164	5.78	0.891	5.65	11.43
chr10	12110703	-0.621	6.87	0.482	25.28	15.14
chr10	121355356	-4.81	7.43	4.94e-06	72.3	0.25
chr10	121356793	-2.61	9	0.00346	193.76	25.19
chr10	121632378	-0.224	7.25	0.804	25.1	28.72
chr10	121652136	0.407	5.61	0.671	1.92	9.12
chr10	12171501	0.876	6.49	0.317	2.9	23.33
chr10	122584	1.47	4.3	0.195	0.17	4.35
chr10	123733962	-3.9	6.99	9.43e-05	61.49	2.11
chr10	123734752	-0.277	6.07	0.778	8.8	10.18
chr10	124639168	-0.545	6.8	0.536	26.27	18.94
chr10	124639252	-3.86	8.34	5.35e-05	168	6.76
chr10	124713886	-2.37	9.2	0.00741	230.01	38.87
chr10	124740108	-2.16	7.19	0.0163	28.52	8.86
chr10	124768348	-0.591	6.64	0.501	12.25	15.22
chr10	124894817	4.11	7.05	4.36e-05	0.02	55.93
chr10	124899210	2.48	4.56	0.0231	-0.01	4.81
chr10	124907544	-1.88	6.59	0.0393	44.76	7
chr10	124913622	-1.29	7.48	0.137	51.33	19.41
chr10	125919582	-2.67	5.2	0.00968	2.31	0.27
chr10	126421944	-4.75	5.36	0.000184	7.15	0.02
chr10	126429507	-3.67	5.3	0.00118	9.1	0.01
chr10	126433046	1.54	5.64	0.0978	0.29	16.67
chr10	126480448	-0.274	5.61	0.787	4.74	6.1
chr10	126605316	-0.409	5.88	0.676	7.38	8.89
chr10	127408165	-0.499	7.24	0.57	31.22	24.12
chr10	127511993	-0.962	6.06	0.282	6.19	7.02
chr10	129924740	-2.44	10.18	0.00571	999	77.92
chr10	131909153	-1.55	6.79	0.0852	40.57	9.39
chr10	13203541	-1.31	8.7	0.128	133.17	47.21
chr10	13344339	0.153	6.26	0.883	4.09	13.6
chr10	133795585	1.3	5.63	0.163	0.62	15.79
chr10	134177943	-1.05	5.39	0.268	10.11	1.94
chr10	135143440	-1.54	5.34	0.102	3.09	1.94
chr10	135186925	-0.483	5.11	0.624	4.09	5.12
chr10	135207761	0.23	7.35	0.799	21.86	36.78
chr10	13874005	-5.18	6.28	1.04e-05	20.51	0.16
chr10	14880283	-0.411	7.84	0.633	58.27	37.57
chr10	14920851	-1.64	8.68	0.0578	179.63	41.99
chr10	14996224	-0.983	9.04	0.246	195.89	71.54
chr10	15130828	-1.69	6.53	0.0613	28.9	6.76
chr10	15183364	-4.45	5.1	0.000512	4.68	0.07
chr10	16851539	-2.6	4.94	0.0141	4.05	0.56
chr10	17067814	1.28	4.53	0.221	0.28	3.45
chr10	17243701	0.278	5.99	0.767	8.02	12.06
chr10	17686151	-1.19	7.53	0.169	48.59	17.72
chr10	18940537	-3.46	8.6	0.000212	166.07	9.05
chr10	18949032	-3.71	7.13	0.000176	48.33	1.54
chr10	21814898	2.24	6	0.0184	0.08	18.05
chr10	22518147	1.22	5.31	0.203	0.67	8.63
chr10	22518472	-0.785	5.76	0.394	0.97	5.36
chr10	22605317	1.33	6.14	0.135	0.6	16.99
chr10	22904810	-2.49	7.07	0.00673	53.54	5.05
chr10	23003649	1.57	5.77	0.0904	1.03	15.77
chr10	23114837	-2.64	6.19	0.00665	24.43	2.83
chr10	23131129	-2.55	4.03	0.0492	2.94	0.05
chr10	23727855	1.39	6.21	0.124	0.67	21.36
chr10	24858426	3.25	5.19	0.00242	-0.01	9.3
chr10	25013614	-0.0353	6.62	0.969	10.55	18.04
chr10	25305536	1.17	5.52	0.218	1.12	10.18
chr10	25305904	1.66	5.64	0.077	0.76	13.68
chr10	26986600	-1.01	6.73	0.253	34.07	13.28
chr10	27150005	-0.792	6.49	0.379	9.33	9.71
chr10	27443408	0.182	6.18	0.856	9.29	12.02
chr10	27444280	-1.45	10.03	0.0886	999	121.54
chr10	27649666	-3.66	4.92	0.00237	3.28	0.16
chr10	28592046	0.134	5.76	0.891	9.36	9.39
chr10	30681657	-0.835	4.95	0.431	0.01	2.15
chr10	30717385	-5.1	6.59	6.17e-06	36.03	0.04
chr10	30929095	-4.56	5.2	0.000328	5.53	0.01
chr10	31607912	-1.47	5.98	0.113	16.18	5.03
chr10	31892529	0.375	5.71	0.697	3.54	10.8
chr10	31991153	-3.42	4.72	0.00502	2.17	0.15
chr10	3214902	0.0794	5.79	0.946	9.86	9.39
chr10	32345467	-1.01	7.02	0.245	38.34	15.57
chr10	32635250	0.468	5.76	0.63	1.63	10.72
chr10	32636187	1.85	6.74	0.0373	4.22	32.51
chr10	32735067	0.0805	6.03	0.954	3.93	11.52
chr10	33294759	1.06	4.89	0.28	0.9	5.99
chr10	35560337	-2.16	4.59	0.0485	2.04	0.47
chr10	3827729	1.13	6.25	0.204	0.4	20.8
chr10	38299501	-1.36	6.33	0.129	13.57	7.28
chr10	38299984	0.921	5.78	0.315	4.09	10.99
chr10	38383189	-0.379	5.66	0.684	1.97	6.76
chr10	38645363	-4.11	4.8	0.00155	8.38	0.12
chr10	38691827	-1.14	5.91	0.212	8.48	6.19
chr10	42863462	0.374	5.65	0.709	7.41	7.95
chr10	43047823	0.096	5.8	0.946	3.57	10.53
chr10	43048287	-0.242	6.06	0.822	8.8	8.95
chr10	43633858	1.06	5.85	0.249	2.32	13.95
chr10	43700579	-0.00679	5.19	1	5.54	2.89
chr10	43892122	2.27	6.7	0.0133	2.18	31.47
chr10	43892800	0.796	7.74	0.358	29.57	51.95
chr10	43904343	1.56	6.64	0.0814	1.95	18.24
chr10	43951227	1.59	7.84	0.0668	16.25	70.1
chr10	44070074	2.4	5.62	0.0149	0.6	13.31
chr10	44806643	1.34	5.83	0.142	3.15	13.06
chr10	45353373	-1.41	4.84	0.173	4.09	0.93
chr10	45470568	-0.262	5.33	0.815	3.07	4.12
chr10	45496376	1.03	5.36	0.268	1.05	9.98
chr10	45496576	4.4	5.16	0.000255	-0.01	12.33
chr10	45868837	2.54	5.33	0.0101	0.03	12.06
chr10	46090340	2.3	5.54	0.0198	0.32	13.95
chr10	46090422	0.692	5.92	0.457	2.7	12.54
chr10	47655866	1.9	6.62	0.0355	7.17	32.16
chr10	48355009	1.63	5.71	0.0764	0.86	14.22
chr10	49864463	0.258	6.05	0.798	3.5	10.29
chr10	49879398	-3.65	5.58	0.00076	9.06	0.53
chr10	51572372	0.794	6.12	0.383	4.56	14.36
chr10	52086772	1.01	4.86	0.302	0.3	2.41
chr10	52381967	1.24	5.89	0.173	0.79	7.11
chr10	53459393	-0.317	5.72	0.75	4.9	6.24
chr10	53459704	-0.766	8.45	0.37	103.47	51.79
chr10	5454506	-1.55	8.4	0.0741	122.92	32.23
chr10	5734755	-2.33	7.19	0.0106	63.52	6.48
chr10	58121078	-1.73	10.52	0.0436	999	147.58
chr10	5855886	4.19	6.04	9.14e-05	-0.01	25.59
chr10	5855966	-9.32	5.58	1.05e-06	12.95	0
chr10	5932002	0.605	7.23	0.492	17.15	37.94
chr10	60027935	-3.11	9.09	0.000662	271.53	19.66
chr10	6018141	-1.49	5.39	0.131	3.36	0.18
chr10	6130829	-2.32	7.77	0.00986	74.61	12.02
chr10	6130939	4.67	5.32	5.05e-05	0	14.22
chr10	61666362	-0.0129	6.28	1	11.46	12.81
chr10	6205772	0.991	6.4	0.264	4.2	22.48
chr10	62113723	1.83	5.17	0.0671	-0.01	6.8
chr10	6228262	-2.09	4.04	0.0924	2.33	0.17
chr10	6244859	-0.938	6.71	0.293	18.5	11.75
chr10	62538143	-0.248	8.61	0.77	105.22	77.05
chr10	62538212	-1.65	9.4	0.0556	282.42	68.79
chr10	63510880	1.08	4.59	0.289	0.11	2.69
chr10	64028433	-1.87	7.85	0.0341	111.01	19.68
chr10	64370608	-2.41	5.58	0.0155	7.71	0.73
chr10	64398097	-4.22	6.08	0.000101	7.02	0.18
chr10	64893017	0.492	6.28	0.578	1.52	12.08
chr10	65028958	0.115	5.67	0.942	0	4.79
chr10	65225791	0.665	6.02	0.466	4.39	14.22
chr10	65280974	1.15	5.75	0.202	1.05	11.5
chr10	65281759	1.12	6.18	0.217	2.57	15.15
chr10	65801104	-1.04	5.31	0.285	4.56	2.39
chr10	6622374	1.59	5.83	0.0854	2.63	16.61
chr10	69523883	-0.104	7.99	0.911	55.05	48.65
chr10	69524252	-0.767	6.57	0.393	7.41	8.84
chr10	69644310	3.77	5.84	0.000352	-0.01	21.64
chr10	69644403	-0.0474	7.89	0.962	58.59	51.8
chr10	70091105	-0.308	6.73	0.734	11.87	14.87
chr10	70091800	0.383	7.03	0.674	8.01	25.08
chr10	70092285	1.56	6.4	0.0825	1.42	23.33
chr10	70231520	-1.34	9.98	0.116	999	125.38
chr10	70231800	2.34	5.97	0.0126	0.58	18.05
chr10	70287274	0.878	6.84	0.321	5.41	26
chr10	70480858	0.484	6.02	0.604	1.2	11.76
chr10	70661017	0.269	6.55	0.762	2.3	14.27
chr10	70715830	-1.9	8.05	0.0302	93.16	16.26
chr10	70748535	0.783	7.06	0.373	8.38	29.4
chr10	70811289	-7.16	10	1.91e-10	999	1.34
chr10	70853202	-2.78	5.62	0.00686	5.41	0.63
chr10	70883730	0.915	6.64	0.308	3.67	23.16
chr10	71152470	0.114	5.32	0.926	2.32	4.55
chr10	71168466	0.227	5.78	0.812	11.1	9.92
chr10	71267796	-0.208	5.44	0.864	5.47	5.99
chr10	71930327	0.694	6.01	0.444	4.22	14.22
chr10	72142463	1.82	6.77	0.0421	6.3	33.07
chr10	72163866	1.02	6.06	0.264	2.3	16.4
chr10	72575621	0.641	5.44	0.489	1.05	7.86
chr10	7294203	2.84	4.63	0.00907	-0.01	5
chr10	73533328	0.877	5.45	0.367	1.4	7.35
chr10	73611032	0.959	6.02	0.292	5.27	11.73
chr10	73620345	3.02	5.61	0.00237	0.18	14.36
chr10	74020605	0.926	6.23	0.309	3.14	16.46
chr10	74080576	2.17	6.22	0.0195	-0.01	19.8
chr10	74100339	-1.07	5.86	0.239	4.66	3.89
chr10	74114709	1.13	6.39	0.213	1.66	14.84
chr10	74386015	1.64	6.85	0.0661	0.58	31.74
chr10	7450962	-0.875	5.92	0.34	7.71	3.91
chr10	74856631	0.833	6.5	0.345	5.71	19.32
chr10	75006674	0.379	7.2	0.669	27.07	28.85
chr10	75007056	0.166	8.43	0.847	76.33	72.15
chr10	75012464	1.37	6.77	0.126	1.27	28.17
chr10	75255466	1.71	6.05	0.0656	0.36	19.14
chr10	75385181	0.79	5.61	0.395	2.5	8.95
chr10	75490248	0.0724	5.76	0.972	1.57	6.56
chr10	75504005	1.44	6.11	0.113	0.21	15.4
chr10	75541775	0.767	6.46	0.388	10.06	18.26
chr10	75545309	0.537	6	0.558	0.6	12.54
chr10	75571497	0.0293	5.42	1	4.32	7.15
chr10	75571649	0.305	5.74	0.779	8.34	11.85
chr10	75625746	-2.11	5.08	0.0448	3.28	0.54
chr10	75700560	0.618	5.58	0.509	0.43	7.03
chr10	75936368	1.33	6.63	0.132	5.65	24.65
chr10	76859875	-0.339	5.26	0.769	4.67	4.23
chr10	76970297	0.747	6.99	0.392	1.52	29.46
chr10	76993974	1.15	6.08	0.201	4.08	12.96
chr10	76995885	0.584	7	0.501	24.5	30.3
chr10	76995946	-0.932	6.81	0.289	22.86	10.06
chr10	77161585	-4.71	6.53	1.62e-05	52.24	0.01
chr10	79606622	0.204	5.36	0.857	0.87	5.52
chr10	79789389	-0.118	6.1	0.913	3.81	8.45
chr10	79793550	0.0602	6.4	0.964	7.19	11.12
chr10	81107132	-1.94	6.8	0.0338	34.7	3.89
chr10	81107220	0.767	6.48	0.394	9.77	21.62
chr10	81134530	-0.278	4.79	0.841	0.62	2.57
chr10	81251030	-2.52	5.55	0.0126	22.43	0.32
chr10	86016985	2.4	5.53	0.0146	0.48	13.07
chr10	86027495	-2.41	4.56	0.0326	5.54	0.07
chr10	88137143	-1.12	5.79	0.23	9.01	5.66
chr10	88281667	0.408	6.43	0.648	4.37	19.4
chr10	88471039	-0.39	6.25	0.673	7.73	9.71
chr10	88515541	2.06	5.92	0.0297	0.4	18.31
chr10	88699363	-0.824	4.77	0.407	4.86	2.12
chr10	89622203	-1.26	6.45	0.16	10.93	8.33
chr10	89623348	-0.789	5.63	0.395	6.39	5.68
chr10	90751122	-3.04	5.25	0.00461	5.82	1.15
chr10	90751580	-4.21	6.57	7.15e-05	30.73	0.9
chr10	91403893	-2.68	6.32	0.00554	27.58	2.13
chr10	91461365	-2.58	9.57	0.00374	999	46.65
chr10	92631728	-2.54	6.54	0.00714	46.86	2.81
chr10	92631987	-2.25	6.71	0.0144	37.79	7.06
chr10	93558056	-0.135	6.82	0.893	16.7	18.31
chr10	93683498	-1.16	6.11	0.201	7.34	6.5
chr10	94050877	-0.256	6.25	0.785	8.87	13.01
chr10	94351464	0.185	5.71	0.886	2.84	9.98
chr10	94352858	-2.57	9.19	0.00394	257.95	32.79
chr10	95256353	-2.23	9.84	0.011	999	70.74
chr10	95462420	-1.59	6.17	0.081	6.62	5.93
chr10	96122821	-0.767	6.47	0.397	10.55	12.18
chr10	96305582	-1.76	7.75	0.0456	69.07	18.31
chr10	97190367	-1.72	4.93	0.101	2.17	0.78
chr10	97453948	-0.591	6.12	0.509	5.56	7.11
chr10	977697	1.26	5.54	0.177	0.72	13.55
chr10	977774	0.115	5.89	0.925	13.23	12.42
chr10	97803269	-0.608	6.06	0.51	13.35	9.43
chr10	97849990	-2.48	7.95	0.00583	97.95	11.76
chr10	98047703	-4.43	5.6	0.000162	9.86	0.27
chr10	98135257	-0.379	5.11	0.704	1.46	4.61
chr10	99052563	-3.67	9.96	8.35e-05	999	28.89
chr10	99094813	0.834	6.37	0.357	11.62	19.97
chr10	99185928	1.11	5.99	0.214	4.02	16.89
chr10	99205846	-0.68	6.07	0.459	7.01	8.33
chr10	99400329	-0.71	6.64	0.429	15.46	13.41
chr10	99496785	-0.027	6.54	1	7.51	16.94
chr10	99894363	-0.76	6.16	0.402	5.31	7.21
chr1	10003454	0.154	6.67	0.868	9.97	18.31
chr1	100435512	-0.988	6.67	0.265	11.39	11.79
chr1	100598476	-2.58	9.77	0.00367	999	49.78
chr1	100731877	-0.176	6.18	0.856	9.64	9.55
chr1	100816974	-1.15	7.13	0.189	23.12	11.97
chr1	100817760	-0.12	6.15	0.916	7.15	10.96
chr1	10092894	1.12	7.02	0.205	11.14	33.63
chr1	101823127	-2.74	5.05	0.00981	4.91	0.27
chr1	104068538	-1.16	6.06	0.207	6.84	6.25
chr1	10458870	0.269	6.55	0.762	9.46	18.15
chr1	10490489	-1.32	10.38	0.119	999	167.37
chr1	10490791	1.58	5.92	0.0873	1.37	16.94
chr1	1051489	0.156	6.64	0.865	14.86	21.08
chr1	1051603	1.54	6.33	0.0912	0.01	23.01
chr1	10532649	0.829	6.09	0.356	0.61	14.93
chr1	10532786	-6.54	6.14	6.71e-07	16.92	0
chr1	10534950	1.4	5.92	0.122	0.58	13.59
chr1	107599298	0.93	6.09	0.316	2.7	16.4
chr1	108668313	-1.61	5.09	0.103	4.05	0.7
chr1	108742961	1.43	5.9	0.115	1.67	15.85
chr1	109102607	-0.207	6.06	0.822	8.39	8.95
chr1	10927343	0.491	5.32	0.643	4.86	9.03
chr1	109419564	-0.858	8.3	0.315	107.43	45.03
chr1	109506162	0.202	6.97	0.821	11.87	23.04
chr1	109584752	0.728	5.97	0.436	5.88	13.95
chr1	109618682	0.519	5.49	0.59	0.01	6.11
chr1	109642750	0.244	6.62	0.789	10.67	18.32
chr1	109642871	0.647	5.79	0.497	7.41	10.96
chr1	109825776	1.06	6.59	0.226	6.79	23.16
chr1	109969108	0.339	6.57	0.721	5.88	18.05
chr1	110036681	-0.0068	6.07	1	10.28	9.97
chr1	110163698	-0.00679	5.34	1	3.07	2.04
chr1	110186129	-0.262	5.33	0.815	12.41	4.64
chr11	102188196	-2.42	5.92	0.0114	5.45	1.43
chr11	102212737	-0.945	5.02	0.354	2.76	0.74
chr11	102217969	0.232	6.03	0.819	2.42	13.28
chr11	102322573	-0.962	5.46	0.293	5.69	2.31
chr11	102980080	-0.967	5.34	0.315	0.16	3.01
chr1	110319642	0.0403	5.36	1	0	4.55
chr11	103553228	-3.69	4.95	0.00214	2.44	0.16
chr1	110522417	2.32	4.9	0.0191	-0.01	5.19
chr1	110527313	0.607	6.64	0.491	4.05	20.11
chr11	10562336	-1.77	6.69	0.0496	31.79	6.85
chr11	10562811	0.322	6.03	0.731	6.94	12.87
chr1	110577141	-0.654	5.82	0.48	0.54	4.54
chr11	107328518	-2.5	7.17	0.00623	29.58	5
chr11	107436491	-0.746	5.96	0.405	16.03	6.6
chr11	10757505	-1.54	5.43	0.117	6.4	1.27
chr11	107798945	-1.36	5.71	0.141	9.01	3.99
chr11	107799220	0.737	5.75	0.419	5.98	12.73
chr11	107879653	0.042	5.87	0.974	4.2	8.45
chr11	108093433	-0.526	7.14	0.55	21.09	24.66
chr11	108093763	-0.735	7.55	0.398	37.64	25.33
chr11	10814177	-0.1	5.19	0.959	1.35	3.08
chr11	10830453	0.0729	6.37	0.946	10.49	14.39
chr11	108338297	0.241	6.11	0.807	3.94	11.5
chr11	108369232	2.57	7.2	0.00487	3.07	53.03
chr11	108535752	-1.8	8.24	0.0397	112.78	23.31
chr1	110880969	0.768	6.31	0.389	0.57	16.99
chr1	110881118	-0.0401	6.9	0.975	22.72	19.58
chr1	110881585	-3.27	9.96	0.000348	999	34.79
chr1	110881974	0.22	7.66	0.807	53.67	43.59
chr11	10955466	-0.751	5.27	0.429	2.57	2.81
chr1	11097843	-0.668	5.56	0.469	2.95	3.68
chr11	109963427	-1.13	5.57	0.218	9.12	3.63
chr11	109969488	-8.34	4.68	4.12e-05	4.77	0
chr11	110167350	2.04	6.53	0.025	2.3	29.74
chr11	110167729	-0.386	6	0.678	14.71	9.12
chr11	111250050	-3.42	5.83	0.000874	6.99	0.99
chr11	111472764	1	6.18	0.269	2.99	18.04
chr11	111472860	0.219	5.74	0.834	7.38	11.57
chr11	111749849	0.86	6.7	0.33	7.33	22.17
chr11	111797599	-0.206	5.51	0.836	13.98	5.85
chr11	111797989	-0.103	5.79	0.946	10.86	8.12
chr11	111957456	-2.3	6.77	0.0135	22.77	3.89
chr11	111984358	-3.09	4.45	0.0117	3.35	0.15
chr1	11120187	0.902	6.41	0.314	4.68	22.21
chr11	113176627	-0.78	4.74	0.439	2.82	1.43
chr11	113185131	-1.11	6.55	0.215	25.48	9.14
chr11	113536033	3.95	5.82	0.000216	0.01	17.47
chr11	113644489	0.621	6.25	0.487	9.98	18
chr11	113644656	-7.03	7.5	2.38e-08	69.11	0.02
chr11	113745778	-3.19	5.96	0.00184	16.8	0.36
chr11	113746463	1.63	6.16	0.0727	2.67	19.51
chr11	115790625	-10.2	6.43	2.81e-08	14.17	0
chr1	11159430	0.977	5.14	0.308	2.06	6.24
chr1	11159849	-0.874	5.43	0.372	5.1	4.87
chr1	11159948	0.428	5.98	0.634	2.87	11.25
chr11	116643709	0.338	6.16	0.732	9.37	15.22
chr11	116706837	0.223	5.75	0.808	2.07	9.65
chr1	111682802	0.27	6.38	0.77	4.51	14.88
chr11	116969345	1.03	6.16	0.262	2.7	17.76
chr11	118272052	-1.12	6.28	0.217	4.48	5.93
chr11	118286614	1.68	4.89	0.0932	0.07	5.23
chr11	118436743	-1.13	5.75	0.229	6.78	2.26
chr11	118560913	0.0987	5.87	0.923	7.8	10.19
chr11	118791248	-2.38	4.76	0.0255	7.13	0
chr11	118796757	-0.758	5.84	0.422	11.97	2.76
chr11	118797235	-3.7	5	0.00176	3.89	0
chr11	118868733	1.35	6.43	0.132	8.87	21.8
chr11	118901710	0.238	6.08	0.824	3.79	12.87
chr11	118938460	0.614	6.33	0.493	2.14	14.64
chr11	118955556	-0.364	7.97	0.67	51.52	38.41
chr11	118966354	-1.24	9.34	0.147	232.22	83.51
chr11	118966399	-1.86	8.98	0.0323	213.72	45.2
chr11	118977971	1.88	6.23	0.0375	0.51	22.73
chr11	118992103	0.585	6.22	0.527	2.42	13.13
chr11	119039419	-1.48	5.54	0.123	4.39	2.57
chr11	119205121	-2.01	7.95	0.0229	110.22	13.54
chr11	119227186	0.699	5.7	0.47	6.46	10.99
chr11	119252420	0.67	6.13	0.467	1.77	13.08
chr11	119979067	-0.786	5	0.447	4.09	2
chr11	120206903	0.537	6.26	0.539	0.93	15.73
chr11	120382436	1.19	4.66	0.243	0.56	7.03
chr11	121163381	0.729	6.19	0.424	0.78	17.72
chr11	122933129	0.365	7.27	0.676	24.7	33.92
chr11	122933352	0.317	6.95	0.713	20.88	25.8
chr1	112298185	0.743	5.93	0.419	4.28	12.02
chr1	112298527	-1.76	8.77	0.0419	204.74	39.6
chr11	123942196	-3.17	5.61	0.00201	7.37	0.38
chr11	124041721	4.63	4.75	0.000399	-0.01	8.6
chr11	124609798	-0.161	6.47	0.881	20.56	15.03
chr11	124628380	-0.91	5.16	0.364	0.88	3.03
chr11	124633218	-0.57	5.89	0.547	6.42	8.35
chr11	124669531	-1.49	5.39	0.131	6.02	1.42
chr11	124824011	-0.156	7.01	0.86	13.74	23.29
chr11	124933152	-4.74	6.8	9.54e-06	32.82	0.51
chr11	125439305	0.444	6.49	0.63	12.63	20.52
chr11	125462532	-0.14	7.17	0.874	24.62	23.57
chr11	125495845	-0.497	9	0.558	146.33	90.72
chr11	125757470	-1.8	6.73	0.0474	40.57	7.54
chr11	125933094	-0.539	5.58	0.552	2.82	5.74
chr11	126138993	-0.106	7.04	0.908	11.92	21.43
chr11	126173959	0.385	6.22	0.669	7.18	12.82
chr11	12695809	3.06	6.35	0.00138	0.24	27.75
chr11	12768299	1.14	4.87	0.28	0.24	4.81
chr11	128590555	-4.45	5.1	0.000512	6.21	0.09
chr11	128701240	-1.99	5.13	0.0534	3.42	1.28
chr1	112912474	-0.237	5.1	0.871	2.04	3.69
chr11	129234227	-2.25	5.78	0.0189	9.86	2.12
chr11	129620897	-1.2	5.11	0.211	2.43	2.34
chr11	130732033	-2.08	5.06	0.0486	3.13	0.83
chr11	130786458	-0.221	6.5	0.818	8.02	13.31
chr1	113162361	1.2	6.51	0.173	0.53	21.7
chr11	13299135	-1.76	5.82	0.0601	18.14	3.84
chr11	134093888	-1.72	9.4	0.0464	290.29	67.07
chr11	134123412	-0.153	6.44	0.88	12.9	15.77
chr11	134201901	4.54	5.2	8.14e-05	-0.01	13.56
chr11	13485280	-2.48	7.31	0.00675	59.37	6.48
chr1	113498978	1.05	7.75	0.223	22.24	58.7
chr11	1357860	1.04	5.36	0.268	2	11
chr11	13690021	-0.355	6.55	0.701	23.82	13.05
chr1	113933001	1.06	6.09	0.238	3.38	14.36
chr1	114302217	1.25	6.36	0.157	0.45	21.14
chr1	114355091	-0.222	6.59	0.814	12.12	14.62
chr1	114355235	1.29	6.32	0.15	3.36	19.66
chr1	114447933	-0.691	8.87	0.416	134.05	68.96
chr1	114472214	1.03	6.63	0.243	5.71	23.7
chr11	14521885	-4.64	5.79	7.68e-05	10.75	0.03
chr11	14542061	0.169	7.51	0.851	17.12	36.73
chr11	14665203	3.68	5.92	0.00044	0.04	20.6
chr1	114889334	-0.503	6.34	0.588	17.03	7.61
chr11	14913244	1.21	6.02	0.192	2.61	14.88
chr1	115053916	0.268	7.53	0.757	28.99	39.88
chr1	115124338	2.06	5.9	0.0263	0.78	16.19
chr1	115124451	-2.34	5.97	0.0151	14.88	2.57
chr1	115259416	0.259	5.8	0.788	6.51	8.07
chr1	116185505	-0.759	5.66	0.406	6.6	3.13
chr1	116711173	0.528	5.38	0.561	3.17	7.1
chr11	16760031	0.123	7.2	0.898	16.89	28.08
chr1	116915869	0.666	6.15	0.474	5.28	15.85
chr11	17099422	-1.41	8.97	0.1	172.21	52.51
chr1	117113765	0.275	6.62	0.759	10.27	20.24
chr11	17297841	-0.31	7.23	0.722	38.57	23.97
chr11	17298234	0.426	5.94	0.647	7.89	11.49
chr1	11741197	0.733	6.75	0.404	13.83	26.08
chr1	117602128	-1.39	5.62	0.136	1.36	2.25
chr1	117602753	-2.09	9.87	0.0167	999	75.21
chr1	11796061	2.06	6.45	0.0245	3.35	24.65
chr11	18034634	1.28	5.66	0.172	0.34	13.56
chr11	18127653	-0.356	6.76	0.686	24.17	15.67
chr1	118148470	0.985	6.72	0.264	5.33	25.33
chr11	18343680	0.217	5.8	0.84	1.59	10.19
chr11	18344057	1.09	6.11	0.231	4.59	16.54
chr11	18406040	-2.31	5.51	0.0198	3.95	0.58
chr11	18417881	0.227	5.78	0.812	2.19	3.76
chr11	18655949	0.0909	6.27	0.942	9.22	13.33
chr11	18720276	0.659	5.08	0.477	2.69	7.9
chr11	189831	-2.4	5.65	0.0167	4.8	1.69
chr1	11898903	0.0211	5.13	1	3.17	2.74
chr11	190110	-3.32	6.24	0.000909	26.04	1.48
chr11	190237	-1.96	5.75	0.0414	8.7	2.8
chr11	192142	-1.83	5.87	0.0522	4.11	1.11
chr11	19262680	0.494	8.63	0.563	84.99	101.74
chr1	11943114	4.67	5.32	5.05e-05	-0.01	10.27
chr11	19463882	-1.29	6.06	0.165	7.17	4.11
chr1	119682965	-0.0827	7.2	0.938	19.21	22.37
chr1	11968599	-0.697	6.64	0.429	-0.01	8.7
chr11	19734322	-0.233	6.73	0.789	15.81	16.19
chr11	19799569	-2.79	5.29	0.00654	5.36	1.22
chr1	11986628	1.18	5.64	0.209	2.65	12.06
chr1	12040437	0.992	6.93	0.26	10.92	30.01
chr11	20409101	0.204	6.9	0.825	21.58	24.68
chr11	207681	-0.252	6.47	0.781	14.03	14.49
chr1	12079314	-0.92	7.19	0.293	34.74	18.86
chr11	208771	-0.349	6.65	0.692	17.97	17.16
chr1	12123316	-2.15	7.77	0.0163	91.3	12.8
chr1	12227035	-0.261	6.45	0.778	9.59	14.22
chr11	22850913	-0.0342	5.71	1	0.6	9.16
chr1	12290055	0.792	6.04	0.371	2.84	12.57
chr11	236861	-0.333	6.42	0.723	17.27	11.76
chr11	2441081	-0.137	5.69	0.914	4.91	7.1
chr11	2554173	-0.413	6.42	0.658	11.92	12.87
chr1	12680022	0.27	5.6	0.787	3.22	2.38
chr11	2721417	0.883	6	0.331	3.54	14.13
chr11	2722065	0.211	5.88	0.849	5.1	9.92
chr11	27255782	-3.44	6.18	8e-04	14.02	1.08
chr11	27384762	-1.55	8.82	0.0716	136.45	48.99
chr11	28129720	-12	8.11	1.93e-11	147.73	0
chr11	28129788	-0.205	8.26	0.813	69.37	61.6
chr11	28131816	-1.76	6.02	0.0631	11.92	2.31
chr11	2912034	3.53	5.43	0.000931	-0.01	14.49
chr11	3013099	-0.473	7.11	0.598	39.72	20.87
chr11	3013692	-0.0853	8.51	0.921	105.23	76.16
chr11	30344585	-0.469	5.87	0.629	4.54	6.48
chr11	3078746	0.953	5.82	0.3	2.46	10.8
chr1	1310657	-0.0395	6.36	0.982	3.83	15.77
chr1	1310814	0.269	5.37	0.787	0.37	5.23
chr11	31391361	-1.17	5.47	0.216	4.52	3.5
chr11	31531179	-3.03	5.55	0.00389	16.82	1.2
chr11	31531331	-0.53	6.73	0.553	30.64	14.93
chr11	31832809	-0.331	7.15	0.707	47.76	21.17
chr11	3186579	3.1	5.06	0.00365	0.01	11.08
chr11	3238586	1.64	4.86	0.101	0	6.1
chr11	32605296	1.15	5.98	0.214	0.54	14.1
chr11	32914129	1.39	6.17	0.122	1.8	19.69
chr11	32915877	-1.76	5.89	0.0602	12.23	2.6
chr11	33183231	2.09	8.08	0.018	16.1	89.86
chr1	1334920	0.876	6.49	0.317	1	18.5
chr11	33796264	-0.693	5.17	0.49	3.07	3.01
chr11	33879590	-0.429	4.94	0.674	5.08	1.77
chr11	34073838	2.22	6.31	0.0169	0.11	26.73
chr11	34196079	-0.589	4.89	0.574	4.74	3.33
chr11	36311000	0.111	5.49	0.933	0.07	6
chr11	36531855	0.46	5.98	0.634	1.12	12.02
chr11	36768800	-2.02	5.39	0.0392	9.6	1.35
chr11	3819014	0.844	7.07	0.336	14.25	32.23
chr11	3876312	-0.413	7.02	0.639	23.9	18.26
chr1	1407049	-0.177	7.68	0.846	51.59	37.9
chr1	14075801	1.5	6.11	0.0997	0.79	18.15
chr11	4116038	-0.916	9.79	0.278	293.36	131.55
chr11	4208984	-0.376	5.49	0.703	4.22	5.74
chr11	43333496	-0.154	6.49	0.882	6.21	15.3
chr11	43665740	-0.208	6	0.837	2.57	6.74
chr1	143743456	-1.74	4.29	0.111	4.87	0.79
chr1	143913369	-1.03	4.93	0.32	6.23	3.48
chr1	143913793	-0.719	4.1	0.521	2.27	2.08
chr1	1440474	-0.0935	4.17	1	-0.01	2.11
chr1	1446546	-1.13	6.59	0.205	19.66	8.07
chr1	1447362	-0.679	6.47	0.449	23.14	13.01
chr1	1447454	0.185	7.06	0.831	23.29	29.01
chr1	144886752	4	6.21	0.000141	-0.01	23.75
chr1	144932130	-3.95	6.3	0.000135	19.83	0.12
chr11	450255	0.106	6.52	0.918	15.54	15.16
chr1	145096399	-0.895	6.58	0.32	11.3	8.69
chr1	145209020	0.167	5.78	0.865	6.72	8.89
chr1	145382848	0.0679	5.73	0.972	0.04	7.46
chr1	145399296	-1.1	6.34	0.225	1.18	5.75
chr1	145438384	0.0377	5.74	1	1.57	7.46
chr1	145507608	-1.62	6.35	0.0764	6.59	3.9
chr1	145515518	1.73	5.98	0.0631	0.69	15.39
chr1	145575187	0.407	5.79	0.686	1.85	9.92
chr1	145576024	0.736	5.54	0.42	0.65	10.53
chr1	145611071	0.139	5.79	0.893	4.74	8.89
chr11	45864847	-0.741	5.6	0.43	1.05	4.12
chr11	45868898	0.991	6.13	0.279	3.88	17.22
chr11	46265002	1.97	5.9	0.038	1.63	15.93
chr11	46330299	-1.5	5.12	0.124	2.84	0.82
chr11	46369028	1.36	5.81	0.148	1.59	15.49
chr11	46559555	-2.35	4.94	0.0229	5.88	0.13
chr11	46638806	-0.355	6.81	0.698	11.85	16.46
chr1	146644222	0.215	6.41	0.807	8.09	14.88
chr1	146714283	0.564	6.21	0.541	2.42	16.12
chr11	46867921	-1.83	9.52	0.0347	282.66	65.94
chr11	46958222	0.307	5.09	0.786	-0.01	2.8
chr1	146967024	-3.03	6.53	0.0019	30.08	1.62
chr11	47174840	-0.327	5.2	0.763	2.61	3.04
chr11	47235984	-3.26	5.68	0.00157	10.06	0.08
chr11	47236558	-1.1	7.5	0.204	35.72	21.9
chr11	47270403	-0.384	6.73	0.669	5.43	15.14
chr11	47430012	0.725	6.56	0.408	6.78	22.46
chr11	47448072	-0.812	7.85	0.346	47.27	31.12
chr11	47574797	0.453	6.17	0.622	4.85	14.13
chr11	47587048	1.01	6.55	0.249	3.94	25.31
chr11	47600279	0.922	6.17	0.312	9.11	16.54
chr11	47600586	-1.4	6.38	0.123	16.93	6.6
chr11	47664126	0.868	6.39	0.33	2.42	17.74
chr11	47789060	-0.153	6.4	0.875	19.22	11.13
chr11	47869887	0.284	6.53	0.76	5.72	19.96
chr1	148000802	-1.32	4.89	0.191	0	2.11
chr1	148241552	-1.14	5.91	0.212	0.39	4.88
chr1	149214858	1.24	5.97	0.176	0.87	14.36
chr1	149223513	0.217	6.59	0.814	1.34	14.52
chr1	149223879	-1.23	7.23	0.161	4.76	12.08
chr1	149224592	0.0249	6.48	1	3.28	13.84
chr1	149857213	-2.01	7.15	0.0253	40.19	5.66
chr1	149871113	-4.32	5.88	0.000117	8.3	0.27
chr1	149899685	-0.753	6.22	0.394	16.53	8.37
chr1	149982763	1.04	5.91	0.267	1.04	13.6
chr1	150185957	-5.03	7.08	3.04e-06	44.5	0.39
chr1	150207082	-0.091	5.33	0.926	0.04	5.12
chr1	150208654	-0.898	7.82	0.296	68.31	30.27
chr1	150208727	-3.21	8.71	0.000506	196.85	13.31
chr1	150241455	-0.333	6.49	0.705	7.15	12.54
chr1	150266361	-0.321	5.93	0.733	4.54	5.4
chr1	150293938	0.407	5.95	0.672	1.66	11.49
chr1	150336517	-0.754	7.26	0.382	23.12	19.66
chr1	150459824	-1.63	6.1	0.0762	2.5	2.88
chr1	150480519	2.71	4.73	0.0122	0.01	5.46
chr1	150488192	0.053	5.8	0.973	3.73	8.63
chr1	150980972	0.131	6.03	0.909	10.41	10.96
chr1	151020218	-1.68	5.35	0.0808	4.52	1.63
chr1	1510289	1.71	6.85	0.0536	0.48	34.49
chr1	151032176	0.535	6.02	0.564	1.66	10.03
chr1	151042988	-0.548	7.73	0.52	51.33	27.57
chr1	151138524	-0.591	7.14	0.496	16.55	18.52
chr1	151227092	-6.03	5.66	4.79e-06	8.72	0
chr1	151227145	8.51	4.66	2.24e-05	-0.01	8.33
chr1	151253811	-0.509	8.66	0.55	115.31	68.55
chr1	151432029	-0.622	6.23	0.494	8.64	9.92
chr1	151512781	1.35	5.56	0.143	2	10.22
chr11	518796	0.816	4.97	0.403	0.16	6.73
chr1	151882122	0.837	6.61	0.337	3.81	24.12
chr11	518977	0.886	5.96	0.334	8.96	13.06
chr11	5301978	1.98	5.01	0.0448	0.05	8.33
chr1	153483561	0.064	5.11	1	0.08	3.08
chr1	153541182	0.821	5.5	0.39	1.65	7.59
chr11	535705	0.865	5.49	0.362	1.52	7.77
chr1	153606468	-0.0187	8.22	0.99	47.11	58.86
chr1	153606996	-0.138	6.39	0.893	14.92	13.6
chr1	153631140	0.461	6.52	0.621	12.87	19.97
chr1	153643725	-0.995	6.64	0.266	2.41	7.61
chr1	153756271	0.559	6.25	0.539	1.93	14.1
chr1	153895645	0.241	6.11	0.807	5.19	11.5
chr1	153935937	0.656	6.44	0.47	6.06	18.05
chr1	153940315	-0.859	6.18	0.339	9.02	5.55
chr1	153963252	0.145	5.97	0.881	0.69	7.89
chr1	154155762	-0.206	7.32	0.822	43.12	26.98
chr1	154245045	-0.436	6.24	0.652	7.91	7.16
chr1	154293518	1.4	4.38	0.174	-0.01	2.31
chr1	154531338	0.102	7.52	0.918	31.47	39.96
chr1	154909106	1.23	6.69	0.162	2.77	25.46
chr1	154909701	-0.713	6.46	0.433	5.95	10.7
chr1	154947106	-2.95	10.45	0.00101	999	67.05
chr1	154955596	-1.08	8.21	0.207	87.89	37.33
chr1	154955816	-1.32	6.29	0.147	12.54	5.23
chr1	155023075	1.53	7.19	0.0832	7.71	41.22
chr1	155108343	0.164	6.33	0.87	9.43	14.39
chr1	155145805	0.327	5.94	0.738	0.04	8.93
chr1	155164525	-0.0753	5.64	0.97	4.39	4.01
chr1	155164723	-0.115	6.37	0.909	18.68	14.32
chr1	155196593	-0.536	5.48	0.58	3.28	3.28
chr1	155197296	0.391	5.44	0.703	3.29	8.07
chr1	155197531	-0.491	7.93	0.566	72.44	42.86
chr1	155214696	-0.0196	8.87	0.984	91.17	98.84
chr1	155225277	1.05	5.6	0.275	1.52	11.25
chr1	155243355	0.882	6.35	0.326	0.98	18.05
chr1	155247015	-1.29	9.69	0.13	318.79	102.33
chr1	155278620	0.3	7.36	0.737	23.9	33.12
chr1	155579759	-0.511	5.23	0.614	0.03	3.69
chr1	155579960	0.36	4.7	0.728	2.92	5.4
chr1	155715268	-0.198	5.96	0.857	2.35	8.2
chr1	155881204	-0.206	5.53	0.84	0.76	5.85
chr1	155904183	-0.333	6.62	0.714	10.36	13.33
chr1	156024550	-0.591	6.62	0.507	11.87	10.88
chr1	156052341	1.09	6.04	0.231	7.17	17.44
chr1	156183052	0.422	6.83	0.641	10.16	22.23
chr1	156252674	0.453	6.3	0.617	12.48	18.94
chr1	156252786	-5.08	5.66	5.49e-05	17.45	-0.01
chr1	156265513	-3.72	7.46	0.000128	88.53	1.77
chr1	156355552	-1.25	4.84	0.224	3.91	0.88
chr1	156391530	0.728	5.72	0.436	2.61	9.71
chr1	156542362	-1.19	10.52	0.161	999	199.87
chr1	156571289	-0.153	5.87	0.873	4.85	5.2
chr1	156629984	0.782	6.41	0.37	2.77	17.47
chr1	156647248	2.25	5.21	0.0226	0.17	10.45
chr1	156698290	1.71	6.4	0.0575	0.04	25.24
chr1	156710959	-1.65	5.69	0.077	2.87	2.79
chr1	156711105	2.38	6.37	0.011	1.15	27.49
chr1	156711194	-2.87	5.99	0.00345	15.73	1.35
chr1	156716594	1.59	6.14	0.081	1.46	18.97
chr1	156721673	0.512	6.98	0.566	23.82	30.44
chr1	156737123	-0.159	6.87	0.871	11.3	17.2
chr1	156830035	0.295	5.48	0.772	4.29	4.49
chr1	156852522	2.71	4.73	0.0122	0.02	6.6
chr1	15685438	2.46	5.14	0.0129	0.31	10.19
chr11	568605	0.62	6.66	0.487	17.08	24.74
chr1	156862219	0.457	5.08	0.658	1.06	4.58
chr1	157015733	2.34	6.2	0.0114	1.04	23.84
chr11	57103377	0.00104	6.9	1	27.94	21.68
chr11	57194592	1.12	6.03	0.215	0.67	16.4
chr11	57298250	-1.18	6.37	0.188	15.11	8.33
chr11	57298343	-0.229	5.94	0.806	10.59	7.95
chr11	57424975	-0.879	6.19	0.339	11.94	6.97
chr11	57425138	-0.64	6.51	0.487	23.67	13.56
chr11	57435388	0.139	7.29	0.884	31.84	31.39
chr11	57508828	-0.827	7.62	0.339	34.32	26.64
chr11	576396	-0.758	7.53	0.377	41.96	23.57
chr11	58346386	-0.826	7.43	0.344	42.43	20.06
chr11	58347216	0.211	5.66	0.854	0.51	6.01
chr1	15851256	1.06	5.85	0.249	2.5	14.94
chr1	15853202	0.933	6.39	0.293	0.63	15.1
chr11	585501	-1.09	4.05	0.357	2.03	0.24
chr11	58874255	-5.21	7.05	1.86e-06	52.96	0.79
chr11	58874653	-4.48	7.37	1.36e-05	70.95	2.41
chr11	58903525	-2.04	5.17	0.0459	2.69	0.99
chr11	58910222	-1.69	6.3	0.0631	10.21	6.19
chr11	58912253	-1.09	9.18	0.199	209.35	80.27
chr1	158982520	-9.93	6.15	9.14e-08	13.74	0
chr11	58984540	-3.97	5.56	0.000422	2.73	0.43
chr1	1590520	1.22	5.91	0.182	3.72	15.3
chr11	59318003	0.199	7.41	0.822	8.66	36.58
chr11	59435965	-1.08	6.36	0.231	14.71	7.21
chr11	59436614	0.945	7.04	0.285	16.28	33.64
chr1	15943909	1.35	6.91	0.128	10.75	31.46
chr11	5949703	2.82	4.83	0.00903	0.01	9.88
chr11	59521638	-0.663	5.08	0.505	2.61	0.44
chr11	59578275	0.494	5.84	0.603	1.85	10.7
chr1	159861518	-1.43	5.26	0.132	1.66	2.34
chr1	159895307	-0.164	5.78	0.891	4.2	2.71
chr1	159906397	-0.623	5.19	0.531	0.73	3.74
chr1	159976288	-1.58	4.37	0.15	2.16	0.72
chr1	160232308	0.136	6.05	0.91	6.79	9.8
chr1	160255025	-3.37	9.39	0.000251	999	20.73
chr11	60609520	1.23	6	0.184	0.96	14.62
chr1	160651471	-0.256	5.42	0.792	1.63	4.11
chr11	60667017	-2.94	4.98	0.00746	13.79	0.14
chr11	60674059	-0.25	7.17	0.783	29.31	23.43
chr1	16068035	0.0708	4.68	1	1.56	2.39
chr11	60681316	-1.67	5.07	0.0911	4.96	0.44
chr11	60681671	0.758	6.27	0.404	8.93	18.04
chr11	60683163	-2.72	5.71	0.00693	7.91	0.76
chr11	60809780	-4.46	6	6.9e-05	19.17	0.27
chr11	61035076	2.62	5.39	0.00825	-0.01	12.02
chr11	61103832	-0.84	5.32	0.385	2.07	0.99
chr1	161129252	0.717	6.02	0.43	0.83	14.49
chr11	61129377	0.895	6.27	0.323	4.13	16.99
chr11	61129759	0.655	6.89	0.458	16.14	26.43
chr1	161136177	-0.521	7.37	0.547	39.44	24.24
chr1	161172128	0.701	6.31	0.445	6.4	14.19
chr11	61197442	1.76	6.61	0.0507	2.43	28.87
chr1	161228412	-2.72	5.23	0.00825	6.4	0.72
chr11	61276968	1.56	5.42	0.104	2.44	12.98
chr11	61349005	-0.847	5.45	0.385	1.77	4.23
chr1	161397944	-0.617	5.48	0.523	0.07	3.46
chr1	161500721	1.85	4.11	0.102	0	3.01
chr1	161500956	-0.242	5.23	0.804	-0.01	5.66
chr11	61515338	0.0778	5.51	0.967	5.07	5.46
chr11	61560042	-0.569	6.16	0.537	16.58	8.89
chr11	61560361	-1.41	9.31	0.0993	250.88	71.45
chr11	61582846	2.19	6.18	0.018	0.77	21
chr11	61584426	1.22	6.65	0.173	10.59	28.72
chr1	161591483	-0.018	5.43	1	0.41	3.92
chr11	61595348	-9.09	5.37	2.43e-06	8.81	-0.01
chr11	61595448	-5.01	6.81	5.01e-06	51.99	0.03
chr1	16161471	0.678	6.86	0.441	12.67	24.02
chr1	16162414	0.789	7.29	0.364	7.82	38.42
chr1	16162571	2.34	5.73	0.0136	-0.01	13.13
chr1	161697576	-2.01	5.15	0.0495	7.63	0.02
chr11	61715260	0.467	4.82	0.651	-0.01	2.69
chr11	61735245	1.3	6.15	0.146	1.92	18.86
chr1	161735287	-4.24	5.81	0.000155	22.73	0.03
chr1	16173986	0.915	7.47	0.288	12.34	45.78
chr1	16174154	1.82	6.21	0.0471	0.35	23.33
chr11	61809729	1.4	4.79	0.173	0.77	4.33
chr11	61891496	-2.01	10.29	0.0207	999	108.28
chr11	62192372	0.25	5.02	0.82	3.99	5.66
chr11	62320780	2.08	5.18	0.0342	-0.01	6.27
chr11	62328200	-0.232	5.21	0.841	2.46	2.55
chr11	62341501	-0.571	6.79	0.522	26.27	14.62
chr11	62341598	-0.439	6.15	0.649	9.04	10.19
chr11	62359143	-0.441	7.27	0.61	18.09	21.37
chr11	62389597	0.753	7.17	0.386	17.03	33.12
chr11	62414130	0.335	6.97	0.706	23.94	28.73
chr11	62414219	-0.668	6.19	0.461	21.35	10.26
chr11	62420807	0.982	6.21	0.277	0.01	17.34
chr11	62432808	1.14	6.04	0.207	0.01	14.88
chr11	62494955	-0.0457	7.28	0.971	26.55	30.3
chr11	62495656	-1.5	6.82	0.0924	36.16	8.45
chr11	62538762	0.553	6.32	0.537	2.24	14.87
chr11	62554180	-0.263	5.56	0.811	3.13	5.85
chr11	62554846	0.84	6.35	0.35	8.47	19.69
chr11	6255899	0.488	6.36	0.598	3.54	17.76
chr11	62572942	0.594	6.73	0.496	7.73	21.7
chr11	62607068	-0.0891	6.11	0.935	0.69	9.3
chr11	62609000	-5.63	6.17	6.56e-06	2.44	0
chr11	62609136	-0.85	7.99	0.324	5.74	23.68
chr11	62623389	-2.55	8.06	0.00455	74.08	12.54
chr11	62623516	-0.0628	8.56	0.944	95.53	77.84
chr11	62649158	0.553	7.08	0.526	21.33	29.74
chr1	16276301	0.797	5.92	0.383	0.88	12.02
chr11	63246476	-1.61	4.98	0.115	7.65	0.73
chr1	163291737	-1.91	11.06	0.0268	999	200.15
chr1	16335667	-0.139	5.21	0.92	1.46	2.17
chr11	63439064	1.44	8.24	0.0962	28.01	94.83
chr11	63448931	1.22	6.19	0.178	2.3	17.25
chr11	63580774	0.426	6.5	0.647	9.85	20.52
chr1	16359516	0.889	4.86	0.369	2.17	2.8
chr11	63706258	-0.0309	7.09	0.989	24.29	26.08
chr11	63741980	-1.3	9.24	0.129	235.8	72.03
chr11	63775466	3.55	5.45	0.000869	0.01	15.77
chr11	63933630	1.22	5.96	0.183	2.32	14.93
chr11	63949196	0.581	5.28	0.566	0.04	6
chr11	63953653	-0.0278	6.48	0.983	19.75	16.12
chr11	64008482	-0.696	6.82	0.431	28.9	13.07
chr1	16405579	-0.713	5.63	0.441	1.73	3.48
chr11	64072676	-0.42	6.47	0.652	10.75	12.69
chr11	64102737	0.85	5.64	0.363	3.53	9.46
chr11	64257480	0.656	4.79	0.509	2.2	5.4
chr11	64456073	-0.727	5.74	0.453	1.06	4.81
chr11	64490694	0.159	4.42	0.931	0.39	2.75
chr11	64646109	1.2	6.18	0.183	1.35	18.86
chr11	64656668	2.98	5.81	0.0025	0.05	15.4
chr11	64661905	-0.561	5.39	0.561	1.96	4.16
chr11	64684790	0.733	6.53	0.421	3.67	19.93
chr11	64692128	-0.031	6.29	1	6.5	12.81
chr11	64808481	0.589	7.63	0.493	23.93	48.2
chr11	64851552	-1.73	10.92	0.044	999	202.95
chr11	64863597	-1.22	6.65	0.172	14.32	8.07
chr11	64864195	-0.901	5.8	0.337	11.21	5.74
chr11	64885209	0.48	6.09	0.599	0.91	12.54
chr11	64889713	0.638	6.55	0.476	3.28	17.98
chr11	64902118	0.343	6.26	0.714	0.89	13.84
chr11	65029405	-0.249	7.64	0.782	18.53	34.47
chr11	65101268	0.153	6.15	0.874	7.58	11.5
chr11	65154082	1.47	6.24	0.0994	2.76	19.12
chr11	65189769	1.35	6.44	0.134	1.03	23.05
chr11	65190300	-0.068	6.91	0.95	13.23	19.58
chr11	65245056	1.77	6.23	0.0528	0.65	20.19
chr11	65265037	1.3	6.75	0.138	4.37	29.15
chr11	65266499	-0.312	6.31	0.738	0.08	10.73
chr11	65278379	-2.34	4.74	0.0282	4.48	0.01
chr1	16532977	1.83	6.27	0.0443	4.32	23.29
chr11	65341805	0.447	6.38	0.617	10.04	10.7
chr11	65405503	0.949	6.81	0.278	9.85	26.98
chr1	16544071	0.742	5.79	0.413	4.67	13.01
chr11	65479414	-0.0674	6.42	0.965	8.09	15.03
chr11	65487872	0.939	5.15	0.343	1.32	6.85
chr11	65488273	-1.04	7.52	0.23	47.46	23.01
chr11	65537241	-5.92	5.56	7.21e-06	15.29	0
chr11	65547588	0.514	5.96	0.585	4.56	12.02
chr1	165567533	-0.354	7.04	0.696	20.96	19.05
chr1	1655821	1.44	5.06	0.134	0.24	7.81
chr11	65585835	0.729	6.19	0.424	1.87	17.72
chr1	165600083	0.0969	5.94	0.927	5.69	9.46
chr1	165600347	-0.221	6.9	0.811	23.37	19.78
chr11	65625811	-0.0473	7.77	0.958	43.2	44.05
chr11	65627169	-0.488	6.67	0.587	16.7	6.87
chr11	65627915	0.729	6.19	0.424	2.82	14.88
chr1	16563645	0.252	6.39	0.788	7.71	14.1
chr11	65641196	0.223	5.75	0.808	2.99	8.2
chr11	65656056	0.895	6.43	0.32	1.83	17.72
chr11	65686832	0.268	6.86	0.769	24.09	24.4
chr11	65729065	0.00104	7.47	1	20.21	32.29
chr11	65769699	-0.0547	6.62	0.954	10.55	15.93
chr11	65819661	0.743	6.77	0.401	10.92	25.53
chr11	65990336	-1.22	5.44	0.204	0.98	2.06
chr11	66025244	0.513	6.29	0.564	9.83	16.94
chr11	66035919	-0.00681	6.43	1	9.66	13.84
chr11	66050111	-0.274	5.8	0.788	3.5	6.72
chr11	66079468	-0.0997	5.94	0.927	3.94	8.45
chr11	66112604	0.0755	6.11	0.957	5.88	12.33
chr11	66176063	-1.36	5.38	0.169	8.02	2
chr11	66189262	-0.328	5.64	0.734	2.69	5.52
chr11	66206101	0.73	5.87	0.44	5.27	12.87
chr11	66206426	-0.916	5.05	0.354	2.91	3.33
chr11	66206558	-1.02	5.81	0.27	2.37	3.48
chr11	66247795	0.621	5.97	0.488	2.99	11.76
chr11	6624896	0.024	6.26	1	15.76	13.68
chr11	6627515	-7.67	8.12	1.69e-09	142.34	-0.01
chr11	66278071	-0.354	5.65	0.709	3.88	4.13
chr11	66313665	0.906	5.86	0.31	1.13	11.76
chr11	66336130	3.07	5.03	0.00397	0.01	8.45
chr11	66383942	0.856	7.32	0.323	20.53	42.32
chr11	66384083	-2.35	5.97	0.0151	26.09	0.71
chr11	66405832	-0.591	6.84	0.504	21.06	14.88
chr11	66445385	-0.426	7.39	0.625	35.25	26.92
chr11	66462350	-0.533	5.43	0.597	0.03	3.9
chr11	66512176	1.28	6.88	0.142	20.66	33.43
chr11	66610905	0.408	6.45	0.652	15.76	19.68
chr11	66726054	2.7	7.02	0.00344	5.54	45.6
chr1	16679013	1.13	6.98	0.2	13.59	31.46
chr1	166808626	0.968	5.93	0.286	1.23	14.49
chr1	166845714	0.294	7.29	0.743	19.61	30.21
chr11	66886574	1.09	6.46	0.22	5.65	24.18
chr1	16693635	1.12	6.09	0.216	0.8	13.2
chr11	67001446	-2.77	4.55	0.0181	3.72	0.17
chr11	67008650	-0.968	5.89	0.298	2.69	4.81
chr11	67045124	-0.328	6.32	0.721	26.28	10.73
chr11	6704591	-0.12	7.94	0.895	52.39	47.33
chr11	67085121	-0.553	5.76	0.553	11.94	8.75
chr11	67085268	-0.526	5.94	0.579	3.2	6.72
chr11	67159425	-0.837	7.89	0.328	53.46	35.33
chr1	167189405	-1.04	8.59	0.225	122.2	48.86
chr11	67195947	0.0747	6.98	0.94	5.81	22.89
chr11	67250454	-0.1	6.09	0.934	12.14	9.71
chr11	67250783	0.198	5.77	0.837	2.67	8.45
chr11	67275867	-1.41	8.6	0.0997	135.64	42.17
chr11	67351178	1.33	6.17	0.137	2.91	19.41
chr11	67374378	0.973	6.29	0.282	2.56	19.42
chr11	67396867	-0.804	7.34	0.356	53.14	22.45
chr11	67407659	-0.256	5.9	0.799	6.98	7.46
chr1	167408906	-1.32	5.88	0.156	17.35	3.68
chr1	16767092	0.429	6.25	0.637	4.23	13.33
chr1	167726424	0.881	5.04	0.37	0.59	4.78
chr11	67771659	-0.134	5.99	0.906	5.71	9.4
chr11	67806519	0.963	5.71	0.294	1.77	10.48
chr11	67888903	1.17	5.84	0.203	2.7	14.22
chr1	167905351	3.88	6.43	0.000155	-0.01	30.56
chr1	167905451	0.118	6.28	0.923	8.03	12.06
chr1	167954435	1.81	4.77	0.0679	-0.01	4.33
chr11	67981398	5.24	5.86	6.04e-06	-0.01	23.33
chr11	67981441	-3.29	5.43	0.00235	16.05	-0.01
chr11	68039466	-0.539	7.06	0.538	34.26	20.52
chr11	68065372	-0.00679	5.19	1	0	4.64
chr1	168195194	1.18	6.89	0.182	3.28	32.86
chr11	68671355	-0.269	6.43	0.775	17.03	13.07
chr1	16872500	0.275	4.72	0.835	1.42	2.81
chr1	16892369	-1.22	6.19	0.176	8.55	1.12
chr1	1690454	4.18	5.56	0.000142	-0.01	14.1
chr1	169075529	0.219	5.93	0.806	7.26	12.18
chr11	69197263	1.92	6.02	0.0378	3.77	16.69
chr1	16940098	1.56	7.37	0.0737	3.73	39.29
chr1	169455215	1.24	5.97	0.176	2.32	15.19
chr11	69458252	0.525	5.83	0.576	1.73	11.52
chr11	6947760	1.6	5.57	0.0946	1.56	11.75
chr11	69490132	0.613	6.02	0.503	3.28	13.07
chr1	16971186	0.15	7.39	0.865	21.89	33.35
chr1	16971246	0.0949	6.7	0.927	6.96	15.95
chr1	169764195	-1.93	9.37	0.0262	266.36	51.67
chr11	70049306	0.0316	6.21	0.98	4.09	14.11
chr11	70050106	-1.52	6.12	0.0938	7.31	4.12
chr11	70116748	1.91	5.47	0.0436	0.82	12.33
chr11	70266210	2.63	4.85	0.0141	0.03	5.65
chr1	17036477	-0.287	5.44	0.761	1.03	2.68
chr11	7041656	2.14	5.23	0.0297	0.39	12.42
chr1	17047486	1.76	5.12	0.0773	0.03	5.85
chr1	170637653	-3.6	5.53	0.000931	17.08	0.33
chr1	170640643	-2.77	4.84	0.0122	6.23	0.18
chr1	1709984	1.74	6.69	0.0499	1.96	33.02
chr1	171454558	-0.186	6.11	0.847	3.15	6.69
chr11	71476333	3.76	4.5	0.00113	-0.01	7.27
chr11	71639493	-0.679	7.42	0.433	19.37	23.7
chr11	71640006	-0.497	6.6	0.57	2.45	11.38
chr1	171710599	-1.66	6.62	0.0684	26.79	4.35
chr1	171711240	0.734	6.26	0.415	8.24	15.93
chr1	171750469	0.0946	7.01	0.918	25.21	22.77
chr11	71791580	-2.31	8.29	0.00928	126.14	22.37
chr11	71791643	-0.677	7.83	0.431	59.32	38.3
chr11	71791932	-0.0102	6.39	1	7.87	12.57
chr11	71813437	-2.41	4.99	0.0191	3.2	-0.01
chr11	71823421	-0.823	5.81	0.374	5.99	4.11
chr11	71823828	-1.73	7.97	0.0478	95.79	18.5
chr11	72142184	-1.86	5.38	0.0551	5.02	0.83
chr11	72145630	-1.05	7.4	0.23	40.69	20.79
chr1	17231552	0.238	6.72	0.801	0.6	17.98
chr1	17240623	2.62	5.97	0.00588	0.24	20.52
chr1	172413172	-0.787	6.47	0.373	27.79	12.18
chr1	172413236	0.817	5.77	0.389	3.82	10.73
chr1	172501906	0.0253	7.03	0.977	14.43	20.06
chr11	72525463	0.0717	6.96	0.939	24.43	22.61
chr11	72602795	-2.72	4.16	0.031	2	0.17
chr1	17278330	-0.773	5.34	0.42	4.22	3.02
chr11	72853465	0.416	6.82	0.638	13.49	26.16
chr11	72853747	0.245	8.19	0.774	58.39	71.05
chr11	73087385	-0.359	7.12	0.68	20.07	23.29
chr11	73309336	0.208	6.83	0.828	9.63	23.29
chr1	17338501	1.12	5.69	0.24	0.95	10.04
chr1	173446146	0.829	6	0.375	5.68	13.05
chr11	73472430	0.0944	6.46	0.915	11.57	14.88
chr11	73499115	-0.106	6.56	0.921	5.45	14.88
chr11	73588059	-1.29	6.36	0.156	9.68	5.2
chr1	173684031	0.00104	5.92	1	2.42	6.97
chr11	73694372	-0.45	6.5	0.613	10.44	12.81
chr11	73694514	1.34	7	0.128	10.35	35.04
chr1	173793544	-2.08	9.29	0.0176	274.67	44.89
chr1	17380623	0.428	6.31	0.636	10.51	16.67
chr11	73882014	-0.401	7.06	0.659	14.87	19.05
chr1	174128426	3	6.81	0.00145	0.66	38.7
chr11	74204170	-1.81	9.18	0.0372	235.09	52.51
chr11	74303639	0.0796	8.92	0.928	99.79	109.66
chr11	74660239	0.806	6.52	0.373	8.18	22.46
chr11	74660317	-0.0797	6.2	0.959	11.83	12.6
chr11	747372	-0.0771	6.82	0.947	16.25	19.78
chr11	74811508	1.4	4.96	0.166	0.68	5.76
chr1	174968617	-0.831	7.14	0.336	38.16	15.66
chr1	174969091	0.808	7.18	0.352	18.31	37.44
chr1	174992579	0.268	6.14	0.769	6.98	9.46
chr1	174999026	-0.269	5.22	0.804	0.28	3.25
chr11	75110535	0.726	6.78	0.414	7.37	23.57
chr11	75237127	0.991	5.88	0.287	5.49	13.95
chr11	75245725	4.79	6.97	6.67e-06	0	42.91
chr1	175403587	1.5	4.76	0.142	0	4.33
chr11	75479714	1.47	6.24	0.0994	1.8	20.05
chr11	75484916	-3.88	5.48	0.000556	10.06	0.03
chr11	75525907	-0.449	6.22	0.611	2.95	7.43
chr11	75863364	-0.0981	7.16	0.915	23.9	23.84
chr11	76030004	-0.471	4.97	0.674	1.91	2.39
chr11	76092292	0.268	6.86	0.769	13.83	22.35
chr11	76155779	0.0263	7.44	0.991	26.89	33.07
chr11	76156019	-0.0863	7.52	0.926	35.18	32.57
chr1	176176447	-1.7	8.56	0.0503	158.94	36.01
chr11	76381826	-1.03	5.44	0.267	8.16	5.12
chr11	77123049	-0.59	5.56	0.52	2.82	6.19
chr11	77185439	0.194	5.94	0.831	4.2	10.44
chr11	77300614	1.5	5.38	0.117	1.28	8.95
chr11	77348781	0.261	6.64	0.777	12.9	16.94
chr11	77530128	-3.91	5.14	0.00101	5.49	0
chr1	17764226	0.802	6.89	0.357	18.95	31.01
chr1	17766230	3.81	4.92	0.00068	0	4.53
chr1	17766406	0.418	5.54	0.69	2.48	3.94
chr11	77706022	-0.137	7.23	0.88	29.57	24.92
chr11	777528	1.57	6.12	0.084	1.25	20.8
chr11	77757413	0.474	5.64	0.6	0.01	7.03
chr11	77790948	-0.0854	6.05	0.932	4.69	10.99
chr11	77850784	-1.99	9.79	0.0216	999	72.12
chr11	77968265	2.17	5.04	0.0288	-0.01	9.71
chr1	178062682	-2.13	6.74	0.0203	29.49	4.81
chr1	178159125	-7.77	4.18	0.000286	4.42	0
chr1	178995289	2.64	6.85	0.00411	1.65	43.85
chr1	179051096	0.172	6.78	0.85	9.26	19.32
chr1	179262809	1.53	6.24	0.0961	1.04	18.52
chr1	179335046	-0.0567	6.56	0.968	14.03	12.96
chr11	798328	1.24	5.54	0.186	1.39	12.18
chr1	179851795	0.72	7.31	0.412	20.37	39.03
chr1	179851882	-3.44	6.02	0.000648	8.27	0.02
chr1	179923641	-2.67	5.52	0.00935	3.02	0.13
chr1	179923886	0.93	7.2	0.287	17.34	37.9
chr1	180086568	3.17	5.3	0.00271	0.06	10.29
chr11	8008737	-2.71	8.65	0.00263	139.38	20.24
chr1	180123750	1.1	6.11	0.223	4.54	17.49
chr1	180472034	0.168	6.67	0.853	7.85	15.26
chr1	180502828	2.25	5.12	0.0227	0.19	7.59
chr1	180502891	-9.13	5.4	2.07e-06	7.1	-0.01
chr11	805259	1.42	6.2	0.114	4.48	21.36
chr11	809568	0.658	5.91	0.472	6.76	13.14
chr11	809882	1.62	6.46	0.0751	6.58	24.98
chr1	181057672	-2.32	7.98	0.00935	114.64	8.43
chr1	181057728	-1.2	8.39	0.161	94.42	38.98
chr1	181074439	1.92	6.6	0.0331	1.92	31.87
chr1	181111807	-0.157	5.17	0.918	0.18	2.88
chr1	181122279	0.952	6.17	0.286	1.29	12.81
chr1	181998943	0.354	5.64	0.709	2.17	10.26
chr1	181999259	1.31	6.16	0.146	4.87	20.24
chr1	1822549	1.88	5.72	0.0489	0.4	17.23
chr1	182269371	3.15	4.89	0.00363	-0.01	4.61
chr11	8228009	1.1	5.34	0.241	2.19	7.71
chr11	82612756	-2.62	10.41	0.00316	999	78.19
chr1	182758850	0.699	6.22	0.431	8.02	18
chr1	182808421	1.17	6.7	0.184	5.71	25.46
chr1	182808868	0.409	6.61	0.657	25.1	20.05
chr11	82838315	-4.38	5.03	0.000618	5.65	0
chr11	82867855	-0.849	7.17	0.33	29.84	16.43
chr1	183440248	-1.28	6.31	0.153	10.55	4.08
chr1	183441132	-0.132	6.24	0.9	3.92	8.02
chr1	183604982	-0.378	6.63	0.673	21.84	15.85
chr1	183605043	0.385	6.35	0.66	11.78	16.94
chr1	1837838	-0.536	5.48	0.58	9.36	2.88
chr1	184020850	-0.0332	6.73	0.986	14.27	16.95
chr1	184191917	-1.43	4.73	0.185	2.04	0.6
chr11	842869	0.312	6.67	0.738	27.17	21.35
chr1	184724273	0.501	6.73	0.567	6.51	19.27
chr1	184774896	-0.45	5.43	0.632	0.76	4.12
chr1	184942887	-0.233	6.16	0.813	6.16	9.05
chr1	184943703	0.196	6.13	0.83	9.83	10.79
chr1	185014577	1.6	6.36	0.0761	3.48	23.84
chr1	185139646	-1.17	4.99	0.225	4.67	0.53
chr11	85339533	-1.9	8.01	0.0303	99.8	19.78
chr11	85339607	0.711	6.64	0.42	7.71	22.78
chr11	85375290	-0.336	5.8	0.736	6.4	5.93
chr11	85376203	0.674	7.67	0.429	18.54	53.96
chr11	85393991	-4.28	5.46	0.000282	6.5	0.05
chr11	85565984	0.71	6.63	0.429	3.53	20.64
chr11	85780273	1.1	6.47	0.214	1.46	24.46
chr11	85956287	-0.0887	7.36	0.927	29.49	31.72
chr11	86013207	0.232	6.03	0.819	2.42	11.49
chr1	186051602	1.4	4.7	0.17	0.07	3.89
chr11	86748832	0.547	6.38	0.553	4.69	15.65
chr11	8710668	-0.941	8.17	0.269	76.96	38.75
chr11	88070925	-0.661	6.66	0.458	9.49	12.28
chr1	189118921	3.27	5.39	0.0019	0.06	12.81
chr11	8932670	0.924	5.97	0.314	5.07	14.76
chr11	910851	0.858	6.08	0.337	9.85	16.89
chr1	192077434	1.97	4.18	0.0781	0.02	3.24
chr1	192946662	2.75	4.33	0.0133	-0.01	3.08
chr11	92967954	-1.23	5.13	0.197	2.57	2.34
chr1	193028534	-0.476	8.48	0.575	97.67	57.92
chr11	93063767	3.41	5.33	0.00142	0	13.14
chr1	193074539	1.88	6.5	0.04	4.88	28.05
chr1	193091081	0.551	7.1	0.533	6.52	26.55
chr11	9336288	0.828	7.2	0.34	26.66	37.05
chr11	9336527	-3.61	6.5	0.000324	26.56	0.58
chr11	93394781	-1.01	9.32	0.232	244.76	87.77
chr11	9386111	1.6	6.43	0.0754	1.42	25.24
chr11	93861839	-2.35	6.31	0.0133	24.3	4.84
chr11	93862154	1.11	5.54	0.24	0.93	12.98
chr11	9406154	0.458	7.02	0.6	8.98	28.59
chr11	94227002	-2.46	7.83	0.00617	93.03	10.04
chr11	94706856	-1.86	7.59	0.0356	64.44	14.13
chr11	9482263	0.0778	6.81	0.933	9.1	17.48
chr11	9482696	0.0665	6.35	0.945	12.45	13.57
chr11	94887811	-1.73	4.8	0.105	2.61	0.73
chr1	19532125	-5.4	5.09	5.18e-05	3.64	0
chr1	19536859	1.62	6.27	0.0768	3.04	22.46
chr1	19536966	1.82	5.94	0.0508	0.74	18.04
chr11	95438896	0.13	4.97	0.906	1.88	3.45
chr11	95523098	-1.69	10.4	0.0489	999	138.74
chr11	95657252	0.468	6.35	0.612	6.23	15.67
chr11	9573612	3.66	6.18	0.000261	-0.01	23.57
chr1	19578064	0.62	6.89	0.49	7.98	27.2
chr1	19578269	-0.0696	5.63	0.97	8.5	8.62
chr11	9595103	-0.0727	8.37	0.936	99.05	67.63
chr11	9595175	-0.7	7.86	0.416	80.91	37.07
chr11	95976436	-1.66	6.66	0.0665	19	6.48
chr11	96076499	-0.782	5.68	0.389	2.77	5.48
chr11	96123013	-0.17	6.62	0.862	15.86	15.14
chr1	19638593	2.07	6.11	0.0275	1.29	22.49
chr1	19638758	1.75	6.62	0.0507	6.15	33.04
chr1	196902875	3.81	4.54	0.000997	-0.01	7.54
chr1	197115822	-8.8	9.3	1.04e-11	999	0
chr1	197115847	-1.36	9.52	0.112	294.67	88.37
chr1	1976447	2.58	4.63	0.0166	0.02	6.5
chr1	198568029	-2.53	6.11	0.00928	9.51	0.93
chr1	199212768	-3.39	5.06	0.00275	7.8	0.27
chr1	19923471	0.359	6.08	0.697	1.64	11.05
chr1	200589892	-2.03	9.8	0.0197	999	70.25
chr1	200638628	0.895	6.43	0.32	4.85	19.39
chr1	201123700	-0.376	6.15	0.689	4.05	9.66
chr1	201476347	0.149	6.12	0.872	7.38	10.54
chr1	201798253	0.354	7.72	0.685	22.07	43.26
chr1	201865247	0.204	5.36	0.857	3.91	4.54
chr1	201910764	3	4.77	0.00595	-0.01	5.93
chr1	201924542	1.12	6.51	0.204	11.11	21.17
chr1	202087224	1.69	4.57	0.092	0.14	5.23
chr1	20208890	0.387	6.31	0.686	7.98	15.46
chr1	202311217	-1.12	10.73	0.185	999	236.2
chr1	202317808	0.632	6.47	0.481	8.18	16.69
chr1	202318512	-1.44	6.17	0.12	13.19	4.58
chr1	20244700	-2.22	5.01	0.027	4.22	0.46
chr1	202777528	1.59	5.62	0.0978	0.79	14.11
chr1	202779941	-0.324	6.51	0.722	30.14	12.06
chr1	202830788	1.34	5.92	0.14	1.91	14.1
chr1	202857936	0.777	6.29	0.382	12.89	17.61
chr1	202858301	0.38	6.3	0.686	1.65	11.84
chr1	202896472	-1.48	7.89	0.0889	68.8	20.32
chr1	202927460	1.44	6.18	0.118	4.29	19.97
chr1	202937301	-2.34	5.64	0.0167	6.67	0.21
chr1	202976403	0.643	6.28	0.481	1.2	14.13
chr1	202995495	1.4	5.88	0.12	3.74	14.66
chr1	203242397	-0.274	5.61	0.787	1.04	4.54
chr1	203258976	-2.09	5.75	0.0329	3.49	0.57
chr1	203259740	-1.41	7.65	0.105	57.95	20.79
chr1	203830599	0.186	6.04	0.842	6.96	10.73
chr1	203830969	0.279	6.28	0.771	8.39	12.38
chr1	204117773	-4.43	5.08	0.000562	4.52	-0.01
chr1	204131770	-0.338	5.42	0.725	3.71	5.48
chr1	204380985	1.65	7.07	0.0619	5.71	38.14
chr1	204641705	3.68	4.81	0.00101	-0.01	5.63
chr1	204733095	-0.0205	5.15	1	1.15	3.9
chr1	205091109	0.233	5.81	0.815	4	8.07
chr1	205091441	-0.995	6.73	0.259	8.78	10.3
chr1	205180897	-0.566	6.56	0.529	15.14	11.76
chr1	205197017	0.924	5.73	0.317	2.59	13.01
chr1	205207489	0.742	5.79	0.413	0.67	8.6
chr1	205225185	0.987	4.7	0.358	0.94	3.46
chr1	205225517	-0.209	4.99	0.862	2.47	3.02
chr1	205304953	0.132	4.66	0.942	0.24	2.39
chr1	2053362	-3.52	4.31	0.00903	4.64	0.02
chr1	205366316	-0.589	4.96	0.588	2.04	1.16
chr1	205454811	-0.704	5.03	0.491	0.96	2.19
chr1	205498294	0.774	5.04	0.435	1.56	6.25
chr1	205561124	-0.59	5.65	0.548	2.31	3.9
chr1	205718899	1.22	6.67	0.17	7.64	28.05
chr1	205719388	-0.764	7.61	0.372	57.66	26.43
chr1	205719732	-2.08	7.19	0.0204	39.83	5.83
chr1	205888279	-1.04	5.31	0.285	0.97	2.39
chr1	206138301	-1.62	5.72	0.0843	12.63	3.26
chr1	206234584	-1.66	5.33	0.0862	3.22	1.18
chr1	206310531	-1.17	5.6	0.207	3.02	1.76
chr1	206643762	-1.78	6.16	0.0542	24.64	3.45
chr1	206785824	0.555	6.8	0.531	7.01	21.9
chr1	206808805	1.55	6.63	0.0835	4.48	26.98
chr1	207082691	2.14	4.9	0.0322	-0.01	7.81
chr1	207224435	-0.706	6.69	0.422	25.74	9.79
chr1	207258222	-0.051	5.06	1	1.65	2.37
chr1	207378549	1.68	4.3	0.134	0.12	3.46
chr1	207818400	-0.0152	8.59	0.988	94.72	78.19
chr1	207921627	2.38	5.77	0.0123	0.24	13.63
chr1	207937578	0.916	4.4	0.388	0.07	3.5
chr1	207996073	-3.64	6.63	0.00029	22.77	0.15
chr1	208042547	1.51	6.23	0.0994	2.61	19.12
chr1	208137072	0.169	5.96	0.857	1.55	11.25
chr1	20834634	-0.106	5.85	0.922	1.64	8.37
chr1	20987939	0.862	5.9	0.34	1.32	12.02
chr1	209921225	-0.472	5.91	0.616	3.54	6.72
chr1	209957975	0.582	6.94	0.514	12.34	24.81
chr12	100660812	-1.36	7.28	0.12	46.9	16.89
chr12	100967429	-1.39	6.71	0.121	36.61	10.53
chr12	101673895	-0.288	5.77	0.784	1.64	7.1
chr12	102271379	-1.03	6.19	0.262	14.03	7.54
chr12	102455915	0.0382	6.39	0.982	8.87	12.13
chr12	102513943	-2.03	10.18	0.0194	999	98.05
chr12	10365016	1.08	4.8	0.283	1.06	6.2
chr12	10365501	0.44	4.65	0.717	1.63	4.35
chr12	104323931	-1.73	6.31	0.059	29.25	4.46
chr12	104324139	-1.7	8.39	0.0496	131.44	31.44
chr12	104351011	-0.934	6.23	0.301	8.02	6.97
chr12	104359531	0.287	6.01	0.771	2.5	10.3
chr12	104359903	-0.0902	5.84	0.947	4.02	9.98
chr12	104458278	1.48	5.7	0.109	0.24	14.66
chr12	104531849	-0.811	5.82	0.374	11.21	7
chr12	104532026	0.502	6.09	0.583	10.32	16.67
chr12	104682644	0.171	6.68	0.855	17.77	17.73
chr12	104697506	-2.75	5.43	0.00621	11.21	0.9
chr12	104850594	0.0641	6.06	0.955	8.73	11.79
chr12	104976806	-5.71	5.37	1.65e-05	7.52	0
chr12	105501469	0.844	6.04	0.359	1.12	12.13
chr12	105724330	-4.56	8.25	4.88e-06	145.61	4.57
chr1	210580767	-2.37	5.42	0.0197	6.06	1.28
chr12	1058780	-1.25	5.8	0.185	13.86	5.4
chr12	1059093	-0.359	7.33	0.679	34.55	29.01
chr12	106751516	-1.37	6.34	0.125	13.57	5.76
chr12	107167963	0.305	7.43	0.732	25.58	35.07
chr12	107381026	0.541	5.64	0.578	4.48	10.8
chr12	107487716	0.00382	6.47	1	15.54	14.36
chr12	10766180	-0.0861	7.51	0.925	37.6	33.07
chr12	108297651	0.977	5.76	0.292	0.18	13.56
chr12	108908952	0.544	7.17	0.534	7.41	31.96
chr12	108935118	-9.37	5.62	8.52e-07	16.53	0
chr12	108954973	-0.238	7.02	0.792	6.11	19.02
chr12	108956222	-1.34	8.73	0.118	154.17	44.89
chr12	109058801	-2.66	5.36	0.00825	5.88	0.27
chr12	109085519	0.559	6.25	0.539	5.02	14.1
chr12	109125381	1.25	6.3	0.17	3.88	22.21
chr12	109244775	-2.25	4.43	0.0468	2.55	0.1
chr12	109251492	2.18	5.61	0.021	0	14.49
chr12	109490342	-1.43	5.78	0.131	3.79	3.99
chr12	109531349	0.256	6.59	0.784	3.28	16.17
chr12	109535773	-1.77	9.99	0.0398	999	102.91
chr12	109747072	-2.4	6.09	0.0129	25.46	3.08
chr12	109915392	-1.1	5.78	0.239	3.15	4.98
chr12	110011075	0.883	5.77	0.351	0.96	11.75
chr12	110011360	-0.959	6.59	0.286	26.27	12.18
chr12	110011453	-1.58	6.95	0.0733	44.33	12.7
chr12	110151460	-0.843	8.52	0.321	98.98	52.36
chr12	110283317	-0.889	5.64	0.337	2.77	3.08
chr12	110437025	-1.86	6.26	0.0455	7.03	4.16
chr12	110437268	3.13	5.43	0.00278	-0.01	14.22
chr12	110486483	-0.705	5.72	0.453	1.44	4.33
chr12	110562145	0.735	5.82	0.422	4.87	13.28
chr12	110718954	0.725	6.48	0.419	10.52	21.07
chr12	110906062	-1.41	7.56	0.105	42.25	18.42
chr12	110907160	0.653	5.77	0.471	4.23	10.7
chr12	110940069	-1.35	9.25	0.113	220.21	70.29
chr12	111099526	-5.21	6.3	9.57e-06	18.36	0.16
chr12	111136238	-0.45	5.43	0.632	4.05	4.64
chr12	111264637	-1.2	5.35	0.215	0.72	2.19
chr12	111325964	-1.3	5.42	0.181	5.83	2.57
chr1	21113268	0.657	7.25	0.451	23.65	36.48
chr12	111806962	1.18	6.03	0.192	5.96	17.72
chr12	111834931	-0.126	5.35	0.926	0.15	4.58
chr12	111868115	-4.38	6.48	3.72e-05	25.1	0.23
chr1	2111983	3.43	5.35	0.00132	0.02	11.76
chr12	112037462	-0.103	6	0.93	5.71	9.66
chr12	112279787	0.526	6.12	0.552	0.16	14.76
chr12	112451020	0.888	8.51	0.298	52.92	99.11
chr12	112546597	5.87	5.93	4.39e-06	-0.01	24.74
chr12	112546695	-3.21	5.95	0.00136	15	0.73
chr1	211307494	1.32	5.86	0.144	1.05	15.03
chr12	113376234	-1.23	6.2	0.171	12.76	6.76
chr12	113860063	-1.52	5.91	0.103	6.19	3.69
chr1	211432433	1.07	7.01	0.224	18.14	35.15
chr1	211556133	1.63	6.54	0.0724	7.51	24.65
chr12	116714922	-1.66	5.75	0.0764	19.29	1.23
chr1	211688967	1.62	7.1	0.0694	7.98	38.98
chr12	117176071	-0.574	6.14	0.537	5.72	7.95
chr12	117257257	-0.0771	6.74	0.943	21.07	17.52
chr12	117348705	0.237	5.31	0.815	0.72	6.5
chr1	211751222	0.84	5.67	0.374	1.02	8.39
chr12	117628305	0.72	5.6	0.441	0.79	11.08
chr1	211828738	-0.705	5.42	0.478	3.28	2.09
chr12	118454508	-0.874	8.5	0.304	112.78	50.64
chr1	211848982	-1.56	10.28	0.0684	999	136.68
chr1	211871975	-0.736	5.65	0.423	0.8	2.8
chr12	118745014	-5.53	6.07	1.01e-05	10	0.01
chr12	118814180	-0.711	6.32	0.428	12.13	8.07
chr12	120105605	1.07	6.37	0.238	2.69	20.32
chr12	120315117	-1.98	9.58	0.0229	999	61.73
chr12	120554719	0.797	6.28	0.376	0.91	16.46
chr12	120638933	-0.0845	7.54	0.927	31.77	30.9
chr12	120729739	0.872	6.3	0.337	0.91	18.15
chr12	120730818	-1.17	6.39	0.189	0.05	5.88
chr12	120755420	0.692	6.14	0.454	10.11	12.63
chr12	120868440	-0.327	4.58	0.757	1.7	2.34
chr12	120884217	1.32	6.16	0.142	1.23	17.25
chr12	120933858	0.049	5.9	0.975	5.83	11.08
chr12	121124205	-0.182	6.47	0.847	14.62	12.57
chr12	121124610	-1.7	5.94	0.0687	16.97	3.3
chr12	121124735	0.202	6.93	0.828	19.04	26.73
chr12	121148266	1.43	5.62	0.123	0.96	13.56
chr12	121409761	-6.42	6.03	1.05e-06	13.03	0
chr12	121454334	0.751	5.62	0.423	0.05	8.32
chr12	121456205	2.81	4.37	0.0117	-0.01	4.64
chr12	121567046	-1.71	5.78	0.0693	7.01	2.39
chr12	121790224	1.56	5.42	0.104	1.93	10.18
chr12	121790341	0.0721	5.98	0.953	5.3	10.44
chr12	121837564	-1.21	7.41	0.169	66.84	16.69
chr12	121837906	-0.341	6.34	0.709	9.7	12.6
chr12	121975136	-1.05	5.39	0.268	2.69	3.89
chr12	122016619	-2.67	5.91	0.00638	18.53	0.19
chr1	212208530	0.08	7.13	0.935	11.31	21.87
chr1	212208954	0.87	7.55	0.312	21.72	49.34
chr1	212209078	-0.338	9.75	0.688	287.5	167.66
chr12	122110605	-3.98	7.06	7.16e-05	75.01	1.69
chr12	122124981	-0.459	7.54	0.593	51.03	31.15
chr12	122125068	0.774	6.61	0.379	8.8	23.84
chr12	122232288	-0.102	6.48	0.916	5.9	13.84
chr12	122240923	-1.47	6.45	0.108	8.65	1.2
chr12	122277739	0.0769	6.3	0.962	12.63	12.8
chr12	122326668	0.048	6.42	0.983	5.88	12.63
chr12	122492413	-0.471	4.97	0.674	3.35	3.26
chr12	122516608	1.73	5.98	0.0631	1.29	18.04
chr12	122751053	0.704	5.96	0.45	0.08	12.02
chr12	122985542	-0.258	6.5	0.786	10.16	13.05
chr12	123011792	-1.51	8.04	0.0814	94.73	22.69
chr12	123380762	1.04	6.07	0.255	1.52	12.71
chr12	123459249	-0.0921	5.98	0.929	3.02	8.95
chr12	123459747	-0.285	6.61	0.756	14.27	13.59
chr12	123465280	0.747	5.89	0.411	0.52	14.11
chr12	123717750	-0.121	7.27	0.903	27.28	26
chr12	123849843	0.681	7.18	0.437	13.16	34.77
chr12	123868488	-0.431	6.79	0.628	13.45	15.67
chr12	123868666	-0.293	6.98	0.741	36.04	22.77
chr12	123942732	-0.276	6.21	0.779	8.48	8.13
chr12	124066836	-1.49	6.05	0.107	21.1	3.9
chr12	124069013	0.641	6.01	0.48	1.38	13.95
chr12	124086637	0.395	6.98	0.652	12.54	26.92
chr12	124118204	-1.49	5.9	0.108	7.12	5.14
chr12	124118336	2.95	5.55	0.00302	-0.01	13.57
chr12	124155607	-0.606	6.31	0.5	11.5	11.63
chr12	124196760	0.199	5.79	0.84	4.56	10.8
chr1	212458632	-0.128	7.58	0.889	46.31	34.47
chr12	12510125	-0.668	5.69	0.461	6.25	7.62
chr12	12510243	-2.97	5.48	0.00506	8.23	1.2
chr12	125200272	2.26	4.18	0.0447	-0.01	3.02
chr12	12529785	-4.14	4.76	0.000697	2.2	0.07
chr12	125389461	1.23	5.43	0.183	0	6.04
chr12	125401851	0.0736	5.89	0.949	1.12	4.2
chr12	125412542	-0.328	6.24	0.727	0.74	9.97
chr12	125425373	0.538	5.68	0.557	0.48	8.7
chr12	125477626	-1.83	6.75	0.0439	17.59	5.69
chr12	125667892	-0.1	5.19	0.959	1.35	3.9
chr1	212588330	1.06	5.85	0.249	0.21	9.69
chr1	212606174	1.64	6.58	0.0649	1.12	26.43
chr12	126257820	-1.27	4.48	0.269	2.32	1.42
chr12	12764747	-0.656	6.19	0.481	3.28	9.39
chr12	127765446	1.69	4.57	0.092	0.21	5.23
chr1	212782051	1.29	6.86	0.148	6.23	29.82
chr12	12849134	-2.16	8.33	0.0142	113.53	22.45
chr12	12870186	0.185	5.71	0.886	1.4	9.98
chr12	12877227	-1.32	6.34	0.139	15.59	9.03
chr12	12878334	-1.94	6.36	0.0374	12.91	5.66
chr12	12878654	-1.16	7.34	0.18	56.22	19.96
chr1	212965163	0.212	7.22	0.809	14.32	28.45
chr12	12966216	-0.791	5.78	0.404	10.51	4.33
chr1	213031542	0.548	6.55	0.545	3.66	19.12
chr1	213123777	-2.23	5.86	0.0221	4.63	2.34
chr12	131400935	-1.38	6.17	0.135	15.4	5.36
chr12	132379195	0.457	5.08	0.658	0.54	3.3
chr12	132413763	1.02	6.82	0.247	15.76	31.3
chr12	132434496	0.794	6.44	0.367	4.08	23.22
chr1	213244013	-3.39	5.59	0.00127	9.06	0.39
chr12	132568621	0.884	6.68	0.312	4.09	24.7
chr12	132628938	1.48	6.34	0.0991	0.09	23.01
chr12	133022726	3.88	5.75	0.00027	-0.01	17.25
chr12	133263958	-1.39	9.48	0.103	277	83.98
chr12	133287233	0.178	5.68	0.884	5.69	9.98
chr12	133287420	-0.164	5.84	0.87	11.62	9.71
chr12	133338780	0.712	6.45	0.423	5.88	20.52
chr12	133405506	0.0496	5.67	0.971	8.2	9.16
chr12	133727640	0.903	4.2	0.418	0.24	3.33
chr12	133757914	-2.67	8.25	0.00317	128.58	13.31
chr12	133757991	3.93	5.8	0.000228	-0.01	21.36
chr12	14518646	-1.18	7.15	0.176	39.97	15.85
chr1	214776552	-2.01	9.8	0.0205	999	71.83
chr12	14783223	-2.6	4.7	0.0185	4.48	0.41
chr12	14956439	-1.98	6.98	0.0283	36.77	7.61
chr1	2159252	2.35	5.96	0.0132	1.97	20.8
chr12	16064251	-0.949	5.88	0.31	4.51	5.99
chr1	21672127	0.31	7.74	0.721	49.12	46.36
chr12	1800113	-0.094	5.63	0.939	4.39	8.35
chr1	218458596	-0.557	6.13	0.552	3.37	7.35
chr12	1905432	-1.21	6.27	0.173	11.74	7.28
chr1	219347157	0.83	5.81	0.36	-0.01	9.07
chr12	19592492	0.122	5.36	0.928	1.61	8.19
chr1	21978367	3.36	6.04	0.000725	0.24	25.8
chr1	21995894	3.13	5.58	0.00166	0.01	14.93
chr1	22002569	3.09	4.6	0.00502	-0.01	5
chr1	220219915	1.13	6.42	0.208	1.77	20.46
chr1	220263194	-0.685	6	0.458	16.29	4.18
chr1	220445882	0.77	6.53	0.388	4.85	17.73
chr1	22109692	1.06	7.38	0.22	10.36	41.81
chr12	2113801	-1.13	5.69	0.229	6.23	3.93
chr12	21654558	-2.45	9.1	0.0056	249.63	31.68
chr12	21655308	-2.78	6.11	0.0041	27.11	2.35
chr12	22596547	-1.64	5.11	0.096	2.07	1.09
chr12	22697500	-0.644	7.06	0.46	27.28	19.41
chr1	222763221	-1.84	7.35	0.0395	47.82	9.07
chr12	22778073	1.27	6.02	0.165	1.57	18
chr1	222817590	0.339	6.18	0.715	1	10.75
chr1	222886141	0.0238	7.18	0.99	26.03	24.55
chr1	222886661	0.0716	6.23	0.96	1.29	12.02
chr1	223254886	0.371	5.52	0.716	1.68	5.88
chr1	223307202	-0.508	5.46	0.606	4.39	3.68
chr12	2365031	-2.27	4.64	0.0388	2.54	0.39
chr1	22379174	0.196	6.13	0.83	7.18	10.8
chr1	223886116	-0.431	5.26	0.695	2.05	1.84
chr1	223976827	2.35	4.79	0.0276	0.12	5.46
chr1	224033764	2.59	6.8	0.00493	1.27	40.54
chr1	224348191	2.2	4.51	0.0433	0.01	2.24
chr1	224518132	0.0773	6.93	0.938	14.61	19.53
chr1	224691353	1.27	5.98	0.17	0.87	13.84
chr1	225039389	-0.881	5.28	0.352	2.84	2.6
chr12	25204631	-4.25	6.35	6.14e-05	16.7	0.19
chr12	25348225	0.285	5.76	0.755	6.09	9.14
chr12	25539137	0.0585	6.31	0.981	9.85	14.49
chr1	225615911	0.0555	7.59	0.961	47.68	40.3
chr1	225616071	2.37	6.19	0.0114	0.13	21.81
chr1	225965934	-0.489	6.69	0.58	17.15	13.07
chr1	225997737	1.94	5.64	0.0406	0.04	11.8
chr1	226111999	0.236	6.7	0.799	21.37	20.32
chr1	226249783	2.33	6.5	0.012	0.46	30.3
chr1	226250214	2.46	6.12	0.00922	0	23.89
chr1	226309346	1.66	6.68	0.0631	4.39	27.9
chr1	226313042	-0.102	5.51	0.935	5.68	3.75
chr1	226384848	0.0708	4.68	1	-0.01	2.06
chr1	226496877	-2.76	9.22	0.00208	302.32	28.35
chr1	226496906	6.62	7.21	2.28e-08	-0.01	64.84
chr1	226595805	0.986	6.8	0.267	4.51	26.98
chr1	226814380	-0.42	5.41	0.66	1.12	4.12
chr12	26844582	1.35	4.66	0.185	0.07	3.28
chr12	27006868	-1.58	5.28	0.0982	2.82	1.43
chr1	227127972	0.983	6.42	0.271	11.11	19.66
chr12	27167370	0.254	6.73	0.789	6.68	20.87
chr1	227730435	-2.34	5.26	0.0243	4.68	0.57
chr1	227751250	-0.924	6.99	0.292	33.9	12.22
chr1	227751565	0.351	5.58	0.728	3.87	5.85
chr1	22778392	0.535	6.28	0.545	4.08	14.36
chr12	27863746	0.261	6.07	0.801	1.83	12.87
chr1	227916457	-1.8	5.43	0.059	12.64	0.94
chr1	227923051	-0.0442	6.65	0.985	12.97	18.31
chr1	228270292	1.82	6.68	0.0447	5.16	29.74
chr1	228291130	1.84	7.87	0.0351	25.82	81.36
chr1	228291171	-2.21	9	0.012	254.35	38.23
chr1	228297010	1.95	6.32	0.0321	0.1	24.68
chr1	228327665	1.31	7.33	0.131	20.83	42.92
chr1	228353467	1.05	7.37	0.22	7.47	45.03
chr1	228353796	0.335	6.08	0.72	11.62	14.39
chr1	228557040	2.54	5.33	0.0101	0.44	5.45
chr1	228594640	-0.111	6.92	0.913	21.34	24.66
chr1	228645505	1.24	6.77	0.162	10.06	25.28
chr1	228651505	1.47	5.84	0.112	0.14	13.57
chr1	228652396	-4.17	7.11	4.06e-05	68.73	0.86
chr1	228674577	-0.917	6.98	0.293	21.82	11.97
chr1	228701137	3.78	5.19	0.000561	-0.01	7.57
chr1	228771348	1.02	4.72	0.331	1.42	3.46
chr12	2904097	0.745	5.5	0.427	0.58	9.39
chr12	2922107	-1.09	6.44	0.231	2.7	9.12
chr1	229406784	2.66	5.84	0.00671	0.15	16.72
chr1	229478293	-0.0542	6.91	0.962	29.04	23.9
chr1	229478793	1.26	5.91	0.16	3.72	16.61
chr12	29534100	-1.37	6.66	0.125	17.51	8.63
chr1	229644080	-0.958	9.14	0.26	201.1	76.87
chr1	229694778	1.44	7.72	0.0953	16.03	61.73
chr1	229761909	1.44	6.18	0.118	2.47	18.97
chr12	2986351	-2.09	10.14	0.0161	999	95.25
chr12	2999851	-0.266	6.23	0.782	10.7	12.73
chr1	230199964	-3.38	4.19	0.0141	2.24	0
chr1	230202785	1.28	6.43	0.155	4.56	23.57
chr12	30848842	-0.385	6.1	0.679	12.63	8.45
chr1	231007769	1.51	5.25	0.116	0	10.26
chr1	231114722	1.13	6.89	0.202	12.39	30.29
chr12	31226750	-0.123	6.74	0.902	24.81	19.14
chr12	31227092	-0.643	6.4	0.481	20	13.55
chr1	231347312	-1.2	5.55	0.196	2.77	2.12
chr1	231376904	0.193	6.62	0.848	5.9	17.78
chr1	231473788	0.392	6.71	0.666	8.83	18.25
chr12	31479275	-0.57	8.33	0.503	84.16	51.51
chr1	231664289	0.1	6.72	0.914	5	16.2
chr12	31812162	2.03	5.57	0.0309	-0.01	13.07
chr12	31812253	-1.61	6.19	0.0754	17.03	4.12
chr12	31881998	0.816	6.36	0.366	-0.01	17.78
chr12	32158633	3.22	5.16	0.00262	0.01	8.45
chr12	32184294	1.44	5.14	0.128	1.64	4.98
chr12	32259731	0.657	6.2	0.468	5.65	16.4
chr1	2323083	0.416	7.6	0.63	32.13	44.45
chr12	32405415	-3.02	4.75	0.00907	3.22	0.04
chr12	32455335	-2.74	4.81	0.0135	3.38	0.27
chr12	32832151	-0.364	6.17	0.693	4.18	9.21
chr12	32909329	-2.29	4.89	0.0276	5.14	0
chr1	232941165	-0.494	5.64	0.623	8.02	5.05
chr1	233086244	0.201	5.6	0.847	4.13	6.39
chr1	23345833	0.474	5.49	0.649	2.77	7.86
chr1	23345974	0.713	6.71	0.41	15.55	25.24
chr1	233749459	0.727	5.22	0.452	0.42	5.46
chr12	34175270	-1.3	5.59	0.177	14.19	5.12
chr12	34175434	-1.87	6.64	0.0413	28.55	6.76
chr1	234635010	0.831	5.59	0.368	0.03	6.71
chr1	234735714	1.79	5.93	0.053	0.32	18.84
chr1	234736067	1.18	5.92	0.205	0.96	16.33
chr1	234746001	2.11	6.32	0.0232	-0.01	18.59
chr1	234748476	0.772	5.91	0.397	0.36	9.79
chr1	23495304	0.892	6.26	0.323	7.37	17.61
chr1	235267683	0.329	5.43	0.761	2.32	5.2
chr1	235292254	1.5	6.38	0.098	0.11	18.53
chr1	235324584	0.815	6.21	0.372	1.77	12.81
chr1	235667935	0.871	7.14	0.317	15.17	33.4
chr1	236135258	-3.32	7.24	0.000473	66.77	2.44
chr1	236323345	-3.85	6	0.000258	5.77	0.18
chr1	236445470	0.477	6.16	0.6	4.68	15.03
chr1	23670416	1.73	5.77	0.063	0.76	15.3
chr1	23670800	0.362	7.18	0.675	28.52	33.89
chr1	23671160	1.27	6.2	0.155	0.18	16.17
chr1	236768163	-1.55	7.54	0.0757	74.25	14.13
chr1	23695394	-5.4	6.3	4.03e-06	30.74	0
chr1	23695427	6.79	6.36	1.98e-07	0	33.14
chr1	236958437	0.0496	7.28	0.961	25.34	29.18
chr1	236958581	0.424	6.12	0.644	12.37	12.8
chr1	238027759	-0.93	4.74	0.358	3	1.26
chr1	23857443	0.186	5.93	0.854	5.49	9.03
chr1	23857764	-8.92	7.98	2.43e-10	123.44	0
chr1	23857801	2.63	8.05	0.00373	9.43	97.09
chr12	3862316	-0.0939	5.08	0.957	1.5	7.04
chr1	23866497	0.078	5.54	0.968	1.8	5.69
chr12	38710525	-4.19	6.85	5.45e-05	31.03	1.42
chr1	23885037	1.95	6.52	0.033	2.69	25.72
chr1	23886097	-0.0928	7.3	0.923	27.52	30.02
chr12	39837075	-0.038	6.72	0.971	20.31	20.52
chr12	39932569	3.25	4.98	0.00275	-0.01	10.53
chr1	24018253	0.636	6.18	0.481	2.08	11.6
chr12	40501510	-1.22	5.44	0.204	4.36	1.03
chr1	24098783	-0.176	5	0.862	0.21	2.31
chr1	24104610	0.612	5.53	0.52	2.39	6.29
chr1	24104900	0.775	6.23	0.39	7.35	16.53
chr1	24127394	0.851	7.23	0.324	17.03	40.83
chr1	24136378	-0.958	5.58	0.315	8.91	3.93
chr1	24151944	0.915	5.56	0.341	1.65	8.32
chr1	241803657	1.57	6	0.083	1.65	17.76
chr1	242011184	-0.186	5.9	0.875	1.26	8.63
chr1	242011491	-1.13	10.2	0.184	999	160.67
chr12	42418166	-0.615	5.62	0.539	2.19	4.11
chr12	42538741	1.22	6.76	0.165	5.71	30.02
chr12	42632217	-0.17	6.75	0.86	22.36	19.14
chr12	42632577	-1.71	5.17	0.083	8.03	1.69
chr12	42719930	0.634	5.48	0.5	1.15	8.12
chr1	243265076	2.68	5.85	0.00607	1.18	19.96
chr12	44152657	-0.796	6.46	0.382	10.55	9.46
chr1	244557093	2.65	5.02	0.0124	0.12	6.29
chr1	244615397	2.07	6.72	0.0214	3.15	37.42
chr1	244615524	-0.741	8.53	0.382	106.09	56.86
chr1	244816095	-0.426	6.62	0.629	10.92	15.3
chr1	244816257	1.08	6.14	0.231	4.84	18.84
chr1	244998625	2	6.21	0.029	0.32	24.18
chr1	244998734	1.64	6.4	0.0712	1.68	24.96
chr1	245026495	2.9	6.78	0.002	0.26	38.75
chr1	245026577	1.71	6.18	0.0587	1.12	23.8
chr1	245027913	0.987	7	0.258	15.29	31.96
chr1	245134133	0.631	6.67	0.468	15.11	24.12
chr1	245134356	0.853	6.26	0.342	0.35	16.46
chr12	45342683	-0.523	5.19	0.572	1.92	3.02
chr12	45609737	-0.0975	6.09	0.934	8.18	10.44
chr1	2457731	0.673	6.55	0.451	8.8	21.9
chr12	46121344	0.359	6.65	0.692	1.9	20.32
chr12	46124393	-1.55	5.66	0.103	5.58	0.3
chr12	46384606	0.977	6.57	0.267	1.52	21.43
chr12	4648028	-2.84	9.04	0.0016	228.22	24.96
chr12	46662824	-0.0863	5.9	0.95	4.7	9.65
chr12	46663798	-4.65	6.18	3.52e-05	17.84	0
chr12	4671367	1.94	4.98	0.0486	0.12	7.35
chr1	246729707	1.65	6.5	0.0669	6.33	23.84
chr12	46765245	-1.03	6.85	0.247	25.1	9.62
chr12	46777279	1.25	6.82	0.157	7.78	31.72
chr1	246852958	-2.38	6.15	0.0126	22.62	2
chr1	247095373	-1.93	10.43	0.0257	999	125.67
chr1	247171377	1.38	6.56	0.124	9.86	22.69
chr1	247242077	0.5	6.74	0.571	8.46	21.17
chr1	247267682	-0.989	6.43	0.271	15.59	9.65
chr1	247374170	-1.06	7.81	0.219	56.62	25.46
chr1	24740010	2.3	5.7	0.0151	0.24	13.33
chr1	24742093	0.432	6.07	0.633	2.08	11.3
chr12	47643645	1.23	4.02	0.314	0.08	2.57
chr1	247802861	2.5	4.36	0.0231	-0.01	4.98
chr12	48099871	-0.167	6.15	0.874	7.33	9.97
chr12	48357340	0.772	6.59	0.382	3.95	20.37
chr12	48499798	0.188	6.72	0.829	19.71	22.49
chr12	48500130	-0.735	5.16	0.464	0.36	2.6
chr12	48592025	-0.196	6.71	0.828	15.14	15.39
chr1	248855001	1.64	4.54	0.102	-0.01	4.98
chr12	49012410	-1.34	5.01	0.179	3.22	1.26
chr12	49076016	-0.953	6.75	0.286	16.68	12.02
chr12	49110808	-0.202	7.02	0.826	18.94	23.01
chr1	249132364	0.199	7.27	0.824	35.2	31.67
chr1	249153381	1.61	6.83	0.0692	2.08	32.24
chr1	249239780	-1.52	4.34	0.15	2	0.72
chr12	49246161	-0.122	6.61	0.908	6.02	14.62
chr12	49259624	-1.21	5.75	0.201	6.96	3.93
chr12	49454573	0.167	6.35	0.872	3.66	13.84
chr12	49463743	-0.822	7.47	0.343	56.23	24.96
chr12	49463863	-0.121	6.03	0.909	5.47	9.92
chr12	49486199	2.74	6.28	0.004	0.04	23.57
chr12	49524177	0.532	6.08	0.561	1.71	13.6
chr12	49524613	0.505	8.52	0.551	59.59	87.84
chr12	49525192	0.678	5.82	0.463	2.17	12.33
chr12	49525345	2.86	5.71	0.00384	-0.01	16.27
chr12	49628383	0.203	5.82	0.843	1.57	8.78
chr12	49658771	0.691	7.07	0.426	31.03	34.47
chr1	24969480	0.0484	6.01	0.977	9.89	9.55
chr1	24969762	1.79	6.94	0.0431	8	35.63
chr12	49717032	-2.98	10.28	0.000951	999	59.45
chr12	49761036	0.408	7.47	0.635	37.74	38.7
chr12	498509	-1.64	5.93	0.0846	10.27	4.61
chr12	49961835	0.742	5.79	0.413	-0.01	10.48
chr12	50067519	2.45	5.37	0.013	0.02	10.05
chr12	50101426	0.107	7.46	0.906	15.07	35.63
chr12	50236964	0.11	5.93	0.926	3.22	9.92
chr12	50419257	-2.18	8.44	0.0138	153.25	24.41
chr12	50419303	-1.91	8.59	0.029	155.33	33.89
chr12	50444687	3.3	5.23	0.00192	0.01	13.01
chr12	50469173	-0.693	5.17	0.49	4.87	3.01
chr12	50478937	-0.144	5.41	0.93	2.17	4.33
chr12	50505814	0.984	6.6	0.266	5.71	24.96
chr12	50794522	-1.84	5.9	0.0476	9.9	2.6
chr12	50794744	1.98	5.45	0.0356	0.08	11.49
chr12	510770	-2.85	8.43	0.00168	130.5	16.33
chr12	5112380	-2.6	4.7	0.0185	2.76	0.6
chr12	51420162	1.29	6	0.163	2.39	16.67
chr12	51477495	0.294	6.64	0.748	8.64	18.85
chr12	51664075	-1.25	5.45	0.193	8.47	2.29
chr1	2517363	1.83	5.49	0.0527	0.1	12.33
chr1	2517988	0.817	6.62	0.35	11.45	25.31
chr1	25256936	-3.15	5.39	0.00271	6.6	0.1
chr12	53374835	-0.674	5.46	0.489	1.57	3.25
chr12	53400170	0.378	6.76	0.675	13.8	21.53
chr1	25355750	-4.03	6.15	0.000138	26.26	0.27
chr12	53607264	0.13	5.4	0.93	1.68	7.54
chr12	53662059	-1.72	9.15	0.0462	219.64	51.42
chr12	53715332	-1.99	8.25	0.0242	112.19	20.64
chr12	53718751	0.141	7.12	0.881	9.78	27.48
chr12	53746618	-1.08	5.54	0.24	11.87	3.02
chr12	53773691	-0.71	6.78	0.422	23.8	10.08
chr12	53774388	0.943	5.49	0.318	0.73	10.8
chr12	53845775	0.556	5.81	0.55	5.47	10.7
chr12	53846479	0.843	5.43	0.385	0.78	11
chr12	53902503	-0.276	5.12	0.831	1.35	3.24
chr12	54020033	-0.524	6.15	0.573	5.56	7.59
chr12	54069983	-0.104	6.79	0.904	9.68	15.7
chr12	54121370	-0.764	6.12	0.407	25.69	6.97
chr12	54140604	-0.556	5.21	0.572	3.07	2.64
chr12	54585493	-1.2	5.42	0.216	8.02	2.39
chr12	54608641	0.693	5.73	0.436	1.1	10.51
chr12	54653379	0.57	5.94	0.537	1.29	8.76
chr12	54673998	-0.105	8.19	0.902	41.25	51.98
chr12	54689652	1.92	4.47	0.076	0.08	2.53
chr12	54698191	2.18	4.31	0.053	-0.01	2.72
chr12	54698316	2.46	4.89	0.0191	0.06	6.97
chr12	54762621	-0.563	5.49	0.556	1.05	3.28
chr12	54773586	-1.15	5.38	0.228	3.88	2.39
chr12	54793279	0.0974	5.04	0.955	5.47	2.26
chr12	54954328	-1.44	5.85	0.128	8.67	3.69
chr12	55378574	-2.82	5.92	0.0044	8.9	0.58
chr1	25573859	-1.31	5.76	0.167	3.71	2.87
chr1	25574087	2.73	5.97	0.00414	0.15	20.8
chr12	56040169	-0.713	6.29	0.433	7.85	10.8
chr12	56109785	-1.1	6.85	0.218	11.85	11.5
chr12	56110289	-1.56	8.03	0.074	86.14	24.7
chr12	56211556	-0.0865	8.03	0.925	48.25	45.84
chr12	56360567	-0.427	6.91	0.634	21.3	17.25
chr12	56401140	0.241	5.89	0.825	1.2	9.46
chr12	56498060	-0.445	6.04	0.646	15	8.63
chr12	56498208	0.931	6.43	0.298	13.43	22.77
chr12	56498338	0.112	5.77	0.919	6.51	10.26
chr12	56510476	-0.507	6.62	0.574	5.77	10.75
chr12	56511808	-1.45	7.68	0.0957	36.02	20.05
chr12	56512081	1.04	6.07	0.255	1.37	16.67
chr12	56521825	-0.734	8.17	0.392	86.28	37.59
chr12	56546300	0.407	6.32	0.655	2.68	14.1
chr12	56551801	-0.0687	6.62	0.954	5.88	16.8
chr12	56583454	0.803	6.66	0.366	15.5	24.96
chr12	56618015	-1.94	6.69	0.0341	29.89	4.48
chr12	56618129	0.756	7.02	0.383	18.72	31.39
chr12	56727723	0.0347	7.39	0.973	15.99	30.64
chr12	56754126	0.501	6.73	0.567	12.23	21.8
chr12	56842995	-1	9.49	0.236	224.45	102.05
chr12	56862279	0.0494	6.76	0.972	3.07	16.46
chr12	57024191	-0.219	5.58	0.844	4.39	5.52
chr12	57082054	1.39	6.31	0.121	0.71	22.18
chr12	57082298	-0.189	6.73	0.831	14.65	17.61
chr12	57146135	1.39	7.36	0.109	10.88	45.74
chr12	57382255	2.02	4.81	0.0423	0	5.23
chr12	57472538	-2.5	9.72	0.00482	999	55.13
chr12	57472697	1.8	5.99	0.0511	0.03	18.59
chr12	57480474	-0.89	5.75	0.33	4.69	0.47
chr12	57518293	-1.63	5.41	0.0849	4.85	1.35
chr1	25756761	0.67	6.66	0.449	8.09	21.8
chr12	57623464	-0.165	5.85	0.87	1.12	6.87
chr12	57633025	-0.3	5.92	0.755	13.15	7.46
chr12	57824921	0.717	6.52	0.43	1.97	18.79
chr12	57881799	0.85	6.1	0.345	2.99	14.36
chr12	57940983	-0.32	5.83	0.741	5.02	6.72
chr12	57984968	0.797	6.62	0.363	8.8	24.12
chr12	58027011	1.45	5.82	0.117	4.42	15.03
chr12	58087894	-0.688	6.21	0.455	16.03	6.8
chr12	58129929	4.59	5.64	4.26e-05	-0.01	16.19
chr12	58146156	0.506	7.06	0.569	7.54	27.9
chr12	58150669	-1.37	5.3	0.167	10.11	1.22
chr12	58165610	-1.58	6.65	0.0776	23.33	7.61
chr12	58165930	0.85	5.61	0.352	0.72	8.56
chr12	58176520	0.596	6.14	0.501	0.01	12.13
chr12	58259194	1.23	5.2	0.2	1.48	9.16
chr12	58329934	0.675	5.65	0.479	1.57	7.74
chr12	58335438	0.173	6.38	0.856	8.09	16.12
chr1	25870150	1.22	5.57	0.188	2.32	11.52
chr1	26137496	0.198	5.33	0.853	2.18	5.28
chr1	26185949	-0.733	9.46	0.385	222.2	113.14
chr1	26202202	1.92	6.13	0.0377	1.74	21.07
chr1	26222070	-0.125	5.72	0.916	1.76	4.77
chr1	26232063	-1.09	7.58	0.206	53.45	23.57
chr1	26232236	4.17	5.81	0.000111	-0.01	21.64
chr1	26232958	0.569	7.05	0.508	14.27	29.18
chr12	62654002	-0.272	6.5	0.771	10.36	12.31
chr12	62860533	0.544	5.61	0.57	2.61	9.65
chr12	62997044	0.506	6.86	0.569	14.71	29.09
chr1	26324773	1.24	5.97	0.176	1.06	13.13
chr1	26324854	-1.06	6.54	0.238	17.55	6.49
chr12	63329062	2.24	5.09	0.0245	0.24	9.39
chr1	26361907	1.16	6.24	0.204	5.88	19.69
chr12	63670719	-2.92	4.67	0.0113	4.48	0.11
chr12	64173785	-0.563	5.49	0.556	0.19	5.93
chr12	64237773	-0.59	5.74	0.525	2.03	6.5
chr1	26438201	1.5	6.25	0.0961	3.9	22.77
chr1	26438289	1.45	6.38	0.109	2.57	21.54
chr1	26453022	-2.15	5.49	0.0285	8.18	0.21
chr12	64798114	1.46	6.59	0.102	3.42	25.6
chr1	26496324	1.45	5.78	0.12	0.69	13.6
chr1	26527878	3.62	5.51	0.000667	-0.01	10.54
chr12	65563267	0.191	7.22	0.828	10.95	31.44
chr1	26560650	0.831	6.84	0.349	14.32	23.96
chr12	656290	0.622	5.3	0.539	0.78	6.24
chr12	65950724	-1.58	4.83	0.131	2.61	0.78
chr12	6603156	-1.89	9.19	0.0299	233.33	49.21
chr1	26633234	0.0341	7.59	0.976	31.77	36.19
chr12	6643228	-1.24	7.1	0.155	44.1	14.76
chr12	6643474	-8.59	4.91	1.6e-05	4.97	0
chr12	6643735	0.324	5.75	0.755	1.31	9.28
chr12	6644334	-0.733	6.39	0.409	19.54	11.63
chr1	26648214	-0.328	5.64	0.734	2.69	5.52
chr12	66524618	-0.968	7.38	0.263	29.38	19.39
chr1	26663060	2.44	5.72	0.0107	0.68	16.67
chr1	26663357	2.67	5.68	0.00619	0.67	14.62
chr12	6665255	-4.14	4.82	0.00139	5.59	0.01
chr12	6716759	0.287	5.78	0.759	5.01	11.08
chr1	26735224	-0.091	5.33	0.926	0.6	4.58
chr1	26743702	-0.176	4.58	0.877	0.01	2.15
chr1	26758641	1.18	7.43	0.175	12.14	50.13
chr1	26758891	-0.391	5.44	0.696	1.81	3.12
chr12	67664202	-1.6	5.84	0.0825	9.17	0.33
chr12	6772545	0.346	5.76	0.731	0.18	8.07
chr12	679094	-1.61	5.2	0.101	3.42	1.54
chr1	26799468	0.795	8.58	0.35	71.59	107.02
chr1	26799506	4.34	7.96	1.16e-05	-0.01	106.45
chr1	26826844	1.18	5.93	0.197	0.21	13.57
chr1	26827555	0.194	6.83	0.842	16.56	24.46
chr12	6833043	-1.53	5.75	0.109	5.27	3.24
chr12	6833365	0.765	6.06	0.411	5.71	15.3
chr12	685409	-0.516	5.61	0.592	0.14	5.99
chr12	68726207	-0.00681	6.61	1	8.2	18.04
chr12	69080769	-2.54	9.15	0.00434	220.73	33.43
chr12	69081096	-3.34	5.59	0.00127	13.15	0.69
chr12	69140620	-2.11	7.89	0.0179	87.96	13.84
chr12	69201668	-1.39	6.82	0.118	24.4	9.21
chr12	69201930	0.927	6.17	0.303	3.13	16.54
chr12	69202685	-0.609	6.03	0.503	3.79	6.39
chr12	6934929	-1.03	4.9	0.302	2.32	1.12
chr1	26947145	1.67	7.29	0.057	11.53	49.84
chr1	26947434	0.775	6.97	0.377	6.45	28.45
chr12	6960472	-2.14	11.23	0.0139	999	195.73
chr12	6961744	-0.59	6.05	0.51	3.92	4.27
chr12	69753532	0.595	6.41	0.504	2.68	19.14
chr12	69753890	-0.666	7.55	0.442	65.08	27.48
chr12	69754007	-1.73	8.73	0.0456	175.58	35.43
chr12	69979181	-0.532	6.33	0.569	20.83	10.44
chr12	7000257	0.771	6.61	0.379	4.67	23.84
chr12	7000575	-1.73	5.42	0.0799	11.69	1.94
chr12	70132421	-0.665	5.61	0.479	11.11	5.48
chr1	27019655	1.08	6.51	0.226	1.05	18.53
chr1	27022151	1.1	6.89	0.215	7.71	33.6
chr1	27024708	-2.11	6.76	0.0209	30.23	3.72
chr12	70273330	-0.867	4.8	0.377	1.05	2.12
chr12	7047180	-0.614	7.27	0.476	33.48	24.46
chr12	7053867	-0.468	6.7	0.595	12.45	14.1
chr12	70636723	1.76	6.03	0.0536	0.78	17.25
chr12	70637168	1.59	5.8	0.0825	0.49	15.3
chr12	7068469	-3.87	5.77	0.00036	5.31	0.07
chr1	27070779	-1.17	5.88	0.203	2.33	4.12
chr12	7071079	0.821	5.74	0.379	2.46	10.96
chr12	70759763	-1.52	6.31	0.0951	26.83	7
chr12	7079909	-0.964	6.42	0.285	7.54	8.89
chr12	70983923	-2.12	4.56	0.0485	3.35	0.56
chr12	7126248	-0.935	6.95	0.289	21.16	15.3
chr1	27191728	0.659	8.71	0.435	63.07	107.82
chr12	72149579	-2.89	6.49	0.0029	22.55	1.47
chr12	72233478	0.602	7.83	0.483	23.64	54.95
chr1	27248232	1.45	7.04	0.099	11.45	36.73
chr1	27424048	0.605	5.11	0.518	0.05	5.05
chr1	27481654	0.424	6.67	0.629	2.49	21.14
chr1	27560876	0.0665	6.92	0.95	23.65	21.81
chr1	27561183	1.47	5.33	0.131	0.41	9.4
chr12	75724120	-0.404	5.68	0.684	0.91	7.54
chr12	75905513	-0.917	7.02	0.301	14.71	14.62
chr12	7592728	3.74	4.53	0.00113	-0.01	6.76
chr12	7593006	3.12	4.3	0.0068	-0.01	6.78
chr12	76425401	-1.25	6.33	0.17	9.16	6.24
chr12	76478456	-0.459	6.84	0.604	22.81	17.76
chr1	27648635	0.159	7.02	0.861	24.69	21.86
chr1	27693108	2.18	5.95	0.021	0.35	18.15
chr12	76953495	0.926	6.41	0.299	3.36	21.07
chr12	77157866	0.944	6.66	0.288	10.98	25.8
chr1	27719043	1.36	7.22	0.12	14.8	39.58
chr12	77459391	-6.55	6.97	7.81e-08	65.71	-0.01
chr12	77459398	0.561	7.47	0.519	34.44	45.19
chr1	27816697	0.781	7.01	0.373	7.85	30.29
chr1	27930740	1.3	5.93	0.154	1.42	16.89
chr12	80329033	1.08	6.45	0.226	7.55	23.89
chr12	80329303	-3.69	6.08	0.000328	13.01	0.33
chr1	28052187	-0.113	7.62	0.9	31.63	32.8
chr1	28099592	1.33	6.03	0.146	0.21	15.4
chr12	8123403	-0.328	5.64	0.734	5.1	5
chr1	28157322	0.169	7.21	0.848	9.77	27.9
chr1	28184727	-1.26	5.23	0.213	9.11	0.89
chr1	28241094	-0.656	8.18	0.443	86.21	42.91
chr1	28241386	0.681	7.18	0.437	10.58	30.63
chr12	82752284	-0.278	6.59	0.767	16.33	15.85
chr12	82752619	-1.26	5.9	0.165	8.87	4.64
chr1	28559522	0.0977	5.99	0.93	6.4	9.05
chr1	28585964	0.97	6.06	0.29	1.63	14.36
chr12	860520	-1.31	7.58	0.134	60.73	20.79
chr12	861598	-1.34	6.39	0.142	19.41	8.35
chr1	28655450	1.38	6.37	0.125	1.85	21
chr1	28655616	-0.485	5.64	0.623	5.65	5.28
chr1	28696132	1.47	6.7	0.0968	4.04	27.09
chr12	88429277	0.717	6.02	0.43	1.29	14.49
chr1	28844755	0.715	6.18	0.417	3.89	15.73
chr1	28845122	0.405	9.39	0.631	145.89	167.65
chr1	28879432	-0.8	5.72	0.384	5.71	5.39
chr1	28879544	2.39	6.74	0.00972	1.25	36.87
chr1	28908420	1.24	7.28	0.156	6.45	45.2
chr1	28908515	-0.0333	6.12	0.978	13.71	11.23
chr1	28969638	1.38	6.85	0.115	3.02	27.34
chr1	28975143	-0.502	6.63	0.579	-0.01	8.84
chr1	28975510	-1.79	6.97	0.0463	2.75	6.05
chr12	89919849	-1.14	6.79	0.195	13.04	12.06
chr1	28995233	1.08	5.82	0.239	3.72	12.81
chr12	90103293	-0.328	7.04	0.718	26.54	23.33
chr1	29063300	0.355	7.12	0.683	16.84	29.99
chr1	29063443	0.817	6.17	0.368	7.61	16.94
chr12	9102348	-1.33	7.44	0.128	75.31	18.31
chr12	92073407	3.54	4.98	0.00133	-0.01	9.92
chr1	29211609	0.917	5.83	0.322	2.76	7.01
chr12	92539627	-1.29	6.24	0.155	10.29	6.22
chr12	92539749	-0.0466	6.47	0.966	14.01	15.85
chr12	93771670	1.26	5.5	0.175	0.29	11.91
chr12	93835780	1.24	6.7	0.159	1.35	28.89
chr12	93861252	0.121	6.21	0.899	5.17	12.81
chr12	94071051	-0.71	6.49	0.429	6.23	8.36
chr12	9436281	-3.74	8.53	7.9e-05	199.49	9.43
chr12	94601913	-4	5.59	0.000369	7.73	0.11
chr12	94853787	-0.169	6.49	0.867	13.8	13.57
chr1	29508494	0.903	7.64	0.294	25.04	53.09
chr1	29529538	0.528	5.38	0.561	-0.01	4.18
chr12	95467417	0.14	5.94	0.902	1.55	9.46
chr12	95477	-2.97	6.17	0.00243	4.02	2.11
chr1	29557447	1.13	6.31	0.205	6.51	16.94
chr1	29562993	1.45	5.73	0.117	2.32	13.07
chr12	95867919	0.00222	5.73	1	3.42	7.86
chr12	9600784	-3.11	6.71	0.00122	50.69	4.02
chr12	9600836	-0.72	6.59	0.413	20.88	13.84
chr12	96252692	0.61	6.04	0.51	3.42	12.54
chr12	96883306	-0.639	6.21	0.487	4.23	9.65
chr12	97301016	-0.449	6.94	0.608	34.35	19.41
chr12	9800629	-1.05	7.68	0.225	84.61	26.08
chr12	98884946	-2.39	5.68	0.0149	10.92	0.7
chr12	98897209	-2.55	7.74	0.00508	39.8	8.21
chr12	98897664	0.238	6.91	0.789	5.56	21.37
chr12	98909233	-2.65	8.35	0.00334	137.47	16.67
chr12	98909326	-0.605	6.95	0.494	33.34	19.4
chr12	98910397	-2.69	8.74	0.00279	186.35	19.93
chr12	98987401	0.0269	7.25	0.99	27.79	28.08
chr12	99038768	-1.99	8.92	0.0222	204.15	37.29
chr13	100089332	-0.759	5.45	0.436	1.66	3.45
chr13	103046930	-0.56	6.26	0.533	3.51	13.76
chr13	103249215	-0.672	6.2	0.468	12.45	9.39
chr13	103426153	-0.389	6.98	0.661	29.96	18.58
chr13	107188152	-0.145	6.03	0.885	6.06	11.35
chr13	108594574	3.59	5.99	0.000345	0	9.89
chr13	110439232	3.63	6.5	0.000263	0.38	35.34
chr13	111108432	-0.0696	5.27	0.962	2.46	3.89
chr13	111364802	0.118	6.09	0.912	3.02	12.33
chr13	111365338	-0.611	6.91	0.482	17.51	16.53
chr13	111367943	-1.96	6.48	0.0329	16.89	3.65
chr13	111368096	-1.46	6.1	0.115	21.31	3.82
chr13	111527168	1.9	5.67	0.0459	1.72	15.49
chr13	111616833	1.22	4.49	0.244	0.61	3.69
chr13	111617900	-2.19	5.63	0.0236	12.87	1.54
chr13	111805960	-0.403	6.11	0.661	9.85	10.8
chr13	113242475	0.523	6.42	0.551	2.91	18.86
chr13	113260858	-0.561	5.39	0.561	6.09	5.4
chr13	113862977	0.0968	6.1	0.934	3.15	12.33
chr13	113951472	0.639	6.3	0.487	5.02	18.84
chr13	114048461	-0.555	5.15	0.561	6.7	4.35
chr13	114145287	0.306	6.03	0.75	9.41	13.56
chr13	114238931	0.527	7.36	0.547	32.67	39.44
chr13	114894497	-1.98	6.36	0.0321	18.97	4.73
chr13	114992379	-1.47	5.61	0.12	7.98	3.26
chr13	115000292	-0.947	6.77	0.285	25.53	14.11
chr13	115079906	-1.35	8.57	0.116	142.06	45.48
chr1	31255366	1.43	5.34	0.131	0.51	6.8
chr1	31538691	0.797	7.05	0.363	10.16	30.36
chr1	31769639	0.176	6.72	0.844	28.15	21.35
chr1	31769825	-0.449	6.45	0.617	15.71	12.28
chr1	31867706	0.0686	5.98	0.976	1.83	9.46
chr1	31944559	3.01	4.24	0.00783	-0.01	4.73
chr13	20147355	-8.96	5.25	4.03e-06	8.18	0
chr13	20207716	-0.403	6.11	0.661	16.29	11.85
chr1	32059786	-2.05	5.3	0.0407	3.5	0.73
chr1	32083917	-0.797	4.93	0.46	5.77	2.05
chr1	32110872	0.614	6.59	0.492	12.63	17.73
chr13	21348124	-0.0511	6.01	0.977	7.18	9.2
chr13	21476908	-0.859	6.18	0.339	27.46	9.16
chr1	32170931	1.93	6.68	0.0323	2.17	27.41
chr13	21750698	-1.8	9.65	0.0376	999	77.34
chr13	21872290	-1.51	6.51	0.0979	15.03	8.35
chr1	32281720	0.974	5.51	0.303	4.42	9.4
chr1	32394424	-1.71	5.05	0.0911	2.7	0.73
chr1	32404071	1.81	7.14	0.0409	5.36	41.79
chr1	32429882	-0.328	5.64	0.734	0.43	3.41
chr13	24463608	-0.695	5.85	0.447	1.97	7.54
chr1	32479186	-0.333	6.53	0.711	18.86	14.76
chr1	32479324	0.963	7.31	0.265	14.96	39.54
chr13	25086766	-0.477	5.72	0.615	2.42	7.54
chr1	32538502	0.707	6.86	0.422	12.45	23.43
chr13	25496999	-1.9	8.65	0.0288	183.78	35.33
chr1	32573659	0.253	6	0.791	5.83	9.8
chr13	25875810	-0.314	6.92	0.73	23.3	20.24
chr1	32645285	1.05	6.33	0.245	7.31	18.85
chr1	32645534	1.66	6.26	0.0698	1.57	23.61
chr13	26475812	-10.1	6.31	4.62e-08	22.09	0
chr1	32671250	0.856	6.66	0.333	11.68	23.16
chr1	32713908	-0.0234	5.84	1	10.86	5.83
chr1	32757592	-0.651	6.11	0.474	11.61	8.12
chr1	32757705	2.08	6.21	0.0243	2.48	22.23
chr13	27746246	-0.798	5.73	0.41	10.06	7.34
chr13	27825659	-0.783	5.98	0.379	0.82	6
chr13	27936291	-1.9	5.06	0.0624	4.22	0.77
chr13	27998740	0.392	6.68	0.659	5.46	22.18
chr1	32800915	1.22	5.96	0.183	2.08	15.85
chr1	32801826	1.63	5.9	0.081	0.66	17.72
chr1	32811376	2.16	4.31	0.053	0	3.04
chr13	28558556	-4.7	4.48	0.000601	2.32	0.02
chr13	28712370	-1.28	5.85	0.17	10.28	5.4
chr13	29211036	-1.84	4.88	0.0803	2.05	1.42
chr13	29233185	-1.48	5.75	0.109	3.66	3.74
chr13	29394065	2.1	4.27	0.0602	0	5.67
chr13	30170029	-0.522	6.11	0.583	17.08	10.26
chr13	30982793	-1.75	6.19	0.0586	12.54	5.4
chr13	31040211	-2.49	10.09	0.00473	999	73.7
chr1	33116592	0.714	6.96	0.414	13.53	29.71
chr1	33116727	1.15	7.55	0.187	17.73	54.2
chr13	31191779	-0.639	6.84	0.461	21.77	16.4
chr13	31192008	-1.42	5.65	0.129	11.47	4.35
chr13	31377243	-1.57	5.6	0.0996	3.67	3.58
chr13	31618690	-2.19	5.14	0.0354	3.73	0.83
chr13	31736601	-1.33	6.5	0.139	12.03	7.61
chr1	33177986	0.553	5.84	0.557	3.71	10.22
chr1	33182471	1.86	5.2	0.0626	0.58	6.52
chr1	33219539	2.36	5.19	0.0167	0.24	8.95
chr1	33238763	-0.0546	5.65	1	4.39	5.43
chr1	33282998	0.615	6.9	0.482	9.59	27.2
chr1	33283622	1.26	6.45	0.161	3.27	22.78
chr1	33283843	2.8	5.76	0.00447	-0.01	18.04
chr13	32889610	-1.65	8.37	0.0571	95.23	33.31
chr13	32890020	-0.373	6.81	0.67	20.74	18.04
chr13	33160562	-1.19	6.72	0.184	20.51	11.9
[truncated: 6,574 more rows]
