# Supplementary material for: Differential chromatin profiles partially determine transcription factor binding
Source: PLoS One. 2017 Jul 13;12(7):e0179411. doi: 10.1371/journal.pone.0179411 (PMC5509100; doi:10.1371/journal.pone.0179411)
Supplement: S1 Dataset — (ZIP) [file pone.0179411.s002.zip › data.tables/E2F4_DNase.csv]

chr	coord	PIQ.GM.rep1	PIQ.GM.rep2	PIQ.K.rep1	PIQ.K.rep2
chr10	94673	-0.968664526388932	-0.88940096217363	-0.922378872608937	-0.974316012704434
chr10	111530	-0.892141641698474	-0.958066897256057	-0.850840917542743	-0.920771412249403
chr10	112815	-0.898327956203	-0.939102140115397	-0.988488788159268	-0.962842197112379
chr10	115739	-0.9057020230688	-0.908460817890546	-0.907618609121639	-0.966372832529632
chr10	121981	-0.75526589371957	-0.725458542976973	-0.717740423360191	-0.910017213931686
chr10	178737	-0.626378909853544	-0.789120939003198	-0.536524105879242	-0.475524359960435
chr10	180862	0.822827113399079	1.02074589327729	0.893727006183988	0.818870035667797
chr10	181310	0.701446740349786	1.12221504909178	1.09481019536111	0.97491175318376
chr10	181425	0.780427409924187	1.14261924217844	1.16360554580042	1.00091754601257
chr10	214955	-0.737445211829583	-0.880492534327416	-0.82040397213385	-0.712601142279601
chr10	264111	-0.879146391605349	-0.817580984227923	-0.927812146792969	-0.953275804851956
chr10	301402	-0.868133300023236	-0.891538601337118	-0.908102933896583	-0.931758537580739
chr10	302428	-0.866695848834749	-0.688610531222021	-0.744235630412871	-0.802855985406432
chr10	304220	-0.694671774711636	-0.739018324611927	-0.836438621417242	-0.897969546215132
chr10	325835	-0.552379997940239	-0.665445434938676	-0.519405690304626	-0.473270306359865
chr10	345997	0.511062922150492	-0.361357030908297	-0.689583062785142	-0.798132866134924
chr10	362598	-0.512732959490931	-0.496102248925888	-0.700333041045569	-0.968513242214923
chr10	375566	-0.378389860647879	-0.612759555432532	0.0650001429972922	-0.0235559976014406
chr10	390336	-0.647189866608404	-0.841123087092452	-0.986586798859512	-0.9324506610823
chr10	406468	-0.637741003874231	-0.666954124341798	-0.60136807144524	-0.780572004001899
chr10	415342	-0.476172717938002	-0.497804711858654	-0.699227382550569	-0.692674696782121
chr10	418721	-0.502101878779826	-0.682017003210958	-0.620248900628937	-0.810585931527169
chr10	422149	-0.609184746727043	-0.673383918659668	-0.492134507944889	-0.45509998075657
chr10	455327	-0.673330861059431	-0.418983606201269	-0.802301368248693	-0.843488402668568
chr10	457004	-0.761056595617429	-0.670434353963359	-0.659159944584078	-0.821198882831668
chr10	458284	0.0474423857543327	-0.0836760463291122	-0.835622052249902	-0.716315965761452
chr10	489832	-0.733585110298396	-0.862543058684976	-0.957341958237777	-0.823313632216131
chr10	527749	-0.632988707694805	-0.877103551412713	-0.824958905692355	-0.749595241662477
chr10	531050	-0.435883224116795	-0.376046232843923	-0.762448438413441	-0.915179758896135
chr10	531903	-0.717325732499877	-0.788901227058628	-0.835235783257079	-0.870392893440361
chr10	570234	-0.725737947682596	-0.562322071316369	-0.603627039071646	-0.729269419906166
chr10	603638	-0.524768533477673	-0.685028444438295	-0.624530287207585	-0.647887736471325
chr10	603712	-0.581681791265061	-0.706439780985968	-0.670440552653161	-0.622856586446457
chr10	603850	-0.620531512294504	-0.664142407979764	-0.518858235400152	-0.832697959318104
chr10	634658	-0.419916313746461	-0.756953080235407	-0.463495135511976	-0.630743871640265
chr10	648027	-0.0256879412403019	-0.611581080937737	-0.626367207198997	-0.741124266823791
chr10	681641	-0.359661542420908	-0.426068979762487	-0.404492330627226	-0.818696508293349
chr10	682845	-0.530779715804204	-0.635897743564221	-0.583912282739912	-0.74524392590176
chr10	686551	-0.634716442543143	-0.608430185578227	-0.72411701300034	-0.793672058277624
chr10	686587	-0.606748217066557	-0.580513458228834	-0.726896403186169	-0.879661883050919
chr10	686623	-0.595953261327516	-0.582996907721512	-0.795725343573906	-0.806958769055999
chr10	686641	-0.589174304751402	-0.647697121123946	-0.821233995515749	-0.911773882318794
chr10	686659	-0.620241402311587	-0.647300562179707	-0.724489645234263	-0.86326634911263
chr10	693252	-0.9389969752477	-0.749802393556838	-0.90824425059761	-0.864542919781115
chr10	693297	-0.972988145477843	-0.825222269400176	-0.954588087958465	-0.926388057090203
chr10	693880	-0.773816204004181	-0.806080514008712	-0.97872717521243	-0.810428098215317
chr10	722729	-0.640516152083885	-0.838728440468435	-0.92729587901345	-0.92938970820863
chr10	729937	-0.513244612421848	-0.648313547489883	-0.637882104263568	-0.547769380455152
chr10	735627	0.0794655881014885	-0.200574452584107	-0.347207636226504	-0.386563220408549
chr10	735812	0.148585726337952	-0.205782319961463	-0.378593389709638	-0.526866396431579
chr10	735873	0.190191572324579	-0.106378509599605	-0.460814482303343	-0.412354554442531
chr10	735891	0.107969665869056	-0.155649928054171	-0.360134580082532	-0.2883471678109
chr10	789434	-0.646780414870041	-0.85942133473783	-0.764904178594225	-0.800963811352198
chr10	816253	-0.876486542544473	-0.683416004335879	-0.595712714866645	-0.8364610119667
chr10	816348	-0.839324218544743	-0.579562309323165	-0.640175317435483	-0.741186201769021
chr10	821968	-0.809477926922313	-0.695360612502565	-0.691773689585123	-0.368884471782703
chr10	824610	-0.797183972867337	-0.613987737081598	-0.865772007687338	-0.581167050740136
chr10	827062	-0.70881887452986	-0.65941909960065	-0.664405193137374	-0.5941235706042
chr10	833898	-0.542033631883182	-0.830830085083687	-0.773396658835654	-0.400445725315393
chr10	887348	-0.628909196562945	-0.763938868685515	-0.644252073908005	-0.847765293689147
chr10	897908	-0.063072484287632	-0.132133693856142	-0.802267443032369	-0.720529217989151
chr10	929641	-0.800342827693226	-0.948183273239025	-0.896602791818419	-0.912374405889546
chr10	977526	0.9881582449644	1.50467751577753	1.55089407361964	0.736170971734527
chr10	985194	-0.525088558238682	-0.690362066387543	-0.692287208195925	-0.687845058833072
chr10	989413	-0.344545515433799	-0.530938309016613	-0.814121509249823	-0.866294156058583
chr10	1017656	-0.823501450619855	-0.801402122644895	-0.847351482214299	-0.58498646401007
chr10	1042198	-0.805246237009118	-0.843931420726779	-0.610721329249875	-0.709702349404628
chr10	1054247	-0.776718568956182	-0.965961846197384	-0.814329211805516	-0.866358019508368
chr10	1061744	-0.914748163703994	-0.894207489727217	-0.799401454175042	-0.659073178117264
chr10	1067191	-0.418617396861795	-0.669705700887512	-0.501925211390579	-0.505029660476739
chr10	1094214	-0.510195836092287	-0.420260415056682	-0.559006527031317	-0.551219803039064
chr10	1120490	-0.659283901836305	-0.674083315896675	-0.658130405185265	-0.638621483854365
chr10	1120542	-0.62575138972058	-0.655819609501474	-0.682029745120607	-0.831495265172614
chr10	1123412	-0.614471425307307	-0.729153823723675	-0.767120810438804	-0.738895874362053
chr10	1128234	-0.766550138988697	-0.873372091118142	-0.909558462202787	-0.818890419487865
chr10	1147681	-0.331737969346413	-0.673595604888448	-0.657881781310348	-0.662817746100318
chr10	1148484	-0.392500253655834	-0.615981165336015	-0.721704015006579	-0.790515053635905
chr10	1151542	-0.639781943761848	-0.728349585724529	-0.747986691178263	-0.863242570143094
chr10	1162673	-0.516268893794059	-0.81264284373582	-0.732661786979119	-0.848635083189903
chr10	1170013	-0.678487806437158	-0.773409394757998	-0.681611476714772	-0.605438256958239
chr10	1205045	-0.53618466933844	-0.519583876681583	0.0595942542601565	-0.362447403423929
chr10	1212213	-0.582960990029525	-0.689603140146572	-0.637702684817224	-0.731945973240133
chr10	1224765	-0.664911498600642	-0.591619732542604	-0.439112382274173	-0.508333242152448
chr10	1234676	-0.699442711847549	-0.730781278704252	-0.646963340819146	-0.839448470747106
chr10	1263073	-0.608530762810366	-0.467304883422127	-0.683629093237557	-0.60403624143942
chr10	1281255	-0.533563440528813	0.0197880295341718	-0.32652154765893	-0.462230577695045
chr10	1308782	-0.698362020389103	-0.664177687456936	-0.659017398516899	-0.673837551770335
chr10	1313593	-0.387350699055148	-0.433294999809623	-0.698860656527656	-0.748981570251327
chr10	1315696	-0.492152212122112	-0.786792377668014	-0.59823122639393	-0.826172145412908
chr10	1376358	-0.587093477624709	-0.81138357890596	-0.569888611665082	-0.705138121021108
chr10	1455183	-0.785755813279529	-0.797400726828983	-0.845880712726075	-0.754733323466908
chr10	1502029	-0.842874081477737	-0.942062156988444	-0.899264663752299	-0.827343756242667
chr10	1586810	-0.934869522192695	-0.708196858941379	-0.680414291181787	-0.593831241017927
chr10	1589063	-0.718165641523689	-0.812465254751763	-0.626910325914998	-0.902991096953369
chr10	1591157	-0.125643179101347	-0.362048554463906	-0.750896626800543	-0.558127868135674
chr10	1644292	-0.845091565234243	-0.650360826408904	-0.820861807746983	-0.885092042937362
chr10	1656043	-1	-0.857278036203936	-0.812434784196583	-0.632214825283551
chr10	1682203	-0.826959142521417	-0.804796877878423	-0.74732772094849	-0.922711103095475
chr10	1685073	-0.754877358058978	-0.678121099737241	-0.87284641926867	-0.756486149994593
chr10	1778839	-0.232865239303141	-0.270147808546706	-0.585990572273332	-0.7647207991083
chr10	1779592	0.429416658593081	0.694254261982679	-0.5590949524433	-0.802380091379456
chr10	1786406	-0.419938573887218	-0.641159595496945	-0.681354894113144	-0.806514478160683
chr10	1816643	-0.772061949321896	-0.851330160024248	-0.768585670848048	-0.88008243630539
chr10	1822198	-0.709637015454861	-0.850653291199623	-0.868378539653486	-0.779053322311311
chr10	1822226	-0.641670995621741	-0.883684424900126	-0.879867886753371	-0.757074757074287
chr10	1842279	-0.965607439902427	-0.935923934860848	-0.901882782599534	-0.945070359396293
chr10	1883406	-0.897728197854514	-0.873921760324184	-0.940327489983403	-0.97444553385059
chr10	1900290	-0.856141585686827	-0.864830641358898	-0.909282710870189	-0.862870394931194
chr10	1932240	-0.854343853301551	-0.884776696767872	-0.821924935668579	-0.984716326051594
chr10	1950692	-0.921117735870816	-0.902511180923402	-0.907824765113743	-0.974315119295105
chr10	1977360	-0.901385206903129	-0.907992791100918	-0.925747662920398	-0.996419123048974
chr10	1995635	-0.680002811317953	-0.878657069651036	-0.820910841566269	-0.943697509382964
chr10	2035311	-0.898155524466103	-0.836579397274742	-0.951949239299358	-0.780379591577706
chr10	2056886	-0.735700899974217	-0.849956234520458	-0.905404317270149	-0.917319152021587
chr10	2086127	-0.762588462898762	-0.813409751810613	-0.95073450032133	-0.607221681762851
chr10	2147131	-0.884022351923112	-0.676826647600092	-0.788177012530801	-0.938433088629844
chr10	2174650	-0.769447120095014	-0.91284375202498	-0.858599270848243	-0.978962281932472
chr10	2218163	-0.967287476345004	-0.926237080288435	-0.953946023307852	-0.977543798312874
chr10	2229164	-0.945174283071162	-0.906570568939801	-0.918621016176004	-0.834222478246547
chr10	2230182	-0.765428648313258	-0.872609469845312	-0.945366709622352	-0.883633423404167
chr10	2290009	-0.872862372990653	-0.795130653182648	-0.676028716929723	-0.828935040221616
chr10	2422439	-0.934516619429308	-0.933022450991318	-0.937980888363798	-0.989411856848975
chr10	2499647	-0.232526036792864	-0.834962079353814	-0.924431736431823	-0.914225332986794
chr10	2570413	-0.581792351965226	-0.886745810092664	-0.654412487798359	-0.949078097742318
chr10	2620419	-0.8210999265923	-0.807224389418194	-0.326059023654537	-0.585360889538045
chr10	2662311	-0.640142382415149	-0.954005558271338	-0.916163083325753	-0.651876853355746
chr10	2755524	-0.597487146304866	-0.720324243758734	-0.837555026018805	-0.80451870512693
chr10	2772566	-0.883955213897227	-0.898520754216571	-0.932115985195009	-0.796259362973398
chr10	2807242	-0.770194343517232	-0.722686296670375	-0.874916500906235	-0.734582420764625
chr10	2831363	-0.639550260318807	-0.873224333892792	-0.858612598387741	-0.878454402752735
chr10	2898403	-0.746092255571847	-0.980151233815473	-0.951115624462733	-0.913408935258123
chr10	2909881	-0.885272122544824	-0.725171110788005	-0.88398749333752	-0.918951618340369
chr10	2932299	-0.746550587211995	-0.775754792235615	-0.838584658992883	-0.865872492417365
chr10	2933750	-0.672413594956698	-0.760679919213378	-0.861650479344732	-0.839986337287065
chr10	2953569	-0.436546531553381	-0.55180785696248	-0.534157629647132	-0.729701804741221
chr10	2977990	-0.735344971091489	-0.737254497007334	-0.70817083270931	-0.6817409575747
chr10	2978343	-0.883785520227635	-0.710454179227894	-0.693328044416831	-0.774878077061838
chr10	2993414	-0.642478439206252	-0.485528436351633	-0.821188853999416	-0.879707781504027
chr10	3063293	-0.691290111384935	-0.755824903592455	-0.697221502978026	-0.929772732528504
chr10	3064913	-0.831232899223507	-0.886372757214319	-0.9321657450925	-0.899660328443299
chr10	3081375	-0.765819868577526	-0.883244030323553	-0.922169621562369	-0.832334366349226
chr10	3088212	-0.789984641138486	-0.4590119905443	1.46958664323338	1.28039755103797
chr10	3088233	-0.810674013217143	-0.395717923521375	1.44646472756022	1.14269290172101
chr10	3110163	-0.0204331248893386	0.402069582085001	0.620628498351993	0.0292924996884594
chr10	3111343	0.741571228799171	0.828840909491431	0.745795262995513	0.826684631269818
chr10	3112008	-0.387347040905925	-0.387648094632355	-0.616079173165161	-0.485431965597023
chr10	3119233	-0.514307698943071	-0.592191185114652	-0.761761640581506	-0.870876847308075
chr10	3122101	-0.551280211698549	-0.640456602119149	-0.78689830090882	-0.897157305641942
chr10	3123127	-0.485844987289115	-0.623422616375239	-0.426999837083961	-0.323929292840929
chr10	3128179	-0.624525541377114	-0.774983722915976	-0.791174099563295	-0.689388260012032
chr10	3143599	-0.921716508184574	-0.55709262134056	-0.737615218538914	-0.650600907163948
chr10	3146156	-0.707195487204507	-0.690692949810753	-0.924802381989931	-0.751649794022601
chr10	3151429	-0.6580806919058	-0.417230165888325	-0.573661077205504	-0.711445632779412
chr10	3185867	-0.591848323328203	-0.725119274583048	-0.807874815457227	-0.871922904030481
chr10	3189377	-0.881279832189826	-0.857167481520463	-0.837942087386672	-0.802526213879797
chr10	3190888	-0.830632621044688	-0.760096926215349	-0.794480559024323	-0.60733613125199
chr10	3195546	-0.956634303291373	-0.807056928573233	-0.827220625568689	-0.8310333192629
chr10	3204929	-0.637417609919222	-0.752889838834856	-0.512356511872584	-0.289446804345238
chr10	3215130	1.58217394059645	2.21644902667386	2.26879585327472	1.90929016723355
chr10	3215157	1.60141988841855	2.17074629615293	2.26366625801161	1.87739333244283
chr10	3264278	-0.738901602430066	-0.810902281761808	-0.570034108649991	-0.6209378551273
chr10	3285194	-0.848113359872374	-0.730496474648686	-0.80372921946081	-0.710185004174697
chr10	3326406	-0.551150324208667	-0.769996727353603	-0.872647655302381	-0.676791101410744
chr10	3362593	-0.856928723102011	-0.747239445053621	-0.825794616831362	-0.84717005778533
chr10	3362664	-0.837473846130237	-0.700982728856042	-0.755213696004584	-0.763124831841137
chr10	3372864	-0.670280703352331	-0.70570025346489	-0.969387016840302	-0.863734735571495
chr10	3382515	-0.641726188503731	-0.848410363438152	-0.862032787216962	-0.50538950585891
chr10	3407430	-0.675217718506272	-0.690192900324534	-0.545506746218683	-0.565562199667023
chr10	3449541	-0.821268336655095	-0.693084430631282	-0.817373054397596	-0.812736369661191
chr10	3455504	-0.897415231933599	-0.932580963548497	-0.902193818952515	-0.926417981412743
chr10	3459538	-0.533924724349699	-0.801296221727788	-0.607050254722121	-0.779189806259121
chr10	3461216	-0.802110260975348	-0.77028508803424	-0.828543315569487	-0.904271362812292
chr10	3465549	-0.775891542548732	-0.64367475772299	-0.710703884937005	-0.742844245298319
chr10	3507912	-0.814619206759737	-0.633403194444355	-0.68638821438941	-0.740706864695144
chr10	3509701	-0.765102993101488	-0.837973615705316	-0.689713035690281	-0.636843197423364
chr10	3509707	-0.755014782920608	-0.86384417160398	-0.70986635166991	-0.69475111837262
chr10	3512916	-0.598591946845814	-0.758613344724185	-0.824320613378364	-0.642054671901605
chr10	3518596	-0.744774964510833	-0.872928690543726	-0.714424268464887	-0.689946566514252
chr10	3627250	-0.273155002522378	-0.85577106909245	-0.809269430933411	-0.880385325374397
chr10	3674472	-0.7253750270283	-0.885604427281352	-0.822694774258415	-0.910361010165403
chr10	3699922	-0.613073949182216	-0.678024378966385	-0.742975525650298	-0.772785860929606
chr10	3711104	-0.102196891028357	-0.469258933153405	0.015883889172169	-0.259230688696872
chr10	3741243	-0.619066725952832	-0.925553639908871	-0.976649539107918	-0.776017588460888
chr10	3761685	-0.599270733591468	-0.60363110278161	-0.698666280414193	-0.619987168727468
chr10	3761799	-0.677073972686734	-0.640926840756364	-0.629522870397982	-0.866351620449122
chr10	3864067	-0.82049818540563	-0.846399742935345	-0.869138701586083	-0.829628500283679
chr10	3865006	-0.681739843514753	-0.919675852716684	-0.740246415803802	-0.791457796117897
chr10	3895329	-0.738019569476808	-0.711637183972505	-0.535997306372181	-0.407999219712335
chr10	3928479	-0.638670705273521	-0.753301997881182	-0.584361975231715	-0.464911827652956
chr10	4065157	-0.948399255695412	-0.902204276332082	-0.826215846894179	-0.925517749873205
chr10	4069809	-0.743246296827801	-0.788841007408822	-0.865301517835319	-0.768077619655947
chr10	4153550	-0.942762640427258	-0.923234252124536	-0.919023905359552	-0.84424798260068
chr10	4210218	-0.675483335175495	-0.852378909196352	-0.928560885763054	-0.857196992453631
chr10	4228275	-0.832885320447043	-0.894798490315731	-0.822009851410834	-0.988104054908887
chr10	4244250	-0.625926719223621	-0.847787204655062	-0.878065817473133	-0.8667502412892
chr10	4279602	-0.91427304940462	-0.961647121183642	-0.984433190075339	-0.768946481604451
chr10	4296403	-0.715054417247042	-0.793041767931495	-0.784289606922028	-0.815608635982725
chr10	4385401	-0.944349104230905	-0.887284129020589	-0.959371084795309	-0.869195965319203
chr10	4550373	-0.863381216971043	-0.947586629674941	-0.932814782068663	-0.949222326252297
chr10	4607973	-0.883205391188824	-0.906859337431392	-0.841454231778519	-0.791652959225692
chr10	4694857	-0.820418629857673	-0.6015500607399	-0.644658610843214	-0.88130539751955
chr10	4745428	-0.974797300191402	-0.943058147269124	-0.896904886418234	-0.827594406209418
chr10	4755995	-0.643107091580175	-0.753313308360165	-0.935632008630718	-0.970764685967324
chr10	4913905	-0.528551289506966	-0.909561842988503	-0.813807466186861	-0.634408509606711
chr10	4930371	-0.776531032616746	-0.910342982593874	-0.872958104801389	-0.698797072319326
chr10	5077776	-0.737951745408921	-0.889427416127709	-0.865307254528709	-0.911610635842168
chr10	5085179	-0.313061334322012	-0.803050593871418	-0.751418654685982	-0.712729334791014
chr10	5100316	-0.81506154764906	-0.859506059508274	-0.929594653784666	-0.848031722501819
chr10	5137706	-0.73116553640831	-0.858231018793248	-0.835518375184441	-1.0056543805891
chr10	5182807	-0.96997293745527	-0.94596227099106	-1	-0.951132394826762
chr10	5207552	-0.64245937228287	-0.915898878437773	-0.684386628529216	-0.91553113508491
chr10	5211306	-0.739015913502617	-0.962568060659011	-0.836309787999615	-0.673143597344992
chr10	5241299	-0.722861800717698	-0.764004093663082	-0.789802799171461	-0.891155542347349
chr10	5339751	-0.67060345959026	-0.734933054861406	-0.76449373417821	-0.68494648091902
chr10	5357912	-0.862316886530007	-0.980172867424216	-0.980761472311534	-0.995142130424279
chr10	5376713	-0.555170433351321	-0.876742092970249	-0.77201104565236	-0.673361483418269
chr10	5381668	-0.919663905794732	-0.851251475376762	-0.850873762077601	-0.916704090600467
chr10	5414315	-0.843521705762134	-0.750498328643437	-0.831892920023313	-0.882696074268794
chr10	5508153	-0.792956529494476	-0.662299462902474	-0.306790726864939	-0.690575207549162
chr10	5521891	0.301625486684553	-0.19688540563102	1.45068447934047	0.945798401935881
chr10	5530818	-0.536364036602206	-0.458099530045787	-0.106830648113758	-0.0989754796616433
chr10	5531062	-0.585478283041422	-0.612755019916837	-0.359865542632379	-0.621627397524449
chr10	5568347	-0.616525372891143	-0.640584922350314	-0.589233782568513	-0.626913416662408
chr10	5595572	-0.655129175838805	-0.636131709742395	-0.704987570550911	-0.611476424857351
chr10	5602551	-0.575799490099576	-0.628742366024965	0.291659473961365	-0.0853824330382817
chr10	5620408	-0.27062105845701	0.104581240591528	-0.807344842852977	-0.856552090782698
chr10	5635901	-0.909746206712499	-0.799521466380784	-0.820296097983599	-0.823352524843059
chr10	5643234	-0.86266808673516	-0.751652034128057	-0.928306292211589	-0.823207476619981
chr10	5654656	-0.637852170022499	-0.768139807403745	-0.70532975568931	-0.84936925787649
chr10	5666848	-0.870429583030339	-0.64354675792311	-0.664529432184501	-0.686211949320118
chr10	5679625	-0.931813696597629	-0.96019723319386	-0.791807239282833	-0.716311165580515
chr10	5681089	-0.956018734980809	-0.868210425668089	-0.841515950723541	-0.830179988452242
chr10	5683754	-0.922524232234291	-0.685633906210274	-0.718622336774698	-0.789465367822119
chr10	5688211	-0.300698696928208	-0.286901122068078	-0.433984035151862	-0.652645231032372
chr10	5726988	0.34402036501841	1.07804992001884	1.09877555496048	0.665385021142261
chr10	5734813	0.463795932073825	0.700953723655675	1.00224410419369	1.17231198822121
chr10	5855307	1.65121295439641	1.52086512518034	2.00877773246615	0.791529978121543
chr10	5855398	1.65324837329964	1.6258492652201	2.18840019682939	1.60200233320382
chr10	5855721	1.46892132961455	1.48171993151184	1.98579399191325	1.09164232125268
chr10	5882736	0.584077613955247	0.733668016266877	-0.687776891894031	-0.58946530859772
chr10	5884135	-0.699059560320016	-0.800456888403743	-0.852242086331149	-0.730305997128591
chr10	5884792	-0.974378264733143	-0.957802084217977	-0.929671288420161	-0.954814077356022
chr10	5885515	-0.76011180321978	-0.788755672631809	-0.78087128767691	-0.832328715994331
chr10	5886345	-0.67247590386587	-0.784917314277906	-0.834324603080023	-0.861657891845089
chr10	5905517	-0.779650249512296	-0.903094792070835	-0.843342221643828	-0.894518316410513
chr10	5931339	-0.60115797776875	0.104599062053162	-0.482253658878772	0.117378452980715
chr10	5932428	0.905270064370611	1.18701626570108	1.07797653614722	0.532347866709456
chr10	5985606	-0.687306354349181	-0.639563300308164	-0.143311532733873	-0.293340258491522
chr10	6097786	-0.920045029580059	-0.950725248295532	-0.99273257134827	-1.00006076428487
chr10	6117188	-0.8694815809541	-0.548230157844849	-0.487708101632392	-0.590133041121294
chr10	6119151	-0.612294140643655	-0.550252353918025	-0.705583268362517	-0.30406390043948
chr10	6162978	-0.754709637379874	-0.734473738000233	-0.531728918060222	-0.691501864966499
chr10	6163301	-0.647025010603301	-0.816505454074561	-0.678001769109897	-0.749073088901467
chr10	6163465	-0.670352612180207	-0.877197939236849	-0.888594139957102	-0.696242609885443
chr10	6175862	-0.669691609776818	-0.863771195935031	-0.586482797024393	-0.726112689776156
chr10	6187545	-0.15595961115175	-0.267345705960242	0.145196328053856	0.0065911030997968
chr10	6206115	0.0979300372229053	0.297817287576144	0.786648047530877	0.254497607763485
chr10	6215461	-0.620066209425203	-0.647392130222295	-0.904572449202308	-0.4817012032667
chr10	6215882	-0.759798757525432	-0.819669163146738	-0.731894275620372	-0.793452134390781
chr10	6220431	-0.868827785968518	-0.742441119588616	-0.842144049276951	-0.76701397582038
chr10	6223550	-0.973448166088089	-0.871194670582713	-0.883645338295524	-0.815249809230467
chr10	6238019	-0.671335829603219	-0.837365530662966	-0.769406021575598	-0.747770433301844
chr10	6243130	-0.350502982179766	0.455755999938712	-0.165119378146597	-0.427946749628429
chr10	6243348	-0.134146908160219	1.0217757898522	-0.163549948720223	-0.448807513120518
chr10	6243408	0.0208330820189388	1.17481351578918	-0.0740039821656623	-0.339324147226102
chr10	6243546	0.30783702297529	1.34159674041462	0.102669290067964	0.0461660622534109
chr10	6244707	1.24710334349772	1.34189941830625	1.79875965925025	1.19272812321211
chr10	6254153	-0.55281026788905	-0.677581888402034	-0.665766607672799	-0.749594736542347
chr10	6297659	-0.897423689189316	-0.806653361681508	-0.482776922834642	-0.796921971254115
chr10	6297941	-0.837771814099568	-0.76780297584354	-0.572866323102791	-0.652547360998655
chr10	6313369	-0.617659018622093	-0.702243426726271	-0.80180464587771	-0.635874000168459
chr10	6372323	-0.781501659302435	-0.719619778022665	-0.792143403281114	-0.863857863459641
chr10	6372356	-0.807345068202708	-0.68299111248607	-0.84840253995546	-0.653024876557098
chr10	6420322	-0.689853876260916	-0.889239710806875	-0.848824957071602	-0.933000599799333
chr10	6527964	-0.777532388204392	-0.910881794475104	-0.875920481448918	-0.850984649476946
chr10	6531545	-0.744610591381326	-0.772095597169099	-0.826727869950327	-0.989931910733191
chr10	6543445	-0.640569773690265	-0.883713501108783	-0.804687918333263	-0.755186105984905
chr10	6573358	-0.734642003564891	-0.723597089254056	-0.721667321208236	-0.814684539424351
chr10	6586978	-0.80619226911466	-0.931547822305805	-0.903289397513506	-0.807976311761691
chr10	6611942	-0.691670691450559	-0.641123770209362	-0.691486902287252	-0.79655032660623
chr10	6622491	0.407080832771265	0.90142564740374	0.998225121240366	0.942770097191087
chr10	6675700	-0.921882724965631	-0.976607021704198	-1	-1.00184351667687
chr10	6730910	-0.523741007041157	-0.59872880074622	-0.746576824641035	-0.780774758811366
chr10	6748262	-0.913459774839754	-1	-1	-1.00710085094569
chr10	6782166	-0.915373475427389	-0.894070103555423	-0.868150301643437	-0.74697731748495
chr10	6793692	-0.705684029707246	-0.716724697979709	-0.917918717925211	-0.978537054253927
chr10	6805208	-0.699719992991005	-0.925805004653162	-0.859124604516058	-0.830229725340026
chr10	6832723	-0.789772756331867	-0.802235695013021	-0.824913882468301	-0.682689086628645
chr10	6843197	-1	-0.981839360606695	-0.971048644308699	-0.97640097245394
chr10	6861799	-0.721861089882614	-0.889604293825533	-0.908420512997918	-0.876057734761511
chr10	6868828	-0.955659535663826	-0.96350993364297	-0.956217527597194	-0.904418820153217
chr10	6914318	-0.889162758690445	-0.868910959311984	-0.895007683290891	-0.941797361938949
chr10	6918421	-0.869124315499329	-0.783647081530007	-0.914628000706881	-0.925986471396076
chr10	6945186	-1	-0.986884730150992	-0.948379026101618	-0.992396683235739
chr10	6981820	-0.771012719444574	-0.775978539397663	-0.875458042269967	-0.865492614719478
chr10	7029064	-0.477085072288046	-0.817935120105221	-0.72529683121975	-0.599410415423209
chr10	7061925	-0.9023595307179	-0.950616447370969	-0.929848352234164	-0.941712606581721
chr10	7091511	-0.938447954573626	-0.809691447391236	-0.876325478931458	-0.976043546824121
chr10	7111854	-0.823689158107033	-0.788829860996746	-0.890875117245496	-0.655781548810942
chr10	7151143	-0.969463740281859	-0.933026608860548	-0.956896762440653	-0.90983426270995
chr10	7203376	-0.445180956474834	-0.608543747702665	-0.762717535167028	-0.885353975744411
chr10	7213820	-0.64529660116572	-0.787855167638562	-0.783559022046989	-0.937250540375949
chr10	7229088	-0.841133899087631	-0.865785895440896	-0.123083542160249	-0.211395350481965
chr10	7272748	-0.836631777908467	-0.886812070959407	-0.852982380732239	-0.914076760717387
chr10	7293481	-0.757542865890313	-0.762233376930296	-0.765888693114946	-0.743467822167797
chr10	7374872	-0.914853107798754	-0.90695741453188	-0.930975850626374	-0.931947643757554
chr10	7376939	-0.641731522416665	-0.574383513519897	-0.818377063341688	-0.691141574550728
chr10	7378519	-0.537514647826855	-0.854629532547887	-0.767983004221916	-0.849464936263095
chr10	7383173	-0.687116726555062	-0.765709200503394	-0.76622733749108	-0.599052692963585
chr10	7407131	-0.89310004663551	-0.833383808850162	-0.927353236088883	-0.898354318619096
chr10	7415247	-0.808966852659194	-0.767850535338763	-0.718324207204007	-0.847881144891335
chr10	7425233	-0.807060430821194	-0.84375850285644	-0.669391167270485	-0.640294830183711
chr10	7441089	-0.859179405577559	-0.883299705383997	-0.539343765442576	-0.533482826850752
chr10	7445372	-0.956140797402435	-0.869837130814096	-0.866769678335804	-0.987362131896474
chr10	7452356	-0.548243105105697	0.0663604221719874	-0.252672149746403	-0.106122591226604
chr10	7452427	-0.489076143929816	-0.0297450199120595	-0.119117259219923	0.175152346566294
chr10	7453725	-0.560335570048597	-0.0366645855655255	-0.608560625298092	-0.609686622014844
chr10	7498609	-0.708721375752628	-0.626502615625174	-0.774459861404824	-0.659373866330015
chr10	7543748	-0.647281822832653	-0.768439884458396	-0.894877807080708	-0.923019650652671
chr10	7550088	-0.13955567844195	-0.326542926015648	-0.831484590218146	-0.811123841531621
chr10	7630383	-0.778440209236587	-0.854227202642305	-0.865972010299218	-0.907956267955422
chr10	7638911	-0.769273585624697	-0.812563262728563	-0.778296283977456	-0.749146940983564
chr10	7673034	-0.673797142225903	-0.804231181671941	-0.909477619513017	-0.889644252469322
chr10	7673232	-0.734572546221475	-0.742140159110731	-0.899985174941202	-0.959725955491705
chr10	7717927	-0.834411622429047	-0.856997523005284	-0.927119908763494	-0.828896350000486
chr10	7778232	-1	-1	-0.85323428406917	-0.938027193900501
chr10	7784199	-0.938170367511764	-0.842535582560513	-0.860233646457051	-0.729452902238389
chr10	7784227	-0.94194558654787	-0.85556025588702	-0.802737598302384	-0.552452392343297
chr10	7826453	-0.906544583150776	-0.938105600267994	-0.969810756992833	-0.941723637697747
chr10	7830845	0.150748213314642	0.125609752249731	-0.165832640234719	0.03892494517178
chr10	7860467	0.591469154371188	1.26345223214615	1.23609558579133	1.33747281172494
chr10	7896624	-0.890713995656655	-0.840894618961612	-0.607536129695932	-0.313266551567042
chr10	7897813	-0.716426621158346	-0.930621575340583	-0.911944995944473	-0.849999574975198
chr10	7913683	-0.927426926866336	-0.894075412638699	-0.88367240200565	-0.877852920449464
chr10	7925863	-0.848977119866655	-0.869738519444354	-0.819240894975557	-0.675915355165087
chr10	7972063	-0.937103083226136	-0.912533157432973	-0.859492527753083	-0.984327222314677
chr10	8011200	-0.85976787201491	-0.899821592226155	-0.715983676517174	-0.952416769905574
chr10	8044316	-0.778494967528459	-0.83832128639116	-0.907801754534199	-0.939204545333093
chr10	8048241	-0.737840778367378	-0.917681743763939	-0.982919573371829	-0.90310526209545
chr10	8085247	-0.379000704104518	-0.464499806395137	-0.399960468627512	-0.443406201187362
chr10	8085656	0.0706028441168097	-0.454325156264222	-0.333362063991554	-0.413145990364812
chr10	8090927	0.492353621919886	-0.0337943152807754	-0.227243724513432	-0.837334815547659
chr10	8096476	0.0581481497962095	0.396174104585494	-0.203711163218005	-0.693406470649568
chr10	8096503	0.0136601083437686	0.405729109889633	-0.252956610505304	-0.510427583804331
chr10	8097178	-0.243229206870951	-0.109375263306568	-0.146513288327362	-0.66392079026595
chr10	8097597	-0.306741113643698	-0.111604353623385	-0.543534144624855	-0.578607799881135
chr10	8097937	-0.157047383068176	0.246663121549642	-0.582716496215044	-0.793514007440852
chr10	8115089	-0.787854115899891	-0.906566445759106	-0.86300118792867	-0.867524368015004
chr10	8122205	-0.913636269682357	-0.932334491288648	-0.900555716486022	-0.951094192526799
chr10	8137436	-0.899138340770491	-0.76213466224989	-0.867531178388997	-0.85373543545392
chr10	8145375	-0.486290498621217	-0.107430016455183	-0.602866315335473	-0.509295079282487
chr10	8179473	-0.691649256849028	-0.759280544482948	-0.729571258239561	-0.842480573286971
chr10	8193447	-0.724571371948038	-0.708182225435728	-0.84719482065279	-0.983212144895528
chr10	8223736	-0.461137215496915	-0.649160059252058	-0.754146534838449	-0.429276132758385
chr10	8231673	-0.833833804297405	-0.817049270580845	-0.884594060628716	-0.733578052649377
chr10	8234691	-0.865484199547735	-0.870291582159379	-0.920828116127271	-0.872052003903847
chr10	8277710	-0.942355033714419	-0.79116006761708	-0.0628861076275227	0.257918259779399
chr10	8408211	-0.25770423505187	-0.179698759983972	-0.793102876726162	-0.755366118936171
chr10	8418416	-0.91815237330209	-0.882942571404597	-0.850823103821658	-0.879532035304296
chr10	8465888	-0.840277225812623	-0.941951989122572	-0.9223158580804	-0.813311830524773
chr10	8514434	-0.660679145196522	-0.874134289991012	-0.861116680761631	-0.883905466801004
chr10	8550865	-0.769470175043334	-0.801447404628793	-0.889049158041201	-0.779964488244854
chr10	8571174	-0.856994408877183	-0.892925036809178	-0.922700026205259	-0.974206147593821
chr10	8656891	-0.877999816535582	-0.799044655071571	-0.930214557875755	-0.78441038560315
chr10	8784355	-0.751387575433982	-0.967056799209153	-0.941158613193559	-0.976484572173212
chr10	8794574	-0.659209914974636	-0.906062613366252	-0.682519915795547	-0.878854095378469
chr10	8799452	-0.94208399788111	-0.963976829273231	-0.970985037945387	-0.988762431118372
chr10	8864625	-0.88181507493973	-0.871393669045748	-0.892762164245053	-0.881181021520458
chr10	8926777	-0.848008913741369	-0.926144949776699	-0.886128904116272	-0.927256002913806
chr10	9024802	-0.871999683787709	-0.936164860670718	-0.984527079295966	-0.974808029505176
chr10	9058936	-0.548800651183767	-0.808850202422574	-0.872066287653315	-0.809244684101255
chr10	9061298	-0.722887888932382	-0.86709596184545	-0.925846868348543	-0.966092169246126
chr10	9098722	-0.931092967851651	-0.774630974642518	-0.935815579557886	-0.83119253874919
chr10	9225316	-0.969184376653072	-0.911491980929589	-0.912488909720522	-0.947486025868969
chr10	9225322	-0.972246513060812	-0.920512705078325	-0.896811561557869	-0.761801203288326
chr10	9248435	-0.818220895700861	-0.920632119545856	-0.808433628290796	-0.975503602088087
chr10	9294004	-0.870693511706302	-0.957328014640241	-0.936409904435426	-0.985326314832838
chr10	9330613	-0.885817661309102	-0.929317131632868	-0.945763387725519	-0.979470704111572
chr10	9432839	-0.615073556684546	-0.917318812626788	-0.883288938047946	-0.886121614002148
chr10	9443922	-0.865085802819649	-0.922953580648253	-0.843266103607005	-0.890990057651138
chr10	9448123	-0.960159912667805	-0.980719313606341	-0.97156643833341	-0.950049858556823
chr10	9675446	-0.916543739907633	-0.957588985909771	-0.849980775315189	-0.909688249672453
chr10	9713059	-0.899731803608926	-0.903076957866281	-0.842867119532524	-0.726607005902655
chr10	9877261	-0.855145827304341	-0.864341263251256	-0.944138640659348	-1.02390544042527
chr10	9984787	-0.693204485718152	-0.782830135515723	-0.885431310627802	-0.814094278557704
chr10	10049996	-0.428098650653452	-0.692567232299021	-0.883350138149312	-0.936252914903473
chr10	10130994	-0.772868126183044	-0.803104154510322	-0.931949853591025	-0.741944148317787
chr10	10238713	-0.942049670529669	-0.848945006538878	-0.964721064094069	-0.928948859888786
chr10	10337159	-0.755340274437042	-0.744335863965757	-0.897662943127609	-0.757307179536056
chr10	10352052	-0.847589974050829	-0.835735635542498	-0.889880383428666	-0.97041510906662
chr10	10481748	-0.812588880707029	-0.880578627256131	-0.887096864820439	-0.991950535119089
chr10	10539624	-0.837689336295174	-0.686453173760316	-0.768167808298997	-0.926021685804703
chr10	10539983	-0.7614930305735	-0.859693632337375	-0.879125392986651	-0.892965675957297
chr10	10574904	-0.912206692717988	-0.68778132974602	-0.858849623109991	-0.815938687164867
chr10	10579886	-0.602425094022841	-0.743473049362827	-0.878306881323604	-0.732697471089298
chr10	10609458	-0.412328268740983	-0.732358641996966	-0.846014670915603	-0.901551783396
chr10	10805642	-0.780911083216979	-0.669662910875372	-0.78681539825186	-0.853796426175909
chr10	10944892	-0.70275529670341	-0.824158380654526	-0.797686300240541	-0.806189738127703
chr10	11004590	-0.829246380327213	-0.859847844125918	-0.798839586138849	-0.952313339756753
chr10	11009503	-0.688978036290301	-0.809494501013921	-0.464887130664983	-0.755949102829966
chr10	11059637	0.265995013332971	0.657169528670966	-0.655769667309122	-0.250091013869241
chr10	11060183	0.455450367950485	0.473977910624471	-0.216933247268789	-0.245756033113355
chr10	11060278	0.147508481712755	0.316175275716433	-0.187529327650384	-0.573549686255349
chr10	11060469	-0.187876136877656	0.235573440601441	-0.413347783208872	-0.636932252585148
chr10	11060856	-0.820812739706971	-0.617190864267616	-0.831382046471655	-0.910023074689264
chr10	11089003	-0.766885359122052	-0.900105748361459	-0.89314438636811	-0.99062429700674
chr10	11091750	-0.583204006720803	-0.58532502086864	-0.879623624597813	-0.777636644621954
chr10	11150528	-0.669008857101385	-0.682105357438373	-0.823262442260125	-0.482058470817411
chr10	11207005	0.361538814613955	0.616644211584709	1.11747738696765	0.716704298625222
chr10	11207847	-0.387447788642534	-0.213464096160292	0.572716455549291	0.420211086273752
chr10	11207871	-0.241847825902053	0.0192201472104554	0.840873352255724	0.537476491416727
chr10	11291231	-0.857926348438468	-0.834930592711759	-0.694723260886579	-0.717112786970862
chr10	11343823	-0.518151850946115	-0.704993876132486	-0.713324173236688	-0.518270228878426
chr10	11369160	-0.795613983204076	-0.846798119288121	-0.892127519581159	-0.871329110767866
chr10	11395353	-0.479019708768576	-0.746823942845989	-0.558129612221465	-0.67129705000694
chr10	11402604	-0.71519043944973	-0.816972560409977	-0.901566070326295	-0.864477312988028
chr10	11429152	-0.752154651813268	-0.637680829862388	-0.698598588289647	-0.711059134529027
chr10	11444071	-0.840408614528547	-0.712244394679561	-0.644822925636809	-0.779760922842719
chr10	11475731	-0.709326727271561	-0.6173988883345	-0.615174709345454	-0.449876424020016
chr10	11475763	-0.69137673827334	-0.653532103859793	-0.481250611782048	-0.387570775132096
chr10	11482929	-0.190926468117277	-0.24410451952829	-0.584145139709761	-0.614953163690961
chr10	11484187	-0.87628707149855	-0.748275258662512	-0.24020252965351	-0.0876317876205632
chr10	11495195	-0.834797730058559	-0.846029260454741	-0.93963679212524	-0.951162955627007
chr10	11512155	-0.792319850672866	-0.735010473169685	-0.897844822573055	-0.784858164675802
chr10	11530178	-0.91415002344185	-0.962765923655682	-0.805334409455614	-0.989198988118147
chr10	11530319	-0.907755814759695	-0.978192743276338	-0.803758002847089	-0.72258152641266
chr10	11627574	-0.913721468092922	-0.875291575796028	-0.891531664072124	-0.866675286089735
chr10	11638536	-1	-0.965035511298208	-0.920947804183209	-1.02005121315767
chr10	11641934	-0.739644999911158	-0.919488516258231	-0.791123826942265	-0.865874130218899
chr10	11653415	-0.256116944720469	0.622879306177356	1.12998990465745	0.664845664327078
chr10	11653880	0.0101083627944422	0.476698783035103	1.22682227123453	1.03779214911332
chr10	11686815	-0.966681590458313	-0.929440117508422	-0.91890552183267	-0.93942889045974
chr10	11693778	-1	-1	-0.920936409475743	-0.940713901266882
chr10	11719121	-0.9182358447456	-0.900130527877625	-0.860696987014873	-0.85988904489046
chr10	11754625	-0.82935588389034	-0.585741920205378	-0.609560412756863	-0.780448795750143
chr10	11757347	-0.879800032942857	-0.697425003393929	-0.637774501193275	-0.770271495835232
chr10	11758314	-0.893200623459772	-0.686590633824396	-0.559874363322948	-0.440583040643354
chr10	11767034	-0.16322883711749	-0.521481822874812	-0.470562403710118	-0.652527089688218
chr10	11784332	1.25582135026369	1.23956345641946	1.83734627014667	1.42675260880682
chr10	11784693	0.779609727054661	0.904963317354837	1.07437427496948	0.301388180976853
chr10	11834152	-0.870680200472599	-0.940592077065391	-0.819380114515801	-0.911372543661597
chr10	11834643	-0.954830710419657	-0.934040572189871	-0.796622275626721	-0.676749557329133
chr10	11839478	-0.615975584978482	-0.622510967400853	-0.482663587149151	-0.744154307128058
chr10	11841678	-0.686958651426311	-0.673082491948538	-0.775974951565028	-0.825219767368679
chr10	11847812	-0.842781978635397	-0.758517175500056	-0.649072936611913	-0.764418950088542
chr10	11856757	-0.752829985965051	-0.89296589373872	-0.797472400527862	-0.748470964902412
chr10	11865304	-0.299847188208202	0.165511224142058	1.00074385579047	0.81995601857107
chr10	11865980	-0.459080225528083	-0.442316312588294	0.125916375958701	-0.223900721350382
chr10	11872885	-0.778856923667502	-0.786161168136798	-0.737961480548209	-0.606532100116281
chr10	11875849	-0.814536140130909	-0.863838057061984	-0.836615084906792	-0.944315119679004
chr10	11967982	-0.743051501716021	-0.756144595672058	-0.64272187068309	-0.857189365166852
chr10	11968522	-0.785852038839667	-0.742989029284296	-0.792864965306653	-0.730169704848736
chr10	11972543	-0.746928177520003	-0.924117856677811	-0.868696211661881	-0.984293196380658
chr10	11996742	-0.88924565998996	-0.853350176805435	-0.893986534536048	-0.837985467302181
chr10	12003070	-0.968607334137693	-0.912721578185161	-0.97741035883113	-0.95338651091602
chr10	12029663	-1	-0.966117816503093	-0.84816859204054	-0.936540282482241
chr10	12065441	-1	-0.943651156712898	-0.933759409279619	-0.973861943896658
chr10	12074639	-0.816110334752833	-0.911003398718933	-0.845045524967062	-0.949901501715426
chr10	12088076	-0.882203427970887	-0.950714281391498	-0.935763618265641	-0.928261214844992
chr10	12110698	1.45581257777835	1.9149345374123	2.19881710513318	1.56806131010303
chr10	12120722	-0.76986335062009	-0.814423545124952	-0.80516524566837	-0.945968437877232
chr10	12122575	-0.937793330559832	-0.903208007727527	-0.943188462165782	-1.00881122991644
chr10	12123645	-0.602084058201802	-0.78519215542134	-0.843588164422782	-0.796874489727997
chr10	12154081	-0.8007028126024	-0.835198356785041	-0.930587210746902	-0.902585972098501
chr10	12171362	1.24786336497695	1.6749979550743	1.90132444156915	0.978449488320281
chr10	12172060	0.0725506620916594	0.323710655432612	0.325742912034298	0.176200851004149
chr10	12186817	-0.913814059804219	-0.854321842501508	-0.89110917770679	-0.93385463279893
chr10	12215841	-0.693283299535032	-0.859981597056473	-0.915487999899427	-0.917384353019617
chr10	12217208	-0.866102610712049	-0.938859800508482	-0.946025964911402	-0.869280333018678
chr10	12222889	-0.755359461961945	-0.843913401671242	-0.825496881171099	-0.74717780474976
chr10	12224716	-0.677783196435361	-0.780260579688952	-0.893550295015283	-0.761202594583183
chr10	12238533	0.481246977454845	0.282340533878559	0.104978386999983	-0.15065433507882
chr10	12281909	-1	-1	-0.971536812873763	-0.983547988209758
chr10	12297929	-0.941757474820606	-0.930362369206901	-1.00124330830696	-1.00113216049887
chr10	12298065	-0.9433402399088	-0.969282009207011	-1	-0.968553007447897
chr10	12355729	-1	-0.919037745941944	-0.980743589587811	-0.936265839731042
chr10	12391121	0.796636148178313	1.60454194953227	1.06581884921505	0.696559532213718
chr10	12391441	0.280271743609468	1.46550403723135	1.26381985628858	1.18705488582022
chr10	12391452	0.311984616452139	1.49075025254003	1.1932546792759	0.996316760176691
chr10	12391526	0.156540445741197	1.36171642089055	1.06531563625754	0.620684589794444
chr10	12421727	-0.933826460559376	-0.909729151029064	-0.935590820063699	-0.952433420516739
chr10	12435818	-0.740901258178354	-0.780730455350161	-0.667230917642143	-0.717858377258977
chr10	12455257	-0.783829298339407	-0.746497004633311	-0.899691619925843	-0.830606395619382
chr10	12486060	-0.90130371436255	-0.851985761708943	-0.904309060113495	-0.980697504444644
chr10	12498668	-0.797788179016044	-0.846676133287221	-0.925498283422898	-0.941533036443146
chr10	12540189	-0.698522174780461	-0.883706016895623	-0.794228269195195	-0.910248988645314
chr10	12561106	-0.927623144823624	-0.982828856341488	-0.93847853061483	-0.988252085039328
chr10	12561232	-0.924745524755521	-0.987248692265703	-0.944495890648871	-0.967136483888036
chr10	12561609	-1	-1	-0.980447345912475	-0.994437301384101
chr10	12561658	-1	-1	-0.980367331053645	-1.0063841578036
chr10	12561881	-1	-0.981730875995997	-0.983514080419818	-1
chr10	12565779	-0.967101529602461	-0.944411586894196	-0.883270943801655	-0.970718511036672
chr10	12599104	-0.650253895465906	-0.673904270910036	-0.793042743824327	-0.732522748740806
chr10	12615300	0.108331946613391	-0.618216460058098	-0.750053662583286	-0.642386046606217
chr10	12618719	-0.69208968872763	-0.673904163277855	-0.872999446820318	-0.863031615466502
chr10	12658856	-0.754974130455832	-0.631335409058748	-0.870328075929877	-0.729349813673119
chr10	12671134	-0.739095668143318	-0.799637356779806	-0.894629445549176	-0.872031409319024
chr10	12680993	-0.75844326551057	-0.728463121540136	-0.815725863800777	-0.840529780122791
chr10	12689602	-0.813521233165258	-0.814072876015415	-0.769163939019674	-1.00991404651375
chr10	12731070	-0.972211253865486	-0.812309295728228	-0.923280855277484	-0.660683682706826
chr10	12771539	-0.816338518984482	-0.766302579226424	-0.722789095484816	-0.812408405892371
chr10	12773196	-0.272719154851592	-0.463497073025765	-0.825827374458079	-0.72153917350955
chr10	12774509	-0.845776000451126	-0.983214484554392	-0.947443183052284	-0.874199658698821
chr10	12788756	-0.874285087362748	-0.697323352357164	-0.726076649704249	-0.804653899024466
chr10	12801115	-0.904208788755766	-0.864196404976576	-0.864451413063317	-0.893859460326925
chr10	12810451	-0.6154461225805	-0.561042585453077	-0.755155461903335	-0.967185778117756
chr10	12845925	-0.801183964880254	-0.549209666995669	-0.71687867725887	-0.363013314822356
chr10	12848085	-0.648150339778205	-0.616699243582037	-0.747491518928818	-0.781375492880964
chr10	12857486	-0.787526821383026	-0.655284997843656	-0.869254914002656	-0.879876217510287
chr10	12861253	-0.821336087956159	-0.680542959410362	-0.71323448506849	-0.799775168496847
chr10	12948353	-0.530304114221658	-0.477343158896521	-0.650870366681167	-0.803876760259189
chr10	12949534	-0.714966411072225	-0.817143866601936	-0.92451458410217	-0.873143456353593
chr10	12971808	-0.676016736208985	-0.924737636425883	-0.715419621841075	-0.743708992798017
chr10	12974746	-0.783901120153951	-0.924668654518896	-0.828485202593756	-0.750471458534753
chr10	13002386	-0.729356661676458	-0.831553247538706	-0.759409055674544	-0.635430159863454
chr10	13028694	-0.972707134668281	-0.964441971394018	-0.942487295511579	-0.825931424672363
chr10	13043806	-0.575861462891858	-0.18733735943454	0.172282212965789	0.216224575420947
chr10	13043817	-0.620871436971499	-0.283616321497143	0.299004294737806	0.485027958171076
chr10	13056363	-0.85764567815071	-0.877525946321223	-0.961093323576073	-0.892114806251282
chr10	13069613	-0.83169510924603	-0.818966710348261	-0.867270528446802	-0.977699598460265
chr10	13080174	-0.680481789100121	-0.825452750558327	-0.874468311927707	-0.829435984750334
chr10	13084389	-0.735326461823018	-0.837090222302572	-0.795016912386822	-0.485430784686098
chr10	13084822	-1	-1	-0.983999894893103	-0.944226055306102
chr10	13094275	-0.894048805203468	-0.812846362965334	-0.909396274683908	-0.867619989460533
chr10	13099059	-0.706023544989684	-0.876504839085619	-0.740076464766182	-1.01506824954951
chr10	13108765	-0.84948112260215	-0.777484762382366	-0.544598261528329	-0.264975187978604
chr10	13138850	-0.558267028899422	-0.704696566507883	-0.884715358888332	-0.727577981366376
chr10	13183812	-0.616886863341406	-0.879362922891567	-0.89650637045369	-0.781475893061702
chr10	13194368	-0.860850798446135	-0.952924741048658	-0.907977719560181	-0.957993474405298
chr10	13204107	0.00989529527831405	-0.373883445961355	-0.312646318157963	-0.184586719765672
chr10	13213011	-0.571819151443199	-0.875881673257498	-0.848987144573851	-0.822246039545478
chr10	13225224	-0.604929313133559	-0.722711914707087	-0.853329516909007	-0.870197455208922
chr10	13269644	-0.82883251728697	-0.827283042404572	-0.883728115764436	-0.93036420144729
chr10	13279564	-0.934361646178135	-0.882511968316838	-0.902064594112346	-0.852846369692188
chr10	13283201	-0.969456816595597	-0.855568540805916	-0.878053720197295	-0.837231762716056
chr10	13301615	-0.94253490547468	-0.854352187655122	-0.951794884542907	-0.957820712129954
chr10	13318551	-1	-0.914011852224745	-0.896095804380436	-0.964567588904843
chr10	13330082	0.219788937640266	0.369819362798767	-0.842388656077224	-0.904817400986846
chr10	13342024	0.371613694781771	1.26224577099217	1.09254540187444	0.59555864421387
chr10	13344338	1.27277856576527	1.7111994447963	1.75514352952235	0.920557250869445
chr10	13349132	-0.84582015118802	-0.907920068126078	-0.831045657160195	-0.910003807853427
chr10	13353080	-0.814118757196178	-0.807739882042843	-0.835435025167263	-0.658278170441964
chr10	13355458	-0.945151029498482	-0.933623899566361	-0.894907711179781	-1.00054266920626
chr10	13358406	-0.972906617334463	-0.908471744643759	-0.768402057774996	-0.932378561921595
chr10	13389493	0.764569103729718	1.14165673884531	1.15988895718155	0.955632066498877
chr10	13389503	0.769208221670407	1.1284068624455	1.09441032339651	0.738202286877057
chr10	13389603	0.792348494569419	1.21484808212916	1.16691259484948	0.760996066239199
chr10	13425598	-0.880006192532917	-0.662334642735339	-0.57704448419494	-0.642687604748653
chr10	13455290	-0.751433218132053	-0.856539752201422	-0.837353753892073	-0.882167606772054
chr10	13474002	-0.923137928484987	-0.895065805664575	-0.843330797782977	-0.800286438015574
chr10	13482611	0.712090688458136	0.940739777882168	0.936163786755936	1.08944569997273
chr10	13497948	-0.621091699750052	-0.651646607231538	-0.600581792362795	-0.657681314305275
chr10	13506537	-0.879731746732057	-0.776575931685218	-0.762841611533017	-0.96542606052932
chr10	13528305	-0.956908809847018	-0.904451332784093	-0.88681948366124	-0.904000461427508
chr10	13548836	-0.910927233739475	-0.805753499035184	-0.840536461831631	-0.844955605501435
chr10	13571047	0.531616550597558	0.571737562038263	1.53446800413932	1.1588932121174
chr10	13629052	1.49408180072883	1.81185916794797	1.41000422800397	0.62482592929367
chr10	13629246	0.3967126957285	0.884697585880144	0.425794940530832	-0.170741010465521
chr10	13629420	-0.142729507484713	0.0768891869441181	-0.299240565864025	-0.715977841009699
chr10	13630479	-0.969067926121785	-0.877655425685187	-0.844464880381868	-0.775280327024504
chr10	13660395	-0.858056469377931	-0.887110989327853	-0.914963127559272	-0.919668921370096
chr10	13681859	-0.643698582272919	-0.682132557053959	-0.734042917778895	-0.791484642889763
chr10	13713994	-0.621038369449408	-0.661224001787065	-0.757063454552375	-0.673849216133323
chr10	13725352	-0.854865006165731	-0.883343739131415	-0.708431306928751	-0.924617315043386
chr10	13732415	0.0320037400510083	0.21357436707936	-0.822606672054979	-0.70780326985353
chr10	13815917	-0.716347932402402	-0.729522558119511	-0.75980960724754	-0.868411564423564
chr10	13822229	-0.785430301158913	-0.889919998296874	-0.896638209615446	-0.968999904456476
chr10	13832151	-0.728981209924955	-0.651824810031629	-0.726640094691242	-0.739216210018585
chr10	13878478	-0.858508909517786	-0.852277359844034	-0.841058286937558	-0.815911600779964
chr10	13912911	-0.304563638809534	-0.356256843715193	-0.654649789250448	-0.654741611748773
chr10	14004784	-0.640124525635274	-0.861832051982837	-0.908617749070247	-0.813420471430365
chr10	14048259	-0.835442097033682	-0.691442111571982	-0.797442180483788	-0.901884029859689
chr10	14054498	-0.706936242899774	-0.76631785008367	-0.799250569126449	-0.835383380085371
chr10	14077313	-0.89366944701191	-0.954696460682132	-0.968731864130057	-0.969379821028462
chr10	14102314	-0.872551975337127	-0.892210995130948	-0.858467726073296	-0.872042691693639
chr10	14236523	-0.969093486658153	-0.972502903019437	-0.917943221383301	-0.926278388437019
chr10	14261797	-0.894641940282301	-0.720256255507633	-0.82461687036972	-0.851935819010882
chr10	14383927	-0.814459572138724	-0.863705714445989	-0.937172629177813	-0.942899184343271
chr10	14490744	-0.790758374881762	-0.807201199589101	-0.879583409040325	-0.9792540458925
chr10	14508945	-0.89741101120215	-0.793300008603952	-0.677106312211282	-0.854069958637255
chr10	14518788	-0.790492264310279	-0.929455967461718	-0.926957940897842	-0.976801604607966
chr10	14576318	-0.818683109753746	-0.840573647888164	-0.826951265410203	-0.68669359416299
chr10	14602421	-0.0244421772093115	-0.461450149389639	-0.777635286899587	-0.883542203158774
chr10	14625463	-0.114168982930446	0.38714963602264	-0.731157226159265	-0.567612506989418
chr10	14629392	-0.864842715338693	-0.859653703983089	-0.907523647834719	-0.92246393717424
chr10	14646335	0.116047769161034	0.710446768365957	1.13438364247847	0.880113587031237
chr10	14646437	0.183665817901553	0.691335231711539	1.20176468042785	1.0919369649428
chr10	14646452	0.0891898769102164	0.70812585766665	1.15710660903214	1.00718859311231
chr10	14653426	-0.861051132995937	-0.91002862033541	-0.848930070718532	-0.947413442072705
chr10	14695744	-0.272263994888662	-0.223605575712563	-0.566517196982505	-0.801102555961315
chr10	14719533	-0.919812368670638	-0.981075875464005	-0.716685545621425	-0.879602061584422
chr10	14728430	-0.455459172777264	-0.596278691308655	-0.864770319392534	-0.716123259017824
chr10	14792513	-0.755186421433743	-0.808789993693534	-0.870469000947281	-0.93445537545112
chr10	14814121	-0.889611945319709	-0.895955677315835	-0.863149004983209	-0.843653567227403
chr10	14852149	-0.874314586113595	-0.882570825104843	-0.81737798252531	-1.002462190593
chr10	14862493	-0.960972350451569	-0.936999663342539	-0.819117750551295	-0.985777620220646
chr10	14862634	-0.847306229324785	-0.952986814067423	-0.608988309409348	-0.920547986476074
chr10	14877852	-0.901884848092172	-0.960249307495644	-0.936191573117656	-0.830397214623554
chr10	14880257	1.96273944088788	2.0207266355033	2.09805084779377	1.60367345063614
chr10	14880295	1.88498124833442	1.96825886569586	2.09317059642637	1.58138924637049
chr10	14881022	0.0898829446724225	0.438529943607318	0.167835726458391	0.352720529651172
chr10	14885693	-0.397550960272844	-0.721876213431292	-0.728872022503734	-0.489865732559921
chr10	14920907	1.89953653270582	1.92017060329815	2.10721480112138	1.06578628187122
chr10	14921341	0.435632967105037	0.43116375501981	0.147663010447688	-0.240198120267134
chr10	14971305	-0.968973181918076	-0.922790026263423	-0.971101762497938	-0.967548609515929
chr10	14984891	-0.835255878476291	-0.611948753524023	-0.767859520040242	-0.842133633216022
chr10	14996336	0.848473259269973	1.35442738202713	1.17705690794022	0.875509506374453
chr10	15017601	-0.939274436871276	-0.964363340385664	-0.944000335336446	-0.863208964047127
chr10	15025724	-0.899071502368	-0.940446814582133	-0.914045698998816	-0.85397300332154
chr10	15032414	-0.90940738426829	-0.930136336816633	-0.926674764355685	-0.998832933133687
chr10	15032797	-0.854351428522446	-0.974399978768374	-0.726349550488512	-0.981810531873894
chr10	15054881	-0.600607280755677	-0.911574723195093	-0.852105493001571	-0.74869020914272
chr10	15056005	-0.409975537447681	-0.708204762511941	-0.944223950473604	-0.910141904378999
chr10	15066912	-0.645668123099761	-0.64130603289701	-0.683517955126752	-0.866808977190853
chr10	15130396	0.225703152078525	0.54058126495223	0.224248724918971	-0.177170011772401
chr10	15161615	-0.787360091262451	-0.793058452471152	-0.784586454079109	-0.960231368973399
chr10	15185623	-1	-0.876372006099618	-1	-0.878002230763356
chr10	15198665	-0.931374534936062	-0.800656357823268	-0.896480204818748	-0.973266101007559
chr10	15222093	-0.92091243282859	-0.894181067125727	-0.893365843587827	-0.913082358805253
chr10	15241013	-1	-0.862178089578727	-0.863912423166848	-0.885453018719695
chr10	15250722	-0.404174104349134	-0.263494006129134	-0.687046924803067	-0.877915248110102
chr10	15252022	0.68304657811758	0.317799545665007	0.750102595096903	0.232298585564305
chr10	15266196	-0.671120776892553	-0.665670984052636	-0.694937141739878	-0.744341004391408
chr10	15385410	-0.540892198059077	-0.583464840977656	-0.867278715846465	-0.671998966924402
chr10	15387299	-0.491428661249883	-0.819389738048542	-0.35625611247932	-0.425405554580366
chr10	15423006	-0.680703433849547	-0.863411218197089	-0.847845486534144	-0.91805272921071
chr10	15429958	-0.896132444428137	-0.944161164914924	-0.906940392475995	-0.963804201366254
chr10	15453951	-0.835773671093418	-0.896861839808778	-0.951603947071914	-0.951210151495909
chr10	15468194	-0.901017705244499	-0.911154343634721	-0.91525452785501	-0.923709776784763
chr10	15469045	-0.6531743061615	-0.860113468627193	-0.791225187756158	-0.546682327979455
chr10	15473789	-0.7754792685952	-0.853494535404327	-0.881070477432527	-0.940292036619387
chr10	15478066	-0.721946715897981	-0.948337790828917	-0.893237311777988	-0.899129250154276
chr10	15481744	-0.584330200809722	-0.813921231212059	0.56532590863206	0.521041404320824
chr10	15521345	-0.76788988965054	-0.923663340802259	-0.9240031376929	-0.776387884986571
chr10	15566035	-0.768999150297581	-0.781248674133591	-0.771904434924274	-0.786677323506905
chr10	15574320	-0.683406702637491	-0.87424280201727	-0.764004156974126	-0.937697465686305
chr10	15576992	-1	-0.847039767179459	-0.947217253918514	-0.849896656570128
chr10	15601830	-1	-0.955161714590987	-0.905909519758497	-0.781399875528058
chr10	15680893	-0.757745445917949	-0.832480860050509	-0.93445127000357	-0.778093648662837
chr10	15742637	-0.597128791130677	-0.847517882009087	-0.901253533856882	-0.870400435685326
chr10	15760687	-0.750282452691057	-0.556866194882124	-0.689694607728272	-0.843996491813008
chr10	15761421	-0.656212673051881	-0.501394216939674	-0.691201027838693	-0.874954699347365
chr10	15763891	-0.659046538405685	-0.879281049830672	-0.714093312018328	-0.769529990985775
chr10	15766924	-0.630932416739735	-0.750607329983614	-0.659345667074975	-0.744583075705525
chr10	15970744	-0.877067021609288	-0.878873562836858	-0.852173421202383	-0.927553815264976
chr10	16086695	-0.753867403726501	-0.967517541920569	-0.90102719204853	-0.993587188831852
chr10	16153445	-0.722359193923872	-0.69224842596733	-0.765142628153084	-0.913983980631448
chr10	16175744	-0.824093761367943	-0.859070410107845	-0.969402957684701	-0.971117135067541
chr10	16185952	-0.715754553804341	-0.771245659883225	-0.710580297893907	-0.787315563202437
chr10	16225490	-0.883522820468667	-0.945525521894175	-0.958570047993798	-0.8198135189187
chr10	16254045	-0.959313364969452	-0.818487901110642	-0.905591799891218	-0.914779513370425
chr10	16281883	-0.898493911020436	-0.917409598062563	-0.912907124376076	-0.997286082498419
chr10	16337157	-1	-0.966950446007769	-0.879559818088318	-0.963749184339587
chr10	16408959	-0.697167097636064	-0.898492281525855	-0.792402564548567	-0.841243417438528
chr10	16428186	-1	-0.961338893056	-0.949237887135013	-0.900694047963607
chr10	16451331	-0.912817744139376	-0.84010339882025	-0.984017352273808	-0.953897394589944
chr10	16465352	-0.847944547609349	-0.795619660332101	-0.811340425101754	-0.748631217908336
chr10	16478935	1.20171227717658	1.5234471831753	1.60334286348189	1.41189255456702
chr10	16484536	-0.801223025804863	-0.958460341322462	-0.957331313193751	-0.974785402709928
chr10	16583950	-0.87850208442482	-0.874359898296229	-0.945611259228078	-0.945304760319271
chr10	16591929	-0.668346679698357	-0.702787129292844	-0.852990658287431	-0.577767042044829
chr10	16620059	-0.713319051445234	-0.857445822366201	-0.715164488559614	-0.722999397079677
chr10	16640305	-0.902186793789808	-0.762973802023635	-0.887920559157391	-0.866589443897829
chr10	16680747	-0.561951643684043	-0.803827391766033	-0.884798963177255	-0.836160154985514
chr10	16776460	-0.365023136821763	-0.935233451820001	-0.844652674345242	-0.90831458182643
chr10	16809935	-0.832963092167834	-0.924940141244837	-0.835420521843784	-0.851717755806493
chr10	16841836	0.388956276132888	-0.06277122467319	-0.894146238274813	-0.761091406347327
chr10	16906389	-0.691809607746099	-0.872139259307962	-0.909046461646316	-0.899976446220294
chr10	16911564	-0.68603586297128	-0.876195512927587	-0.927480851204662	-0.942443727159287
chr10	16915488	-0.735159956242448	-0.978010294939344	-0.960721869300319	-0.873416495545792
chr10	17094045	-0.907356583061881	-0.882923769582969	-0.481487664182416	-0.19675748460972
chr10	17270730	-0.333352898031888	0.411108357997488	1.09934077599466	0.46874100054105
chr10	17272346	0.999496725199576	1.02370804092698	1.25278669930621	0.91059196101864
chr10	17272838	0.842689910380555	0.553334388876378	0.441626803566983	0.334198738405101
chr10	17332968	-0.79310900807538	-0.982738501093573	-0.859513713288435	-0.888444984280701
chr10	17390913	-0.460556038214299	-0.728687413025144	0.891799037912877	0.913237944758915
chr10	17392455	-0.771761905995599	-0.839956447716795	-0.868198336529216	-0.944316020786142
chr10	17395936	-0.699388317540899	-0.874954996469313	-0.811410537422433	-0.727562833685176
chr10	17429443	-0.848556198635957	-0.851551979777322	-0.731943701744049	-0.688304062572854
chr10	17451776	-0.951922381194452	-0.864715376574463	-0.871007647786008	-0.962738275230344
chr10	17467817	-0.914503353208926	-0.879333523286482	0.876141319915727	0.652262098932756
chr10	17495807	-0.206692912623423	-0.171315827084729	0.579837474837786	-0.0118928602126381
chr10	17501894	-0.93073844771565	-0.863353918002476	-0.804536143907181	-0.869551303211803
chr10	17529776	-1	-1	-0.987226148061931	-1.01415219724638
chr10	17541042	-1	-1	-0.965274834194941	-0.932796415509866
chr10	17554861	-0.710413483370836	-0.80257094432278	-0.695146174019751	-0.875969504057297
chr10	17575301	-0.936514296957285	-0.928741878612324	-0.883949085643006	-1.0131254528186
chr10	17589254	-0.672717954793718	-0.764218857001307	-0.802997270246185	-0.888309653932052
chr10	17622270	-1	-0.93628232999219	-0.796571886154155	-0.944463258477939
chr10	17659043	0.0738482283753105	0.450686707781894	0.527200150742454	0.151338248437252
chr10	17664306	-0.916069659367366	-0.86348004568844	-0.889084882208149	-0.697312007678206
chr10	17664679	-0.857029995542647	-0.957283300947578	-0.85993556577867	-0.929182691655601
chr10	17671018	-1	-1	-1	-1
chr10	17671145	-1	-1	-1	-1
chr10	17671194	-1	-1	-1	-0.997230773386625
chr10	17671243	-1	-1	-1	-0.994699400089471
chr10	17690386	-0.897205406255688	-0.875849612942547	-0.911293047697211	-0.925468008428938
chr10	17715997	-0.768246798355327	-0.780123865899631	0.200813094278604	0.511170868470945
chr10	17776295	-0.969384216182968	-0.853983461621999	-0.896646692131259	-0.891184479232954
chr10	17790963	-0.899661180920892	-1	-0.958152424564355	-0.936904137968368
chr10	17856941	-0.930917829953954	-0.963309709777702	-0.948612855466158	-0.966019931890032
chr10	17955080	-0.894265590997896	-0.905287530653379	-0.953270762659738	-0.956899632556971
chr10	18037930	-0.892933331513332	-0.958731665596961	-0.948894245649173	-1.02612474269544
chr10	18103927	-0.971679099756593	-0.960072116199588	-0.939790942103532	-0.90518433407056
chr10	18201993	-0.93985921037618	-0.848895491437261	-0.959590659717102	-0.980361863608068
chr10	18244427	-0.670341935186654	-0.777912569334382	-0.744123944781766	-0.675825848717737
chr10	18276870	-1	-0.697768496655049	-0.873467166184886	-0.653815796907109
chr10	18429588	-0.607675107770264	-0.532058680598458	-0.670072445141922	-0.708712771576463
chr10	18430016	-0.780321891858138	-0.558209782943823	-0.740715030832003	-0.830988139217924
chr10	18430157	-0.880609205545696	-0.458309774227426	-0.638111038113449	-0.812769316127218
chr10	18437691	-0.785529537341518	-0.913618108238664	-0.889081984325057	-0.944228310336462
chr10	18521918	-0.842077916013865	-0.945889823592878	-0.943609351462782	-0.995498184396672
chr10	18540707	-0.877574048755944	-0.875352413283747	-0.960308423303049	-0.880999090038046
chr10	18542760	-0.680751192169269	-0.832292683089177	-0.842971044099303	-0.868993107148552
chr10	18549683	-0.454014606180385	-0.688961624309585	-0.629123442994626	-0.871677603842898
chr10	18555721	-1	-0.864174220098509	-0.943641852115905	-0.939979842701112
chr10	18556602	-0.91589070352004	-0.944989598842538	-0.925158853244611	-0.972764578072632
chr10	18588346	-0.703666023617702	-0.854454437858258	-0.87225336784959	-0.850311256889593
chr10	18607923	-1	-0.984600241995599	-0.98818055617767	-1
chr10	18687933	-0.45940033711094	-0.752834882485773	-0.87934272541192	-0.902567066395548
chr10	18721667	-0.883970578108937	-0.937407017278752	-0.963683744632716	-0.943712218194316
chr10	18729366	-0.722526522434323	-0.907601688664879	-0.902942724532955	-0.919663358850122
chr10	18729974	-0.784442079438014	-0.752410904765598	-0.858426554410291	-0.786521439754178
chr10	18733471	-0.580094228193301	-0.881121473114851	-0.894414688955382	-0.860348749381415
chr10	18749587	-0.925076949633608	-0.983093994953926	-0.915590862654023	-0.969642101090397
chr10	18763126	-0.768411378249869	-0.69707817582835	-0.827198575967002	-0.710459326695743
chr10	18775997	-0.841416138520955	-0.871798361748775	-0.837890670179753	-0.751034437938918
chr10	18780280	-0.921781943502806	-0.918030671449218	-0.836206588284462	-0.864217521373895
chr10	18791101	-1	-0.945377227226617	-0.924730832358916	-0.923552659722737
chr10	18821370	-0.860298710253465	-0.96493339027992	-0.941059754978095	-0.975930287588166
chr10	18833332	-0.764126253100691	-0.809624120132683	-0.826234962270512	-0.877319494969516
chr10	18835999	-0.653229744047357	-0.880823516659968	-0.882447854580467	-0.782472398136032
chr10	18886466	-0.85790465231004	-0.836146481550883	-0.932562071234573	-1.0291634413045
chr10	18999174	-0.910188859138302	-0.621722745477042	-0.475003361202609	-0.639655208262392
chr10	18999702	-0.650380989422252	-0.748138875848396	-0.702691426679185	-0.853579936829709
chr10	19004614	-0.969499003252149	-0.856286462205435	-0.886615690659369	-0.843313172974378
chr10	19169556	-1	-0.865665848606158	-0.869074206177001	-0.966669399796455
chr10	19169656	-1	-0.872077051593974	-0.915366297486185	-0.915862292155295
chr10	19240352	-0.828362128637774	-0.913047657134533	-0.867510747712154	-0.986773489420832
chr10	19295319	-0.707905428898558	-0.854189850636085	-0.927241438415922	-0.931725375536639
chr10	19314789	-0.939360898862971	-0.846840801749332	-0.951689622557764	-0.951844579155531
chr10	19352734	-0.934382258187565	-0.971633113944799	-0.889283360620737	-1.00799913468187
chr10	19412456	-0.610283077280988	-0.781360426915225	-0.862449636509235	-0.934875574515451
chr10	19454711	-0.966649849874651	-0.895873182299938	-0.9109244079958	-0.93141325799253
chr10	19500389	-0.891766060880405	-0.94424279047753	-0.955836306131779	-0.928569446137582
chr10	19513174	-1	-0.979179623718859	-0.992428624958353	-0.980269354131347
chr10	19593086	-0.89555610617642	-0.955537201041975	-0.956317695578442	-0.924280806933975
chr10	19598758	-0.967073519720009	-0.908951355037031	-1	-0.910870303863831
chr10	19746877	-0.903464882410962	-0.967755831160372	-0.938301269221645	-0.963626632224472
chr10	19779432	-0.863238039838197	-0.852406683161922	-0.937697197162843	-0.958847292224184
chr10	19950572	-0.85149782230543	-0.988383235626009	-0.979555026436625	-0.91610675778676
chr10	20013179	-0.913853400278265	-0.888294028017122	-0.800018621297746	-0.566362661560496
chr10	20104720	-0.808713125103665	-0.633963832441691	-0.692931508020135	-0.81255718825596
chr10	20106911	-0.754980764967957	-0.745465008803945	-0.867887639388952	-0.902480974665798
chr10	20109476	-0.909288123759447	-0.938502693529909	-0.961287385203661	-0.964197942756402
chr10	20114845	-0.660787511350767	-0.779115714952952	-0.88072580911476	-0.958759789611305
chr10	20124614	-0.75663266771336	-0.810445345210095	-0.890511147230453	-0.770806904223323
chr10	20134387	-0.923366382002762	-0.789907088944083	-0.897380508734943	-0.893495827319865
chr10	20199363	-0.937013149549569	-0.820564332007062	-0.989247879918532	-0.752750416783033
chr10	20251821	-0.887351533885555	-0.916148049860312	-0.906348854216882	-0.969786593324956
chr10	20351255	-1	-1	-0.869059118625104	-0.955000614630827
chr10	20591290	-0.836564633966915	-0.930180134269769	-0.895247560805646	-0.967303690858583
chr10	20638881	-0.707797944241925	-0.950029474671424	-0.922502971793574	-0.905754161551851
chr10	20671080	-0.895422491845171	-0.869056257438656	-0.977010736999482	-1.00675891212637
chr10	20736553	-0.724524332566692	-0.724101561886684	-0.82842007284223	-0.823711123598249
chr10	20774419	-0.707510655010733	-0.920313667547838	-0.774236199157722	-0.909532388635977
chr10	20998347	-0.894968388955139	-0.981421811814249	-0.966935444404818	-0.96394252247266
chr10	21061675	-0.747078290408181	-0.946797839691747	-0.929557847435101	-0.955621908118456
chr10	21114353	-0.963752536852522	-0.863682937516808	-0.928569781698093	-0.960606695323432
chr10	21143193	-0.896421681202832	-0.943835801651367	-0.954331775597931	-0.897721778016065
chr10	21415830	-0.87717153245231	-0.885591742750523	-0.937091526799577	-0.997557659603883
chr10	21462315	-0.586960862935593	-0.511490583990456	-0.198006528631477	-0.53886079834688
chr10	21462855	-0.732697935689061	-0.161620463739015	0.486772992748813	-0.143845435155527
chr10	21463694	-0.74992827938624	-0.45305274671857	0.0851446787246513	-0.527522748418321
chr10	21505352	-0.760916308313782	-0.927828817331863	-0.886925649092205	-0.815718344772789
chr10	21524127	-0.962272492161607	-0.827662542096027	-0.922779028905742	-0.918341746525575
chr10	21547119	-0.916127369037809	-0.89509537631718	-0.883163990434946	-0.825918410613015
chr10	21567137	-0.906013532412906	-0.775777539924217	-0.78936086387662	-0.867142577559095
chr10	21584721	-0.73878059402502	-0.703969031380647	-0.835650375295469	-0.879561875504967
chr10	21666168	-0.975026361511075	-0.986293634169772	-0.821620714364889	-0.949444891305848
chr10	21699962	-0.846561918445044	-1	-0.848553219543834	-0.768314371316919
chr10	21719686	-1	-1	-1	-1
chr10	21755362	-0.923450261491495	-0.986252123079189	-0.964654637805476	-0.96133327205974
chr10	21782941	-0.506207864730962	-0.506427019399959	-0.635357509608622	-0.708660909173214
chr10	21785848	0.358335615986742	0.660873069016397	0.964663031700263	0.298085631256228
chr10	21789444	-0.00510638770183647	0.130320142331342	-0.799708945807896	-0.670841260671707
chr10	21789547	0.0514921048882614	-0.162370442510601	-0.7435330347483	-0.433441444895211
chr10	21798779	-0.414700235014962	-0.692384077347707	-0.553485567984384	-0.742450716398985
chr10	21799044	-0.656342007708075	-0.728280679065278	-0.493457826722612	-0.805668046943742
chr10	21815098	-0.157772445545554	0.686296604835011	1.55800787607579	1.17170132236403
chr10	21816003	-0.497549180965447	-0.0238182728380123	0.121300033303071	-0.326194555608336
chr10	21816095	-0.342008101703646	0.31678215335003	0.3798016150493	0.533139659426666
chr10	21816171	-0.358887367840542	0.519125892277496	0.493096857196952	0.806665992820843
chr10	21823476	0.133654609873468	0.772653881362148	0.884264714123051	0.370442355328485
chr10	21823836	-0.297956120298573	0.156522249049953	0.815552314786613	0.440535293493397
chr10	21828470	-0.921418036417021	-0.968019414288744	-0.797062339252867	-1.02576672870667
chr10	21879544	-0.941446513797417	-0.962289099355432	-0.93512848981244	-0.926740285670442
chr10	21936632	-0.934673584500848	-0.891645312934525	-0.796946764510302	-0.938605420137963
chr10	22018964	-0.881157875160603	-0.806837470772446	-0.902463659224151	-0.836417026614052
chr10	22037411	-0.350704212772573	-0.723495269071747	-0.571181715155489	-0.893470059150582
chr10	22039480	-0.398160705551101	-0.611542044253709	-0.616618800294237	-0.765906152209182
chr10	22040810	-0.784865741844182	-0.785484656058226	-0.621900329098594	-0.736366871620547
chr10	22044111	-0.907865732111713	-0.853280299670513	-0.927068144553765	-0.95015461827404
chr10	22082971	-0.941442117665258	-0.865935862790534	-0.954647420426006	-0.975133758800171
chr10	22086589	-0.879894803050928	-0.920413741904803	-0.565237150767738	-0.287094040114528
chr10	22156450	-0.783080595766111	-0.794701255543978	-0.787579913615739	-0.802566531477809
chr10	22200015	-0.933207183202913	-0.966336302266607	-0.922514913139287	-0.882326980782133
chr10	22200023	-0.925226405291641	-0.973039084942602	-0.946243109498557	-0.999652119814834
chr10	22230111	-0.816435135680943	-0.93494296786226	-0.936818151043784	-0.964389077315362
chr10	22264452	-0.920177486785725	-0.918891567695251	-0.854387566739609	-0.888827405421132
chr10	22292292	-0.358376350068839	1.06370301007893	0.858740786689467	0.6558719868614
chr10	22292527	1.04445864969933	1.7170231363554	1.55948313838701	0.975236330806827
chr10	22292728	1.08324898956523	1.66190038882803	1.70432376484843	1.46192912304941
chr10	22387531	-0.636463147811129	-0.702331990005872	-0.730025185796279	-0.858580664789163
chr10	22496954	-0.882010740971428	-0.916542830521405	-0.854712334964141	-0.805967783041638
chr10	22521673	-0.771734466830391	-0.817526297909441	-0.845672651358867	-0.767232568916292
chr10	22540979	0.41204331526124	1.05351547153202	-0.85714662935096	-0.928608035474234
chr10	22548077	-0.850875123208647	-0.7994923560282	-0.868268502321678	-0.802297829903173
chr10	22574242	-0.33417751670859	-0.775654252988929	-0.93983717127342	-0.845560689880375
chr10	22575773	-0.595038862849826	-0.834306388299639	-0.874185892290289	-0.88011681306116
chr10	22590478	-0.470246626414625	-0.730764036805494	-0.804207854395916	-0.626445691244169
chr10	22605220	0.87594672134646	0.939536400835954	0.932306031419001	1.21235480739155
chr10	22609552	0.790313572006992	0.328518096879984	0.432460940961395	0.25280743182935
chr10	22610203	1.04209795543897	0.496612336482205	1.31961019686312	0.908440936504118
chr10	22610296	1.03522364409103	0.412318690781987	1.10108432942341	0.781745328537833
chr10	22623511	-0.419972715686918	-0.643790952414075	-0.371940102643071	-0.813981233266531
chr10	22623672	-0.560611760679849	-0.65238740815165	-0.369661012561769	-0.734209224698146
chr10	22624040	0.0422889664061965	-0.220373670403552	-0.343252861782469	-0.861176837610139
chr10	22624918	0.332799822924381	-0.145754007398079	-0.554619134751964	-0.860452640808708
chr10	22625432	0.471590138552985	0.256165897622804	-0.506973464032534	-0.855923386839441
chr10	22629909	0.726173444151217	0.5938189673973	1.44900621832272	0.927194393518194
chr10	22630480	-0.0988938594259198	-0.311291164742775	0.48159131680567	0.174329098697655
chr10	22725683	0.494197632254394	0.555180978816248	-0.806376492078738	-0.754841441818314
chr10	22726151	0.712515216908625	0.903995933418328	-0.835889327825103	-0.760241107795265
chr10	22726224	0.606880651319979	0.803045553813331	-0.923239133708723	-0.860076652263942
chr10	22726427	0.199961848993141	0.319635901621033	-0.904517990486591	-0.807537586565682
chr10	22726537	0.61914668636401	0.658653987598018	-0.92219981028834	-0.867593028084119
chr10	22726781	0.356006102056545	0.423521497319301	-0.849386196403601	-0.729403049751361
chr10	22726871	0.0928124957723056	0.27042573004208	-0.905173746699324	-0.858386397544279
chr10	22733573	-0.809336811111604	-0.744637758570935	-0.899903916302125	-0.866925677789412
chr10	22783063	-0.727233670007464	-0.753222771275615	-0.461093766765884	-0.695200289985268
chr10	22837885	-1	-0.90535003754152	-0.908085809802451	-0.881413470290476
chr10	22838672	-0.80615312368808	-0.931301511644897	-0.802390981320795	-0.924091527095156
chr10	22890224	0.635628080104238	0.463613611282445	-0.619831938013917	-0.766523176078665
chr10	22897281	-0.666015235945361	-0.723020912312372	-0.831835958214828	-0.806896574807654
chr10	23003575	1.11975869107071	1.58179063442738	1.58058342147182	1.45609492622801
chr10	23003751	1.063968401831	1.43837803301306	1.19644315551446	0.584205496787622
chr10	23185323	-0.851614365988294	-0.962463185846272	-1	-0.911826613224005
chr10	23225153	-0.854769640594945	-0.859343487058013	-0.957178298234654	-0.895294311594989
chr10	23362213	-0.854551405333639	-0.8605108050421	-0.859833871636447	-0.921312201341748
chr10	23445832	-0.830006474455894	-0.769566722383761	-0.905936317468318	-0.838117221282608
chr10	23462893	-0.595546601740965	-0.324794529613931	-0.441369486707231	-0.614860622498243
chr10	23463490	-0.882348105464775	-0.669493367034714	-0.650459703875267	-0.78968086031019
chr10	23482185	-0.457339634578075	-0.621554855483721	-0.633607899654456	-0.721683735853835
chr10	23484117	-0.177932815748213	-0.529145854976933	-0.646643496408073	-0.826163608155809
chr10	23521853	-0.879180657717031	-1	-0.831058802237802	-0.950311274595097
chr10	23553102	-0.761835987965256	-0.914587296607655	-0.805805835498532	-0.879919640494825
chr10	23564767	-0.74583621841722	-0.80454395792176	-0.736216895384524	-0.892506873694656
chr10	23588820	-0.809281973183765	-0.949491053426892	-0.960572661853073	-1.03080018416738
chr10	23611617	-0.945174575012891	-0.893464507955381	-0.907351200965846	-0.86129695550444
chr10	23627705	-0.532852626880832	-0.66943594423477	-0.957801521750824	-0.958276792399308
chr10	23632782	-0.699463255294971	-0.515120464997195	-0.63455025530265	-0.788642101707629
chr10	23633032	-0.596186288727525	-0.450415453257769	-0.390667265385829	-0.685229672649045
chr10	23633261	-0.330453781165652	-0.294383812834951	-0.495915315637465	-0.324976952845808
chr10	23727231	-0.596450468663181	-0.685717440359554	-0.733905930360138	-0.92086255778754
chr10	23727381	-0.0757604280823528	-0.159834089402241	-0.406623281086398	-0.657317040558181
chr10	23727746	1.61367563059751	1.62736470114406	1.60712510807416	1.22624848869459
chr10	23887910	-0.807587947927245	-0.853661572370727	-0.981361785298608	-0.999643406585831
chr10	23977544	-0.731099476561166	-0.782589984768658	-0.778162893050135	-0.850334951859687
chr10	23984277	-0.724081628052214	-0.635260331441411	-0.688211316148401	-0.79688183384882
chr10	24125621	-0.973160532321408	-0.930924068142765	-0.93334050713276	-0.889249368298864
chr10	24471254	-0.904136579856166	-0.907274737660814	-0.935009324113058	-0.970575803250812
chr10	24533537	-0.736962885584292	-0.917930136287551	-0.981897323980976	-0.925654033380113
chr10	24540811	-0.59335910918542	-0.757440187997555	-0.759454353723231	-0.907005021605518
chr10	24542746	-0.637453127020374	-0.709400120700879	-0.93764730360334	-0.816171904729117
chr10	24549576	-0.868875747252825	-0.887987510802321	-0.916816860885027	-0.948658472756162
chr10	24610364	-0.845864967454832	-0.892242187656958	-0.972120236300587	-0.93524171008681
chr10	24650672	-0.805721797693434	-0.966621782979594	-0.943077795209197	-0.92284252245521
chr10	24658207	-0.579591231718608	-0.766113545468108	-0.760319578662344	-0.721217133303736
chr10	24713132	-0.581326829811791	-0.716397687304947	-0.763490655907588	-0.910175053348279
chr10	24788956	-0.786732438866122	-0.555449445073732	-0.77601871600977	-0.692028503362062
chr10	24802647	-0.970583867442261	-0.878379405727734	-0.931705489639996	-0.9392087973976
chr10	24844964	-0.831656930858481	-0.798578025971372	-0.41493970155796	-0.61447829385154
chr10	24869579	-0.790937694259824	-0.981637495357493	-0.907331460333741	-0.947718749225249
chr10	24946537	-0.974982625419364	-1	-0.98626983214011	-0.996464809371624
chr10	25005464	-0.518318684443972	-0.70340544772378	-0.158686978570763	0.07201148047791
chr10	25012394	-0.150985200918292	0.725977530913841	0.521055773920043	0.622002145012801
chr10	25013297	0.575998461839434	1.04617525294881	0.989145369092316	0.937285929432941
chr10	25034921	-0.959313364969452	-0.812839639535574	-0.967569237866075	-0.937571648256599
chr10	25049087	-0.86801904793338	-0.915566712399925	-0.94329146029651	-0.789943833923736
chr10	25054892	-0.913163904110356	-0.952674022277791	-0.938864112237365	-0.981823528863157
chr10	25093285	-0.5762657906995	-0.857952247167291	-0.715172551433688	-0.844701066020871
chr10	25110201	-0.627245755274659	-0.801941510561893	-0.723348789411166	-0.927239310641738
chr10	25132020	-0.918246362554349	-0.82462301267065	-0.791057080236003	-0.916818386205676
chr10	25139463	-0.683376099836736	-0.837513651247093	-0.853589202871563	-0.889631302267582
chr10	25149212	-1	-0.891479933270234	-0.944161648842555	-0.889583558430738
chr10	25214216	-0.940206960598909	-1	-0.989318525798715	-0.948631308133048
chr10	25233479	-0.821039842899501	-0.933904734744814	-0.482230016549949	-0.796514827380112
chr10	25241286	0.272795894171828	0.771965394005942	1.02451953979353	0.741779835875459
chr10	25241519	0.456213464409667	1.0138077542243	1.16834108605463	0.847249549965499
chr10	25241537	0.509815891775301	0.935047438648165	1.23122548423749	0.965053669733642
chr10	25241651	0.635677133166923	0.94092061862752	1.21538745143797	0.439329294684407
chr10	25306777	-0.887534085194158	-0.810815706566754	-0.727622786975216	-0.385340010794287
chr10	25371357	-0.587246118245928	-0.888477967884225	-0.752511988235698	-0.784662054314436
chr10	25377412	-0.626176826470678	-0.815088737327824	-0.807003266218161	-0.902982936560817
chr10	25386655	-0.84165609387389	-0.810044573675687	-0.948084870445152	-0.86012865263424
chr10	25393052	-0.889213553956197	-0.893252145517939	-0.611645069766074	-0.949059363957914
chr10	25402474	0.384738615114105	0.137668020249239	0.216844156277938	-0.12405875917516
chr10	25413660	-0.914161408637738	-0.94439437643293	-0.96340765541807	-0.966406239958605
chr10	25463900	-0.27245971079035	-0.778059583911694	0.263928126574069	0.0589068259564176
chr10	25464782	-0.692977506137377	-0.674513194814315	-0.66787308801833	-0.766356271877624
chr10	25501419	-0.87272400942964	-0.864635407700048	-0.897144446084118	-0.915071347702847
chr10	25525339	-1	-0.882390490923992	-0.949230182124103	-0.985410237292144
chr10	25662224	-0.918666992315079	-0.949217841958366	-0.951723507990688	-0.969414252771026
chr10	25810036	-0.887237948735439	-0.974848415018559	-1	-0.988536089135061
chr10	25819017	-0.738038333238427	-0.872866662849822	-0.827184518078969	-0.678870270910375
chr10	25854898	-0.9025944843082	-0.923733975734463	-0.719171598123954	-0.865579828365446
chr10	25904640	-0.757499093180418	-0.808430615648832	-0.900964199505549	-0.970251511014851
chr10	25978442	-0.669113079112132	-0.750576632368262	-0.857671314973004	-0.77634505037205
chr10	26044939	-0.856854730688642	-0.899209012518341	-0.982856751563039	-0.97284937894075
chr10	26062280	-0.919989874316779	-1	-0.94595269866432	-1.01183032454345
chr10	26158289	-0.728959002036392	-0.879328854216855	-0.858752954460865	-0.872219224816713
chr10	26164774	-0.0871213991047728	-0.159137871539821	-0.44013392895661	-0.515994777136638
chr10	26223485	-0.812298504866904	-0.538868939495454	-0.726154170799492	-0.659727598198607
chr10	26402320	-0.841121267959333	-0.845522346575884	-0.979418610604742	-0.960125436717798
chr10	26432027	-0.928581267103748	-0.959636671825846	-0.993554056817581	-0.971057367113091
chr10	26504129	-0.32821921198027	-0.54054788214059	-0.594282624719861	-0.858353447583248
chr10	26505015	0.146049743897148	-0.227401853380509	-0.451574218161166	-0.78777722116201
chr10	26505068	0.287559462376747	-0.180097811481624	-0.567028647765459	-0.557537338993243
chr10	26506704	-0.144823076423106	-0.334236018985939	-0.493449545750622	-0.742091976236035
chr10	26506808	-0.0111740668844404	-0.392641490294998	-0.397627421605568	-0.75940861781409
chr10	26543350	-0.829906721389086	-0.679806361722415	-0.825944124339112	-0.963023828805331
chr10	26601716	-1	-0.863191388590384	-0.852229029279891	-0.804767435538569
chr10	26625462	-0.750103344163081	-0.700241967817002	-0.924422038145488	-0.958076286912937
chr10	26702036	-0.826663292210778	-0.830894786733681	-0.932610368262529	-0.876005640777085
chr10	26704869	-0.748782328512251	-0.817126093064182	-0.888550372503131	-0.921751582033304
chr10	26767012	-0.669842904558536	-0.738237756812042	-0.804985427209436	-0.947408617728394
chr10	26767270	-0.585668391749926	-0.756018640327842	-0.735485284287622	-0.656738511008099
chr10	26796328	-0.903411448202199	-0.862511492148832	-0.928161114712384	-1.00266668373612
chr10	26808576	-0.766726428636745	-0.895064286792208	-0.861581463599086	-0.959417918842226
chr10	26812581	-0.794903809136028	-0.677145828647087	-0.834776679662262	-0.934283644509709
chr10	26882707	-0.734997555927826	-0.441387572905536	-0.80673759854631	-0.814127670880149
chr10	26898501	-0.931713255887258	-0.930087121046951	-0.803750297070748	-0.921526183754504
chr10	26911216	0.227668881790673	0.123648133288962	-0.13211083483238	-0.557319053771272
chr10	26916492	-0.291545924224025	-0.73398278693663	-0.456535318423834	-0.738020038874958
chr10	26941832	-0.97379832016424	-0.80457593687814	-0.82735720314798	-0.785005725004361
chr10	26956586	-0.968179899933437	-0.943254002432274	-0.847327604910443	-0.881672782404305
chr10	26977032	-0.866305090779038	-0.94377049216572	-0.866044066667084	-0.928747962829251
chr10	26986173	1.07683504477819	1.05254575405963	0.990278396640671	0.198326386478057
chr10	27010664	-0.775474644029501	-0.724910908562411	-0.910758905296932	-0.856270852368815
chr10	27030028	-0.925086287628145	-0.862830681436728	-0.843900818628785	-0.718991617151314
chr10	27089837	-0.963150750448232	-0.885971630991901	-0.941565907772811	-0.990045855948925
chr10	27104742	-0.850994144618944	-0.93721665573621	-0.924980841008222	-0.942271673015222
chr10	27114357	-0.974609203506358	-0.898911382384032	-0.990983828260656	-1.01587187056472
chr10	27158058	-0.972707134668281	-0.943551444423698	-0.928244245881285	-0.760176882199274
chr10	27201269	0.0768055217781602	-0.537621261339513	-0.714545242753315	-0.820043549263018
chr10	27220268	-0.34261732278106	0.144994756962066	-0.448558238874479	-0.322839915060627
chr10	27255272	-1	-0.98037289095117	-0.986885085708968	-0.995145598530067
chr10	27263545	-0.883419308697467	-0.939413772202653	-0.821494794609962	-1.00680090045252
chr10	27328150	-0.96413483994505	-1	-0.973473944302063	-0.97636370664764
chr10	27388910	0.00546109350280204	0.808232372624549	0.359758631610907	0.542283626548596
chr10	27389202	1.09801374269655	1.56211668484271	1.37199909385212	0.890706588198605
chr10	27417740	-0.860714784852937	-0.924970883210277	-0.866827922215743	-0.981028439148003
chr10	27443068	1.15056928319882	0.806176560369634	0.759681490806297	0.750284758545166
chr10	27443201	1.1935113959718	0.987837807209081	0.740208316786306	0.236511828610931
chr10	27444295	1.03700805082639	1.44349343562924	1.65022314987547	1.40903951195885
chr10	27444366	0.951098344468929	1.38508555764696	1.54034671041957	0.647097026416514
chr10	27480444	-0.949510183302706	-0.84499108062044	-0.852173324323104	-0.764867754609458
chr10	27522688	-0.935538001290197	-0.889187578415064	-0.899219681898001	-0.814507759370735
chr10	27529362	0.49678883230237	0.9889939686644	0.571479849366361	0.236405315310462
chr10	27547765	-0.21979900985152	-0.434030235711431	-0.750756114845099	-0.66610482786556
chr10	27585110	-0.950476334818754	-1	-1	-0.978917287679367
chr10	27585236	-0.91049980681386	-1	-1	-0.977243207297835
chr10	27585461	-0.901897456708127	-1	-0.98042232612041	-0.942780126332129
chr10	27585510	-0.913286780899269	-1	-0.987226346858716	-0.950359655071195
chr10	27674852	-0.930566110440541	-0.956602210106335	-0.986928193771775	-0.990215452672646
chr10	27724941	-0.810008797231851	-0.939350971010692	-0.923816284158852	-1.00330670235946
chr10	27780600	-0.684631340249929	-0.923153617409797	-0.940423056245651	-0.98715647075386
chr10	27907680	-0.53652823269591	-0.805919301168223	-0.765520308943378	-0.645083530998069
chr10	27991716	-0.460185997428928	-0.823476796887016	-0.867401577849132	-0.752146281069306
chr10	27996474	-0.771801851158118	-0.84781021427647	-0.928278133164001	-0.970751742944207
chr10	28030233	-0.687218598269781	-0.875933614723848	-0.852005294138144	-0.897488756177016
chr10	28031663	0.0313758944746813	0.192683232142421	-0.117798438579516	-0.53685143486162
chr10	28034542	-0.526674962981981	-0.734045777483268	-0.700297194706529	-0.958731955303545
chr10	28035187	-0.705095563781279	-0.483255684804528	-0.750122931643004	-0.807844402614044
chr10	28076396	-0.78226561820752	-0.801624637122139	-0.747198575307797	-0.94350238834382
chr10	28205005	-0.729681103622793	-0.937296269162439	-0.914259488661756	-0.840168586004797
chr10	28219241	-0.923651904013059	-0.947901882433703	-0.907734798000041	-0.973129018432045
chr10	28278705	-0.89665373350958	-0.930980907866954	-0.917413522004979	-0.937614447412522
chr10	28287363	-0.79268209313388	-0.694679430016825	-0.811758740117438	-0.748708050374007
chr10	28287429	-0.758071505209883	-0.72088850870009	-0.772400445400178	-0.747111368978176
chr10	28364016	-0.788486919185361	-0.864270355111504	-0.775966328138142	-0.698340506363923
chr10	28456398	-0.773198246557754	-0.879424819079342	-0.765713351398817	-0.876544719756699
chr10	28476103	-0.655748014679495	-0.774179686449723	-0.826382336394867	-0.974837715408217
chr10	28478259	-0.920400381661064	-0.948998662315413	-0.942772810862536	-0.907794342136243
chr10	28590493	-0.848349906082561	-0.864287361514953	-0.806189580480896	-0.894887189754175
chr10	28604723	-0.921002119648294	-0.872524635191348	-0.909293590734214	-0.816640189777183
chr10	28625341	-0.857321462361149	-0.9312382530998	-0.985219059730316	-0.967030748966235
chr10	28646275	-0.716257466079353	-0.850751233116179	-0.792679474982363	-0.656883309556264
chr10	28693863	-0.907286559832973	-0.96868782396093	-0.999827426225523	-0.957958310847954
chr10	28701290	-0.70151448794598	-0.894387611178664	-0.915426453937216	-0.966857180500804
chr10	28727296	-0.825388285752269	-0.872269059761233	-0.806359998904729	-0.643680601707463
chr10	28731277	-0.746199687299089	-0.782463060796562	-0.853670529499433	-0.772285924136245
chr10	28820866	-0.579103423524196	-0.463045921015194	-0.634141278368163	-0.782040603107153
chr10	28822103	0.743551688472757	1.07637743206573	1.3887380667033	0.902276791608013
chr10	28822701	-0.326742953243657	0.554509699918588	0.792195313930536	0.705310018612991
chr10	28903078	-0.910995313679282	-0.939277390189038	-0.902976143012053	-0.935912321053497
chr10	28911758	-0.730279424779542	-0.890090924759192	-0.866339166811867	-0.678870505945651
chr10	28924162	-0.903584202356291	-0.954136825799042	-0.852614358017031	-0.914879689421736
chr10	28939290	-0.847014824710544	-0.97909202781202	-1.00549823893181	-0.987118410284347
chr10	28952965	0.592189438094556	0.290629944761403	0.969969590876812	0.676432875913704
chr10	28966214	1.10005703527539	1.20022567222813	1.32535104550524	1.2292620866989
chr10	28966460	0.889547738819002	1.1797751535902	1.35505745239111	1.11420198360467
chr10	29011134	-0.532424315876354	-0.76659680793597	-0.711458218807434	-0.603374846063332
chr10	29011449	-0.60573547890818	-0.704345147696682	-0.678694081447986	-0.598824573253847
chr10	29084241	-0.904208666963713	-0.897683941023355	-0.776599915846493	-0.894215482651948
chr10	29121126	-0.883516962484354	-0.816946829316807	-0.730524634072269	-0.425534842932365
chr10	29130960	-1	-0.871563497595567	-0.88154847419467	-0.921837371345738
chr10	29136530	-0.823548738192009	-0.865924640423616	-0.944318324433022	-0.872169601609338
chr10	29144778	-0.71251003547422	-0.787688735225837	-0.691562264168297	-0.723077004158991
chr10	29145208	-0.815213669764253	-0.803909125530042	-0.76782741494261	-0.939636949811274
chr10	29161374	-0.839850158563514	-0.901339027959787	-0.912737054074335	-0.766012730962725
chr10	29178987	-0.686206429270816	-0.790386019450795	-0.750881583394671	-0.786378245583222
chr10	29184341	-0.838028605752409	-0.830403804421123	-0.887873153023992	-0.990528216414883
chr10	29185846	-0.968973181918076	-0.982226911776995	-0.865511082651012	-0.877184279356792
chr10	29309931	-0.91063767268121	-0.901353350250596	-0.961814270716798	-0.914581283579452
chr10	29330812	-0.460955682424641	-0.858058257006193	-0.75299129714457	-0.880605538629534
chr10	29400672	-0.647555284851835	-0.876273208648358	-0.952979902351908	-0.939861202638344
chr10	29401842	-0.897470794815469	-0.857146514416016	-0.879535576959938	-0.902919316398599
chr10	29488460	-0.820908222915007	-0.800820016462276	-0.932588679339098	-0.812895473135117
chr10	29531497	-0.665542499301048	-0.744410628195437	-0.834164706042602	-0.919658083453349
chr10	29534746	-0.499493058384104	-0.884784359102112	-0.934912704595682	-0.907586497515542
chr10	29544014	-0.666126345525761	-0.827090212065837	-0.658127954485424	-0.723958318723175
chr10	29582805	-0.86451421141166	-0.902854436726364	-0.935897258911936	-0.988684351380869
chr10	29655133	-0.957981797444408	-0.935004350860555	-0.96357233254076	-1.00679081001031
chr10	29671004	-0.441113875933861	-0.770515567021216	-0.767549922049983	-0.724919229824466
chr10	29725104	-0.973164954849493	-0.880620963828092	-0.804803173984708	-0.898715337295341
chr10	29727177	-0.908382655524119	-0.783260995424857	-0.878423131743695	-0.625758122037274
chr10	29754654	-0.754204115462911	-0.725691965159797	-0.645035296289772	-0.507064083866427
chr10	29802354	-0.621513908648104	-0.242704733934561	-0.557029650860857	-0.803303754357099
chr10	29806565	-0.693755951961041	-0.556666710516725	-0.311391410128819	-0.607190994766975
chr10	29815277	-0.85752477450747	-1	-0.902460786301953	-0.943694157648324
chr10	29843482	-0.892919040538736	-0.799967860823687	-0.96786939712437	-0.872462302372623
chr10	29855678	-0.727490209818064	-0.777682352499561	-0.832097029635028	-0.784327022248846
chr10	29893930	-0.652512935190503	-0.847628305187651	-0.833911722789949	-0.950301896001456
chr10	29918160	-0.765645184153065	-0.576508780858468	-0.775565124979334	-0.724400707043922
chr10	29951807	-0.757327236012577	-0.893810415741186	-0.940915216091556	-0.941783914417987
chr10	29963027	-0.941082381723481	-0.919828465566362	-0.837799185250942	-0.969300367234168
chr10	29988746	-0.644120435800354	-0.740434287445987	-0.857193421162044	-0.94085739742191
chr10	30001253	-0.917547401964905	-0.807510482615315	-0.74140994064603	-0.533807729712348
chr10	30018665	-1	-0.904905696252592	-0.98949119850795	-0.980174426072986
chr10	30024189	0.524403244908779	0.392440973299243	-0.494432714364926	-0.805832947721051
chr10	30024913	1.5561500709379	1.13363437196613	1.25080927606529	0.764911038064197
chr10	30081715	-0.874916505148103	-0.91470748804459	-0.848544267826884	-0.924729117427843
chr10	30161041	-0.525080447208312	-0.795075634242109	-0.869867142495057	-0.957916149317672
chr10	30166016	-0.449852294727545	-0.568250826809542	-0.60169345013735	-0.959098540090287
chr10	30187702	-0.782033573923698	-0.872206572613023	-0.902353516585409	-0.922080062667316
chr10	30203397	-0.743858203302308	-0.912639722514794	-0.974430803839431	-0.917497266706039
chr10	30214452	-0.504358397067667	-0.571635740323356	-0.771791206431332	-0.816986286416905
chr10	30215234	-0.863717101603122	-0.8225025648606	-0.902702284130359	-1.00158440590626
chr10	30244439	-0.268335892210153	-0.691012356955906	-0.689092024773236	-0.66867816646526
chr10	30282585	-0.622862517286306	-0.851479889492218	-0.827900330291901	-0.937981862121975
chr10	30315324	-0.576763213374014	-0.533242948563547	-0.813346700511164	-0.71107262206983
chr10	30327517	-0.554400782673816	-0.697893369571878	-0.833436789133938	-0.833566758325336
chr10	30347842	-0.672949245622697	-0.594865573762211	-0.79746559870554	-0.70601705681164
chr10	30347859	-0.700026063816793	-0.602747482487062	-0.673903665603631	-0.660580350244227
chr10	30347974	-0.683584550243981	-0.634685213838286	-0.680295586980833	-0.800804798911164
chr10	30347984	-0.627036846092065	-0.678355463172309	-0.60760931990247	-0.623231232315985
chr10	30349352	-0.653420814880188	-0.857004857175243	-0.837082675461008	-0.837108040066408
chr10	30376688	-0.644946844749759	-0.842522230549491	-0.934512654938167	-0.873709988281036
chr10	30383306	-0.817999794265212	-0.881573313731536	-0.961424697108243	-0.923688936564226
chr10	30409306	-0.802561496337049	-0.808824757398188	-0.94049549557993	-0.826879167607786
chr10	30441497	-0.76896244872188	-0.849666846018572	-0.359444711029432	-0.532302443689018
chr10	30442758	-0.746777192929774	-0.707087180154046	-0.529855245823333	-0.551204580048628
chr10	30451793	-0.969550408542165	-0.895407522610108	-0.935936919769199	-0.959712449530408
chr10	30515302	-0.872903396489153	-0.886598496498602	-0.837342217936315	-0.878286769454915
chr10	30578296	-0.862613563305893	-0.959577041978694	-0.922783430655365	-0.941396526893874
chr10	30626956	-0.96306426816971	-0.897158780705697	-0.901711545327485	-0.855552428120856
chr10	30628581	-0.857306346134533	-0.969494818423643	-0.894962019007499	-0.881328764839601
chr10	30634520	-0.768241298906584	-0.814633735201323	-0.889624506073163	-0.644124646189847
chr10	30639542	-0.816872234065106	-0.907159364993137	-0.855148874526727	-0.802486085555503
chr10	30676184	-0.761417024888694	-0.804326996358247	-0.805037642417246	-0.811021911625382
chr10	30692726	-0.813505797603544	-0.680244229404149	-0.859318337697114	-0.740624532454681
chr10	30699550	-0.932734607126414	-1	-0.938718424450082	-0.97547482411047
chr10	30707455	-0.79969503448465	-0.707166686986315	-0.536912711196817	-0.786946531823319
chr10	30722182	0.0646151188739747	0.0871009231468118	0.455279924812824	0.0547733271282339
chr10	30723593	0.0310260988963388	0.630193547775764	0.383945938618013	0.420941001720987
chr10	30751014	-1	-0.868181969202393	-0.936902521484607	-0.93738996967835
chr10	30778029	-0.909197626245453	-0.903211584133674	-0.885235782096988	-0.900701140181525
chr10	30788705	-0.838953067698764	-0.968045351085591	-0.892268833154995	-0.914745224347436
chr10	30908618	-0.973157244702922	-0.974761486504738	-0.953954078883396	-1.00441471992151
chr10	30935694	-0.786778413631064	-0.670260038625346	-0.811965903666428	-0.817035135361132
chr10	30951324	-0.731698988857852	-0.638424541277885	-0.882599895801685	-0.748813081228704
chr10	31011857	-0.81902544852554	-0.816541369212333	-0.832637121049043	-0.909933214045434
chr10	31015443	-0.528007547449627	-0.625884640856614	-0.51790378119333	-0.196405343616759
chr10	31041206	-0.136804747558631	-0.0446314217597807	-0.367444891982914	-0.405551991772692
chr10	31068330	-0.152867426000483	-0.619787842792161	-0.621909057243605	-0.697690609581315
chr10	31070711	-0.721505706018923	-0.713998085260254	-0.806826948819579	-0.849898450431488
chr10	31074552	-0.294620767708305	0.438312084245257	-0.641753164077408	-0.691162315508751
chr10	31084807	-0.597284620312817	-0.712861539033931	-0.693035735422838	-0.847597988661461
chr10	31101530	-0.303649045286436	-0.193507543986907	-0.773645612120105	-0.631116657157831
chr10	31107638	-0.00891607544529538	-0.507490706720702	-0.598456975550524	-0.647011567478977
chr10	31219147	-0.790483325728184	-0.654454679605865	-0.921429355826062	-0.882843569820756
chr10	31295704	-0.874605856214431	-0.891899936426157	-0.929671444516158	-0.817536767490456
chr10	31320885	0.887087201217714	1.52597771625503	1.48921738026614	1.46007716990647
chr10	31344763	-0.937130332394934	-0.923758804608308	-0.941715289038122	-0.786177166752123
chr10	31391955	-0.830940628343614	-0.67735355830534	-0.702028169650178	-0.933076134289842
chr10	31535012	-0.82220059570384	-0.940506555102938	-0.934633510014336	-1.00401828777944
chr10	31607247	0.742528702434125	1.21355959653858	0.284036209369811	0.42734153384292
chr10	31609766	-0.0891834979731723	0.299832897637639	-0.399652866045252	-0.311923684595429
chr10	31667106	-0.763040156900438	-0.954790787104489	-0.881955106218282	-0.772727430249396
chr10	31763997	-1	-1	-0.987823022497746	-0.993641511531383
chr10	31788595	-0.901973800030488	-0.900460169321005	-0.91028114700505	-0.950280755416762
chr10	31873236	-0.28224568301359	-0.467907085461509	-0.308812450464222	-0.254249560115469
chr10	31873243	-0.249823214248816	-0.416273492036927	-0.42866701374076	-0.543350087817308
chr10	31878445	-0.864147496813237	-0.928818977979934	-0.87245605633964	-0.857168657393515
chr10	31953246	-0.952698547766348	-0.954866849590359	-0.891390036137965	-0.961707841981793
chr10	31980110	-0.929166087210298	-0.957820190259879	-1	-0.988011601620089
chr10	31982676	-0.430496126072857	-0.715977770347751	-0.90121456399924	-0.739681551069348
chr10	32014820	-0.597383556560775	-0.87402741512332	-0.771769115854311	-0.922895622785884
chr10	32038998	-0.856600028801522	-0.624779229284383	-0.530614504053824	-0.727882585691794
chr10	32064462	-0.628365457069067	-0.894691021060486	-0.861171852239458	-0.805678699077161
chr10	32071484	-0.823173241931051	-0.926757185901124	-0.893674497217099	-0.629715946757575
chr10	32157631	-0.890806735394786	-0.92620519627642	-0.886482181829683	-0.901270705833465
chr10	32190227	-0.862610280379138	-0.969581379540419	-1	-0.963636463899251
chr10	32200371	-0.970300653955977	-0.920430709851648	-0.899517312305459	-0.878212460556789
chr10	32217073	-0.400877802989426	0.317122807098912	0.423043071343544	0.231405662648322
chr10	32217816	0.0606423361247486	1.01065438848629	1.07933493127232	1.50536086855314
chr10	32217955	0.0400399961146888	0.92299419737623	0.796472870487636	0.446097745644606
chr10	32224115	-1	-0.983162493575249	-0.92060359083082	-0.92453354313217
chr10	32224887	-0.924645594493999	-0.896259039203704	-0.884836225667885	-0.737656038993088
chr10	32253543	-0.95246664139922	-0.885233092391088	-0.974291472167971	-0.898569599207642
chr10	32260100	-1	-1	-1	-1
chr10	32271727	-0.968844935519551	-0.968625582155433	-1	-0.982997158503133
chr10	32289581	-0.975295130604289	-0.983450055208128	-0.945604038610952	-0.998628104972066
chr10	32344741	0.642422838906652	1.08050005182469	0.930053092794716	0.528181869960212
chr10	32349351	-0.871066048492392	-0.894340735652872	-0.828378158210721	-0.952421521756716
chr10	32364315	-0.822363599826703	-0.904334735037369	-0.911054173141642	-0.89289684930189
chr10	32388658	-0.970669030904188	-0.951090652576388	-0.891505478379486	-0.943366452915927
chr10	32398985	-0.826502454157135	-0.724565649073815	-0.726871804918163	-0.818249403514408
chr10	32428682	-0.557893792256572	-0.496827833890948	0.889597204588081	0.314274788683578
chr10	32471610	-0.477201716768779	-0.601536789882452	-0.690820735349854	-0.468831902803449
chr10	32518789	-0.974440651795051	-0.966951568020285	-0.961694873214837	-0.966287363736296
chr10	32577785	-0.923952182546879	-0.97037413591942	-0.94432360131896	-0.942135615639667
chr10	32607043	-0.459766267844183	0.147220554202847	-0.801317164763359	-0.732395632949279
chr10	32636147	0.888872037436683	1.52815693990556	1.8176508617567	1.30439735025509
chr10	32647580	-0.935261828009751	-0.964285565921136	-0.794515678674215	-0.782611968338393
chr10	32735333	0.661107000979476	1.09853568905853	0.742227348514058	0.699983476581047
chr10	32800186	-0.801417401012052	-0.882973584900922	-0.761146692689502	-0.610069925370229
chr10	32800195	-0.796462389012424	-0.881011223049172	-0.748129108337663	-0.760722241941401
chr10	32940665	-0.681885532901345	-0.780116704292491	-0.765422014980685	-0.981232178286507
chr10	33182222	-0.644086612083713	-0.843690496117019	-0.743971891085154	-0.716501227010059
chr10	33183994	-0.964751815348579	-1	-0.940227833064934	-0.787748383360225
chr10	33212238	-0.79941736001748	-0.863611086267975	-0.851868938654642	-0.687644065201196
chr10	33246703	-0.438176626709286	0.239577938977103	0.505685352713249	0.25074932233887
chr10	33247211	0.230283999711036	1.03241867703142	1.58770888347972	1.57097231478196
chr10	33247424	0.083294245732927	0.867549885373919	1.30690523467612	1.12444156086281
chr10	33247513	0.0848027297663147	0.54688862233771	0.99849511968028	0.7796675697927
chr10	33250264	-0.917072558959172	-0.840281017482038	-0.859600278288986	-0.920765355747934
chr10	33295613	-0.783291184592119	-0.911717484321168	-0.978815040623402	-0.874115099288767
chr10	33302229	-0.931765385914422	-0.983193985183445	-0.982318356458409	-0.936300522147018
chr10	33325770	-0.873234495689849	-0.777316821045896	-0.790789488849788	-0.638490496278651
chr10	33329063	-0.950627133069275	-0.959467943551989	-0.936051955153273	-0.910994859012281
chr10	33338148	-0.968280718888898	-1	-0.962090827492732	-0.843939187385118
chr10	33338163	-0.973429745188943	-1	-0.955287255870963	-0.669582185957476
chr10	33478762	-0.681467002965314	-0.826584469356614	-0.75392643109035	-0.822823147106099
chr10	33511850	-0.708041356894787	-0.801883856803575	-0.882102642922323	-0.886439171626715
chr10	33543014	-0.823933787153877	-0.843130636526716	-0.7387538624831	-0.860036028272773
chr10	33623337	0.387308256109263	-0.360537073595046	-0.119098507565448	-0.509702711774825
chr10	33623803	-0.0880788923071618	-0.3882985704083	0.0243733602779285	-0.687841438033747
chr10	33624015	0.0189869336316404	-0.0383195315477668	-0.168274302912071	-0.727896730727478
chr10	33625599	-0.255310913046548	-0.112873687806483	-0.502852244123615	-0.590793095642535
chr10	33659018	-0.963651268404512	-0.893527602958256	-0.922085638193392	-0.951034010536487
chr10	33708537	-0.917988479652312	-0.820577841173015	-0.814222837241059	-0.819711503249846
chr10	33756971	-0.972906617334463	-0.876493618051912	-0.980675356132737	-0.988684044121177
chr10	33811116	-0.551480183677647	-0.774187793685086	-0.824967669527933	-0.876793061768808
chr10	33829800	-0.829978352772762	-0.855251598231093	-0.899549248385448	-0.966305780842046
chr10	33882485	-0.493509313702149	-0.728918924348045	-0.797026471545677	-0.760866619999811
chr10	34000572	-0.833429494525316	-0.861639444358944	-0.940989086347125	-0.970074695472182
chr10	34017846	-0.67818668490812	-0.61625345621182	-0.764572266441435	-0.928806205488594
chr10	34058612	-0.80554894596617	-0.879785947306667	-0.888207331039288	-0.862897031251004
chr10	34196510	-1	-0.895895092548716	-1	-0.980104845974026
chr10	34229955	-0.761416732631043	-0.933770846454666	-0.931010846875365	-0.880424060414062
chr10	34324326	-0.934110168133614	-0.908904203882408	-0.963316362281477	-0.949743271652163
chr10	34344492	-0.86102911424198	-0.885458301511143	-0.818656684219097	-0.873090673144702
chr10	34404126	-0.6076929275717	-0.835660636658897	-0.853062846469588	-0.72972778732186
chr10	34405912	-0.796488042568908	-0.702583723979755	-0.875288001004159	-0.936795898813271
chr10	34500297	-0.861319397002347	-0.887181859760521	-0.85740771389248	-0.886787464839446
chr10	34507497	-0.651285217861457	-0.733406531563704	-0.890947452668024	-0.787501651915873
chr10	34509828	-0.708170330925122	-0.597304892250818	-0.737424947341341	-0.931825170366122
chr10	34519723	-0.830785017311705	-0.831919838521046	-0.930632164400679	-0.945863726557509
chr10	34530369	-0.805908413171384	-0.806271620768551	-0.756014057623342	-0.924917633323215
chr10	34557058	-0.829088484559444	-0.90979327398286	-0.982279590746384	-0.952218108704126
chr10	34597508	-0.689483972242811	-0.671294403030049	-0.747194402732127	-0.904998958517361
chr10	34638067	-0.579832676288054	-0.891604943786819	-0.72475537192146	-0.984937911931264
chr10	34656557	-0.906347068812111	-0.874787677839815	-0.9103454362137	-0.915514863865283
chr10	34706196	-0.737424759394207	-0.746136604933217	-0.867386108236965	-0.912061511449952
chr10	34739347	-0.875265396396745	-0.816317474810073	-0.938070036907425	-0.950532998813419
chr10	34828762	-0.502122404242565	-0.374917640415831	-0.8672769886464	-0.66430253125947
chr10	34829340	-0.81803054454128	-0.799642346642234	-0.89923950016367	-0.938857032143146
chr10	34879968	-0.842235177272359	-0.5780468390193	-0.625146255851033	-0.712577228271217
chr10	34890817	-0.718865780611943	-0.902871352876081	-0.875942153024325	-0.912488901014077
chr10	34923245	-0.636888852891908	-0.851065957993973	-0.902658153452501	-0.90153103436954
chr10	34969523	-0.935523851041005	-0.962210383269818	-0.961533220034337	-0.949742287572574
chr10	34996475	-0.737876797455728	-0.741923335618986	-0.759540219664368	-0.724158111425757
chr10	35002455	-0.79516151318318	-0.944509335714227	-0.853600643753094	-0.928649206388372
chr10	35015666	-0.733060146613647	-0.762827474968884	-0.793166153244206	-0.84299248870309
chr10	35015710	-0.753447809629579	-0.677530975804515	-0.88137103838498	-0.937663749369733
chr10	35021528	-0.795669147599923	-0.848676445752735	-0.89867729196709	-0.88359030569738
chr10	35035279	-0.938186973316306	-0.755842319451799	-0.897558097154357	-0.937244403547701
chr10	35103655	-0.484911514835956	0.0931877662063699	0.321568803211099	0.0551893987826896
chr10	35104262	0.197962305115401	0.40068920300757	0.735004749636326	0.535153520776487
chr10	35118327	-0.774268708285788	-0.752327455996346	-0.617147331376182	-0.695651048676092
chr10	35127765	-0.818790728083991	-0.882811473219358	-0.951007974410694	-0.884290492225638
chr10	35130663	-0.966040197093209	-0.956773626241374	-0.901951209048704	-0.913390453479889
chr10	35187805	-1	-0.869856363408274	-0.972967160915055	-0.941288888835789
chr10	35199038	-0.902555253192747	-0.93814548173974	-0.812701447774569	-0.904599241430264
chr10	35222814	-0.785721937429742	-0.681365342685768	-0.734827938873739	-0.47971045322484
chr10	35272512	-0.896030302815375	-0.987421918906326	-0.936581412501767	-0.970733412788799
chr10	35319723	-0.903146815280919	-0.938198613683635	-0.885377807481966	-0.996521088213637
chr10	35344428	-0.774332323957204	-0.930061310668977	-0.813768098034857	-0.960407310848599
chr10	35378850	0.690462304627369	0.466271477150124	0.69115086201546	0.547204426215609
chr10	35383439	-0.947896785534083	-0.984415920015747	-0.962153719379388	-0.957865648556747
chr10	35415894	1.86489435890458	1.71328379437333	2.22320766012696	1.59352734760972
chr10	35433991	-0.880359420154671	-0.89972525367738	-0.88409917263891	-0.982737095229938
chr10	35452651	-0.882460349520804	-0.98571832268127	-0.907858596953999	-0.967528946039707
chr10	35471822	-0.798325610762499	-0.809483533916143	-0.863845452177619	-0.849602733926497
chr10	35472977	-0.951837208366245	-0.980509329180966	-0.975787610776582	-0.858602650045115
chr10	35518940	-0.94091904502322	-0.911953704294314	-0.912657173354296	-0.918397563185483
chr10	35624752	-0.598339091330678	-0.464633920274639	-0.560275744062101	-0.220474053745225
chr10	35624908	-0.432450323568204	0.0940675658641165	0.0578207610797879	-0.205369644351531
chr10	35680268	-0.794063809436861	-0.883068025336672	-0.0382365480214433	0.0404895574293562
chr10	35690734	-0.935856040015271	-0.84723999839237	-0.911911634867982	-0.986818718621053
chr10	35692014	-0.855418879477927	-0.865620761232686	-0.954170426689524	-0.927646257062737
chr10	35695777	-0.977610511710349	-0.98272975466688	-0.865999571760959	-0.9667935065364
chr10	35697431	-0.898235222681997	-0.912070799680762	-0.920978426969074	-0.829061764713697
chr10	35702739	-0.652159128616914	-0.581387810250825	-0.469354813647082	-0.657095838849315
chr10	35703527	-0.369814957638082	-0.61148916624928	1.08663010732227	0.563711462684905
chr10	35730439	-0.872892506819742	-0.945154081594139	-0.846317211717818	-0.963663615157106
chr10	35849107	-0.81958383046105	-0.746882490087792	-0.763031782068349	-0.909147704250545
chr10	35871251	-0.878633177204425	-0.937859870458413	-0.905651852826765	-1.00398287478628
chr10	35897207	-0.795324106765984	-0.666451457796647	-0.623105873898848	-0.707378324623565
chr10	35904366	-0.743247094875791	-0.881920395346485	-0.902945091838143	-0.921431136766637
chr10	35928023	-0.659750084877647	-0.885240003322427	-0.840045653970289	-0.905823462195864
chr10	35931175	1.28860129857569	1.00814686623721	1.70457519103074	1.11293795480965
chr10	35931834	0.0320866256703548	-0.141442021212493	0.198144476654812	-0.265434624048672
chr10	35951967	-0.599271338832192	-0.868997867083016	-0.872925250275037	-0.991929802675757
chr10	35962004	-0.685270802512647	-0.812554717224826	-0.926769321838676	-0.931319339239749
chr10	35978321	-0.953640401471401	-0.953006447120714	-0.945826809885404	-0.943453970569826
chr10	36041780	-0.493729487239654	-0.688177287347734	-0.785217554081564	-0.91181387987202
chr10	36080220	-0.852614271806292	-0.846199055013522	-0.879631022787873	-0.786079027799703
chr10	36080413	-0.78925630186228	-0.849385717112307	-0.872446545827724	-0.422933440463075
chr10	36121167	-0.971880404087544	-0.891064276180909	-0.936470091415889	-0.945172544656448
chr10	36165323	-0.689902288276744	-0.860510765101602	-0.814034578331355	-0.74030094473324
chr10	36188071	-0.706580486302246	-0.66865563243269	-0.775127441080487	-0.657031329470063
chr10	36303525	-0.353366584336455	-0.671401989345615	-0.867544109066117	-0.937846210489027
chr10	36314661	-0.824813999050296	-0.942661424884319	-0.964189319972101	-0.962901055169867
chr10	36320190	-0.909733240295587	-0.875757502807564	-0.868712710854752	-0.949503089753763
chr10	36381285	-0.783339863282718	-0.943770628358942	-0.964218927706597	-0.953113216573599
chr10	36381292	-0.745311941888379	-0.937234505524952	-0.937085096742702	-0.96752575047683
chr10	36395605	-1	-0.962690957871988	-0.955848600653902	-0.987514668131641
chr10	36406030	-0.668329872942331	-0.939909171250021	-0.804177886798428	-0.995245054958282
chr10	36419838	-0.938753855935598	-1	-0.987830323958672	-0.984249535520856
chr10	36572748	-0.670475836333584	-0.617252160311899	-0.734185135372733	-0.509498973607322
chr10	36639982	-0.930845569143946	-0.987740761390131	-0.940541615660223	-0.874003701650185
chr10	36645057	-0.904617144575429	-0.885813394197983	-1.00143679403853	-1.01667264883242
chr10	36783832	-0.936653277392128	-0.844716276318531	-0.869666512924501	-0.8068707346015
chr10	36800121	-0.837043228000406	-0.829546742442467	-0.90675391369944	-0.855560354232754
chr10	36822996	-0.580727516143176	-0.720318798782471	-0.927077349615628	-0.815046899260008
chr10	36834726	-0.966816526437738	-0.88730107747016	-0.906500870810133	-0.992085614523796
chr10	36835775	-0.970918544572002	-1	-0.961331114142299	-0.971395741751212
chr10	36899557	-0.88480370260955	-0.916833132155159	-0.959873843966375	-0.948505950131358
chr10	36962584	-0.892579108952004	-0.827988487232323	-0.862426391255232	-0.878788880821297
chr10	36973547	-0.844623273958251	-0.931447085957269	-0.956837891578963	-0.894622400855758
chr10	37034408	-0.923043329840611	-0.967613156406321	-0.9622429209675	-0.97303934825796
chr10	37106566	-0.943666250126061	-0.920866166505027	-0.944480059961058	-0.950388229675043
chr10	37115125	-1	-0.974279589993235	-0.953112110415413	-0.964076156619505
chr10	37120573	-0.904480374248384	-0.96015713531096	-0.848077452805374	-0.970818312030911
chr10	37260215	-0.877497997850297	-0.895565141481478	-0.979001542167462	-1.03904535136501
chr10	37285151	-1	-0.977986297090526	-0.994374682409085	-0.978858758399657
chr10	37301812	-0.874793988244096	-0.863226687896132	-0.919985287573212	-0.95353640270498
chr10	37351405	-0.924496902055299	-1	-0.90321714764407	-0.974686293761186
chr10	37373246	-0.886872768418124	-0.822074972837444	-0.815138280234323	-0.93723100877254
chr10	37387902	-0.813678124567959	-0.973238653370742	-0.890692005219665	-0.992119394273673
chr10	37413687	-0.912955213564549	-0.905392342705868	-0.905818288775552	-0.869997423841688
chr10	37414258	-0.779010557940147	-0.791888237928165	-0.703247991100385	-0.86164096242163
chr10	37415877	-1	-0.885978540543656	-0.968190406427229	-1.00437446654034
chr10	37490883	-0.836245196484831	-0.966077717162636	-0.889343433309714	-0.912862931070925
chr10	37546045	-1	-0.922299812579124	-1	-0.96180654775927
chr10	37701956	-0.830525219873576	-0.895558790515474	-0.827388499243376	-0.953744719464636
chr10	37742598	-0.868869561525393	-0.888813959272983	-0.942776720986691	-0.965599624890993
chr10	37778419	-0.00464431919586783	-0.454138123509817	-0.823662904806425	-0.628551864004068
chr10	37781999	-0.455832244108946	-0.799339514160244	-0.86340161229727	-0.8196106204766
chr10	37927044	-0.918991884292838	-0.936351044881156	-0.939442874909748	-0.9443219170788
chr10	37941169	-0.610149353007595	-0.765229345158231	-0.858321419690612	-0.782276005645833
chr10	38030761	-0.973188711644963	-0.729764699797747	-0.822502017788542	-0.646485461605493
chr10	38147009	0.154747685417987	0.836549018806021	1.10407299558095	1.15902206107195
chr10	38260010	-0.969994992289772	-0.976924736622445	-0.884525414204798	-0.953119990631773
chr10	38281984	-0.688879441101392	-0.78488984611092	-0.586640062189996	-0.913940944265762
chr10	38300046	1.46763608600177	1.46378984919994	1.60511218709812	1.34922753396161
chr10	38383155	1.60288688618384	1.40760743674479	1.44127506796907	0.983445024303658
chr10	38383201	1.58808267618151	1.40285508536713	1.52871915120019	1.21248047269097
chr10	38383247	1.60896087181261	1.44758128388105	1.59770219215816	1.29231233841993
chr10	38383294	1.54043914096513	1.38672941560205	1.4021820567477	1.02860363484042
chr10	38383780	0.664252273964205	0.941352829696406	0.656572870086885	0.737202965460911
chr10	38413242	-0.939559171475046	-0.928764689091749	-0.876179437337669	-0.848521272940285
chr10	38692595	-0.917400658424031	-0.812001499619125	-0.892958698456761	-0.94487180141132
chr10	38715900	-1	-0.981031909879235	-0.933274438164404	-0.89542276832752
chr10	38719133	-0.967504848072744	-0.97622059350838	-0.981263015145124	-1.02499840424111
chr10	38731991	-1	-0.981323212446401	-0.935032966655267	-0.954850767770038
chr10	38739162	-0.976731395934026	-0.857829507516421	-0.91225669329842	-0.954927855398684
chr10	38739211	-1	-0.874692113701472	-0.912034780045333	-0.974074408610679
chr10	38739405	-0.91858994153512	-0.836370257946762	-0.842231098886681	-0.964572164734099
chr10	38739901	-0.91891252098179	-0.840801116116105	-0.938883080750562	-0.992197403052119
chr10	38741684	-1	-0.922019623221668	-0.924645626840356	-0.972138893063075
chr10	38746176	-1	-1	-1	-1
chr10	38895094	-0.84396606708533	-0.858447127123846	-0.863323747754081	-0.886232234843895
chr10	38895623	-0.86441746903157	-0.901992359128845	-0.975579628568791	-0.927035366383569
chr10	38896257	-0.879048712507925	-0.905355885062437	-0.98371523253693	-0.977605323603026
chr10	38918403	-1	-0.977212037467882	-0.936755149654923	-0.981102442642544
chr10	38923004	-0.936437923857785	-0.949843240998137	-0.921237792670101	-0.961817045886241
chr10	38923445	-0.946013743596952	-0.871373266270708	-0.967393945921133	-0.881378841131127
chr10	39016133	-0.710409122469339	-0.829687996748175	-0.984448446284631	-0.959814322629608
chr10	39023358	-0.864632065043248	-0.794906657795775	-0.898812206141838	-0.974599210766386
chr10	39023439	-0.863955500129868	-0.865389661246145	-0.838012385803463	-0.9468076891244
chr10	39048297	-0.93780425731723	-0.961460900347274	-0.972510174924035	-0.823259044626325
chr10	42606621	-0.736768282144215	-0.762568073787051	-0.706827133316886	-0.684713915637175
chr10	42607025	-0.600052826756382	-0.68486290139719	-0.401451189960322	-0.61814096224024
chr10	42608028	-0.871608959608018	-0.576898295750662	-0.742077908743568	-0.721433977352773
chr10	42645254	-0.530970969278361	-0.531467953520255	-0.45182933602285	-0.725487164797693
chr10	42646235	-0.495891971339445	-0.628747567042697	-0.249951931128882	-0.507371323670477
chr10	42655578	-0.870683809137976	-0.929562742070366	-0.959372460895222	-0.870122148566611
chr10	42709727	-0.950960446450697	-0.985909256296774	-1	-0.961252088531946
chr10	42759106	-0.94735953950012	-0.979896134631523	-0.932601397481686	-0.985102858733987
chr10	42776926	-1	-0.944817841876422	-0.944960261638845	-0.971609782925539
chr10	42841967	-0.79077998352003	-1	-0.88396184487838	-0.899737908948633
chr10	43020882	-0.969182170411291	-1	-0.829919262684821	-0.924021853495085
chr10	43049138	-0.584597864280784	-0.893755027308432	-0.803281171290506	-0.95051251856584
chr10	43136435	-0.63411098656112	-0.7001752615486	-0.559150256814731	-0.501732079954089
chr10	43136466	-0.633244640123759	-0.702118127345863	-0.65442500333404	-0.634465964049482
chr10	43136505	-0.610764054785268	-0.746871510819145	-0.653086953078833	-0.186481699854479
chr10	43141096	-0.717849134727655	-0.837485718397349	0.00702995774766149	-0.0926866536658519
chr10	43154667	-0.767793806099682	-0.912201985582025	-0.740847996453343	-0.848607561148733
chr10	43227191	-0.916522651802669	-0.924791155663499	-0.866846145841052	-0.794916259584919
chr10	43247979	-0.968324718017752	-0.843278769189305	-0.840541316243502	-0.767117616812224
chr10	43249210	-0.772307252357845	-0.337672039279651	0.193255961303177	-0.561471890873455
chr10	43264508	-0.64282830649105	-0.717091659806846	0.951897688137229	0.305047560475787
chr10	43375572	-0.51123904625889	-0.544498599186648	-0.383673767240095	-0.542339098814797
chr10	43375597	-0.549916612694223	-0.581198545378344	-0.339276924335106	-0.271780012550428
chr10	43392523	-0.636564351180672	-0.927410264240971	-0.384931631072137	-0.731704950636859
chr10	43412115	-0.856511279407721	-0.888201244949577	-0.963792610244068	-0.965609946159216
chr10	43435128	-0.772027342062199	-0.754807537540696	-0.697677187184891	-0.625515199834852
chr10	43447999	-0.573382358576947	-0.715568113699386	0.183699572296971	0.0909862865930633
chr10	43449856	-0.694876036245835	-0.657371074116387	-0.564206728774382	-0.583740633305595
chr10	43488236	-0.515590928599031	-0.654084997578646	-0.624849830409975	-0.816761975217719
chr10	43517367	-0.439528936062558	-0.775530180785892	-0.673287252721623	-0.564949832459478
chr10	43518572	-0.519808923322561	-0.653624856434657	-0.589075753751312	-0.771474613019833
chr10	43520382	-0.5946440103344	-0.504110923282334	-0.830881958308621	-0.556253623689909
chr10	43531436	-0.360557050020654	-0.843379150621866	-0.39722454294074	-0.797134140531091
chr10	43565710	-0.5908173736461	-0.555435953371435	-0.262799896394867	-0.465347515383984
chr10	43573002	-0.520836814248749	-0.44369996746958	-0.0810738468047146	-0.38656712543557
chr10	43583937	-0.842745734549245	-0.849872818994564	-0.65152529383181	-0.805426100147658
chr10	43589378	-0.828544326751074	-0.638059491246742	-0.520891830964318	-0.549074690983364
chr10	43600471	-0.105617411256494	0.318989626186209	-0.312556001086537	-0.173479821623578
chr10	43600519	0.0315850817997146	0.340583958337546	-0.14153395900139	-0.491901285298104
chr10	43600927	0.860184979154374	1.21075647305984	1.18501062072984	0.661722312983726
chr10	43612223	-0.665046941995343	-0.687122777722972	-0.590506498299044	-0.627121843842012
chr10	43613374	-0.654792770192936	-0.571565711088414	-0.463021561342349	-0.584243824809499
chr10	43634669	0.0190436502508339	0.173132786397318	-0.136535983980288	-0.463373010742722
chr10	43635544	-0.971062234662679	-0.76516030587361	-0.730198439736271	-0.976146891367595
chr10	43667771	-0.662111955184504	-0.801761078665696	-0.739488243828607	-0.812958264098133
chr10	43708540	-0.560811726180876	-0.737617867047962	-0.635225133224129	-0.408403047984982
chr10	43725552	-0.842635522445429	-0.591636905618824	-0.564125385944671	-0.772123638607396
chr10	43729140	-0.479227303020263	-0.746896243222881	-0.392953902706547	-0.519459510232001
chr10	43748261	-0.622705401911641	-0.526176055119142	-0.364322769332718	-0.359499724365502
chr10	43749649	-0.652686065456134	-0.460415528526436	-0.485095531544992	-0.293035973335227
chr10	43753738	-0.599383516198486	-0.52401695007995	-0.482239136938462	-0.487496810311044
chr10	43755365	-0.30575181435711	-0.4394231713067	-0.0136808578470803	-0.245948431919984
chr10	43761267	-0.216198123684211	-0.362298938167693	0.300317184850174	-0.0369353099730487
chr10	43762536	-0.650352772812084	-0.590922595050319	-0.371965359417739	-0.614353391860407
chr10	43767630	-0.863589425057335	-0.804325446635028	-0.789769194740437	-0.803043722677385
chr10	43793283	-0.727449512591213	-0.758237908562901	-0.744619317485272	-0.825538557100709
chr10	43810637	-0.638896500400845	-0.743978887270949	-0.446402401547294	-0.436786341837625
chr10	43816597	-0.826274544509278	-0.931090393126737	-0.823888637697864	-0.819648175759644
chr10	43834360	-0.436867662333478	-0.663431965092018	-0.361119281054017	-0.519073324849125
chr10	43835793	-0.346013780887669	-0.858413895093312	-0.551204948867875	-0.565494165027547
chr10	43856913	-0.820195284825348	-0.774945792216354	-0.745610445834692	-0.906075022642546
chr10	43858314	-0.023501403757745	-0.240674998946796	-0.984121490610797	-0.50982055761081
chr10	43891404	-0.357780187102685	-0.453880799669863	0.997212016603332	0.849113493935715
chr10	43892113	0.600598332954015	1.24353895254071	1.66800359131193	1.05410136063006
chr10	43892242	0.700590877913281	1.44144858891341	2.02944720057755	1.85982059558264
chr10	43892256	0.684831118068289	1.43629745659076	1.99790657004776	1.70067293810409
chr10	43892332	0.719553195610797	1.42814362452078	2.04218778144407	1.72644193126421
chr10	43892466	0.932279026787617	1.57068915263039	2.13016885577846	1.61347696962467
chr10	43892865	0.694069920216053	1.23292560638185	1.40136995052526	1.23167236525051
chr10	43904861	-0.166808546149554	1.10955401197853	1.65459770714554	1.42812995104917
chr10	43905044	-0.663621509709037	0.11965864029867	0.62484354718047	-0.0457103268746456
chr10	43905852	-0.593878824108264	-0.855120041515542	-0.76975193564398	-0.694850580019105
chr10	43912226	-1	-0.985765415605781	-0.922530615459199	-0.887309599169229
chr10	43917314	-0.936165606183731	-0.865899918535653	-0.816533992998692	-0.596984277733932
chr10	43932465	1.27993563124712	1.62414862571039	1.96793720680225	1.38070505526063
chr10	43937442	-1	-0.914662349341023	-0.952727577514211	-0.848223664383416
chr10	43960485	-0.968634131767021	-0.961046026789961	-0.960887406902182	-0.87135890793574
chr10	43960531	-1	-0.966103631577219	-0.973655875398905	-0.951976206246353
chr10	43960580	-1	-0.965081667807318	-0.973350417936526	-0.982755068544461
chr10	43960629	-1	-0.962526272063138	-0.97142037155719	-0.952829653901227
chr10	43968396	-0.761319767387084	-0.948581455089645	-0.824735968423393	-0.916319285293316
chr10	43993183	-0.944885969982788	-0.962072932175443	-0.891053953577826	-0.829174743136786
chr10	44005098	-0.899510590888759	-0.907762867622672	-0.849057600673265	-0.87360252915121
chr10	44149246	-0.786474813185917	-0.850543555222751	-0.687814152774577	-0.966498598733193
chr10	44152100	-1	-1	-0.925163279382067	-1.00877956599191
chr10	44163371	-0.555552597290943	-0.626391874126616	-0.179056606114312	-0.503442008292549
chr10	44163406	-0.510684086455413	-0.669186048191959	-0.335749816790419	-0.512102582890293
chr10	44185175	0.376690373485321	0.568545807492094	0.862425059815517	0.539632155735967
chr10	44244582	-0.813788707158725	-0.840335358421368	-0.871092369973261	-0.689128788690106
chr10	44376897	-0.798294622812302	-0.766611363740477	-0.702043684132522	-0.533999281559845
chr10	44394512	-0.837051836414764	-0.61519649693633	-0.910498351140088	-0.76510603660206
chr10	44494190	-0.769674448604423	-0.640118276986615	-0.766414596747221	-0.613426680941598
chr10	44542326	-0.670242263842855	-0.83543193575829	-0.536371512593469	-0.770421210686784
chr10	44552588	-0.447756209511247	-0.675667651698919	-0.589818706403317	-0.594774849061398
chr10	44576649	-0.750069320973344	-0.839517988716982	-0.92806500726023	-0.821700350603175
chr10	44600245	-0.78051262289666	-0.88292919631056	-0.88416544694543	-0.964036515397059
chr10	44698397	-0.52135837354258	-0.608988281320807	-0.657532957398683	-0.693797783194221
chr10	44788338	-0.709823798295941	-0.360061367370103	-0.731043218639815	-0.629095096232261
chr10	44788539	-0.380012867593708	-0.0571346313194996	-0.60790050156242	-0.443401598512725
chr10	44802670	-0.553281688636068	-0.790948276587948	-0.848037751635064	-0.914785188377473
chr10	44806191	-0.536395974459842	-0.0797279623447167	-0.429277911152636	-0.360294847965497
chr10	44819430	-0.906808974039578	-0.812066356685278	-0.829638758859482	-0.7707849066453
chr10	44870012	-0.682238423830585	-0.611221267349208	-0.591367116568196	-0.686915910902888
chr10	44870529	-0.591458495373312	-0.64834425572174	-0.592338248589701	-0.62323853441608
chr10	44880026	-0.430823916545386	-0.0933002363095869	-0.384002826340032	-0.849229847093665
chr10	44880338	0.18285459068662	0.241606365349057	-0.311614409068555	-0.456944399095181
chr10	44880931	-0.529019139337437	-0.291798079493707	-0.472940436580096	-0.574130963183559
chr10	44881838	0.419315647011306	0.449506754569808	0.665890476098041	-0.0599210283740735
chr10	44882271	0.931483428823099	0.962337210000902	1.01962140580855	0.246372528488272
chr10	44913816	-0.409207469920396	-0.713952793088965	-0.605538581078746	-0.665055700569612
chr10	44913917	-0.462068364263727	-0.741220027558608	-0.486795024101336	-0.698604124912752
chr10	44953761	-0.750388945593293	-0.905588511755847	-0.768817856070497	-0.753325803764575
chr10	44974324	-0.860585506464828	-0.738119686062349	-0.631312219725714	-0.417596879072953
chr10	45054944	-0.62491578208702	-0.586701217908917	-0.491094336093809	-0.761415911085845
chr10	45078479	-0.629508642676342	-0.968656352165772	-0.866355010800617	-0.988640990938222
chr10	45088185	-0.313323657868808	-0.743036663815662	-0.738961752702793	-0.767497881927154
chr10	45140621	-1	-0.978223955421613	-0.984638560303716	-0.999881241723889
chr10	45144440	-0.52466977625476	-0.746488702861694	-0.778052736489546	-0.822485630543671
chr10	45156239	-0.736777294217978	-0.912781797276222	-0.899958002483018	-0.853552799664858
chr10	45178497	-0.683380255395078	-0.619695935590158	-0.641132042832842	-0.632089005924955
chr10	45270287	-0.760300325037898	-0.664130870040689	-0.66033633621061	-0.764084485507948
chr10	45279215	-0.83004020357793	-0.730876443294126	-0.837622516962781	-0.688633529865471
chr10	45289582	-0.967168482583429	-0.919316243405697	-0.893191777668646	-0.944512615304578
chr10	45350350	-0.880965170627559	-0.515495577469189	-0.742669085744657	-0.436674131061839
chr10	45351271	-0.675731237405274	-0.666525544672528	-0.780253836235083	-0.653786268348366
chr10	45359259	-0.44186814149135	-0.568052199107673	-0.462257881888243	-0.604953261405857
chr10	45360469	1.47895553792534	1.41564083771164	1.48914188563428	1.20340404288892
chr10	45361046	0.164050594888354	-0.354805720163362	0.123681190736487	-0.0687062761417128
chr10	45371787	-0.452775346243357	-0.83762435437324	-0.795840162136468	-0.591100696426479
chr10	45399711	-0.804833083634296	-0.839987403951725	-0.880602888094411	-0.871414106702364
chr10	45447099	-0.921209274681477	-0.920063115276957	-0.936165504666927	-0.887964666431954
chr10	45458529	-0.957151361630749	-0.696814003017553	-0.611962772699572	-0.485076256292368
chr10	45458657	-0.954532989067918	-0.599781020021306	-0.611643043401397	-0.499077840929961
chr10	45465210	-0.870265424969963	-0.851810960957743	-0.696339503965361	-0.836372718663572
chr10	45465734	-0.714920327413036	-0.748535491374187	-0.650228013472882	-0.747186027067683
chr10	45469192	-0.38848089817221	-0.500850403054254	-0.535689430147216	-0.406427887887578
chr10	45469198	-0.440086282145022	-0.426930671689609	-0.623874788563454	-0.372961158469901
chr10	45472907	-0.94640023185936	-0.801986009229952	-0.652905879760097	-0.472040474834883
chr10	45496381	0.736208309159384	1.22065449939822	1.69790566011791	1.44501828719699
chr10	45496580	0.749026153042718	1.22885271357152	1.73747818991476	1.55000255930942
chr10	45552599	-0.87623607673149	-0.841369728999294	-0.9312320767328	-0.979343732061616
chr10	45555711	-0.939417354619445	-0.93298363956274	-0.910138955117583	-0.974723126729525
chr10	45590247	-0.617616078143283	-0.728648220696577	-0.666902417277289	-0.748687126738809
chr10	45650859	-0.841128648947119	-0.85119957288261	-0.873936471486033	-0.970177531674999
chr10	45826148	-0.921261522713286	-0.959537762415201	-0.944713703875078	-0.958143030285478
chr10	45868835	0.042474602247907	0.322503161268625	0.310781341103917	0.564890240006084
chr10	45868863	0.052288215008116	0.256872859813602	0.216128837959196	0.0232498306237135
chr10	45868883	0.025654254613898	0.279217971953753	0.256873113277393	-0.0434516100697424
chr10	45878232	-0.700608277346372	-0.670576111347163	-0.607435366313274	-0.540491323946422
chr10	45881418	-0.619711739891132	-0.85815111247714	-0.768535928524817	-0.861093375286361
chr10	45915095	0.477527010141169	1.02189770764835	-0.548087555329973	-0.742161867457431
chr10	45938281	-0.752125990434983	-0.373789698647403	0.364531152065329	-0.079389814972749
chr10	46090337	1.25498129905945	1.38759751135174	1.63298133558592	1.34171271656504
chr10	46120527	-0.948738905043068	-0.921113533150598	-0.936503739565433	-0.952970269172239
chr10	46126667	-0.939530834440696	-0.839657685564211	-0.90369878089499	-0.954680753711981
chr10	46167963	1.70666469442145	1.84211584625452	1.13636173658392	0.547866713814209
chr10	46174153	-0.952651070864589	-0.963793963568979	-0.857873699604044	-0.962220928961737
chr10	46186988	-1	-1	-1	-1
chr10	46216277	-0.866671022825973	-0.965207401760362	-0.956416938345996	-1.01849967950063
chr10	46224107	-0.797790562166103	-0.820234747015206	-0.947368705221076	-0.92342798227234
chr10	46296019	-1	-1	-1	-1
chr10	46306693	-0.923290399536803	-0.890891641049699	-0.867288523327675	-0.816572484892693
chr10	46354610	-0.943201163687863	-1	-0.995888017616287	-1
chr10	46492572	-0.628964834351213	-0.793113013724836	-0.91758572283429	-0.910962187014232
chr10	46496545	-0.869867255219433	-0.876612529940719	-0.90855814177078	-0.797946792863308
chr10	46521511	-0.678396593248783	-0.938053087427517	-0.728987130149468	-0.8805714457099
chr10	46541351	-0.951320224551035	-1	-0.965353275930055	-0.832230526252805
chr10	46637313	-1	-1	-1	-1
chr10	46744911	-1	-0.970536483637459	-0.936891095244559	-0.996839455374147
chr10	46775006	-1	-1	-1	-0.997980719629762
chr10	46776149	-1	-1	-0.976774227528822	-0.978802288127026
chr10	46788722	-1	-1	-1	-1
chr10	46842376	-1	-1	-1	-1
chr10	46888156	-1	-1	-1	-1
chr10	46894861	-0.932166929026261	-1	-1	-0.946624429216768
chr10	46913902	-0.797540541510944	-0.809705227917118	-0.320348423501802	-0.767416524685766
chr10	46929000	-0.930866988401408	-1	-0.957472166379908	-0.981111456756548
chr10	46971450	-0.549662831533004	-0.580903524335626	-0.162930610099853	-0.162750885579026
chr10	46991854	-0.662719713393726	-0.654505414724887	-0.230701012802851	-0.0165293083048705
chr10	46993150	-0.678587899641811	-0.539232498811409	-0.436561206623191	-0.516930224471945
chr10	46993634	-0.486333314944916	-0.483436930987968	-0.0351264047205068	-0.372568808222537
chr10	46994791	-0.689948724786028	-0.764629927234638	-0.386794668748443	-0.278065220556512
chr10	47008313	-0.319180124890176	-0.26904994282146	0.980010972935496	0.732957390212983
chr10	47013854	-0.543036731202815	-0.750526721590583	-0.380572413013174	-0.495485590000793
chr10	47054262	-0.183442280620646	-0.508921658788089	-0.117822543765806	-0.448951420375014
chr10	47056982	-0.610163815746599	-0.40085729286783	-0.0464548132482434	-0.000546624619744751
chr10	47065842	-0.658196809252039	-0.715371533515116	-0.698817511239345	-0.800358794640031
chr10	47083433	-0.736459233712395	-0.46830608460543	-0.210180786043261	-0.27831472013925
chr10	47099298	-0.4868139529885	-0.673329762528575	-0.353252042176772	-0.560551384022367
chr10	47108620	-0.275956391170251	-0.4468424211333	0.63843294027572	0.865898027513088
chr10	47180348	-1	-0.980850982057191	-0.979994821258858	-0.989784983299225
chr10	47185982	-1	-1	-0.982150364736299	-0.652297581187958
chr10	47225239	-1	-1	-1	-1
chr10	47255806	-0.943973722667699	-1	-0.947725955117403	-1.00029036381428
chr10	47256950	-1	-1	-0.95073450032133	-0.998320444554012
chr10	47269542	-1	-1	-1	-1
chr10	47323179	-1	-1	-0.978040156917236	-1
chr10	47370557	-1	-0.985353831338726	-0.963980916686329	-0.984805842667273
chr10	47376942	-0.958895445876051	-0.98004619705577	-0.9750235945704	-0.946307980421794
chr10	47395973	-0.50097025394524	-0.609719890020257	0.0238960305753552	-0.7168016555394
chr10	47417171	-0.672981035439676	-0.961289003298124	-0.93052805773965	-0.888724581928007
chr10	47587568	-0.378777318009417	-0.487748475877969	-0.463332224092131	-0.535083571372725
chr10	47620460	-0.834841858675308	-0.772273624070844	-0.533998863122934	-0.694882787969509
chr10	47654040	-0.797326975822602	0.00269736055862278	0.367415263834212	-0.0715589365802751
chr10	47655364	-0.076842401127861	-0.459557067412327	0.313003698707525	-0.0623764670751993
chr10	47679343	-0.572643871074843	-0.624189591317842	-0.384746678956044	-0.263553503415134
chr10	47708340	-1	-1	-0.993862362285185	-0.972383777009781
chr10	47721227	-1	-1	-1	-1
chr10	47736618	-0.924207913032443	-0.915210221354209	-0.961880516746255	-0.926323631032767
chr10	47747559	-1	-0.940448312625077	-0.977502320659678	-0.936507010810023
chr10	47755759	-1	-1	-0.940838483282612	-0.958644501621605
chr10	47761040	-1	-1	-1	-1
chr10	47778449	-0.713605564872961	-0.852286739784331	-0.602132216274598	-0.60992877738512
chr10	47957067	-0.969139163426837	-0.979163656397763	-1	-0.993216851927097
chr10	47967890	-0.86833322703369	-0.861225655130598	-0.923973431178031	-0.616162401355461
chr10	47968339	-0.882537953807609	-0.961508585517335	-0.937765966008194	-0.824221215188197
chr10	47968591	-0.955093785369641	-1	-0.937732547358081	-0.81276054103041
chr10	47968910	-1	-1	-0.960911409068219	-0.877661572804792
chr10	48138801	-1	-0.984846904276314	-0.986391883101934	-1.01485968761919
chr10	48155909	-1	-0.97648048822502	-0.982925469721859	-1.00771425588044
chr10	48156256	-1	-1	-1	-1
chr10	48185816	-0.702036348544648	-0.682727548720436	-0.811838757420268	-0.179945626494199
chr10	48215723	-1	-1	-1	-1
chr10	48217466	-1	-1	-1	-1.00398267315982
chr10	48228572	-0.967089387937051	-1	-1	-1
chr10	48243980	-1	-1	-1	-1
chr10	48264084	-0.96942831271164	-0.988433115291201	-0.98936049717903	-0.966787635457737
chr10	48269368	-1	-0.974948968770732	-0.985506654827159	-1.00534714429679
chr10	48286777	-0.744975787619591	-0.740174518358602	-0.719683266291136	-0.752750073175499
chr10	48350292	-0.842947995206393	-0.648068135110588	0.361351618056714	0.400488351299709
chr10	48355005	1.40638230448019	1.59614489776884	2.01811926446165	1.57973431744989
chr10	48360769	-0.499697833152537	-0.561817099308441	-0.719338562468662	-0.495174735313637
chr10	48383371	-0.330493282318771	-0.841721202339181	-0.566865822322691	-0.725683010329821
chr10	48383485	-0.395461852373171	-0.825694257157191	-0.607477147641611	-0.665497452964074
chr10	48419213	-0.0411366910319452	-0.477657774388376	-0.396773638079648	-0.47254995580809
chr10	48430897	-0.646212785579442	-0.741963421966225	-0.702236455324039	-0.778881794599353
chr10	48438721	-0.703711068997716	-0.595495829483323	-0.6054211326665	-0.547775052162235
chr10	48438805	-0.736620490840355	-0.586977542741534	-0.60993751287038	-0.681217534554796
chr10	48445169	-0.931479770858021	-0.748652466440725	-0.57215541724507	-0.81900206440755
chr10	48459737	-0.833395358931177	-0.661601545482084	-0.813247522123095	-0.7416535985297
chr10	48477796	0.94434935132631	0.813712871181029	-0.778875251071126	-0.585696236426176
chr10	48512320	-0.606494125106439	-0.636496459996993	-0.651463758670799	-0.605129074846152
chr10	48553964	-0.867583424522201	-0.781622919961291	-0.760278273196585	-0.684291012454263
chr10	48582310	-0.703260102807663	-0.721214604312406	-0.690678316692956	-0.886411835477898
chr10	48679916	-0.564717469942476	-0.71764567688223	-0.836009940025449	-0.896152121252185
chr10	48683889	-0.74078800820722	-0.906998350876048	-0.852879657922186	-0.882248517935859
chr10	48708856	-0.641143615624278	-0.818814231735996	-0.531107290593462	-0.924931292432458
chr10	48728266	-0.968154716144178	-0.951187267165853	-0.947623810916187	-0.909691075149828
chr10	48824234	-1	-1	-1	-1.01360294157252
chr10	48934672	-1	-0.979283232421873	-0.918723542789483	-0.961372973250468
chr10	48964741	-0.958843942567977	-1	-0.983236932622796	-1.01834382717258
chr10	48965884	-1	-1	-1	-0.982165931390106
chr10	48978482	-1	-1	-1	-1
chr10	49032132	-1	-1	-1	-1
chr10	49077900	-1	-0.985310846716374	-1	-1
chr10	49084611	-0.963886210137364	-1	-0.978249306046795	-0.980922659561272
chr10	49206485	-0.937449081104048	-1	-1	-0.990751656582079
chr10	49251382	-1	-1	-1	-0.960560207200808
chr10	49344779	-1	-1	-1	-1
chr10	49514982	0.752405915376187	1.26208838791121	1.78515449612755	1.27497960937257
chr10	49515010	0.524033077195557	1.10941574770067	1.57428177887627	1.12195243908433
chr10	49515163	0.131998049570275	0.697749315369657	1.29078662251007	1.00638222931414
chr10	49534852	-0.852443558017707	-0.98571832268127	-0.767555886073628	-0.822363606832157
chr10	49554168	-0.924934660313029	-0.863756551150604	-0.789019014643516	-0.746833765548339
chr10	49653850	-0.49243973819057	-0.531728693956161	-0.46371669442598	-0.408058403014212
chr10	49659089	-0.745920062082791	-0.605852237235307	-0.388787196981529	-0.715165768339548
chr10	49743974	-0.545533371964689	-0.636725760738331	-0.554906992889795	-0.292701271816504
chr10	49806471	-0.630773083365113	-0.66658921407631	-0.539055225934572	-0.672413534431029
chr10	49812359	-0.712166205814937	-0.457975626746752	-0.459238534186156	-0.599013610742716
chr10	49864321	0.805140047922665	1.365943485018	1.59686964927693	1.21229148312644
chr10	49873842	-1	-0.950042841792469	-0.921138477880212	-0.729167986997507
chr10	49875704	-0.91652371271146	-0.797854645028522	-0.88983409241557	-0.79790044424243
chr10	49879395	-0.743206344511506	0.138738760729814	-0.684568571619735	-0.591275083590639
chr10	49880263	-0.520456915948743	0.194449364734827	-0.797020012078156	-0.757672045431713
chr10	49933471	-0.787048837324584	-0.952480923709204	-0.833803510882695	-0.768447239322351
chr10	49979155	-0.396892754328787	-0.664115493702686	-0.662650503381454	-0.780763707623674
chr10	50036969	-0.418468682559857	-0.737366047947189	-0.513687675241571	-0.813762831240332
chr10	50036980	-0.38944640741799	-0.708808507467857	-0.466199910676138	-0.832943749555637
chr10	50048647	-0.724615326463673	-0.64508539423654	-0.491911143657857	-0.778251145829036
chr10	50088529	-0.435676086574561	-0.400207404266348	-0.64142105215771	-0.818990992047128
chr10	50106967	-0.423306616450488	-0.676842223382741	-0.808445410066074	-0.932586563023422
chr10	50177426	-0.864529870493861	-0.748443657905197	-0.57901019649036	-0.555487028549374
chr10	50219183	-0.82766754293779	-0.572178828347881	-0.591206885412061	-0.380831221215537
chr10	50220108	-0.730467455960916	-0.5475442137483	-0.66077694659139	-0.864922558738512
chr10	50323556	-0.515199149101309	-0.246582216163718	1.25842811745608	1.166477755682
chr10	50323691	-0.530426593946994	-0.290928581102341	1.2361747174729	0.879946184879894
chr10	50371174	-0.832342368305194	-0.70871585548947	-0.704665783109535	-0.38163490433377
chr10	50437670	-0.488049263597651	-0.615228438425178	-0.345892664645874	-0.35392623081742
chr10	50449858	-0.305549276413689	-0.730995497339765	-0.58117579131178	-0.512831822178838
chr10	50507555	-0.547679811067954	0.0823349830747531	1.0977604133848	0.620475544987505
chr10	50509500	-0.756340027497955	-0.442399233215209	-0.589440332485482	-0.0883772739265433
chr10	50532844	-0.564295684205025	-0.599827750640979	-0.611101463088705	-0.190625662362366
chr10	50574122	-0.594795292076172	-0.54692585021235	-0.605426345734093	0.124553825920806
chr10	50594776	-0.808377349658825	-0.823716591797443	-0.425264894161305	-0.585743483116442
chr10	50603233	-0.697170459500597	-0.381589854974084	-0.369373683694177	-0.537679734410782
chr10	50603267	-0.789032835792947	-0.343984863884915	-0.370003998006713	-0.385358287678254
chr10	50649938	-0.596318425205387	-0.362746915107889	-0.64284443240212	-0.362396708855142
chr10	50654726	-0.856770915244167	-0.917608914824952	-0.801705185725093	-0.951557782557574
chr10	50668832	-0.960724729603366	-0.81889254594458	-0.898439709214558	-0.905209600599667
chr10	50696339	-0.758447217908031	-0.956873111235016	-0.601078075235978	-0.0515589358966523
chr10	50741596	-0.881241475812275	-0.821658186388737	-0.885441237094242	-0.851549547837564
chr10	50745159	-0.871636047477243	-0.858652100125451	-0.880612685073602	-0.897087094176359
chr10	50747264	1.92508537714623	1.84806284775984	2.02618599952617	1.33001644256388
chr10	50758871	-1	-0.9181126215873	-0.749442052705168	-0.894116078064717
chr10	50815200	0.796249484903739	0.830385616737822	1.23889518845373	1.12157634386427
chr10	50817514	-0.616831628592959	-0.447880442201412	-0.482406595348865	-0.733021788336768
chr10	50817772	-0.560773604525676	-0.451672293015531	-0.513935585440703	-0.764208439090626
chr10	50818065	-0.504100422492865	-0.372155029294952	-0.459989019286618	-0.736999609078912
chr10	50818083	-0.431563962208514	-0.405275542312262	-0.350210201942653	-0.616598199335931
chr10	50822215	0.0374820320041297	-0.552180869977351	-0.440566457878772	-0.76271738800717
chr10	50824475	-0.441838977487955	-0.673767946127704	-0.33899321055497	-0.592637419071353
chr10	50827996	-0.629402868767798	-0.715946556412336	-0.442869056502067	-0.301740584315695
chr10	50830573	-0.683189001205015	-0.848151301425179	-0.6971111984815	-0.508087531618224
chr10	50836092	-0.415763898650958	-0.533603563881767	-0.379138166575776	-0.550545032419409
chr10	50849449	-0.729362487500693	-0.762844826375354	-0.48905854330474	-0.822523126391283
chr10	50856064	-0.721201757911732	-0.795862648332292	-0.632443415444529	-0.701057699681878
chr10	50858815	-0.583083731375603	-0.569313553225996	-0.614630664422692	-0.688159337336157
chr10	50897456	-0.718971311224226	-0.773616267224951	-0.940190110476853	-0.843335126853317
chr10	50948231	-0.519187269661521	-0.563815030916856	-0.362058242639148	-0.658093816063794
chr10	50967866	-0.706035067839502	-0.698003334501433	-0.750566532953601	-0.663630918383511
chr10	50976438	-0.685345279755538	-0.629527752723576	-0.723586648581529	-0.849457308144434
chr10	50976500	-0.691404359864999	-0.636934182708781	-0.755760525198551	-0.565197092068384
chr10	50976812	-0.836039301893086	-0.655992956707568	-0.940606023174548	-0.608828927163623
chr10	51110804	-1	-0.961273810909496	-0.958717339266866	-0.930829889593114
chr10	51119231	-1	-1	-0.981882843604158	-0.987837333771299
chr10	51199648	-1	-1	-1	-1
chr10	51210324	-0.860932180525161	-0.93699708651807	-0.84520346699521	-0.804851277281358
chr10	51258231	-0.959817808214167	-1	-1	-0.994940828918025
chr10	51332573	-1	-0.983075976398551	-1	-0.976983915319187
chr10	51341008	-1	-1	-1	-1
chr10	51371510	0.957690594624115	1.06071085236896	1.15251165906828	0.768104132204346
chr10	51377035	-0.889060475617834	-0.986419954890544	-0.940464943108428	-0.895960900171396
chr10	51380131	-0.967781049521332	-0.963551942059226	-0.898783535393171	-0.820837290607358
chr10	51395045	-1	-1	-0.98546217039437	-1.00761855858436
chr10	51463169	-1	-0.985895190576429	-1	-0.995096172424204
chr10	51489187	0.0318381223276702	0.361849164659354	1.06469474508323	0.805802000103903
chr10	51498022	-0.788472405489992	-0.686939886212728	-0.728061316940255	-0.660896429772291
chr10	51538889	-0.855560195013658	-0.923789137024056	-0.909521923037383	-0.930951193046282
chr10	51539054	-0.916149967056918	-0.96654125914837	-0.761870410771155	-0.965957750492804
chr10	51565069	1.57083311599653	1.61091268625512	1.95596098843075	1.55534537915606
chr10	51692614	-1	-1	-1	-1
chr10	51696817	-1	-1	-1	-1
chr10	51728362	-1	-0.983078561152952	-1	-0.981980186197546
chr10	51748363	-1	-0.977225788574925	-0.924487745013123	-0.935724503009812
chr10	51758764	-1	-0.961096704966219	-1	-1.04129348267603
chr10	51761237	-1	-1	-1	-1
chr10	51782002	-0.831949364815366	-0.928744910941634	-0.828024390603374	-0.884468425856534
chr10	51784806	-0.762782036692943	-0.751236812051531	-0.961595607114773	-0.605682361893297
chr10	51808210	-0.910825584992165	-0.92203079766248	-0.878135666558913	-0.800232764943625
chr10	51829107	-0.678429574064383	-0.910678324904017	-0.810224172232256	-0.888080002481128
chr10	51900906	-0.970460772456735	-0.979163656397763	-1	-0.948888485281799
chr10	51913189	-0.971837742967083	-0.938510305535906	-0.952375434732915	-0.925376137027708
chr10	51913891	-0.968583597859582	-0.940647265656035	-0.97632493734919	-1
chr10	51914210	-1	-0.952221660249303	-0.968019587065006	-1
chr10	52024692	-0.539547244780335	-0.837271633906372	-0.614131642989532	-0.357309501659988
chr10	52071341	-0.717150477405472	-0.949822659116603	-0.553833629831615	-0.176828071849386
chr10	52191030	-0.607211577798318	-0.952662649027244	-0.9076013412284	-0.844370035707495
chr10	52383588	1.08260437213934	1.42708427563991	1.46796274703633	0.792830033660637
chr10	52418824	-0.529191243882356	-0.412947612119672	-0.207366244175891	-0.634150741916771
chr10	52428702	-0.833904677545679	-0.741134578660867	0.247452997816505	-0.148019102203067
chr10	52488413	-0.944949584598365	-0.981551133658218	-0.935244547559352	-0.94110776294979
chr10	52648535	-0.971738965949827	-0.92860597122888	-0.896831357317114	-0.990850456297853
chr10	52717800	-0.755985703826703	-0.876428217660557	-0.793153227764847	-0.695959953402294
chr10	52833958	-0.246815465831787	-0.490881358688316	-0.326077760733609	-0.608867202155695
chr10	52875075	-0.886432327347318	-0.982771215439056	-0.969744091748199	-0.966871356252551
chr10	52875367	-0.929323220836227	-0.972915897942004	-0.974286272787699	-0.915893035016986
chr10	52883638	-0.77702803980251	-0.855532655063502	-0.793503873041829	-0.793734532668485
chr10	52896352	-0.794848185422682	-0.943441959951854	-0.907459210141875	-0.968175417241181
chr10	52964943	-0.737288337168073	-0.951400709814373	-0.879669707952593	-0.964230769771789
chr10	53152511	-1	-0.983802031101291	-0.981648614528375	-1
chr10	53152561	-1	-0.97911231572965	-0.98915889026259	-1
chr10	53217197	-1	-0.978183314157922	-0.915176876807478	-0.886887456266493
chr10	53326425	-0.922647462299386	-0.914591718748519	-0.988124473794836	-0.907595687710189
chr10	53459711	0.104833818978151	0.472071321839963	0.587860389474928	0.913909830270184
chr10	53470601	-0.916353552105605	-0.946440604660999	-0.774329272612512	-0.893146552567377
chr10	53479845	-0.876439813950257	-0.861534373622338	-0.887741397676858	-0.782278971698404
chr10	53520629	-0.967972727292244	-0.914404428139372	-0.892456788201906	-0.89660306604893
chr10	53794023	-1	-1	-0.990338685267265	-0.972853809335961
chr10	53797667	-0.969311222511368	-0.982639562678269	-0.981966516649178	-0.977170172047256
chr10	53966999	-0.662348917962327	-0.726857197268066	-0.69393498413254	-0.852707755696122
chr10	54074401	-0.452483122543206	-0.465743753222312	-0.505017919767629	-0.68000503999331
chr10	54213957	-0.881579775722965	-0.839179123133358	-0.797625347390787	-0.852543389102852
chr10	54225416	-0.847225166416248	-0.766658341540009	-0.86609507995703	-0.976260530607264
chr10	54229123	-0.845192993972027	-0.918398994864719	-0.920883015570588	-0.953648494048918
chr10	54366886	-0.868419464797645	-1	-0.978762190636985	-0.839838208611626
chr10	54473911	-0.697933938798373	-0.913632290343889	-0.805313703270348	-0.919669225186044
chr10	54606263	-0.911589821002133	-0.868938273230137	-0.933953055572036	-0.912856279590694
chr10	54683338	-0.903001530054653	-0.905087604394507	-0.952391069788233	-0.983198117453358
chr10	54711326	-0.757284916809603	-0.775505397190499	-0.864961123804653	-0.723548045988534
chr10	54784167	-0.762601811679989	-0.848362290375845	-0.985730013080642	-1.02253262726325
chr10	54785407	-0.756125350476983	-0.858407638557702	-1	-1
chr10	54789908	-0.799944882947155	-0.734055838708145	-0.968134567364245	-0.809374202348795
chr10	54790180	-0.816350023722381	-0.887802611656536	-0.967508230675507	-1.00706459372752
chr10	55081026	-0.694396031350554	-0.863511748196654	-0.913475800154606	-0.732533169323274
chr10	55098619	-0.823961997747647	-0.979108365662204	-1	-0.982696512640289
chr10	55141510	-1	-1	-1	-0.983334509562156
chr10	55241778	-0.699185972724992	-0.888936841646123	-0.820525358128986	-1.0069007584984
chr10	55491451	-0.848249385675251	-0.964772798518765	-0.957584044574552	-0.992767132440963
chr10	55596860	-0.752844866468501	-0.943612664929743	-0.877981729315908	-0.981810812046781
chr10	55683952	-0.876338218419698	-0.93984761482763	-0.86998548518356	-0.969678878064383
chr10	55822527	-0.78374367543169	-0.933642779314111	-0.84097811889056	-0.879684550497053
chr10	55918034	-0.927083626558591	-0.91073214645533	-0.947861334643704	-0.977251339811118
chr10	55978781	-0.941783762833678	-0.944200508775771	-0.989325438454315	-0.996880820051363
chr10	56159529	-0.709502735902663	-0.85939311098389	-0.90807018338849	-0.844097470368793
chr10	56414836	-0.852150531881938	-1	-0.96736404756269	-0.961003175495752
chr10	56560666	-0.824611593023059	-0.896432499336007	-0.97744846827823	-0.913798130166827
chr10	56563843	-1	-0.974786044323639	-1	-0.948559894209085
chr10	56792915	-0.731281150310216	-0.814587628383733	-0.962842291797756	-0.836007840571827
chr10	56801808	-0.835785731525074	-0.911713898021176	-0.95404318691336	-0.855406674588788
chr10	56803372	-0.847968196162787	-0.94700168563732	-0.981392784924566	-0.977426096222857
chr10	57192686	-0.97362873889651	-0.983450055208128	-0.935364379367669	-0.907044568752826
chr10	57197641	-0.882929803448414	-0.954409032617176	-0.890322769470492	-0.953430611849361
chr10	57238543	-0.914223624878732	-0.976598108124688	-0.946470765432168	-0.958360655521074
chr10	57356875	-0.976500548451529	-0.912549257501697	-0.955575265721377	-0.912801331596263
chr10	57498099	-0.890713548415498	-0.921306807723435	-0.84525200485766	-0.871125477849707
chr10	57573496	-0.941060813282925	-0.850019039622493	-0.808648339928957	-0.81486466880424
chr10	57629027	-0.929348279545467	-0.94549239827298	-0.963873932142621	-0.970199938453395
chr10	57713123	-0.87039876101041	-0.861695398372599	-0.887455181099538	-0.774933443519815
chr10	57869153	-0.710906405794007	-0.914856302773547	-0.848913685559228	-0.922284606936955
chr10	57914893	-0.944988034350432	-0.983479473871971	-0.812725498906603	-0.8077872891864
chr10	57937401	-0.776514981493498	-0.916963349753777	-0.913028506848701	-0.990366009704029
chr10	58083889	-0.887598453352331	-0.794924581378762	-0.889741635000968	-0.972747866066473
chr10	58124000	-0.935171312273389	-0.904640454342409	-0.968058095404278	-0.967374728822918
chr10	58161939	-0.850583162667375	-0.979199089604832	-0.871614091424506	-0.974774944264338
chr10	58364516	-0.619276723597728	-0.849419685817645	-0.933547542822211	-0.876455389211962
chr10	58456741	-0.810156384651082	-0.943670509692931	-0.948696763981951	-0.960085622957651
chr10	58753122	-0.917648313520444	-0.91549579389826	-0.95527470900982	-0.943296312747597
chr10	58777482	-0.846955912422972	-0.8146445977766	-0.760868353229563	-0.744821968309344
chr10	58812814	-0.721882679100515	-0.857193934660675	-0.827170716913193	-0.888638914321259
chr10	59081286	-0.944925666432623	-0.982274803299577	-0.914844955378518	-0.950663253203766
chr10	59103001	-0.697831386533995	-0.822896809199966	-0.896625440003028	-0.782303257415325
chr10	59139931	-0.898527420122736	-0.88548268502242	-0.80269727105309	-0.927227022269899
chr10	59178151	-0.867451743953063	-0.968876695744531	-0.98700484291224	-0.978702209038252
chr10	59187524	-0.941182954441826	-0.954012563418627	-0.931806051596072	-0.977008100522898
chr10	59215240	-0.781992103013426	-0.92828683860849	-0.85677450239399	-0.98880027416673
chr10	59359397	-0.766773544163649	-0.985665947223095	-1.00285790746518	-0.969233564585843
chr10	59585730	-0.936765311158632	-0.866956358591557	-0.868689819493328	-0.914540206743551
chr10	59615080	-1	-0.976211916120862	-0.961555598070806	-0.960558983168554
chr10	59704579	-0.724642329228491	-0.922696040614955	-0.897764238280911	-0.93230899241749
chr10	59821057	-0.696877170909116	-0.921579878148161	-0.798692188276773	-0.890653268865641
chr10	59829521	-0.467193456440757	-0.86226476164943	-0.758965920257424	-0.88256159958102
chr10	59853087	-0.847620697556892	-0.890445275597721	-0.736987654513967	-0.618027863773231
chr10	59893462	-0.970440727113044	-0.941583077178842	-0.983979091111142	-0.836839169119679
chr10	59933421	-0.873108695519754	-0.960468773765004	-0.816529466552539	-0.874749445837863
chr10	59943979	-0.832145534050723	-0.929938604241792	-0.881586050781458	-0.82590680405164
chr10	59964322	-0.89050048802365	-0.908999306412513	-0.974874964409095	-0.92848016240329
chr10	59968743	-0.83225714672767	-0.798495400274512	-0.746890125154965	-0.86204409997368
chr10	60013401	-0.938675996365023	-0.955938973944734	-0.903050092979651	-0.890147777777488
chr10	60027464	-0.445846555550467	0.815373305814079	0.867111990193346	0.210800537143548
chr10	60027509	-0.366441539907261	0.881830072538916	1.01224526908953	0.548277873966757
chr10	60042911	-0.125746225587554	-0.454244968171839	-0.737875028293262	-0.56428172859969
chr10	60063438	-0.736868665312935	-0.83763750052614	-0.834641239249585	-0.777580051160239
chr10	60092955	-1	-0.979797164850595	-0.826406669516851	-0.970059174517786
chr10	60094694	0.489375164029348	1.30081822207258	1.35587173601244	0.917616166860413
chr10	60112276	-0.861663378820115	-0.794435672604326	-0.818169728340067	-0.70466177768433
chr10	60203730	-0.941376682622998	-0.965814226608533	-0.919008768476703	-0.947503701331464
chr10	60272575	-0.420782580657833	-0.312797750433875	-0.510629082453488	-0.421375108247224
chr10	60277245	-0.434022074260414	-0.86743602453167	-0.871850405615013	-0.686269249692163
chr10	60285184	-1	-1	-0.955723896480171	-1
chr10	60346293	-0.786055318447335	-0.920369550510745	-0.67110518854652	-0.837412625957222
chr10	60384867	-0.704483005114308	-0.847548285735886	-0.885812611518122	-0.926082219238226
chr10	60463247	-0.971876836142007	-0.982612226674435	-0.858306910199767	-0.978862407429467
chr10	60540105	-0.794610989578632	-0.858966522188426	-0.883555126833611	-0.911824439523541
chr10	60634559	-0.660426892353485	-0.930610888611467	-0.929878194460648	-0.806943951754905
chr10	60706206	-0.9374810354545	-0.920100088118084	-0.914748533346122	-0.845105950104133
chr10	60862724	-0.834590328092125	-0.946390737156135	-0.906499960928314	-1.00603852990768
chr10	60936245	-0.54771724224691	-0.569488782595634	-0.6893108850199	-0.866298052291478
chr10	61038413	-0.907220991737287	-0.810303358237611	-0.924712302827344	-0.927323499526169
chr10	61064591	-0.885257007477489	-0.908145680404564	-0.968923100201482	-0.978948882059278
chr10	61239354	-0.691159999822911	-0.851294411365169	-0.747489475052376	-0.789714346089492
chr10	61294285	-0.720309083544284	-0.802444017813562	-0.895778723343211	-0.828025310862759
chr10	61317036	-0.703126393161242	-0.932816989229393	-0.904258914561894	-0.838093931997548
chr10	61321773	-0.906650477113346	-0.899908800623257	-0.926922999861296	-0.887038506461653
chr10	61341544	-0.752752678767619	-0.887333269947764	-0.772138353179726	-0.932603954574591
chr10	61470115	-0.683025334031349	-0.18423513847498	-0.130017355335454	-0.702472074739869
chr10	61482750	-0.912847242225827	-0.962556434061811	-0.934727709140493	-0.927986716821108
chr10	61642046	-0.972343037318244	-0.890030390097814	-0.906987397401313	-0.973850047890803
chr10	61642093	-0.970736151943069	-0.882274540669537	-0.842468078296143	-0.780953898633839
chr10	61642208	-0.915525456439872	-0.824002411210763	-0.831300740301262	-0.837059987668277
chr10	61642369	-0.933222517078649	-0.902429422968056	-0.912994698111523	-0.871488753916149
chr10	61815995	-0.892679796408832	-0.90721626176394	-0.825293287349599	-0.959448940661075
chr10	62122838	-0.768163509804534	-0.853286697389776	-0.780382990417276	-0.827652218881403
chr10	62122851	-0.763431871245731	-0.828014880903407	-0.801782215994487	-0.760534558402218
chr10	62155579	-0.87718054115527	-0.934863045874998	-0.896683331097932	-0.884110969121942
chr10	62175165	-0.589733593246568	-0.785176688632045	-0.820562926001105	-0.869212026242978
chr10	62210037	-0.685517181917808	-0.851150229659488	-0.807387602426606	-0.701848514681945
chr10	62233793	-0.882699359833891	-0.978506517144964	-0.925660708622171	-1.01441719486723
chr10	62307474	-1	-0.904949909050099	-0.889013313057474	-0.810311970535159
chr10	62493047	-0.201527274046933	0.549145185259361	-0.232406298636664	-0.519933986606551
chr10	62600774	-0.947530067253606	-1	-0.970529312344964	-0.947685465109543
chr10	62661901	-0.897756908195799	-0.842551897143871	-0.872767228545329	-0.872539949559331
chr10	62704597	-0.699353023021412	-0.40291415734169	0.558148156253213	0.360191262278307
chr10	62793438	-1	-0.921596241731473	-0.855243969688664	-0.885091404406439
chr10	62800439	-0.952645389285417	-0.913983031015504	-0.890730220858929	-0.919692178036512
chr10	62800675	-0.903183767935575	-0.893286599100448	-0.861652926250581	-0.891838777070317
chr10	62899490	-0.672719067452211	-0.907851848779164	-0.823974251568007	-0.672944557391048
chr10	62992307	-1	-0.969849524503658	-0.982030693104464	-0.978096605692491
chr10	63018257	-0.819798303663445	-0.79169553460413	-0.859967414083341	-0.867521484472986
chr10	63043081	-0.948600794245522	-0.870194932305722	-0.945477957883923	-0.959364297472647
chr10	63080206	-0.862955265652327	-0.922417575283142	-0.8780626989325	-0.90797410349756
chr10	63119397	-0.774843311929492	-0.902085096953327	-0.253273983129502	-0.646726671855478
chr10	63136773	-0.801164335612347	-0.767617139066485	-0.739578321025445	-0.906645393239486
chr10	63156579	-0.876716014267391	-0.976756741441243	-0.90441412408182	-0.895099185615683
chr10	63422765	-0.701819448965186	-0.669828570606388	-0.567566563911397	-0.830798152205438
chr10	63584353	-0.524081515667533	-0.873201733996625	-0.342263634110905	-0.629743012593756
chr10	63627413	-0.608093086860775	-0.736789294234435	-0.956338478308259	-0.946896754751384
chr10	63638028	-0.543389582232709	-0.838834536028183	-0.627291949963051	-0.429259450295287
chr10	63662935	0.151260747788348	0.573162971813269	0.851376381006764	0.267092548502344
chr10	63663025	0.296439362241843	0.65894557389498	1.05409775746336	0.926451572134267
chr10	63664039	-0.720194801405353	-0.723216313793097	-0.313401758340109	-0.442427247253821
chr10	63687767	-0.67844153008002	-0.840407233755817	-0.678420743048709	-0.353003148800862
chr10	63736418	-0.453254988328795	-0.842890510925356	-0.643517280329316	-0.843433385448093
chr10	63795860	-0.930024744623086	-0.861934806794991	-0.759474838281861	-0.956653987716814
chr10	63850817	-0.870604000557578	-0.740750453543925	-0.687992902188798	-0.782136512234069
chr10	63871897	-0.921943887017834	-0.924124721726012	-0.922326116105697	-0.933685862146782
chr10	64028600	0.799298516862597	1.15122554828163	0.755308893175851	0.195478574308688
chr10	64038945	-0.73036794098825	-0.937415069198342	-0.874791213024611	-0.966319763157807
chr10	64040146	-1	-0.939346215990119	-0.989376136311333	-1.01482790837492
chr10	64066705	-0.0925053500480464	-0.66607832614984	-0.645592769131516	-0.598998476758852
chr10	64076990	-0.56440007302266	-0.672611304012955	-0.577239320208211	-0.922766208317656
chr10	64099899	-0.833384949236368	-0.908989468220503	-0.816154034076502	-0.902036618533429
chr10	64132439	-0.909571331309529	-0.863338563521873	-0.810333481274964	-0.997100457834087
chr10	64134416	-0.731286541659254	-0.584121861827958	-0.605358292586228	-0.255645169073297
chr10	64303411	-0.570007925028948	-0.950141381416272	-0.755005914152248	-0.928582558565316
chr10	64318696	-0.956836084239872	-0.756034346611369	-0.85951981709048	-0.668391559413776
chr10	64342703	-0.906283728235292	-0.828575822107745	-0.833740420321844	-0.774799721574942
chr10	64373222	-0.458508594305302	-0.669411897717032	-0.632055826949571	-0.843518143117666
chr10	64390892	-0.895161360630248	-0.889279230304521	-0.957480388148625	-0.991568439165794
chr10	64421770	-0.892871243852246	-0.865675347187682	-0.83061032299309	-0.907269187739473
chr10	64533637	-0.720506113437709	-0.868229347236257	-0.880065298797938	-0.742628962149786
chr10	64565814	-0.534247289716342	-0.299598268581449	0.503779505034772	0.237573339496928
chr10	64573337	-0.742702703774045	-0.693123464532381	-0.383302440105246	-0.87276792678
chr10	64576454	1.2419786625268	1.68107847341501	2.08054884402831	1.55128160868178
chr10	64577862	0.380557748556665	1.13559748975972	1.50678455358025	1.02544244274514
chr10	64578956	-0.648812291499196	-0.345671842848503	-0.134163883985523	-0.241350176504037
chr10	64621483	-0.600389973922515	-0.630720248218741	-0.801147099976445	-0.918416329675369
chr10	64639522	-0.968094525476992	-0.891487200868151	-0.917281228088163	-0.992410168178633
chr10	64708410	-1	-1	-0.95468563041739	-1.0057857924557
chr10	64737226	-0.968243768164181	-0.963270706544918	-1	-0.961167708612674
chr10	64756854	-0.692392007124646	-0.746718074981898	-0.800039480612798	-0.798571585377166
chr10	64775885	-0.915400774644169	-0.885759231644984	-0.909706355361175	-0.938557940925857
chr10	64793307	-0.814233497569447	-0.953954787665822	-0.963202426069039	-0.988028613429167
chr10	64793358	-0.953886465608111	-0.971610325883892	-0.972200415880143	-0.970823154281959
chr10	64832702	-0.730001968947117	-0.804800706998604	-0.652555850638209	-0.644226550848423
chr10	64856657	-1	-0.954638532030507	-0.946611937182781	-0.970487755225744
chr10	64994460	-0.919381259247652	-0.950927979634323	-0.927137478381355	-1.01666118554815
chr10	65050096	-0.975529505689204	-1	-0.861868922154355	-0.996533280850985
chr10	65105175	-0.860893480784679	-0.947714569591793	-0.922582119139386	-0.93368989850081
chr10	65180983	-0.828722099855781	-0.74234857787821	-0.876540304136645	-0.923125468472724
chr10	65194405	-0.848667853607377	-0.910902776815751	-0.839592832853482	-0.888571868417876
chr10	65225809	0.445737557381327	1.22898971753221	1.42047336754415	1.24143315381501
chr10	65225917	0.591075720460623	1.16595484989555	1.21066090469607	0.403114485629165
chr10	65225944	0.659137889454231	1.16128243923622	1.16222875254956	0.484005439712784
chr10	65231719	-0.869657219670469	-0.886203862255178	-0.865172944672853	-0.724212693083599
chr10	65259949	-0.962882570919747	-1	-0.806244463349818	-0.883151802950971
chr10	65273538	-0.775037076438717	-0.919408793298901	-0.980730619063428	-0.938303801865356
chr10	65281109	0.776763717291211	1.38040543313238	1.89628095618837	1.63794099441196
chr10	65281366	0.730826731719948	1.26244608162914	1.61344343573134	0.988107637088143
chr10	65281432	0.836092727779409	1.40144005239348	1.66105662929	1.10279152959453
chr10	65281766	0.891941412855968	1.22813193087082	1.40895808127633	0.86886287242789
chr10	65358457	-0.883907048074126	-0.970928950560146	-0.979638088228651	-0.982841985031411
chr10	65389909	0.805128491386146	1.31792006950691	1.94271308186333	1.52172900696894
chr10	65390377	0.670760507769793	1.32288697799492	1.59841635449833	1.27820257171607
chr10	65390473	0.643348981623607	1.2156525615476	1.34844044310618	0.835276450350563
chr10	65424370	-1	-0.919163027814949	-0.552540244591607	-0.297429134918374
chr10	65424382	-1	-0.909642241442929	-0.378244754916037	-0.52649664692149
chr10	65434649	-0.886773210896099	-0.864645390059921	-0.800344189372292	-0.762603715691209
chr10	65463965	-0.776819581276548	-0.660652599492407	-0.701879112074021	-0.663289163705478
chr10	65477250	-0.943799647649419	-0.89229359794372	-0.924663244506432	-0.819858284164868
chr10	65494796	-0.869921208779036	-0.857563750687251	-0.971861323872406	-1.00341492675896
chr10	65506541	-0.849599826007414	-0.955727750555473	-0.97229995053976	-0.989403625307434
chr10	65571154	-1	-1	-0.994301563148532	-0.980802159966409
chr10	65571200	-1	-1	-0.990936467810591	-0.98786290679164
chr10	65663012	-0.724621338852146	-0.961090389382611	-0.932729043996044	-0.944346973936963
chr10	65797158	-0.456394416455419	-0.694647565688559	-0.739448823843416	-0.751749775555013
chr10	65947684	-0.937990433565465	-0.946289540343422	-0.903115432424453	-0.907312466704001
chr10	65956625	-0.962551073713515	-0.941672001578629	-0.779545304047942	-0.854388949988659
chr10	65964376	-0.89631856488324	-0.77596751464937	-0.937499575023476	-0.8909166053584
chr10	66170173	-0.953886465608111	-0.874422050154238	-0.926158413224452	-0.97157480204577
chr10	66170759	-1	-0.855993065705217	-0.941137113413393	-0.95635302590031
chr10	66181453	-0.795464331255589	-0.886047720859843	-0.880453937800453	-1.04907320653149
chr10	66273890	-1	-0.984415920015747	-0.932731555441593	-0.930132497629102
chr10	66309732	-0.596861496391452	-0.859899715689476	-0.847529224914426	-0.943338609544458
chr10	66336200	-0.841794341634671	-0.862645714528282	-0.705904722362663	-0.767342884272109
chr10	66431658	-0.913451065422489	-0.942053247674584	-0.800045725875019	-0.96254868546846
chr10	66492032	-0.581440131903603	-0.631036480314021	-0.827584950174662	-0.661517019762369
chr10	66549915	-0.751038788413738	-0.779782737792393	-0.936599948432634	-0.918246607529436
chr10	66713406	-0.836700276243892	-0.904240923566958	-0.837037979007892	-0.996260676268048
chr10	66786712	-0.774099523304521	-0.858969739042729	-0.892081389974568	-0.96631192523373
chr10	66812236	-0.899727017421333	-0.923375259613702	-0.967843671464777	-0.924301343872308
chr10	66911379	-0.699712112725933	-0.981911191644594	-0.971103536418656	-0.95716545134148
chr10	66917709	-0.955906081951327	-0.940678277010816	-0.922637954976804	-0.960369484117447
chr10	66960996	-0.818116098886958	-0.987559945979698	-0.933151428228594	-0.947272762706997
chr10	67026373	-0.850755502414482	-0.878716636845073	-0.856714509412457	-1.00224036834488
chr10	67387188	-0.963121593668511	-0.924800833870805	-0.897846373041556	-0.909398641599391
chr10	67538708	-0.866281069912574	-0.882286433613289	-0.796569328975865	-0.729751338445221
chr10	67571997	-0.936769768618946	-0.892557100504637	-0.923466500962779	-0.860220054281598
chr10	67660552	-0.882178949420429	-0.868347556493779	-0.859315987796972	-0.964323056703069
chr10	67895068	-0.916101875175566	-0.91174327297906	-0.91361103722501	-0.870116101922819
chr10	67899515	-0.692522100450172	-0.823920570645419	-0.890987563647251	-0.785404433067137
chr10	67900784	-0.933849647450562	-0.832267790890715	-0.993999180563398	-0.959835940803189
chr10	67977590	-0.821660041035604	-0.838454375825971	-0.764732932221233	-0.926973908207392
chr10	68082415	-0.475899872723543	-0.839795501849258	-0.746676223612954	-0.807823436151742
chr10	68086465	-0.681724013513899	-0.920623878832482	-0.955080607181975	-0.989538990233362
chr10	68107136	-0.919612804906633	-0.889468448828117	-0.939038877245682	-0.983602225529633
chr10	68350854	-0.756417526177946	-0.898740220079903	-0.930347235859709	-0.89212068393082
chr10	68421044	-0.849587728275592	-0.981711803608667	-0.896459004753654	-0.90963417432578
chr10	68479656	-0.793352177710628	-0.816660784501126	-0.913974575530898	-1.00183859369867
chr10	68482589	-0.887909946809065	-0.915159504761197	-0.923463442940641	-0.824137530443041
chr10	68531834	-0.917759995631061	-0.874366833825811	-0.872846872098544	-0.848204881580908
chr10	68655202	-0.688126103633997	-0.877989267794598	-0.844181991772912	-0.938683650782958
chr10	68790627	-0.916085769380381	-0.948610957076131	-0.88085748550647	-0.939849204709057
chr10	68814399	-0.629467733871878	-0.89443545536017	-0.896508911833888	-0.902552602509952
chr10	68882258	-0.971037295467994	-0.873801042086861	-0.884196670035046	-0.703016408045769
chr10	68886187	-0.967082797728225	-0.914263603488427	-0.982162523365964	-0.989966295521529
chr10	68955266	-0.848994964862705	-0.815597538420946	-0.830600120229685	-0.919809902978372
chr10	68964007	-0.943699654909696	-0.929893250057505	-0.939093518969955	-0.939914723854727
chr10	68985426	-0.926984706207275	-0.90411837565363	-0.918596251839392	-0.943273586290183
chr10	69022444	-0.180361569604294	-0.770494247763518	-0.888877201554421	-0.63164589786206
chr10	69032990	-0.824626308127649	-0.933875695078631	-0.906590389524095	-0.889758622244353
chr10	69142578	-0.66603451131254	-0.887068533835396	-0.963445365466975	-0.804763956332128
chr10	69162636	-0.92988200052094	-0.737710410408891	-0.822596047506689	-0.858448515046608
chr10	69238711	-0.877720481590504	-0.981159913757969	-0.891704600606682	-0.830836228565327
chr10	69243371	-1	-1	-1	-0.9894378745826
chr10	69284045	-0.942778264775465	-0.928142920546788	-0.973664074156538	-0.890534948392605
chr10	69442726	-0.842006074925439	-0.732289242812737	-0.790845561002052	-0.945925629918181
chr10	69506642	-0.906843196336081	-0.801543258977908	-0.752128887231248	-0.874357763604475
chr10	69510246	-0.882916977227598	-0.820940871324127	-0.877279454483838	-0.639124344746101
chr10	69521885	-0.911767742917518	-0.847596681466257	-0.796740859009586	-0.857544341361262
chr10	69523754	0.704799305032344	0.969700028583222	1.30701436843415	0.511199230663578
chr10	69523859	0.842240178976248	1.03566625181078	1.39938833496778	1.12959064549455
chr10	69553495	-0.890461743060675	-0.844230591739168	-0.784009535850683	-0.839466757995206
chr10	69566485	-0.954999807884732	-0.925048511470443	-0.985439581347598	-0.988776628500448
chr10	69637823	-0.766982369093171	-0.812026246606994	-0.594623448539866	-0.593539618787395
chr10	69644328	1.40012121531297	1.58890287997552	2.11592507255807	1.78838746956202
chr10	69644430	1.37570492911475	1.56854783644108	2.11995095431852	1.82809310873255
chr10	69644705	0.935546231583355	1.31509393220848	1.60938798695952	1.44049707260633
chr10	69646118	-0.914497971433726	-0.801404083362189	-0.809930901099585	-0.903406173597949
chr10	69795839	-1	-0.83194800370082	-0.81718571026388	-0.88236704588391
chr10	69809435	-0.956502461850566	-0.86696848284511	-0.711343276085223	-0.84716982038143
chr10	69834251	-0.133738134548685	-0.385604756291561	0.0837616116802062	-0.42763863270925
chr10	69834973	1.38229690756595	1.87976601885086	2.11281174189779	1.60118392336316
chr10	69927694	-0.795544628551707	-0.666584778358812	-0.78146320580818	-0.602171896786697
chr10	69929017	-0.836279709222438	-0.884605796636967	-0.926113770113309	-0.949587644371143
chr10	69994060	-0.936585329204021	-0.947834627232556	-0.943361714948798	-0.909080427564313
chr10	70034395	-0.840362114352366	-0.729948923829797	-0.663037613418652	-0.807781953303373
chr10	70057631	-1	-0.939020434857642	-0.84364242347409	-0.902143826967197
chr10	70066829	-0.954176367033528	-0.95154042201784	-0.974168877620128	-0.896660355223263
chr10	70091095	0.179861065112611	0.497058426126046	0.89473391253512	0.256053195609343
chr10	70111250	-0.851516548159768	-0.984432656468919	-0.992804004259004	-0.981845398447477
chr10	70154862	-0.935552004927864	-0.920150412609194	-0.887779279885727	-0.956056028737595
chr10	70166729	0.776772354178966	1.23973985559305	1.32756202834285	1.40774157196466
chr10	70167070	0.990720034517814	1.44367127366698	1.59576071204664	1.73111326888651
chr10	70167144	0.858284296976109	1.22990342912448	1.43194198367601	1.39561688761099
chr10	70167285	0.736343455007013	1.06364123509239	1.13349429941483	0.977562412225806
chr10	70232259	-0.618017725170348	-0.73132464799086	-0.245234681537324	-0.79198698268614
chr10	70269736	-1	-0.984394057059476	-0.965642591506198	-0.965180468018787
chr10	70314581	-0.92514643659902	-0.901605714712512	-0.773682767548068	-0.724960540028906
chr10	70329436	-0.759591899552321	-0.891571669398996	-0.86431363671152	-0.859025867884856
chr10	70363295	-0.840623376741267	-0.893497592654354	-0.922269753504602	-0.910101967246611
chr10	70376336	-0.882465205009835	-0.921133134336565	-0.85345585703079	-0.617272934752954
chr10	70399081	-0.887350537257664	-0.897900576878845	-0.931425149369535	-0.951819997423929
chr10	70416862	-0.948308950904796	-0.980012243876909	-0.92512381548179	-0.926841788686437
chr10	70534290	-0.966759832135868	-0.856378789638699	-0.668917583825355	-0.674239779394479
chr10	70535310	-0.920750021119639	-0.939072042983241	-0.818017070998228	-0.752422095686607
chr10	70577182	-0.586060419760939	-0.836030928545797	-0.839825354516956	-0.54754446452403
chr10	70590812	-1	-0.849454404225451	-0.445859820077389	-0.68925363734071
chr10	70595903	-0.947008677391569	-0.858509756789976	-0.827694138473403	-0.872470480614739
chr10	70597140	-0.876436925314563	-0.807236302151045	-0.731888853092087	-0.492033110916673
chr10	70660563	0.0748478318665667	0.722031586633017	0.95931554303405	0.875687089397298
chr10	70661273	0.457293893048391	0.948366783891147	1.15720195266253	1.22993563614254
chr10	70686428	-0.88508269629849	-0.871956136421248	-0.899561264237634	-0.575003233384865
chr10	70713940	-1	-0.926411456798911	-0.958362627405626	-0.935836147316014
[truncated: 98,886 more rows]
