# Supplementary material for: Differential chromatin profiles partially determine transcription factor binding
Source: PLoS One. 2017 Jul 13;12(7):e0179411. doi: 10.1371/journal.pone.0179411 (PMC5509100; doi:10.1371/journal.pone.0179411)
Supplement: S1 Dataset — (ZIP) [file pone.0179411.s002.zip › data.tables/EGR1_ChIP.csv]

chr	coord	edgeR.logFC	edgeR.logCPM	edgeR.PValue	GEM.GM.QValue	GEM.K.QValue
chr10	100020179	1.53	2.65	0.147	-0.01	10.8
chr10	100026559	0.145	2.13	0.942	0	2.55
chr10	100029998	0.21	2.04	0.94	-0.01	2.96
chr10	100083191	3.36	5.14	0.000476	1.23	152.61
chr10	100120927	1.26	1.95	0.297	-0.01	3.92
chr10	100121201	-0.337	3.55	0.706	4.09	20.81
chr10	100151028	-2.42	3.47	0.00885	6.02	5.48
chr10	100154383	1.11	1.98	0.353	-0.02	7.08
chr10	100162484	2.04	3.78	0.0319	0.03	44.57
chr10	100206620	-3.39	5.11	0.00028	30.66	5.76
chr10	100221102	4.58	3.39	0.000139	-0.01	28.26
chr10	100225795	1.9	3.57	0.0471	0.24	29.06
chr10	100226747	3.17	3.07	0.00443	-0.01	20.45
chr10	100227044	4.01	6.08	3.52e-05	0.58	318.07
chr10	100538302	1.36	2.68	0.172	0.17	5.08
chr10	100670006	2.06	2.46	0.0567	0.01	6.32
chr10	100872645	0.564	1.38	0.725	0.01	3.3
chr10	100901027	3.44	3.29	0.00187	-0.01	32.6
chr10	100993955	-5.68	5.07	1.11e-07	46.54	0.81
chr10	101190415	-0.52	4.65	0.547	9.88	43.68
chr10	101190602	0.00607	6.81	0.998	55.78	303.3
chr10	101380628	-1.48	3.95	0.096	6.88	9.29
chr10	101381107	-0.0223	5.79	0.981	28.38	130.1
chr10	101418589	0.798	5.59	0.35	13.3	140.63
chr10	101419157	-1.3	4.57	0.139	8.65	21.24
chr10	101427463	1.22	2.25	0.286	0.03	7.6
chr10	101491874	-1.09	3.87	0.214	5.86	18.97
chr10	101491985	-0.959	5.2	0.264	24.31	61.08
chr10	101535864	2.57	3.09	0.0126	-0.02	20.96
chr10	101766075	-0.762	4.21	0.386	5.72	20.22
chr10	101769797	-1.38	4.45	0.117	16.58	28.29
chr10	101769933	-2.18	4.11	0.0159	10.08	15.45
chr10	101795554	-1.14	2.34	0.242	1.18	4.83
chr10	101908775	-3	4.95	0.0011	26.08	12.17
chr10	101945586	-2	4.01	0.026	14.6	8
chr10	101945753	-1.1	5.84	0.197	55.49	92.58
chr10	101945805	-0.677	5.2	0.433	20.09	67.6
chr10	101946656	-1.09	3.4	0.239	2.68	6.4
chr10	102046004	-0.335	4.19	0.701	2.87	28.91
chr10	102046459	-1.47	4.52	0.0953	4.1	16.74
chr10	102106324	-1.39	4.03	0.118	7.26	10.93
chr10	102133132	-0.154	6.35	0.858	46.27	188.9
chr10	102133842	0.0498	3.81	0.982	1.42	19.92
chr10	102214577	2.1	2.49	0.0519	0.01	11.72
chr10	102268619	0.586	2.91	0.571	0.22	11.97
chr10	102295610	-2.64	4.32	0.00387	4.55	4.22
chr10	102427697	-0.543	1.96	0.595	1.08	4.38
chr10	102430878	-0.537	3.86	0.556	4.67	29.87
chr10	102490757	-2.57	3.28	0.00783	8.82	4.86
chr10	102504698	-0.792	2.2	0.443	0.34	2.56
chr10	102641898	-0.389	3.11	0.691	1.57	14.75
chr10	102649482	-1.61	2.68	0.0849	2.91	3.8
chr10	102671989	0.492	3.56	0.599	0.37	14.9
chr10	102672482	-0.654	7.51	0.437	143.37	999
chr10	102672931	-1.35	5.97	0.114	51.97	78.82
chr10	102755441	1.66	3.48	0.0837	-0.01	28.02
chr10	102757370	-1.57	3.91	0.0766	2.81	10.6
chr10	102758008	0.355	3.62	0.711	-0.02	19.36
chr10	102758341	-0.239	3.76	0.797	0.52	20.96
chr10	102759011	-0.818	3.75	0.36	0.85	15.73
chr10	102759520	0.419	5.54	0.627	23.71	148.35
chr10	102778829	-0.419	3.14	0.673	1.18	9.7
chr10	102790914	-0.534	5.3	0.537	17.67	70.66
chr10	102802571	-1.24	4.06	0.165	4.22	10.79
chr10	102820828	-1.52	3.78	0.0923	3.49	2.01
chr10	102820984	-0.848	4.13	0.335	4.23	15.23
chr10	102826360	0.918	5.33	0.285	9.26	135.28
chr10	102826676	-0.0428	3.15	1	0.92	11.47
chr10	102827712	-1.01	3.29	0.267	1.15	6.85
chr10	102831286	2.26	5.75	0.0113	8.02	230.6
chr10	102870827	1.99	3.53	0.0388	0.6	42.86
chr10	102974694	-1.55	3.37	0.0925	5.52	6.53
chr10	102998695	-1.26	2.54	0.2	2.31	1.1
chr10	103051829	0.825	4.18	0.364	7.2	50.14
chr10	103113809	-1.35	4.65	0.121	6.78	16.36
chr10	103120087	0.14	1.53	1	0.15	5.2
chr10	103124614	-1.7	4.47	0.056	7.8	15.63
chr10	103124679	-1.39	3.02	0.132	1.38	5.68
chr10	103211686	0.651	2.33	0.56	0.59	5.58
chr10	103295947	0.748	2.63	0.49	0.05	5.79
chr10	103320722	-1.33	2.92	0.143	2.84	9.72
chr10	103377357	-3.22	6.36	0.000429	91.66	38.37
chr10	1034262	-2.16	4.5	0.0159	11.23	11.18
chr10	103454013	-2.75	4.57	0.00297	16.17	9.39
chr10	103454667	-3.81	4.63	9.15e-05	21.55	6.05
chr10	103455056	-2.61	6.34	0.00344	99.59	50.24
chr10	103490000	3.7	1.81	0.0121	-0.01	4.93
chr10	103538738	-1.66	4.81	0.0583	13.81	32.97
chr10	103542949	-0.935	5.26	0.279	29.17	53.84
chr10	103543189	-1.52	3.58	0.094	6.77	7.01
chr10	103543779	1.74	4.57	0.0537	1.21	75.08
chr10	103577074	-0.448	5.3	0.6	17.49	66.74
chr10	103578244	-1	5.19	0.241	9.43	37.17
chr10	103589631	-1.1	5.47	0.2	34.66	71.48
chr10	103590317	-0.362	4.77	0.679	9.69	54.13
chr10	103590417	-0.582	5.03	0.501	19.99	70.65
chr10	103590682	-1.99	4.94	0.0244	16.69	21.95
chr10	103599680	-0.711	6.43	0.4	77.61	172.77
chr10	103603032	-2.49	3.11	0.0105	1.5	4.4
chr10	103761408	-10.3	3.38	7.56e-08	6.39	0
chr10	103764312	-7.8	3.59	3.58e-08	7.07	0
chr10	103815904	1.24	3.27	0.184	0.5	26.79
chr10	103815992	-2.53	5.1	0.00497	27.65	9.61
chr10	103872216	3.6	3.45	0.00102	0	24.08
chr10	103872351	3.45	4.34	0.000612	-0.02	74.81
chr10	103874789	-1.11	4.25	0.21	9.69	18.35
chr10	103880211	-1.36	4.58	0.119	10.38	21.68
chr10	103892879	-1.68	4.1	0.0616	1.18	10.52
chr10	103911742	1.21	3.31	0.211	0.02	24.51
chr10	103911909	-0.938	4.08	0.288	8.23	27.35
chr10	103912084	-1.2	5.01	0.167	17.01	35.28
chr10	103929469	0.151	4.22	0.876	1.63	35.63
chr10	103935160	2.07	1.83	0.0781	-0.02	6.85
chr10	103956820	-3.48	2.56	0.000743	6.16	0.46
chr10	103979355	2.55	3.98	0.00786	0.9	62.22
chr10	103985611	0.382	2.52	0.741	0.34	12.11
chr10	103985908	-0.0281	3.96	1	2.33	20.61
chr10	103989749	-1.03	4.12	0.248	5.32	16.95
chr10	103990324	0.367	3.43	0.697	1.12	19.62
chr10	104001780	0.313	3.45	0.746	0.52	19.62
chr10	104051397	1.48	1.74	0.216	-0.02	6.21
chr10	104153838	-3.02	5.59	0.000945	63.41	25.12
chr10	104153896	-4.36	5.96	8.08e-06	76.99	8.76
chr10	104155401	-1.79	4.75	0.0434	19.57	24.77
chr10	104156131	-1.56	4.02	0.0814	4.62	11.92
chr10	104159136	-1.07	5.15	0.213	24.31	54.56
chr10	104159497	-1.71	3.69	0.0572	1.83	7.99
chr10	104168621	-0.183	4.27	0.842	7.18	43.18
chr10	104169179	-0.338	5.17	0.693	23.42	76.71
chr10	104173004	-1.25	2.36	0.195	0.58	3.09
chr10	104178931	1.28	2.63	0.197	-0.02	11.63
chr10	104179393	0.127	4.12	0.896	4.12	35.87
chr10	104180574	-0.246	3.55	0.788	0.34	14.43
chr10	104180906	-2.88	4.32	0.00191	8.14	0.72
chr10	104192388	-2.09	3	0.0272	1.36	2.63
chr10	104192521	-0.809	4.64	0.352	17.7	34.3
chr10	104194511	-1.09	3.15	0.249	1.1	8.3
chr10	104195341	0.687	4.28	0.444	6.26	54.28
chr10	104195404	-0.0968	5.91	0.914	41.46	158
chr10	104195541	-0.393	4.41	0.652	11.72	44.31
chr10	104201686	0.29	1.8	0.858	0.06	4.08
chr10	104210387	-1.98	4.67	0.0262	16.24	20.33
chr10	104210707	-3.39	3.97	0.000466	13.82	0.39
chr10	104217473	0.524	1.78	0.645	-0.02	5.28
chr10	104221096	-0.802	6.07	0.345	41.47	96.8
chr10	104264428	-0.0238	4.54	0.989	7.6	49.14
chr10	104315911	-0.145	2.9	0.899	1.32	10.85
chr10	104339770	0.978	1.89	0.427	-0.02	4.47
chr10	104402166	-0.505	4.3	0.559	4.98	32.15
chr10	104406170	-1.31	4.55	0.136	7.43	23.79
chr10	104406297	1.23	2.96	0.216	0	15.81
chr10	104416983	-0.348	2.17	0.738	-0.02	5.98
chr10	104421049	-2.29	5.25	0.0101	32.7	27.72
chr10	104434039	-0.801	3.56	0.379	2.02	14.61
chr10	104474212	-0.719	8.24	0.391	254.39	999
chr10	104478212	0.0172	2.99	1	0.35	12.78
chr10	104503447	-0.992	4.05	0.254	4.4	12.82
chr10	104535924	0.452	2.98	0.649	0.37	9.29
chr10	104539566	0.105	2.61	0.959	0.43	6.95
chr10	104561899	-3.21	3.31	0.00126	8.87	2.77
chr10	104613997	-2.49	4.25	0.0061	7.86	3.81
chr10	104677889	-1.12	4.27	0.201	5.21	13.46
chr10	104687531	0.413	3.87	0.658	2.15	30.09
chr10	104750395	0.416	2.62	0.712	0.17	6.46
chr10	104757966	-4.6	3.95	8.77e-06	12.21	0.06
chr10	104860565	-0.508	1.75	0.662	0.17	2.48
chr10	104953002	-1.44	5.68	0.0951	52.94	74.12
chr10	104953075	-0.917	4.49	0.297	12.89	38.64
chr10	104954137	-0.228	2.98	0.811	0.47	7.27
chr10	105014847	2.3	1.52	0.108	-0.02	5.28
chr10	105110781	-1.31	4.2	0.138	6.58	17.3
chr10	105127750	-1.86	4.56	0.0348	14.99	13.26
chr10	105127984	-0.817	3.99	0.36	7.83	26.08
chr10	105156255	-0.83	7.3	0.325	147.96	306.69
chr10	105156382	-0.0844	4.92	0.924	10.71	64.87
chr10	105211121	-0.514	4.04	0.574	4.81	30.09
chr10	105231038	-3.09	3.69	0.00128	8.64	2.2
chr10	105231180	-8.62	3.62	3.04e-08	14.67	0
chr10	105231282	-3.1	4.37	0.000859	23.15	9.98
chr10	105231936	-4.85	3.8	7.62e-06	3.93	0.33
chr10	105245620	-1.99	2.28	0.0486	0.75	2.16
chr10	105250556	-4.03	5.42	2.75e-05	44.27	11.33
chr10	105253250	-1.88	5.47	0.0316	38.4	42.91
chr10	105259803	0.98	2.41	0.343	0.1	15.08
chr10	105264421	2.53	2.82	0.0167	-0.01	13.81
chr10	105307485	0.286	1.95	0.871	-0.02	5.48
chr10	105313829	0.843	3.38	0.365	0.62	20.96
chr10	105314847	1.49	3.44	0.115	0.59	27.43
chr10	105315056	0.706	2.5	0.491	0.21	12.15
chr10	105358665	1.33	3.04	0.175	0.33	16.34
chr10	105368004	3.09	2.14	0.016	-0.01	8.99
chr10	105372372	2.94	3.25	0.0051	-0.02	27.43
chr10	105378635	3.27	3.67	0.00146	0.01	45.13
chr10	105378704	10.4	3.91	2.62e-07	-0.01	64.85
chr10	105405065	0.279	2.21	0.785	0.04	7.32
chr10	105427361	-0.0515	2.52	1	0.37	5.39
chr10	105428554	1.75	3.46	0.0687	0.08	30.86
chr10	105431096	-0.428	2.31	0.714	0.59	6.16
chr10	105448255	0.346	2.58	0.748	-0.02	11.63
chr10	105451227	-1.2	4.38	0.17	12.15	26.65
chr10	105451938	-2.05	3.8	0.0253	6.54	6.54
chr10	105452505	-1.92	5.39	0.0289	31.51	40.02
chr10	105507395	-0.683	2.55	0.503	0.5	10.6
chr10	105521424	-0.363	2.06	0.717	0.09	5.28
chr10	105523890	-1.21	2.88	0.196	3.1	4.1
chr10	105532135	-0.535	6.47	0.527	70.05	192.43
chr10	105532334	1.04	2.59	0.311	0.07	10.48
chr10	105537212	-5.04	4.81	1.01e-06	26.32	1.05
chr10	105629320	-0.971	2.42	0.311	1.39	5.25
chr10	105678001	-1.52	3.71	0.0912	3.27	9.75
chr10	105725735	1.09	3.55	0.247	1.24	21.78
chr10	105726826	-0.49	4.81	0.574	11.76	53.77
chr10	105726951	-1.62	3.32	0.0804	6.87	8.18
chr10	105727393	-1.32	4.25	0.134	10.55	20.63
chr10	105827435	1.64	3.15	0.0898	0.49	25.7
chr10	105881459	0.0283	5.08	0.977	8.89	75.09
chr10	105881807	-1.45	3.55	0.108	3.05	7.59
chr10	106012952	1.94	4.03	0.0361	0.8	46.91
chr10	106014604	-0.924	6.14	0.278	58.72	120.3
chr10	106014862	-1.47	4.22	0.0996	12.83	20.55
chr10	1060257	0.758	1.93	0.493	-0.02	6.68
chr10	106098389	-3.18	4.86	0.000617	31.53	8.98
chr10	106099996	0.814	2.97	0.397	-0.02	7.7
chr10	106113367	0.222	5.21	0.799	10.34	81.76
chr10	106262287	-0.45	2.01	0.656	1	6.56
chr10	106363991	0.455	1.91	0.733	0.26	8.68
chr10	106400328	-1.99	2.28	0.0486	3.74	3.13
chr10	10642184	-1.37	4	0.119	12.77	20.43
chr10	108568533	7.38	1.34	0.0082	0	5.33
chr10	108579443	3.09	3.52	0.00255	-0.01	37.87
chr10	108679953	-2.37	2.89	0.0122	5.79	1.96
chr10	108785632	2.06	2.89	0.0446	0.1	13.55
chr10	108924509	-0.82	2.14	0.426	2.74	8.17
chr10	108924744	1.47	2.36	0.173	0.15	12.89
chr10	1094601	-1.08	4.38	0.22	18.27	24.21
chr10	1094893	-0.617	4.84	0.477	4.1	47.06
chr10	11021149	0.566	1.81	0.645	0.15	6.05
chr10	1102354	0.791	2.77	0.406	0.08	12.43
chr10	1102621	-0.964	3.53	0.279	7.73	13.76
chr10	1102706	-1.31	3.8	0.14	6.98	14.25
chr10	11059832	-10.2	3.29	1.11e-07	12.72	0
chr10	11059874	2.37	2.06	0.0609	-0.02	11.3
chr10	1114005	0.0548	1.65	1	0.03	2.55
chr10	11151803	-0.291	1.99	0.82	0.17	4.97
chr10	111682867	-1.66	4.25	0.0617	13.67	15.34
chr10	111683377	-1.04	4.71	0.229	13.71	32.23
chr10	111747840	-0.705	2.16	0.509	0.47	3.46
chr10	111766744	-0.266	3.85	0.773	6.42	25.04
chr10	111767184	-0.0756	6.71	0.931	65.94	272.9
chr10	111767482	-0.549	5.42	0.518	22.72	82.93
chr10	111768295	-0.129	5.35	0.881	21.56	95.54
chr10	111843907	1.04	2.93	0.309	0.17	14.06
chr10	111845922	-2.42	2.54	0.0134	2.96	2.12
chr10	11189080	0.519	3.03	0.575	0.28	10.94
chr10	111909143	0.629	2.17	0.568	0.01	5.12
chr10	111916815	-2.62	3.38	0.00547	2.27	3.41
chr10	111952595	0.281	3.09	0.792	1.01	9.51
chr10	111967316	-1.89	3.75	0.0356	5.8	2.32
chr10	111968105	-0.479	4.15	0.592	5.53	30.06
chr10	111968818	-0.167	4.33	0.861	6.18	40.32
chr10	111970992	-0.533	3.84	0.551	0.79	15.93
chr10	111985695	-1.3	5.08	0.132	17.35	48.59
chr10	111986969	-1.29	3.35	0.156	4.76	11.93
chr10	111987089	-1.43	3.51	0.12	5.55	11.07
chr10	112071354	-1.08	3.6	0.231	1.39	11.8
chr10	112084332	-1.1	3.1	0.25	2.15	8.58
chr10	112116436	-4.48	4.04	1.14e-05	10.55	1.13
chr10	112116558	-7.62	3.39	7.56e-08	4.94	0
chr10	112117046	-3.15	4.06	0.00103	10.91	6.9
chr10	112117380	-1.76	4.8	0.0462	13.25	31
chr10	112136357	-0.612	2.12	0.584	0.23	4.59
chr10	112147868	-5.93	5.28	4.55e-08	57.78	0.52
chr10	112147980	-5.6	4.55	4.12e-07	32.77	0.17
chr10	112148321	-5.25	3.78	1.56e-06	8.22	0.05
chr10	112152773	-2.37	3.51	0.0124	9.34	3.63
chr10	112174431	-5.04	3.41	5.99e-06	5.32	0.06
chr10	112174673	-4.46	4.4	1.31e-05	17.35	1.48
chr10	112181718	0.129	2.86	0.93	0.13	11.57
chr10	112183610	-4.47	3.41	3.21e-05	8.01	0.14
chr10	112185820	-3.08	3.46	0.00153	4.01	0.46
chr10	112186195	0.809	2.96	0.416	-0.01	15.59
chr10	11220937	-1.21	4.57	0.165	5.22	20.49
chr10	112216355	-1.14	2.2	0.242	0.02	2.72
chr10	112220352	-1.61	3.47	0.0787	4.53	16.54
chr10	112231494	0.742	2.83	0.454	0.63	15.81
chr10	112256210	-0.272	3.6	0.776	0.94	19.87
chr10	112257538	-1.07	6.83	0.209	98.3	186.9
chr10	112261174	-1.84	4.47	0.04	7.58	10.39
chr10	112271916	0.339	2.99	0.744	0.52	13.63
chr10	112295955	-2.66	6.07	0.00301	69.62	40.32
chr10	112327446	-1.25	5.76	0.147	32.22	68.03
chr10	112328026	-1.59	4.86	0.068	18.54	27
chr10	112373341	-0.915	2.57	0.337	0.1	2.67
chr10	112376321	2.74	2.36	0.023	0	15.61
chr10	112376661	7.44	1.38	0.00664	0	3.65
chr10	112404011	2.05	4.57	0.0261	1.7	77.31
chr10	112404382	1.58	2.82	0.116	0.02	18.44
chr10	112431992	-1.39	3.01	0.132	1.38	2.77
chr10	112432300	-1.29	3	0.163	2.15	4.34
chr10	112543437	-1.04	4.16	0.242	10.81	17.96
chr10	112562482	-3.08	3.79	0.00126	7.9	2.06
chr10	112617175	1.17	4.56	0.184	2.93	60.88
chr10	112631639	-0.413	6.02	0.627	34.65	121.34
chr10	112632061	-0.958	4.44	0.267	16.88	32.33
chr10	112662197	0.197	3.1	0.882	0.7	15.91
chr10	112678317	-0.712	3.33	0.457	3.12	10.36
chr10	112678465	0.332	4.81	0.71	5.95	67.49
chr10	112679048	-1.39	4.4	0.113	6.96	18.44
chr10	112679101	-0.378	4.1	0.683	5.8	31.78
chr10	112727193	1.01	1.91	0.388	-0.02	4.66
chr10	11312739	-1.84	3.27	0.0441	1.09	3.13
chr10	11315018	-3.9	4.53	5.54e-05	16.09	2.62
chr10	11328617	-5.05	4.01	3.41e-06	11.95	0
chr10	11371470	1.07	2.85	0.283	0.02	13.44
chr10	113943581	-1.36	4.56	0.118	5.65	23.7
chr10	1140405	-4.35	3.92	1.91e-05	8.48	0.53
chr10	114056975	0.873	1.59	0.521	-0.02	4.6
chr10	114090073	-0.903	3.7	0.321	8.1	22.46
chr10	114143326	2.74	4.14	0.00426	0.42	58.22
chr10	114149388	-1.93	3.04	0.0394	3.66	4.4
chr10	114259932	1.24	1.84	0.302	0.01	4.84
chr10	114283340	0.105	1.69	1	-0.02	4.63
chr10	1146322	0.736	2.09	0.492	-0.02	4.1
chr10	114673002	-0.331	2.67	0.736	3.47	10.8
chr10	114673135	1.54	3.48	0.102	1.54	38.81
chr10	114709909	0.583	4.17	0.52	7.52	40.32
chr10	11474709	1.24	1.84	0.302	-0.01	6.16
chr10	114762310	2.54	1.7	0.0685	-0.01	5.24
chr10	114819772	9.12	2.8	3.25e-05	0	20.84
chr10	11484586	-1.92	2.85	0.0444	1.81	3.04
chr10	114847352	1	2.91	0.325	0.66	14.15
chr10	115009557	1.6	3.44	0.0949	0.63	37.65
chr10	115439022	-1.96	4.93	0.0256	19.4	20.1
chr10	115479296	1.51	2.8	0.124	-0.01	12.83
chr10	115582116	3.24	2.76	0.00542	-0.02	15.72
chr10	115626513	0.692	2.48	0.521	0.32	8.71
chr10	115718649	-0.742	4.38	0.396	8.25	33.97
chr10	115727014	-4.51	3.28	2.49e-05	4.97	0.21
chr10	11581668	0.796	2.87	0.411	-0.01	7.06
chr10	115933680	-1.24	3.64	0.168	9.44	14.07
chr10	115933996	-0.744	4.4	0.394	7.21	36.75
chr10	115934183	-1	4.14	0.253	10.57	24.25
chr10	115934404	0.0456	4.62	0.969	5.77	62.08
chr10	11621001	-5.09	4.95	9.75e-07	28.98	0.4
chr10	116286642	-4.34	3.68	2.44e-05	5.36	0.56
chr10	116391889	-1.14	3.75	0.2	5.26	17.12
chr10	11649038	-1.75	2.68	0.0628	2.5	1.47
chr10	116503813	-0.0209	3.15	1	1.77	15.41
chr10	11653238	-1.3	3.65	0.142	5.08	12.26
chr10	11653678	-0.167	4.77	0.86	15.17	56.86
chr10	11653803	-0.198	3.49	0.845	1.58	20.03
chr10	11654663	0.43	3.36	0.635	0.47	8.54
chr10	11655586	0.593	2.41	0.588	0.13	6.94
chr10	116581424	-1.8	6.36	0.0378	81.25	88.05
chr10	116604846	-0.29	1.45	0.832	0.14	2.68
chr10	116636596	0.178	2.65	0.92	1.07	8
chr10	11681921	3.98	5.32	5.35e-05	1.06	169.61
chr10	11684818	0.204	2.75	0.849	0.36	7.04
chr10	11706439	-5.13	5.8	4.85e-07	65.39	3.09
chr10	11728063	-0.23	3.34	0.803	0.01	7.7
chr10	11750094	0.501	2.09	0.656	0.03	5.88
chr10	11755358	1.56	6.84	0.0709	27.66	999
chr10	11764295	-0.516	2.34	0.636	0.22	4.84
chr10	11784252	-0.796	4.13	0.361	6.13	29.41
chr10	118204243	-0.467	3.54	0.627	4.68	21.8
chr10	11837470	1.94	4.33	0.0334	2.59	82.34
chr10	11837582	1.29	4.94	0.143	8.1	117.97
chr10	118538734	1.13	1.76	0.375	-0.02	5.98
chr10	118547747	-1.58	2.83	0.102	0.54	3.89
chr10	118586608	0.333	1.83	0.794	0.19	5.81
chr10	11866906	1.92	2.58	0.0675	-0.01	5.4
chr10	118764512	0.318	3.6	0.728	2.6	22.45
chr10	118764770	1.84	2.89	0.0758	0.26	19.76
chr10	1188726	-0.346	2.43	0.732	1.23	5.47
chr10	118890980	1.61	2.87	0.12	0.41	21.25
chr10	118934500	-1.52	5.94	0.0763	56.38	69.7
chr10	118957723	-0.0513	1.59	1	0.26	3.13
chr10	118997089	0.748	2.63	0.49	0.54	7.43
chr10	119000556	-0.31	2.19	0.793	1.54	6.21
chr10	119113267	1.31	2.91	0.181	0.11	20.08
chr10	119128624	-0.29	1.45	0.832	0.14	2.57
chr10	119134801	-0.366	5.16	0.672	20.73	73.3
chr10	119135153	-1	3.86	0.257	5.83	20.57
chr10	119162919	3.46	1.62	0.0229	-0.01	2.6
chr10	11916902	2.29	3.8	0.0174	0.18	37.83
chr10	11917057	1.9	3.64	0.044	0.24	30.65
chr10	119171125	5.14	4.4	6.93e-06	-0.02	82.27
chr10	119226240	1.12	2.78	0.255	0.35	17.98
chr10	119256244	-0.522	3.23	0.596	1.93	11.11
chr10	11927331	1.64	2.57	0.12	-0.02	10.88
chr10	119294956	-0.461	2.45	0.658	0.97	6.1
chr10	119297217	-0.93	3.6	0.301	6.87	16.86
chr10	119310975	1.33	2.14	0.243	-0.02	7.18
chr10	119313275	-1.68	2.13	0.0876	1.89	3.51
chr10	11936806	3.94	5.38	6.2e-05	1.65	189.11
chr10	11936941	3.62	3.08	0.00166	-0.02	34.36
chr10	119375826	-4.63	3.72	1.06e-05	9.06	0.46
chr10	11940637	5.34	6.19	3.16e-07	0.37	999
chr10	11940865	2.04	2.9	0.0446	-0.01	14.49
chr10	119806224	-1.46	4.03	0.0985	7.83	15.35
chr10	1199062	0.414	1.51	0.742	-0.01	3.73
chr10	120092077	1.61	4.18	0.0754	2.13	58.33
chr10	120241578	4.38	2.38	0.00173	-0.01	12.54
chr10	120513755	-0.611	3.79	0.493	6.36	19.02
chr10	120513952	-1.17	3.24	0.195	5.79	8.48
chr10	120514654	-1.04	6.37	0.222	54.22	122.73
chr10	120599782	0.717	4.22	0.42	7.98	56.14
chr10	120630296	-0.166	2.27	0.9	1.65	7.76
chr10	120780288	1.67	2.16	0.132	-0.01	7.85
chr10	120788961	-0.404	3.48	0.674	3.56	17.51
chr10	120789096	0.657	4.79	0.45	14.87	89.81
chr10	120789884	-1.1	4.39	0.212	11.92	31.35
chr10	120790272	-2.12	5.05	0.0169	24.66	26.38
chr10	120839632	-0.645	6.66	0.445	77.81	212.26
chr10	120840391	-1.32	4.82	0.131	12.99	25.82
chr10	12084351	-0.594	4.24	0.499	9.37	35.55
chr10	12084444	-0.732	3.77	0.419	7.55	17.29
chr10	12084946	-0.975	4.91	0.261	23.15	37.78
chr10	12085276	-0.612	4.51	0.489	5.52	21.82
chr10	12086050	-4.38	4.13	1.43e-05	10.43	0.15
chr10	120875551	0.0734	2.08	1	0.18	8.39
chr10	120925015	-1.5	4.91	0.0858	20.65	25.44
chr10	120938370	-1.45	3.86	0.104	4.49	8.5
chr10	120967890	-1.14	3.28	0.213	-0.02	5.33
chr10	120969157	-1.55	4.06	0.081	8.05	15.49
chr10	121011096	2.77	4.16	0.00401	0.18	60.21
chr10	12105619	2	2.84	0.0546	0.07	12.67
chr10	121065452	-3.25	3.9	0.000813	5.56	0.76
chr10	121066293	-3.94	4.29	6.83e-05	8.31	0.09
chr10	12110920	-0.368	4.65	0.673	3.47	30.02
chr10	121119985	-0.888	3.15	0.327	2.9	12.15
chr10	121120144	-0.00408	3.21	1	2.82	15.99
chr10	121151001	0.247	3	0.811	0.88	14.65
chr10	121153731	-2.24	4.71	0.0126	26.56	22.24
chr10	121153868	-11.2	4.38	1.69e-09	26.83	0
chr10	121154254	-2.48	3.89	0.00762	14.35	13.88
chr10	121188522	0.106	3.17	0.943	2.03	15.74
chr10	121218029	-0.207	2.04	0.882	-0.01	6.05
chr10	121259056	-2.81	2.79	0.00493	2.93	1.8
chr10	121301724	-1.28	6.45	0.135	79.86	123.58
chr10	121302357	-1.31	6.13	0.126	61.69	96.85
chr10	121313042	0.745	1.73	0.493	0.06	4
chr10	121355378	-1.38	6.64	0.108	103.61	146.12
chr10	121356520	-1.01	4.19	0.252	3.85	17.29
chr10	121410534	-0.771	3.58	0.386	3.77	9.53
chr10	121410731	-2.12	3.03	0.0245	9.03	4.59
chr10	121410866	-1.45	3.98	0.102	15.39	18.46
chr10	121411019	0.5	2.93	0.606	0.56	16.33
chr10	121441699	0.947	3.7	0.31	2.12	37.8
chr10	121485481	-1.29	4.28	0.145	8.31	16.72
chr10	12154922	-3.29	2.86	0.000928	7.86	1.26
chr10	121593926	1.11	2.64	0.274	-0.01	8.84
chr10	121632223	-0.945	4.3	0.275	14.81	29.7
chr10	121632488	-3.86	4.18	0.000102	15.9	1.53
chr10	121632731	-0.457	3.6	0.622	1.5	18.34
chr10	121652084	-2.72	5.71	0.00246	30.74	21.48
chr10	121707169	0.173	2.02	0.94	0.02	2.91
chr10	12171594	-1.05	3.88	0.244	3.49	7.74
chr10	121904677	2.19	2.27	0.0498	-0.01	12.89
chr10	122216422	-0.531	3.09	0.586	3.63	15.34
chr10	122216724	0.204	2.27	0.896	0.44	9.72
chr10	12237913	-0.95	4.05	0.283	3.29	8.66
chr10	12238186	-1.84	3.7	0.0419	8.03	4.81
chr10	122610744	-0.787	3.01	0.423	0.86	7.16
chr10	122610837	-3.82	3.13	0.000194	10.63	0.81
chr10	122610989	-2.02	2.77	0.0356	1.58	3.03
chr10	12264070	2.81	3.66	0.00524	0.03	35.67
chr10	12269785	0.345	1.66	0.842	0.1	3.22
chr10	1227118	1.7	2.18	0.132	-0.01	6.34
chr10	12283915	-4.31	4.59	1.51e-05	19.72	2.13
chr10	122918966	0.786	1.76	0.569	0.02	5.51
chr10	12306385	-2.4	3.24	0.0118	5.94	1.28
chr10	12306662	-2.7	5.95	0.00255	70.93	33.47
chr10	12308017	-0.056	3.13	0.971	0.38	17.13
chr10	12321482	2.13	3.12	0.0346	0.11	28.47
chr10	123219476	-0.166	1.82	0.931	0.17	3.95
chr10	123358017	2.34	3.91	0.0142	0.72	56.61
chr10	1233643	0.777	1.52	0.582	0.01	3.74
chr10	123368363	-1.52	4.17	0.0888	10.8	20.62
chr10	123688067	-2.07	4.93	0.0204	27.64	19.01
chr10	123734789	-2.97	4.38	0.0015	12.77	5.16
chr10	123747244	0.612	1.64	0.605	0.06	2.28
chr10	123810554	2.79	3.04	0.00772	0	31.74
chr10	123811360	3.22	1.43	0.0385	-0.01	4.59
chr10	123822931	3.08	3.89	0.00216	0.26	47.76
chr10	124176809	-2.64	2.39	0.00893	3.62	1.52
chr10	12450611	0.211	2.98	0.84	0.85	16.33
chr10	124636957	1.66	2.58	0.12	-0.02	11.11
chr10	124639658	-0.924	4.01	0.304	7.82	18.88
chr10	124740117	-1.57	4.06	0.081	7.68	15.91
chr10	124768349	-1.4	4.58	0.108	11.15	22.03
chr10	124768464	-1.73	4.24	0.0536	18.48	19.27
chr10	124894721	2.04	5.62	0.0213	4.33	202.66
chr10	124895094	0.802	4.9	0.359	6.41	96.36
chr10	124895741	-1.89	3.77	0.0373	7.4	8.71
chr10	124896623	-0.965	3.58	0.285	4.46	14.25
chr10	124901934	-1.07	2.89	0.264	0.71	6.09
chr10	124902555	-3.89	3.73	0.00011	14.17	0.14
chr10	124905231	-0.867	3.07	0.359	0.54	9.52
chr10	124907613	-2.27	3.83	0.0136	9.28	10.03
chr10	124910376	-3.52	3.6	0.000414	6.76	0.47
chr10	124910953	-5.08	3.7	5.04e-06	7.62	0
chr10	125037019	0.468	2.45	0.636	0.73	11.32
chr10	1250767	-0.412	2.4	0.685	1.23	8.01
chr10	125151958	-8.74	4.6	7.05e-10	17.1	0
chr10	125205099	-4.86	4.33	3.82e-06	17.76	1.02
chr10	125312857	-5.33	3.76	1.62e-06	9.09	0.08
chr10	125419062	0.136	4.77	0.886	16.47	71.62
chr10	125506293	-0.831	2.27	0.414	1.3	7.86
chr10	125556394	0.332	3.56	0.743	3.05	29.6
chr10	125602317	-3.35	2.92	0.000773	6.64	1.26
chr10	125613757	-0.935	2.9	0.303	3.99	15.06
chr10	125639568	-1.4	1.76	0.178	0.75	2.43
chr10	125694267	-2.56	2.4	0.0129	5.06	1.8
chr10	12573627	-0.381	1.94	0.757	0.01	5.1
chr10	125769338	0.246	1.6	0.918	-0.02	3.53
chr10	125795692	-1.83	5.27	0.0373	28.37	31.98
chr10	125852259	-3	3.44	0.00167	13.24	5.2
chr10	125937626	-1.16	2.64	0.227	0.98	7.02
chr10	125974898	-4.11	4.46	3.69e-05	19.95	2.3
chr10	126043542	-0.187	3	0.876	1.86	5.46
chr10	126077889	-1.07	3.27	0.248	1.86	10.47
chr10	126078077	-0.0851	4.7	0.931	10.62	55.47
chr10	126078742	0.148	2.55	0.915	0.22	6.94
chr10	126148967	0.137	3.35	0.901	0.8	17.05
chr10	126218405	-0.232	3.29	0.822	2.26	16.17
chr10	126239092	-1.83	3.52	0.0467	13.2	9.61
chr10	126261531	3.8	4.33	0.000196	0.01	88.48
chr10	126303593	0.0887	2.21	1	-0.02	7.4
chr10	126308555	-4.01	5.18	3.74e-05	37.93	10.32
chr10	126329440	0.441	2.86	0.688	0.24	13.02
chr10	126329577	0.261	2.37	0.807	0.02	11.6
chr10	126336564	-1.34	3.59	0.139	5.75	7.63
chr10	126360130	2.96	4.52	0.00204	0.63	88.62
chr10	126380819	-0.237	2.23	0.847	-0.01	4.47
chr10	12638139	-0.907	2.91	0.33	3.05	5.74
chr10	126390149	-0.237	2.79	0.857	-0.01	11.63
chr10	126406824	-0.664	5.73	0.434	32.7	98.56
chr10	126407201	0.338	3.25	0.736	0.51	20.29
chr10	126412117	-1.81	4.05	0.0432	7.9	14.77
chr10	126431958	-1.03	3.84	0.25	4.99	21.53
chr10	126480482	-1.84	5.97	0.034	56.95	62.97
chr10	126480520	-0.605	4.4	0.486	10.67	33.74
chr10	126747700	1.11	3.17	0.24	0.03	27.87
chr10	126753583	-4.27	4.11	2.59e-05	13.24	0.28
chr10	126802799	2.18	2.55	0.0401	0.01	9.68
chr10	126830707	4.85	5.75	2.7e-06	0.28	276.35
chr10	126833746	2.12	4.96	0.0191	2.67	104.49
chr10	126848655	0.76	3.11	0.441	0.89	13.85
chr10	126848857	3.59	3.05	0.0019	-0.01	25.45
chr10	12685430	1.23	3.17	0.209	0.41	22.66
chr10	12719431	-0.119	1.84	1	0.33	6.3
chr10	127203691	1.6	2.86	0.12	0.41	23.03
chr10	127210945	-0.00963	3.21	1	2.49	13.36
chr10	127295160	1.24	1.56	0.314	-0.02	2.44
chr10	127350918	4.32	2.33	0.00194	-0.01	11.24
chr10	127408007	-1.09	4.01	0.226	1.98	12.61
chr10	127505221	1.72	2.79	0.0982	0.17	13.29
chr10	127511802	-3.53	5.63	0.000159	48.37	14
chr10	127512007	-2.92	3.43	0.00243	4.8	0.7
chr10	127702298	-0.562	2.4	0.567	0.8	6.92
chr10	127931137	2.42	1.61	0.0794	-0.02	8.68
chr10	128081290	1.61	2.34	0.142	0.06	18.32
chr10	129705294	0.0254	4.76	0.981	18.28	70.07
chr10	129845824	-2.94	2.99	0.00273	5.32	2.77
chr10	129861504	-5.27	5.13	4.74e-07	46.48	2.1
chr10	129862107	-2.87	5.78	0.00152	70.77	35.82
chr10	129893976	0.542	4.24	0.541	4.02	52.27
chr10	129924780	-0.455	6.57	0.591	81.14	220.01
chr10	129948381	-0.828	5.55	0.329	39.35	78.74
chr10	130010396	-1.21	2.88	0.196	1.41	4.74
chr10	130017620	1.13	2.33	0.283	0.04	14.51
chr10	130017698	0.607	2.57	0.548	0.62	15.17
chr10	130017825	-0.122	2.38	0.952	0.98	11.43
chr10	130282283	2.32	3.41	0.02	0.29	33.69
chr10	130321373	1.04	3.3	0.27	1.23	23.71
chr10	13035821	0.884	2.83	0.399	1.34	17.13
chr10	130397839	2.38	2.43	0.0303	-0.01	8.42
chr10	130425448	1.79	1.97	0.119	-0.01	4.78
chr10	130428213	2.71	2.97	0.0101	0.01	22.66
chr10	13043798	0.456	3.38	0.616	4.19	29.71
chr10	130486335	2.36	3.29	0.0189	0.26	30.16
chr10	130832356	1.48	1.74	0.216	-0.02	6.21
chr10	131130945	1.56	2.68	0.137	0.26	14
chr10	13117020	-0.593	4	0.512	4.52	17.41
chr10	131265353	-2.9	4.88	0.00167	36.65	17.12
chr10	131265505	-4.26	2.88	0.000104	7.1	0.22
chr10	13134018	2.34	3.1	0.0223	0.06	26.79
chr10	131350440	-4.99	3.4	6.27e-06	5.72	0.08
chr10	13160627	-1.02	2.86	0.291	1.18	3.06
chr10	131647772	0.29	1.8	0.858	0.26	5.05
chr10	131770050	0.529	2.78	0.604	1.99	21.58
chr10	131934689	-1.2	5.99	0.16	51.45	88.76
chr10	131935106	0.522	3.37	0.59	0.9	29.01
chr10	131974681	1.32	1.63	0.277	-0.02	7.86
chr10	13203530	-0.596	3.65	0.513	0.94	12.41
chr10	132608549	0.0549	1.95	1	0.59	8.13
chr10	133043789	-0.227	1.49	0.832	0.26	3.91
chr10	133113158	0.0133	1.92	1	0.47	5.81
chr10	133312916	1.02	2.82	0.315	1.06	20.2
chr10	133318184	4.74	2.68	0.000512	-0.01	20.89
chr10	133651935	1.82	2.27	0.0985	0.01	17.72
chr10	133742165	-1.57	4.72	0.0754	17.14	27.68
chr10	133742903	2.64	4.44	0.00552	0.27	83.24
chr10	133776388	1.69	2.92	0.1	0.12	18.53
chr10	133786329	1.22	2.58	0.226	0.01	17.12
chr10	133793500	2.59	3.63	0.00928	-0.02	31.83
chr10	133795580	-1.12	4.34	0.203	11.25	28.71
chr10	13391686	-0.518	4.38	0.559	5.26	35.97
chr10	133931092	1.05	2.13	0.367	0.15	9.52
chr10	133956100	0.165	2.8	0.891	2.69	11.68
chr10	133998991	1.57	3.32	0.107	1.07	31.56
chr10	134000253	1.34	3.15	0.171	0.64	22.66
chr10	134003850	1.16	1.79	0.336	0	8.12
chr10	134038480	0.802	2.29	0.457	0.19	8.12
chr10	134056886	2.52	2.18	0.0388	-0.02	17.43
chr10	134071045	2.46	2.49	0.0229	-0.01	16.36
chr10	134121684	-0.109	4.05	0.908	7.86	30.57
chr10	134125116	2.26	3.22	0.0247	-0.01	23.88
chr10	134134024	-0.656	4.63	0.45	11.15	35.16
chr10	134145548	-2.26	8.35	0.00957	999	302.74
chr10	134145562	7.83	6.38	3.21e-10	0	999
chr10	134168461	2.03	1.8	0.0894	-0.01	5.25
chr10	134177947	0.161	6.32	0.851	28.59	216.18
chr10	134178298	0.603	4.57	0.497	8.48	69.75
chr10	134201642	-0.669	5.33	0.435	27.61	75.57
chr10	134210778	1.1	3.23	0.261	0.03	29.3
chr10	134210910	-3	4.79	0.00113	40.39	6.79
chr10	134235116	0.454	3.86	0.621	2.41	30.09
chr10	134257346	0.721	1.91	0.539	-0.02	6.68
chr10	134257725	4.49	3.37	0.000155	-0.01	43.74
chr10	134257804	1.58	2.5	0.14	-0.02	15.88
chr10	134260430	-0.419	3.14	0.673	0.9	9.7
chr10	134266796	-0.85	3.57	0.339	0.53	14.99
chr10	134279308	1.88	2.55	0.0792	0	15.53
chr10	13428849	0.747	2.25	0.492	0.19	6.73
chr10	134323320	2.32	2.38	0.0334	-0.01	14.48
chr10	134324889	1.16	1.79	0.336	0.01	6.77
chr10	134330883	3.03	4	0.00233	0.06	52.01
chr10	134332186	0.384	2.69	0.728	0.75	10.08
chr10	13433249	0.474	3.07	0.615	3.19	15.59
chr10	134350759	-1.01	5.02	0.242	27.47	54.02
chr10	134350932	-0.976	3.81	0.278	5.6	14.45
chr10	134420537	1.35	2.52	0.21	0	14.75
chr10	13445753	1.98	2.39	0.0679	0.01	7.61
chr10	134457736	-0.635	2.77	0.501	2.77	9.61
chr10	134478100	0.21	2.04	0.94	0.13	9.22
chr10	134480349	-0.265	1.76	0.858	0.24	2.55
chr10	134498698	0.389	2.4	0.714	0.48	7.62
chr10	13459740	2.58	3.89	0.00874	0.46	36.63
chr10	134718561	1.6	3.34	0.0977	0.66	30.36
chr10	134753983	-1.97	2.79	0.0411	1.94	2.9
chr10	13480735	1.8	2.49	0.0932	-0.02	10.2
chr10	134914749	1.73	1.57	0.156	-0.02	5.28
chr10	134956894	-0.336	2.27	0.8	1.99	3.51
chr10	134973586	2.67	4.28	0.00513	1.4	87.47
chr10	134973930	2.12	3.84	0.0267	1.65	48.66
chr10	134975144	1.35	2.52	0.21	0.26	14.75
chr10	134983202	-0.315	2.45	0.779	2.54	8.13
chr10	13500822	2.44	3.36	0.0154	0.06	35.27
chr10	135027870	1.16	2.21	0.31	0.15	12.15
chr10	135038497	1.73	2.5	0.115	0.15	13.74
chr10	135038756	3.95	3.94	0.000225	0	70.21
chr10	135048922	1.35	2.81	0.177	0.35	25.44
chr10	135056556	1.57	4.08	0.0846	0.67	55.41
chr10	135059375	1.93	2.95	0.059	0.02	16.58
chr10	135060662	-0.204	2.15	0.892	1.06	4.08
chr10	135071210	0.387	3.73	0.677	1.22	29.83
chr10	135075362	-0.956	4.77	0.271	19.34	32.75
chr10	135088555	-3.85	5.83	4.72e-05	62.99	10.39
chr10	135092204	-0.787	3.34	0.405	2.4	9.47
chr10	135092671	1.96	4.15	0.0346	0.12	58.25
chr10	135122303	-0.166	4.17	0.859	5.97	39.26
chr10	135122365	-0.0137	4.07	1	6.36	41.56
chr10	135122448	-1.94	4.06	0.0315	13.78	14.48
chr10	135122826	-0.0447	3.74	0.962	2.53	25.04
chr10	135130039	0.684	4.08	0.448	7.2	40.92
chr10	135132404	-0.439	3.23	0.643	0.21	11.57
chr10	135143405	-0.935	2.9	0.303	0.36	7.18
chr10	135148193	1.89	4.07	0.0416	1.16	56.58
chr10	135149366	1.82	3.99	0.0493	0.47	59.23
chr10	135149428	0.32	3.75	0.738	4.08	38.44
chr10	135170880	-0.39	2.95	0.69	0.73	5.86
chr10	135171295	-1.78	6.51	0.0397	106.94	99.41
chr10	135173898	0.862	3.01	0.379	-0.02	12.96
chr10	135186867	-1.24	5.07	0.15	27.87	45.4
chr10	135187117	-1.54	4.37	0.0836	16.09	23.53
chr10	135192442	-1.3	3.66	0.153	6.45	15.27
chr10	135192792	-1.66	4.07	0.0631	10.62	17.39
chr10	135203690	-0.597	4.42	0.501	5.8	30.5
chr10	135207571	-1.43	4.92	0.103	13.09	27.14
chr10	135270326	-0.0442	2.43	1	1.4	7.21
chr10	13541341	6.32	4.95	1.75e-07	-0.01	140.34
chr10	13546274	0.755	2.4	0.491	0.11	5.34
chr10	13571057	1.05	4.37	0.237	8.27	73.17
chr10	13628886	-2.62	5.43	0.00357	31.53	12.34
chr10	13629435	-0.54	3.47	0.571	3.13	13.06
chr10	13747901	0.304	3.34	0.75	0	12.82
chr10	13749256	-0.866	4.25	0.327	5.83	18.22
chr10	13755155	-0.441	5.02	0.612	11.95	56.26
chr10	13771103	2.03	3.45	0.034	0.11	33.69
chr10	13810134	-1.69	2.44	0.0773	2.34	3.33
chr10	13820088	-0.0501	4.61	0.968	6.91	54.61
chr10	14074649	-0.185	3.11	0.857	2.19	9.68
chr10	14130368	0.646	1.86	0.59	0.01	4.23
chr10	14222459	1.5	2.03	0.178	0.01	4.97
chr10	14225008	1.74	2.97	0.0889	0.23	14.22
chr10	14226894	-2.25	3.29	0.0168	5.55	1.37
chr10	14227462	2.91	3.37	0.00471	-0.01	26.57
chr10	14227648	-0.477	5	0.579	20.56	63.06
chr10	14227769	-1.02	4.82	0.239	22.1	38.81
chr10	14227897	-1.51	3.89	0.09	8.01	11.51
chr10	14424342	-4.1	3.44	6.05e-05	6.17	0.81
chr10	14625489	-4.68	3.77	8.8e-06	6.34	0.46
chr10	1463504	-0.711	3.31	0.434	3.38	10.39
chr10	14646347	-1.83	4.75	0.0382	33.83	30.73
chr10	14646522	-1.49	4.92	0.0879	30.74	38.65
chr10	14690286	-5.58	3.54	1.24e-06	4.51	0.04
chr10	14730786	-0.676	2.42	0.535	0.52	6.16
chr10	14854373	0.966	2.54	0.354	0.33	10.08
chr10	14879990	-0.181	5.87	0.837	19.99	109.3
chr10	14919903	-0.0782	2.87	0.932	-0.01	4.8
chr10	14921616	-0.144	5.09	0.872	13.49	70.66
chr10	1496838	-5.04	2.59	1.04e-05	4.69	0
chr10	14995787	-0.458	4.95	0.597	11.54	49.56
chr10	14996374	-2.01	5.33	0.0217	23.59	18.24
chr10	15001298	-1.16	3.54	0.202	2.97	5.27
chr10	15001531	-1.13	4.37	0.199	10.3	25.32
chr10	15001915	0.465	3.61	0.611	1.03	19
chr10	1505397	-4.25	2.39	0.000234	3.87	0.04
chr10	15077587	-0.188	2.94	0.87	0.93	11.09
chr10	1507995	-3.24	3.01	0.000978	4.3	1.8
chr10	15130577	-1.85	2.73	0.0522	5.21	1.85
chr10	15130871	-0.21	5.5	0.808	24.06	100.55
chr10	15139109	-0.669	7.07	0.428	94.49	239.46
chr10	15198220	1.18	2.03	0.321	0.06	6.54
chr10	15210009	-1.84	4.33	0.0391	19.5	10.52
chr10	15262794	-2.16	2.6	0.0241	5.54	3.5
chr10	15367745	5.37	4.61	2.83e-06	-0.02	92.94
chr10	15476278	1.6	3.54	0.0925	0.16	27.22
chr10	15486895	0.956	2.39	0.369	0.41	8.98
chr10	15525947	1.56	2.08	0.161	0.01	4.39
chr10	15612322	2.07	1.35	0.115	-0.02	5.79
chr10	156647	0.564	1.38	0.725	0.01	4.75
chr10	15700452	0.703	2.07	0.533	0.06	3.92
chr10	15844534	3.08	2.63	0.00898	-0.02	12.83
chr10	15902475	-3.04	4.37	0.0013	22.11	4.16
chr10	15902584	-2.62	4.44	0.00409	21.62	8.43
chr10	15920231	2.82	3.06	0.00723	0.01	25.05
chr10	16091970	1.55	3.2	0.111	1.06	21.78
chr10	1636742	0.448	2.73	0.664	0.73	11.92
chr10	16512955	1.8	3.85	0.0516	0.36	36.11
chr10	1655241	0.742	2.83	0.454	0.39	9.67
chr10	16608396	-1.06	3.75	0.238	6.99	15.1
chr10	16639895	2.95	3.4	0.00402	0.01	28.91
chr10	16695468	-3.16	2.52	0.00178	2.38	0.81
chr10	16771554	0.541	2.38	0.625	0.52	9.48
chr10	16799083	-0.167	3.46	0.864	2.31	19.51
chr10	16821630	-3.29	3.65	0.000748	7.65	1.81
chr10	16841841	-5.18	4.29	1.17e-06	21.48	0.13
chr10	16859170	-1.06	4.9	0.218	12.22	31.52
chr10	16859753	-1.34	3.82	0.137	1.16	4.42
chr10	16870816	1.05	2.13	0.367	0.15	5.52
chr10	16933915	2.45	3.89	0.0107	0.54	39.62
chr10	16934125	3.64	3.09	0.00155	-0.02	19.13
chr10	17045243	3.16	3.78	0.00181	0.06	41.64
chr10	17067758	1.34	3.34	0.154	0.48	14.1
chr10	17071720	3.7	6.03	0.000101	2.49	297.36
chr10	17103618	3.92	2.83	0.00138	-0.02	18.28
chr10	17142762	3.29	4.36	0.000936	0.59	74.39
chr10	17243595	0.217	5.6	0.804	19.95	117.81
chr10	17270204	0.332	4.43	0.706	4.18	44.12
chr10	17272041	0.997	4.17	0.265	0.73	33.42
chr10	17272546	-0.277	4.08	0.762	2.4	10.57
chr10	17410788	1.45	1.37	0.244	-0.02	3.53
chr10	17436941	1.81	2.86	0.0808	0.25	10.17
chr10	17467985	8.82	2.54	9.52e-05	-0.01	8.97
chr10	17468083	3.52	3.35	0.00149	-0.01	27.31
chr10	17470878	2.08	2.79	0.0469	0.02	14.53
chr10	17470979	1.9	3.3	0.0544	0.42	24.46
chr10	17476929	0.704	2.36	0.524	0.59	3.9
chr10	1749088	-5.35	3.27	3.4e-06	9.49	0
chr10	17494241	1.93	2.95	0.059	0.17	12.61
chr10	17495266	3.46	2.44	0.00595	-0.01	8.47
chr10	17495611	1.3	3.22	0.182	0.58	21.97
chr10	17496724	2.5	5.16	0.00639	5.67	144.38
chr10	17496827	2.78	5.38	0.00252	4.52	174.45
chr10	17515100	2.24	3.02	0.0285	0.15	12.82
chr10	17659264	-1.28	3.39	0.157	10.44	13.98
chr10	17659401	0.422	4.79	0.637	11.86	76.18
chr10	17696509	1.09	1.46	0.406	-0.02	2.45
chr10	17698964	1.89	3.56	0.0471	0.12	26.9
chr10	17724724	3.53	1.68	0.0194	-0.01	2.67
chr10	18916678	-0.258	3.97	0.776	9.1	32.75
chr10	18940540	-0.894	2.91	0.345	0.3	7.62
chr10	18940657	-1.02	4.19	0.247	10.22	25.89
chr10	18940825	-0.157	2.36	0.903	0.12	3.71
chr10	18948191	-0.894	6.04	0.292	39.49	105.32
chr10	18960600	0.927	2.05	0.377	0.15	4.74
chr10	18976301	0.978	1.89	0.427	0.06	5.24
chr10	21330771	2.28	2.34	0.0368	-0.01	11.19
chr10	21366710	1.93	1.72	0.102	-0.02	3.07
chr10	21463304	1.98	3.73	0.0383	0.63	38.51
chr10	21552386	2.86	1.95	0.0299	-0.02	6.52
chr10	21581792	1.65	3.03	0.0926	0.33	17.9
chr10	21601800	-0.114	1.71	0.927	-0.01	2.84
chr10	21784861	-0.0686	4.49	0.943	1.37	41.38
chr10	21785501	-0.418	4.95	0.633	16.08	41.74
chr10	21786034	0.524	4.24	0.555	4.21	39.63
chr10	21792751	1.7	2.41	0.12	-0.02	10.08
chr10	21814987	0.639	5.72	0.453	16.84	166.61
chr10	21815546	0.374	7.04	0.658	75.24	999
chr10	21816263	-0.358	4.19	0.686	7.18	16.23
chr10	21822939	-0.281	7.15	0.739	106.46	999
chr10	21823054	-0.117	5.14	0.898	14.15	82.42
chr10	21823801	0.0725	4.29	0.948	9.3	40.38
chr10	21824130	-0.299	4.68	0.736	20.8	57.18
chr10	21866664	0.247	2.06	0.882	0.26	5.24
chr10	22182312	3.04	2.1	0.0181	0	5.34
chr10	22292528	-0.283	4.75	0.747	14.37	50.24
chr10	22292740	-0.644	4.51	0.465	6.81	30.49
chr10	22311907	0.264	3.14	0.8	0.13	10.52
chr10	22540964	-4.74	5.71	2.18e-06	62.9	4.82
chr10	22541571	-5.42	4.06	1.29e-06	11.94	0.03
chr10	22601597	4.15	3.02	0.000642	-0.01	28.57
chr10	22605169	-0.239	5.94	0.779	37.81	139.19
chr10	22609413	-1.53	4.14	0.0873	13.92	12.47
chr10	22609936	-0.601	4.49	0.493	14.6	47.23
chr10	22610356	0.929	6.52	0.275	34.44	320.11
chr10	22614434	-0.85	4.17	0.338	11.24	25.3
chr10	22629628	-0.325	4.93	0.713	11.32	57.85
chr10	22629980	-0.872	4.86	0.315	17.16	41.38
chr10	22699513	0.217	2.29	0.847	0.9	2.51
chr10	22765135	-5.81	4.95	8.51e-08	38.96	0.19
chr10	22802959	4.36	3.71	0.000126	-0.02	42.16
chr10	22895288	-3.07	5.03	0.000916	27.89	11.24
chr10	22905118	-1.27	3.9	0.149	1.54	6.15
chr10	22915975	0.713	3.07	0.479	0.28	15
chr10	22940725	-4.34	4.49	1.48e-05	18.2	0.77
chr10	22942204	-1.24	3.91	0.169	7.6	14.62
chr10	22963642	0.0133	2.47	1	0.45	5.2
chr10	22966437	-0.502	2.27	0.612	0.79	3.17
chr10	22995052	0.0805	2.59	0.958	0.01	10.73
chr10	22999544	0.274	5.57	0.752	20.28	125.68
chr10	23003695	-1.15	4.81	0.188	27.55	40.74
chr10	23003862	1.05	2.6	0.311	-0.01	8.07
chr10	23009923	-0.336	2.52	0.748	1.05	4.64
chr10	23012440	-5.01	3.81	3.36e-06	9.88	0.03
chr10	23344555	4.86	3.63	5.12e-05	-0.02	38.52
chr10	23355700	1.87	2.31	0.0896	-0.02	10.23
chr10	23384285	-0.323	3.73	0.721	4.35	24.55
chr10	23384425	-0.496	5.68	0.562	34.14	114.89
chr10	23445558	0.482	1.75	0.705	-0.02	4.59
chr10	23582285	0.154	2.94	0.902	1.72	5.86
chr10	23633003	-0.137	2.47	0.955	1.82	14.47
chr10	23727742	-0.0527	5.26	0.953	15.21	85.89
chr10	23727817	-0.892	3.81	0.322	5.41	17.18
chr10	24497819	-4.64	3.86	1.18e-05	18.19	0.62
chr10	24499078	-3.58	5.13	0.000153	28.97	10.36
chr10	24752901	-2.91	2.96	0.00289	6.42	1.48
chr10	24858379	2.94	2.52	0.0129	-0.01	5.72
chr10	24964354	0.0253	1.47	1	-0.02	3.09
chr10	25005403	0.82	3.5	0.375	1.79	22.16
chr10	25011685	-1.33	3.49	0.145	3.62	10.38
chr10	25011972	-1.28	3.78	0.148	8.93	18.78
chr10	25012350	-0.608	4.31	0.49	11.72	36.47
chr10	25012880	0.129	5.53	0.883	21.89	116.22
chr10	25013724	-0.282	4.68	0.753	14.42	49.96
chr10	25013826	0.854	3.85	0.35	2.75	34.52
chr10	25034078	1.69	1.54	0.181	-0.02	3.15
chr10	25111718	-1.48	3.6	0.103	6.99	10.38
chr10	25148056	0.442	2.43	0.674	1.06	7.6
chr10	25156312	-0.204	2.15	0.892	0.23	2.45
chr10	25161350	0.18	2.15	0.887	0.76	4.86
chr10	25167829	2.09	3.24	0.0365	0.24	23.88
chr10	25210518	0.754	5.23	0.385	13.92	96.47
chr10	25227709	0.672	2.97	0.5	2.35	11.62
chr10	25241734	-0.398	4.26	0.665	7.6	31.12
chr10	25247759	0.83	2.57	0.435	0.43	3.96
chr10	25268812	0.922	2.51	0.378	0.33	7.79
chr10	25305364	1.33	3.36	0.163	-0.02	13.73
chr10	25305602	-0.763	7.32	0.365	136.17	303.27
chr10	25305934	-0.416	4.36	0.64	7.04	23.04
chr10	25406930	3.92	3.33	0.000611	-0.02	25.2
chr10	25463444	3.23	3.89	0.00155	0.26	59.77
chr10	25463529	1.47	3.8	0.11	3.23	39.08
chr10	25836588	3.17	2.2	0.0127	-0.02	11.46
chr10	25845693	5.25	3.97	1.19e-05	-0.02	58.52
chr10	26002659	3.55	2.52	0.00441	-0.02	14.25
chr10	26505302	-0.537	2.87	0.556	2.63	11.12
chr10	26681976	-0.899	1.98	0.367	1.12	5.66
chr10	26818182	-5.21	3.63	2.66e-06	8.09	0.08
chr10	26856140	1.31	3.13	0.179	0.44	24.71
chr10	26986834	2.87	4.25	0.00281	-0.02	67.21
chr10	26986863	-1.63	5.39	0.0604	37.29	42.48
chr10	27133496	1.24	2.6	0.211	0.28	10.43
chr10	27147446	-0.24	3.14	0.83	0.95	7.41
chr10	27149155	0.38	4.17	0.677	3.6	31.16
chr10	27149888	-1.54	3.97	0.0863	8.02	9.68
chr10	27150015	0.67	5.25	0.44	13.3	123.73
chr10	27150143	-0.872	4.58	0.32	20.17	39.07
chr10	27150215	-0.505	3.64	0.581	3.43	17.93
chr10	27158078	-0.242	2.12	0.835	0.52	5.98
chr10	27220217	-0.543	3.08	0.557	2.16	9.31
chr10	27389174	-0.446	6.95	0.597	78.76	253.89
chr10	27443380	-1.02	4.28	0.242	7.36	18.6
chr10	27444160	-0.0157	6.37	0.987	52.4	203.99
chr10	27444251	-0.497	6.07	0.556	47.36	128.49
chr10	27531139	-2.18	4.51	0.0152	9.41	8.75
chr10	27531999	-3.81	5.4	6.29e-05	41.61	2.56
chr10	27541564	-1.32	6.83	0.122	118.76	160.12
chr10	27649668	-0.513	4.46	0.559	4.74	27.9
chr10	27847617	0.219	2.4	0.857	-0.01	5.55
chr10	27893673	0.702	1.7	0.546	0.06	6.81
chr10	28069493	0.83	2.69	0.415	1.06	11.48
chr10	28290464	1.07	2.48	0.298	0.41	10.71
chr10	28580903	3.94	2.84	0.00127	-0.02	27.01
chr10	28591121	1.18	2.94	0.228	1.06	13.18
chr10	28591490	0.853	3.19	0.359	1.16	21.34
chr10	28592006	-0.633	3.81	0.47	2.08	13.67
chr10	28697133	-0.0637	1.74	1	0.23	2.72
chr10	28783585	3.53	3.37	0.00141	-0.01	18.24
chr10	28821630	-1.76	4.41	0.048	7.03	13.33
chr10	28857739	1.36	2.36	0.207	0.11	9.45
chr10	28963973	1.58	2.52	0.14	0.1	9.27
chr10	28966362	0.923	3.89	0.307	2.54	30.2
chr10	29063623	1.82	1.99	0.106	-0.02	4.97
chr10	29086243	5.76	6.99	4.28e-08	1.34	999
chr10	29099267	1.79	2.68	0.0893	0.15	5.46
chr10	29109039	1.49	2.62	0.158	0.26	11.34
chr10	29112172	4.04	2.93	0.000931	-0.02	10.99
chr10	29112748	2.12	2.5	0.0476	0.01	10.39
chr10	29139602	1.51	2.27	0.17	0.06	5.85
chr10	29264973	3.84	4.15	0.000202	0.05	60.74
chr10	29356279	2.13	1.88	0.0685	-0.02	4.74
chr10	29358104	2.24	3.02	0.0285	0.15	26.52
chr10	2962558	0.53	1.95	0.677	0.26	6.45
chr10	29633593	1.61	2.87	0.12	0.27	19.5
chr10	29698740	-0.576	3.16	0.553	2.5	5.57
chr10	29872806	0.493	1.93	0.677	0.26	5.7
chr10	30287443	-1.18	3.15	0.193	0	3.66
chr10	30316393	-3.35	3.71	0.000621	9.93	4.61
chr10	30347294	0.943	2.23	0.358	0.21	7.4
chr10	30349931	1.09	2.75	0.287	0.43	12.03
chr10	30441093	1.71	3.21	0.077	0.11	24.77
chr10	30442752	1.74	2.44	0.101	0	11.09
chr10	30536775	-0.528	2.42	0.613	2.77	7.16
chr10	30663564	0.294	2.64	0.799	1.4	5.33
chr10	30685795	1.56	2.97	0.11	0.11	17.05
chr10	3068686	2.26	1.49	0.126	-0.02	5.05
chr10	3070759	0.894	2.03	0.412	0.15	7.64
chr10	30722940	-2.45	4.6	0.00698	12.66	9.88
chr10	30723430	-1.89	4.92	0.0321	19.95	23.2
chr10	30724245	0.464	3.13	0.63	-0.02	10.93
chr10	30726012	1.32	3.64	0.157	0.17	19.95
chr10	30789624	0.678	2.58	0.518	0	6.5
chr10	30789706	2.11	2.49	0.0476	-0.01	11.95
chr10	30818526	-3.87	4.02	9.01e-05	9.94	1.37
chr10	30838680	1.52	1.77	0.191	-0.02	3.62
chr10	3085916	-1.68	2.2	0.0932	2.07	1.96
chr10	3088216	1.44	3.32	0.14	0.41	19.13
chr10	30889130	0.122	1.85	1	0.19	3.8
chr10	3091100	-0.71	2.32	0.476	0.28	2.3
chr10	30936218	0.476	2.56	0.658	0.31	8
chr10	30953031	0.508	2.23	0.682	0.17	9.27
chr10	30971521	1.41	3.1	0.15	0.23	17.78
chr10	30980852	1.02	2.92	0.309	0.4	19.27
chr10	31027130	-5.42	3.34	2.54e-06	5.98	0.01
chr10	31031589	-5.33	4.31	1.08e-06	15.31	0.33
chr10	31073004	-2.89	4.08	0.00196	7.71	4.86
chr10	3109681	-0.983	5.29	0.255	28.2	58.37
chr10	3110475	-0.0644	5.57	0.946	22.57	113.77
chr10	3111363	-1.53	3.41	0.095	4.96	2.4
chr10	31320670	-1.1	5.07	0.205	15.45	44.63
chr10	31320905	-0.597	4.47	0.497	6.28	28.73
chr10	31321393	-0.89	4	0.318	3.56	16.26
chr10	31422729	-0.309	3.37	0.738	2.84	21.12
chr10	31422868	-0.38	5.79	0.656	42.29	113.34
chr10	31423798	-0.114	2.64	0.92	0.22	8.82
chr10	3146792	-0.64	2.43	0.535	1.55	6.92
chr10	31532043	-0.751	3.82	0.395	3.85	17.41
chr10	31607265	-2.79	4.2	0.00242	13.3	5.16
chr10	31607976	-1.68	4.38	0.0593	12.21	16.44
chr10	31609772	-2.31	5.01	0.00993	30.51	14.34
chr10	3185788	0.98	2.41	0.343	0.01	11.63
chr10	31871007	-3.82	3.48	0.000167	8.22	0.91
chr10	31996850	-5.65	3.86	3.76e-07	12.02	0.04
chr10	32048453	-4.2	4.66	2.38e-05	27.9	1.39
chr10	32217342	-1.21	4.31	0.171	18.93	24.24
chr10	32217777	-1.05	6.84	0.215	107.52	186.62
chr10	32218406	-0.451	3.62	0.627	1.65	9.57
chr10	32261564	1.26	2.75	0.2	0.59	6.05
chr10	32346127	1.07	2.48	0.298	-0.01	3.43
chr10	3239766	-1.07	2.89	0.264	1.46	4.97
chr10	32476824	0.993	1.39	0.462	-0.01	3.33
chr10	32499435	1.59	3.43	0.0989	0.63	26.23
chr10	32635289	-1.37	4.72	0.119	9.72	14.86
chr10	32636276	-0.825	7.12	0.328	123.08	254.06
chr10	32667777	-0.732	4.32	0.404	6.95	25.09
chr10	32668343	1.22	3.34	0.194	0.22	14.49
chr10	32735023	-3.18	4.14	0.000794	9.8	2.52
chr10	32735137	-1.3	4.04	0.136	9.3	14.92
chr10	32791073	3.06	4.4	0.00153	0.54	77.31
chr10	329979	-4.74	3.84	6.61e-06	10.5	0.45
chr10	3302457	1.7	3.52	0.0741	0.89	32.46
chr10	33246490	0.128	5.1	0.888	12.46	86.09
chr10	33246874	0.51	3.64	0.579	3.72	32.19
chr10	33246998	0.494	4.38	0.579	9.1	64.6
chr10	33247176	-0.331	3.1	0.715	3.38	14.21
chr10	33247358	1.18	4.02	0.188	1.21	37.63
chr10	33268820	1.2	1.82	0.302	-0.02	4.27
chr10	33269560	0.35	3.48	0.726	0.21	12.84
chr10	33281947	1.31	2.49	0.225	0.26	7.24
chr10	33357562	0.392	1.69	0.771	0.03	4.6
chr10	33405353	1.93	1.72	0.102	-0.02	3.07
chr10	33432379	1.44	1.71	0.216	-0.02	5.98
chr10	3360006	2.8	3.04	0.00772	0.01	26.52
chr10	3360206	7.65	1.55	0.00365	-0.01	9.22
chr10	33622769	-0.3	2.29	0.8	0.6	5.45
chr10	33666402	0.612	1.64	0.605	0.06	7.05
chr10	33805420	7.59	1.51	0.00443	0	10.92
chr10	34216520	4.6	3.92	5.45e-05	-0.02	60.78
chr10	34452210	3.95	4.01	0.000244	0.01	60.47
chr10	34893193	0.508	2.23	0.682	0.59	8.03
chr10	34910395	0.636	2.02	0.577	0.06	5.67
chr10	34917478	3.59	4.32	0.00038	0.08	76.28
chr10	35081087	1.14	3.01	0.252	0.4	17.59
chr10	35103285	-0.474	2.96	0.631	2.49	12.4
chr10	35104389	0.133	3.12	0.912	2.18	18.19
chr10	35116847	1.05	2.6	0.311	0.33	7.83
chr10	35253281	1.59	2.99	0.104	0.33	22.79
chr10	35331913	1.85	3.05	0.0665	0.24	14.56
chr10	35379202	-1.36	4.49	0.119	18.47	22.45
chr10	35379565	-2.21	3.84	0.0157	5.71	4.63
chr10	35415860	-0.948	4.99	0.269	16.95	48.16
chr10	35416241	-0.679	4.93	0.433	14.08	50.4
chr10	35421192	-4.2	3.28	5.38e-05	3.35	0.07
chr10	35438706	-3.1	5.26	0.000759	31.89	16.33
chr10	35480746	1.36	4.34	0.13	2.78	50.2
chr10	35593822	0.904	3.12	0.352	1.91	17.29
chr10	35625489	0.266	6.06	0.758	33.88	193.39
chr10	35625918	-0.0562	5.1	0.955	21.96	89.68
chr10	35626161	-0.0648	4.32	0.962	12.45	43.91
chr10	35668278	-0.167	3.66	0.86	2.86	10.66
chr10	35680438	2.98	3.43	0.00362	-0.02	28.31
chr10	35688736	2.07	3.36	0.0383	0.19	26.23
chr10	35703542	2.11	3.1	0.0388	-0.01	14.71
chr10	35707237	-0.284	2.47	0.779	1.02	6.76
chr10	35747691	0.785	2.54	0.462	0.09	5.68
chr10	35805395	1.24	2.27	0.263	0.03	6.54
chr10	35931242	-0.126	2.97	0.937	0.71	9.27
chr10	35932297	-0.393	2.32	0.714	0.37	6.92
chr10	36054383	1.62	3.13	0.0946	0.81	21.92
chr10	3674331	0.112	2.43	0.954	0.79	7.18
chr10	3707632	1.59	3.12	0.0996	0.43	13.23
chr10	3710693	3.18	4.26	0.00135	0.47	59.83
chr10	37178130	-0.749	2.38	0.447	0.77	6.77
chr10	3718957	-1.49	3.51	0.106	5.55	9.45
chr10	37969263	3.03	3.23	0.0051	0.01	36.49
chr10	37990369	2.01	2.14	0.0682	-0.01	12.69
chr10	38024328	1.24	1.56	0.314	-0.01	4.38
chr10	3805302	3.68	5.33	0.000153	-0.02	177.21
chr10	38146531	-1.3	4.85	0.132	14.21	21.03
chr10	3817687	1.84	4.03	0.0481	0.12	47.49
chr10	3827427	-1.17	6.43	0.169	93.97	143.64
chr10	3827573	2.89	2.8	0.00763	0	7.95
chr10	3827763	-1.72	4.09	0.0541	6.23	4.64
chr10	3828747	1.67	4.38	0.0675	0.17	65
chr10	3829152	1.3	2.64	0.197	-0.01	6.43
chr10	38299643	-0.326	6.48	0.701	48.53	201.41
chr10	38300039	-0.302	7.02	0.72	82.68	321.13
chr10	3852446	-0.65	3.75	0.469	1.18	9.28
chr10	38691506	-1.53	3.9	0.0875	8.01	13.51
chr10	3871128	1.07	3.67	0.246	0.58	20.93
chr10	3911460	-1.47	3.26	0.11	1.89	6.94
chr10	3933477	2.22	4.1	0.0191	0.22	53.69
chr10	3977563	-4.9	4.57	2.58e-06	18.96	0.29
chr10	4055930	-2.33	4.38	0.0102	17.39	13.74
chr10	4213133	0.246	1.77	0.927	0.01	6.56
chr10	42863437	0.588	2.73	0.555	0.5	6.63
chr10	4309436	1.29	2.31	0.243	0.06	7.36
chr10	43133989	-0.0217	6.52	0.983	43.61	234.61
chr10	43160929	1.48	1.74	0.216	-0.01	8.95
chr10	43278191	-1.59	4.58	0.0728	14.37	9.86
chr10	43361318	0.246	1.93	0.871	0.41	4.4
chr10	43447138	1.24	2.6	0.211	0.41	12.05
chr10	43484681	3.55	5.78	0.000198	2.44	265.73
chr10	43534946	2.04	2.68	0.0534	0.06	17.93
chr10	43601156	0.286	5.19	0.748	11.99	90.73
chr10	43605903	-1.91	3.29	0.0405	6.15	7.4
chr10	43624986	0.102	3.27	0.947	0.53	15
chr10	43633293	-0.514	3.62	0.576	4.89	21.1
chr10	43633915	-0.731	5.56	0.393	32.6	82.45
chr10	43698090	2.03	3.48	0.038	0.03	40.12
chr10	43698169	2.27	6.21	0.0105	10	999
chr10	43700576	0.374	4.78	0.669	9.11	61.5
chr10	43706622	2.47	4.21	0.0093	0.75	65.49
chr10	43745965	0.767	2.11	0.492	0.26	5.68
chr10	43749981	0.378	3.15	0.715	1.62	20.98
chr10	43758796	0.468	2.07	0.705	0.18	5.25
chr10	43800534	1.03	3.51	0.256	4.04	29.89
chr10	43849929	2.62	3.13	0.0111	0.06	19.53
chr10	43851387	2.58	3.1	0.0126	0.05	22.54
chr10	43891351	2.37	4.65	0.0106	0.7	74.86
chr10	43892817	-0.678	4.73	0.437	9.39	33.48
chr10	43903273	0.294	7.1	0.728	69.54	999
chr10	43904665	-0.251	4.56	0.786	7.68	45.86
chr10	43904741	0.296	6.08	0.731	41.39	174.15
chr10	43906043	0.445	2.9	0.668	-0.01	7.6
chr10	43911166	3.13	4.08	0.00166	0.02	55.99
chr10	43912079	1.94	2.36	0.0744	-0.01	10.95
chr10	43913504	2.45	5.88	0.00639	5.04	247.27
chr10	43913604	2.12	3.73	0.0272	-0.01	28.72
chr10	43919133	1.5	2.03	0.178	-0.01	3.78
chr10	43926586	2.56	3.28	0.0119	0.1	21.95
chr10	43932300	-0.319	5.34	0.713	16.58	61.98
chr10	43951280	-0.448	4.21	0.617	2.38	13.93
chr10	43954204	2.08	2.47	0.0519	-0.02	9.94
chr10	44069242	2.82	3.06	0.00723	-0.02	13.66
chr10	44069984	0.818	4.25	0.357	5.84	51.19
chr10	44070074	9	2.69	4.71e-05	0	14.54
chr10	44143919	-0.479	4.51	0.584	10.62	34.65
chr10	44504241	-4.23	4.07	3e-05	15.61	2.08
chr10	44510450	0.396	2.79	0.711	0.16	14.48
chr10	44664138	0.703	2.07	0.533	0.06	5.67
chr10	44729535	1.41	3.1	0.15	1.06	21.87
chr10	44733807	1.84	2.89	0.0758	0.06	12.2
chr10	44745182	1.16	2.8	0.241	0.32	10.52
chr10	44757333	-3.62	5.06	0.000139	33.56	10.03
chr10	44806711	0.154	5.13	0.868	11.33	84.42
chr10	44877999	1.24	2.86	0.215	0.07	19
chr10	44974026	2.26	1.97	0.053	-0.02	4.22
chr10	44974716	1.24	2.44	0.225	0.11	10.71
chr10	45407331	0.291	2.72	0.81	1.18	11.32
chr10	45409092	1.5	3.17	0.123	0.3	15.19
chr10	45454498	-1.07	3.57	0.231	2.55	8.86
chr10	45472896	-0.0844	2.58	0.958	-0.02	6.53
chr10	45474341	-1.14	3.58	0.203	4.18	4.41
chr10	45475903	-4.02	3.78	5.56e-05	9.27	0.74
chr10	45496350	-1.76	3.94	0.0488	6.95	5.11
chr10	45496580	-0.34	6.03	0.691	51.53	151.39
chr10	4556861	-3.33	4.07	0.000569	17.5	4.38
chr10	45607002	0.919	2.85	0.36	0.23	20.48
chr10	45742162	0.619	2.43	0.588	0.32	7.15
chr10	45848162	0.739	4.26	0.406	2.68	48.14
chr10	45868824	-1.46	4.2	0.096	9.26	16.2
chr10	45869507	-0.0228	6.2	0.979	49.41	198.4
chr10	45869644	-0.632	4.02	0.482	9.43	27.52
chr10	45916068	-4.43	3.65	2.64e-05	4.08	0.17
chr10	45956675	-4.09	5.03	2.53e-05	26.06	4.61
chr10	45966176	1.95	4.19	0.035	0.22	35.12
chr10	46016135	-0.0262	2.25	1	0.4	3.22
chr10	46070724	1.88	2.04	0.0948	-0.01	6.52
chr10	46090023	-0.783	3.08	0.4	2.15	6.62
chr10	46090365	-0.691	5.2	0.422	19.53	62.1
chr10	46090422	0.0706	3.85	0.964	4.13	25.98
chr10	46168329	-2.25	6.36	0.0104	80.36	64.75
chr10	46222626	-1.2	3.49	0.187	5.94	7.27
chr10	46959954	1.69	1.9	0.15	-0.01	4.22
chr10	46962693	0.114	2.7	0.922	2.54	5.94
chr10	46971718	0.505	2.68	0.614	0.48	10.85
chr10	46998555	2.37	2.7	0.0245	-0.01	10.31
chr10	47050871	0.988	2.55	0.332	0.21	7.24
chr10	47058054	1.89	3.84	0.0463	0.09	29.42
chr10	47107646	2.57	3.62	0.0101	0.06	21.36
chr10	47127802	1.22	2.43	0.225	-0.02	5.5
chr10	47129497	0.606	2.83	0.55	0.25	7.41
chr10	47151350	3.37	4.67	0.000626	1.06	104.88
chr10	47396023	1.17	2.39	0.242	0.26	14.34
chr10	47588836	3.45	5.44	0.000292	0.42	177.3
chr10	47599952	0.168	3.51	0.866	0.06	8.83
chr10	47600473	1.68	3.06	0.0828	-0.01	14.34
chr10	47654349	-0.0702	3.06	0.97	1.62	12.67
chr10	47656072	0.0333	3.77	1	0.33	16.84
chr10	47670165	-0.137	2.47	0.955	0.29	7.21
chr10	47682824	1.41	3.2	0.148	1.33	22.69
chr10	48315780	4.3	2.31	0.00218	-0.01	11.01
chr10	48332076	3.51	4.07	0.00057	0.15	48.33
chr10	48354735	0.995	4.05	0.267	2	43.95
chr10	48354972	1.17	4.24	0.19	3.64	49.3
chr10	48427552	0.186	2.27	0.896	-0.02	2.46
chr10	48428946	1.14	2.52	0.259	-0.02	8.55
chr10	48429691	1.36	3.26	0.167	0.38	19.73
chr10	48535385	0.996	3.1	0.301	1.4	22.52
chr10	4868752	1.38	2.96	0.162	0.81	13.11
chr10	4870346	1.26	2.75	0.2	0.59	8.17
chr10	4872325	2.54	1.7	0.0685	-0.02	3.51
chr10	4913881	2.3	2.36	0.0368	-0.01	8.85
chr10	4925650	2.96	4.79	0.00192	1.23	82.71
chr10	49506422	-0.0736	1.87	1	0.04	2.21
chr10	49514597	-0.101	7.21	0.905	104.72	999
chr10	49514988	-0.0447	6.51	0.96	59.8	234.85
chr10	49598703	3.04	4.86	0.00144	0.06	103.03
chr10	49665225	-2.46	3.77	0.00786	12.2	3.92
chr10	49676383	2.61	2.86	0.0144	-0.01	10.45
chr10	49676461	3.16	3.09	0.00415	-0.01	20.34
chr10	49678413	2.85	3.52	0.005	0.02	18.1
chr10	49714743	1.08	3.95	0.226	1.1	20.98
chr10	49721116	0.224	2.68	0.882	0.58	5.5
chr10	49813167	-1.02	3.94	0.255	10.15	18.6
chr10	49863270	0.869	2.71	0.393	-0.01	19.05
chr10	49864451	-1.52	4.75	0.0848	8.43	16.57
chr10	49892838	-5.01	4.12	2.3e-06	8.66	0.25
chr10	50201875	3.58	3.69	0.000873	0.01	45.81
chr10	50245531	4.11	5.63	3.09e-05	0.75	228.94
chr10	50323684	1.12	2.78	0.255	0.48	8.89
chr10	50374473	3.03	4.38	0.0017	0.05	64.06
chr10	50381371	1.82	2.82	0.0716	-0.01	8.24
chr10	50381637	3.76	4.15	0.00029	-0.01	47.7
chr10	50391140	1.41	2.72	0.151	-0.02	6.32
chr10	50391828	1.85	4.17	0.0455	0.6	41.98
chr10	50452197	2.83	2.42	0.0171	-0.02	12.91
chr10	50507536	3.61	3.96	0.000449	-0.02	41.13
chr10	50606197	0.452	3.94	0.626	4.07	35.7
chr10	50643505	2.03	1.8	0.0894	-0.02	5.25
chr10	50746611	1.03	5.65	0.23	9.92	152.36
chr10	50747125	-0.638	4.1	0.468	2.76	17.06
chr10	50748644	2.76	3.91	0.00523	-0.02	51.34
chr10	50750654	2.25	2.33	0.0407	-0.02	7.21
chr10	50758830	0.567	2.4	0.625	0.75	10.36
chr10	50815163	-0.0739	3.12	0.971	1.02	9.88
chr10	50887667	3.1	6.26	0.00075	4.07	999
chr10	50923373	0.0837	1.5	1	0.15	4.75
chr10	50970416	1.07	6.21	0.21	28.74	254.56
chr10	51489180	1	3.19	0.296	1.91	13.67
chr10	51546386	2.23	2.31	0.045	-0.02	16.21
chr10	51565172	0.234	4.4	0.794	1.37	25.74
chr10	51572384	0.389	6.99	0.644	67.21	999
chr10	51574142	2.1	3.09	0.0388	0.04	22.43
chr10	51594179	4.38	4.84	2.28e-05	0.09	96.49
chr10	51594343	5.18	3.05	0.000117	-0.01	15.96
chr10	51823103	0.754	2.74	0.429	1.25	11.95
chr10	52139891	1.24	2.86	0.215	0.23	18.18
chr10	52271739	0.662	4.38	0.454	2.75	42.8
chr10	52310250	1.23	2.76	0.227	0.75	10.75
chr10	52310357	1.48	2.21	0.166	0.06	2.16
chr10	52334876	4.81	4.78	9.48e-06	-0.02	103.75
chr10	52352421	3.02	2.94	0.00715	-0.02	13.44
chr10	52381967	0.375	3.73	0.677	1.87	21.08
chr10	52382162	0.459	2.82	0.68	0.22	8.25
chr10	52382796	-0.608	3.55	0.501	4.17	11.57
chr10	52383233	-0.752	4.3	0.388	13.09	32.71
chr10	52383359	0.556	4.85	0.524	9.88	76.56
chr10	52383768	-2.23	3.76	0.0149	9.09	0.6
chr10	52384393	-1.95	5.02	0.027	26.63	16.15
chr10	52384776	0.109	4	0.92	2.02	25.34
chr10	52457322	0.777	1.52	0.582	0.01	4.16
chr10	53459396	-2.59	3.94	0.00522	6.39	0.46
chr10	53459716	-3.5	4.7	0.000244	25.55	1.16
chr10	5488523	0.392	3.98	0.664	1.61	22.63
chr10	5492035	2.18	2.78	0.0368	-0.02	9.58
chr10	5504638	2.01	3.02	0.0492	0.05	10.39
chr10	5514451	2.64	1.78	0.0514	-0.02	5.46
chr10	5519331	2.38	3.31	0.018	0.26	20.03
chr10	5520375	3.51	4.41	0.000453	0.41	64.01
chr10	5521660	4.07	4.56	7.52e-05	0.1	86.48
chr10	5522012	0.816	3.29	0.398	0.77	21.66
chr10	5522677	1.23	2.85	0.215	0.32	10.94
chr10	5527441	2.22	3.6	0.021	0.76	35.05
chr10	5529053	1.44	2.88	0.139	0.35	12.01
chr10	5529672	2.27	3.51	0.022	0.31	26.9
chr10	5553548	1.29	2.48	0.242	0.09	6.69
chr10	5590963	0.96	3.16	0.309	0.26	8.43
chr10	5593921	2.98	4.05	0.00245	-0.01	49.09
chr10	5594237	-2.48	4.41	0.00612	22.91	12.06
chr10	5602339	0.545	2.6	0.591	0.93	5.39
chr10	5606158	3.31	4.08	0.00099	0.16	62.14
chr10	5607765	-0.47	2.1	0.669	0.63	5.28
chr10	5608739	1.52	2.48	0.151	-0.01	9.07
chr10	5638136	0.718	2.23	0.528	0.12	6.52
chr10	5661046	1.66	2.9	0.106	0.09	18.74
chr10	5665253	0.318	4	0.732	1.13	22.15
chr10	5689946	3.65	2.6	0.00331	0	16.42
chr10	5690085	2.33	3.97	0.0139	0.03	66.94
chr10	5690149	2.4	3.52	0.0144	-0.02	47.66
chr10	5690267	1.5	4.14	0.101	1.43	68.73
chr10	5690555	1.07	4	0.232	2.56	55.46
chr10	5690626	1.88	4.06	0.0428	0.51	68.13
chr10	5690701	1.65	3.54	0.083	0.28	44.41
chr10	5690801	0.0302	3.55	1	5.33	28.73
chr10	5708348	0.653	4.78	0.455	5.22	71.77
chr10	5727276	-0.142	4.64	0.877	8.05	47.49
chr10	5734850	-0.627	4.38	0.47	9.5	24.67
chr10	5734947	1.72	3.14	0.0776	0.07	18.53
chr10	578216	0.361	2	0.812	0.27	6.45
chr10	5855387	-1.37	4.37	0.117	4.72	11.73
chr10	5855807	-0.648	4.87	0.452	15.75	45.33
chr10	5883083	-4.33	5.53	9.47e-06	45.44	3.13
chr10	5894548	-5.36	4.33	9.77e-07	20.53	0.02
chr10	5904540	-5.62	4.45	2.9e-07	11.61	0.01
chr10	5931496	-0.566	5.4	0.509	28.91	70.33
chr10	5931909	-0.905	5.19	0.295	15.26	45.33
chr10	59417073	-1.9	4.08	0.0346	13.17	12.91
chr10	5976092	3.9	4.75	0.000113	0.05	101.59
chr10	59940375	0.214	2.17	0.887	0.17	5.46
chr10	6002385	2.28	2.86	0.0277	-0.01	18.09
chr10	60027747	-0.204	4.4	0.82	5.5	33.58
chr10	60028785	-0.731	4.26	0.405	1.04	16.57
chr10	60042516	-4.2	3.54	4.11e-05	7.1	0.04
chr10	60059452	0.547	2.7	0.584	0.08	4.88
chr10	60094760	-1.69	4.31	0.0565	7.36	11.35
chr10	60145071	-2.01	6.54	0.021	103.6	95.92
chr10	60145087	1.13	6.73	0.185	34.57	999
chr10	6018274	-1.92	3.39	0.0363	7.01	4.7
chr10	6019265	-1.22	5.41	0.156	26.27	50.6
chr10	6020151	-0.201	4.24	0.825	6.97	28.61
chr10	6053252	-0.21	1.92	0.871	0.04	3.6
chr10	6086763	-2.66	3.2	0.00551	4.85	2.38
chr10	6093188	-4.54	4.11	8.99e-06	6.24	0.53
chr10	6094736	-4.32	4.25	2.35e-05	21.37	0.23
chr10	6095862	0.00513	2.51	1	0.02	9.86
chr10	6096073	-0.933	3.35	0.314	3.2	14.22
chr10	6116951	1.72	3.43	0.0717	0.31	30.06
chr10	6126243	0.433	2.04	0.757	0.01	3.69
chr10	6130757	-3.92	3.94	7.83e-05	12.02	0.05
chr10	6130897	-1.47	4.44	0.0922	6.29	19.12
chr10	61341932	0.455	1.91	0.733	0.06	5.98
chr10	6137430	1.72	2.43	0.11	0	16
chr10	61469633	0.184	5.69	0.831	22.94	137.12
chr10	61630178	2.17	3.67	0.0236	-0.01	36.63
chr10	61641032	-1.85	3.93	0.0382	7.65	3.43
chr10	61645689	3.23	2.26	0.0113	0	8.87
chr10	61655584	1.53	2.65	0.147	-0.02	5.08
chr10	61666255	-1.23	5.17	0.155	26.05	45.17
chr10	61666535	-0.0757	4.18	0.943	3.19	30.57
chr10	6172310	-2.38	4.07	0.00951	16.64	8.82
chr10	61770392	0.918	1.62	0.467	0.01	2.44
chr10	6186739	-0.801	5.33	0.352	21.85	63.5
chr10	6187393	0.219	4.29	0.816	5.06	38.26
chr10	61889959	2.52	2.53	0.0209	-0.01	5.08
chr10	6205650	-1.39	5.35	0.108	30.29	48.49
chr10	62060293	0.83	2.89	0.391	1.65	7.42
chr10	62182802	1.27	1.87	0.271	-0.02	3.69
chr10	62423849	3.63	3.08	0.00166	-0.02	26.09
chr10	6244781	-1.34	4.76	0.126	9.16	24.48
chr10	6246106	-3.96	3.52	8.53e-05	11.13	0
chr10	62512370	2.12	1.38	0.0961	-0.02	4.01
chr10	62703256	2.07	4.28	0.0256	1.72	58.59
chr10	62728044	1.54	2.49	0.151	0.15	6.59
chr10	62760787	2.52	3.84	0.0105	0.81	43.22
chr10	62853109	2.23	1.95	0.053	-0.02	6.09
chr10	6289426	0.596	2.29	0.598	0.4	6.73
chr10	6313733	-2.12	3.1	0.0256	4.12	3.65
chr10	63213235	2.28	2.86	0.0277	0	19.51
chr10	63228276	1.38	2.18	0.222	0.06	7.16
chr10	63525544	2.5	3.23	0.0141	-0.02	6.13
chr10	63540283	9.52	3.15	7.21e-06	-0.01	21.86
chr10	63540337	2.42	4.08	0.0113	0.79	37.44
chr10	63541950	2.81	3.05	0.00723	-0.02	10.29
chr10	63544248	2.31	3.67	0.0164	0.23	29
chr10	63604051	2.61	2.6	0.0228	-0.02	10.96
chr10	63642610	-1.68	3.64	0.0675	4.3	5.16
chr10	63657016	-1.24	5.2	0.149	23.67	32.61
chr10	63660017	1.07	4.58	0.225	1.89	58.27
chr10	63660430	0.284	2.98	0.807	0.04	6.71
chr10	63661063	-1.77	3.66	0.0479	6.98	2.16
chr10	63662861	0.034	3.95	0.983	4.8	29.78
chr10	63663068	-0.48	4.88	0.579	14.82	54.37
chr10	63700159	-0.228	2.98	0.811	0.9	7.27
chr10	63709419	1.24	1.56	0.314	-0.02	4.83
chr10	6372303	1.47	2.61	0.169	0.02	13.4
chr10	63800876	-0.662	2.18	0.509	0.06	3.33
chr10	63809042	-0.213	3.39	0.834	0.25	9.07
chr10	63810986	-1.56	3.46	0.0816	1.63	4.48
chr10	64181890	2.81	2.41	0.0189	-0.02	10.43
chr10	64392447	-3.04	6.17	0.00083	75.59	31.36
chr10	64400372	-4.02	2.95	0.000175	2.9	0.17
chr10	64413188	-4.51	3.28	2.49e-05	3.08	0.11
chr10	64415473	-6.12	4.37	5.26e-08	14.01	0.04
chr10	64441320	-5.55	4.38	3.8e-07	13.63	0.17
chr10	64444882	-0.499	2.65	0.624	0.45	9.78
chr10	64486087	-4.15	6.18	1.55e-05	87.47	13.9
chr10	64493349	-4.53	4.29	7.8e-06	11.67	0.68
chr10	64495835	0.586	4.53	0.504	5.04	60.47
chr10	64564537	-1.49	3.46	0.107	0.63	3.18
chr10	64564891	-0.159	6.19	0.851	40.33	173.15
chr10	64565810	-0.705	3.67	0.426	3.94	17.09
chr10	64571353	-4.1	4.25	3.71e-05	12.97	1
chr10	64575044	-1.85	4.75	0.0375	21.65	23.71
chr10	64576988	-0.151	4.31	0.871	1.95	31.33
chr10	64577093	-0.727	5.43	0.397	31	77.26
chr10	64577887	-1.47	3.88	0.0979	4.16	5.99
chr10	64578560	-2.96	5.15	0.00126	38.91	12.19
chr10	64819458	0.0429	2.65	1	0.28	7.57
chr10	64864076	1.96	3.89	0.0392	1.07	45.86
chr10	64870837	0.646	1.86	0.59	0.15	3
chr10	64893011	-0.534	4.65	0.547	4.58	27.35
chr10	64933813	-3.96	3.52	8.53e-05	3.99	0.23
chr10	65025048	0.835	5.25	0.333	8.45	107.09
chr10	65029004	-0.553	3.88	0.532	1.23	7.99
chr10	65030493	0.341	2.25	0.738	-0.02	3.36
chr10	6507156	3.66	5.14	0.000171	0.5	141.32
chr10	6513967	2.59	2.24	0.0349	-0.02	6.27
chr10	6515582	1.63	3.02	0.0926	0.07	9.33
chr10	65198606	3.49	4.77	0.000409	0.31	97.48
chr10	65225840	-0.458	6.03	0.587	41.01	127.88
chr10	652772	0.727	1.49	0.65	0.01	3.33
chr10	65281028	-0.122	4.09	0.911	6.35	30.35
chr10	65281162	-2.04	4.28	0.0239	18.22	10.81
chr10	65307983	0.0671	2.67	0.961	1.02	5.58
chr10	65389328	-0.7	4.52	0.417	4.16	19.09
chr10	65389888	-0.209	5.75	0.805	32.84	109.47
chr10	65389968	1.54	5.95	0.0756	18.19	240.61
chr10	65390281	-1.33	5.44	0.123	38.15	65.93
chr10	654239	-0.958	3.17	0.302	8	18.32
chr10	654483	-0.726	2.13	0.492	2.35	3.36
chr10	65509933	0.858	2.17	0.419	0.26	6.74
chr10	65736468	0.778	5.21	0.368	13.43	114.56
chr10	6582365	1.91	2.34	0.0816	-0.02	7.01
chr10	6605296	1.24	2.98	0.205	1.06	21.16
chr10	6610765	1.69	1.9	0.15	-0.02	5.67
chr10	6622420	1.38	3.88	0.129	2.07	37.95
chr10	6625566	2.58	3.76	0.00916	0.59	29.35
chr10	66294560	3.22	3.39	0.00277	0.01	32.15
chr10	66777471	2.01	2.14	0.0682	-0.01	9.72
chr10	671180	0.567	2.13	0.61	0.23	7.88
chr10	6821225	-0.91	1.88	0.377	0.5	3.72
chr10	6828628	5.53	4.23	4e-06	-0.02	75.65
chr10	69523861	-0.979	4.62	0.263	9.94	25.38
chr10	69539907	0.0475	3.3	1	0.21	10.74
chr10	69609314	-0.567	3.99	0.523	3.12	13.12
chr10	6962172	0.235	7.1	0.782	72.46	999
chr10	69644325	-0.0473	8.68	0.955	319.02	999
chr10	69644399	-0.226	6.52	0.791	74.53	228.79
chr10	6969716	-2.64	3.86	0.00458	6	3.86
chr10	69834670	-1.18	5.38	0.172	23.01	55.5
chr10	69835067	-0.336	5.88	0.696	31.9	114.86
chr10	69848681	-0.907	3.14	0.327	3.67	9.45
chr10	69865700	-0.549	2.55	0.603	0.89	3.45
chr10	69990955	0.17	3.2	0.862	0.77	13.75
chr10	69991387	-0.626	3.64	0.494	2.83	15.48
chr10	70091703	-0.157	4.08	0.865	4.53	24.38
chr10	70091781	-0.00721	6.06	0.996	30.79	137.76
chr10	70092681	-0.408	3.57	0.671	3.31	7.42
chr10	70166736	-0.0916	5.09	0.917	13.74	61.95
chr10	70167053	-1.98	4.88	0.0257	20.54	17.01
chr10	70314841	8.99	2.69	5.18e-05	0	15.39
chr10	70320795	1.58	3.22	0.106	0.36	17.04
chr10	70321387	2.52	3.84	0.0105	0.33	31.06
chr10	70329234	1.44	1.71	0.216	-0.01	5.48
chr10	70476552	7.29	1.26	0.0102	0	2.9
chr10	70480948	-0.0234	4.6	0.979	3.02	24.55
chr10	70482388	0.866	2.83	0.399	0.05	9.28
chr10	70482447	1.46	2.41	0.176	-0.02	9.34
chr10	7049677	4.24	5.2	2.84e-05	0.22	166.36
chr10	70558478	2.57	3.29	0.0113	0.06	24.63
chr10	70579282	0.466	1.54	0.742	0.06	4.4
chr10	70658691	1.05	2.6	0.311	0.02	9.05
chr10	70660589	-0.301	5.56	0.727	29.7	80.4
chr10	70660718	-0.822	4.63	0.344	15.46	33.78
chr10	70661070	0.112	5.39	0.902	18.25	88.54
chr10	7070401	3.45	4.02	0.000702	0.15	47.63
chr10	70715887	-1.52	4.96	0.0817	15.86	14.42
chr10	70748592	-0.193	4.19	0.834	2	20.13
chr10	70778629	-0.3	2.29	0.8	0.93	2.9
chr10	70809063	-2.25	3.81	0.0146	7.83	5.92
chr10	70825618	-4.25	4.17	3.18e-05	10.46	0.03
chr10	70847920	-1.36	3.84	0.13	3.49	5.07
chr10	7087773	0.538	2.25	0.639	0.17	8.87
chr10	70883892	-0.0512	7.47	0.952	113.2	999
chr10	70884342	0.435	5.46	0.617	18.25	107.26
chr10	70888985	1.37	2.54	0.195	0.06	5.57
chr10	70892482	1.17	2.39	0.242	0.01	11.21
chr10	70939707	-0.743	4.56	0.396	1.62	16.67
chr10	7094097	2.04	2.16	0.0682	-0.02	6.94
chr10	70970053	1.7	2.78	0.0982	0.06	8.81
chr10	71067037	0.201	2.67	0.882	0.47	4.77
chr10	71073071	1.56	2.51	0.14	0	5.57
chr10	71075533	2.98	4.09	0.00265	-0.01	34.05
chr10	71077143	0.328	3.97	0.725	0.57	10.82
chr10	71077880	0.505	4.32	0.565	2.61	44.8
chr10	71078385	-0.89	4.88	0.307	18.47	39.29
chr10	71078582	0.402	3.58	0.684	0.74	23.91
chr10	71078832	-0.394	3.64	0.669	2.6	14.24
chr10	71079156	-0.939	3.77	0.286	4.29	10.53
chr10	71152435	-1.19	3.61	0.179	3.68	6.14
chr10	71168501	0.902	3.52	0.331	0.17	31.19
chr10	71168704	0.019	6.48	0.986	58.03	218.7
chr10	71203761	1.76	1.94	0.119	-0.02	7.88
chr10	71376269	0.459	2.33	0.704	0.75	7.18
chr10	71389945	0.468	3.87	0.608	3.87	39.78
chr10	71390222	1.69	2.6	0.111	0.05	13.27
chr10	71421654	1.81	3.86	0.0516	1.38	43.41
chr10	71422060	0.815	2.44	0.431	0.2	12.37
chr10	71616728	4.06	3.45	0.000391	-0.02	37.05
chr10	71674610	0.161	2.36	0.903	0.29	2.41
chr10	71715750	0.565	4.81	0.519	9.72	86.12
chr10	71716654	-1.85	2.5	0.0626	2.86	1.36
chr10	7172652	0.271	2.62	0.836	1.99	6.08
chr10	71812276	0.00681	2.27	1	0.66	5.67
chr10	71897216	1.65	2.74	0.112	-0.02	15.91
chr10	71905517	-4.71	4.28	4.59e-06	14.9	0.16
chr10	71930313	-0.202	5.5	0.814	9.73	83.35
chr10	71953338	1.29	2.48	0.242	0.04	4.41
chr10	71992108	-0.366	3.5	0.697	1.2	5.95
chr10	71992549	-0.973	3.59	0.285	5.33	9.09
chr10	71993246	-0.116	6.07	0.893	25.29	148.13
chr10	71993830	0.927	4.67	0.296	4.81	61.93
chr10	72084365	-2.21	2.77	0.0198	0.11	2.08
chr10	72129021	0.785	3.04	0.42	1.51	16.59
chr10	72142520	0.478	6.1	0.574	34.52	194.08
chr10	72142606	0.45	5.6	0.598	20.98	132.09
chr10	72163787	1.27	2.93	0.204	-0.02	10.74
chr10	72163892	-1.21	3.73	0.183	4.52	8.89
chr10	72164940	0.00788	3.47	1	0.75	7.87
chr10	72200322	1.31	4.12	0.151	2.37	57.76
chr10	72217701	3.15	3.05	0.00473	-0.02	20.96
chr10	72218797	2.04	3.33	0.0422	0.1	30.16
chr10	72237718	-0.264	7.44	0.754	133.53	999
chr10	72238477	-0.786	5.21	0.361	27.34	69.59
chr10	72238659	-1.34	4.04	0.125	8.02	22.52
chr10	72254433	-2.82	3.82	0.00253	6.28	1.92
chr10	72318770	3.79	5.51	0.000102	1.02	192.92
chr10	72319277	0.815	3.22	0.41	0.43	7.93
chr10	72338423	-0.65	5.58	0.448	29.96	71.43
chr10	72348149	0.298	4.28	0.737	5.93	36.87
chr10	72350673	0.869	2.71	0.393	0.05	8.64
chr10	72356029	2.13	2.94	0.0392	-0.02	8.84
chr10	72358832	3.38	4.32	0.000647	-0.01	86.44
chr10	72358909	2.2	2.51	0.0476	-0.01	11.94
chr10	72405032	0.998	2.27	0.331	0.26	13.39
chr10	72416461	0.963	5.96	0.26	14.87	200.81
chr10	72429552	2.27	3.22	0.0247	0.1	17.78
chr10	72432096	1.29	3.12	0.188	0.52	17.2
chr10	72432277	5.3	3.16	7.15e-05	-0.01	30.7
chr10	72437552	2.43	2.98	0.0184	-0.01	16.56
chr10	72439040	1.26	2.46	0.208	0.06	8
chr10	72442941	0.543	3.91	0.556	2.47	28.51
chr10	72445624	2.01	2.65	0.0577	0.06	6.49
chr10	72455173	1.84	3.04	0.0705	0.08	13.89
chr10	72459558	1.54	3.49	0.108	0.6	15.6
chr10	72475630	1.29	2.9	0.192	0.17	6.9
chr10	72498707	1.23	3.17	0.209	0.39	15.25
chr10	72503863	1.32	2.92	0.181	0.23	12.69
chr10	72518630	1.94	3.92	0.041	0.17	34.44
chr10	72519015	0.221	2.35	0.852	0.12	2.73
chr10	72542674	0.73	2.38	0.491	0.17	6.94
chr10	7255433	0.827	1.78	0.517	-0.02	4.4
chr10	72576091	-0.363	5.01	0.682	20.54	65.92
chr10	72647690	0.0662	6.19	0.939	35.37	182.09
chr10	72679197	1.93	3.87	0.0419	1.56	53.26
chr10	72685564	-0.793	3.19	0.398	1.3	5.74
chr10	72687219	1.24	2.74	0.213	0.06	13.39
chr10	72728096	-0.422	3.49	0.633	1.34	13.18
chr10	72827032	0.108	2.85	0.93	2.54	13.96
chr10	72954880	0.102	2.33	0.951	1.06	6.76
chr10	72977869	-0.349	3.13	0.72	3.22	11.95
chr10	73004590	-0.908	2.64	0.352	3.65	5.46
chr10	73020678	1.5	3.27	0.123	0.83	22.36
chr10	73029713	1.75	2.22	0.108	-0.02	4.22
chr10	73059252	0.638	2.94	0.523	1.16	11.18
chr10	73079006	0.00614	4.05	1	4.12	25.93
chr10	73108307	0.541	2.38	0.625	0.17	9.48
chr10	73119381	1.69	6.23	0.0525	14.01	266.54
chr10	73137196	-1.13	6.06	0.185	50.69	86.77
chr10	73137308	1.55	2.95	0.117	-0.02	14.04
chr10	73154208	0.305	2.34	0.8	0.51	4.39
chr10	73300724	1.51	2.93	0.124	0.11	15.48
chr10	7330189	3.16	4.96	0.000963	0.56	129.41
chr10	73398698	2.8	4.49	0.00336	0.38	59.18
chr10	73454504	-4.2	4.35	2.51e-05	18.07	0.03
chr10	73458301	-1.52	6.05	0.0772	58.58	73.75
chr10	73473243	0.0671	2.67	0.961	0.4	3.96
chr10	73486130	-0.471	3.64	0.596	1.94	15.24
chr10	73487459	-4.06	4.14	5.61e-05	9.23	0.04
chr10	73526589	1.72	2.7	0.101	-0.02	14.12
chr10	73527016	-0.7	3.08	0.443	2	6.65
chr10	73533382	-0.186	5.88	0.83	25.5	112.09
chr10	73536540	0.568	2.72	0.584	0.08	6.77
chr10	73557555	2.27	4.68	0.0132	1.41	80.51
chr10	73589149	2.41	3.16	0.0187	-0.02	23.56
chr10	73610631	0.956	3.83	0.296	0.44	36.45
chr10	73610998	0.0529	4.84	0.955	5.43	50.94
chr10	73618095	0.357	3.2	0.726	1.17	12.67
chr10	73620974	0.946	3.45	0.306	0.63	12.31
chr10	73648894	-1.47	4.39	0.0934	7.84	10.62
chr10	73693581	-4.65	3.6	1.63e-05	8.64	0.16
chr10	73721923	1.56	2.83	0.109	0.17	16.5
chr10	73734453	-1.38	4.42	0.115	14.05	24.78
chr10	7379522	-2.2	3.21	0.0182	2	1.66
chr10	73798513	2.37	2.06	0.0609	-0.02	3.82
chr10	73835392	-3.62	3.28	0.000345	5.04	0.39
chr10	73846311	2.4	3.96	0.012	-0.02	50.95
chr10	73975782	-0.512	4.41	0.558	4.67	17.19
chr10	73976162	0.0478	3.22	1	0.38	10.93
chr10	74008798	-4.39	4.96	1e-05	22.33	0.55
chr10	74014749	1.11	4.61	0.214	2.26	54.18
chr10	74017254	-1.95	3.42	0.0322	5.22	3.21
chr10	74032508	2.09	5.71	0.0181	1.64	211.22
chr10	74032606	4.32	5.24	2.39e-05	0	158.83
chr10	74032801	-2.32	4	0.0104	7.21	0.05
chr10	74033304	0.477	4.31	0.597	0.38	37.54
chr10	74033731	-1.72	4.53	0.05	8.66	4.12
chr10	74036688	0.209	3.87	0.825	0.27	19.16
chr10	74050966	1.25	3.91	0.169	1.08	34.34
chr10	74055383	-1.28	3.46	0.161	3.83	5.56
chr10	74057187	-1.4	6.53	0.101	82.16	106.13
chr10	74057622	-0.434	5.61	0.61	20.27	76.31
chr10	74064830	0.416	2.41	0.674	0.13	6.66
chr10	74079794	-1.98	4.26	0.0263	8.02	6.83
chr10	74080638	-0.411	4.54	0.64	3.94	13.58
chr10	74090433	0.568	2.62	0.561	0	4.49
chr10	74091810	-4.39	3.85	2.34e-05	8.95	0
chr10	74092103	-1.89	4.11	0.0351	9.58	9.57
chr10	74104859	-3.55	3.84	0.000263	9.47	1.3
chr10	74114430	-0.846	4.23	0.34	6.26	15.94
chr10	74114805	0.284	5.65	0.745	17.05	105.73
chr10	7420001	-0.734	2.09	0.492	0.32	6.3
chr10	7420115	-0.0929	2.18	1	0.11	9.77
chr10	7420743	-2.99	5.4	0.00111	48.97	18.48
chr10	74215858	1.54	2.49	0.151	-0.02	5.4
chr10	74263196	2.28	2.86	0.0277	0	8.26
chr10	74385863	0.782	8.5	0.352	184.4	999
chr10	7447759	1.4	3.09	0.15	0.01	18.14
chr10	74488428	4.12	4.6	6.19e-05	-0.02	96.97
chr10	7448981	3.13	5.22	0.000925	0.21	161.02
chr10	74490331	2.69	2.67	0.0178	-0.02	14.15
chr10	7450556	-0.418	5.54	0.625	29.71	102.3
chr10	7450819	-0.355	4.71	0.686	12.43	50.64
chr10	7452416	-1.05	3.12	0.271	0.17	8.52
chr10	7453246	-1.57	4.99	0.0732	22.21	34.96
chr10	74544482	2.08	3.9	0.029	0.93	45.17
chr10	74546940	1.16	1.79	0.336	0.01	6.09
chr10	74555959	0.828	2.15	0.454	0.06	6.09
chr10	74594675	1.99	2.12	0.076	-0.02	3.74
chr10	74718346	2.38	1.58	0.0924	-0.02	3.7
chr10	74856619	-1.17	4.85	0.178	10.63	28.49
chr10	74871015	2.43	3.18	0.0167	-0.02	20.82
chr10	74918988	1.72	3.62	0.0706	0.08	24.97
chr10	74927880	0.234	5.5	0.79	9.44	90.46
chr10	74928088	1.59	4.15	0.0835	0.32	54.64
chr10	75012424	-0.229	4.15	0.801	1.06	11.79
chr10	75018561	0.304	1.44	0.821	0.03	2.05
chr10	75083076	1.11	2.18	0.337	0.15	7.18
chr10	7514185	-5.15	3.96	1.94e-06	8.74	0.16
chr10	75165053	0.517	1.58	0.67	0.05	2.72
chr10	75173577	0.0115	4.91	0.991	9.88	61.87
chr10	75173831	0.032	5.47	0.977	28.11	84.36
chr10	75199580	1.77	2.99	0.0838	0.17	13.71
chr10	75255534	0.563	6.03	0.508	24.63	193.7
chr10	75255797	0.11	8.43	0.896	248.53	999
chr10	75376259	1.72	2.62	0.103	0.15	13.51
chr10	75388346	0.915	2.21	0.387	-0.01	3.14
chr10	75408978	0.135	2.93	0.933	-0.01	6.25
chr10	75490269	-1.28	4.42	0.149	8.78	10.44
chr10	75504089	-0.454	4.43	0.602	1.68	20.53
chr10	75532211	-0.827	6.53	0.327	73.36	140.3
chr10	75541849	-0.853	4.42	0.331	4.5	13.89
chr10	75546080	-0.121	4.59	0.894	4.52	32.08
chr10	75616827	-0.346	2.43	0.732	0.05	2.62
chr10	75634331	-0.304	5.07	0.729	13.89	66.53
chr10	75646052	0.151	3.55	0.891	0.01	7.83
chr10	75668836	13.1	6.47	2.99e-12	0	999
chr10	75668854	-8.65	5.44	2.37e-11	71.58	0
chr10	75671049	-0.706	4.12	0.419	5.76	17.56
chr10	75700481	-0.0831	4.03	0.938	6.15	26.07
chr10	75700620	1.75	4.5	0.0522	1.03	68.23
chr10	75716514	0.983	5.48	0.255	8.18	124.81
chr10	75725518	2.69	4.1	0.00498	0.9	62.26
chr10	75753163	3.82	5.27	9.65e-05	0.05	151.8
chr10	75754711	1.24	3.27	0.184	0.6	16.78
chr10	75757579	1.17	4.09	0.195	0.43	31.75
chr10	75757829	0.169	4.52	0.855	5.27	34.95
chr10	75758560	0.686	5.58	0.425	15.99	138.34
chr10	75758702	0.223	3.62	0.813	3.64	16.92
chr10	75789202	2.71	3.57	0.00715	0.03	33.05
chr10	75861914	0.907	2.36	0.396	0.01	8.53
chr10	75910981	-0.499	4.86	0.565	8.47	35.65
chr10	75929237	1.83	2.88	0.0758	-0.02	11.98
chr10	75933810	0.802	2.29	0.457	0.11	4.35
chr10	75936300	-0.217	3.34	0.828	0.65	6.22
chr10	75936486	-0.856	4.33	0.327	7.87	23.37
chr10	75936954	0.566	4.24	0.518	2.91	24.06
chr10	7620540	0.675	1.45	0.65	0.01	2.38
chr10	76346023	-0.592	3.11	0.517	0.57	7.61
chr10	76499202	-2.9	4.3	0.00174	10.27	5.32
chr10	76524156	1.04	3.03	0.277	0.51	14.09
chr10	76563544	1.22	2.43	0.225	0.26	7.58
chr10	76585282	-1.73	4.66	0.051	17.45	20.22
chr10	76585708	-0.847	3.93	0.337	3.63	24.27
chr10	76585818	-1.06	4.65	0.226	19.58	37.41
chr10	76586003	0.507	4.2	0.567	1.06	31.23
chr10	76586491	-0.367	4.05	0.673	4.17	15.16
chr10	76586889	-0.868	5.58	0.311	36.52	77.96
chr10	76614009	3.15	6.39	0.000636	1.08	999
chr10	76632072	-4.72	3.32	2.05e-05	5.03	0.06
chr10	76634554	-0.909	2.31	0.361	0.52	5.28
chr10	76681738	0.00681	2.27	1	0.55	4.22
chr10	76685082	1.01	1.68	0.418	-0.02	4.4
chr10	76761023	-3.1	3.86	0.00127	12.27	1.31
chr10	76794126	0.5	3.71	0.601	0.17	26.49
chr10	76803835	-3	3.86	0.00166	10.55	1.7
chr10	76810398	1.3	3.02	0.185	0.31	14.26
chr10	76844568	2.37	2.5	0.0322	-0.02	9.05
chr10	76844935	4.16	4.93	3.95e-05	0.03	132.86
chr10	76846442	0.907	2.36	0.396	0	5.67
chr10	76868296	3.2	5.47	0.00069	1.24	179.57
chr10	76868937	1.62	4.48	0.0714	3.04	51.11
chr10	76871330	0.067	6.26	0.943	38.12	188.72
chr10	76871367	0.0355	6.01	0.972	37.31	157.19
chr10	76897022	2.67	2.66	0.0193	-0.01	13.91
chr10	76966600	2.64	2.63	0.021	-0.01	11.4
chr10	76970358	-0.567	6.03	0.505	30.83	100.18
chr10	76994052	-0.741	3.97	0.408	3.48	10.64
chr10	76994337	0.0932	4.36	0.925	3.54	41.65
chr10	76994781	0.00273	3.82	1	0.63	18.19
chr10	77029583	0.602	2	0.577	0.26	3.99
chr10	7709896	0.0953	1.97	0.937	0.2	5.25
chr10	77127068	-0.0581	2.6	1	2.12	9.72
chr10	77155248	-0.832	2.84	0.367	3.84	8.75
chr10	77159795	2.56	3.6	0.0106	0.04	46.75
chr10	77159903	2.18	3.38	0.0293	0.06	36.08
chr10	77160038	1.25	2.38	0.242	-0.01	10.02
chr10	77168066	2.54	4.51	0.00652	1.36	83.58
chr10	77168371	4.07	2.12	0.00455	0	5.8
chr10	77247278	-0.8	1.93	0.434	1.52	3.33
chr10	77534721	1.33	2.14	0.243	0	7.18
chr10	7829970	-1.49	4.19	0.0924	4.29	8.21
chr10	7839616	2.41	4.25	0.0108	0.47	66.42
chr10	7860352	-1.2	4.95	0.167	15.93	31.93
chr10	78977853	0.598	2.15	0.61	0.41	7.55
chr10	79110665	1.73	1.92	0.134	-0.02	5.47
chr10	79165600	0.702	3.97	0.434	6.07	37.17
chr10	7937910	2.44	4	0.0105	0.84	51.94
chr10	7938437	-0.914	2.23	0.369	2.59	3.15
chr10	79479497	-2.22	2.59	0.0241	2.15	0.28
chr10	79533551	2.25	2.33	0.0407	-0.02	13.69
chr10	79596267	0.428	3.57	0.661	2.41	12.08
chr10	79597583	-0.496	4.19	0.575	4.97	15.8
chr10	79609034	0.42	5.84	0.622	19.78	158.11
chr10	79679582	3.97	4.95	8.23e-05	0.24	134.97
chr10	79686559	0.728	4.36	0.419	6.47	57.14
chr10	79731155	2.04	3.78	0.0319	0.79	18.42
chr10	79746199	2.94	2.52	0.0129	-0.01	7.79
chr10	79789321	-0.951	4.1	0.281	5.26	11.92
chr10	79789698	0.521	2.71	0.584	-0.01	2.01
chr10	79793555	-0.376	6.35	0.655	46.19	142.35
chr10	79933285	2.25	2.84	0.0297	0.06	20.57
chr10	80063153	-0.455	6.11	0.592	42.17	158.4
chr10	80063318	0.232	3.65	0.819	1.33	20.24
chr10	8008302	1.15	2.38	0.262	0.02	9.22
chr10	80167114	1.46	3.6	0.115	1.23	30.35
chr10	80362505	0.343	3.57	0.724	2.73	24.51
chr10	80416718	1.11	2.18	0.337	-0.02	4.28
chr10	80519428	0.566	1.81	0.645	-0.01	4.2
chr10	80523648	-2.97	2.76	0.00244	4.13	0.88
chr10	80652326	0.173	2.56	0.915	1.33	10.87
chr10	80685840	1.76	2.83	0.0862	0.1	11.14
chr10	80697576	1.72	2.62	0.103	0.03	6.96
chr10	80711171	0.433	2.04	0.757	-0.01	2.79
chr10	80719179	1.58	2.33	0.142	-0.01	5.76
chr10	80733363	0.365	3.77	0.702	2.47	28.99
chr10	80733432	1.47	4.69	0.101	3.13	79.77
chr10	80779926	5.65	3.47	1.99e-05	-0.01	32.86
chr10	80780002	1.4	2.98	0.153	0.11	16.2
chr10	80787292	1.88	4.19	0.0432	0.6	54.11
chr10	80798696	1.28	2.76	0.2	0.24	7.06
chr10	80826349	2.42	4.97	0.00826	1	114.37
chr10	80827279	1.07	8.17	0.206	137.12	999
chr10	80828208	0.382	4.23	0.678	2.16	32.48
chr10	80828606	-0.198	5.52	0.821	28.66	99.99
chr10	80838303	0.861	2	0.412	-0.02	4.04
chr10	80844066	1.49	3.26	0.123	0.09	10.09
chr10	80853627	1.28	3.38	0.172	0.29	12.84
chr10	80858538	-3.81	3.82	0.000125	9.88	0.43
chr10	80862115	0.145	2.13	0.942	-0.02	3.41
chr10	8087110	-1.25	3.08	0.174	1.53	5.92
chr10	80875482	-0.991	3.3	0.286	3.31	5.82
chr10	80887307	2.55	3.27	0.0119	-0.02	21.71
chr10	80892696	0.696	2.89	0.478	0.11	5.46
chr10	80897804	-3.37	3.53	0.000547	6.69	0.06
chr10	8090870	-2.88	4.04	0.00226	20.17	10.05
chr10	80909747	2.71	2.92	0.0116	0	12.01
chr10	80909973	1.38	3.81	0.133	0.4	47.91
chr10	80910187	0.907	3.09	0.341	0.12	11.84
chr10	80911610	7.68	2.82	2.98e-05	0	19.94
chr10	80911723	0.537	2.78	0.604	0.22	5.53
chr10	8091194	-2.78	4.42	0.00273	27.83	11.32
chr10	80917467	0.754	2.74	0.429	0.52	10.39
chr10	80938441	3.09	4.92	0.00113	0.93	122.44
chr10	80938506	5.72	5.98	1.17e-07	-0.02	302.12
chr10	80938786	1.62	3.28	0.0993	0.2	8
chr10	80940752	2.22	2.81	0.0342	-0.02	13.14
chr10	80948152	2.05	3.79	0.0308	0.12	33.12
chr10	80955347	0.22	3.91	0.83	1.91	25.08
chr10	8095552	-0.895	3.92	0.315	5.17	13.93
chr10	80981191	0.526	2.69	0.614	0.63	12.98
chr10	80999234	-0.147	3.02	0.908	0.88	8.43
chr10	81002069	-3.72	5.86	8.05e-05	65.7	15.15
chr10	81002548	-5.14	4.72	8.15e-07	25.95	0.24
chr10	81003554	-6.04	4.28	7.4e-08	15.55	0
chr10	81010266	-5.33	3.76	1.62e-06	7.7	0.01
chr10	81026530	-4.84	4.32	3.92e-06	16.5	0.22
chr10	8104059	2.05	3.96	0.0303	0	58.46
chr10	81045254	-4.51	4.36	1e-05	15.98	0.72
chr10	81046134	-2.12	7.33	0.0148	172.89	144.9
chr10	81046505	-2.61	4.79	0.00394	18.45	13.39
chr10	81107144	-0.935	4.58	0.285	5.44	20.38
chr10	81151447	2.18	2.85	0.038	-0.02	15.39
chr10	81151726	1.62	2.49	0.115	-0.02	7.11
chr10	8115911	0.448	2.73	0.664	0.12	14.75
chr10	81159457	2.32	4.17	0.0147	1.19	50.93
chr10	81160408	0.8	3.05	0.42	0.22	8.6
chr10	81173214	1.42	3.78	0.127	0.89	34.56
chr10	81194661	0.398	3.82	0.679	3.33	25.83
chr10	81203653	3.06	3.98	0.00198	-0.02	53.85
chr10	81204698	1.22	4.9	0.167	8.1	92.41
chr10	81205560	1.82	6.33	0.0374	14.01	318.91
chr10	81206448	2.79	5.38	0.00252	2.73	168.26
chr10	81250790	0.322	2.56	0.786	0	5.71
chr10	8125990	1.14	1.5	0.357	-0.02	2.62
chr10	8145065	-3.2	3.22	0.00111	8.72	2.64
chr10	81507537	3.3	1.5	0.0322	-0.01	5.03
chr10	81540493	2.02	1.31	0.115	-0.02	6.13
chr10	81585506	-0.854	3.24	0.356	8	19.8
chr10	81586278	-2.11	2.8	0.0297	5.92	3.53
chr10	81698768	-1.24	4.27	0.159	11.52	25.43
chr10	81698860	-0.537	3.15	0.573	4.62	19.45
chr10	81818704	10.1	3.64	8.57e-07	-0.01	52.59
chr10	81818747	1.3	4.68	0.143	7.77	85.58
chr10	81918566	2.41	2.09	0.0543	-0.01	5.29
chr10	81918839	1.47	2.44	0.176	-0.02	4.41
chr10	81947935	-1.26	4.69	0.148	15.6	23.66
chr10	81948017	8.99	2.69	5.18e-05	0	22.63
chr10	81956311	-1.81	3.32	0.0466	4.62	6.09
chr10	81961361	1.54	3.08	0.117	-0.01	14.59
chr10	81963029	0.164	3.91	0.881	2.24	21.57
chr10	81964168	0.0721	3.15	0.971	0.26	3.41
chr10	82117662	0.98	2.41	0.343	0.17	9.22
chr10	821612	-0.0736	1.87	1	0.33	7.32
chr10	82204578	-0.61	3.28	0.522	0.16	5.86
chr10	82214084	-1.8	4.36	0.0434	14.44	13.18
chr10	82214723	-0.634	3.9	0.471	5.22	15.66
chr10	82227947	-0.613	3.09	0.517	0.66	5.45
chr10	82243776	2.95	3.76	0.00345	0	52.3
chr10	82244208	5.49	3.44	2.22e-05	-0.01	35.05
chr10	82295516	-2.2	3.43	0.017	4.52	2.27
chr10	82295811	-1.35	3.69	0.139	1.72	12.54
chr10	82377768	0.736	2.09	0.492	0.12	4.41
chr10	82478084	1.97	3.14	0.0504	0.41	18.12
chr10	82511900	3.9	4.41	0.00014	0.06	67.03
chr10	82531930	1.41	2.72	0.151	0.41	3.5
chr10	82532511	2.36	2.69	0.0266	0.01	10.1
chr10	82656942	1.82	2.5	0.0859	0.06	10.43
chr10	82669216	1.69	1.54	0.181	-0.02	4.59
chr10	830727	3.79	2.71	0.00211	-0.02	22.08
chr10	830785	0.824	2.98	0.397	0.93	23.64
chr10	832624	0.767	2.11	0.492	0.26	10.25
chr10	85595568	-1.42	1.84	0.161	1.91	2.77
chr10	85668877	0.978	1.89	0.427	-0.02	4.84
chr10	85898719	0.362	2.68	0.728	0.02	5.86
chr10	85899171	-0.355	3.92	0.691	1.16	11.15
chr10	85937662	-2.06	3.61	0.025	2.95	4.22
chr10	85954270	0.192	2.97	0.87	1.04	16.9
chr10	86008782	1.56	1.8	0.191	-0.02	3.24
chr10	86016991	0.357	3.2	0.726	0.58	8.47
chr10	86024519	-1.4	2.7	0.131	1.51	3.89
chr10	86024624	0.492	2.25	0.639	0.25	3.68
chr10	86053463	3.14	4.17	0.00151	-0.01	58.82
chr10	86053608	1.46	3.47	0.117	0.32	23.5
chr10	86088111	1.16	5.91	0.178	14.64	185.04
chr10	86088238	-0.216	3.69	0.826	5.32	24.82
chr10	86088394	-1.51	3.52	0.0895	3.35	5.81
chr10	86093793	1.27	4.13	0.159	0.17	37.61
chr10	86112236	1.51	3.71	0.104	0.06	26.38
chr10	87415421	1.2	1.82	0.302	0	4.63
chr10	87662024	3.41	3.26	0.0021	-0.02	25.63
chr10	87796476	0.398	2.02	0.757	0.11	3.81
chr10	87838839	3.47	3.31	0.00177	-0.02	18.9
chr10	87987898	-0.58	2.54	0.561	1.9	9.98
chr10	88022630	0.591	2.53	0.567	0.08	14.34
chr10	88126414	-1.67	3.51	0.0679	8.19	12.97
chr10	88149378	-3.63	3.64	0.000243	3.93	1.48
chr10	88160360	-1.64	4.14	0.0679	7.12	15.74
chr10	88160723	-4.5	4.16	1.24e-05	17.51	0.38
chr10	88161379	-2.77	3.51	0.00345	9.2	3.66
chr10	88161580	-1.62	2.45	0.101	0.41	2.55
chr10	88265143	0.00272	1.62	1	0.12	3.33
chr10	88295449	1.46	5.07	0.0979	7.05	111.64
chr10	88404364	-0.612	2.12	0.584	0.48	4.59
chr10	88471036	-1.3	4.71	0.137	16.83	24.83
chr10	88471464	-1.52	5.25	0.0799	36.22	48
chr10	88512210	2.87	4.71	0.00255	0.06	98.16
chr10	88516368	-0.595	4.4	0.506	10.45	40.34
chr10	88517127	-1.08	3.27	0.23	1.03	4.25
chr10	88606474	-1.09	3.68	0.218	9.86	13.88
chr10	88677961	0.246	1.77	0.927	0.26	4.83
chr10	88714235	1.79	2.68	0.0893	0.06	9.09
chr10	88718302	1.23	2.97	0.216	0.02	13.14
chr10	88719015	3.6	4.98	0.000224	0.03	129.81
chr10	88720289	0.74	3.39	0.449	0.31	24.24
chr10	88720444	-0.428	3.52	0.639	1.96	15.24
chr10	88726240	-1.41	3.87	0.119	4.49	10.53
chr10	88740438	1.24	2.27	0.263	0.01	6.17
chr10	88853854	-0.976	4.41	0.263	8.51	24.24
chr10	88854726	-1.19	4.44	0.169	12.05	24.39
chr10	88855181	-0.732	5.16	0.395	20.42	60.03
chr10	88971870	2.13	1.88	0.0685	-0.02	7.32
chr10	88974615	0.112	2.43	0.954	0.79	9.36
chr10	89101536	0.566	1.81	0.645	0.15	8.13
chr10	89102177	-0.21	3.04	0.851	2.02	20.03
chr10	89102305	-3.93	2.89	0.000222	9.56	0.46
chr10	89264390	-0.517	6.22	0.543	47.82	148.66
chr10	89577787	-1.3	4.36	0.139	11.4	24.78
chr10	89578049	-1.74	4.67	0.0493	14.01	21.11
chr10	89578558	-1.36	3.66	0.133	3.82	7.15
chr10	89622169	-2.5	5.76	0.00508	45.32	26.9
chr10	89623315	-2.26	5.05	0.0113	36.33	22.18
chr10	89699371	2.02	2.85	0.051	0.03	21.16
chr10	89824753	-6.69	3.94	6.65e-08	8.29	0
chr10	89826855	-4.95	4.19	3.44e-06	17.64	0.62
chr10	89850481	-2.38	3.67	0.0107	8.01	6.85
chr10	89850641	-6.1	3.3	7.39e-07	7.81	0
chr10	89851554	-6.82	4.5	7.4e-09	19.5	0
chr10	89874309	-3.3	3.24	0.00101	4.52	2.1
chr10	89877247	-5.14	4.61	1.24e-06	17.31	1.02
chr10	90031079	-6.9	4.16	2.79e-08	8.82	0
chr10	90467586	-3.71	1.85	0.00155	2.13	0.04
chr10	90639953	-4.34	5.39	9.89e-06	37.57	6.16
chr10	90746454	-5.15	4.26	1.31e-06	17.37	0.46
chr10	90751131	-1.78	6.06	0.0408	59.84	73.57
chr10	90923555	-5.26	3.89	2.46e-06	11.34	0.14
chr10	91011817	-3.89	3.9	9.23e-05	6.73	2.64
chr10	91087697	-3.17	3.2	0.00123	3.91	0.41
chr10	91152272	-4.36	3.13	4.38e-05	4.24	0.01
chr10	91310424	0.14	1.53	1	0.15	3.95
chr10	91333106	0.416	2.17	0.728	0.59	10.88
chr10	91369954	-1.78	3.09	0.0544	0.8	3.51
chr10	91404254	-0.853	5.44	0.32	25.13	70.89
chr10	91404870	-2.45	3.73	0.00871	6.39	2.98
chr10	91461178	-1.46	4.6	0.0964	19.34	27.72
chr10	91461271	-0.494	4.1	0.591	3.49	27.17
chr10	91565579	-4.55	3.64	1.39e-05	13.05	0.46
chr10	91811455	-4.85	3.01	8.96e-06	5.57	0.04
chr10	92617961	-0.167	2.69	0.885	1.78	13.24
chr10	92632278	-0.437	3.63	0.627	0.99	18.85
chr10	92863667	0.553	2.66	0.572	0.13	10.31
chr10	92864002	1.23	2.51	0.225	-0.01	10.54
chr10	92922028	-1.41	3.57	0.118	3.81	8.63
chr10	92922776	-0.984	4.42	0.258	16.14	35.23
chr10	92980292	-1.37	4.71	0.118	13.61	30.33
chr10	93114121	-3.95	4.85	5.1e-05	35.95	6.29
chr10	93169969	0.0509	4.59	0.957	8.66	53.96
chr10	93170052	-1.69	6.83	0.0494	132.77	149.66
chr10	93348018	1.41	2.39	0.191	0.01	8.43
chr10	93367748	1.15	2.38	0.262	0.26	5.58
chr10	93441621	1.9	3.67	0.0462	1.52	42.64
chr10	93558272	-1.27	4.84	0.141	12.8	34.27
chr10	93668217	-0.577	4.41	0.517	10.96	35.97
chr10	93668700	-2.71	4	0.00344	8.92	5.47
chr10	93683582	-2.11	4.34	0.0195	8.34	9.06
chr10	93785288	1.01	1.91	0.388	0.01	7.51
chr10	94050121	1.23	2.85	0.215	-0.02	10.94
chr10	94050423	-1.97	3.67	0.0321	9.49	11.57
chr10	94050802	-0.989	6.34	0.244	60.63	129.25
chr10	94147239	1.09	3.85	0.238	1.55	31.49
chr10	94304289	0.685	3.21	0.47	1.1	14.94
chr10	94332557	3	5.4	0.00129	-0.02	179.24
chr10	94352780	-1.17	4.17	0.186	2.24	10.77
chr10	94448306	0.945	2.97	0.321	-0.01	10.52
chr10	94449520	-0.954	3.74	0.288	5.22	16.41
chr10	94449813	0.69	3.32	0.463	-0.02	24.88
chr10	94449881	0.481	5.53	0.58	22.1	138.8
chr10	94451556	-1.9	5.15	0.0317	27.29	37.5
chr10	94516250	0.08	3.9	0.931	0.8	21.17
chr10	94581927	-0.342	1.65	0.85	0.33	2.21
chr10	94582267	1.12	3.04	0.264	0.79	14.54
chr10	94590424	0.67	3.4	0.472	0.7	12.11
chr10	94591066	-0.613	3.31	0.512	4.25	11.06
chr10	94599608	1.35	2.52	0.21	0.02	6.27
chr10	94608110	-1.48	7.17	0.0827	155.6	205.18
chr10	94608523	-1.08	6.19	0.204	56.69	119.48
chr10	94608946	-0.849	6.67	0.317	95.46	199.29
chr10	94608971	2.22	5.88	0.0124	6.77	259.14
chr10	94831529	3.55	4.71	0.000355	0.02	112.97
chr10	94875762	-0.635	3.08	0.489	2.91	8.42
chr10	95008737	0.763	2.53	0.462	0.43	6.46
chr10	95212067	-3.2	2.56	0.00153	3.71	0.81
chr10	95242470	-0.365	4	0.691	8.58	31.19
chr10	95301850	0.945	2.77	0.352	0.42	14.15
chr10	95314671	0.926	3.22	0.33	0.84	18.02
chr10	95315360	0.567	2.4	0.625	0.04	12.69
chr10	95462165	-1.08	4.47	0.221	13.36	30.97
chr10	95462412	-3.02	4.28	0.00118	10.46	1.76
chr10	95653678	-1.69	3.98	0.0598	1.66	10.36
chr10	95753584	0.366	2.74	0.736	2.06	16.56
chr10	95753666	1.18	2.45	0.26	0.3	14.25
chr10	960765	0.658	1.67	0.546	0.02	3.6
chr10	96247569	0.651	2.33	0.56	0.59	6.32
chr10	96282417	1.24	2.27	0.263	-0.01	8.82
chr10	96943500	-2.28	4.36	0.0112	14.19	7.85
chr10	97050816	-1.88	5.95	0.0315	60.62	53.25
chr10	97057310	-0.00321	3.67	1	0.39	18.59
chr10	97067565	0.247	2.31	0.847	0.02	5.7
chr10	97134582	-1.35	2.51	0.151	0.54	2.6
chr10	97143962	-1.41	4.84	0.104	24.46	33.88
chr10	97153993	-0.26	3.36	0.784	0.41	14.62
chr10	97160710	0.128	3.06	0.939	1.17	19.92
chr10	97256932	0.43	2.31	0.747	0.32	8.51
[truncated: 46,763 more rows]
