# Supplementary material for: Differential chromatin profiles partially determine transcription factor binding
Source: PLoS One. 2017 Jul 13;12(7):e0179411. doi: 10.1371/journal.pone.0179411 (PMC5509100; doi:10.1371/journal.pone.0179411)
Supplement: S1 Dataset — (ZIP) [file pone.0179411.s002.zip › data.tables/EGR1_DNase.csv]

chr	coord	PIQ.GM.rep1	PIQ.GM.rep2	PIQ.K.rep1	PIQ.K.rep2
chr10	90605	-0.929088344152148	-0.961860000918548	-0.968811968935093	-0.961965091402215
chr10	90608	-0.94554805219435	-0.967752008063523	-0.950760390942272	-0.957262734467901
chr10	94188	-0.802988164606972	-0.850674290677554	-0.715110771486353	-0.830086184091481
chr10	94914	-0.881072186076669	-0.777647603477816	-0.808641672589635	-0.702414548161675
chr10	95042	-0.849454486054689	-0.752560310846905	-0.833326438798926	-0.709445436485636
chr10	126987	-0.759414091921358	-0.771147200649375	-0.921182722235482	-0.999359266400198
chr10	132961	-0.745988443961044	-0.759141954246562	-0.658067460412551	-0.800785402241694
chr10	279295	-0.925721908521612	-0.769567110129434	-0.970232826968525	-0.813649824981235
chr10	281346	-0.758230286984433	-0.91557032609311	-0.947116774598012	-0.906327391938327
chr10	390978	-0.475455222132555	-0.731059139832328	-0.915483713254533	-0.956415006461003
chr10	475466	-0.867312169871223	-0.88896626692477	-0.937518344175843	-0.981992423080274
chr10	482412	-0.701090445611245	-0.714159463928059	-0.884618186336106	-0.814521959632923
chr10	482472	-0.711182019930662	-0.763096048282618	-0.803685122498215	-0.801398618062251
chr10	482527	-0.758688189023198	-0.774955207684288	-0.773218348018785	-0.862162891907004
chr10	482646	-0.638793597018801	-0.750942431623063	-0.782809407420115	-0.890476240152557
chr10	482705	-0.768382605798207	-0.781415526035402	-0.92111380024367	-0.91936694176138
chr10	482764	-0.781641618490565	-0.786202504339954	-0.971369976180344	-0.931050068662353
chr10	482823	-0.685379304303968	-0.758430389462307	-0.930865855866531	-0.921079834980561
chr10	482882	-0.674342957591366	-0.828949974956816	-0.921485791758007	-0.844910158858359
chr10	482942	-0.669261193956307	-0.8016769659727	-0.909287563949077	-0.820729759781932
chr10	483001	-0.719610609674048	-0.84681543917935	-0.938124920930711	-0.893838199005387
chr10	483115	-0.739273423050418	-0.741767152586486	-0.971477119511719	-0.74713713493482
chr10	483174	-0.820189143268884	-0.79932535172655	-0.778787909340914	-0.774866095213379
chr10	483233	-0.810424660768952	-0.83494189381283	-0.848834593762341	-0.940227945540043
chr10	483289	-0.760542613930314	-0.849081038953875	-0.769244806137685	-0.884410312907871
chr10	483344	-0.734133750555082	-0.829926978127863	-0.893560580221672	-0.9160454587357
chr10	503920	-0.913210303656039	-0.746320108511997	-0.78890143931939	-0.594028608549753
chr10	527775	-0.603945177815146	-0.78080852557975	-0.879885532710705	-0.650304447477111
chr10	530034	-0.92348232666735	-0.674211366199252	-0.911998407384766	-0.810744189186165
chr10	541423	-0.930330099739212	-0.763437824028213	-0.888042527473506	-0.767712377719132
chr10	543332	-0.612935520753833	-0.727457640797457	-0.85052128958449	-0.60530389001685
chr10	559614	-0.0572589317426218	0.275325400037578	-0.658045019318986	-0.576859264327662
chr10	561710	0.0144196124663389	-0.270884968063541	-0.827695768678348	-0.788220747294871
chr10	565429	-0.536181414492445	-0.667658437891651	-0.646040604549958	-0.473194825518682
chr10	567817	-0.430296811442001	-0.330275842661069	-0.475103859055615	-0.484025763945547
chr10	578206	-0.812636741586197	-0.836293016587321	-0.85112629604814	-0.747336101664156
chr10	578212	-0.804714810920642	-0.819150366335756	-0.821374195193224	-0.79395328134025
chr10	583507	-0.843193487354097	-0.836338677742892	-0.88600555541861	-0.420704071840929
chr10	584207	-0.895504528199696	-0.923764441197944	-0.995061103782523	-0.79840305284326
chr10	602245	-0.702652176347323	-0.563714238386448	-0.640841227363032	-0.440309916518278
chr10	604866	-0.679464220845641	-0.539319106196471	-0.88685030784525	-0.6144478165695
chr10	604889	-0.719038482187736	-0.51383034990705	-0.828669386643502	-0.600342034626738
chr10	604908	-0.75618595992198	-0.507211883692852	-0.830799962361831	-0.446212106367402
chr10	605956	-0.848756639740683	-0.695678874728352	-0.568599292495305	-0.42110332159747
chr10	610154	-0.41000746889124	-0.612985764403895	-0.792048801026292	-0.615967514932324
chr10	644526	-0.582566151683001	-0.465109177835437	-0.439087874404264	-0.36046039403687
chr10	660283	-0.125529725307809	-0.483057680142768	-0.786412981748444	-0.418875678920961
chr10	663598	-0.698097478335966	-0.641863541099563	-0.797149880488785	-0.715925867161564
chr10	671182	-0.728509754750917	-0.48530433102455	-0.778298660058221	0.213764699662414
chr10	676984	-0.571041464624331	-0.728936407805428	-0.629815574396162	-0.920691693074481
chr10	685835	-0.631022327129412	-0.728720391403105	-0.553510918419864	-0.643378020499146
chr10	686191	-0.51433256378083	-0.552399186754754	-0.722318054338548	-0.795746862729231
chr10	690543	-0.737999126757651	-0.713266408100823	-0.825076195287683	-0.337493856484287
chr10	697205	-0.662127736353786	-0.64957412892427	-0.643929022271378	-0.300766918160156
chr10	698425	-0.776738587983492	-0.605194909922816	-0.731269141614663	-0.456784792978297
chr10	698431	-0.790318081856227	-0.600695291823552	-0.819104396901347	-0.849046717836951
chr10	698840	-0.857819758428232	-0.655099432959183	-0.902498011990935	-0.803976362462792
chr10	700614	-0.747457226921653	-0.859973060862131	-0.890915418639076	-0.82227739854627
chr10	732401	-0.295931245085498	-0.478154595246213	-0.529581750799997	-0.566521129574343
chr10	734497	0.154479906691859	-0.313538636696197	-0.759374748575495	-0.525469892387528
chr10	735318	-0.180036122736039	-0.324282689646693	-0.766054381862894	-0.705017406994005
chr10	760690	-0.594540387803512	-0.761043672155568	-0.807868483626489	-0.878688501212296
chr10	774858	-0.516464476911247	-0.736371029616909	-0.750713129574894	-0.629014683424302
chr10	830777	-0.271495742827589	-0.346772108826223	-0.414078399591529	-0.0194320742597418
chr10	832527	-0.796806331938007	-0.7142273795282	-0.590044481155238	-0.316931201653469
chr10	852419	-0.568529140056535	-0.534451501240122	-0.665202526872167	-0.618478487803722
chr10	960742	-0.620866220280417	-0.874607852493871	-0.78209103521346	-0.417927266642466
chr10	977668	1.3532238781735	1.987584550863	1.85416943417608	1.85350657135145
chr10	983529	-0.778689455621777	-0.983659555416717	-0.937206173700001	-0.422676301041442
chr10	988575	-0.572343224915214	-0.564566716620221	-0.681591263952627	-0.153956776172015
chr10	1056673	-0.554287949553775	-0.732440897257457	-0.716443194484998	-0.943042142797055
chr10	1078431	-0.840199226075992	-0.860710685138987	-0.890168129731622	-0.406093367742325
chr10	1094887	1.41759149803414	2.01948403803228	1.93678878701577	2.00924700076808
chr10	1137125	-0.752310071862451	-0.804907386970542	-0.825075734159505	-0.910362612336523
chr10	1196611	-0.684646393198184	-0.402257353934873	-0.769799019939109	-0.69788489759824
chr10	1221808	-0.52299952830436	-0.466095943483471	-0.761666754497911	-0.663164597075634
chr10	1233277	-0.531237285066693	-0.605349790641605	-0.673065495751831	-0.404039506398199
chr10	1233283	-0.546797944613902	-0.567006449234094	-0.689136584901888	-0.322256916232171
chr10	1233312	-0.48639727238155	-0.589284403763983	-0.751634615247137	-0.680379219552742
chr10	1233347	-0.51498667421134	-0.613274058172648	-0.614615312440788	-0.693329911607224
chr10	1255256	-0.567744521779854	-0.558750304086129	-0.710000339926354	-0.931090028446415
chr10	1258478	-0.466890701562686	-0.409661249292668	-0.670583291744559	-0.387670768929327
chr10	1264233	-0.926268521121333	-0.865483098663244	-0.934617864381503	-0.948741040514915
chr10	1273053	-0.924758973898484	-0.889593484213648	-0.992081257636225	-1.00473892018995
chr10	1285833	-0.443275449059043	-0.561010307363068	-0.0244394382974751	-0.229982677768045
chr10	1356640	-0.403913047482148	-0.504983293336933	-0.817841266779531	-0.465029424312111
chr10	1356643	-0.472850654518106	-0.462033275967011	-0.830223768652689	-0.535730156136052
chr10	1356646	-0.439650448952966	-0.469082073160906	-0.810051760370119	-0.721834910533794
chr10	1356649	-0.429603690661497	-0.468914807819757	-0.834457650958409	-0.853080719040438
chr10	1390798	-0.763476129510833	-0.123039994996293	-0.792957823998625	-0.62247569241498
chr10	1396575	-0.846769808392381	-0.81322605817707	-0.937214887181139	-0.882849660559854
chr10	1397305	-0.80445344946363	-0.597012563238257	-0.739700972529827	-0.804818733843158
chr10	1416238	-0.83281402666825	-0.642276469552951	-0.941915596760297	-0.845324729329532
chr10	1437092	-0.702348978392109	-0.631153927191587	-0.943243921257154	-0.830078754508715
chr10	1438489	-0.493133530044321	-0.77961444814511	-0.663438735348689	-0.445176950621237
chr10	1449936	-0.732111905942993	-0.660935573697347	-0.565483848309548	-0.74323631644475
chr10	1463503	0.245936342399407	0.264967134525624	-0.444130233382602	-0.491579621318782
chr10	1486904	-0.911838307209276	-0.943738958388669	-0.978026013398833	-0.952764533206369
chr10	1507114	-0.478366490277183	-0.372608016119673	-0.82065062979297	-0.779104455080961
chr10	1507975	1.01780630726219	0.635973781344498	-0.658485383133106	-0.452454638125538
chr10	1545981	-0.802084616708985	-0.68025290811999	-0.880161973844698	-0.909095257620886
chr10	1545992	-0.836160761442113	-0.70281039610484	-0.938907682534091	-0.799725099876108
chr10	1568980	-0.607267891546181	-0.371144436934768	-0.600049886679225	-0.549157496093856
chr10	1576010	-0.680779477841816	-0.646869655252876	-0.824556117576679	-0.701306980661357
chr10	1597081	-0.416626837159186	-0.815568019352155	-0.699006735625797	-0.508398083364341
chr10	1633550	-0.66383531142513	-0.690499992025381	-0.795539495170961	-0.618019510303662
chr10	1635270	-1	-0.847751065743212	-0.975081129083103	-0.963163682020739
chr10	1654119	-0.686903721342013	-0.605683040824969	-0.813495233549839	-0.584927981858221
chr10	1674876	-0.622080169694275	-0.659060047391664	-0.90058391460934	-0.761028055273397
chr10	1677767	-0.476599393290769	-0.681879798352781	-0.690426784682129	-0.612150219232716
chr10	1728162	-0.474609008918719	-0.591469219086899	-0.836722101597208	-0.885302230472539
chr10	1779258	-0.251533482902093	0.0856620181347237	-0.707524764817627	-0.666727234025329
chr10	1779261	-0.22094391434793	0.0399494638243749	-0.758548840893734	-0.639003461692931
chr10	1879003	-0.602923824153127	-0.764944651529535	-0.886840103858085	-0.734734548197995
chr10	1894288	-0.730571039816124	-0.905625730766077	-0.864989534245655	-0.848286470758904
chr10	1916255	-0.421047292045955	-0.144224609931219	-0.885914094556889	-0.664186252311918
chr10	1916993	-0.0394941869762042	0.036397010901874	-0.844660676950095	-0.771476459954035
chr10	1916999	0.00122099890246097	0.0198594597706039	-0.904863468382391	-0.689461462877251
chr10	2041705	-0.831185049912939	-0.910782257633283	-0.941386698371536	-0.732377961064699
chr10	2110771	-0.742140949564481	-0.773274456549791	-0.823753334182287	-0.711269601560873
chr10	2126661	-0.767087179324288	-0.706740345327956	-0.962808495323682	-0.905902587815501
chr10	2186442	-0.84957410852569	-0.733466428537151	-0.825914973581258	-0.797941449862111
chr10	2435194	-0.545325278623479	-0.7733148201014	-0.981341268369213	-0.826389524708777
chr10	2533343	-1	-0.950335286688978	-0.991294927152873	-0.877672197631376
chr10	2559189	-0.709205813818833	-0.928351286662592	-0.92876359120013	-0.966361548130576
chr10	2559209	-0.701307980828107	-0.927490517546666	-0.92114936621468	-0.953267202183648
chr10	2563649	-0.895059771343586	-0.893440872307339	-0.920915110677443	-0.915413224798973
chr10	2563911	-0.937701470441552	-0.94796294844111	-0.992836579820055	-1.01086645708001
chr10	2564018	-1	-1	-1	-1
chr10	2564834	-1	-0.979419105693418	-1.00477168351717	-1
chr10	2564862	-1	-0.990236721423609	-0.994638360825829	-1
chr10	2564890	-1	-0.98733494410554	-0.998278136521934	-1
chr10	2564918	-1	-0.981465166733672	-0.988307109546936	-1
chr10	2564946	-1	-0.975882428292294	-1.01276451750381	-1
chr10	2564974	-1	-1	-1	-1
chr10	2565002	-1	-1	-1	-1
chr10	2565030	-1	-1	-1	-1.00848268272878
chr10	2565058	-1	-1	-1	-0.996930920691936
chr10	2565086	-1	-1	-1	-1.00451180878664
chr10	2565114	-0.908399574574568	-0.96605365817768	-0.991166966549083	-0.985729379454159
chr10	2565142	-0.912291175928915	-0.957510825559784	-0.987384762411548	-1.00241889277275
chr10	2565170	-0.902198364910142	-0.960760087062896	-0.989368346568088	-0.965533490243542
chr10	2565198	-0.910852042715912	-0.968016283468766	-0.988458719580226	-0.974406545509591
chr10	2565354	-0.896301721567383	-0.914493341721426	-0.959559551739032	-1.00954873043235
chr10	2566204	-0.603161100494142	-0.876050458892684	-0.819622282278852	-0.90487054936338
chr10	2587905	-0.860060586425363	-0.770853553049984	-0.808266441599687	-0.389850281379069
chr10	2642168	-0.875849663169293	-0.692918193695379	-0.913391185521311	-0.913561754720653
chr10	2701297	-0.654575832366338	-0.617220008648929	-0.790090951678957	-0.880156010519933
chr10	2731041	-0.885337006854497	-0.910385061950932	-0.919451867040831	-0.972078618206555
chr10	2783609	-0.815718239492736	-0.858742033717238	-0.899487313577368	-0.923004418501529
chr10	2794666	-0.915515533610855	-0.843128539336721	-0.681622422729416	-0.877822572614248
chr10	2860597	-0.815389640523818	-0.619227077241026	-0.730681094891928	-0.585432796092174
chr10	2873879	-0.41002293454564	-0.590202102623608	-0.752757591797811	-0.726594041474605
chr10	2909028	-0.606617173845549	-0.777432180580789	-0.832373439791037	-0.863618601460548
chr10	2913245	-0.855372551490763	-0.697753840271029	-0.926847364041348	-0.481748868290197
chr10	3028780	-0.502507419901429	-0.381817583377024	-0.570511925092329	-0.186079450117404
chr10	3070863	-0.718008605053497	-0.749513043149334	-0.876003944159936	-0.70845891019117
chr10	3109615	0.475165426694673	1.07511334929184	0.71605147794869	1.20472400161711
chr10	3126961	-0.870565477370904	-0.742451191376919	-0.937864763209132	-0.614496539578395
chr10	3127033	-0.865204772187805	-0.759723400234948	-0.740544521804094	-0.837330823480309
chr10	3127397	-0.968232268242545	-0.89459959534262	-1	-0.946473671852155
chr10	3127421	-1	-0.967258035250202	-1	-0.976844400193063
chr10	3127445	-1	-0.947405283035794	-1	-0.992531116117384
chr10	3127958	-0.646240020782333	-0.816063835822139	-0.858503186605043	-0.186875630188928
chr10	3128007	-0.636405062902891	-0.845640200337261	-0.893524125920494	-0.182633336253063
chr10	3149065	-0.873755939890563	-0.76274322027066	-0.705193642797719	-0.630725494457458
chr10	3168749	-0.565987942548993	-0.463285395873564	-0.630594105777116	-0.365916394830847
chr10	3210284	-0.875729234857205	-0.667240035094196	-0.655520644588139	-0.358983763033783
chr10	3217027	-0.692887532828947	-0.833870214077321	-0.893112118281187	-0.887367980140903
chr10	3296678	-0.927569371276733	-0.849460815836742	-0.950360320617998	-0.690583115893835
chr10	3302449	-0.631506318832179	-0.777444874437103	-0.335391032229421	-0.225200695311432
chr10	3306417	-0.243146789744918	-0.562063977455359	-0.695447213627823	-0.636149969591776
chr10	3318756	-0.340747407528249	-0.648107135935238	-0.87242013788001	-0.4308880991235
chr10	3332244	-0.763400974054198	-0.785218119264746	-0.744222879995539	-0.5514475670665
chr10	3377218	-0.833389492432492	-0.726330638897135	-0.840513076613107	-0.752683912019433
chr10	3398636	-0.849243979903686	-0.906628618995389	-0.89849781879823	-0.912452025651363
chr10	3398646	-0.828122835680165	-0.901150849753795	-0.899538555068726	-0.925229144327142
chr10	3412805	-0.714946880429403	-0.731360846839445	-0.579175584909575	-0.630189727988968
chr10	3418328	-0.858148314209919	-0.60690503803282	-0.885415925805393	-0.717183969451412
chr10	3435813	-0.653733902202139	-0.738786013960235	-0.800539073491352	-0.772323505254924
chr10	3438842	-0.590826737476104	-0.639113718547035	-0.839164682129459	-0.618704169195228
chr10	3517585	-1	-0.825978415373552	-0.899379622949603	-0.888417614266256
chr10	3559755	-0.558876355490429	-0.849712741339372	-0.914964605224866	-0.542690257776795
chr10	3586422	-0.644901409405343	-0.785090728946737	-0.886787663721541	-0.711243014460016
chr10	3692253	-0.668137502894066	-0.932100374271333	-0.737675240980513	-0.803821504170987
chr10	3707472	-0.609911331945707	-0.779384786085924	0.339258026546654	0.481250027586263
chr10	3798660	-0.453700710561711	-0.764169747984801	-0.88033799814765	-0.872638520860348
chr10	3798737	-0.421072206938693	-0.74792356050417	-0.907288553868656	-0.771383132643006
chr10	3798740	-0.423661444372843	-0.695273169888715	-0.904863719208387	-0.880891985234458
chr10	3798743	-0.383396379345641	-0.722236878317139	-0.917105782976693	-0.746987459978098
chr10	3825719	-0.199670164074811	0.649587012315812	-0.1173013582269	0.545081959656381
chr10	3827445	1.34259171463465	2.13291993800874	2.12580462007417	2.10462073944928
chr10	3827454	1.36746418514466	2.14316001328754	2.15301340668291	2.0694364923999
chr10	3827476	1.41190314364072	2.14669924966543	2.19004152163199	2.19101965436092
chr10	3871123	-0.362959514037518	-0.113022105732791	0.606025905383368	0.562509211820236
chr10	3932238	-0.882628974704164	-0.815389022598692	-0.713322582703698	-0.302954828174237
chr10	3979849	-0.812161014158339	-0.755857280989006	-0.770366199489019	-0.926918084532953
chr10	4017950	-0.855055200732629	-0.855399408328637	-0.732745585201885	-0.637346602515883
chr10	4052690	-0.896917121082956	-0.865443894561295	-1.00078676220435	-0.9817347682938
chr10	4055472	-0.86937415279243	-0.735548862143166	-0.890549772651475	-0.852790584534317
chr10	4055661	-0.0605737352003667	0.00628179337836276	-0.87549865323423	-0.733617877806981
chr10	4075881	1.31668274800622	0.911543547713554	-0.873232799575262	-0.803303889133794
chr10	4117450	-0.600003376759678	-0.805678459551749	-0.832894760936217	-0.928366100571194
chr10	4128931	-0.618262896492514	-0.771394418504379	-0.925374269732635	-0.771829122578134
chr10	4128937	-0.659816737531256	-0.763268186802357	-0.928993428809776	-0.776955518565283
chr10	4130740	-0.795086614563714	-0.819094433005848	-0.792141537567305	-0.98520589394812
chr10	4143954	-0.645408249350604	-0.715286381447688	-0.976076545821185	-0.962322689564871
chr10	4245173	-0.668047137132871	-0.709069774006564	-0.951619781342205	-0.813113482722232
chr10	4338389	-0.774945381517262	-0.826750955018749	-0.901655756515654	-0.924346596324301
chr10	4350327	-0.58823709718333	-0.701680411793092	-0.994029862189492	-0.71919826998523
chr10	4452066	-0.63605556192029	-0.902724782432886	-0.89514117901394	-0.953624804978345
chr10	4579637	-0.617650953571983	-0.909197506017315	-0.961229791494384	-0.83319008036271
chr10	4780932	-0.87514492083204	-0.925192719810124	-0.956415546774504	-0.859608800876607
chr10	4808813	-0.700388344073158	-0.901283434520826	-0.808383000909744	-0.935234292079407
chr10	5054478	-0.851002176135391	-0.930435152400481	-0.642099059248399	-0.691931380145639
chr10	5076066	-0.811559539025076	-0.806971462935874	-0.681428689275465	-0.762912684755259
chr10	5121682	-0.443245961781319	-0.744357842864005	0.241704966849782	0.316662985667059
chr10	5175361	-0.702165612785628	-0.811970326512455	-0.873822732291864	-0.957563514890029
chr10	5222659	-0.943676953847406	-0.916551293682777	-0.898478589277679	-0.818610398233527
chr10	5248971	-0.792406838503746	-0.880794488155745	-0.807200537989833	-0.535131747624466
chr10	5294254	-0.112828470703268	-0.601092750913057	-0.827636569602074	-0.393038649879372
chr10	5368065	-0.668005144609357	-0.648720857922014	-0.859697549575142	-0.910151613075936
chr10	5424069	-0.646318366342857	-0.689335410611928	-0.842220547066567	-0.843017486337349
chr10	5451789	-0.766555701850897	-0.718476388916288	-0.843688840619458	-0.94483459602322
chr10	5454634	1.52318173138414	1.45382106256457	1.12616912985188	0.755173236344652
chr10	5505221	-0.63484815842302	-0.644923233909837	-0.448817250965648	0.160708771311518
chr10	5509734	-0.88138796917452	-0.581781978795322	-0.72940626213103	-0.779821111611809
chr10	5565743	-0.425227334981397	-0.477024578845967	-0.614661794012411	-0.780178627589358
chr10	5567023	-0.700139421009696	-0.524191177288107	-0.512188125988675	-0.535352477097987
chr10	5567029	-0.70057199780169	-0.565939860927596	-0.443596103108824	-0.364954227870737
chr10	5567558	-0.432597868829114	-0.47515529707475	-0.78509736929773	-0.594279310545082
chr10	5567899	-0.389299246605239	-0.522061525965944	-0.810613798409577	-0.475734403799371
chr10	5568775	-0.726701818795448	-0.491993430454498	-0.471755019823457	-0.0761412185874739
chr10	5598485	-0.35275673002565	-0.755156515121339	-0.676070310800614	-0.348260215076403
chr10	5603818	-0.403933674694668	-0.516967241414835	-0.459721668873703	-0.462512420717931
chr10	5604477	-0.268686748966555	-0.420138541095099	-0.572929792323149	-0.197629733055457
chr10	5607740	-0.546284217933936	-0.469956912128814	-0.545357275786337	-0.26866922306899
chr10	5616960	-0.794205303778123	-0.534772431579086	-0.652484783283167	-0.639482427136764
chr10	5629329	-0.833099141900846	-0.488936401975622	-0.945567950247587	-0.787064479293122
chr10	5651973	-0.51922151277969	-0.563712656627259	0.0639951446200742	0.350319982825214
chr10	5654413	-0.435608464428768	-0.668427397852919	-0.680006869510496	-0.653391353504302
chr10	5693574	-0.789656902786969	-0.727215368167936	-0.73894086038271	-0.609027788741993
chr10	5706187	-0.458780395125398	-0.709501633859851	-0.716941940151107	-0.575890458817183
chr10	5708348	-0.169562245090531	0.305727097732567	0.629008994308946	0.360476430212729
chr10	5716250	-0.828255965288111	-0.931567717278347	-0.972333777599395	-1.01379320480695
chr10	5793954	-0.737869723454674	-0.750022884356866	-0.816434432469969	-0.635636283808635
chr10	5874990	-0.796561066924816	-0.758188941071094	-0.704874743246471	-0.662847495142818
chr10	5883080	0.427679592994727	0.656675292978201	-0.830457866450096	-0.789019755860537
chr10	5891916	-0.97247450102296	-0.873616241996426	-0.970486955088113	-0.962806925124534
chr10	5913902	-0.567930121739708	-0.570999002870201	-0.874435445923151	-0.689085679000941
chr10	5929647	-0.938876231026963	-0.873985979807403	-0.809692107632997	-0.366621566499193
chr10	5929653	-0.940321492411406	-0.872801441876125	-0.769008855926891	-0.385331811093667
chr10	5931889	1.40823352301687	1.70551912908519	1.65356478767906	1.85805003410595
chr10	5944634	-0.741218504434886	-0.970806978857832	-0.98296614659402	-0.832220357217762
chr10	5993282	-0.828598365557596	-0.863154583620182	-0.859704833757729	-0.236327407522841
chr10	6019260	0.573993884927248	1.03688403229694	0.469769155890477	0.811474461964053
chr10	6086745	-0.626299020895125	-0.437341706508085	-0.854621906442992	-0.643346580995937
chr10	6086754	-0.510411241413592	-0.431905408178707	-0.922703036933704	-0.533970046503781
chr10	6113374	-0.935942398700808	-0.658019169856266	-0.914150984972005	-0.797269813594175
chr10	6131361	-0.622869367094744	0.0546823819775601	-0.491280563431917	0.433237610560018
chr10	6131413	-0.65074223088981	0.0803736580228594	-0.58313717312829	0.687470945891827
chr10	6175487	-0.788073573073579	-0.894045250692038	-0.596887592669739	-0.43742464021045
chr10	6181736	-0.730959039195371	-0.646043102973817	-0.83763818799325	-0.671057813614201
chr10	6244168	-0.476974177220417	-0.213099016495517	-0.40630642789887	-0.224352807995028
chr10	6246086	-0.135107971472968	0.118458198284207	-0.48190050110761	-0.768948069522775
chr10	6278467	-0.698346306941369	-0.654440996363186	-0.703620645839147	-0.611749080557982
chr10	6307782	-0.925339111090687	-0.83466582516539	-0.934950153995872	-0.33093913126863
chr10	6310063	-0.864035061175048	-0.865354235753598	-0.907185048166268	-0.583150013512052
chr10	6349541	-0.903061432232674	-0.887435191161287	-0.891803235673984	-0.983242996793302
chr10	6351588	-0.855552744531027	-0.701437629728979	-0.80537405721844	-0.613985090558743
chr10	6417188	-1	-1	-1	-1
chr10	6427292	-0.736868124814719	-0.682927174537332	-0.826079108780434	-0.636205006814099
chr10	6427298	-0.741401024250682	-0.681022290854046	-0.836847272927561	-0.629167974150161
chr10	6429945	-1	-0.795858814772984	-0.891119635153498	-0.821303751531478
chr10	6556944	-0.380313575580029	-0.656595228136467	-0.258131564602362	-0.262965960532798
chr10	6621644	-0.467383255774076	-0.68998074953648	-0.170584106525037	0.35378109904421
chr10	6798574	-0.920487233167024	-0.749645238223142	-0.822738772528395	-0.68669893753657
chr10	6851820	-0.970283444848891	-0.966312961718294	-0.967908662962875	-0.978179007452077
chr10	7049655	-0.747774768072744	-0.805503389182095	1.1066345644975	0.953310569649416
chr10	7105488	-0.733422198510928	-0.881058668898579	-0.841057586955004	-0.677566828915634
chr10	7172640	-0.578098500142179	-0.623294344927956	-0.654383816573913	-0.666386959410997
chr10	7175263	-0.456587989985157	-0.718874407493147	-0.61352765181438	-0.624236918766502
chr10	7241297	-0.765480373831353	-0.892910273447011	-0.903031084767646	-0.662972511074924
chr10	7273722	-0.860321575462457	-0.714815852345767	-0.775462965893983	-0.117967382058501
chr10	7273725	-0.850083022579002	-0.696847700840463	-0.705500580988846	0.00505162230605196
chr10	7326286	-0.685466783151216	-0.835333252832257	-0.867094843425055	-0.787975347788822
chr10	7330175	-0.784813040716927	-0.776865824186065	-0.599836924869923	-0.244727650383309
chr10	7339853	-0.649068565555727	-0.528485918974203	-0.751534564597881	-0.614558396939952
chr10	7348221	0.308262211339639	-0.174180411497609	-0.927062961885412	-0.630084876988988
chr10	7406687	-0.840740993320825	-0.745786054742613	-0.883467616458247	-0.803595785680467
chr10	7449169	-0.655092576476231	-0.544229334045613	0.0804789750757299	0.24070185308407
chr10	7450809	-0.0440021108756677	0.741160837560046	0.285822490525101	0.213346079026239
chr10	7481601	-0.627482094410068	-0.871002388051264	-0.932232901003842	-0.731148239248434
chr10	7547261	-0.85829879272056	-0.791169814736061	-0.714403445274037	-0.67375090661052
chr10	7547264	-0.877136594511563	-0.817735637979023	-0.690553181119019	-0.638851560712962
chr10	7547285	-0.867136580029556	-0.83691244198977	-0.927938189849544	-0.755585812165066
chr10	7547288	-0.884677062742991	-0.817057993285086	-0.858504027429413	-0.715237571625808
chr10	7547312	-0.87657186723466	-0.832696950038136	-0.839734663849793	-0.688732223778442
chr10	7547367	-0.875139723172861	-0.84024122773408	-0.893847288479211	-0.62953560802815
chr10	7662142	-0.777749931490781	-0.791704884193369	-0.845539132096356	-0.995836419992338
chr10	7691275	-0.773397177020772	-0.914284891905956	-0.835904014405288	-0.940945629825148
chr10	7691278	-0.752097054249536	-0.894565400408205	-0.862579955580459	-0.868891815968551
chr10	7692935	-0.77063057920408	-0.706134070126205	-0.874984280469394	-0.571978685391607
chr10	7709605	-0.523763748466965	-0.393440077283188	-0.623305314048116	-0.436799758513111
chr10	7709772	-0.321940341066493	-0.242965072507485	-0.659042365764513	-0.506464492322141
chr10	7722064	-1	-0.843865283469312	-0.742334751650998	-0.797334397615633
chr10	7761028	-0.577923229659182	-0.784769412285196	-0.736901910465747	-0.597356956147151
chr10	7765300	-0.77437639218536	-0.594516185384838	-0.83164221087255	-0.804102485499055
chr10	7765303	-0.757079809165164	-0.586125607949595	-0.749322760286143	-0.889557923552095
chr10	8006965	-0.844946134005549	-0.6880575759893	-0.928231257822409	-0.806345126568513
chr10	8027891	-0.874019867250248	-0.909725273930462	-0.953239741910999	-1.03337543049523
chr10	8051124	-0.810397833770836	-0.736921285340979	-0.884159361680842	-0.814115330544443
chr10	8076688	-0.631482895775437	-0.595380986491209	-0.789053487515573	-0.620646537787707
chr10	8087104	0.209877065552289	0.0485394062995998	0.116881633612164	0.0675122253020262
chr10	8089977	0.0838685033004023	-0.275671312136426	-0.663744198932119	-0.698656604719163
chr10	8093720	-0.400171630458575	-0.206619273324679	-0.617721411413976	-0.702179531713627
chr10	8095535	1.73241390216293	1.55598005928581	1.6582564263631	1.47051177727653
chr10	8096817	0.252020080808688	0.513585108456394	-0.544954522447184	-0.591780164681945
chr10	8096820	0.271995601879132	0.480670257631825	-0.562103687766456	-0.95421472072745
chr10	8105194	-0.596151359564072	-0.580938963453096	-0.72109787672141	-0.525927081748374
chr10	8107365	-0.663569919771186	-0.876767510677469	-0.790046547522417	-0.900715383299022
chr10	8115903	-0.642382785246407	-0.590857595346662	-0.506021202695061	-0.337195859452318
chr10	8155424	-0.651422208881533	-0.779183995513862	-0.995427235725942	-0.820091310821505
chr10	8183658	-0.839213009602886	-0.640782237947291	-0.816560102469256	-0.719561430412222
chr10	8219614	-0.892368023835028	-0.960338038140562	-0.957220554825402	-0.850137183451123
chr10	8297126	-0.88866432815659	-0.771232309195908	-0.895605407908565	-0.913838156416187
chr10	8297417	-0.910229515135399	-0.899943760199258	-0.970417777799774	-0.955285148306912
chr10	8345814	-0.796709659614542	-0.823649246299791	-0.957852833412573	-0.972515673450415
chr10	8374949	-0.495485499435752	-0.712524309414956	-0.875518206855974	-0.960163246751682
chr10	8693762	-0.840730372115699	-0.929354405884589	-0.852819802104297	-0.926872178517856
chr10	8723730	-0.973393360074769	-0.980243664987693	-0.988508436670288	-0.969662886344718
chr10	8740844	-0.961123321473705	-0.909750850486637	-0.924468744438259	-0.705884998384308
chr10	8826316	-0.810895840031326	-0.816391398254895	-0.723514495675452	-0.480372851118951
chr10	8905624	-0.964574886561294	-1	-0.955891764804457	-1.02378591420436
chr10	8909265	-0.708439030993129	-0.867722582158764	-0.853118954531381	-0.697254845455
chr10	8910337	-0.878154959104293	-0.893829703188497	-0.961889996906078	-0.861910181161992
chr10	8924101	-0.840059838306873	-0.948560376027449	-0.964863559062576	-0.949926040677799
chr10	8938878	-0.88112685910965	-0.952606346135072	-0.969041162853636	-0.849601893034539
chr10	9123958	-0.866355657254078	-0.933210559908042	-0.913746434754344	-0.785105071824089
chr10	9163621	-0.838814870057747	-0.82493161935062	-0.959890612825833	-0.868269235479477
chr10	9303451	-0.864393057297483	-0.853386156441195	-0.953543995620973	-0.941724137925404
chr10	9309807	-0.802957085664092	-0.753923582000334	-0.940743396766371	-0.932545143579437
chr10	9309813	-0.84036199344609	-0.745127296048818	-0.938343591093496	-0.865247735394288
chr10	9309819	-0.804934249720332	-0.79616267749839	-0.899660111257363	-0.708036410792294
chr10	9421458	-0.89519194364244	-0.902148966571235	-0.806528855794603	-0.810401199741256
chr10	9786424	-0.801473115083154	-0.99087950795263	-0.939164007174518	-0.825543880102466
chr10	9922031	-0.908914608826732	-0.978648963885577	-0.98304020893622	-0.984790521473495
chr10	9945468	-0.939611012374998	-0.935100527816141	-0.980189757653115	-0.843001826353757
chr10	9987495	-0.967271029953419	-0.856396909931427	-0.917091058993233	-0.953898463312087
chr10	9987498	-0.905738921030628	-0.853006068652341	-0.937465192028662	-0.931323495783259
chr10	9987501	-0.910567646949556	-0.862336698743665	-0.934844161947278	-0.889793198972943
chr10	10049722	-0.405359769379569	-0.861910477743749	-0.823540462840965	-0.913610189559258
chr10	10234294	-0.896767184911942	-0.899126920546156	-0.969451296143119	-0.938818760696932
chr10	10335611	-0.594287543861346	-0.813622229902109	-0.754408621851927	-0.786055354814745
chr10	10443560	-0.90201928830155	-0.815475319732345	-0.97336089675705	-0.916543094930191
chr10	10525952	-0.792492324664272	-0.893593927379384	-0.98886201582094	-0.970322088383053
chr10	10525976	-0.759084789873577	-0.929279030041498	-0.878325683535361	-1.01147424707702
chr10	10526000	-0.757530651783897	-0.910742068866679	-0.970228111723948	-0.957329799949132
chr10	10526157	-0.803939424343954	-0.936422590390773	-0.998776409101544	-0.847731184028175
chr10	10550746	-0.793644375247527	-0.890999331270804	-0.949712465255149	-0.929336554690907
chr10	10581413	-0.644169596017279	-0.830827215078368	-0.737606609562239	-0.581395339643746
chr10	10614460	-0.714033015537641	-0.958265015475573	-0.98867068019654	-0.821366687727076
chr10	10629929	-0.41395453167001	-0.746482811117053	-0.831957346405586	-0.954616405587807
chr10	10738551	-1	-0.953047367977835	-0.986722219697316	-0.989051950868562
chr10	10797641	-0.617134125288049	-0.856584290730647	-0.734949139840369	-0.799552608339217
chr10	10840681	-0.783456581893834	-0.607222762435761	-0.877030688262759	-0.852855351449501
chr10	10841559	-0.683053419735008	-0.770124957817058	-0.830337970278561	-0.718566559099164
chr10	10859980	-0.766816905744567	-0.848517393935552	-0.878185225396791	-0.81750985723447
chr10	10861604	-0.779049786193675	-0.712945969359711	-0.924204468895685	-0.722694484003358
chr10	10912932	-0.00241358554771964	-0.292751355935584	-0.789865821571848	-0.772706911538419
chr10	10925839	-0.911682700956821	-0.958590953115769	-0.98872785111547	-0.935318776292551
chr10	10925842	-0.910010771511045	-0.953590409662952	-0.978163879414857	-0.912331373810373
chr10	10925860	-0.905828767032184	-0.957566498251204	-0.990125296980959	-0.992031986453999
chr10	10925875	-0.890490395665939	-0.960597097651404	-0.986694609108006	-0.962381907926504
chr10	11021135	-0.837247011747624	-0.644608431941509	-0.876593971779327	-0.796666680770143
chr10	11036688	-0.797220727311997	-0.775456734531081	-0.781518459835154	-0.729444056081094
chr10	11054979	-0.488802050136649	-0.664796095116161	-0.818098124367608	-0.593896788954869
chr10	11059830	0.268607926135229	0.846961202753435	-0.408715415128708	-0.372303944084617
chr10	11068335	-0.468351613250995	-0.915994881961918	-0.650523738291511	-0.809568301223555
chr10	11084645	-0.678104152843853	-0.81340689667728	-0.833394723261238	-0.798703354759596
chr10	11117281	-0.0504153766696376	-0.356012613435702	-0.971591962402459	-0.746282965056498
chr10	11151793	-0.840289913653608	-0.847884264585257	-0.73846811650883	-0.718555227778707
chr10	11189065	-0.973987928678891	-0.719158887335991	-0.859221195763712	-0.697440464237992
chr10	11207372	0.218525758860489	0.320139697509099	0.545358505330584	0.852995024517706
chr10	11267278	-0.860928979740608	-0.665542066052053	-0.948167461172543	-0.906165569189122
chr10	11289532	0.146304296230349	0.374221139440253	-0.68622972035698	-0.600103901251938
chr10	11297973	-0.50318673699804	-0.277380405157108	-0.559155993700318	-0.768367458586831
chr10	11314993	0.438800032958003	0.35759050245739	-0.937380184891211	-0.659012668305696
chr10	11343913	-0.405687961389537	-0.608571394695607	-0.854516407754782	-0.623245690206258
chr10	11343943	-0.471620631881693	-0.599353300318694	-0.736351822801474	-0.64210408246278
chr10	11371466	-0.71344257168033	-0.879899048358643	-0.880245324574703	-0.314331643717734
chr10	11380922	-0.535476805684557	-0.546832831529418	-0.604132471860624	-0.22633740912933
chr10	11415780	-0.517799244459943	-0.675818558886394	-0.665203816409351	-0.326233810352889
chr10	11445144	-0.25416153506756	-0.332653909393059	-0.823620968773712	-0.787358542377391
chr10	11477850	-0.700775413535504	-0.489598938479999	-0.575883981620304	-0.15713397825954
chr10	11477856	-0.713005803412662	-0.507358136632911	-0.645887526926054	-0.246267263625399
chr10	11481726	-0.761161711758428	-0.532773461601988	-0.67394178223724	-0.637841382801234
chr10	11486730	-0.874685408453815	-0.665588871642771	-0.71093627022217	-0.569547430138499
chr10	11488056	-0.488049324423888	-0.423673132615523	-0.678352998751543	-0.45358855667662
chr10	11537420	-0.832669910298521	-0.915668930284771	-0.92296623352392	-0.987283546390006
chr10	11620988	-0.527476013447665	-0.149998549601024	-0.925330708478029	-0.759105186155965
chr10	11653687	0.0619217156753383	0.8318913596674	1.36097110085905	1.77697781978137
chr10	11670578	-0.85361707953125	-0.906965620305762	-0.822611812550175	-0.690789260735332
chr10	11697527	-0.913127423902049	-0.751004263286397	-0.782561605044612	-0.488688420734072
chr10	11706421	0.548388816878964	0.955827901065726	-0.831667768785831	-0.278149690478576
chr10	11707564	-0.971492299785461	-0.962720885419023	-0.977820068745478	-0.926695817960059
chr10	11707567	-0.945234795082377	-0.95491037184418	-0.983646449391461	-0.946765381251873
chr10	11707570	-0.975678151647657	-0.951627355075313	-0.972876972784936	-0.94145802070919
chr10	11707591	-0.958795115649618	-0.954443697132998	-0.970400773719019	-0.975084314692857
chr10	11724589	-0.282936818662175	-0.279225614139481	-0.877396410978063	-0.77155994101055
chr10	11724595	-0.252268712156809	-0.291154474950051	-0.829331857921938	-0.807530487627069
chr10	11724642	-0.416216458375394	-0.351288857755805	-0.83163642779013	-0.848108876001017
chr10	11724657	-0.384010046977363	-0.278715786032305	-0.845965404826414	-0.861058244857697
chr10	11724672	-0.449071622720287	-0.323179625973322	-0.84520102939039	-0.912305167130761
chr10	11757409	-0.890407144345463	-0.741758901034832	-0.783014556504857	-0.663083326912963
chr10	11787422	-0.748584089810965	-0.889850760691017	-0.876334691627071	-0.792156240380713
chr10	11830761	-0.881732983885245	-0.870568994148224	-0.829631723148641	-1.01111086838888
chr10	11832147	-0.780844469759509	-0.762678953448201	-0.833622676434351	-0.785143666919321
chr10	11837402	-0.806496259191326	-0.537978097388274	-0.867544633378722	-0.878261843031586
chr10	11841506	-0.641018181098437	-0.639102872001651	-0.885033763750712	-0.850185145739167
chr10	12094608	-0.964986389152176	-0.745759368173296	-0.968194766528239	-0.683151670322338
chr10	12138492	-0.648675299140306	-0.887135513830866	-0.824793007019768	-0.88677479322755
chr10	12141334	-1	-0.936745434493016	-0.941502522302403	-0.944099697127876
chr10	12206933	-0.497516714279184	-0.742476619570266	-0.862801616495086	-0.259072854498712
chr10	12239526	-0.957607304044626	-0.95033261440578	-1	-0.936597875903849
chr10	12247054	-0.912754057013564	-0.940524580273399	-0.914592829971101	-0.89507988962234
chr10	12289036	-0.964535255481377	-0.875233665802234	-0.911580804618585	-0.72595960586517
chr10	12321473	-0.756195582617679	-0.708548808635311	-0.661451715494606	-0.556398362714547
chr10	12354373	-0.699086026496273	-0.847341064577343	-0.808528014059532	-0.954904607023906
chr10	12391008	0.707074279135683	1.62989046290686	0.600839952571158	0.483438245760197
chr10	12391032	0.733596583975178	1.63584622605596	0.709910952990907	0.258629554317395
chr10	12398152	-0.716215989530876	-0.57378248939049	-0.830484696969481	-0.886306600304542
chr10	12436001	-0.729449946446667	-0.840732795071175	-0.875962767387562	-0.665323501446659
chr10	12437308	-0.622832191680121	-0.807338603605491	-0.953273881085571	-0.916248151532809
chr10	12439980	-0.84047384736091	-0.879158267896954	-0.906327705789691	-0.554654388198996
chr10	12506451	-0.921309216608562	-0.830030652839004	-0.977482453920536	-0.909954548419051
chr10	12547860	-0.77796910830134	-0.788624172738898	-0.851741789716269	-0.842783199767791
chr10	12547863	-0.782232217954174	-0.802285970885221	-0.814303468978825	-0.836803387728707
chr10	12547866	-0.764305274011065	-0.809188533958589	-0.808303002964143	-0.858954935100255
chr10	12547869	-0.785567314128299	-0.795839262915604	-0.815870597777692	-0.884657792734216
chr10	12577361	-0.343104187552257	-0.45829147127249	-0.410246463882874	-0.59059490893241
chr10	12610295	-0.429251882958549	-0.301469063532861	-0.725899790208008	-0.791093440512522
chr10	12666996	-0.882300715156084	-0.960559304148527	-0.984058943841807	-0.932869222294558
chr10	12666999	-0.869393654096795	-0.96663454662778	-0.973740421983976	-0.984175135497796
chr10	12667002	-0.867310132952656	-0.964764708943046	-0.978238012383123	-0.945967398136985
chr10	12667005	-0.875039249332181	-0.982670168508492	-0.969385902371002	-0.960662904951945
chr10	12667008	-0.861198322547908	-0.977270375265748	-0.962204103960327	-0.913200587135507
chr10	12672296	-0.671249947707588	-0.791664446340452	-0.852970223345703	-0.957563428083835
chr10	12680358	0.0206582454832405	-0.38342447967871	-0.627945964024011	-0.901398464031168
chr10	12693077	-0.714126956300736	-0.656097196561232	-0.853699639411578	-0.303937788889481
chr10	12754821	-0.726385858254024	-0.606865952041527	-0.959971203482724	-0.814041094307076
chr10	12756215	-0.709754767634178	-0.702780525806744	-0.950095311142892	-0.73687076107696
chr10	12774673	-0.68330667388346	-0.868598249427835	-0.930578561130899	-0.757116046250244
chr10	12805947	-0.527860074884885	-0.676025302259123	-0.781213788104296	-0.451593371959518
chr10	12827067	-0.655449635234796	-0.589660401580237	-0.84955466894048	-0.970396967303587
chr10	12844804	-0.724166791980874	-0.735131248364971	-0.925867357703778	-0.602196154382114
chr10	12886896	-0.510330049779478	-0.629157370814988	-0.688518824643714	-0.567765269733948
chr10	12903771	-0.827489763591845	-0.899184557076541	-0.8051324664091	-0.79586411998786
chr10	13116564	-0.430952803219128	-0.580828580500359	-0.674922881480984	-0.484040094338438
chr10	13116570	-0.456816899006942	-0.531542601262387	-0.724325136140089	-0.200501401056429
chr10	13142180	0.571826696247865	1.5983627578795	0.410395878192232	0.556332858866609
chr10	13142183	0.592309829951476	1.58627088057078	0.492929770086062	0.607818434265694
chr10	13200472	-0.155592223675646	-0.714287890597523	-0.800533450755176	-0.690438445786679
chr10	13200478	-0.171066179318285	-0.686739746682922	-0.820248892708727	-0.81152504990482
chr10	13200481	-0.170504848429349	-0.713900931970759	-0.808709051246954	-0.706236139926586
chr10	13200542	-0.245767055656298	-0.693723380478648	-0.710165918723489	-0.537722486357294
chr10	13200545	-0.25763917845633	-0.689702217098118	-0.76404544503228	-0.874818153519126
chr10	13200548	-0.275559227048574	-0.686700176545545	-0.772935731713556	-0.825263645685975
chr10	13247186	-0.898929101836546	-0.954539329783301	-0.845239180031139	-0.829353403307779
chr10	13301882	-0.968168927123481	-0.887463042815922	-0.992065714479458	-0.960669745137641
chr10	13383450	-0.333815199965238	-0.555291388004746	-0.693899693396392	0.0108031051556033
chr10	13389666	0.952834248994942	1.455932114153	0.818108479693986	0.691696366215688
chr10	13390015	1.48916999606498	1.61871409477929	1.24982913192599	0.966585637068253
chr10	13392127	0.194703406471549	-0.192968360169801	0.179113396333805	0.124686361687537
chr10	13405881	-0.843065478040527	-0.960118727662501	-0.824657660198283	-0.873905246262132
chr10	13426006	-1	-0.850707843720768	-0.944953766751988	-0.725303271512779
chr10	13481745	-0.319322042907003	-0.295016428915173	-0.352638817697089	0.169711959343358
chr10	13493749	-0.93479397220367	-1	-0.901860784948673	-0.940629010926015
chr10	13513103	-0.811705782461818	-0.742708894685996	-0.764468561059785	-0.607009157876288
chr10	13541329	-0.844242645616562	-0.947659645569869	-0.257598432960391	0.479343200957313
chr10	13619385	-0.925052449595365	-0.968541996843138	-0.982227366769892	-0.8045850609903
chr10	13666537	-0.570262349558182	-0.690195708871542	-0.791109692339499	-0.807908711588826
chr10	13692843	-0.609992365702339	-0.562226063761715	-0.573177469972534	-0.741379967195227
chr10	13698923	-0.504522958213475	-0.606101345875959	-0.683564041851265	-0.98356200820523
chr10	13724225	-0.77073830171705	-0.721982223363534	-0.922281390243693	-0.590707437267968
chr10	13738031	-0.745191888315497	-0.700414992374535	-0.924638565418263	-0.496777436263132
chr10	13738034	-0.764771972593587	-0.7140818560802	-0.893682087626789	-0.533029376057633
chr10	13743254	-0.544463761936158	-0.486082196025158	-0.751441263113031	-0.36822898139762
chr10	13771085	-0.73166352430493	-0.564550021713562	-0.65059093451077	-0.720273110037391
chr10	13771095	-0.759932715343712	-0.707587441202123	-0.616127886032767	-0.529783065736044
chr10	13775568	-0.774705171354128	-0.826378665042262	-0.841957416982408	-0.978481464270944
chr10	13784264	-0.456803778407129	-0.63100479372175	-0.700878163527477	-0.594711504391092
chr10	13810141	-0.462771659444582	-0.499508458559163	-0.725371077307194	-0.580716829846195
chr10	13861356	-0.815859626017202	-0.917074354769572	-0.947098050014887	-0.878397172322111
chr10	13870304	-0.927957996782694	-0.912361318473709	-0.921271128778931	-0.954199001599533
chr10	13870310	-0.961912712306781	-0.885254953624597	-0.906947955024502	-0.922809636802562
chr10	13921749	-0.693063223095566	-0.797449534233462	-0.948442422786505	-0.913289971841275
chr10	13921755	-0.719409503549605	-0.812182569697843	-0.921824460477975	-0.874710137106262
chr10	13921780	-0.648148399095734	-0.764955158772592	-0.957331404365431	-0.923449897917813
chr10	13921797	-0.594645319352766	-0.773094237116918	-0.960350253012164	-0.95244278276498
chr10	13921800	-0.590484003769061	-0.739882109015579	-0.943542949954381	-1.01398776043777
chr10	13921803	-0.609796681266372	-0.769925779514511	-0.935583480577437	-0.96591671472382
chr10	13933770	-0.153332837391142	-0.146646505506982	-0.568728467377156	-0.267203184493391
chr10	13933776	-0.100113648013588	-0.119136113159689	-0.453686286015628	-0.159414692436433
chr10	13933973	-0.277731169111112	-0.239388923176325	-0.665055853623426	-0.739239605146601
chr10	13935989	-0.566948895707734	-0.672883466698915	-0.731056760457071	-0.67136862896199
chr10	14011843	0.374618638753819	0.141407993750198	-0.909848777307034	-0.957975570962112
chr10	14131441	-0.827132449846664	-0.551662277699787	-0.500028636023623	-0.110337904278091
chr10	14178655	-0.796363629856698	-0.762578342802333	-0.71671236555767	-0.710136680654386
chr10	14254373	-0.662688372245539	-0.673087350285485	-0.518516775629045	-0.655579693291327
chr10	14353218	-0.622566097291733	-0.756429759025635	-0.867639508667203	-0.889958211462166
chr10	14457429	-0.957449650736795	-0.965549879829458	-0.94493209772288	-0.998865497706747
chr10	14467315	-0.775418582572612	-0.736628548909115	-0.933480449113535	-0.749225092413695
chr10	14517717	-0.931092261790274	-0.957128992700477	-0.852104304776883	-0.949021843555364
chr10	14645988	-0.569637997810889	0.0306583083345348	-0.344883811833917	-0.513669168554559
chr10	14646492	0.0175102400596815	0.897711002199761	0.923650611646716	1.22072169702911
chr10	14647892	-0.714745778524518	-0.598976264940152	-0.876951740176557	-0.683626773644191
chr10	14730768	-0.906094541611035	-0.781973778325237	-0.880273679974759	-0.736610244333926
chr10	14783849	-0.827702957887817	-0.755858265406037	-0.962885439630868	-0.953685604009217
chr10	14829137	-0.556519121643057	-0.758396058974189	-0.842634271951504	-0.989053840670767
chr10	14852612	-0.749676055002481	-0.902087516050616	-0.848998115835864	-0.733952183147074
chr10	14905925	-0.697504725232602	-0.890562182803134	-0.804380466081252	-0.820735800366414
chr10	14963814	-0.704731700942043	-0.718052244181915	-0.861069434735254	-0.81507222933439
chr10	14999714	-0.933369400096747	-0.904321408762484	-0.992646922671236	-0.940883781919532
chr10	14999720	-0.95167504621091	-0.935185628411502	-0.986752220999279	-0.925108328553799
chr10	15095192	-0.688475903856841	-0.870712669702036	-0.936303987149859	-0.4660467768072
chr10	15105372	-0.919823980665539	-0.956764661995433	-0.911728706871204	-0.987121103047389
chr10	15113209	-0.654835526176389	-0.697968427847469	-0.86653437054217	-0.611415760830278
chr10	15210757	1.27016285724769	1.98161188605002	1.85332175793184	1.58088711638866
chr10	15236767	-0.975250937136863	-1	-0.99523591807065	-1.00188326649705
chr10	15262771	-0.814849487790937	-0.657908369154533	-0.837330943098433	-0.511118085379954
chr10	15296971	0.19672686600365	0.0733522610118121	0.172468680523736	0.488006045762919
chr10	15412468	0.162499238256407	0.0861698201844138	-0.0606722809825158	0.269425981163504
chr10	15412779	0.364172261445562	0.569393008668653	0.107581615780467	0.241110432080037
chr10	15412871	0.634417310032557	0.655411984765834	0.0638449714341669	-0.154629520474413
chr10	15412874	0.636762479673528	0.694517542280905	0.0342156904133687	-0.37721856422809
chr10	15412877	0.689828902337329	0.661192341897901	0.0275843737147527	0.0112691516842877
chr10	15412880	0.681359254215692	0.716702757251776	0.111392508442135	-0.176136800699086
chr10	15412883	0.671345404550351	0.729430230116194	-0.000712909189991784	0.0501175297599144
chr10	15412886	0.681261640743757	0.743966787742495	-0.00587749775416313	-0.206080998714935
chr10	15412889	0.674214119172519	0.733833263181418	0.0625921727798856	-0.0718151457300025
chr10	15412892	0.689593477632813	0.67888936538783	0.122014136349134	-0.00762637471862071
chr10	15412934	0.73341828482636	0.826882522839649	0.335898495765919	-0.0200118547115706
chr10	15413304	0.983933364522701	1.16196884292571	0.699696734575308	0.646894700954788
chr10	15413307	0.971041497495818	1.10977843726919	0.661725360895239	0.552081903794707
chr10	15440286	-0.863120192202669	-0.870405699954759	-0.941495752937431	-0.889162855449335
chr10	15476289	0.550562033868324	0.102794604218975	-0.0140313249343782	0.427664436388024
chr10	15484976	-0.921622336710765	-0.863948453848598	-0.293294675534374	-0.360678699487367
chr10	15525931	-0.577390623316041	-0.750284355855903	0.349863598632038	0.0813185259402379
chr10	15576546	-0.945064602835833	-0.886865789616164	-0.761950903758802	-0.722531688510662
chr10	15678140	-0.896708811803439	-0.748230398306327	-0.867562141393867	-0.939986986104242
chr10	15700413	-0.809338915243562	-0.766068093759411	-0.686027285170491	0.116719568371076
chr10	15778523	-1	-0.976718825311634	-0.969351634706704	-0.914535769171349
chr10	15803222	-0.926529546722173	-0.873297830146989	-0.933345506966484	-0.996359445878489
chr10	15963319	-1	-0.980481116940806	-0.977310378408988	-0.962753323616483
chr10	15982158	-0.910261813801957	-0.85544345826198	-0.940923474663134	-0.944391268968984
chr10	16181140	-0.940958309944569	-0.91868318969514	-0.942170883544382	-0.785256509312283
chr10	16248935	-0.949563264613535	-0.928843851009682	-0.987037870358107	-0.964172741046837
chr10	16334793	-0.702321435164218	-0.719289728237563	-0.902493289565579	-0.840961457437132
chr10	16494621	-0.973788900160975	-0.929736214953009	-0.934103695264987	-0.915604198899792
chr10	16591540	-0.562730117162685	-0.660355638289469	-0.784642085643872	-0.871254364518973
chr10	16971220	-0.527100441528353	-0.741408203561573	-0.88768838600211	-0.653825306580562
chr10	17012834	-0.671508795519957	-0.946690059810315	-0.933388041228568	-0.798494782475859
chr10	17049176	-0.762749478249307	-0.719760062636688	-0.942035385077604	-0.468164475740265
chr10	17049182	-0.770155401953806	-0.765070910070877	-0.911270959691008	-0.692604658532949
chr10	17065973	-0.494293751732197	-0.69708814674827	-0.90657115807259	-0.194807944021036
chr10	17243587	1.26132104044207	1.45704914944837	0.925481105029475	1.08471624495468
chr10	17270923	-0.374280264850635	0.411211027901622	0.25415955461461	0.0260304705661092
chr10	17271327	-0.35102970167909	0.216160068262606	0.239436316176994	0.764536071508918
chr10	17271383	-0.449741533546757	0.161468687866838	0.0645701849878109	0.0407836769087506
chr10	17315817	-1	-0.898404539179104	-0.911876610517313	-0.726852413919497
chr10	17318901	-0.829574192642471	-0.868413789084341	-0.983763630727827	-0.858330008237421
chr10	17459503	-0.742458450473882	-0.925180966358336	-0.845529820980804	-0.818649997226642
chr10	17495992	-0.187324361099374	-0.159114784306998	-0.290722192518194	-0.0291628254607557
chr10	17496326	0.748645320998704	0.435890925298356	0.252431067752513	-0.330026373153711
chr10	17496329	0.727590683158835	0.423008469202245	0.279015733358752	-0.198907023319536
chr10	17496338	0.737152222179143	0.510055451855967	0.35423050781189	-0.121712459690176
chr10	17517160	-0.840809627147571	-0.897244287608346	-0.693720494282903	-0.380326614478236
chr10	17658799	-0.0521596005047381	0.277042717188074	0.218025767873921	-0.0670652627290081
chr10	17659417	0.472731637538965	0.940807831696161	0.386778587874006	0.9442170115046
chr10	17667074	-0.816744810117153	-0.861798850634003	-0.779361116443247	-0.773385218720841
chr10	17756962	-0.785575899138032	-0.73872610183569	-0.851515992708153	-0.833758748777334
chr10	17764533	-0.889368034543276	-0.82951875076491	-0.986461381776882	-0.939887956613805
chr10	17780273	-0.742622592765569	-0.877419768972294	-0.883401567097579	-0.892785086195533
chr10	18027238	-0.829534556936866	-0.848069777051136	-0.903187407306935	-0.53585571497619
chr10	18239378	-1	-0.978097344217173	-0.965838697760255	-0.878096903200824
chr10	18239837	-0.93952576061962	-0.912336309669615	-0.965151803425117	-0.756904372127018
chr10	18299809	-0.902951137136144	-0.903668266106151	-0.985103554456966	-0.863440260493719
chr10	18319709	-0.910444004635377	-0.977191150949722	-0.995253513043402	-1.00069615896909
chr10	18325162	-0.884605501437725	-0.945446155613537	-0.978440743991323	-0.992132000800922
chr10	18426763	-0.775893053658072	-0.949848079685749	-0.98909697492587	-0.957369010238934
chr10	18485921	-0.671810118369208	-0.84122355930966	-0.962661966424048	-0.900140525324263
chr10	18513800	-0.702823359967796	-0.850214084302327	-0.645033780869417	-0.90073297142194
chr10	18545498	-0.892119933081666	-0.945884227489984	-0.95373252217371	-0.810849994747794
chr10	18545504	-0.897200867674755	-0.936561674353704	-0.976962417255071	-0.865614948705808
chr10	18689491	-0.683129489734551	-0.410213318287414	-0.601443188070915	-0.63583710326052
chr10	18795835	-0.835923936593966	-0.886944912889348	-0.914580427579976	-0.916260889935157
chr10	18812963	-0.783294487886196	-0.806988329826256	-0.832417668689919	-0.634574603201779
chr10	18922799	-0.619228514344151	-0.86310307607477	-0.795645167327471	-0.906187096534553
chr10	18960572	-0.974781632306767	-0.786085771261468	-0.85302348092329	-0.682594828125402
chr10	18960578	-0.976738219684617	-0.796998969571954	-0.892028511020223	-0.695641561513449
chr10	18976278	-1	-0.859156322801339	-0.871126545322274	-0.34892609081166
chr10	18987678	-0.820309726492599	-0.777311286538486	-0.798108603665644	-0.567091319284716
chr10	19000299	-1	-0.939242161367413	-0.876451031900404	-0.612098260743994
chr10	19020803	-0.863262870867747	-0.949030271410564	-0.937849607301806	-0.932202231822521
chr10	19066056	-0.862732545317183	-0.930266969839378	-0.941163667461053	-0.903313670875533
chr10	19099757	-0.865617463562215	-0.917442915898222	-0.893640106088969	-0.946612493620798
chr10	19099767	-0.857746540616924	-0.889006324051196	-0.900279190834777	-0.967430444345701
chr10	19112492	-0.844299761860194	-0.907837849773493	-0.928463242491601	-0.969032474742972
chr10	19169459	-1	-0.851830273481332	-0.898621364068084	-0.955002978993327
chr10	19169462	-1	-0.846032141661356	-0.900514847039345	-0.967112829710751
chr10	19169480	-1	-0.827929910791154	-0.919413523470046	-0.941094380504515
chr10	19169483	-1	-0.841360212323951	-0.90643800903696	-0.992817261714718
chr10	19200136	-0.681889518069549	-0.759152021846079	-0.906159356169362	-0.91225573645197
chr10	19206506	-0.932404745033518	-0.946744746841	-0.984200564794147	-0.730803396556359
chr10	19383106	-1	-1	-0.987685055282852	-0.830433798727475
chr10	19875740	-0.907543831504009	-0.98366006677934	-1	-0.961286349880976
chr10	19956029	-0.895253522501669	-0.822254747761001	-0.948211445786582	-0.825560736297752
chr10	19977885	-0.659764449511165	-0.870057309284677	-0.913110782599746	-0.912134255877273
chr10	19986314	-0.651884683558817	-0.842528178315695	-0.886311422548349	-0.626219999952799
chr10	19986320	-0.679450182564759	-0.842366259671201	-0.87890482565792	-0.660034254158044
chr10	19990641	-0.783658463500579	-0.751604487157137	-0.9524817831601	-1.06661813009254
chr10	19994573	-0.546872566419092	-0.78049552369092	-0.900498092190405	-0.894383846355226
chr10	19994576	-0.555224628994238	-0.737581745778191	-0.898123250272083	-0.814802259253248
chr10	19994579	-0.519884472056555	-0.75629000885441	-0.894605961286901	-0.909703793323898
chr10	19994621	-0.41885081701241	-0.792150736397551	-0.893969970279341	-0.86201016040406
chr10	19994624	-0.388472576380024	-0.766698734506343	-0.882307146738636	-0.861175565451672
chr10	19995338	-0.806969802612016	-0.941038157254055	-0.915955241587131	-0.820836677670956
chr10	20105178	-0.645444293698742	-0.565359069409096	-0.785463927435827	-0.691813305185686
chr10	20105276	-0.68206995941071	-0.572919229091035	-0.439270836422675	-0.727912801646676
chr10	20158734	-0.676228180950753	-0.946908076329517	-0.944817906585489	-0.940327468532386
chr10	20158740	-0.671880400106355	-0.939314541662302	-0.946867651047573	-1.01445014675414
chr10	20209209	-0.886827985564595	-0.720346920142095	-0.891264421563202	-0.900853774192877
chr10	20276641	-0.958689652212418	-0.948690134638234	-0.965676376047221	-1.01253411767768
chr10	20325081	-0.762434052735359	-0.87798262901482	-0.849418313051951	-0.929572843060519
chr10	20337296	-0.858127728867937	-0.908164179626087	-0.934366598033022	-0.924410733761178
chr10	20399497	-0.827268623394867	-0.772598831844582	-0.922202759326255	-0.723368632574019
chr10	20566748	-0.806323533874482	-0.899936325096351	-0.952730019196016	-0.854569702991089
chr10	20575895	-0.900416559346452	-0.913727676656692	-0.932511236463301	-0.972621901745749
chr10	20586061	-0.836233771761353	-0.862783489866951	-0.966118064412109	-0.997201539398315
chr10	20628487	-0.910944869799015	-0.865269443343325	-0.97175584251334	-0.994108790219738
chr10	20636953	-0.893902874149527	-0.952776023271452	-0.967915286579909	-0.94047361348833
chr10	20636959	-0.887429214574602	-0.967552919791892	-0.963713235764381	-0.963969262687813
chr10	20650386	-0.621479908600055	-0.757546318252189	-0.864192655704192	-0.927877367332949
chr10	20802130	-0.696084428146968	-0.907962655189512	-0.914084160027351	-0.849876221989822
chr10	20820331	-0.915167976985895	-1	-0.988854081177315	-0.968331398857132
chr10	20855404	-0.752658391596661	-0.839070357326187	-0.978762776235676	-1.00581615192739
chr10	21028506	-0.754024657277636	-0.94189244472113	-0.943804563817846	-0.748381500873303
chr10	21046181	-1	-1	-1	-1
chr10	21198216	-0.824202242628004	-0.984492651438987	-0.952530949512678	-0.982965115000633
chr10	21243649	-0.884286179839142	-0.802688824328854	-0.914244769922515	-0.782991074316928
chr10	21330127	-0.833453928341947	-0.903071889650407	-0.934450026191977	-0.955141165636879
chr10	21430838	-0.660686937679528	-0.891656169528751	-0.833223612763343	-0.73033973591534
chr10	21450548	-0.855428185453487	-0.687674954368891	-0.712743395340241	-0.229410295207517
chr10	21463096	-0.635189290941858	0.153942373548561	0.469930130795973	0.375127637473822
chr10	21463489	-0.797064407206263	-0.274014291403441	0.359946237196976	0.288679165612679
chr10	21483745	-0.341304604937872	-0.605040312580401	-0.430942948131725	-0.619423701928054
chr10	21519615	0.0270234548449723	-0.399211704684459	-0.938068013501693	-0.993056612615483
chr10	21601782	-0.706784108440404	-0.680250279282318	-0.80644001934684	-0.551202800376416
chr10	21601792	-0.715114385978526	-0.645791775832733	-0.799663015745619	-0.279867936751311
chr10	21608379	-0.958353757003981	-0.842858210900425	-0.824076236471592	-0.947972907859913
chr10	21666807	-0.884162282170783	-0.952585058420832	-0.947436450402304	-0.873279165325353
chr10	21731755	-0.774512944191002	-0.861009749367059	-0.917373078188621	-0.949993286218207
chr10	21785015	1.12626845460364	1.55859440067255	1.24167166340421	1.18475247487448
chr10	21785046	1.08690817851564	1.45106812393078	1.17822758444295	1.09030639119329
chr10	21785497	0.542381637656427	1.03016537286289	0.834898529275818	1.076455127474
chr10	21789650	0.0295822006155379	-0.219112374115128	-0.751916491453189	-0.457471912923131
chr10	21796105	-0.713456938129466	-0.82078096721403	-0.677328851012559	-0.759740330469391
chr10	21803826	-0.656928225036139	-0.818729229039396	-0.107520248872516	-0.180666099079307
chr10	21805464	-0.160845053690596	-0.213365125561807	-0.442509502791044	-0.507132619514398
chr10	21805482	-0.136339234640733	-0.178226763546844	-0.388177359909348	-0.564012674262016
chr10	21805497	0.049013326457124	-0.132841651020896	-0.347338647820484	-0.2633386815677
chr10	21805821	0.569061477769656	0.425574018325199	0.123650799649532	0.0842535473619322
chr10	21805824	0.485254937008036	0.461946609585581	0.23230773518284	0.0761119100327967
chr10	21805827	0.512350072303997	0.427713858436784	0.083233767599927	0.241505870534341
chr10	21805830	0.521423039550685	0.409664997324589	-0.000143889943389652	0.208814730200414
chr10	21805833	0.499865174104118	0.451237890105683	0.0277863866064086	0.424363843448443
chr10	21808766	-0.539255735396496	-0.670948516615366	-0.828681250979378	-0.355895879658997
chr10	21809396	-0.460338653360554	-0.72774376606344	-0.757729894520907	-0.28116430389356
chr10	21809402	-0.438246426776689	-0.667211223609474	-0.750289704448627	-0.372286778563344
chr10	21814992	-0.317831065130564	0.688598120402697	1.50084995323121	1.56356058170485
chr10	21815044	-0.261139894641776	0.692236169409842	1.4024776532236	1.44246690192348
chr10	21815525	0.158327223601772	0.493629361557088	0.830606041966041	0.869506180708208
chr10	21815539	0.112940249801064	0.482865626957938	0.761690778276695	0.745871177034293
chr10	21822854	0.907608718539475	1.58741774695142	1.25300890900949	1.4910301294225
chr10	21822938	1.03164399159627	1.81809182589946	1.50419740436918	1.82699733242187
chr10	21823784	-0.302402413419908	0.191164954596245	0.473794162376984	1.03927575094843
chr10	21910544	-0.963406778031475	-0.873590845454119	-0.845193422476144	-0.622982604767341
chr10	21912019	-0.849186238000555	-0.752747879592927	-0.903200942094271	-0.847572196886011
chr10	22006413	-0.827238492721238	-0.94168664620717	-0.967850967758452	-0.93510934114962
chr10	22006416	-0.806883319326494	-0.944114874503748	-0.978944262360828	-0.930329575085431
chr10	22006419	-0.816041334071604	-0.951467296437741	-0.973616808899775	-0.958406089677163
chr10	22006422	-0.826006026549948	-0.954603287233655	-0.987873392805351	-0.979822437827407
chr10	22006425	-0.828643850246043	-0.942638426269156	-0.942577098828611	-0.934374301701405
chr10	22006428	-0.81462832259946	-0.947766942394594	-0.929157090060952	-0.912702479084509
chr10	22006431	-0.833857777446722	-0.943199492631167	-0.980274178015796	-0.989816488664453
chr10	22006434	-0.804622860724368	-0.949332928710523	-0.957434406532138	-0.988933107925807
chr10	22006449	-0.819063564606967	-0.96841496975054	-0.968881133064198	-1.01342177894193
chr10	22006452	-0.806736442448626	-0.952371176392564	-0.976107081063183	-0.913637070784395
chr10	22006455	-0.8142920332377	-0.949521885523185	-0.979917126897553	-1.05748166387023
chr10	22006458	-0.80230436475924	-0.951580658617131	-1.00714604190313	-0.954080583737018
chr10	22006551	-0.83203833853662	-0.943807352791435	-0.989807821463281	-0.985527632965968
chr10	22006554	-0.866045775429149	-0.948288202575455	-0.999506910770846	-1.03744792690237
chr10	22006608	-0.858641049566404	-0.98785290061472	-0.985401540196649	-0.99309438436543
chr10	22006611	-0.851687528760505	-0.977057408278433	-0.977767217403474	-1.03105189638105
chr10	22006614	-0.861634984229358	-0.97815599338012	-0.999386368005099	-0.957235808186566
chr10	22006647	-0.952483062131312	-1	-0.996871406277226	-0.984636546218601
chr10	22006650	-0.959826358946808	-1	-0.988508436670288	-1.00161566241188
chr10	22006680	-0.961191716070178	-1	-0.989989505830766	-0.993913550743784
chr10	22006683	-0.96178656961759	-1	-0.981018170988148	-1
chr10	22006820	-0.904237120969458	-1	-0.98431390854743	-1.00154505946529
chr10	22006823	-0.920949084953508	-1	-0.972434141796043	-0.993533887746818
chr10	22006826	-0.909360495070599	-1	-0.982032822188889	-0.990276776095018
chr10	22019044	-0.856097649271539	-0.771791192704958	-0.883030389799058	-0.841663180229459
chr10	22047387	-0.646533178725893	-0.490828746662976	-0.598970131019867	-0.790640022239883
chr10	22048431	-0.793119452274786	-0.570052459083833	-0.775901152987063	-0.617211384976291
chr10	22144696	-0.876347466512392	-0.821518904661417	-0.776868604984154	-0.177720599942067
chr10	22238324	-0.799189704153613	-0.979908349214533	-0.848222391935128	-0.691641288467493
chr10	22311902	-0.188889433349908	0.151499284631789	-0.223777671098961	0.89022369386063
chr10	22393733	-0.522929976744575	-0.607309452169264	-0.944105339971249	-0.345466274373902
chr10	22418426	-0.852832718368367	-0.95126314453591	-0.923919776136955	-1.01270714515513
chr10	22419957	-0.908223006570958	-0.840305826919392	-0.82326577855391	-0.81464162821557
chr10	22492372	-0.761517107435561	-0.93211348665976	-0.7089041048583	-0.934325315294324
chr10	22533028	-0.55684549428059	-0.641002972807812	-0.840337983037237	-0.593800175360777
chr10	22540930	0.41025934228186	1.00410639163151	-0.89975746150303	-0.916588820684504
chr10	22540949	0.447771490409124	1.06035582967265	-0.900351760474171	-0.91393452697307
chr10	22610068	1.03334700342091	0.584584317923028	1.18742562320904	1.31718638025454
chr10	22610128	1.00634483470374	0.595652132175075	0.94455156599888	0.940025006925785
chr10	22610841	0.649490384342591	0.555841182019747	0.142672592581454	0.554584825727086
chr10	22610897	0.679119039868363	0.536514903181111	0.155832934705836	0.449806643086137
chr10	22614509	1.55859162067734	1.12552902938568	1.69249074216833	1.62302934933582
chr10	22614526	1.55410256204444	1.15902178034481	1.64147290920454	1.57175653908129
chr10	22614547	1.53358205968939	1.18671206892916	1.55618933528728	1.38859060050759
chr10	22625249	0.542881478092857	0.370951380717701	-0.594800629718217	-0.844928073518041
chr10	22625674	0.399345973857131	0.41100000695206	-0.574999507468204	-0.295782426409859
chr10	22629969	0.813642432617156	0.626240425300163	1.35495357824984	1.44490093635314
chr10	22697650	-0.908640365287393	-0.949843968367385	-0.804300709937361	-0.743479295605022
chr10	22734254	-0.896855755567022	-0.765576661106134	-0.974454780529067	-0.479361450360469
chr10	22765110	-0.322778727619339	0.442947587334114	-0.705704227424061	-0.658246662399109
chr10	22765137	-0.274824666824487	0.356256041765149	-0.676069129009265	-0.662659316668634
chr10	22802985	-0.967195412077126	-0.916000637637742	0.27981507287332	0.736951213250657
chr10	22825726	-0.557405727823678	-0.564444492958269	-0.791378502568632	-0.274396749039911
chr10	22839798	0.203323161534855	-0.330386547147822	0.17022841779721	0.544689370105826
chr10	22915982	-0.857795179971618	-0.882258116507343	-0.872856819439085	-0.587115816363083
chr10	23003380	1.12263624156199	1.62955178015971	1.26595857197485	1.19290984651458
chr10	23118775	-0.964916024756976	-0.902446524745948	-0.972799823005884	-1.00255749796836
chr10	23122374	-0.556535788510583	-0.870642667140387	-0.873247897415697	-0.34634041060688
chr10	23132070	-0.887464292099929	-0.933197807306266	-0.971607470704898	-0.988084683554545
chr10	23293709	-0.723485181708685	-0.605177301541345	-0.925383500333567	-0.758142227334524
chr10	23299663	-0.968394183337705	-0.844673934374481	-0.955988632895215	-0.918093376472132
chr10	23299811	-0.937275799052536	-0.790175758303832	-0.911535779990917	-0.995481937271588
chr10	23301504	-0.713706004016328	-0.75761752982829	-0.939745027258933	-0.607320813385875
chr10	23384676	1.09934093442845	1.56960956259825	1.06178816422081	0.675832416317889
chr10	23445563	-0.521278755718818	-0.616141646278772	-0.898646959065403	-0.681283920691333
chr10	23462546	-0.508497258968563	-0.447502324842228	-0.617328531925824	-0.696208281920966
chr10	23462552	-0.546383620494823	-0.457471751418608	-0.488242703880678	-0.553287856365601
chr10	23463533	-0.904305999108282	-0.584657851167378	-0.751142239902307	-0.704080448862628
chr10	23464396	-0.517169399272485	-0.735240981575269	-0.813802497430839	-0.848318574551997
chr10	23464402	-0.518055850960048	-0.717506103565284	-0.834538340892301	-0.831183225236036
chr10	23474598	-0.917920995521688	-0.913121504541215	-0.742551206744721	-0.879036193619352
chr10	23481104	-0.0539276236270851	-0.286476332271815	-0.561202499709093	-0.631736062392415
chr10	23482636	-0.60064177798412	-0.755704884205752	-0.734175853197892	-0.811277098154811
chr10	23485924	-0.427539104890795	-0.733749743550123	-0.342328662209231	-0.800202333098052
chr10	23580518	-0.867702250009962	-0.842726421620602	-0.92733699720074	-0.672351239779954
chr10	23637849	-0.938633979120758	-0.938273784743227	-0.954131399433658	-0.922810751279315
chr10	23639910	-0.787444220023278	-0.94107541605419	-0.985356055925967	-0.948274416360848
chr10	23704320	-0.884322368515146	-0.912269296879517	-0.97279000729101	-0.987409725244646
chr10	23728306	0.924756780138276	1.14682311330666	0.868551331120231	0.878993969254183
chr10	23728445	0.635650352385907	0.862802470845433	0.459802192653528	0.174793196722496
chr10	23728646	0.270573636849804	0.675863985700226	0.310250049040473	0.576740169842399
chr10	23728652	0.273376590988741	0.685503114197803	0.360221861361844	0.373784805357576
chr10	23743932	-0.968809044414086	-0.764190500958105	-0.90863666073125	-0.973290612111677
chr10	23748692	-0.823630012192521	-0.846316492486841	-0.934058075208958	-0.738677789649684
chr10	23751010	-0.670918664730198	-0.798395342281905	-0.701301414532372	-0.91919918132159
chr10	23774590	-0.872224639188169	-0.98684806424446	-0.982227056611662	-0.831858374431881
chr10	23790361	-0.969435532112973	-0.943673177048325	-0.987680417830049	-0.905918980119033
chr10	23791073	-1	-0.984595922559144	-1	-0.97279430031141
chr10	23831824	-0.715452703292781	-0.9582548987206	-0.978605773614282	-0.962757450942068
chr10	23884423	-0.915262200867976	-0.960538387004294	-0.979924601327077	-0.955610443671646
chr10	23887753	-0.843309923298845	-0.814064149269753	-1	-0.782080725550773
chr10	23910775	-0.762893478024591	-0.790209625024149	-0.927466224617486	-0.933625040223384
chr10	23927176	-0.877686815512357	-0.807560740186707	-0.893528555857699	-0.961268724077929
chr10	23961062	-0.822224773347317	-0.953463451827043	-0.922729036774353	-0.963488850645397
chr10	23986434	-0.814084297088105	-0.933367579631758	-0.852849787750901	-0.729635763572962
chr10	23992652	-0.86189005737017	-0.810244761655223	-0.927824022693358	-0.91522606879833
chr10	24124368	-0.737647039840302	-0.798207888263993	-0.869959695122583	-0.615717710665592
chr10	24145649	-1	-0.960360603807162	-1	-0.996625585347156
chr10	24272529	-0.843041441837577	-0.836517072410175	-0.794464690111249	-0.991740110296392
chr10	24328156	-0.802138991070454	-0.835363945323875	-0.937945612622584	-0.602309493671539
chr10	24356777	-0.780352488910179	-0.97583076813855	-0.993366657587108	-1.0252146761987
chr10	24366260	-0.872529775116486	-0.918381744812281	-1	-0.9664122166449
chr10	24383873	-0.929387152234035	-1	-0.989335339794917	-1.0265337410934
chr10	24482099	-0.905205668695691	-0.818263555058849	-0.817590180548376	-0.954268833821828
chr10	24492492	-0.844695818155982	-0.568391528095903	-0.676735650672833	-0.569170010240279
chr10	24497801	-0.203001005038361	0.0324380243079037	-0.646811716821068	-0.738013565498477
chr10	24573305	-0.919013629179484	-0.952452166232127	-0.975683245953822	-0.94547505861398
chr10	24716122	-0.66613363233317	-0.738801810225217	-0.87264281401833	-0.888967928444304
chr10	24820809	-0.561783854501932	-0.779288554429095	-0.752455742080007	-0.79693650403036
chr10	24820812	-0.552983991289421	-0.795770140645266	-0.826568087367023	-0.946501296227991
chr10	24841392	-0.148990545358323	-0.266329110363002	0.9617883514537	1.58974712527927
chr10	24848953	-0.625441215123206	-0.597904099135095	-0.772258066536229	-0.898963841983255
chr10	24977817	-0.859728225915681	-0.74696080082725	-0.886493403187202	-0.783348310603884
chr10	25011969	0.388859935532692	1.16379126422393	0.695854250338768	0.644332468777125
chr10	25012324	0.109507413170354	0.775457332074772	0.0641165216021301	0.620075570327603
chr10	25012603	-0.0421536295106177	1.02750002211676	0.430173116271615	0.6900764575722
chr10	25012606	-0.158033723090538	1.07107080077543	0.469879028045759	0.644844844475654
chr10	25012609	-0.09701887230907	1.03217845899129	0.400452903619339	0.731779477038389
chr10	25012612	-0.124809259057131	1.08824091279008	0.449448709122767	0.77898012244357
chr10	25012615	-0.154762277565106	1.08996216131221	0.540198820582078	0.694715422708468
chr10	25012640	-0.134656105691759	1.11861329600728	0.798634136076398	1.13520528355874
chr10	25012886	-0.0807494427666722	1.05177033485077	0.910847074265843	0.996984123716822
chr10	25013723	1.70062623336045	2.06175791511213	1.9767142916311	2.18836782140241
chr10	25013743	1.68864524047197	2.03635440552967	1.77684017169777	2.11524197883812
chr10	25013875	1.56895303908263	1.82288418254201	1.3063767957114	1.27407815353872
chr10	25016676	-0.668203201131752	-0.777439104956638	-0.528066965368329	-0.3303214137522
chr10	25134982	-0.811823418493731	-0.791744322067707	-0.90863651265637	-0.637037552553007
chr10	25167823	-0.656787584669698	-0.835185481711674	-0.829577458539727	-0.710762433471931
chr10	25241804	0.493098946233104	1.01749428537152	0.925550427014124	0.941156505525432
chr10	25268803	-0.674819974357564	-0.537441719213248	-0.463522927117459	-0.329876326116388
chr10	25390974	-0.537783014980284	-0.733307523335315	-0.675962381416712	-0.719482037959102
chr10	25463356	-0.0239288445092318	-0.0460378157833696	0.325422921907391	0.0602119193978496
chr10	25541828	-1	-1	-1	-1
chr10	25578512	-0.829950281139267	-0.929911331868267	-0.975118588907296	-0.966459052783119
chr10	25640822	-0.673227826841476	-0.959703689435589	-0.949820210793113	-0.940665784039384
chr10	25752637	-0.971146474440057	-0.920079426525377	-0.751594468521533	-0.674114798591422
chr10	25809879	-1	-0.962161103481241	-1	-0.998176347070699
chr10	25975871	-0.613610657784818	-0.812605901516728	-0.895018009576668	-0.706980178824583
chr10	26094052	-0.93570122644173	-0.828275148846619	-0.928037403821744	-1.0101292144824
chr10	26218219	-0.903928603700642	-0.973958038029979	-0.998289337726766	-0.829938743241117
chr10	26370070	-0.873769065382786	-0.870883658232123	-0.919960918082196	-0.839195296940424
chr10	26386462	-0.961881836401885	-0.989810220866619	-0.99330036397656	-0.989350616690204
chr10	26480304	-0.816531314556531	-0.928730460829263	-0.756353388950484	-0.874561737662938
chr10	26484017	-0.780330344724969	-0.876687018352091	-0.903504767972533	-0.777305024265461
chr10	26505288	0.288996180405086	-0.116190768986219	-0.599306029282572	-0.873487421744065
chr10	26505380	0.356946397411853	-0.146819142783392	-0.642403380034141	-0.701166560545408
chr10	26517724	-0.859277931982907	-0.897053711579802	-0.643839302621828	-0.622056301283904
chr10	26547465	-0.879127916204692	-0.85374753856296	-0.908417752827695	-0.841435943894458
chr10	26629821	-0.589025451512998	-0.683475299843467	-0.848368906096306	-0.792645474479963
chr10	26641590	-0.770522400468012	-0.896111965087669	-0.978817928294128	-0.933299015071134
chr10	26670027	-0.806076771112162	-0.873720080865253	-0.672966903626648	-0.380719630441833
chr10	26687875	-0.882364998543724	-0.700518110195332	-0.838820712690478	-0.758841138019448
chr10	26707886	-0.922476665527663	-0.933571936066721	-0.886557602571887	-0.990844348007297
chr10	26727078	0.203673815168173	0.617844553304046	-0.651643380338646	-0.657888550253662
chr10	26843076	-0.450266715436692	-0.851470782914	-0.920477525961304	-0.861149839293712
chr10	26855965	-0.463046437128283	-0.754937091211607	-0.527520904331504	-0.176477296067002
chr10	26856085	-0.454080158279486	-0.723814462353868	-0.790269504681657	-0.586966425138739
chr10	26856088	-0.43569398996598	-0.726055324450479	-0.658868617074839	-0.434162971725061
chr10	26856118	-0.29929724048162	-0.726266024963338	-0.697629566426448	-0.498169396707246
chr10	26856124	-0.32529030378127	-0.701468728897667	-0.656985447438255	-0.197741671338628
chr10	26856166	-0.244066217198164	-0.677797600403454	-0.43202426358624	-0.243899882657248
chr10	26856211	-0.189791963572517	-0.667691448598962	-0.642717061098856	-0.568688978516939
chr10	26856214	-0.17795105783293	-0.695841106919493	-0.642092586092003	-0.744791518048471
chr10	26856217	-0.175722896066808	-0.653390704860055	-0.61780781448391	-0.692080571769546
chr10	26856220	-0.217432527249056	-0.731786896154883	-0.611219761322676	-0.639206310041569
chr10	26856242	-0.21562931183503	-0.691625510606563	-0.709341782958522	-0.495952471024041
chr10	26883148	-0.291947467306415	0.0495695145873584	-0.54906892948296	-0.35889780502971
chr10	26883183	-0.326446511465245	-0.0207590343084033	-0.773674602908038	-0.569138599459285
chr10	26911458	0.279287167813269	0.478130608498318	-0.366500117406257	-0.582317916222876
chr10	26942068	-0.86579106307529	-0.588147631518947	-0.694169729282018	-0.534665014955203
chr10	26988562	-0.675673828026086	-0.774043878762176	-0.92619506751904	-0.877428700620487
chr10	27147446	-0.643553757111495	-0.423967252772871	-0.602987709794579	-0.527896926166526
chr10	27149959	1.42087800996883	1.78496865419321	1.86679764176889	2.0130530221284
chr10	27150014	1.47291239099805	1.78126348052418	1.9228913215989	1.88453801747507
chr10	27158113	-0.961233871766051	-0.921715365577582	-0.949588849911922	-0.905261182361528
chr10	27158116	-0.956954500434879	-0.928170991547386	-0.952718574174357	-0.939042199740824
chr10	27158134	-0.969885005821344	-0.925295923181695	-0.938985718006523	-0.953114744511259
chr10	27158137	-0.970164617762035	-0.925237535833974	-0.926327266130305	-0.89225546292598
chr10	27233475	-0.744977637317594	-0.807923560817245	-0.838102408903076	-0.262214151949915
chr10	27265967	-0.837566933259733	-0.834362929187298	-0.846586870598802	-0.920428785803096
chr10	27280014	-0.919010454278882	-0.816337023659072	-0.955135231748351	-0.805921836420343
chr10	27288968	-0.924662878650299	-0.862488982638466	-0.992476024673001	-0.637000672190326
chr10	27290538	-0.963196677775762	-0.836346890324072	-0.919642864192803	-0.95488904885901
chr10	27389156	0.87420763122832	1.52733547049516	1.05918035883924	1.50114984334279
chr10	27414848	-0.902509741742425	-0.957603020261186	-0.93567706872715	-0.96575587436991
chr10	27444182	1.05084255313413	1.65713973064075	1.77347837962117	1.97364681686165
chr10	27529781	0.52933603210501	1.12043875473963	0.550962684108428	0.874291821953427
chr10	27529784	0.533318848016497	1.12000935237173	0.542720409887296	1.07325643696853
chr10	27541495	1.75972990075716	1.53285286679419	1.36780865601044	1.38352695290534
chr10	27541501	1.78128769048142	1.54054617846749	1.2481544223101	1.22342623033381
chr10	27541504	1.75916735709226	1.55065432881918	1.08188890395392	0.669721006766713
chr10	27545681	-0.416039219895752	-0.76812277947762	-0.668231974639455	-0.616361096395306
chr10	27545687	-0.37527438423121	-0.740163120875595	-0.73492830962133	-0.799119445797902
chr10	27545705	-0.411626339100968	-0.733121231646443	-0.810127173826115	-0.69683300898912
chr10	27545711	-0.42837230255134	-0.753887130524702	-0.673599411664583	-0.560815753036346
chr10	27545729	-0.383271379709634	-0.758971238421128	-0.7070872812935	-0.519949159492443
chr10	27545735	-0.301396148840304	-0.75187077744034	-0.714999190715535	-0.904484414516218
chr10	27545755	-0.346734695599369	-0.755877360093792	-0.513211803370198	-0.671952693186744
chr10	27545775	-0.335158237621477	-0.788194559058226	-0.541480156911471	-0.304886788679901
chr10	27547114	-0.658397744896818	-0.690948857559306	-0.843258888410942	-0.357522548449163
chr10	27830756	-0.647573721797042	-0.64727541315944	-0.778951808604679	-0.588952104444298
chr10	27899542	-0.918884833845133	-0.857000622213121	-0.941664317588977	-0.95678788625082
chr10	27910124	-0.786251438934422	-0.816593038745883	-0.923233426741779	-0.924237649410161
chr10	27942170	-0.416498562794032	-0.710864943541333	-0.841684925683629	-0.922983314635378
chr10	27974621	-0.862034423235796	-0.896422482712754	-0.96504174594701	-1.00678897247809
chr10	28032098	-0.336642295603291	-0.137215582738356	-0.614606750321363	-0.777260589073884
chr10	28032586	-0.554391202523687	-0.464119385229854	-0.802194577868339	-0.654871008241758
chr10	28032592	-0.552031541722195	-0.468381822629537	-0.726400105650723	-0.743175367818201
chr10	28033703	-0.71837167659106	-0.447528735638316	-0.85906183002739	-0.633397474425303
chr10	28077338	-0.821402651321076	-0.904118189925055	-0.968550588237757	-0.925309233161169
chr10	28283215	-0.935638777251418	-0.922210823175433	-0.928751730560887	-0.623284418226473
chr10	28287859	-0.757055100039992	-0.635215932657921	-0.885706473953171	-0.684386880470502
chr10	28287862	-0.759109552728377	-0.655184829592749	-0.835706814793746	-0.732904298934889
chr10	28290796	-0.814002488643623	-0.948947214427041	-0.968423526116813	-0.804653106523271
chr10	28345194	-0.812883497304168	-0.831219012914936	-0.920763149041738	-0.984457950398349
chr10	28371389	-0.897312804081039	-1	-0.915034865446177	-0.902968648060676
chr10	28409481	-0.791877143279998	-0.879278748263841	-0.795876823384653	-0.877666419785399
chr10	28450265	-0.96453798251933	-0.790049621527659	-0.852804127255728	-0.601555266542414
chr10	28497557	-0.682951816917688	-0.859602883375908	-0.918339737705117	-0.795585050015845
chr10	28591077	-0.883632872112352	-0.879643601608895	-0.58497542651652	-0.426631056769396
chr10	28591500	0.447753281350199	0.572448580593885	0.163187211729121	0.185190758154545
chr10	28591506	0.46292126028705	0.613294389992181	0.0398636095145236	0.34629689562378
chr10	28591577	0.621798508259164	0.688496420164059	0.314617008549168	0.752865674058956
chr10	28591594	0.665292136302828	0.729564513569244	0.229599466093088	0.810320017808711
chr10	28591600	0.671549483791757	0.733401974106375	0.225536797814676	0.973862230788815
chr10	28664532	-0.603619103150802	-0.713039353554669	-0.98630443374927	-0.975722458867872
chr10	28822421	-0.268284060704696	0.418846881564549	0.122881913207544	0.303845495648748
chr10	28822424	-0.246412341133587	0.460215305138421	0.183935135572965	0.612053282794012
chr10	28822427	-0.238940943378591	0.495685202007314	0.165583590688983	0.476006208142126
chr10	28958324	-0.93656615181374	-0.726213123652349	-0.720099501920572	-0.865825188131525
chr10	28980474	-0.910248225404799	-0.88694146510691	-0.725587903043737	-0.809231533265525
chr10	28980484	-0.914376957122015	-0.875261057750856	-0.587541794853004	-0.568494635946868
chr10	28980566	-0.927148775273851	-0.903212616487571	-0.829764980624982	-0.864747931924596
chr10	29195519	-0.85232134104276	-0.846239786519165	-0.668215064146163	-0.600229669308415
chr10	29264286	-0.699760922520814	-0.783449237454777	-0.897292449069955	-0.618995902019892
chr10	29270722	-0.627132530371797	-0.724763386824511	-0.880833585152509	-0.650333083602797
chr10	29346462	-0.952440108127807	-0.925739813461087	-0.961357019403577	-0.70738619549384
chr10	29387376	-0.90238353518518	-0.898205879443098	-0.859252171677431	-0.859476745739154
chr10	29431561	-0.738410541212364	-0.714537024355747	-0.039650106761275	-0.0414960966468204
chr10	29516432	-0.670279743177992	-0.727379628992908	-0.827060536491255	-0.794909103988358
chr10	29531281	-0.475959356718227	-0.810555354269457	-0.85990882318883	-0.920384653270665
chr10	29549522	-0.924605830688007	-0.969213272465066	-0.982244668122571	-0.969709493391555
chr10	29568009	-0.8590105681664	-0.814793590028943	-0.970451318259184	-1.03484210642763
chr10	29571913	-0.720791461144304	-0.743610334096724	-0.803173441084971	-0.534735652868386
chr10	29574255	-0.398978839747192	-0.834316126448407	-0.924697298060643	-1.01020212635481
chr10	29610690	-0.788810228121662	-0.837445296984375	-0.934501380703992	-0.853144315566596
chr10	29618219	-0.49584187527877	-0.729572251559168	-0.84952797015738	-0.780752891696161
chr10	29655384	-0.950546007799766	-0.818291806408493	-0.929824387226703	-1.00850098062156
chr10	29657824	-1	-0.930216362391659	-0.990476119557951	-0.903233366866494
chr10	29679877	-0.950148100992683	-0.775346836657433	-0.852251714541941	-0.676572857761148
chr10	29773083	-0.93807227540542	-0.891606681410547	-0.929024332064658	-0.959382586171552
chr10	29877831	-1	-0.791909953663767	-0.874013498343321	-0.87358257341305
chr10	29897071	-0.875685324297279	-0.749390298835111	-0.917667750136513	-0.828708423496722
chr10	29907754	-0.9077399692166	-0.848629106297032	-0.901365061891267	-0.822389156027528
chr10	29932559	-0.680187075124622	-0.648041855096832	-0.931962331568929	-0.900475368435786
chr10	29964472	-0.867050022712237	-0.875690784529026	-0.82425069690767	-0.793773393050863
chr10	29971143	-0.65407780147238	-0.762808651829395	-0.798534337551927	-0.774173518930353
chr10	30024503	1.06156311273076	0.813754161968526	-0.346358257776209	-0.301991873682544
chr10	30025971	-0.118511633015453	-0.578096354259031	-0.696948269240704	-0.479739043911675
chr10	30115725	-0.486770202509343	-0.775881607520068	-0.940755717514043	-0.792123775439199
chr10	30140068	-0.874177807900223	-0.635040503243631	-0.819323210607618	-0.800989594064226
chr10	30184507	-0.870983005947982	-0.738703954125413	-0.664783808284812	-0.608243540407502
chr10	30207538	-0.676770384460871	-0.837758150331965	-0.968442931340005	-0.681000253219348
chr10	30207982	-0.692106435021363	-0.748266733661999	-0.930346235470478	-0.905805807543503
chr10	30240967	-0.708262307495031	-0.573042288400328	-0.862348970327461	-0.36080491178053
chr10	30276004	-0.931933384493616	-1	-0.974553305766815	-0.954414293839894
chr10	30320302	-0.752933528138872	-0.674224032197812	-0.95194580818674	-0.960032279733336
chr10	30320308	-0.736901128651924	-0.708868624275726	-0.962185200052086	-0.914121804444684
chr10	30348438	-0.198595766114184	0.3069056828217	-0.160802649696664	0.361387518438489
chr10	30383660	-0.666190460172103	-0.75113156412853	-0.723247655342373	-0.786924365861008
chr10	30383737	-0.650327768547031	-0.660507941351643	-0.833508451054103	-0.633285762718172
chr10	30415521	-0.954599679729184	-0.956463719929608	-0.931299414231759	-0.901569573273761
chr10	30452065	-1	-0.914975677612848	-0.982701940103315	-0.750432186559784
chr10	30488501	-0.750953114198491	-0.864148320563617	-0.722147129704152	-0.790492262652848
chr10	30517593	-0.666702821089073	-0.705627340338015	-0.759908010296026	-0.786789725448834
chr10	30650376	-0.936637602526181	-0.84217609631396	-0.940631353572545	-0.99527024913965
chr10	30653853	-0.559655743216649	-0.65999706193063	-0.708937467311773	-0.29502892099377
chr10	30653859	-0.588575189122353	-0.660432166935199	-0.491845033908245	-0.470077208671668
chr10	30654126	-0.548331464281279	-0.624125256984474	-0.757407780202316	-0.765497906788505
chr10	30657253	-0.720841989986329	-0.770032561875185	-0.609826753110815	-0.130712077978892
chr10	30663552	-0.575310489026542	-0.751406290826397	0.331348465311019	0.848281063970653
chr10	30679599	-0.973624039268822	-0.978735969312437	-0.846967385694273	-0.743825872416112
chr10	30836471	-0.715359260343775	-0.929864612025016	-0.921998757755819	-0.890474594131925
chr10	30838666	-0.868748246089987	-0.839148726534854	-0.878334365486808	-0.967435174824329
chr10	30912758	-0.842785022096642	-0.786022495759008	-0.917315319457426	-0.913878796152862
chr10	30964978	-0.711063292578486	-0.662352596631478	-0.788226757492048	-0.753631383554957
chr10	30994704	-0.397653915990027	0.0356462774713239	-0.850838353462971	-0.960584412204485
chr10	31016630	-0.291828626256016	-0.420699619894273	-0.772465722237764	-0.82086788452362
chr10	31031588	0.297465302797902	0.12004458118753	-0.880476457523496	-0.952487766148432
chr10	31055826	-0.8743474793228	-0.815088667685983	-0.976621802089801	-0.746430167408305
chr10	31073445	0.389118334086922	0.250332343798562	-0.623138057014509	-0.649225045971495
chr10	31146673	-0.895999056094033	-0.780865042843914	-0.852319981215639	-0.869431093043164
chr10	31256841	-0.870353302737202	-0.844582282311013	-0.843744722404863	-0.652360743037684
chr10	31262544	-1	-0.852934522197939	-0.921894871682247	-0.975928328093555
chr10	31321375	0.768126808398511	1.36765505087156	1.1641971621347	1.64025658699739
chr10	31386251	-0.917013103385542	-0.861663400529489	-0.937439673271417	-0.829142558673799
chr10	31388386	-0.790091708727591	-0.78606258722078	-0.669640618114651	-0.682299825828781
chr10	31422751	0.902954407605684	1.42922867270476	1.30560808834104	1.29761331541817
chr10	31422893	0.942246978648164	1.38065179070772	1.01110741097875	0.988133791032102
chr10	31422899	0.974977501664494	1.38562845828661	0.982836647942049	0.805998316451642
chr10	31498545	-0.76416087343369	-0.813507420847451	-0.866372998700951	-0.838783127221095
chr10	31498551	-0.742208905406655	-0.818687167433539	-0.846109585053846	-0.876587572636656
chr10	31507151	-0.871634587714911	-0.88807941100659	-0.972919631814472	-0.57487227906894
chr10	31598145	-0.737513823996194	-0.902883975441509	-0.861963317072507	-0.798592050700734
chr10	31608469	0.0441713201003408	1.00271068554215	0.596676643910714	1.03993790252116
chr10	31737927	-1	-0.943693786017692	-0.996868016768315	-0.964760053847793
chr10	31883522	-0.622161881164988	-0.720737745230677	-0.671714605616456	-0.48447747371389
chr10	31892650	2.10975548408161	2.03888016094008	1.6918994573222	1.47327354571121
chr10	31906829	-0.0574311688893113	-0.231306695192844	-0.760865627769462	-0.676909952527769
chr10	31922346	-0.744233908989856	-0.684687694397761	-0.898973711646825	-0.642783171095492
chr10	32008311	-0.963202980726236	-0.960275193256286	-0.971088725549808	-0.824868423384858
chr10	32035102	-0.457333705425466	-0.523785844428024	-0.66619802693066	-0.677962637196131
chr10	32048707	-0.156500378596744	0.963897988857496	0.181685146134332	-0.586329552400647
chr10	32054845	-0.635579462111646	-0.774914704103008	-0.87104608377412	-0.517226772608236
chr10	32217383	-0.291469420335974	0.705205240310442	0.191981168214424	0.803769309651386
chr10	32217463	-0.185967682952075	0.909190503456531	0.265956053496678	0.567928823463684
chr10	32217466	-0.188674195032075	0.914222850171534	0.340397130221788	0.601289799000271
chr10	32217469	-0.186434603533571	0.890061004151203	0.387675251252071	0.677124911211477
chr10	32274716	-0.719817741256127	-0.915737472133521	-0.97648434056112	-1.02557905673144
chr10	32321304	-0.683996048364976	-0.688408505263514	-0.545912477216491	-0.836444101717692
chr10	32346093	-0.374984212820306	-0.592379236675094	-0.407532138268197	-0.278908321047317
chr10	32376220	-0.967686701832859	-0.925272994577272	-0.894704984407372	-0.863111759178386
chr10	32404617	-0.968044274029026	-0.843803353952263	-1	-0.910158814735008
chr10	32420782	-0.706097528697744	-0.855830524272529	-0.815792797524699	-0.740599645341149
chr10	32436215	-0.843672658063461	-0.768766202313526	-0.717081969552278	-0.833013142432051
chr10	32436221	-0.844218474343524	-0.771178130056445	-0.827920962166191	-0.819104981628655
chr10	32437944	0.476379078756681	0.763462144235464	-0.483497820077365	-0.570876551577263
chr10	32486869	-0.935754764496457	-0.929750184911647	-0.951813699679221	-0.961681191013918
chr10	32572151	-0.880569657770304	-0.755199558944387	-0.932347136657432	-0.718425349562708
chr10	32578340	-0.978190307355506	-0.931035054247918	-0.833289539557653	-0.879351673249054
chr10	32589315	-1	-0.975355898802664	-1	-0.82110849700945
chr10	32635620	0.787429221196331	1.13554167567382	1.10865160651119	0.661633339528743
chr10	32635623	0.7127994929387	1.06903118070721	1.0430419766353	0.619912838549031
chr10	32636546	0.0933003092345678	0.652677297544406	0.370350827631641	0.856223330527247
chr10	32667769	0.53233632402055	0.85826197598055	1.17979264813436	1.43360396673559
chr10	32667775	0.497014045079704	0.823963438033274	1.17218435919831	1.23613838642895
chr10	32668319	-0.412120681261212	-0.496625486568558	0.00526210374238062	0.512353747921289
chr10	32668325	-0.410173577731005	-0.427943729957313	-0.190958361244278	0.713473592528357
chr10	32797067	-0.754802827592439	-0.893982840885837	-0.679677076022732	-0.0870518640433565
chr10	32835910	-0.769015770103846	-0.915295522912051	-0.933404243088176	-0.892443990705768
chr10	32870335	-0.739964614745187	-0.889980951317808	-0.870417567482974	-0.718153535970405
chr10	32887138	-0.950330167779205	-0.926241712366058	-0.95596939742857	-0.920812344693842
chr10	32931283	-0.826439021609197	-0.978679521050505	-0.973727654323137	-0.994640688737967
chr10	32942295	-0.266120194797755	-0.854724056814154	-0.702997336368644	-0.782153951111545
chr10	33246482	-0.490672936594896	0.304882831233056	-0.0240594933925491	0.686545152784685
chr10	33246924	-0.326067216203909	0.684222771298294	0.853250537813012	1.01261593128513
chr10	33246930	-0.34049370448477	0.733166622474408	0.889685223667455	1.07730678753497
chr10	33246936	-0.278126823540619	0.821785341569626	0.873434417997552	1.18686276469835
chr10	33246942	-0.203927632252277	0.848847107107776	0.888241851546458	1.07290945014362
chr10	33246948	-0.274911852946672	0.892613400240348	0.910657903825712	1.24811442034451
chr10	33247269	0.180390261591552	1.00101546811123	1.28728344312118	1.68349552850103
chr10	33283514	-0.838447697043681	-0.944282162847307	-0.972041569928543	-1.02851373476406
chr10	33302496	-0.971592945986334	-0.980280482284474	-1	-1.01429709421681
chr10	33308917	-0.928737798260586	-0.96240903291575	-1	-0.986697646162034
chr10	33338430	-0.965659645744027	-0.912451855798939	-0.987603285227666	-0.986870753756404
chr10	33368949	-0.892362517191498	-0.858617923729871	-0.784529582808651	-1.05395696433888
chr10	33407798	-0.781076276902054	-0.9186338273351	-0.683113426378871	-0.617754461302509
chr10	33416888	-0.741620160526504	-0.797170521289821	-0.929487033665936	-0.780594817124475
chr10	33540869	-0.646395659324095	-0.85452734893536	-0.932205276227332	-0.834109301395002
chr10	33556509	-0.723297758725004	-0.598945839572334	-0.700102888095559	-0.815992624894129
chr10	33757237	-1	-0.984492651438987	-0.992713514375293	-0.985503720461467
chr10	33805364	-1	-1	-0.907500587016576	-0.998283988796227
chr10	33992903	-0.684374911648806	-0.719248613353823	-0.824768838508442	-0.857882875415021
chr10	34025443	-0.898994146160281	-0.950480132182004	-0.986113616586606	-0.875037724954208
chr10	34100000	-0.547072972030903	-0.876087144172527	-0.734970932561891	-0.72379522370294
chr10	34158198	-0.85116837951855	-0.938388858270488	-0.912094131655441	-0.955235089228857
chr10	34324639	-0.970681299362261	-0.887822504176738	-0.886337074715593	-0.933551701501407
chr10	34413716	-0.746175515250833	-0.826751514148921	-0.709548091099924	-0.789445372888336
chr10	34614454	-0.748210501394104	-0.672454196741643	-0.647799876985423	-0.807468040356169
chr10	34630143	-0.850520887142845	-0.742838092685083	-0.7104501391418	-0.800723784330024
chr10	34844676	-0.756816695176837	-0.698331859618845	-0.819914777540169	-0.833775674220566
chr10	34858587	-0.971734377438619	-0.938266451608972	-1.00981378702336	-0.975306152492898
chr10	34912583	-0.74193961773584	-0.937886648087441	-0.888273957206973	-0.850508929604751
chr10	34984489	-0.832782336927157	-0.747449726151633	-0.90679386046398	-0.857035163107594
chr10	35005671	-0.887683594522056	-0.972488508996864	-0.890950642505493	-0.958717555116904
chr10	35029493	-0.63042284879916	-0.623585239642505	-0.793090578459946	-0.672339055249059
chr10	35029508	-0.648721066143917	-0.61389720572988	-0.563263711165234	-0.401568932584612
chr10	35103280	-0.17376804974142	0.0801204757706443	-0.54490490754404	-0.51518380099571
chr10	35103760	-0.361013457424485	0.273326428285394	-0.131055575805463	-0.0410127687635378
chr10	35103766	-0.348865181280309	0.236773049283305	-0.153487129735402	0.233715480415718
chr10	35116842	-0.70396388010601	-0.794224411061301	-0.683495111156392	-0.591441439458623
chr10	35116848	-0.714828687654091	-0.799975271799827	-0.502607758095735	-0.649761226368444
chr10	35135013	-0.972581753092344	-0.75931615927174	-0.633377826258036	-0.473459949114629
chr10	35142477	-0.958624456849417	-0.779757983521404	-0.904845932050434	-0.841281399360515
chr10	35142489	-0.953821860879602	-0.787456406088494	-0.833176977064994	-0.59457907465318
chr10	35151706	-0.811754208398207	-0.890338450257919	-0.962822414410251	-0.868966937902793
chr10	35200226	-0.663183131081549	-0.851268220124495	-0.901223363981545	-0.846680507143637
chr10	35218189	-0.753972577835001	-0.81967088789669	-0.951127795095726	-0.861444871141416
chr10	35265299	-0.961227951419665	-0.950459711029352	-0.948417826180927	-0.965459476558191
chr10	35415639	1.64551706043563	1.5472097216096	2.01352028820323	1.95205026562339
chr10	35415687	1.67870608782727	1.64475526122072	1.98762328982366	1.91886027614351
chr10	35415723	1.73164562541061	1.71882429529556	2.00475969175795	1.95299286646398
chr10	35480739	-0.807788580458104	-0.840977000706917	-0.283779622118541	0.128251215135282
chr10	35584445	-1	-0.889618919457788	-0.978952826787922	-0.970637075997294
chr10	35623983	-0.721673379668671	-0.743285003759289	-0.583657613566267	-0.348052404224565
chr10	35625772	-0.023962446702115	0.885567105160128	0.41434171873366	0.789636890345366
chr10	35625775	-0.0369654059098574	0.849999710194483	0.500045549411403	0.845973217204752
chr10	35625778	-0.08737591520715	0.869614222545165	0.52312990981503	0.733902249075243
chr10	35625781	-0.0317623125458092	0.849454772169185	0.380282811963354	0.760705717615286
chr10	35625804	-0.0564473010649567	0.832107687008774	0.223841264343764	0.618188636299622
chr10	35625807	-0.0932950468290257	0.819379491768738	0.259032973454848	0.424154287442015
chr10	35625846	-0.0140913185551241	0.749311298878441	0.587628424746377	0.969369111779977
chr10	35625886	-0.122554932883654	0.731669367025291	0.51014906942241	0.678711758789582
chr10	35626160	-0.345777531876328	0.481346291928922	0.347789866586987	0.112839299020786
chr10	35680753	-0.840104159155347	-0.905325625718674	0.724050615626694	1.2287587141897
chr10	35681901	-0.914633861239869	-0.814564737604989	-0.795377243639426	-0.493507051298751
chr10	35683903	-0.744021007522064	-0.831772281570702	-0.833053283499163	-0.586160124549352
chr10	35707248	-0.421112204616259	-0.67681850537473	-0.456273458818	0.10051051406815
chr10	35720284	-0.716864340085425	-0.888778277755943	-0.653262877967179	-0.627801372050116
chr10	35720290	-0.708359201055124	-0.882866560465708	-0.531639357101555	-0.593731918689733
chr10	35720296	-0.668695975499949	-0.856299621949505	-0.563184153465571	-0.618799131549765
chr10	35753639	-0.640706016308638	-0.759887383047791	-0.691432382291401	-0.372944771761972
chr10	35754208	-0.753959165831778	-0.791290034711237	-0.836732603667586	-0.728297586397863
chr10	35797844	-0.725553831417803	-0.797406298592965	-0.776265802182668	-0.792717155055847
chr10	35808486	-0.855896958096708	-0.900193456853921	-0.676934672940898	-0.841744894779561
chr10	35873944	-0.790715505358619	-0.822241895525439	-0.799635072180657	-0.780694118955208
chr10	35879773	-0.839927560226713	-0.966036901771157	-0.959689260242629	-0.961223628194058
chr10	35916944	-0.928085315933352	-0.874586471931806	-0.829419794484598	-0.669084749821849
chr10	35928370	-0.689550693700409	-0.664633920974142	-0.783998388700248	-0.592888723537859
chr10	35928388	-0.61949625360733	-0.663225363140692	-0.790569761391261	-0.843663121881655
chr10	35928406	-0.617791458455976	-0.632636551641219	-0.791312256018568	-0.934728069790737
chr10	35928409	-0.611666677389986	-0.654821634234025	-0.749577096465746	-0.7116093613018
chr10	35929711	0.637648441091976	0.797594064677322	0.60739664004754	0.812418648231453
chr10	35929714	0.640031540818623	0.783610234544443	0.61540027760984	0.90164798009755
chr10	35929750	0.761866971984623	0.833376883774238	0.4501879062818	0.639529411262675
chr10	35930917	0.830200620754996	0.599853880422021	0.841309487831983	0.0706943594161349
chr10	35930920	0.849026544686141	0.548405805833235	0.878302583664582	0.263391764812298
chr10	35931160	1.32587234441253	1.11082646163809	1.48572849536801	1.26399902930382
chr10	35931268	1.43740445297146	1.23588915391258	1.74612438922527	1.83590774916535
chr10	35931877	-0.0316167959932934	-0.0794607574500118	-0.26171279819689	-0.774955185527953
chr10	35932583	0.06132113455218	-0.435754646936049	-0.484293368079116	-0.440099819321155
chr10	35956633	-0.947416102483097	-0.891141342504187	-0.726383567067214	-0.606969140911291
chr10	35993166	-0.644052168127329	-0.857412526052814	-0.922751753857908	-0.718808972144862
chr10	35998351	-0.740212532956803	-0.877977643171446	-0.956646435525308	-0.630956990901118
chr10	36009025	-0.75889514860525	-0.889116485843613	-0.890913901174612	-0.945501530614245
chr10	36054368	-0.710252472814976	-0.751507423067327	-0.699534839142697	-0.624001931443629
chr10	36054381	-0.724293854274991	-0.756703626866873	-0.546944158648541	-0.343070181246303
chr10	36110529	-0.619088925307255	-0.616391116042037	-0.984153194547747	-0.966878754173594
chr10	36147957	-0.968495402698632	-1	-1	-1.01866818290482
chr10	36186900	-0.86709744571119	-0.67576647771714	-0.938624827608896	-0.77591805912603
chr10	36196684	-0.687943690463134	-0.536800589987434	-0.861069467483952	-0.65781448992734
chr10	36245709	-0.810616579903674	-0.877754526747673	-0.896781232756946	-0.892024188718734
chr10	36259874	-0.654375339597067	-0.764429163116462	-0.833650231890264	-0.825188833859074
chr10	36270637	-1	-0.931348914194612	-0.987249502490319	-0.993041873898127
chr10	36288273	-1	-0.836539410623943	-0.886850997290264	-0.833781485507645
chr10	36288276	-1	-0.837528977503089	-0.784513338699958	-0.651347082324088
chr10	36297186	-0.95804708034422	-0.961129125681322	-0.989767849618016	-0.99284119536279
chr10	36315372	-0.921544743149026	-0.783383538805033	-0.776854110251037	-0.806560157218727
chr10	36374134	-0.700088372098174	-0.791188175967746	-0.861657763489092	-0.670134399429842
chr10	36481477	-0.854491337141345	-0.90256390323327	-0.930218192940477	-0.780982819777324
chr10	36481483	-0.841612747010749	-0.895627274295042	-0.955909380420175	-0.832649684332654
chr10	36503361	-0.935979573337443	-0.861626345671869	-0.800217674951101	-0.745804244981465
chr10	36589061	-0.965419929691083	-0.949407759925105	-0.98006743420779	-0.984917963124658
chr10	36602784	-0.939214956646434	-0.941562904747031	-0.978963130333666	-0.663510585218366
chr10	36718251	-0.821184833139769	-0.888844088844483	-0.942730850914471	-0.820677088818816
chr10	36861546	-1	-0.924989139714367	-0.967845830285829	-0.955965068339973
chr10	36925022	-0.945739486366359	-0.92791990147888	-0.936013145768796	-0.994375841043861
chr10	37032246	-1	-0.825668459948559	-0.959586058943777	-0.924058130525054
chr10	37162351	-0.698033444257325	-0.842817594522642	-0.933561266986618	-0.783558570388376
chr10	37174553	-0.821402548282263	-0.886540394575083	-0.938194563919524	-0.961662961417426
chr10	37187561	-0.884223487291123	-0.949426372732819	-0.985588491323357	-0.973690979343198
chr10	37202671	-0.882804314190486	-0.899622354478404	-0.962261991645709	-1.00187327284161
chr10	37203186	-0.953630815620043	-0.898134671028112	-0.991782311869978	-0.862906454622547
chr10	37238669	-0.929337152960345	-0.927389612775575	-0.985526488415739	-0.99265234901962
chr10	37248045	-0.931900060094001	-0.918192566167092	-0.944230224603171	-0.984205225737705
chr10	37333393	-1	-0.975490413170078	-0.938879824394749	-1.00799677025192
chr10	37366847	-0.763161262158743	-0.712263616528943	-0.99453071070615	-0.727584693301792
chr10	37500208	-1	-1	-1.00449647556467	-0.972446518404024
chr10	37621177	-0.849636734589304	-0.937995315312952	-1.00773864263586	-0.86608373716233
chr10	37687777	-0.840283140461382	-0.893280835697406	-0.938567979522513	-0.668289043339962
chr10	37732581	-0.927207375165601	-0.755530910944087	-0.846069528351583	-0.990276942966131
chr10	37732584	-0.928345961016402	-0.781958854125313	-0.862812451419758	-0.989160913681167
chr10	37732587	-0.922671684489239	-0.776765820856307	-0.89932774541195	-0.965668907064092
chr10	37732590	-0.927921446570247	-0.787418883324672	-0.927552544202278	-0.968590345907477
chr10	37766345	-0.679294221459342	-0.884045104108563	-0.941791633649509	-0.925148948818447
chr10	37839055	-0.651058351472784	-0.81062166919829	-0.951367963668093	-0.872547493543326
chr10	37950021	-0.609060275703083	-0.763213092278192	-0.872658247276521	-0.849638551597404
chr10	37970991	-0.690022864591611	-0.622613205914422	-0.802382661265714	-0.849745051319963
chr10	38001949	-0.686350993021646	-0.535234110913336	-0.885921610022926	-0.766234826862142
chr10	38065710	-0.570550075336295	-0.77450361156299	-0.851203722765602	-0.939077386342304
chr10	38069688	-0.651374140513967	-0.598152373757368	-0.824988439911284	-0.664675880645918
chr10	38146534	1.35380841856047	1.83321935983967	1.62443516382379	1.7111750827072
chr10	38197028	-0.852580896353147	-0.858459008076623	-0.922887933511897	-0.976295586811603
chr10	38202276	-0.969026852258158	-0.91120402519664	-0.983961827986007	-0.904659509361477
chr10	38336105	-0.969577243085447	-0.762452679353062	-0.864786140357079	-0.866883252187909
chr10	38382441	-0.851780216251097	-0.797183826114343	-0.935333733215512	-0.94614785280059
chr10	38562257	-0.88887113217216	-0.824896404104683	-0.960370217375401	-0.809001076810207
chr10	38578772	-0.776612322606635	-0.829360429058167	-0.817220410592703	-0.90033871954348
chr10	38587239	-0.872425757852489	-0.898606794052053	-0.975786648421537	-0.923241604728922
chr10	38587242	-0.878791820818347	-0.903155806426144	-0.987884570426908	-0.960291713253047
chr10	38636315	-0.534644645799165	-0.783947312280966	-0.893706372545278	-0.941050832461753
chr10	38698580	-1	-0.815349200509966	-0.965282039138096	-0.983406921304795
chr10	38698943	-1	-0.955123051029201	-0.986586699257781	-1.02508854489538
chr10	38713703	-1	-1	-1	-0.993092810813302
chr10	38738213	-0.77884838947072	-0.695136126763414	-0.742950556171001	-0.720068725628387
chr10	38738261	-0.773597833224715	-0.652375455102739	-0.840841476729972	-0.442774901099774
chr10	38738308	-0.867801226370277	-0.708635882263967	-0.814800634646739	-0.791859241475133
chr10	38738405	-0.968206761247261	-0.694646728339186	-0.842637969362738	-0.91154084831378
chr10	38738453	-0.964751931075701	-0.762191477778939	-0.886796164293657	-0.799304547601367
chr10	38738502	-0.965633335805388	-0.729993128445603	-0.896881268464928	-0.85095088702497
chr10	38738649	-0.945698169653658	-0.844318207222332	-0.932839352098463	-0.785014319665765
chr10	38738747	-0.944264525830668	-0.804260653014226	-0.913689203225698	-1.01304082370669
chr10	38738796	-0.929711525941266	-0.798398783741916	-0.920842594269409	-0.993190110552178
chr10	38738845	-0.965633335805388	-0.879344000419856	-0.945630124178361	-1.02549823163218
chr10	38738894	-0.974361382866394	-0.819930926664001	-0.867385661359738	-0.99318023132096
chr10	38738943	-0.974133880404879	-0.863682941538608	-0.95353442713625	-0.673814211405711
chr10	38738992	-0.968890474966738	-0.879054405372301	-0.945631800392989	-0.956227735380214
chr10	38739041	-0.962007370637278	-0.89571935466676	-0.924166211908617	-0.89955676902484
chr10	38739090	-0.975034999088344	-0.862966765801637	-0.962001625447565	-0.935288135551285
chr10	38739286	-0.966397167312391	-0.84167609681048	-0.909407726492669	-0.913538233089025
chr10	38739335	-0.961330094026414	-0.827757441594816	-0.820446324078075	-0.735614165078905
chr10	38739431	-0.912669048742623	-0.813752358591684	-0.8631008153065	-0.960335252586895
chr10	38739480	-0.907674421156589	-0.87181959859142	-0.890337258011395	-0.911262620249842
chr10	38739529	-0.910100243574236	-0.830089494615955	-0.927858677672669	-0.870307578735945
chr10	38743450	-0.862299519507233	-0.883556478615149	-0.926644476316097	-0.681775208034049
chr10	38744765	-0.853174917494789	-0.922837684262193	-0.909598938237033	-0.965702004788565
chr10	38893383	-0.800432071348881	-0.649147716394318	-0.736499367919999	-0.700648307699284
chr10	38893464	-0.811222808497522	-0.561073733416152	-0.7868221766684	-0.837477549878396
chr10	38893849	-0.757264044737805	-0.520512792188251	-0.877534516838994	-0.612335752652735
chr10	38893977	-0.774954572746574	-0.54653851373543	-0.914088852022415	-0.944146800396288
chr10	38894000	-0.821429897865117	-0.50170347644585	-0.867923100669456	-0.801259371644039
chr10	38894067	-0.778276033031614	-0.584650041397469	-0.721533035108447	-0.462397251615149
chr10	38894208	-0.77582534839306	-0.623590619457147	-0.891074841544157	-0.804957002178974
chr10	38894273	-0.73797221053676	-0.604165859254914	-0.902805208487405	-0.781561023741989
chr10	38897921	-0.737625423879727	-0.655031345855134	-0.945276950232365	-0.851432731921459
chr10	38898306	-0.847438449734891	-0.789983721217925	-0.854906089306645	-0.890812894723366
chr10	38928763	-0.886023514577192	-0.93689568857674	-0.979432272853162	-0.973015424557323
chr10	39062152	-1	-0.962917151436832	-0.996342421074323	-0.900037378869646
chr10	42668874	-0.900437233857416	-0.884262036981445	-0.963059012827782	-1.01236825047092
chr10	42668880	-0.926888096662671	-0.869380382398699	-0.956068641148766	-0.968523201076191
chr10	42672506	-0.796912211243421	-0.769689014496313	-0.616656578852233	-0.57090424588246
chr10	42672847	-0.702363716221068	-0.554334493125177	-0.609714504577927	-0.768387264569185
chr10	42672980	-0.500087466458139	-0.507322029905552	-0.616865047844567	-0.788881039462235
chr10	42673286	-0.580764390957191	-0.57567376492798	-0.650586300416412	-0.777921038206584
chr10	42673326	-0.588027952088079	-0.571632629602813	-0.690479994739676	-0.870466156779618
chr10	42673349	-0.583116384878026	-0.594799022577037	-0.760906746485983	-0.866712339155062
chr10	42737981	-0.596186616663247	-0.696980925254824	-0.707289957104983	-0.693118495736666
chr10	42738413	-0.659701333012801	-0.804006151520868	-0.710501874107872	-0.883738956352738
chr10	42738677	-0.770130452905317	-0.781856317169702	-0.731523165445732	-0.710587336659561
chr10	42738873	-0.576050726618019	-0.796408819500611	-0.454758481856875	-0.737243889217746
chr10	42738920	-0.603651898867517	-0.86928421703683	-0.657939982669336	-0.747099349443288
chr10	42738944	-0.606022037557246	-0.845809021749344	-0.678127371116109	-0.870690533769233
chr10	42738968	-0.621309198107087	-0.845005255695704	-0.660320444601343	-0.701070061402365
chr10	42739054	-0.657215607777984	-0.886712151235301	-0.613575034325886	-0.459887999642732
chr10	42739127	-0.68700572395138	-0.927025763225636	-0.816260836079304	-0.414559724491995
chr10	42758949	-1	-0.973506675597671	-0.995599528167825	-0.975125233808067
chr10	42769474	-0.917098071026163	-0.98474786454265	-0.819060066462929	-0.827371639716435
chr10	42769480	-0.918081498434747	-0.983176230964363	-0.910929708652283	-0.960590393491416
chr10	42824796	-0.965102044808732	-0.982327608682861	-0.983714284304054	-0.963757125150191
chr10	42878686	-0.971218465469857	-0.958349306965421	-0.972436591915109	-0.903618227954217
chr10	42950269	-0.850255201053014	-0.908649351268403	-0.907229275697965	-0.861915887385599
chr10	42983002	-0.723629218347948	-0.761766952272025	-0.7184696791567	-0.668695229047122
chr10	43010541	-0.922632846828774	-0.982445317792568	-0.93033812033246	-0.759105186288297
chr10	43133984	1.54401355222905	1.87494664753499	1.37449209424918	1.06287017945993
chr10	43146938	-0.88891136099079	-0.873697242811944	-0.935422738924588	-0.685910317437621
chr10	43213704	-0.809862390640252	-0.826378575136174	-0.774482349897331	-0.927956226751644
chr10	43233750	-0.931327005132231	-0.857814965387557	-0.936221574117486	-0.955003239171
chr10	43249258	-0.746268482941971	-0.254303117601233	-0.216497606915507	-0.529923734584749
chr10	43251158	-0.459251556094885	-0.471581673959234	-0.287330935920064	0.0173104318834803
chr10	43251164	-0.402381303479336	-0.459765586108637	-0.234400843445172	0.262677127629065
chr10	43254285	-0.817163875472394	-0.917189873578481	-0.672212151181182	-0.18674100530281
chr10	43264047	-0.674912204697118	-0.75538572769135	-0.3545581247191	-0.527359611942136
chr10	43270183	-0.844601296521422	-0.824312307197041	-0.956297862141419	-0.468603912235007
chr10	43331672	-0.716007801212655	-0.745800977691558	-0.591077851387007	-0.566677813276205
chr10	43340418	-0.882945709024186	-0.863168682158865	-0.820703154822697	-0.78925992231723
chr10	43358242	-0.925133189832901	-0.926645198704828	-0.822624903205557	-0.44131339540402
chr10	43366807	0.0796714183673754	0.113745963916949	-0.411614702021629	-0.452005927912382
chr10	43370312	-0.437665196647045	-0.632648822923748	-0.808820090837835	-0.148994948999059
chr10	43426174	-0.787768247313412	-0.687949713556911	-0.747918981483039	-0.623728313199784
chr10	43431577	-0.724487423650131	-0.687811981505837	-0.641632502067462	-0.159581690405877
chr10	43436388	-0.934339292503821	-0.684360765887791	-0.750948643254852	-0.831970494678462
chr10	43446193	-0.579487769127974	-0.799511192738749	-0.695896319095468	-0.869097610481916
chr10	43453906	-0.618316596855421	-0.513061521568361	-0.584440227874451	-0.376667482701865
chr10	43462329	-0.888546225912591	-0.928583526034778	-0.914336615543978	-0.885121578371065
chr10	43475682	-0.795292545093361	-0.447602899802922	-0.757352828058971	-0.623640153530798
chr10	43484657	-0.316548695395842	-0.0549672898317186	0.342002931716476	0.323509729772698
chr10	43484690	-0.352176963783004	-0.0846274980218564	0.1837375643123	0.182300210804265
chr10	43485346	-0.71100031236336	-0.426612153561055	-0.653462198463177	-0.536119309308358
chr10	43520976	-0.497752030401797	-0.61827264933419	-0.817844754537185	-0.814710854125989
chr10	43522229	-0.598432872767273	-0.298171365498174	-0.705854769580329	-0.559496112988821
chr10	43535049	-0.244369555300881	-0.242210488647781	-0.580112663015961	-0.162293233335285
chr10	43544923	-0.543590810350976	-0.68916931424576	-0.78189600069076	-0.793223474664127
chr10	43554239	-0.739852287348317	-0.552735738975509	-0.403802575773699	-0.498277394452272
chr10	43560175	-0.439707366797891	-0.399598143525974	-0.544338186309602	-0.48165926511068
chr10	43564005	-0.446275585828088	-0.682881824756119	-0.444541461126965	-0.570976591558022
chr10	43569132	-0.326455318927435	-0.32771974476301	-0.427138539652853	-0.797150164857076
chr10	43572452	0.237838724192032	0.229934552365577	1.23227034737889	1.19371828949971
chr10	43595144	-0.913981951247172	-0.79175934095245	-0.691763157396971	-0.609133053942755
chr10	43595152	-0.905997310226576	-0.739894630824686	-0.585838718716538	-0.399952684302845
chr10	43615258	-0.643635631354042	-0.494268591370656	-0.786902889755616	-0.687478494018746
chr10	43615279	-0.630365770498866	-0.463853671694853	-0.735014890914077	-0.591859789334669
chr10	43617726	-0.236412382484004	-0.0867578915911182	-0.275980925558332	-0.250300941003052
chr10	43633260	0.108179458286681	0.611629107618514	0.685261288633986	0.558659318967361
chr10	43691463	-0.719424353377211	-0.594925246116183	-0.682544394341615	-0.846231065947518
chr10	43693085	-0.617315637768422	-0.535759250508585	-0.660669926502226	-0.541501671078113
chr10	43694293	-0.5554899231844	-0.584615075167959	-0.766024813647425	-0.515067945329766
chr10	43696902	-0.80741968703729	-0.466688528511548	-0.720551979213881	-0.715265833559944
chr10	43698084	0.57945636346539	0.958175384617349	1.58015783768128	1.58882365747181
chr10	43698706	-0.107985163545376	0.402896165155611	1.36098860950795	1.45725384360866
chr10	43701291	-0.609998049331686	-0.450738967962555	-0.806596811640266	-0.471519334987926
chr10	43701473	-0.63229155613727	-0.546479611638345	-0.795729614875322	-0.658633459501225
chr10	43704436	-0.734916529005983	-0.672882128461307	-0.724700656353847	-0.38489427830001
chr10	43707176	-0.601488361883997	-0.344489474888612	-0.466218459307601	-0.0257102944775354
chr10	43724691	-0.822775493278488	-0.609259417022224	-0.654680475320619	-0.753241249097579
chr10	43725825	-0.728838335603693	-0.65843469507517	-0.78810643167609	-0.67862832527573
chr10	43726193	-0.66788127463314	-0.688405343958334	-0.558373446179108	-0.431493745694155
chr10	43749971	-0.341706859472839	-0.133394672536798	-0.200970095566708	-0.173452739056554
chr10	43750902	-0.507915004526949	-0.185435371442215	-0.521925055463826	-0.272451353428216
chr10	43756100	-0.20852372772773	-0.524221380473615	-0.384353498604566	-0.250011104111997
chr10	43756543	-0.161643232180893	-0.525467932046053	-0.529189954576255	0.355356829876744
chr10	43756557	-0.203510421791598	-0.452430125276846	-0.628569896888144	0.352933269189773
chr10	43760581	-0.355699519685766	-0.447002735663763	-0.637433535258337	-0.0750730223234534
chr10	43760584	-0.390472332832442	-0.444643304256978	-0.705284903168812	-0.248072300852817
chr10	43760587	-0.398482988754784	-0.340161767085693	-0.625845049187093	-0.227546015070026
chr10	43761619	0.08452253909129	-0.387234577518425	-0.212262505389698	-0.157040070733249
chr10	43761912	-0.353951592928366	-0.504114394983914	-0.804302707725187	-0.627025627477479
chr10	43762416	-0.542823167209947	-0.396609080648305	-0.540275626909211	-0.646127132990114
chr10	43771213	-0.88166906920228	-0.864362671660142	-0.918215656937374	-0.801268439033538
chr10	43787221	-0.93495117182489	-0.903265845299524	-0.951839463476343	-0.863587887200935
chr10	43790127	-0.852490265306907	-0.273347326012346	-0.419740064427241	-0.235975636822071
chr10	43790154	-0.847266067094945	-0.256670627508945	-0.535605260835371	-0.370382719598475
chr10	43790214	-0.841581764445497	-0.397232697477216	-0.445648106237769	-0.330432796096444
chr10	43790273	-0.826166167443176	-0.418546432829159	-0.418830370208734	-0.461380750920457
chr10	43791141	-0.772327469159637	-0.717244297352117	-0.49260214971716	-0.507179356939679
chr10	43800497	-0.135662371682755	0.204467813355585	-0.229426067232122	-0.152808103836931
chr10	43800503	-0.168428962561775	0.176046912665646	-0.226532759035793	-0.325759267407896
chr10	43800509	-0.167268067572938	0.212829362625824	-0.245988207207743	-0.0729826430147762
chr10	43800515	-0.148059360005053	0.152278575390542	-0.204429086531264	0.164006017333191
chr10	43828225	-0.435478840004332	-0.65759787962163	-0.444271372623355	-0.525502716540896
chr10	43846864	-0.711053042078876	-0.839449759665806	-0.656619308645236	-0.620836245319933
chr10	43857808	1.13859131552021	1.62944866671973	-0.877524814076737	-0.590819111950869
chr10	43865319	-0.908145604662871	-0.858289955781777	-0.850936415340358	-0.36710716220134
chr10	43869077	-0.821259091543924	-0.922248970212246	-0.51163874907426	-0.268997769921907
chr10	43870101	-0.719168623983074	-0.701239838865225	-0.362974687127261	-0.249169296439881
chr10	43871771	-0.569138904727556	-0.595401446321386	-0.727017026068658	-0.488688015408303
chr10	43899571	-0.855324572010554	-0.893862909711805	-0.942498750901682	-0.616157224472965
chr10	43902676	-0.361677576039365	0.608050889687257	0.475572533265838	0.679562238659255
chr10	43904521	0.586402822447426	1.6441724239021	1.51541975598083	1.21050308003231
chr10	43908462	-0.838535236454842	-0.97594170366564	-0.975358938245434	-0.95782405586387
chr10	43918083	-1	-1	-0.958677554047576	-1.01096239829801
chr10	43921761	-0.858118400612871	-0.948796723933811	-0.952401321695737	-0.949545565277683
chr10	43932293	1.33164328622702	1.78997855915081	1.8889585426142	1.96061289436811
chr10	44028642	-0.780526910969633	-0.919934105110128	-0.933283319798625	-0.954513086556845
chr10	44143921	0.743308808557561	0.977764490361876	0.961589729760937	1.11786156469878
chr10	44143927	0.747566255588255	0.99587383572241	0.992274032110894	1.09622477342649
chr10	44167053	1.18584323605885	0.74791107530117	0.650089031284882	0.0703288454380907
chr10	44174210	-0.410418641264671	-0.656731159807552	-0.70522407753195	-0.553614956954398
chr10	44299572	-0.709261840005406	-0.606119486662436	-0.8112860511698	-0.798196765290823
chr10	44314222	-0.34632222563012	-0.451901359160247	-0.704369151864493	-0.831923762184904
chr10	44316442	-0.399772962060532	-0.648008860221619	-0.581670388751597	-0.565384059319827
chr10	44397636	-0.459847700117762	-0.63319347208505	-0.704751177033153	-0.760560159051857
chr10	44440951	-0.72732572719517	-0.747670404721416	-0.792103442630641	-0.0342612104694738
chr10	44482057	-0.590414369323437	-0.79865968062141	-0.711516780102012	-0.770509014414217
chr10	44488203	-0.954807778936371	-0.905858829415692	-0.963285736066532	-0.936928224101997
chr10	44490000	-0.9393596073068	-0.910280388725216	-0.809428171236896	-0.824509333969927
chr10	44490003	-0.931751291611372	-0.907325470162402	-0.769862177375786	-0.858035606399633
chr10	44501288	-0.734015189785053	-0.689038402301421	-0.621437082552234	-0.229796046844105
chr10	44504235	-0.398166128283397	0.0440181774967997	-0.800918465460451	-0.872563055415025
chr10	44510449	-0.563472932754103	-0.713651465577049	-0.5972794654161	-0.387801603331545
chr10	44552996	-0.735679178174339	-0.65386218272307	-0.692267101899217	-0.530077995882929
chr10	44780248	-0.793743309003632	-0.803473611820186	-0.700110467880854	-0.541583630435516
chr10	44788271	-0.763996497060486	-0.345642299805413	-0.49447661478626	-0.0469096562711067
chr10	44805476	-0.538873002566268	-0.654888500601475	-0.519709851054242	-0.484929288133456
chr10	44831326	-0.648388678248689	-0.512536001613817	-0.77116065958126	-0.859080532864459
chr10	44873989	-0.334440924362168	-0.846705224259208	-0.682820234522439	-0.764546432218464
chr10	44876828	-0.548324263545179	-0.564408857753847	-0.609689046816727	-0.718943385201692
chr10	44877993	-0.307411752733298	-0.515009825607264	-0.394303575216993	-0.081878415906226
chr10	44880271	0.173228164618032	0.366022667786009	-0.444804640657003	-0.451612332250158
chr10	44880698	-0.0315464580572052	0.18313854808167	-0.600550369070252	-0.40307492830191
chr10	44954626	-0.589068002536683	-0.607261700229223	-0.88885776097133	-0.76289781770108
chr10	44958410	-0.455576789393934	-0.710088319098573	-0.677882653296548	-0.363069267167871
chr10	45018420	-0.922933155441522	-0.980182418640898	-0.949199533018828	-0.987496639621973
chr10	45142801	-0.910025274409505	-0.613366236959254	-0.883705918378251	-0.334275984419974
chr10	45144907	-0.776505063079586	-0.802419973863848	-0.837344736930217	-0.195938764392565
chr10	45144913	-0.780188613133046	-0.829136601205306	-0.871261097702224	-0.345634031197905
chr10	45218045	-0.801804817424849	-0.846661646622865	-0.987460883347667	-0.669581233795389
chr10	45249802	-0.846429399903039	-1	-1	-0.938369044944947
chr10	45253129	-0.605790711252138	-0.699119162355099	-0.766735390548525	-0.710157446754996
chr10	45284213	-0.728548612397878	-0.814404045033009	-0.455904316892164	-0.339482997742003
chr10	45292282	-0.612325756391923	-0.825844417960223	-0.91345725726809	-0.702564018136383
chr10	45377758	-0.561005661493784	-0.331661767012924	-0.775129919880914	-0.572575183643575
chr10	45422245	-0.644998787931803	-0.517018429379408	-0.638164726282867	-0.402692765248008
chr10	45455438	-0.072053135634035	0.633337521652939	0.18953489975191	-0.013014424804338
chr10	45463210	-0.820239766192374	-0.416689625352135	-0.672517260666725	-0.414297889553217
chr10	45470880	-0.471258117114774	0.123022656457425	0.00978764065954801	-0.507313824807585
chr10	45470886	-0.596577979999743	0.10915860386786	-0.0226081710035716	-0.178496241789068
chr10	45470911	-0.653318304298246	-0.0634475453092423	-0.401832641434122	-0.239403086063791
chr10	45470917	-0.673423505086247	-0.0963153989308085	-0.328537999180301	0.0674799432454807
chr10	45470989	-0.69030279587965	-0.128030145995064	-0.301887549986988	0.190884000115681
chr10	45471034	-0.683140758711521	-0.109966619583557	-0.336936202306458	0.363953367848836
chr10	45501924	-0.785210615992993	-0.862992509568666	-0.731916287957983	-0.597711519998682
chr10	45510203	-0.963590780927228	-0.929161477166002	-1	-0.945241888968013
chr10	45563165	-0.965999503333814	-0.986803867108013	-0.945362964856116	-0.950333309529991
chr10	45607530	-0.911053835041814	-0.951547742780505	-0.954122389177951	-0.893551570398868
chr10	45624370	-0.870678839509786	-0.942671339147582	-0.907267449669396	-0.823751281079647
chr10	45637936	-0.795059408186369	-0.935279497483606	-0.879239151459295	-0.968321367643402
chr10	45693510	-0.840312990981431	-0.72593074693653	-0.492127696762031	-0.631180179320077
chr10	45693819	-0.628485998718601	-0.832994023097014	-0.713489469635889	-0.714544511750739
chr10	45848132	-0.342811182055633	-0.228632512750181	-0.323820637885174	-0.222103603725824
chr10	45902713	-0.966237225745031	-0.862469882830749	-0.957897841437167	-0.662913314167195
chr10	45921471	-0.781253221514877	-0.640059674320561	-0.58104274394429	-0.52900895490346
chr10	45923488	-0.662066885336284	-0.791354245768338	-0.416616140933718	-0.557751376720651
chr10	45935535	-0.412827400430427	-0.511575598086391	-0.522784120610072	-0.381633998669692
chr10	45939236	-0.745644386235024	-0.709138928885228	-0.562852268901207	-0.509030800469714
chr10	45939326	-0.804931968575268	-0.675854850802394	-0.665750541531333	-0.755903304903931
chr10	45967599	-0.685017155077845	-0.816069066240826	-0.656678842982727	-0.100330381324469
chr10	45995103	-0.939690193989966	-0.904305787966719	-0.965097735472156	-0.952446650804799
chr10	46068372	-0.889837882991602	-0.863123228314852	-0.822752521802765	-0.883064704612215
chr10	46068423	-0.892462974345475	-0.843536643574933	-0.805944014179483	-0.882756463736921
chr10	46090040	0.526070380681675	1.1715340026845	1.12982479798931	1.09091572763874
chr10	46096513	-0.869768466741572	-0.923034343242344	-0.989015837570092	-0.945767320123407
chr10	46187172	-1	-1	-1	-1
chr10	46318979	-1	-1	-1	-1
chr10	46382435	-1	-1	-1	-1
chr10	46389422	-1	-1	-1	-1
chr10	46398652	-1	-1	-1	-1
chr10	46399054	-1	-1	-1	-1
chr10	46505153	-0.802547577968081	-0.836938229543521	-0.950059537450902	-0.83424230785876
chr10	46513979	-0.781407917059124	-0.887837584614798	-0.815808743047464	-0.760841713432045
chr10	46515302	-0.511767185539168	-0.882747674293736	-0.906174162710521	-0.632140356869257
chr10	46525263	-0.767045601158381	-0.766210197223589	-0.836422176829197	-0.663469496728488
chr10	46535454	-0.88969908911099	-0.869131803761906	-0.722934744629212	-0.665748440437992
chr10	46559273	-0.702419793073173	-0.633473725148044	-0.529130874423091	-0.35982668446986
chr10	46653507	-1	-0.98597657797491	-0.978145029811778	-0.993097065114516
chr10	46765475	-0.970359865783805	-0.984709150169424	-0.965947197321251	-1.00433173791344
chr10	46773222	-0.96683190730989	-1	-1	-1
chr10	46776810	-1	-1	-1.00751376965719	-1
chr10	46792390	-1	-1	-0.988426495116122	-1.02179494355803
chr10	46792651	-1	-0.97913897155043	-0.994781109253492	-0.863186997815234
chr10	46914028	-0.737970062119451	-0.770719549383413	-0.538653047030433	-0.862744601569643
chr10	46962180	-0.556759026906665	-0.177990182954068	-0.388505024720365	-0.520114285742398
chr10	46962678	0.336137475051119	0.663694810708662	1.470898558118	1.74582886445686
chr10	46971702	-0.553553253067928	-0.357240782352225	-0.246588174818688	0.168293223360539
chr10	46975521	-0.584242253412732	-0.35421887481533	-0.28236313293449	-0.110017118587504
chr10	46993461	-0.504561973638966	-0.456475313921133	-0.51801423737772	0.305322318568
chr10	46998548	0.0919641362740302	-0.308897198369413	0.747730404392489	0.632128739470165
chr10	47008012	-0.354561867808372	-0.286717416772802	0.788882795305887	0.776223885372055
chr10	47008034	-0.446865219792299	-0.224267591097582	0.899572875250558	1.07811421084509
chr10	47025300	-0.743728604968433	-0.430657662830602	-0.212139917949554	-0.206015878239998
chr10	47056444	-0.536041251635611	-0.284154583262705	0.0335050308080605	0.245143247386806
chr10	47084015	-0.628745911720153	-0.510527467326595	-0.450396002761463	0.14093058097453
chr10	47109962	-0.593178551413382	-0.671688956996885	-0.621408025325031	-0.606838426185352
chr10	47130380	-0.481781535086796	-0.276612938391883	-0.41167123003032	-0.0899527286236574
chr10	47151388	-0.755024229581369	-0.811029001319918	-0.496143530233903	-0.761850386825074
chr10	47168494	-1	-1	-0.991239811303336	-1.00858405294147
chr10	47168808	-0.957370004480678	-0.981645528205371	-0.990005611759339	-0.981289240629219
chr10	47178988	-1	-1	-1	-1
chr10	47183722	-1	-1	-1	-0.976888498673123
chr10	47189678	-1	-1	-1	-1
chr10	47246241	-1	-0.974550821461451	-0.994824559330817	-1.00449039490955
chr10	47254022	-1	-1	-1	-0.988496338222014
chr10	47257611	-0.934024449723254	-0.932595862089229	-0.997280512032013	-1.0139504512629
chr10	47273210	-1	-1	-1	-1
chr10	47273471	-1	-1	-1	-1
chr10	47396100	-0.390519421106225	-0.516910055127026	-0.0791446209743579	-0.288654159893644
chr10	47586596	-0.771135344878026	-0.800475879402849	-0.87185040018142	-0.485478510248684
chr10	47593969	-0.834802644958221	-0.795364806541015	-0.811113620997471	-0.539366449657496
chr10	47621172	-0.733620528156599	-0.600013176964473	-0.582520936919138	-0.576011887277901
chr10	47671175	-0.796161210960483	0.0244977897277341	-0.438193716988786	-0.453162748264741
chr10	47678192	-0.77767355999597	-0.645629685318794	-0.283682950647533	0.0836372108029755
chr10	47682779	-0.695278982419049	-0.505668050708978	-0.595651509724276	-0.404028883034355
chr10	47682785	-0.693331368781537	-0.509965230578795	-0.574779756298939	-0.225031772307663
chr10	47682806	-0.69654075954198	-0.489647516791699	-0.499863439356893	-0.322206161260228
chr10	47682812	-0.67274450738609	-0.445911160979943	-0.526089834627547	-0.49996632445188
chr10	47736310	-1	-0.987812003669718	-1	-0.965479885313072
chr10	47736313	-1	-0.977289924213344	-1	-0.97064472893137
chr10	47736316	-1	-0.975807174925129	-1	-1.01259296010444
chr10	47736319	-1	-0.98108698639904	-1	-1.00369725673444
chr10	47736322	-1	-0.975282487176198	-1	-1.03342002348913
chr10	47736325	-1	-0.984225442659134	-1	-1.00362871011887
chr10	47752336	-0.925451541033863	-1	-0.982111620815358	-0.998610307242738
chr10	47756120	-1	-1	-0.980135265861578	-0.974040746167998
chr10	47761693	-0.974921272063458	-1	-0.976345575704523	-0.965113326401539
chr10	47791439	-0.666559573939219	-0.892010283155381	-0.933085166984699	-0.796147541530932
chr10	48127208	-1	-1	-1	-0.996435217171097
chr10	48243672	-1	-0.980541162838321	-0.989408122664761	-1.00553293874157
chr10	48243675	-1	-0.98248110609968	-1.01096346358521	-1.00661058380614
chr10	48243678	-1	-0.983538592170683	-0.969971104456235	-0.988160378734154
chr10	48243681	-1	-0.977191150949722	-0.983307112147457	-1.00931539872357
chr10	48243684	-1	-0.991537270631639	-0.993559667381929	-0.995569798916755
chr10	48243687	-1	-0.985463403309494	-0.998120850904424	-1.003658337021
chr10	48260666	-1	-1	-1	-0.983680290984825
chr10	48264445	-0.968074904427657	-0.985561351989286	-0.996601810995782	-0.989624820284081
chr10	48270021	-0.974921272063458	-1	-0.764212045318695	-0.920874959917943
chr10	48299767	-0.700714068711212	-0.906791668733047	-0.813006564372054	-0.84396735786229
chr10	48305592	-0.822402246825036	-0.868809404313734	-0.84607706527067	-0.963166789170064
chr10	48332059	-0.880293969689149	-0.665793362491668	0.227613154332978	0.840584872215408
chr10	48336214	-0.810876306689862	-0.647729479049797	-0.836924283751673	-0.431559895286842
chr10	48355893	-0.559132227023286	-0.666649488026453	-0.690471917405808	-0.293586318288087
chr10	48409624	-0.705986523501353	-0.644025521536477	-0.937705170859199	-0.92208302819584
chr10	48426804	0.749103638796131	0.610067513691892	-0.271154798023594	0.37625865262
chr10	48429678	-0.730563388720993	-0.621596296487505	-0.566512919151852	0.525800034737602
chr10	48454319	-0.745679435249711	-0.930022621567337	-0.82194725019175	-0.678304113786908
chr10	48454383	-0.819703009012144	-0.918812587923784	-0.871530442418118	-0.901799140298018
chr10	48454415	-0.807265223922108	-0.939887744091757	-0.919951116078481	-0.757682155734816
chr10	48454447	-0.77072027720457	-0.937843132381132	-0.902660559805959	-0.943778923501026
chr10	48454467	-0.806317235026874	-0.96778545916039	-0.954435247796262	-0.863229335023915
chr10	48485372	-0.418668294644642	-0.567030031316603	-0.468388644724196	-0.204482269996312
chr10	48509896	-0.687243684323515	-0.664667586662373	-0.851799648079773	-0.558787760626928
chr10	48546305	-0.483021601757214	-0.643405142740019	-0.592248037469235	-0.452326022742057
chr10	48551113	-0.649640903189722	-0.698979574006614	-0.810316314995731	-0.639515880649294
chr10	48605035	-0.410964545151551	-0.553391610847824	-0.678256786462341	-0.460306206093233
chr10	48692497	-0.815199295047467	-0.7860789818395	-0.771596033620543	-0.736365706565364
chr10	48702647	-0.461167990661608	-0.800496180519949	-0.892632524038563	-0.621545827726974
chr10	48712608	-0.654455377255786	-0.6791483789171	-0.801565464260236	-0.590172077282537
chr10	48722376	-0.915587416210505	-0.811526280876794	-0.697209235155553	-0.632374437981029
chr10	48746171	-0.769213937602624	-0.578888253530508	-0.710124122014188	-0.494883476722109
chr10	48840419	-0.954598587719691	-0.924158383866017	-1	-0.954834784598601
chr10	48955212	-0.970359865783805	-0.95786098587202	-0.958500872574369	-0.989189289940625
chr10	48962957	-0.96683190730989	-1	-1.00584328454065	-1
chr10	48966545	-1	-1	-0.992808358945625	-0.782533441961506
chr10	48982150	-1	-1	-1	-1
chr10	48982411	-1	-1	-0.987689522153468	-0.986489151409149
chr10	49199894	-0.935617277711148	-0.930762608989521	-0.920103290266747	-0.831855993831304
chr10	49205138	-0.97646598661585	-0.969241699493769	-0.965791556459992	-0.859337383431581
chr10	49209859	-1	-0.974367002375648	-0.8073385741087	-0.757595260808729
chr10	49215811	-1	-1	-1	-1
chr10	49360961	-0.957275369265602	-0.979214673055937	-0.961176775919753	-0.954793497453806
chr10	49398342	-0.70047295182599	-0.768594644010861	-0.945536276116258	-0.695305408573574
chr10	49432235	-0.516947463046335	-0.617678710033576	-0.61082838721549	-0.725041983358963
chr10	49478741	-0.705290618184652	-0.730133984727811	-0.742269276740462	-0.641837048065488
chr10	49514600	1.67769730642697	2.1714232843045	2.35865805940208	2.14815696308127
chr10	49514935	0.960913216909596	1.47186262511944	1.38235635578609	1.24841542833771
chr10	49655975	-0.182624038597896	-0.624252083893679	-0.676765698098315	-0.403789722367658
chr10	49657973	-0.403442417133996	-0.46285350857898	-0.564648052589994	0.0493286477927926
chr10	49662869	-0.438560458976919	-0.304554317921528	0.0152361757914463	-0.0915579360164798
chr10	49665215	0.331790566679801	0.2699546636328	0.451010953622126	0.473877510031685
chr10	49687274	-0.617352210035671	-0.536352498596545	-0.478224922088638	0.0496193046386052
chr10	49702836	-0.865519487180605	-0.751407981987074	-0.596561503663379	-0.633729137871713
chr10	49711035	-0.731117267304003	-0.660537974703911	-0.736789843946624	-0.43765362186523
chr10	49721084	-0.627584429041679	-0.756859054521763	-0.780937276526572	-0.466863985310166
chr10	49731854	-0.478862688174158	-0.277102439404377	0.974665637470252	1.10828139564856
chr10	49740373	-0.628542789859756	-0.813619476898607	-0.558399213859266	-0.735246179961932
chr10	49742429	-0.758356802821487	-0.719407856460927	-0.713614454651469	0.357099962642923
chr10	49752399	-0.630534538259514	-0.829198681764582	-0.421748266484217	-0.371184902642262
chr10	49766156	-0.903211482496724	-0.796358482444053	-0.649900009836137	-0.455882219633022
chr10	49776808	-0.757750135773808	-0.507206099027068	-0.521663064059237	-0.359212517262038
chr10	49802924	-0.723189487535704	-0.50943677768583	-0.39267626384614	-0.3264476598581
chr10	49843262	-0.760643427946932	-0.437665557547158	-0.701977119519041	-0.348867580440461
chr10	49863261	-0.883762531942567	-0.779037002916736	-0.520193173171974	-0.114824543148882
chr10	49879980	-0.0815920932230196	0.67595283890073	-0.854219683857947	-0.542611467280173
chr10	49897077	-0.604000419403022	-0.708371965588603	-0.819657812916512	-0.839016759229598
chr10	49995833	-0.867618857905667	-0.899487424481512	-0.891770958478803	-1.0390920044377
chr10	49995836	-0.865909190462955	-0.877718873375125	-0.857636223824241	-0.983732343321737
chr10	49995839	-0.880735134629359	-0.87480202562551	-0.855487537690375	-0.908713235531171
chr10	50048567	-0.502958638459637	-0.406390586796065	-0.778213850562365	-0.693619288612179
chr10	50089808	-0.481034416691548	-0.396407810676243	-0.696649727282616	-0.359454333390643
chr10	50096321	-0.33410210849688	-0.727847881430168	-0.783814394911122	-0.900628125008419
chr10	50098827	-0.409626446258394	-0.658489002413279	-0.634815039122671	-0.73180193545112
chr10	50110389	-0.506908119677645	-0.67023798109448	-0.0760881208863944	0.206778195066902
chr10	50138065	-0.74561556708494	-0.509806279687829	-0.6260797958925	-0.399144846274138
chr10	50164088	-0.795150132235313	-0.65440539678587	-0.836312582203717	-0.692092324740028
chr10	50186771	-0.70061257722742	-0.894330259507129	-0.904191015371877	-0.49305232798288
chr10	50192100	-0.558246913698244	-0.649312141823144	-0.888556468328847	-0.404194696646861
chr10	50195490	-0.663531095253759	-0.625139058868134	-0.819136448183501	-0.656132925264488
chr10	50203556	-0.922197502952401	-0.952649402090337	-0.947710085420812	-0.850109359208572
chr10	50240087	-0.705261603769454	-0.781272101178436	-0.617575318332952	-0.694367096092239
chr10	50240694	-0.684698155876949	-0.843899761126479	-0.85103857707432	-0.409802566664623
chr10	50259004	-0.341952349317779	-0.777564420302786	-0.845754282274535	-0.71016265706157
chr10	50277061	-0.662410310570196	-0.751580519799063	-0.362783119250834	0.287109229395124
chr10	50287119	-0.757525845856399	-0.938692810842456	-0.962912334341571	-1.02403349721566
chr10	50297355	-0.133039243671612	-0.704890783748581	-0.542495323284192	-0.530279581325462
chr10	50297663	-0.394511289080731	-0.708462077715907	-0.726790516495911	-0.5794685299849
chr10	50319535	-0.163846418141709	-0.643900339220477	-0.652039494764605	-0.674373141395144
chr10	50323532	-0.461630825396014	-0.111799135541424	1.14477316538596	1.4528881149104
chr10	50323616	-0.546938051601443	-0.185701674968429	1.17382071514815	1.66933245757311
chr10	50372885	-0.179129309357397	-0.180813756592932	-0.0360806517318699	0.628579809773646
chr10	50425269	-0.806524922499668	-0.816750361126073	-0.708921352677464	0.120143500084253
chr10	50460770	-0.683813137599736	-0.746512247610442	-0.636189078108363	-0.113848252643668
chr10	50485782	-0.62589256696546	-0.837349955713484	-0.294006424246208	-0.0209787881709984
chr10	50534551	-0.647444788546079	-0.613225273216385	-0.82780893655415	-0.491559719248441
chr10	50534914	-0.54639942253322	-0.691883655859503	-0.869364899570383	-0.227644931581988
chr10	50535290	-0.774124890919383	-0.731602682526366	-0.73034900933779	-0.455722213815017
chr10	50591035	-0.631402290411725	-0.574209764122727	-0.570267034786212	-0.640559142269109
chr10	50592704	-0.485200647024671	-0.54611176442207	-0.638885741771897	-0.4012269645441
chr10	50602715	-0.726384552577404	-0.639966931537201	-0.605655704475837	-0.709501843873436
chr10	50606208	0.243957397211101	0.723681906210033	1.13886702090384	1.47542310926655
chr10	50607179	-0.661399017776416	-0.628981556349645	-0.330001450140817	0.623130373037855
chr10	50607185	-0.679351649039783	-0.640674131346689	-0.47319131754081	0.670604917959487
chr10	50611964	-0.820263153298833	-0.836648843767242	-0.875488387331384	-0.687423808376342
chr10	50613897	-0.59370108678299	-0.634190246045527	-0.830691497812548	-0.735331795392712
chr10	50633370	-0.883805173683575	-0.894827125753588	-0.726050515735352	-0.90761676164399
chr10	50635971	-0.798762645332998	-0.966784540375377	-0.934516226693258	-0.927422003443534
chr10	50638819	-0.680438654811301	-0.807390509013898	-0.881422339033577	-0.804163836202731
chr10	50687732	-0.782552819361909	-0.790526123453247	-0.90823814963127	-0.744624639975674
chr10	50726602	-0.590360171640758	-0.543787009238875	-0.797940922039397	-0.79312235871286
chr10	50726608	-0.556805533052047	-0.56298661700639	-0.789711452468086	-0.763876468681811
chr10	50732139	-0.716368803980153	-0.638553512655451	-0.775019561978549	-0.460557162378456
chr10	50732299	-0.737829135336387	-0.626196096620169	-0.709887082167808	-0.590548459785136
chr10	50748744	-0.535998774502708	-0.774605721716662	-0.696006324875316	-0.441143384545719
chr10	50750639	-0.897831154848896	-0.891482541412674	-0.480462570651906	-0.0715468031701145
chr10	50765661	-0.465459503198167	-0.755891929762674	-0.859942144117448	-0.697039606517051
chr10	50778825	-0.733498193487138	-0.83318636839558	-0.881416072811261	-0.41019781395095
chr10	50805779	-0.747876812937739	-0.419864859946569	-0.577868961511548	-0.343445003929026
chr10	50814143	-0.6251459108374	-0.615756630684176	-0.82364702182203	-0.665059132373899
chr10	50818215	-0.413659706707989	-0.381383105536652	-0.681902320822019	-0.535919719268695
chr10	50822409	-0.102693182904754	-0.381108299511468	-0.434021350275591	-0.597025557733991
chr10	50822450	-0.179204123981264	-0.533930717283436	-0.601619816618743	-0.27428901008711
chr10	50822456	-0.119369686435476	-0.523482948670287	-0.536020708615838	-0.160157202133898
chr10	50830332	-0.444528802750395	-0.773681879463004	-0.856401252482378	-0.495531864530246
chr10	50859663	-0.652944472286901	-0.563647451452355	-0.547403200354353	-0.788758580481672
chr10	50890052	-0.817362923050217	-0.840354178773275	-0.827395531911006	-0.634069362000136
chr10	50890868	-0.894020187834984	-0.876932362319547	-0.682952500235472	-0.574162113631912
chr10	50968928	-0.877845196363394	-0.582069870215983	-0.487025424605071	-0.271434351807138
chr10	50969096	-0.704169216393932	-0.428051795170847	-0.6935724738752	-0.132264001601796
chr10	50970135	0.435592424882681	0.935109278777685	0.694088775046085	0.831585521694099
chr10	51042880	-0.914449939230429	-0.846929956464527	-0.864690642357691	-0.930717747096255
chr10	51064163	-1	-1	-1	-0.99952422160371
chr10	51071153	-1	-1	-0.885328453971668	-0.978704876070178
chr10	51080381	-1	-1	-1	-1
chr10	51080783	-1	-1	-1	-1
chr10	51222607	-0.960251011265395	-1	-1	-1
chr10	51285903	-1	-1	-1	-1
chr10	51292900	-1	-1	-1	-1
chr10	51302105	-1	-1	-1	-1
chr10	51302507	-1	-1	-1	-1
chr10	51379937	-0.941362598724523	-0.921968748193309	-0.950669147165979	-0.946579128422461
chr10	51489559	-0.541108311019213	-0.131010675175718	-0.124237794894767	-0.108620806703714
chr10	51489562	-0.53768438215274	-0.0662516826048294	-0.427352282391594	0.213207860494683
chr10	51530955	-0.869892628520061	-0.826064573718142	-0.831057291114308	-0.720260688798043
chr10	51554703	-0.92105855556601	-0.96570800326249	-0.978843866456857	-0.851556796552938
chr10	51594320	-0.487600394522953	-0.82600343472899	1.98384609005097	1.92339033263944
chr10	51761421	-1	-1	-1	-1
chr10	51776346	-0.971218465469857	-0.875569022713188	-0.742316091992311	-0.342734183735838
chr10	51776352	-0.961982269378516	-0.88904320415458	-0.804088189754468	-0.283262111176623
chr10	52115675	-0.934037031359204	-0.911695660223353	-0.365540783564021	-0.698427152701287
chr10	52134192	-0.73826249631327	-0.766477500403218	-0.679655669362011	-0.332144658083925
chr10	52202089	-1	-0.979779120408864	-1	-0.953595229568289
chr10	52237527	-0.738470365515204	-0.799613434934066	-0.771675021366927	-0.84533990794965
chr10	52256916	-0.597227033118285	-0.75051356706576	-0.911914957083452	-0.49460330109836
chr10	52297363	-1	-0.934496344234802	-0.771552293139343	-0.775959609898859
chr10	52298297	-0.910703742591084	-0.675033378789692	-0.519386942225619	-0.635342004177582
chr10	52318458	-0.671784186999756	-0.956770470682721	-0.876744718954669	-0.741860633593175
chr10	52327281	-0.745187603589912	-0.755082794997424	-0.858138861113657	0.0702628064511801
chr10	52350201	-0.963590780927228	-0.913875926850261	-0.733993985719207	-0.682149710015878
chr10	52352413	-0.89649193991905	-0.881862453126575	-0.807494237874175	-0.696624754955821
chr10	52357832	-0.895589680259072	-0.969888345024071	-0.93240472666299	-0.744843920649021
chr10	52383221	0.127705130002736	0.737776219866946	0.518260336773718	0.896287540645975
chr10	52384770	1.05233513410158	1.31629940465317	1.49226304694401	1.5529511735708
chr10	52385905	-0.503907191097673	-0.73314712735232	-0.320716146757949	0.145558570792212
chr10	52392744	-0.704869322026865	-0.932954369978653	-0.815221934488057	-0.457005830300992
chr10	52427874	-0.526946766397059	-0.642199115530057	-0.684799227036146	-0.452368143280856
chr10	52429424	-0.820228907857672	-0.93178773327741	-0.935425436020569	0.134746017779052
chr10	52436685	-0.840193641383702	-0.971247965274337	-0.759855700158496	-0.851080612116734
chr10	52445837	-0.889024710029173	-0.921541940842087	-0.891472917428884	-0.956589473740174
chr10	52449484	-1	-1	-0.809003756378361	-0.63740069710346
chr10	52457312	-0.866985167122213	-0.933727077633719	-0.683368338301794	-0.474948159921633
chr10	52469543	-1	-1	-1	-1.00378661970534
chr10	52469804	-0.964205273960948	-1	-1	-0.985367749889399
chr10	52547904	-0.967732814134341	-0.943487421177272	-0.982165109215318	-0.962375675861995
chr10	52670178	-0.808882941259906	-0.95049820904793	-0.942638676279313	-1.01332999692941
chr10	52751072	-0.320493827490481	-0.688084683187033	-0.604639647533828	-0.759884130021903
chr10	52751075	-0.358762155363224	-0.707489897209554	-0.462068355953323	-0.590873824272828
chr10	52751078	-0.330229514486509	-0.708122566412346	-0.527139904386054	-0.665616012110965
chr10	52751081	-0.306362588731218	-0.701178425503329	-0.587585845308754	-0.858274903111595
chr10	52751084	-0.309977706698626	-0.726572257498686	-0.574886205403423	-0.767503348307727
chr10	52751087	-0.341230249633673	-0.741574589107131	-0.528078129952834	-0.944337740886726
chr10	52751090	-0.351494267240161	-0.742841613530237	-0.424493259612422	-0.86144252558604
chr10	52766464	-0.832500831948739	-0.927196324295781	-0.948508094844973	-0.945254153015973
chr10	52921996	-0.631342746157298	-0.842067607173208	-0.903185502385886	-0.384643299718637
chr10	53303959	-1	-1	-1.00334338751523	-1.04664871497434
chr10	53305643	-0.7876043189579	-0.840993811579127	-0.98210538948844	-0.686742923440024
chr10	53491760	-0.950509639433449	-0.798774763980336	-0.795611657268198	-0.901858403436109
chr10	53863165	-0.900688520477814	-0.910707413788345	-0.920869722380575	-0.988274985126773
chr10	53865727	-0.935832306310475	-0.963696723523166	-0.981083563675795	-0.989946132777314
chr10	53980470	-0.735486449236936	-0.95180567777646	-0.965168014710855	-0.976547314850686
chr10	54125656	-0.908790476850122	-0.930740165471942	-0.938686008958365	-0.914805149622541
chr10	54318287	-0.792587528838224	-0.819272988972643	-0.94547239621682	-1.03045764093354
chr10	54391872	-0.698778698469147	-0.812404750478533	-0.866939224742419	-0.824617021613792
chr10	54484131	-0.851722161649044	-0.785592338215134	-0.915857176589854	-0.749394668778757
chr10	54495846	-0.941509185067503	-0.92873267069231	-0.9631848307235	-0.97310425409759
chr10	54621673	-0.937634397001347	-0.940725973273076	-0.975500671188069	-0.994589389616118
chr10	54626661	-0.940527721254123	-0.796721965435907	-0.807287545506395	-0.768027419814294
chr10	54910595	-0.787617025175692	-0.912539575196139	-0.948212754637339	-0.935666719053777
chr10	54910598	-0.807412184445033	-0.894006577812113	-0.960016449414292	-0.923840695218202
chr10	54910601	-0.79248430239398	-0.918910076980456	-0.982845919110718	-0.977489016104343
chr10	54910604	-0.823737647744976	-0.926129507698538	-0.94833363573838	-0.963890368103402
chr10	55087594	-0.844053335288623	-0.80040772470431	-0.941774040706668	-0.90920854784626
chr10	55087597	-0.825118432471426	-0.802339932521687	-0.902758218738959	-0.823670077719594
chr10	55087600	-0.830780794719387	-0.802805507446752	-0.921172155419121	-0.872229288489793
chr10	55087603	-0.829640704482344	-0.802962402262675	-0.918728734167786	-0.869287693356446
chr10	55087606	-0.815670717508096	-0.810876231086014	-0.929028929781635	-0.806135495861783
chr10	55087609	-0.82733634530104	-0.792841838074705	-0.890736122707307	-0.84866740191473
chr10	55127957	-0.763997023949417	-0.92179823444688	-0.880051993444312	-0.828193944194782
chr10	55306438	-0.716378607587516	-0.832254166937718	-0.859076971185526	-0.731673277587938
chr10	55310825	-0.674600693110713	-0.910717098008033	-0.848529178771468	-0.817641665264154
chr10	55542844	-0.782001815850054	-0.981700736633357	-0.958511215118566	-0.969565877105401
chr10	55643551	-0.950107990709963	-0.862528922803142	-0.998375705143681	-0.98133378034903
chr10	55677664	-0.890050597516792	-0.957006113841366	-0.949162772879178	-0.942935994849247
chr10	55711076	-0.848615984273867	-0.889048971077654	-0.855461885768542	-0.794308906358054
chr10	55734694	-0.936874002678948	-0.83095219013703	-0.967317522885953	-0.899802370488079
chr10	55750757	-1	-0.89376223063216	-0.998396696813238	-0.821352440578065
chr10	55750850	-1	-0.909655266918516	-0.974833229540007	-0.951512642614705
chr10	55921344	-0.753946201186141	-0.809581057411549	-0.944921306835427	-0.787494606207908
chr10	56432985	-1	-1	-0.969399264597439	-0.994716102315782
chr10	56507807	-0.883161204940927	-0.955087680664332	-0.985200214157767	-0.968857049081115
chr10	56518828	-0.840130812116457	-0.920679518704464	-0.692375478197706	-0.971343170820437
chr10	56571471	-0.94016155776001	-0.98127005100601	-0.952190616155841	-0.943151883697269
chr10	56620060	-0.840756145869553	-0.8732025976461	-0.998386661266272	-0.893098053822142
chr10	56773290	-0.889154813333107	-0.923248440240141	-0.976239528589466	-0.71392972227747
chr10	57110758	-0.821679264578008	-0.947070795036681	-1	-0.879642760061059
chr10	57110783	-0.816854849410759	-0.960787695134151	-0.98154152450308	-0.950443337563661
chr10	57110798	-0.813229734998046	-0.944662207826938	-0.987062862360646	-0.94996039146427
chr10	57110828	-0.882308436651161	-0.974149352963302	-1.00065199164094	-0.973351654845796
chr10	57110831	-0.879929876259583	-0.962132862529136	-0.989724826008258	-0.952876372314513
chr10	57110834	-0.874925814013906	-0.966732985788781	-0.99073914359912	-0.943652233481344
chr10	57338221	-0.920775337232814	-0.979101088837513	-0.955987151344819	-0.923998788435616
chr10	57382572	-1	-0.946419789815198	-0.901365861169709	-0.818611517042635
chr10	57386894	-0.768587202081022	-0.897557408214992	-0.905587398204733	-0.65013306024838
chr10	57475598	-0.844054293468775	-0.883160994212307	-0.937873527867855	-0.77309576648379
chr10	57666359	-0.838311991592903	-0.884617645179075	-0.97651872122295	-0.980280485755525
chr10	57736318	-0.666002489319312	-0.944314673468497	-0.982368621069927	-0.967448661434838
chr10	57795421	-0.795863826870895	-0.800913447141738	-0.762420350535433	-0.465540285133532
chr10	57855635	-0.920102021998012	-0.79975936290837	-0.986040463016533	-0.824232341405662
chr10	57915208	-0.943983125227156	-0.982391572745663	-0.992101487869465	-0.986856372291197
chr10	58154648	-0.945351236841456	-1	-0.951927197083372	-0.987035081664984
chr10	58207560	-0.905689147562319	-0.933260762963543	-1	-0.982877635206863
chr10	58286009	-1	-1	-0.980208039485543	-0.997372833701262
chr10	58344901	-0.909672281122582	-0.9796305479895	-0.992434378068183	-0.977639023845631
chr10	58427363	-0.842027437284446	-0.741705461244578	-0.937857323669391	-0.723829903478465
chr10	58475666	-1	-0.936316725091586	-0.975452303804075	-0.981248482540463
chr10	58621844	-0.679121760557917	-0.91303423007764	-0.943509654035895	-0.917583942572601
chr10	58690361	-0.957696644570506	-0.958976559337934	-1	-0.840428528322245
chr10	58774840	-0.929629747728174	-0.692091136114061	-0.897084141600939	-0.994178995237865
chr10	58779326	-0.760987764491986	-0.845373549149161	-0.787679805294346	-0.822844380771095
chr10	58813428	-0.31127167249384	-0.609819047775561	-0.684799407906275	-0.646134918505718
chr10	59009876	-0.923766357744454	-0.929390376389676	-0.990243035885126	-0.847953651993873
chr10	59080907	-0.967897125668465	-0.979802067110512	-0.971391960840727	-0.958180069199309
chr10	59086936	-0.686958564083446	-0.883734440552892	-0.933374804480775	-0.986669694432118
chr10	59147029	-0.705385685783668	-0.916990338807119	-0.92601763919121	-0.598301442274854
chr10	59264988	-0.831676038429711	-0.872585923296051	-0.904652102034413	-0.706332195374056
chr10	59280947	-0.77097340422639	-0.826808836757371	-0.961162159959822	-0.946673602327324
chr10	59295384	-0.949617365013734	-0.959741010148455	-0.90406382030536	-0.778517055525079
chr10	59667941	-1	-0.986388323260868	-0.961625416934342	-1.03405344642115
chr10	59687602	-0.870299775780188	-0.874225172139138	-0.916880408419517	-0.703450348079917
chr10	59744364	-0.882214818712098	-0.765803589340488	-0.989252865566291	-0.944646673068324
chr10	59804018	-0.941186250532367	-0.825052258151615	-0.877308335550967	-0.806729490497358
chr10	59934370	-0.57798826744067	-0.912344465123859	-0.849278936246075	-0.609636758528481
chr10	59999534	-0.68597120724342	-0.701575313311738	-0.219962487585552	-0.0535594737942493
chr10	60004109	-0.921447768973141	-1	-0.948723709728407	-0.834422231999156
chr10	60027717	0.220586610481164	1.4070249480939	1.44074397708944	1.92002507652061
chr10	60033146	-0.819293896234442	-0.879454613046333	-0.750800153108335	-0.350146504163379
chr10	60086657	-0.792188421773777	-0.837072456746155	-0.325496529489136	-0.457132744522712
chr10	60086663	-0.776205725439248	-0.828132968975601	-0.507787713585306	-0.360637217882642
chr10	60145129	1.85081966889464	1.88720656938628	1.9751586820832	1.88223721017641
chr10	60246888	-0.788787736447305	-0.708057258804774	-0.796923710597239	-0.658486926033752
chr10	60247535	-0.96178656961759	-0.876299933368771	-0.943414692885109	-0.962081435552336
chr10	60273605	-0.366389856576252	-0.488550797047141	-0.615237060199448	-0.730039342875885
chr10	60331247	-0.892430427771389	-0.921613049434083	-0.960552868920086	-0.598714493180937
chr10	60375395	-0.587550977331576	-0.749994868967533	-0.913083881825794	-0.729269672640776
chr10	60378360	-0.545968115847253	-0.858671243095345	-0.854134626800968	-0.903563446985242
chr10	60396197	-0.760715963207778	-0.919207969373798	-0.897894597806669	-1.02359292543771
chr10	60396344	-0.806345832326343	-0.854418603043355	-0.924487951846433	-0.903626698031976
chr10	60396347	-0.829694608777918	-0.865362949785097	-0.880739024361483	-0.991986780634342
chr10	60457554	-0.395650743981465	-0.714161555817255	-0.843375141349765	-0.552250190711596
chr10	60457671	-0.35805427059457	-0.746580728770703	-0.783256911646465	-0.77224803643585
chr10	60552606	-0.876520071741201	-0.875295559642511	-0.727846572196444	-0.999955065818518
chr10	60765555	-0.861048837279494	-0.842836133627129	-0.946663604139641	-0.690393347188719
chr10	60803333	-0.813078273726742	-0.872168457030517	-0.909502030829421	-1.02294880931055
chr10	60816329	-0.873241283996128	-0.879441473997734	-0.82198971173896	-0.608272260518378
chr10	60884152	-0.597217777056338	-0.700852974961186	-0.879227237323466	-0.918324501637098
chr10	60936520	-0.464085694044073	-0.517433873182793	-0.721960111149459	-0.55834389306157
chr10	61043944	-0.710376958870368	-0.735430377896718	-0.923644517872438	-0.834209719562204
chr10	61050310	-0.234314754246454	-0.592290853387792	-0.80658944325929	-0.847415235316948
chr10	61074447	-0.381827285063297	-0.868592577514244	-0.524125265125972	-0.637398041978954
chr10	61084516	-0.56784708807127	-0.974317211340456	-0.801500288413434	-0.800917484091616
chr10	61098846	-0.602922622419703	-0.698121723855333	-0.619819184634063	-0.889316826556225
chr10	61157548	-0.698447073485004	-0.833818946253263	-0.97446575235495	-0.885045423964152
chr10	61313412	-0.56584378796938	-0.818017352118484	-0.86697113605908	-0.697311546376007
chr10	61469124	0.123032234263111	0.531694957762458	0.374446116379352	-0.134032778452836
chr10	61502957	-0.691198173995891	-0.975613955490858	-0.844518495348287	-0.718907628680524
chr10	61503424	-0.809341776117547	-0.941004376114842	-0.980171245712832	-0.795177006640301
chr10	61503430	-0.820450732497867	-0.94313839025012	-0.991395683911132	-0.822915464681106
chr10	61504102	-0.927188806556688	-0.81453739530773	-0.982232800978954	-0.962222238619292
chr10	61602662	-0.97373801296307	-0.979582954607104	-0.953067702073716	-0.862974512313722
chr10	61627419	-0.832659831143503	-0.967552034010415	-0.760515988667453	-0.90465070080453
chr10	61665364	-0.531212014968626	-0.14889679734076	-0.0899133928252774	0.316114306269007
chr10	61666052	0.29834842133594	1.05887939453991	0.559868785697516	0.417134229481309
chr10	61666055	0.444540324343133	1.07478618658798	0.521526773014254	0.559214976582034
chr10	61666061	0.445131583916251	1.05889853545564	0.578161233849513	0.679017508474814
chr10	61666067	0.382092946992304	1.14484654285672	0.654661247282529	0.510625694983376
chr10	61666073	0.465966327113238	1.18533453918372	0.704947887132647	0.463958686163621
chr10	61666076	0.489690723105627	1.16499013974289	0.758604273822814	0.53990578657317
chr10	61731012	-0.606271315238244	-0.736035696537209	-0.751579879545605	-0.385493196587118
chr10	61958546	-0.760596716305061	-0.702512982808262	-0.823755753946622	-0.537072528991729
chr10	62316789	-0.913806191961085	-0.96957614004567	-0.966755274852784	-0.878536381212945
chr10	62427938	-0.730247799463412	-0.936946252369252	-0.577913035872849	-0.812169692183554
chr10	62512352	-0.94495782291828	-0.976031028785558	-0.934316918747943	-0.908389497901427
chr10	62623750	-0.775421491786788	-0.857364116767559	-0.720396837916756	-0.378556509789087
chr10	62629831	-0.722592673718988	-0.80335350671785	-0.605034006325347	-0.629713071679248
chr10	62703407	-0.434681848591609	0.0623480231564311	0.723434661193239	1.16683331499962
chr10	62751005	-0.706722055711822	-0.809127953575717	-0.686434718854218	-0.868814580017922
chr10	62760781	-0.433443783046224	-0.543632767455961	-0.633422098776929	0.145255891457746
chr10	62760787	-0.451554315142844	-0.544456318216572	-0.617309965395646	0.0426406406493957
chr10	62761289	-0.678206959842087	-0.394118678101819	0.947934389730486	1.25327157434572
chr10	62768373	-0.660693400133488	-0.72085517689034	-0.866176091516879	-0.462540081264853
chr10	62815096	-0.897235605875476	-0.833697073964622	-0.966354605425098	-1.04583421213612
chr10	62924526	-0.875577194332787	-0.876641977849417	-0.745862014176861	-0.0497437726033363
chr10	62924532	-0.825343998434727	-0.860434115035948	-0.756926226696591	0.0186194034751887
chr10	62979015	-0.973559612458765	-0.896627345185896	-0.899875488640211	-0.843937658161225
chr10	63136993	-0.820317777450779	-0.70618292316579	-0.809309333269469	-0.848036065079101
chr10	63205113	-0.795495285524731	-0.878833293241505	-0.777005232717334	-0.471596052380301
chr10	63213188	-0.514075721611263	-0.529288189949221	-0.337425856021977	-0.454743003724565
chr10	63274289	-0.785877780753742	-0.933036479384643	-0.902996291396098	-0.916568346947
chr10	63517913	-0.853163417167275	-0.886365775794613	-0.367261183121473	0.371396860122196
chr10	63544185	-0.498306702643949	-0.850665587974198	0.415381268660578	0.601126151010067
chr10	63554926	-0.619846605136994	-0.677020238087169	-0.630873132518458	0.599701015654033
chr10	63558521	-0.744525662744862	-0.797109332628302	-0.856763247942026	-0.819645892639404
chr10	63596910	-0.783503017544514	-0.863110960745592	-0.671231841293033	-0.440670138357784
chr10	63610905	-0.956082126012685	-0.842103633955654	-0.84419105462699	-0.795946183874533
chr10	63635922	-0.688171670074176	-0.682428753641565	-0.676190474867237	-0.879808769508869
chr10	63642595	-0.258361479203158	-0.468630093778309	-0.539849572794857	-0.160812468698065
chr10	63648990	-0.735115737007241	-0.904342955913913	-0.951875656474395	-0.65432328808021
chr10	63648993	-0.741296036677833	-0.904764219167743	-0.854871047701308	-0.792046861912147
chr10	63656809	1.20456438628672	1.03354872649042	1.1218321044399	1.40042643274192
chr10	63657005	1.17066803609006	0.860757927929378	0.303434203519523	0.765591027975327
chr10	63661567	-0.0883866430688336	-0.00460543094109789	-0.00758072079772876	0.13910048472381
chr10	63662831	-0.0305145340991848	0.494204704582228	0.764145242089057	0.952896934773966
chr10	63663842	-0.235697537774322	-0.0353124148730668	0.186141404892416	0.212250574692027
chr10	63709406	-0.847033321533549	-0.747125714452605	-0.876228759664994	-0.558271751374419
chr10	63754376	-0.829945422025562	-0.854755485656555	-0.526579838892131	-0.306934487140335
chr10	63767786	-0.808847901844786	-0.656146577569813	-0.835672944258926	-0.587305383378742
chr10	63767802	-0.82597961134004	-0.762165054017906	-0.815113658052296	-0.57747305674248
chr10	63778362	-0.383638097072372	-0.558082915862535	-0.767495005124646	-0.680490562056509
chr10	63778368	-0.428867858784479	-0.53846414893212	-0.784065344118009	-0.446501029684341
chr10	63800876	-0.451307955152591	-0.73469598675311	-0.330599012468261	-0.462768323620821
chr10	63897966	-0.811381310021478	-0.925710375945967	-0.989826999964603	-0.904768962449337
chr10	63921970	-0.950277210127606	-0.869827805100864	-0.891798511596662	-0.973877046381596
chr10	64040413	-0.967736602353314	-0.898811812239179	-0.972221210308555	-0.962349229352027
chr10	64054313	-0.752352105428754	-0.90344498054852	-0.767415843389974	-0.778003253651965
chr10	64134033	-0.430171988587476	-0.299919799605405	-0.621130146901265	-0.709044542305724
chr10	64139394	-0.720620576725411	-0.847576641096149	-0.778226311131436	-0.484386740354203
chr10	64148553	-0.624485423742258	-0.778186677248819	-0.808102659589829	-0.396954120441445
chr10	64149214	-0.46227975101071	-0.803371793600521	-0.846288485909902	-0.765795041934565
chr10	64151155	-0.823710342412502	-0.923471125314463	-0.952671037618436	-0.806993737078133
chr10	64216183	0.94074319008306	0.328860887081726	-0.86382066052804	-0.89567483120903
chr10	64221945	-0.664366022895376	-0.606089427457843	-0.871271777334162	-0.76596733370766
chr10	64324264	-0.347767030210394	-0.502320895515092	-0.674559324004498	-0.697040842700497
chr10	64368073	-1	-0.981138823457512	-0.970702514027187	-0.978586902239026
chr10	64377486	-0.453230722331352	-0.493300325010352	-0.466153566403619	-0.36087756655788
chr10	64377492	-0.417699068354413	-0.532826488558344	-0.611501921760653	-0.304673321744899
chr10	64411724	-0.811948298500464	-0.855713725041426	-0.742207604198182	-0.850672179560099
chr10	64437684	-0.966517843036274	-0.905560096559945	-0.985231348735849	-0.943347609728206
chr10	64444865	-0.852854908253878	-0.780354745079594	-0.676983780473375	-0.857254695654589
chr10	64451695	-0.489070830982809	-0.481310339106622	-0.765285899692188	-0.543331226453984
chr10	64455420	-0.78821724093468	-0.789599020177284	-0.682240201493137	-0.819877315860384
chr10	64574481	-0.665999695738922	-0.494976652712979	-0.537296953945146	-0.228601954075921
chr10	64577098	-0.202413387573988	0.641145112181525	0.454426018546494	0.560188496102677
chr10	64588199	-0.881427032813704	-0.877103651019957	-0.802226996021909	-0.909003706147236
chr10	64620918	-0.416305319739793	-0.632600151983585	-0.72988883066696	-0.584956908088059
chr10	64620924	-0.363174126733644	-0.67234458821734	-0.773765970686702	-0.345122079142283
chr10	64633803	-0.794918371763159	-0.823684499157584	-0.695690479055261	-0.368142256560581
chr10	64637791	-0.848395196560039	-0.77084346346324	-0.905012585599097	-0.446991263193556
chr10	64643205	-0.722598600709164	-0.829419650951335	-0.91583228777732	-0.750229810781075
chr10	64670581	-0.728120094619134	-0.867544518301066	-0.677325787018668	-0.714793150422634
chr10	64705053	-0.502595163816672	-0.565435091120477	-0.615943689100113	-0.553708021383806
chr10	64730008	-0.687006593275285	-0.862474152948395	-0.812919502053533	-0.653379037595145
chr10	64793625	-0.942088394507411	-0.886212194287313	-0.985588491323357	-1.00087037447884
chr10	64793673	-0.940401585492373	-0.897697433538159	-0.995570851545157	-1.01272001745817
chr10	64825577	-0.714284841905743	-0.831707612708778	-0.849147685569656	-0.757263811430578
chr10	64830228	-0.912092585713483	-0.861073401181255	-0.729009157426615	-0.871954803344631
chr10	64907231	-0.889411957175686	-0.973191992923513	-0.926229191699896	-0.835091889608019
chr10	64907519	-1	-0.944587719495743	-0.787692339923706	-0.954206068589262
chr10	65025020	-0.588732159538305	-0.639832397056116	0.843941494125249	1.66601757100581
chr10	65025026	-0.602498966832007	-0.623257090544024	0.779899025727638	1.44950901203227
chr10	65040834	-0.91014825608913	-0.93223111204917	-0.991988016996041	-1.0269977691323
chr10	65145163	-0.82749859644738	-0.900942129847851	-0.902270243163625	-0.728692189558114
chr10	65198611	-0.716143630718422	-0.77542195287661	0.16546739378565	0.717290881727211
chr10	65389866	0.960888700611268	1.49859964086407	1.70227109464094	1.52128358113785
chr10	65390278	0.884463712878113	1.64370496998421	1.53039298496782	1.5121776347587
chr10	65446908	-0.75012543326008	-0.651090094105589	-0.867074450456843	-0.862018513480901
chr10	65536184	-0.767304968587797	-0.811002059685935	-0.894820900647505	-0.638120950380158
chr10	65536187	-0.73118833839661	-0.826479970870577	-0.891867803731057	-0.646116825808584
chr10	65537960	-0.897021729023136	-0.925181624354886	-0.943141069607564	-0.990056745438423
chr10	65538697	-0.665750810567972	-0.799916539864306	-0.741748640434745	-0.448143492116555
chr10	65659105	-0.902689696294511	-0.928674304455754	-0.923628366451394	-0.642318114834306
chr10	65682997	-0.87573416186297	-0.638522061223322	-0.66260785395713	-0.805018455247956
chr10	65710110	-0.953112488969876	-0.915338823047078	-0.784852044426918	-0.828618123439926
chr10	65733508	-0.926978665689776	-0.789150794807132	-0.752854215283564	-0.585759135618323
chr10	65780861	-0.919077037999206	-0.977816739778343	-0.968212896279933	-0.962108957378289
chr10	65863877	-0.724957630458419	-0.819464698709697	-0.957315032363595	-0.891270589294245
chr10	66106439	-0.836614063452846	-0.971126691864578	-0.913865321425932	-0.906358081093271
chr10	66181997	-0.860662702941921	-0.857611206817854	-0.827635607330116	-0.909197123705574
chr10	66216477	-0.706553840373451	-0.751688255299719	-0.856866183907116	-0.834153337496547
chr10	66216495	-0.681482283451771	-0.739019610166896	-0.706949694848458	-0.728342235679903
chr10	66216516	-0.674510419771544	-0.756113249854141	-0.722302517156705	-0.779828275600976
chr10	66253415	-0.809255499289112	-0.96201064547021	-0.86642715495962	-0.813694664873434
chr10	66253956	-1	-0.964640069524109	-0.998301898494253	-0.75140839288529
chr10	66253962	-1	-0.950472888477555	-0.993300320507252	-0.928374072433108
chr10	66266767	-0.745753135925414	-0.905873952098101	-0.176870313566017	0.251140525908758
chr10	66469299	-0.908475908518037	-0.833457753101598	-0.940003883097869	-1.01980580501024
chr10	66469305	-0.895186469585636	-0.862974089946998	-0.955460130492528	-0.932292163727631
chr10	66657212	-0.965231481444564	-0.947692823468238	-0.780069432111749	-0.789684292194865
chr10	66693732	-0.851316015761934	-0.935558252351207	-0.924347668402899	-0.890190908944705
chr10	66777451	-0.876056496303297	-0.851447246751816	-0.717579069455971	-0.351833298063544
chr10	66813683	-0.665174330809515	-0.723240821670984	-0.774908629426596	-0.566105302427088
chr10	66817795	-0.599138141600633	-0.976749003253315	-0.772088864743993	-0.842608905125275
chr10	66913232	-0.913899824028318	-0.919118534046418	-0.990334701362863	-1.00690120462808
chr10	67243822	-0.91492391873466	-0.890535051659677	-0.978630241620134	-1.00698018414915
chr10	67578663	-1	-0.914102276459647	-0.9047807284095	-0.800587351021484
chr10	67951978	-0.876799565558569	-0.910326642571029	-0.915033249022176	-0.696286788768326
chr10	68001386	-0.855173279074369	-0.907391029386556	-0.987685156622153	-0.943554882769218
chr10	68001401	-0.810056731764147	-0.898166279862245	-0.980082830283403	-0.907597217100537
chr10	68360359	-0.883244244298328	-0.91168632182308	-0.962653910117348	-0.951827752749031
chr10	68398178	-0.735993467030326	-0.850288222651167	-0.915630858987883	-0.932284102846945
chr10	68752156	-0.841037386272787	-0.890713131189639	-0.938102538283996	-0.951177424223131
chr10	68752159	-0.865313771685223	-0.890207911252926	-0.94094834771426	-0.957474892662525
chr10	68838356	-0.905230154135773	-0.979496151381935	-0.945223137923073	-0.968200224659632
chr10	69053414	-0.964749384156899	-0.962953224137199	-0.988125732177037	-0.984725559020365
chr10	69118659	-0.560824187517978	-0.878498658724471	-0.769905853097397	-0.768381886727763
chr10	69410708	-0.788528535865161	-0.870949822647162	-0.871620881718842	-0.844276482660472
chr10	69410714	-0.766578386133351	-0.848146377202592	-0.850067605924396	-0.857154836589697
chr10	69451898	-1	-0.976566510369305	-1	-0.938373033642427
chr10	69542902	-0.93948235966397	-0.80581812554583	-0.9018431477577	-0.696401591329066
chr10	69622133	-0.538283434634893	-0.503339704521321	-0.387947718661498	-0.428625049323273
chr10	69624790	-0.918384166354952	-0.864951922554639	-0.926215267885884	-0.840890792418931
chr10	69629025	-0.879724076627512	-0.96347657008128	-0.973458996226538	-0.944415341877759
chr10	69662118	-0.939665193070306	-0.904708247940497	-0.857486841579931	-0.732060915110404
chr10	69689122	-0.861353157989826	-0.919650697109478	-0.827225419693464	-0.75841540068049
chr10	69769819	-0.904449236693236	-0.863861248695884	-0.89196461284332	-0.939867799700714
chr10	69779729	-0.860466811341991	-0.720932423677091	-0.754949952927145	-0.739109898503383
chr10	69956555	-0.918321837130915	-0.949768056385255	-0.823336526543963	-0.768736622190544
chr10	69990950	0.477345891415065	0.455790132573968	0.549212731420191	0.151062499530735
chr10	70070366	-1	-0.956480123672253	-0.92040809933283	-0.86852595574072
chr10	70170783	-1	-0.935904145571468	-0.928055858594638	-0.66447610991142
chr10	70231561	1.84354753779476	1.952846924404	1.89975835033384	1.5568993302334
chr10	70322539	-0.718341776849151	-0.697086898423567	0.358326994596517	1.30189199914369
chr10	70446882	-0.945370284846497	-0.963707934580231	-0.932400465237442	-0.960874207150333
chr10	70446896	-0.938945242890247	-0.97710624201681	-0.852950440687825	-0.777097100577735
chr10	70481239	1.1513039892358	1.45270808918058	1.07727209368831	1.59813026312916
chr10	70518054	-0.908387830798792	-0.947639013240124	-1.00154788911144	-0.811551568679998
chr10	70564724	-0.731831156443715	-0.869736135013993	-0.775618157901123	-0.339216349929462
chr10	70575891	-0.807813673449007	-0.899907752476343	-0.704194489191352	-0.643225291874647
chr10	70578152	-0.763040794749409	-0.796798546012052	-0.652267694235732	-0.52235969844124
chr10	70585684	-0.841989600021081	-0.882660103560602	-0.896176743083322	-0.745774182249368
chr10	70587205	0.748200326212444	1.19933309530714	1.06289526354041	1.80680881386642
chr10	70587235	0.752301724058024	1.16292777443658	0.917602632914977	1.5843383985892
chr10	70783015	-0.880155207910791	-0.782076361995249	-0.686870125292486	-0.239328334810947
chr10	70883747	1.60289581984093	1.95659210497018	2.06823153539858	1.79795090834351
chr10	70940184	0.639254022389515	1.12642342513797	0.640831013189107	1.0275560008557
chr10	71007367	-0.786874234675883	-0.467565931907787	-0.332907490869549	-0.352982480995975
chr10	71067026	-0.621070843067623	-0.590572077448727	-0.0904413028906332	-0.00167670343521009
chr10	71162467	-0.5887959489562	-0.83333717510649	-0.796730178975491	-0.556490310344325
chr10	71166483	-0.566291766234891	-0.378739204252169	-0.0393302032710225	0.471628641503982
chr10	71168545	1.66087105820567	1.90297186243281	1.80302382276769	1.72771759224443
chr10	71168556	1.67177302459292	1.93590974417845	1.85348034782527	1.97074659512809
chr10	71168609	1.67792096610291	1.94190123315414	1.83557722057744	1.87100597491753
chr10	71168626	1.69469488299612	1.92329871675828	1.79089730402773	1.73801660034074
chr10	71168642	1.68552412223517	1.93557181837015	1.58551410338602	1.61232469261679
chr10	71168659	1.69871774943363	1.96399798108743	1.6677253682159	1.80671934740357
chr10	71211002	0.833724880475974	1.29011162865341	0.116585230328853	0.390272788856244
chr10	71211124	0.865093064706586	1.36460664836381	0.729938388216693	1.6749584162547
chr10	71211495	0.340570596766159	0.640856705490244	-0.544517373656189	-0.675663100819196
chr10	71219644	-0.546615921255875	-0.466757808815798	-0.72465784563477	-0.716233703406361
chr10	71227874	-0.775759868056137	-0.526020361246634	-0.29224470119002	-0.101976827815271
chr10	71239280	-0.717965515811936	-0.222976081829772	-0.897744246987468	-0.446422528665478
chr10	71254597	-0.822544956593865	-0.593725838470376	-0.733451779400394	-0.434897222633739
chr10	71254603	-0.849759259771973	-0.481140047156243	-0.624475868797204	-0.239494094159124
chr10	71275195	-0.36946722214528	-0.453875340593219	-0.713381942041434	-0.546005645272489
chr10	71278111	-0.855596063208009	-0.783515192777713	-0.936226289920615	-0.703985107941745
chr10	71305016	-0.714735506731158	-0.637159496995748	-0.836073598017774	-0.722920743254899
chr10	71311395	-0.875704536536754	-0.817967941647059	-0.850920932450292	-0.63403554222343
chr10	71333304	0.252747539632747	0.810657612952883	-0.589491743977134	-0.35749237570105
chr10	71334365	-0.81824489217142	-0.560707820789295	-0.135038350409582	0.109007356775423
chr10	71335546	-0.754412792193064	-0.75691353909222	-0.844254638145445	-1.00225801244492
chr10	71335549	-0.788450033726085	-0.7482041840852	-0.88761507548268	-0.881070113404153
chr10	71335552	-0.771168186362053	-0.790199395643964	-0.890174836003487	-0.874645134280706
chr10	71335555	-0.767802966769942	-0.762153625610084	-0.863488439201612	-0.914309455378512
chr10	71335558	-0.8198441067564	-0.788158227537312	-0.849300078735493	-0.901726971606234
chr10	71335561	-0.79547649470111	-0.748684092285856	-0.803155738382273	-0.901331738528331
chr10	71335564	-0.803605420347923	-0.752286624779752	-0.76714656904496	-0.893095972990523
chr10	71338100	-0.309547955975607	-0.479654982065902	-0.575676660491804	-0.0836890552924339
chr10	71353219	-0.962746196095282	-0.903675989271062	-0.82545847097231	-0.972642901361554
chr10	71380535	-0.873879951189842	-0.715574063873071	-0.827948955785966	-0.60672107763134
chr10	71389724	0.672276641524851	0.971634573179289	1.0664575845278	0.932167971093726
chr10	71389843	0.823694011283106	1.15574380925003	1.25484776613764	0.658223924501296
chr10	71390178	0.90922799490584	1.12049660109516	1.0568054940198	1.06630263046067
chr10	71405108	-0.224905881913409	-0.575798334188646	-0.335297475778257	-0.437256295203924
chr10	71417252	-0.782573592281839	-0.678340621262882	-0.700360293216003	-0.514358558034353
chr10	71426612	-0.391622799180794	-0.46123215506424	-0.687593856282174	-0.398920389115393
chr10	71437554	-0.702379795492331	-0.625955449805339	-0.77073970368672	-0.65697052584105
chr10	71440928	-0.256879518918996	-0.548435391521583	-0.672362573671564	-0.677066789684778
chr10	71491676	-0.656326545919776	-0.551332026155805	-0.611414773160331	-0.671613096945891
chr10	71500066	-0.660334066964555	-0.642787958055731	-0.73859951466015	-0.449026938919413
chr10	71540721	-0.773838302822279	-0.879393529219292	-0.930670946515789	-0.798122924871427
chr10	71562896	-0.568980944572314	-0.31257344756657	-0.720665326079621	-0.552240163211417
chr10	71568766	-0.443869007905839	-0.657958198968968	-0.580276584909255	-0.495850832368456
chr10	71570963	-0.642233900946306	-0.522598697444733	-0.520978211781324	-0.398810037423902
chr10	71588959	-0.550035929561312	-0.621319060504415	-0.760434288623463	-0.743904034594777
chr10	71601022	-0.7794799295347	-0.52461915468824	-0.664459536661736	-0.360684746524658
chr10	71636101	-0.779074207580712	-0.666856060487933	-0.60919394898895	0.0145241835750967
chr10	71637142	-0.75588511899457	-0.584826542863073	-0.756550106379607	-0.479338318086163
chr10	71644102	-0.0260347503283278	-0.555175876275314	-0.741742172133119	-0.243650223787238
chr10	71651322	-0.497235044130728	-0.665828854452874	-0.541262267757972	-0.380285325950949
chr10	71655964	-0.512383961704699	-0.329590130266936	-0.653786854270323	-0.351164156455316
chr10	71658293	-0.800420519365174	-0.530053732673643	-0.749732291679085	-0.32792524854542
chr10	71662206	-0.502459906068588	-0.529743535570088	-0.650114715764173	-0.563413107218157
chr10	71672304	-0.766743849914671	-0.678349065489578	-0.679091725036095	-0.465827714268251
chr10	71673347	-0.359341859039146	-0.46189724653142	0.229334029113997	0.398331144526749
chr10	71673353	-0.4073381479802	-0.434049801285484	0.229830959387756	0.777521269002002
chr10	71673359	-0.41084094388066	-0.443677934711281	0.0971873333241959	0.302115958024675
chr10	71677672	-0.972649601460045	-0.840655884527166	-0.749569050369885	-0.539293739404333
chr10	71677675	-0.970475472798085	-0.842477804790565	-0.797888185138249	-0.502890054014034
chr10	71677975	-0.818145558361069	-0.775600681956551	-0.810312424744861	-0.341546940875338
chr10	71684186	-0.922328758652482	-0.80357774500482	-0.871125258381714	-0.736569562299585
chr10	71686725	-0.6634480680243	-0.630264975432473	-0.871152403759822	-0.674256270660925
chr10	71709898	-0.657403048793554	-0.664533572166626	-0.711729635527337	-0.768357440681378
chr10	71710847	-0.741485213208721	-0.836514453548621	-0.927931421625266	-0.853769191100031
chr10	71712419	-0.229370920184839	-0.185461345947605	-0.701136474206246	-0.715859806549539
chr10	71715440	-0.579241246484965	-0.22436102155718	-0.642363749725379	-0.223985896766524
[truncated: 98,000 more rows]
