# Supplementary material for: Differential chromatin profiles partially determine transcription factor binding
Source: PLoS One. 2017 Jul 13;12(7):e0179411. doi: 10.1371/journal.pone.0179411 (PMC5509100; doi:10.1371/journal.pone.0179411)
Supplement: S1 Dataset — (ZIP) [file pone.0179411.s002.zip › data.tables/ELF1_ChIP.csv]

chr	coord	edgeR.logFC	edgeR.logCPM	edgeR.PValue	GEM.GM.QValue	GEM.K.QValue
chr10	100019874	2.15	2.1	0.0322	-0.02	4.91
chr10	100083199	0.949	1.86	0.337	1.04	2.62
chr10	100086123	0.678	1.7	0.514	0.58	2.63
chr10	100091824	1.88	1.38	0.0894	0.02	2.63
chr10	100104460	0.746	1.3	0.521	0.14	2.96
chr10	100120980	-2.12	1.24	0.0685	2.91	0.01
chr10	100121323	-0.442	2.44	0.664	4.45	2.35
chr10	100151034	-2.33	2.46	0.0196	7.91	0.81
chr10	100151392	0.313	2.53	0.787	2.14	3.86
chr10	100166957	-0.677	2.31	0.49	1.24	2.98
chr10	100174970	-0.0615	4.34	0.958	29.51	22.3
chr10	100185659	-1.23	3.01	0.186	10.94	2.19
chr10	1001934	0.207	2.46	0.849	3.79	2.89
chr10	100206697	-0.506	8.22	0.545	999	999
chr10	100217748	1.99	1.65	0.0609	0.19	3.1
chr10	100224188	1.89	1.58	0.077	0.02	2.57
chr10	100227425	-0.935	4.25	0.283	27.05	12.9
chr10	100538334	3.33	2.91	0.0011	0.31	16.91
chr10	100540674	2.79	2.07	0.0082	0.13	6.62
chr10	1006105	2	1.47	0.0685	-0.02	2.68
chr10	100993937	-3.78	3.98	0.000124	42.52	0.94
chr10	101190670	-1.68	3.77	0.0631	15.59	3.1
chr10	101190813	-0.888	3.39	0.318	12.27	5.93
chr10	101419263	-0.554	5.1	0.52	48.84	29.33
chr10	101445621	2.02	2.59	0.0428	0.28	11
chr10	101471044	0.773	1.55	0.47	0.16	2.26
chr10	101491886	-0.333	7.2	0.692	263.49	209.26
chr10	101537238	-2.83	1.75	0.0127	2.61	0.11
chr10	101588613	1.44	1.85	0.151	0.39	5.18
chr10	101668461	1.02	2.16	0.315	0.94	5.81
chr10	101766245	1.89	2.5	0.0587	0.28	10.41
chr10	101766530	-1.33	1.91	0.205	3.25	0.94
chr10	101769406	-1.81	2.88	0.054	11.42	0.97
chr10	101769730	-0.088	5.25	0.922	52.85	41.57
chr10	101798436	-3.52	2.33	0.0015	8.42	0.11
chr10	101805983	-3.96	2.42	0.000518	8.55	0
chr10	101945858	-1.97	4.93	0.0254	59.9	5.54
chr10	101946891	-0.744	2.17	0.447	2.71	0.74
chr10	101989342	-0.961	5.16	0.262	68.93	34.37
chr10	101989398	-0.614	5.1	0.473	62.86	42.96
chr10	102027125	-1.74	3.23	0.0606	14.58	3.25
chr10	102027438	-2.43	5.44	0.00646	104.64	14.99
chr10	102046434	-0.129	6.31	0.882	101.55	94.57
chr10	102049408	3.85	2.07	0.000915	-0.01	8.43
chr10	102130669	1.03	2.84	0.273	2.14	9.79
chr10	102131226	0.796	3.25	0.379	5.95	9.69
chr10	102133134	-0.792	4.09	0.366	21.28	10.54
chr10	102289666	-2.25	3.94	0.0143	21.75	1.59
chr10	102295674	-1.09	5.77	0.201	97.12	48.06
chr10	102321932	-0.581	5.8	0.492	98.96	57.24
chr10	102632202	-0.638	3.54	0.475	15.34	8.79
chr10	102672504	-1.01	4.93	0.243	45.91	21.09
chr10	102673001	-1.84	4.9	0.037	63.2	7.46
chr10	102747264	-0.749	5.16	0.381	51.34	23.68
chr10	102756278	-0.689	5.37	0.417	77.62	43.01
chr10	102757416	-0.77	3.69	0.382	2.2	6.64
chr10	102757535	-1.09	4.1	0.211	11.01	8.44
chr10	102760651	1.41	3.28	0.122	-0.01	15.23
chr10	102761348	2.02	3.28	0.0309	-0.01	18.1
chr10	102790952	-1.53	3.55	0.0904	13.99	1.92
chr10	102801119	-1.14	1.96	0.243	2.64	0.1
chr10	102802694	-0.506	5.61	0.555	83.16	58.73
chr10	102802830	-0.989	3.86	0.264	15.92	11.75
chr10	102810189	-0.531	2.58	0.597	4.7	2.19
chr10	102820526	0.351	3.99	0.701	9.09	21.72
chr10	102820908	-0.975	3.14	0.285	3.9	0.83
chr10	102821206	-1.24	4.46	0.154	33.66	9.31
chr10	102826084	1.43	3.46	0.11	0.43	13.95
chr10	102827755	-0.523	4.65	0.55	35.16	26.64
chr10	102831903	0.668	2.71	0.489	3.01	6.14
chr10	102855426	-0.0468	3.82	0.97	10.99	12.51
chr10	102881242	-3.7	3.13	0.000419	18.63	0.48
chr10	102902177	-0.952	2.64	0.306	5.73	1.11
chr10	102921692	-0.922	2.62	0.321	5.15	2.03
chr10	102973583	-0.922	3.45	0.298	16.99	4.68
chr10	103101465	3	1.72	0.00803	0.01	5.35
chr10	103113654	-0.831	4.41	0.341	31.29	20.57
chr10	103113734	-3.03	4.49	0.00118	52.42	2.27
chr10	103114363	-1.27	3.56	0.163	13.58	4.59
chr10	103124619	-0.596	3.89	0.491	7.57	8.66
chr10	103295945	1.48	1.88	0.137	0.16	4.9
chr10	103330114	-1.48	4.47	0.0897	42.35	8.28
chr10	103348028	-1.38	4.56	0.113	37.77	8.24
chr10	103362737	-1.12	2.84	0.229	6.23	1.19
chr10	103377370	-2.91	2.99	0.00382	9.54	0.85
chr10	1034273	-0.156	5.02	0.857	51.51	39.06
chr10	1034359	0.0374	6.39	0.967	133.58	141.43
chr10	1034493	-6.39	2.76	5.12e-06	16.97	0
chr10	103454064	-2.29	4.06	0.0123	32.54	1.67
chr10	103454707	-1.26	5.72	0.143	113.12	43.91
chr10	103454929	-0.811	3.77	0.352	24	6
chr10	1034676	-2.2	3.4	0.0195	19.02	1.03
chr10	103489818	3.6	2.76	0.000625	0.12	20.24
chr10	103539801	-5.26	3.63	4.18e-06	26.9	0
chr10	103541028	-1.36	3.82	0.125	14.33	5.95
chr10	103543206	-0.564	5.5	0.508	81.59	54.42
chr10	103578198	-1.01	6.11	0.234	121.28	59.08
chr10	103589685	-0.993	3.24	0.281	12.83	5.73
chr10	103589787	-2.12	2.47	0.0355	4.57	0.09
chr10	103590807	-2.17	4.92	0.0152	60.16	3.24
chr10	103600611	-1.86	3.27	0.044	10.18	1.11
chr10	103815516	-1.58	4.47	0.0732	41.19	7.34
chr10	103816013	-0.731	6.81	0.386	219.73	132.31
chr10	103825137	0.0105	6.81	0.99	174.37	178.06
chr10	103874809	-0.358	4.72	0.685	41.35	30.32
chr10	103878813	-1.78	3.36	0.0525	6.15	0.27
chr10	103880087	-0.972	4.17	0.263	24.06	4.55
chr10	103892699	-1.51	5.99	0.0792	123.11	37.95
chr10	103911931	-2.41	3.99	0.00894	27.84	3.52
chr10	103912083	-1.18	6.18	0.167	157.96	55.48
chr10	103932075	0.685	2.03	0.524	1.07	6.13
chr10	103989708	-1.21	3.8	0.172	19.09	3.11
chr10	103990824	0.215	3.8	0.82	15.66	12.19
chr10	104005259	-1.06	3.82	0.232	17.19	7.6
chr10	104005402	-3.34	3.09	0.000831	18.81	0.06
chr10	104005574	-0.646	3.34	0.481	11.18	5.95
chr10	104029066	0.896	1.26	0.438	0	2.14
chr10	104107236	0.193	1.77	0.94	2.47	2.26
chr10	104144007	0.862	2.21	0.394	1.07	5.81
chr10	104145022	0.732	2.6	0.456	2.23	8.43
chr10	104153875	-0.525	6.01	0.536	122.44	89.78
chr10	104154004	-3.26	3.94	0.000666	27.88	0.92
chr10	104159437	-0.754	4.35	0.39	19.36	4.89
chr10	104172984	-1.81	2.05	0.0737	2.81	0.44
chr10	104180912	-2.2	5.46	0.0128	93.88	16.25
chr10	104181201	-1.17	4.38	0.179	37.88	9.11
chr10	104182637	0.614	6.05	0.468	70.92	112.85
chr10	104192403	-1.59	4.98	0.0692	64.67	16.58
chr10	104192486	-4.14	3.69	7.4e-05	37.32	-0.01
chr10	104210217	-1.05	3.59	0.231	17.52	4.31
chr10	104210352	-0.399	4.96	0.643	47.49	26.21
chr10	104215878	3.8	3.63	0.000161	0.1	32.9
chr10	104221066	-1.17	4.6	0.181	36.58	12.41
chr10	104227898	2.65	1.96	0.0122	-0.02	5.73
chr10	104238921	-0.501	3.99	0.567	16.8	10.1
chr10	104261882	-0.173	5.78	0.842	69.17	77.77
chr10	104262532	-0.444	4.1	0.617	11.14	8.59
chr10	104263565	-1.53	3.3	0.0962	10.57	1.51
chr10	104264083	-1.5	2.39	0.132	4.12	0.32
chr10	104324379	-4.5	2	0.000399	5.3	0
chr10	104356402	0.68	2.62	0.489	1.5	5.16
chr10	104359742	2.07	3.49	0.0258	3.24	21.03
chr10	104393270	-1.55	2.63	0.098	7.91	1.41
chr10	104402033	-0.0245	6.29	0.978	129.01	136.05
chr10	104402135	-2.51	3.91	0.00647	35.84	2.1
chr10	104404241	-1.7	4.12	0.0566	11.02	4.48
chr10	104405331	-0.305	4.12	0.724	5.3	17.94
chr10	104405736	-1.42	3.83	0.109	9.8	7.99
chr10	104405867	-1.75	4.49	0.047	44.14	13.48
chr10	104406152	-0.53	4.39	0.539	20.61	22.94
chr10	104410902	-5.05	3.43	9.57e-06	19.53	0.01
chr10	104421047	-2.57	3.53	0.00656	22.13	0.97
chr10	104421217	-2.93	3.61	0.00233	27.52	1.48
chr10	104436152	0.0796	2.44	0.962	0.4	5.16
chr10	104438740	-1.84	2.77	0.0504	8.04	0.38
chr10	104473608	-1.57	4.08	0.0765	25.64	3.69
chr10	104474151	-1.92	4.21	0.0312	22.52	2.07
chr10	104503436	-0.0791	8.06	0.925	999	999
chr10	104503679	-0.844	5.84	0.319	115.56	62.02
chr10	104517232	0.344	2.43	0.736	1.7	6.04
chr10	104556306	-3.04	2.16	0.00517	2.56	0.03
chr10	104572419	-1.46	2.7	0.117	7.42	1.3
chr10	104574135	-0.44	2.26	0.704	4.29	1.47
chr10	104574434	3.87	3.15	0.000245	-0.01	21.36
chr10	104614014	-1.38	6.12	0.108	152.9	50.89
chr10	104614326	-1.54	3.12	0.0975	12.42	1.69
chr10	104677536	-0.97	4.53	0.267	34.53	12.39
chr10	104745281	7.71	1.24	0.000341	0	2.87
chr10	104748883	3.19	1.87	0.00448	-0.02	5.52
chr10	104941206	-0.306	2.74	0.783	1.98	6.6
chr10	104952379	-1.27	5.81	0.138	120.8	45.15
chr10	104953145	-1.52	3.7	0.0943	22.06	1.87
chr10	104957076	2.39	2.89	0.016	0.89	13.53
chr10	105110913	-1.22	3.29	0.181	10.81	1.48
chr10	105127575	1.05	4.39	0.233	16.47	47.27
chr10	105127712	-2.26	3.72	0.0149	26.2	0.81
chr10	105128443	-1.17	3.77	0.185	11.93	5.81
chr10	105156249	-0.602	4.61	0.488	39.87	23.13
chr10	105156384	-0.36	5.42	0.675	66.6	52.92
chr10	105231184	-2.74	5.03	0.00254	76.19	7.18
chr10	105236252	-0.235	3.05	0.799	6.77	6.56
chr10	105250562	-3.53	2.58	0.00115	6.53	0.03
chr10	105367999	3.15	1.84	0.00502	-0.01	8.19
chr10	105428520	1.98	3.36	0.0324	1.91	10.66
chr10	105446112	-1.54	2.82	0.0978	7.02	1.44
chr10	105455639	-0.466	5.5	0.585	65.72	60.3
chr10	105456389	-0.107	4.32	0.915	21.64	18.97
chr10	105517628	-0.339	2.29	0.748	2.27	2.03
chr10	105532164	-0.303	3.94	0.742	17.87	13.3
chr10	105668218	-0.131	4.67	0.891	26.98	28.48
chr10	105675771	-1.62	3.04	0.0817	8.68	2.68
chr10	105677934	-0.174	5.13	0.843	45.4	45.42
chr10	105678287	-0.956	3.14	0.304	9.56	3.22
chr10	105681604	0.902	3.03	0.322	1.94	9.82
chr10	105725764	1.68	3.6	0.0631	0.4	22.49
chr10	105881490	-0.0902	5	0.92	37.9	39.32
chr10	105881863	-0.868	4.71	0.313	42.8	16.25
chr10	105992118	-0.616	3.42	0.487	9.1	2.55
chr10	106014604	-0.00456	5.62	1	74.78	80.46
chr10	106014662	-1.04	5.25	0.227	84.2	37.29
chr10	106028747	-6.61	5.73	5.16e-09	162.06	0.13
chr10	106029011	-3.05	2.99	0.00263	11.69	0.9
chr10	106051338	-1.09	4.63	0.209	45.13	17.79
chr10	106084287	-2.16	2.59	0.0239	13.64	0.63
chr10	106088763	-2.56	2.71	0.0111	7.84	0.06
chr10	106092372	2.17	1.79	0.0388	-0.01	3.06
chr10	106098196	-0.762	4.16	0.381	31.84	13.37
chr10	106098347	-2.56	4.2	0.00555	46.16	2.46
chr10	106113512	0.489	4.45	0.574	16.34	30.51
chr10	106340748	-0.87	2.95	0.351	8.55	3.71
chr10	1082478	-3.83	2.6	0.000556	6.91	0
chr10	108342177	-3.48	2	0.00262	9.29	0.05
chr10	108752001	2.08	1.72	0.0485	0.25	5.18
chr10	108757652	2.75	2.04	0.00903	0.13	6.9
chr10	108785554	3.15	1.84	0.00502	0.01	5.3
chr10	108788138	3.48	2.41	0.00127	0.05	11.67
chr10	1089538	-2.26	2.27	0.0245	6.36	0.71
chr10	1089860	-1.39	2.42	0.154	3.82	2.01
chr10	1094845	-0.325	4.03	0.72	11.89	3.9
chr10	1095145	-0.754	4.43	0.386	34.92	11.02
chr10	1095315	-0.0257	5.74	0.98	80.47	71.54
chr10	1102672	0.458	6.68	0.587	144.72	189.94
chr10	1102755	0.238	5.07	0.787	40.79	43.76
chr10	110304464	-3.1	1.32	0.0121	4.05	0.01
chr10	11147221	0.141	2.33	0.918	2.69	5.41
chr10	111649875	2.26	1.15	0.0578	-0.01	3.17
chr10	111674897	0.847	1.79	0.399	0.36	4.04
chr10	111682925	-1.83	3.61	0.046	24.92	2.57
chr10	111683222	-0.937	4.47	0.28	35.92	9.7
chr10	111701383	1.61	2.29	0.108	1.1	7.37
chr10	111768120	-0.583	4.55	0.5	39.56	17.45
chr10	111819865	-0.0946	1.7	0.937	0.02	2.01
chr10	111841824	1.45	2.18	0.155	0.08	5.29
chr10	111845820	-4.77	3.47	1.76e-05	28.71	-0.01
chr10	11187575	0.296	4.94	0.734	32.54	55.46
chr10	111916880	-1.28	3.4	0.161	10.78	5.09
chr10	111971095	-0.298	3.87	0.744	8.71	11.41
chr10	111972037	1.66	2.67	0.0875	-0.01	7.39
chr10	111981627	0.949	3.92	0.28	8.27	21.06
chr10	111985618	-0.966	5.48	0.257	84.92	44.75
chr10	111985928	-0.456	3.61	0.617	11.22	5.92
chr10	112039328	0.135	2.06	0.951	2.09	3.6
chr10	112064659	-2.38	3.23	0.0123	14.76	0.64
chr10	112064836	-0.352	4.68	0.692	33.14	33.56
chr10	11207258	-1.61	3.36	0.0805	16.68	1.51
chr10	11207409	-0.844	3.38	0.354	13.81	7.03
chr10	11208201	-1.06	2.43	0.271	2.4	0.72
chr10	112114284	-1.37	3.56	0.134	11.83	4.91
chr10	112116489	-3.29	3.73	0.000642	18.1	0.86
chr10	112147847	-5.02	3.96	4.72e-06	40.96	0.07
chr10	112159190	2.25	1.85	0.0313	-0.01	4.66
chr10	112174422	-4.22	4.05	4.13e-05	36.06	0.49
chr10	112174677	-4.49	2.52	0.000146	7.24	-0.01
chr10	112201634	-4.53	2.55	0.000126	17.19	-0.01
chr10	112201714	2.22	4.39	0.0137	7.39	54.33
chr10	112207009	3.26	4.49	0.000594	1.61	59.39
chr10	11220921	0.083	3.68	0.951	3.97	12.9
chr10	112220036	-0.528	2.82	0.578	4.32	3.44
chr10	11222364	-1.95	3.89	0.032	22.99	1.87
chr10	112247244	0.351	2.11	0.764	3.35	4.24
chr10	112257426	-1.48	4.66	0.0896	47.84	9.71
chr10	112257556	-0.985	3.87	0.264	15.15	8.67
chr10	112261174	0.0594	3.17	0.977	1.9	5.24
chr10	112289971	-1.05	3.59	0.238	20.94	9.16
chr10	112295924	-6.06	3.46	1.14e-06	27.52	0
chr10	112296051	1.15	3.17	0.214	1.75	17.47
chr10	112331296	2.69	1.99	0.011	0	8.24
chr10	112375759	2.6	1.68	0.0181	-0.01	5.98
chr10	11239563	0.788	3.55	0.382	3.28	19.25
chr10	112411556	-0.27	3.21	0.774	5.28	6.76
chr10	112424852	9.46	2.85	5.72e-07	0	17.95
chr10	112431987	-1.12	3.53	0.218	15	4.5
chr10	112432259	-0.758	5.38	0.376	85.16	45.45
chr10	112432331	-0.68	4.13	0.444	32.23	16.7
chr10	112543418	-0.339	2.29	0.748	3.12	4.54
chr10	112562490	-3.49	1.84	0.00218	3.47	0.05
chr10	112562628	-0.794	1.62	0.45	2.23	1.7
chr10	112563783	-2.41	2.69	0.0164	5.11	0.33
chr10	112575394	-4.53	2.03	0.000359	3.55	0
chr10	112601698	-3.57	2.62	0.000997	5.07	0.04
chr10	112620759	-2.91	3.05	0.00327	20.96	0.12
chr10	112620937	0.0637	3.42	0.961	7.22	17.96
chr10	112624575	0.868	5.19	0.309	21.66	76.19
chr10	112631556	-0.409	4.4	0.638	22.01	14.92
chr10	112632338	-0.838	4.29	0.338	39.37	15.47
chr10	112678464	-1.04	4.74	0.227	45.15	22.94
chr10	112678701	0.195	5.11	0.822	45.78	59.42
chr10	112679060	-0.72	5.55	0.398	72.03	50.62
chr10	112679466	-1.36	4.43	0.12	37.51	11.03
chr10	11269245	-2.31	3.4	0.0131	14.22	0.6
chr10	11289314	-4.56	4.6	9.44e-06	65.5	0.59
chr10	113098789	-4.1	1.65	0.00146	3.84	0
chr10	11312717	-2.27	3.54	0.0142	15.7	0.57
chr10	113897329	-1.45	2.25	0.134	3.83	0.49
chr10	113943548	-0.939	5.1	0.275	49.31	20.68
chr10	114072913	4.18	1.84	0.000783	-0.02	8.72
chr10	114135996	-2.85	5.59	0.00165	132.64	13.92
chr10	114206153	0.239	3.06	0.825	5.51	10.91
chr10	114206732	-1.78	5.82	0.0401	140.38	32.96
chr10	114206993	-1.54	7.67	0.0714	999	182.17
chr10	114594586	-2.01	2.57	0.0344	7.87	1.9
chr10	114603040	1.08	2.34	0.272	0.87	6.17
chr10	114709821	1.61	3.14	0.0837	2.75	17.95
chr10	114820422	3.59	3.3	0.000387	0.58	21.72
chr10	115279640	-1.35	2.34	0.161	10.17	1.83
chr10	115323365	0.0202	3.57	1	9.32	9.69
chr10	11541660	2.56	2.7	0.00878	0.29	8.86
chr10	115439446	-2.22	4.24	0.015	37.51	3.79
chr10	115478893	2.19	2.4	0.0262	0.22	6.76
chr10	115562947	2.59	2.94	0.00738	1.66	16.89
chr10	115613791	-1.03	2.03	0.302	2.14	0.88
chr10	115613979	-2.43	3.33	0.0112	16.66	2.39
chr10	115614382	-2.79	3.37	0.00345	17.19	1.33
chr10	115614734	-1.47	4.32	0.0959	34.9	8.86
chr10	1156200	-0.529	3.35	0.564	10.01	6.76
chr10	115803080	-4.22	4.58	2.1e-05	73.74	0.72
chr10	11581003	-3.89	1.48	0.00291	2.75	-0.01
chr10	115833743	-1.59	2.51	0.0904	6.56	2.52
chr10	115859154	-3.21	3.26	0.00146	18.12	0.78
chr10	115933996	-1.36	3.9	0.127	16.01	2.55
chr10	116064531	-3.87	3.28	0.000227	17.76	0.04
chr10	116111543	0.318	1.83	0.828	1.92	3.84
chr10	116112938	0.639	2.55	0.501	3.57	6.62
chr10	116218885	-0.814	4.42	0.35	33.55	24.51
chr10	116231303	-0.641	2.96	0.497	7.87	4.88
chr10	116286636	-5	3.68	7.35e-06	24.32	0.04
chr10	116304210	-4.1	3.94	6.48e-05	29.41	1.14
chr10	116454679	-0.5	2.91	0.601	11.15	7.08
chr10	11653620	0.711	6.41	0.401	93.96	159.65
chr10	11654591	2.61	3.07	0.00821	0.07	14.87
chr10	116581491	-1.93	3.65	0.0345	20.42	1.19
chr10	116585450	-3.41	2.24	0.00211	3.85	0.11
chr10	116697943	-1.53	7.43	0.0738	999	147.97
chr10	11682025	4.05	2.62	0.000263	-0.02	9.5
chr10	1169400	1.79	2.1	0.0677	0.15	6.21
chr10	11704656	-3.4	3.94	0.000492	44.84	2.14
chr10	11704759	0.0968	4.36	0.917	23.35	32.05
chr10	11706424	-3.51	3.12	0.000715	13.43	0.14
chr10	11720346	-2.83	3.03	0.00462	12.17	0.48
chr10	11726839	-1.49	5.02	0.0858	63.03	16.49
chr10	11728043	2.14	3.24	0.0237	0	19.27
chr10	11800066	-0.483	4.9	0.578	38.6	25.94
chr10	118046505	0.449	1.47	0.705	1.45	3.19
chr10	11841065	1.78	1.51	0.0982	0.06	3.01
chr10	118442011	-0.63	2.99	0.506	10.97	5.09
chr10	118547734	-0.915	2.57	0.325	3.05	2.38
chr10	118556604	-0.133	2.61	0.932	5.07	4.87
chr10	11865369	1.98	3.36	0.0324	2.16	12.18
chr10	118764717	3.2	5.85	0.000489	14.07	168.61
chr10	118894302	-0.613	2.22	0.535	5.06	2.78
chr10	118927833	-0.933	2.47	0.333	4.9	0.51
chr10	118934531	-0.171	3.82	0.851	15.55	16.19
chr10	118934876	-3.81	2.83	0.00043	14.75	0
chr10	118947029	2.48	3.31	0.00961	2.09	23.28
chr10	118976281	-0.33	3.77	0.711	15.19	5.82
chr10	119032358	3.04	2.82	0.00251	0.55	12.05
chr10	119134630	-0.711	4.18	0.413	31.57	11.82
chr10	119135214	-1.4	3.91	0.114	24.04	1.14
chr10	11916878	1.5	3.39	0.0972	2.99	16.81
chr10	119171169	4.15	1.81	0.000883	-0.02	5.99
chr10	119191689	2.17	1.79	0.0388	0.25	5.13
chr10	119202600	0.167	2.65	0.867	4.86	5.09
chr10	11923528	1.33	2.77	0.161	1.06	4.63
chr10	119236441	1.55	2.15	0.106	1.29	7.33
chr10	11925424	1.06	2.53	0.283	0.71	4.37
chr10	119351367	2.36	2.27	0.0193	0.58	10.31
chr10	11936742	3.45	4.49	0.000327	3.7	50.96
chr10	11940547	4	2.87	0.000222	-0.02	13.37
chr10	11940714	3.18	4.62	0.000698	3.06	58.29
chr10	1195961	1.79	2.1	0.0677	0.15	4.18
chr10	119656266	2.26	1.15	0.0578	0.01	2.75
chr10	119806161	-1.5	3.45	0.0982	22.75	2.15
chr10	119806420	-0.15	7.95	0.858	999	999
chr10	120019003	0.625	3.5	0.493	7.68	19.03
chr10	120101456	-1.07	3.12	0.248	10.27	5.32
chr10	120101826	-1.01	6.59	0.235	204.31	107.63
chr10	120219139	1.3	2.69	0.175	1.92	8.56
chr10	120242509	2.65	2.5	0.00825	0.42	8.26
chr10	120386661	-0.676	1.77	0.492	4.36	1.03
chr10	120458095	0.668	2.71	0.489	2.75	8.55
chr10	120489368	-0.253	2.88	0.804	4.8	7.22
chr10	120587535	1.72	2.05	0.0803	0.6	5.76
chr10	120706943	3.39	3.74	0.000642	1.9	39.26
chr10	120790322	-1.56	4.41	0.0773	37.04	10
chr10	12083960	-0.26	2.82	0.796	3.29	4.18
chr10	120839888	-2.24	4.16	0.0144	38.1	2.51
chr10	120840380	-0.831	5.06	0.333	53.59	19.49
chr10	12084921	2.81	3.58	0.00357	0.02	26.64
chr10	12084989	-11	4.37	8.82e-10	67.54	0
chr10	12085230	0.625	6.55	0.459	114.63	203.95
chr10	12085393	0.293	5.17	0.732	43.23	65.71
chr10	12086008	-2.88	3.54	0.00246	17.26	0.8
chr10	120924937	-1.31	4.63	0.134	43.56	4.87
chr10	120938251	-1.39	4.21	0.116	29.82	4.19
chr10	120949530	0.949	2.88	0.307	0.98	10.62
chr10	120965644	0.302	2.69	0.744	1.88	7.37
chr10	120965887	-2.54	4.29	0.00594	36.76	5.09
chr10	120966399	-1.85	3.6	0.0415	17.49	1.59
chr10	120966711	-1.08	2.92	0.239	4.99	2.34
chr10	120966989	-2.06	3.78	0.0254	18.25	0.74
chr10	121030704	-1.47	2.98	0.115	5.3	2.03
chr10	121048954	-2.05	2.18	0.0486	3.59	0.56
chr10	121059200	2.53	2.24	0.0135	-0.02	8.92
chr10	121065477	-0.363	5.24	0.67	52.25	50.01
chr10	121065878	-0.615	3.46	0.5	12.04	8.85
chr10	121066253	-2.52	3.95	0.0065	23.65	3.64
chr10	121073395	-3.85	3.58	0.000179	18	0.19
chr10	12110719	0.236	4.57	0.788	23.63	37.45
chr10	12110813	0.306	4.54	0.731	19.76	26.56
chr10	121129275	-4.22	3.21	0.000101	16.8	0.17
chr10	12117302	-3.23	2.08	0.004	5.3	0.05
chr10	121176592	-2.91	2.44	0.00562	5.84	0.01
chr10	121249179	-2.33	3.59	0.012	22.89	2.87
chr10	121249431	-1.83	2.83	0.0509	10.15	1.04
chr10	121256109	-2.79	2.16	0.00981	3.29	0.26
chr10	121276021	-1.13	4.71	0.192	56.99	23.55
chr10	121276168	-1.63	4.23	0.0644	35.4	9.79
chr10	121277061	-1.09	3.9	0.222	20.54	9.19
chr10	121277406	-3.49	3.41	0.000547	20.55	0.19
chr10	121280069	1.57	2.52	0.113	0	7.66
chr10	121281573	1.54	1.34	0.163	-0.01	3.39
chr10	121302161	-0.521	4.53	0.547	32.02	17.68
chr10	121355397	-1.39	3.08	0.133	10.65	3.1
chr10	121356222	-0.558	4.87	0.519	54.69	28.85
chr10	121356579	-0.362	7.25	0.666	278.28	227.57
chr10	121410500	-0.638	3.94	0.473	21.3	17.2
chr10	121410717	-0.667	3.51	0.469	17.49	6.77
chr10	121423554	-0.63	2.99	0.506	7.2	5.52
chr10	121446191	-0.74	2.66	0.427	4	2.8
chr10	121452954	-1.75	2.55	0.0628	6.77	0.99
chr10	121484645	2.18	4.55	0.0151	3.7	57.47
chr10	121485344	0.113	4.47	0.905	29.91	21.27
chr10	121485467	-0.911	4.19	0.295	27.34	14.14
chr10	121497575	2.95	1.68	0.00908	-0.02	5.64
chr10	121632400	-2.8	3.52	0.00333	27.44	0.32
chr10	121632525	-0.859	3.65	0.333	14.11	8.79
chr10	121651865	0.528	3.38	0.555	7.24	14.42
chr10	121652213	-0.269	6.88	0.751	176.24	164.95
chr10	12237897	-0.621	6.05	0.464	117.8	78.18
chr10	12238175	-0.398	6.99	0.636	249.92	184.52
chr10	12240384	1.41	1.43	0.191	-0.02	2.78
chr10	122548	0.809	2.49	0.399	4.99	7.13
chr10	12257061	0.732	2.6	0.456	2.23	6.35
chr10	122610825	-7.54	4.91	2.6e-09	93.04	0.01
chr10	122610871	-0.353	7.1	0.674	265.99	206.87
chr10	12264135	3.59	4.55	0.000201	1.67	68.53
chr10	122702528	-0.492	4.85	0.57	46.05	31.64
chr10	122703246	1.01	1.69	0.321	0.96	3.39
chr10	122708602	-1.55	3.09	0.091	14.42	1.75
chr10	123027253	0.265	1.48	0.85	2.01	2.52
chr10	123063805	1.6	2.08	0.101	0.8	7.47
chr10	12320010	-1.71	1.94	0.105	3.84	1.14
chr10	123358053	2.07	2.97	0.0323	1.42	13.41
chr10	123623939	-0.876	1.4	0.445	3.73	0.9
chr10	123686286	0.982	2.13	0.337	-0.02	5.58
chr10	123687631	-1.18	5.21	0.17	74.61	22.39
chr10	123707651	3.08	1.42	0.0105	-0.01	3.81
chr10	123734758	-1.3	4.94	0.132	54.92	16.37
chr10	12375784	-3.28	2.76	0.00177	8.89	0.23
chr10	123822899	1.81	2.34	0.0625	1.66	7.03
chr10	12382683	-1.48	2.51	0.113	6.35	2.34
chr10	12391630	-2.02	3.91	0.0269	28.71	3.5
chr10	124058501	-1.95	3.06	0.0356	12.66	1.72
chr10	124134079	-0.0502	7.52	0.953	999	999
chr10	124639148	0.0383	4.12	0.976	12.66	11.51
chr10	124639418	-0.532	3.9	0.553	20.22	9.68
chr10	124653960	-0.717	1.31	0.546	2.69	0.34
chr10	124713772	-1.06	5.63	0.214	85.59	27.1
chr10	124739897	-0.848	4.01	0.332	23.21	7.38
chr10	124740138	-1.5	3.54	0.0961	20.92	2.04
chr10	124768359	-2.19	4.9	0.0144	62.91	4.34
chr10	124803045	0.619	2.59	0.512	1.03	5.51
chr10	124861844	0.847	1.79	0.399	0.56	2.87
chr10	124892696	-2.08	3.59	0.0238	15.45	1.47
chr10	124894763	0.967	3.74	0.28	0.01	13.63
chr10	124895465	3.04	2.67	0.00278	0	11.84
chr10	124895533	-1.72	3.66	0.0561	13.73	4.13
chr10	124899167	-0.135	3.52	0.908	5.43	9.07
chr10	12490847	0.0218	3.56	1	6.79	15.06
chr10	124913719	-4.41	4.05	1.74e-05	42.77	0.08
chr10	124913799	-0.949	5.59	0.265	87.04	40
chr10	125150579	-4.42	5.89	6.59e-06	172.8	5.88
chr10	125151989	-4.1	3.49	0.000102	16.93	0.48
chr10	125161182	-5.81	2.34	2.73e-05	2.08	-0.01
chr10	125312683	-3.96	3.53	0.000143	25.19	0.4
chr10	125318996	-2.6	2.95	0.00663	8.91	0.16
chr10	125613737	-1.01	2.12	0.298	7.37	2.14
chr10	125705204	1.24	1.94	0.205	0.48	4.45
chr10	125754287	-0.891	4.62	0.3	43.32	20.28
chr10	12577109	0.214	3.05	0.849	10.1	8.33
chr10	125795586	-2.47	3.76	0.00763	23.83	0.98
chr10	125804250	1.15	2.82	0.219	0.69	10.62
chr10	12591862	-2.08	1.78	0.0552	2.82	0.19
chr10	125974607	-1.11	3.18	0.23	15.38	7.67
chr10	125974924	-3.11	1.69	0.00803	2.19	0.05
chr10	125979085	-1.34	3.97	0.127	25.75	9.65
chr10	126029761	-2.83	3.03	0.00462	11.22	0.42
chr10	126043572	1.47	4.06	0.098	8.19	34.72
chr10	126045749	1.86	2.27	0.0534	0.67	8.82
chr10	126078002	-0.0167	4.53	0.991	21.39	23.75
chr10	126092185	0.761	2.85	0.416	1.19	9.65
chr10	126150311	-0.266	8.11	0.75	999	999
chr10	126153647	-4.42	1.41	0.00109	2.12	-0.01
chr10	126154152	-0.384	2.11	0.764	2.3	3.38
chr10	126218866	-1.43	3.76	0.107	22.13	2.74
chr10	126280441	1.99	1.65	0.0609	-0.02	3.67
chr10	126301863	1.2	3.58	0.185	0.79	15.86
chr10	126308007	-4.02	3.02	0.000205	16.43	0.21
chr10	126329493	0.711	3.88	0.419	12.82	23.73
chr10	126336552	-0.0511	4.36	0.969	26.45	22.41
chr10	126339617	-3.3	2.78	0.00166	12.04	0.03
chr10	126373968	-2.13	2.67	0.0252	9	1.1
chr10	126386931	-3.31	3.56	0.000668	23.73	0.94
chr10	126393836	-1.84	2.77	0.0504	10.38	1.27
chr10	126421861	-5.18	2.62	3.48e-05	6.98	-0.01
chr10	126432755	-1.47	3.36	0.104	17.14	2.27
chr10	126433173	-0.582	6.17	0.491	141.03	94.11
chr10	126449396	1.72	1.47	0.111	0.09	4.07
chr10	126480446	-1.27	4.66	0.145	46.28	10.56
chr10	126480644	-2.31	3.69	0.012	21.63	1.69
chr10	12648341	-2.56	3.41	0.00645	11.69	1.64
chr10	126490344	-0.606	6.95	0.472	232.43	156.95
chr10	126605180	-1.99	2.29	0.0459	4.62	0.42
chr10	126605328	-0.236	4.26	0.802	24.64	17.72
chr10	126605603	-2.54	2.35	0.0129	9.45	0.14
chr10	12671060	-0.0946	1.83	0.942	2.02	2.75
chr10	126734555	3.03	3.09	0.00204	0.47	17.35
chr10	126736767	0.661	3.17	0.458	5.5	11.03
chr10	126803870	2.8	1.85	0.0101	-0.02	5.54
chr10	126838057	1.58	2.36	0.12	0.03	8.43
chr10	126850101	2.21	3.36	0.0187	1.16	16.09
chr10	12687563	1.73	2.38	0.0876	1.14	5.93
chr10	12701898	5.1	4.14	2.35e-06	0.03	55.75
chr10	127137331	1.22	2.51	0.215	2.5	9.57
chr10	127210760	0.752	2.3	0.45	3.35	6.27
chr10	127210862	-0.678	2.54	0.467	9.29	4.03
chr10	127402833	2.6	1.68	0.0181	0	4.9
chr10	127407768	-1.17	3.67	0.187	18.23	4.6
chr10	127408273	-0.381	6.51	0.652	146.17	117.01
chr10	127512106	-1.87	4.29	0.0354	29.44	1.67
chr10	12754498	1.76	2.81	0.0663	0.87	12.34
chr10	127585095	-1.58	4.29	0.0719	42.8	4.36
chr10	127585279	-1.91	2.23	0.0577	6.92	0.1
chr10	127585427	-0.864	3.17	0.343	18.04	7.57
chr10	127730498	-4	6.06	2.77e-05	210.58	7.7
chr10	12824668	1.57	5.52	0.0694	31.99	113.51
chr10	129652396	-0.562	2.36	0.572	4.24	2.68
chr10	129722061	1.6	1.39	0.143	-0.02	4.14
chr10	129764210	-1.52	1.22	0.187	2.53	0.26
chr10	129809774	-0.628	2.04	0.524	2.58	0.76
chr10	129845804	-3.07	3.24	0.00217	20.4	0.52
chr10	129893929	-1.28	2.51	0.169	5.93	2.75
chr10	129924692	-0.306	5.65	0.718	92.36	67.26
chr10	129948429	-1.09	3.59	0.219	22.09	2.27
chr10	130010367	-1.67	2.49	0.0758	6.14	0.32
chr10	130041055	2.56	3.37	0.00785	3.47	24.9
chr10	130298404	1.08	2.03	0.302	1.34	5.13
chr10	130370247	2.87	1.61	0.0117	-0.02	5.18
chr10	130398041	3.29	1.96	0.00323	0.01	7.22
chr10	130427907	3.71	4.38	0.000157	2.39	57.47
chr10	130432367	1.62	1.21	0.156	0.1	2.95
chr10	130473889	0.167	1.52	1	2.38	2.14
chr10	131130950	2.02	1.25	0.0794	0.01	2.96
chr10	131265168	-3.17	3.06	0.00143	17.55	0.56
chr10	131265573	-4.54	4.39	1.06e-05	61.74	1.06
chr10	131342538	0.9	2.08	0.387	0.56	6.89
chr10	131909117	-1.1	6.02	0.198	137.37	51.52
chr10	131909549	-0.806	7.92	0.338	999	315.57
chr10	131934649	-0.873	5.2	0.306	64.29	30.15
chr10	131955809	-0.615	1.74	0.533	1.39	2.1
chr10	131988553	-4.85	3.24	2.05e-05	18.35	-0.01
chr10	13203376	0.00358	3.67	1	12.19	15.43
chr10	13203489	-1.35	4.15	0.126	33.36	6.86
chr10	13203714	-1.19	1.99	0.224	4.43	0.32
chr10	132429928	2.86	1.25	0.0194	-0.01	4.39
chr10	132886951	2.65	3	0.00597	0.57	17.17
chr10	13307456	1.58	2.36	0.12	2.38	7.84
chr10	133336	1.46	2.74	0.126	5.11	7.19
chr10	13344177	-0.609	4.8	0.48	44.24	27.73
chr10	13344454	-2.49	2.45	0.0134	6.38	0.05
chr10	133473734	-3.1	2.62	0.00297	9.92	0.73
chr10	133473964	-1.61	2.44	0.092	9.36	3.52
chr10	133474371	-3.6	1.73	0.00276	6.12	0.01
chr10	133776306	3.02	3.6	0.00191	0.02	28.48
chr10	133786261	1.28	2.16	0.21	0.43	5.3
chr10	133795535	-1.51	3.34	0.0984	15.31	0.26
chr10	133818712	2.4	1.96	0.0208	0.25	7.08
chr10	133836721	-0.095	3.46	0.942	11.18	8.64
chr10	13390280	-2.3	2.71	0.0164	6.27	0.06
chr10	13390499	-0.000344	3.35	1	5.11	7.61
chr10	133956105	-0.357	2.44	0.736	7.17	0.81
chr10	133972161	-0.396	2.46	0.703	5.81	3.82
chr10	133975608	-2.27	2.77	0.0177	8.46	1.31
chr10	134043518	-0.651	2.85	0.489	7.96	4.27
chr10	134108342	0.902	2.94	0.327	2.82	10.5
chr10	134125085	1.77	3.25	0.0561	1.15	14.45
chr10	134133850	-0.791	2.97	0.398	8.55	4.1
chr10	134143520	-0.135	2.54	0.928	1.57	3.71
chr10	134145630	-1.57	4.51	0.0729	37.34	2.79
chr10	134148969	-1.01	3.11	0.276	14.07	5.81
chr10	134149102	0.555	3.68	0.531	12.49	22.94
chr10	134150821	-3.86	2.73	0.000345	13.91	0.15
chr10	134189173	2.02	2.59	0.0428	0.62	7.39
chr10	134248122	0.659	3.27	0.474	4.57	12.21
chr10	134260427	1.16	5.59	0.173	38.9	105.51
chr10	134266705	-1.48	4.39	0.0942	38.83	15.59
chr10	134266798	-0.19	4.2	0.828	21.45	20.96
chr10	134331053	3.95	3.77	8.92e-05	-0.01	32.44
chr10	134350844	-0.87	4.57	0.314	42.05	14.55
chr10	134358340	-0.243	2.97	0.788	4.04	5.93
chr10	134365132	1.68	3.71	0.0614	1.91	27.47
chr10	134365178	-10.1	3.45	4.24e-08	30.74	0
chr10	134368943	0.431	4.01	0.631	14.21	21.36
chr10	134385623	-1.98	4.11	0.0266	35.73	4.14
chr10	13446401	4.15	2.33	0.000358	-0.01	10.5
chr10	134629666	3.73	4.23	0.000161	0.96	58.4
chr10	134674359	2.43	1.78	0.0231	-0.02	4.88
chr10	134791483	0.518	1.7	0.692	0.63	2.14
chr10	134914578	1.95	2.96	0.0422	1.27	13.53
chr10	134957603	0.443	2.16	0.685	2.54	4.68
chr10	134972569	2.07	2.97	0.0323	0.34	12.83
chr10	135044179	0.938	2.25	0.348	0.6	3.22
chr10	135048967	2.16	2.89	0.0258	0.5	11.36
chr10	135060661	0.84	2.51	0.379	0.86	4.78
chr10	135071134	0.202	3.1	0.854	1.73	5.88
chr10	135075438	-0.226	3.8	0.804	12.65	15.43
chr10	135088512	-3.55	4.31	0.000253	49.39	0.86
chr10	135088629	-2.94	3.55	0.00229	26.75	1.76
chr10	135089522	-1.16	4.61	0.184	42.8	15.63
chr10	135090359	-2.02	3.34	0.0293	10.37	1
chr10	135092181	-0.018	3.89	1	15.31	14.69
chr10	135118954	2.69	2.38	0.00825	-0.01	9.76
chr10	135122385	-1.43	4.76	0.101	46.02	7.45
chr10	135130214	0.0887	1.98	1	1.09	3.18
chr10	135132330	-1.05	3.18	0.256	8.48	0.5
chr10	135143432	-1.38	2.81	0.139	5.59	1.96
chr10	135171317	-1.07	5.07	0.211	72.43	24.24
chr10	135207652	0.435	6.1	0.607	79.19	129.97
chr10	135207740	-0.333	5.06	0.701	55.78	29.32
chr10	13526146	-1.56	2.41	0.0982	5.72	1.95
chr10	135333912	1.45	7.76	0.0893	183.27	999
chr10	13578910	-0.404	2.22	0.694	2.93	0.68
chr10	13628901	-0.884	5.42	0.303	79.8	44.47
chr10	13629017	-0.49	4.03	0.578	20.06	14.4
chr10	13702186	-2	3.1	0.0311	9.94	0.97
chr10	13731188	0.387	1.63	0.803	0.37	2.75
chr10	13732641	-2.33	2.52	0.021	8.36	0.42
chr10	13747928	1.9	3.64	0.0367	0.48	21.81
chr10	13749658	-1.01	4.38	0.244	34.61	12.51
chr10	13750281	0.508	2.26	0.624	0.24	3.65
chr10	13755168	0.472	3.51	0.607	4.48	14.62
chr10	13823975	2.25	1.85	0.0313	0	6.12
chr10	13829363	-2.17	1.3	0.0592	3.07	0.11
chr10	13855048	1.89	2.29	0.0534	0.7	7.84
chr10	13943810	-0.876	1.4	0.445	2.69	1.25
chr10	13946135	0.749	2.21	0.462	2.91	5.1
chr10	14206411	1.59	2.18	0.0984	1.66	5.95
chr10	14223446	3.27	2.47	0.00192	0.1	10.27
chr10	14227693	-0.471	3.81	0.594	14.11	13.68
chr10	14227803	-0.671	3.65	0.455	15.09	6.83
chr10	14644215	-2	2.82	0.0337	7.27	1.13
chr10	14650634	-1.63	2.75	0.0818	4.99	1.17
chr10	14690266	-3.25	3.17	0.00138	10.43	0.71
chr10	14701803	-2.75	2.74	0.00686	7.67	1.14
chr10	14793828	-2.5	3.22	0.00819	17.18	2.28
chr10	14880151	0.166	4.4	0.86	16.81	20.14
chr10	14880263	-0.803	4.9	0.349	42.99	15.74
chr10	14881506	0.143	3.75	0.89	11.13	19.83
chr10	14919962	0.518	2.71	0.598	-0.01	3.2
chr10	14931543	3.68	3.39	0.000273	0	23.78
chr10	1496843	-2.65	1.61	0.0204	3.41	0.1
chr10	14981135	2.17	4.33	0.0156	8.35	55.92
chr10	14981497	2.92	2.2	0.00517	0.1	12.33
chr10	14996089	0.543	8.09	0.517	999	999
chr10	15001645	0.657	5.74	0.438	55.12	100.85
chr10	15001817	-8.18	3.8	1.01e-08	47.04	0
chr10	15001990	-1.66	3.93	0.0616	28.55	3.4
chr10	15033554	-0.799	1.36	0.493	3.47	0.8
chr10	15063130	2.45	4.11	0.00787	5.4	48.71
chr10	15063452	0.475	1.54	0.72	2.01	4.26
chr10	15077483	0.504	2.57	0.597	2.31	5.51
chr10	15139181	-0.412	5.77	0.629	83.91	51.76
chr10	15139604	-0.554	6.06	0.513	107.91	73.95
chr10	15211855	2.4	2.79	0.0122	-0.01	11.19
chr10	15238405	5.39	2.07	9.52e-05	-0.01	6.34
chr10	15289922	1.37	1.55	0.195	0.18	2.5
chr10	15296953	2.05	4.52	0.0223	9.56	60
chr10	15355967	4.37	3.21	5.65e-05	0.05	17.02
chr10	15367771	4.86	4.47	3.18e-06	0.56	63.54
chr10	15484331	2.65	1.96	0.0122	0.13	3.56
chr10	15645782	3.27	1.58	0.00593	-0.01	3.16
chr10	15779823	2.14	1.34	0.0592	0.05	2.98
chr10	15901909	-1.58	4.06	0.0751	25.77	4.54
chr10	15902459	-2.56	4.4	0.00523	55.5	3.29
chr10	15902562	0.403	6.96	0.632	184.7	261.41
chr10	1645508	-1.14	1.78	0.289	2.52	0.65
chr10	16478998	0.531	3.75	0.55	10.94	14.44
chr10	16479081	-0.543	5.01	0.524	54.05	32.76
chr10	16479435	-0.966	3.84	0.271	18.37	10.5
chr10	16512998	1.84	1.72	0.076	0.1	4.46
chr10	16639861	3.16	2.59	0.00219	0	8.43
chr10	1673778	0.45	2.39	0.654	2.13	5.54
chr10	16841813	-2.4	2.33	0.0195	5.94	0.75
chr10	16859713	0.219	8.16	0.794	999	999
chr10	16933467	3.18	2.94	0.00158	0.25	12.33
chr10	17045312	6.25	2.86	3.7e-06	-0.01	15.23
chr10	1704998	-3.66	3.26	0.000405	20.94	0.61
chr10	17071715	3.39	2.97	0.000874	0.31	15.23
chr10	1716012	0.00911	2.75	1	4.13	5.72
chr10	17217756	2.26	2.78	0.0223	0.36	13.78
chr10	17242963	1.24	2.3	0.212	0.65	5.72
chr10	17243344	-0.968	2.21	0.332	4.45	0.17
chr10	17243671	0.381	4.18	0.669	20.41	19.45
chr10	17243709	-3.7	4	0.000161	48.01	0.16
chr10	17258455	2.34	3.03	0.0164	0.22	13.68
chr10	17272603	-0.436	4.59	0.618	29.33	16.13
chr10	17283774	3.44	2.62	0.00107	0.13	15.05
chr10	17428824	4.64	3.92	1.11e-05	0.25	43.67
chr10	17468029	4.06	3.17	0.000122	0.13	16.09
chr10	17470971	3.43	3.3	0.000605	0.4	15.65
chr10	17474023	3.78	2.67	0.000452	-0.02	14.55
chr10	1749103	-1.48	2.64	0.113	10.21	3.17
chr10	17496623	1.63	3.3	0.0758	4.47	8.45
chr10	17547237	3.45	2.09	0.00194	0.01	5.53
chr10	17628959	1.88	2.98	0.0494	1.36	15.58
chr10	17686149	-0.876	4.02	0.325	16.25	3.86
chr10	17688174	3.72	2.33	0.00085	-0.01	8.56
chr10	181875	-1.82	3.6	0.046	25.53	1.29
chr10	18556776	1.69	1.25	0.136	0.13	3.17
chr10	18653312	2.51	1.34	0.031	0.01	4.63
chr10	18707755	1.31	1.51	0.218	0.22	2.32
chr10	18899600	2.97	1.34	0.0141	-0.01	2.38
chr10	18916741	-1.5	1.9	0.155	5.74	0.85
chr10	18940583	-0.453	5.77	0.593	79.74	66.08
chr10	18948169	-0.326	6.16	0.702	114.79	94.49
chr10	18948474	-2.28	3.29	0.0157	16.05	0.14
chr10	18999205	-0.934	1.31	0.418	2.47	0.26
chr10	20292833	-5.66	3.62	1.74e-06	24.3	0.01
chr10	20580458	0.61	1.35	0.605	1.06	3.51
chr10	21300409	1.99	1.65	0.0609	0.25	3.44
chr10	21319240	2.77	1.54	0.0152	-0.01	4.24
chr10	21379734	3.46	3.19	0.000588	0.58	20.6
chr10	21492941	2.06	2.89	0.0329	1.9	12.21
chr10	21507879	1.7	2.15	0.0792	1.34	5.51
chr10	21624193	5.2	1.9	0.000166	-0.01	6.4
chr10	21695938	1.82	1.99	0.0679	0.16	5.09
chr10	21784834	-0.9	4.59	0.298	27.34	6.88
chr10	21822968	-0.607	3.93	0.491	20.79	3.77
chr10	21823138	-0.389	4.77	0.652	38.29	24.37
chr10	21824199	0.721	2.43	0.465	1	4.04
chr10	22021312	-0.423	2.84	0.66	5	2.5
chr10	22096321	4.4	3.48	3.49e-05	0.13	22.4
chr10	22113581	3.44	1.72	0.00352	-0.01	6.12
chr10	22178066	-2.34	2.13	0.027	3.88	0.61
chr10	22292355	-0.737	4.22	0.402	30.46	6.12
chr10	22292727	0.422	6.12	0.618	79.55	115.95
chr10	22306463	5.42	2.09	8.57e-05	-0.01	7.48
chr10	22311866	1.6	5.89	0.0634	35.93	150.73
chr10	2249914	2.21	2.29	0.0266	0.8	6.34
chr10	22517263	1.22	1.82	0.222	0.08	2.8
chr10	22518101	-0.866	2.81	0.363	5.13	2.34
chr10	22518271	-1.63	2.27	0.096	7.84	0.07
chr10	22518463	-1.96	2.98	0.0383	10.2	1.01
chr10	22605334	-1.12	3.52	0.206	18.58	0.58
chr10	22605596	-2.41	4.72	0.00738	58.84	5.01
chr10	22610271	0.0648	3.54	0.946	12.01	5.92
chr10	22610584	0.2	3.1	0.854	4.78	7.39
chr10	22614356	-2.39	1.84	0.0282	5.72	0
chr10	22614736	-8.72	2.11	1.04e-05	8.59	0
chr10	22614835	1.15	3.46	0.205	6.99	19.78
chr10	22629516	-0.367	4.19	0.681	17.48	13.25
chr10	22629926	-0.0273	5.7	0.979	78.21	66.73
chr10	22675564	2.47	2.02	0.0171	-0.02	5.95
chr10	22680711	3.2	2.17	0.00331	-0.01	7.25
chr10	22725622	-3.57	3.69	0.000379	33.08	0.65
chr10	22725940	-6.51	4.84	2.64e-08	84.46	0
chr10	22825734	1.34	1.79	0.182	0.33	3.44
chr10	22886229	-1.94	2.61	0.0402	8.1	0.72
chr10	22887562	0.409	1.95	0.738	0.72	2.03
chr10	22890215	-2.83	3.14	0.00329	14.85	0.63
chr10	22895352	-2.41	2.79	0.0122	6.94	0.77
chr10	22904879	-0.46	5.5	0.588	78.76	57.47
chr10	22905129	0.0293	3.1	1	3.28	6
chr10	22906645	-1.01	3.45	0.252	13.13	6.59
chr10	22919736	-0.329	2.6	0.761	1.99	2.42
chr10	22944802	-2.52	2.67	0.0126	5.69	0.4
chr10	22955597	0.739	2.66	0.447	0.69	7.25
chr10	22961966	4.45	3.92	1.87e-05	-0.02	42.68
chr10	22994041	0.587	2.59	0.536	0.5	9.26
chr10	22994186	0.42	2.18	0.685	1.97	5.98
chr10	23002343	0.0463	4.01	0.961	14.46	14.14
chr10	23003521	0.608	6.94	0.47	172.57	234.38
chr10	23009747	1.32	2.1	0.193	0.56	5.54
chr10	23009912	3.5	1.21	0.00743	-0.01	4.08
chr10	23012440	-2.26	3.02	0.0164	10.83	1.33
chr10	23106056	1.89	2.29	0.0534	0.63	7.3
chr10	23336460	8.17	1.65	7.04e-05	-0.01	3.94
chr10	23336788	7.94	1.44	0.000147	0	3.84
chr10	23352551	3.27	1.58	0.00593	-0.02	3.48
chr10	2357294	9.3	2.69	1.05e-06	-0.01	17.16
chr10	2357407	2.68	2.37	0.00825	0.4	7.18
chr10	23727663	-0.916	4.24	0.293	25.91	5.92
chr10	24672770	-3.15	3.31	0.0016	16.17	0.26
chr10	24686819	2	1.47	0.0685	0.13	4.31
chr10	24772833	-0.246	1.7	0.812	3.98	2.52
chr10	24850468	2.83	2.64	0.00473	0.58	13.74
chr10	24934897	1.37	1.55	0.195	-0.02	2.82
chr10	24990528	0.145	2.55	0.894	3.64	4.88
chr10	25013544	-0.63	4.51	0.465	37.78	13.03
chr10	25095302	2.31	2.07	0.0229	0.36	5.72
chr10	25162467	3.76	3.29	0.000248	0.4	20.37
chr10	25176743	-1.73	2.45	0.067	5.19	1.1
chr10	25201343	2.25	3.04	0.02	1.34	15.51
chr10	25205515	5.01	3.11	1.52e-05	-0.01	22.16
chr10	25210402	1.21	2.56	0.216	1.51	7.22
chr10	25241858	-0.429	4.41	0.623	31.22	13.63
chr10	25247794	4.74	2.86	4.26e-05	-0.01	13.6
chr10	25277851	2.84	2.5	0.00522	0.15	7.6
chr10	25305126	0.708	3.64	0.429	6.79	14.78
chr10	25305573	-0.726	3.38	0.424	6.67	0.41
chr10	25305888	-0.16	3.26	0.891	10.67	5.24
chr10	25306013	-0.266	3.1	0.78	9.45	8.31
chr10	25351462	2.04	3.62	0.0261	4.47	16.88
chr10	25370112	1.14	1.97	0.283	0.04	2.75
chr10	25463532	0.149	2.28	0.915	5.08	0.99
chr10	25754858	4.74	3.21	2.49e-05	0.01	25.18
chr10	25755078	7.85	5.38	3.61e-10	-0.01	153.4
chr10	25776515	2.91	1.65	0.0103	0.01	5.41
chr10	25782212	2.2	1.62	0.0414	0.13	2.8
chr10	25820911	2.62	1.93	0.0135	0.13	5.52
chr10	25836645	2.94	2.19	0.00565	0.13	8.92
chr10	25927551	3.38	2.33	0.00177	0.05	8.33
chr10	26567466	2.31	1.46	0.039	0.01	3.21
chr10	26585027	3.18	1.5	0.00783	-0.01	4.72
chr10	26727150	-3.3	2.93	0.00141	13.05	0.35
chr10	26727656	-4.74	3.91	1.08e-05	33.87	0.03
chr10	2676787	3.76	2.66	0.000484	0.05	15.86
chr10	26833011	-2.31	2.8	0.0157	6.29	0.9
chr10	26986333	-0.0111	5.42	0.99	61.39	60.99
chr10	26986525	-0.467	5.63	0.582	85.59	51.05
chr10	27026890	-1.76	3.25	0.0561	13.67	2.74
chr10	27068290	1.94	2.87	0.0436	0.9	15.04
chr10	27149495	-0.476	5.43	0.574	77.36	47.73
chr10	27149862	-0.518	3.52	0.561	15.25	8.03
chr10	27149965	-1.01	4.15	0.25	26.64	12.12
chr10	27180042	-0.602	2.38	0.543	5.31	2.38
chr10	27181740	-1.26	1.74	0.243	4.01	1.56
chr10	27220301	-0.883	2.55	0.36	7.15	2.12
chr10	27443359	-0.53	6.46	0.528	164.68	108.05
chr10	27444203	-0.944	4.68	0.273	40.42	8.97
chr10	27529522	-0.838	4.29	0.338	23.41	7.74
chr10	27531104	0.255	8.24	0.761	999	999
chr10	27532013	-2.24	3.15	0.0168	10.36	0.38
chr10	27541600	-0.392	4.94	0.649	49.95	22.98
chr10	27643760	-2.67	3	0.00538	17.77	1.7
chr10	27793121	0.242	5.99	0.777	83.8	103.21
chr10	27793157	-1.56	5.5	0.0706	108.71	20.5
chr10	27825552	1.11	2.13	0.278	1.43	4.47
chr10	2865803	2.69	1.99	0.011	0.13	8.24
chr10	28721303	1.9	2.5	0.0587	0.16	8.62
chr10	28733137	1.48	1.88	0.137	0.85	4.9
chr10	28768670	2.51	1.62	0.0231	0.05	2.43
chr10	28772030	3.41	1.2	0.00882	-0.02	4.39
chr10	28821335	-1.78	4.53	0.0451	47.14	4.73
chr10	28821752	-0.432	6.74	0.607	186.98	132.14
chr10	28822927	-0.473	3.46	0.597	13.36	8.04
chr10	28952957	-0.972	2.17	0.315	2.08	1.08
chr10	28966243	0.525	3.7	0.552	10.8	9.18
chr10	28967195	1.62	3.39	0.075	3.61	9.89
chr10	29024281	3.95	2.53	0.000379	0.01	11.47
chr10	29027342	3.08	2.07	0.00441	0.05	6.85
chr10	29034608	3.27	1.58	0.00593	-0.01	5.4
chr10	29082598	4.79	1.54	0.000694	-0.01	4.04
chr10	29111764	3.98	2.85	0.000236	0.05	12.9
chr10	29115368	3.31	1.61	0.00519	-0.01	3.34
chr10	29128775	4.06	2.92	0.000175	0.05	15.86
chr10	29273511	2.65	3.28	0.00632	1.71	18.15
chr10	29276005	3.15	1.84	0.00502	0.01	6.84
chr10	29408463	3.29	3.04	0.00108	0.56	17.53
chr10	29421076	2.11	2.07	0.0352	0.58	3.45
chr10	29519389	1.47	1.3	0.187	0.25	2.75
chr10	29593831	1.6	2.46	0.109	1.19	6.77
chr10	29698439	-0.471	3.62	0.604	13.2	4.92
chr10	29738178	1.15	3.34	0.202	7.24	17.69
chr10	29758686	3.16	4.23	0.000899	3.13	52.64
chr10	29766577	1.94	1.62	0.0684	0.06	3.62
chr10	29771830	-0.762	2.25	0.435	7.97	2.58
chr10	29808812	2.36	1.5	0.0341	0.05	5.37
chr10	29867648	3.53	1.29	0.0063	-0.02	3.39
chr10	2992625	-1.23	2.34	0.199	6.99	1.48
chr10	30198125	0.0744	2.09	1	5.02	3.6
chr10	3028040	2.03	2.5	0.0355	0.69	8.33
chr10	3028808	-0.677	2.07	0.491	4.78	1.21
chr10	30316412	-1	3.21	0.282	12.04	2.87
chr10	30323544	-2.16	1.85	0.045	3.17	0.35
chr10	30479983	3.26	1.93	0.0036	-0.01	6.98
chr10	30536832	0.395	2.84	0.684	7.69	9.41
chr10	30637987	-0.392	3.11	0.667	7.62	3.56
chr10	30638099	-2.97	2.78	0.00386	13.66	0.27
chr10	30638290	-1.77	3.79	0.0507	28.98	7.57
chr10	30681645	-0.712	3.14	0.45	7.63	1.12
chr10	30707850	2.49	2.81	0.0115	0.01	13.43
chr10	30722034	-1.6	3.63	0.0773	3.09	0.12
chr10	30745346	-4.48	2.89	8.15e-05	13.52	0.03
chr10	30782972	0.39	3.73	0.658	6.61	14.61
chr10	30791331	0.807	1.95	0.457	0.22	2.52
chr10	30818596	-2.95	4.79	0.00149	68.67	4.04
chr10	30842253	4.75	4.21	5.59e-06	0.24	52.21
chr10	30843282	2.64	3.09	0.00745	0.58	13.69
chr10	3085876	-0.149	2.14	0.906	4.01	2.12
chr10	30876593	-0.848	4.65	0.324	34.34	21.28
chr10	30878545	-1.06	2.6	0.253	7.55	2.21
chr10	3088184	2.9	3.8	0.00244	2.81	25.92
chr10	30990531	-2.87	2.75	0.00436	9.78	0.9
chr10	30990951	-3.59	4.14	0.000227	44.41	2.14
chr10	31015872	-1.85	2.7	0.0498	14.19	1.33
chr10	31040966	-2.42	6.07	0.00616	167.16	30.18
chr10	31053088	-2.84	2	0.00996	8.88	0.15
chr10	31072951	-2.57	3.02	0.00705	9.33	0.4
chr10	3109780	0.301	3.74	0.735	14.59	14.38
chr10	3109889	-0.995	3.27	0.263	17.28	6.44
chr10	3110128	-0.434	4.42	0.618	30.93	21.36
chr10	3110695	-0.577	5.41	0.499	77.62	39.96
chr10	31107088	0.609	3.27	0.509	5.93	6.56
chr10	3111396	0.76	3.68	0.391	8.1	11.97
chr10	31320643	-1.62	3.99	0.0677	20.22	1.4
chr10	31321419	0.471	4.89	0.582	26.4	43.8
chr10	31372902	-0.726	3.04	0.44	10.07	3.99
chr10	31423042	-0.395	4.25	0.652	27.52	16.96
chr10	31607308	-1.71	4.37	0.0524	36.06	6.14
chr10	31607643	-1.21	3.35	0.183	4.39	1.67
chr10	31608001	-1.3	3.46	0.153	5.98	2.51
chr10	31691724	2.11	1.54	0.053	0.05	3.41
chr10	31892540	0.127	5.72	0.882	68.95	77.63
chr10	31996037	-2.97	3.95	0.00166	35.46	3.17
chr10	31996831	-4.35	3.54	4.84e-05	26.72	0.25
chr10	32048330	-2.87	3.08	0.00399	15.69	0.52
chr10	32048938	-1.55	3.61	0.0844	18.35	2.37
chr10	32049306	-0.284	4.81	0.746	39.1	34.29
chr10	32060317	1.22	1.58	0.244	0.29	3.18
chr10	3214790	-1.02	4.28	0.244	33.32	4.84
chr10	3215294	1.16	3.95	0.186	6.23	18.1
chr10	32217300	-0.462	4.27	0.601	23.83	11.59
chr10	32218444	0.0969	6.18	0.912	110.48	122.54
chr10	32218462	11.9	5.24	2.25e-11	0	135.43
chr10	32219370	0.963	3.1	0.286	-0.01	7.78
chr10	3222698	1.86	2.02	0.062	0.8	6.27
chr10	32229908	1.88	2.75	0.0532	1.34	11.22
chr10	32236754	3.75	3.1	0.000301	0.25	19.31
chr10	32261513	7.98	1.48	0.000126	-0.01	3.67
chr10	32261790	2.23	1.4	0.0447	0.05	2.38
chr10	32266476	1.98	2.75	0.042	1.43	11.47
chr10	32294111	1.58	3.01	0.0893	0.54	10.85
chr10	32344565	0.887	4.06	0.312	11.32	25.99
chr10	32344713	-0.682	4.54	0.436	42.45	17.11
chr10	32345143	-1.04	4.19	0.237	35.45	8.68
chr10	32345337	-0.731	3.72	0.417	17.14	1.79
chr10	32362786	2.79	1.2	0.0229	-0.02	3.17
chr10	32428452	2.32	3.25	0.0149	1.67	13.51
chr10	32545780	0.00101	2.31	1	0.5	2.69
chr10	32635264	0.166	3.41	0.862	6.26	8.45
chr10	32635356	-2.12	3.76	0.0203	25.24	2.05
chr10	32636253	-1.31	4.25	0.138	31.76	2.95
chr10	32667766	-0.693	2.67	0.458	3.72	0.79
chr10	32668463	1.44	3.35	0.112	2.99	16.45
chr10	32735010	-0.361	6.34	0.67	132.39	112.89
chr10	32735308	-2.24	2.84	0.0178	12.51	0.39
chr10	32791112	2.97	2.76	0.00302	0.56	12.21
chr10	3281978	-1.29	2.23	0.182	4.11	0.04
chr10	3310802	2.08	2.9	0.0313	1.9	14.35
chr10	33227552	1.29	5.36	0.134	29.87	98.9
chr10	33247369	1.25	5.98	0.144	50.12	116.88
chr10	33251029	2.17	2.5	0.0258	0.01	9.65
chr10	33261626	5.93	2.57	1.21e-05	-0.01	13.34
chr10	33269578	1.28	4.14	0.143	5.96	17.23
chr10	33270838	2.5	2.64	0.0106	0.39	10.65
chr10	33284805	-0.75	2.04	0.443	2.47	1.08
chr10	333997	2.32	2.38	0.0195	0.02	11.36
chr10	33482463	0.722	2.91	0.436	2.61	10.13
chr10	3356146	4.45	1.25	0.00212	-0.01	2.12
chr10	33622831	1.63	2.1	0.0932	0.49	6.51
chr10	3392164	1.4	2.48	0.157	3.37	11.39
chr10	34306403	1.89	1.58	0.077	0.25	4.26
chr10	34926601	-1.16	2.3	0.226	2.6	0.78
chr10	34944711	3.08	2.07	0.00441	-0.01	6.37
chr10	35047467	1.92	2.31	0.0495	0.22	7.53
chr10	35081061	1.69	2.44	0.092	1.04	5.58
chr10	35200306	0.0648	1.63	1	2.26	2.34
chr10	35233150	4.79	1.54	0.000694	-0.01	6.64
chr10	35295071	3.14	2.12	0.00363	0.05	7.3
chr10	35379305	-0.845	3.65	0.333	21.81	5.88
chr10	35379564	-1.31	5.95	0.126	135.89	46.15
chr10	35413557	2.55	1.65	0.0204	-0.01	3.48
chr10	35415613	0.78	6.46	0.356	100.09	184.38
chr10	35416005	-0.652	4.62	0.45	32.41	10.29
chr10	35416600	-1.54	2.98	0.0977	11.66	0.76
chr10	35484785	1.07	3.36	0.231	1.66	14.99
chr10	35497605	0.709	2.43	0.465	1.99	5.09
chr10	35596052	1.36	1.91	0.17	1.34	3.03
chr10	35625320	0.0674	3.25	0.956	6.99	3.61
chr10	35625560	-0.509	3.6	0.569	22.62	4.76
chr10	35667633	1.15	2.16	0.259	0.28	3.06
chr10	35668274	0.413	3.76	0.653	14.59	20.83
chr10	35668554	3.92	2.77	0.000324	-0.01	14.67
chr10	35680403	4.15	2.1	0.000827	-0.02	6.78
chr10	35680741	5.44	3.27	7.55e-06	-0.02	25.33
chr10	35701899	1.38	1.69	0.178	0.14	2.49
chr10	35737217	1.07	2.65	0.265	1.41	6.76
chr10	3581509	1.83	2.72	0.0595	1.94	9.64
chr10	35822607	4.48	3.95	1.66e-05	0.27	41
chr10	35852428	-1.06	2.43	0.271	6.68	1.97
chr10	35853786	-2.46	3.1	0.00943	12.9	0.58
chr10	35924605	2.22	5.95	0.012	25.24	183.18
chr10	35931187	0.785	4.19	0.373	14.04	21.56
chr10	36054203	0.395	2.64	0.675	7.15	3.18
chr10	36111463	-1.75	1.97	0.0957	6.48	0.71
chr10	3707830	3.39	2.97	0.000874	-0.01	7.28
chr10	375949	4.31	3.41	4.87e-05	0.01	30.27
chr10	3803801	-3.43	2.71	0.00127	10.78	0.01
chr10	3805305	2.33	2.63	0.0162	0	9.64
chr10	3807514	3.03	4.75	0.00108	1.83	74.82
chr10	38146737	-1.15	4.38	0.185	32.17	2.03
chr10	38265312	-0.84	3.31	0.342	11.65	0.47
chr10	38265690	-1.03	5.21	0.231	61.75	26.17
chr10	3828244	-1.87	3.17	0.0429	2.78	0.04
chr10	38299580	-0.521	6.32	0.537	133.6	100.93
chr10	38299893	-0.884	3.65	0.325	11.41	1.27
chr10	38314438	-1.12	2.53	0.228	5.72	3.17
chr10	38382924	-0.768	2.46	0.442	4.35	3.01
chr10	38383169	-1.31	3.58	0.14	24.41	6.62
chr10	38383262	-0.791	2.92	0.379	11.89	6.12
chr10	38383384	-2.8	2.19	0.00823	7.75	0.01
chr10	3848314	-0.893	2.79	0.337	6.77	1.54
chr10	3851877	0.18	3.33	0.854	7.87	11.12
chr10	3852463	-0.0391	4.02	0.987	11.62	15.7
chr10	38645428	-2.69	3.78	0.00401	37.07	3.84
chr10	38691464	-2.46	2.1	0.0191	6.68	0.05
chr10	38691759	-1.26	3.14	0.162	16.47	5.64
chr10	38691855	-0.329	4.1	0.709	31.57	25.05
chr10	38692101	-0.541	2.42	0.594	6.61	3.81
chr10	3871789	1.12	2.3	0.257	0.42	3.73
chr10	3878176	0.698	2.11	0.507	0.42	2.75
chr10	3933360	10.1	3.5	3.74e-08	0	30.92
chr10	4058715	1.98	1.82	0.0552	0.22	2.66
chr10	42737275	0.429	2.33	0.678	1.91	6.72
chr10	4277110	5.99	2.62	9.63e-06	-0.01	14.8
chr10	42863471	2.31	5.94	0.00891	28.81	169.01
chr10	4300342	-0.916	1.17	0.438	2.05	0.07
chr10	43039488	4.3	2.84	0.00011	0.01	21.37
chr10	43039729	4.48	1.27	0.00178	-0.02	4.54
chr10	43048309	-1.03	3.38	0.253	15.34	3.68
chr10	43048401	-0.693	4.01	0.432	23.83	13.41
chr10	43119588	3.26	3.62	0.00103	0.58	34.18
chr10	43134033	0.304	5.92	0.719	69.22	75.51
chr10	43142394	3.12	2.55	0.00252	0.25	9.16
chr10	43146034	4.22	1.87	0.000697	-0.02	5.82
chr10	43150094	5.18	2.74	2.45e-05	-0.02	13.07
chr10	43160772	1.59	1.55	0.134	0.4	3.82
chr10	43180194	4.35	1.99	0.000445	-0.02	7.94
chr10	43239356	5.2	1.9	0.000166	-0.01	9.51
chr10	43278022	-0.0123	6.09	0.994	109.86	94.76
chr10	43278205	-1.4	5.28	0.106	88.24	18.08
chr10	43360202	1.58	1.69	0.126	0.4	3.62
chr10	43601116	-0.392	4.08	0.66	20.7	4.74
chr10	43616540	-2.81	3.02	0.00486	12.45	0.65
chr10	43633872	0.435	6.01	0.607	83.02	98.98
chr10	43653032	1.67	1.43	0.126	0.22	2.98
chr10	43662527	1.02	2.23	0.311	2.09	5.76
chr10	43782953	2.35	5.26	0.00874	16.18	104.64
chr10	43800353	0.901	2.55	0.36	5.83	3.91
chr10	43844016	11.2	4.58	3.75e-10	-0.01	79.12
chr10	43844064	-4.82	3.81	8.49e-06	38.61	-0.01
chr10	43857790	-3.74	4.37	0.000118	48.31	0.78
chr10	43857975	-4.38	2.84	0.000104	13.37	0
chr10	43891380	-0.154	2.98	0.868	6.79	2.36
chr10	43892236	1.09	6.31	0.2	81.97	154.6
chr10	43892762	0.736	7.49	0.382	217.47	999
chr10	43902666	-0.288	4.76	0.745	45.55	23.33
chr10	43903279	-0.473	5.35	0.581	60.77	37.99
chr10	43904399	1.12	5.67	0.189	42.96	83.54
chr10	43904512	-1.17	5.18	0.174	82.45	27.07
chr10	43904647	0.818	5.9	0.336	71.33	104.95
chr10	43912793	1.28	1.97	0.188	0.5	5.64
chr10	43913680	2.41	4.14	0.00824	3.35	39.57
chr10	43913778	1.17	3.49	0.187	6.99	20.05
chr10	43915957	-1.3	3.84	0.141	19.94	3.11
chr10	43916424	-1.77	3.61	0.0524	18.37	0.73
chr10	43932434	-1.96	4.72	0.0269	67.37	3.65
chr10	43932483	2.18	6.4	0.013	39.4	215.43
chr10	43950978	0.982	5.85	0.247	46.48	91.26
chr10	43951316	0.414	5.65	0.629	59.43	60.61
chr10	44069888	1.7	3.66	0.0595	6.12	13.09
chr10	44070071	2.41	5.62	0.00679	22.47	135.94
chr10	44080709	3.48	1.75	0.00311	-0.01	5.32
chr10	44094874	4.25	1.9	0.000621	-0.01	6.67
chr10	44101861	0.785	7.14	0.352	166.26	287.47
chr10	44143874	1.41	4.84	0.104	18.12	48.93
chr10	44144376	-0.443	4.65	0.609	33.65	12.8
chr10	44162842	0.827	2.25	0.41	1.16	2.57
chr10	44185218	0.06	2.73	0.969	6.85	3.02
chr10	44185645	0.713	3.68	0.415	6.8	7.01
chr10	44342022	-1.54	2.98	0.0977	14.33	3.01
chr10	44503871	-3.55	2.06	0.00214	8.35	0
chr10	44506631	-8.12	1.56	8.11e-05	3.84	-0.01
chr10	44525774	-2.24	3	0.0172	10.16	0.8
chr10	44745141	1.26	3.18	0.17	5.17	15.62
chr10	44755928	-2.97	2.31	0.00542	4.89	0.08
chr10	44757315	-2.3	2.34	0.0195	5.94	0.26
chr10	44757504	-3.02	2.41	0.00395	7.87	0.12
chr10	44784799	1.25	1.47	0.244	0.14	2.14
chr10	44806617	0.202	4.51	0.815	21.39	8.85
chr10	44847921	1.92	2.42	0.0469	0.82	7.93
chr10	45353387	-0.167	2.7	0.904	5.73	2.96
chr10	45360472	0.467	3.12	0.604	2.75	3.49
chr10	45408900	3.17	3.54	0.00138	0.5	24.46
chr10	45409340	2.9	2.98	0.00309	0.25	13.6
chr10	45428344	-2.2	3.38	0.018	13.56	0.06
chr10	45454951	-3.49	3.72	0.000354	32.7	0.12
chr10	45455038	0.307	5.17	0.727	46.79	43.33
chr10	45470250	-9.92	3.26	9.6e-08	25.81	0
chr10	45470303	10.8	4.14	2.44e-09	0	56.58
chr10	45470555	-0.807	3.79	0.357	22.51	5.02
chr10	45474348	0.401	3.29	0.666	3.01	5.47
chr10	45476779	1.03	2.79	0.275	0.01	9.89
chr10	45496360	-0.0898	5.4	0.92	59.58	46.59
chr10	45504168	1.48	2.1	0.125	0	4.13
chr10	45871920	2.39	3.31	0.0121	-0.02	20.6
chr10	45914734	-4.53	4.21	1.44e-05	38.01	0.01
chr10	45916110	-3.05	3.23	0.00227	9.86	0.33
chr10	45956132	-2.84	2.54	0.00621	3.95	0.01
chr10	45956680	-2.93	3.65	0.0021	18.74	0.79
chr10	45960621	-0.469	2.79	0.623	3.62	0.9
chr10	45965811	0.0956	3.44	0.942	9.99	5.37
chr10	45966203	2.99	3.1	0.00282	0.08	15.73
chr10	46053150	2.62	3.99	0.00493	2.51	35.33
chr10	46089940	0.287	2.8	0.792	3.59	2.31
chr10	46090365	-0.553	5	0.518	43.24	10.4
chr10	46168082	-3.99	3.31	0.000126	19.71	0
chr10	46168218	-1.9	4.26	0.0344	40.32	7.66
chr10	46168338	-3.66	3.55	0.000316	27.52	0.33
chr10	46222535	0.658	4.2	0.446	22.9	25.48
chr10	46222687	0.195	6.23	0.819	117.21	124.42
chr10	46951449	0.671	3.33	0.474	6.6	5.47
chr10	47151530	1.68	1.76	0.102	0.58	2.69
chr10	47588732	2.89	4.05	0.00218	1.53	32.28
chr10	47655883	1.73	4.74	0.0501	7.07	26.57
chr10	47665765	1.86	2.27	0.0534	0.07	3.75
chr10	47667508	2.62	1.93	0.0135	-0.01	4.69
chr10	47685640	1.83	2.13	0.0622	0.54	3.19
chr10	48371520	1.35	2.52	0.169	1.06	6.77
chr10	48377974	1.45	2.44	0.144	1.34	4.26
chr10	48392667	0.544	2.39	0.584	4.61	5.3
chr10	48420439	2.03	3.29	0.0297	2.39	16.45
chr10	48427071	0.077	5.87	0.931	89.67	75.02
chr10	48432711	4.06	3.17	0.000122	-0.01	18.39
chr10	48478050	-2.15	2.26	0.0383	4.76	0.34
chr10	4890889	3.39	3.4	0.00062	0.45	18.5
chr10	49407827	2.74	2.71	0.00558	0.4	13.09
chr10	49487263	-2.62	2.03	0.0155	3.25	0.05
chr10	49626583	2.25	1.85	0.0313	0.03	2.99
chr10	49638870	4.28	1.93	0.000554	-0.02	4.74
chr10	49664651	1.41	2.99	0.128	0.73	4.34
chr10	49678363	4.07	3.88	5.89e-05	0.06	27.46
chr10	49684687	1.38	2.86	0.141	1.75	5.75
chr10	49705401	1.69	2.25	0.0782	0.17	3.68
chr10	49732464	1.47	3.14	0.113	3.78	4.16
chr10	49864460	1.06	6.34	0.211	72.13	155.69
chr10	49864536	0.157	5.62	0.857	64.53	76.8
chr10	49866503	-0.893	2.79	0.337	5.97	0.79
chr10	49879862	-5.13	6.03	4.47e-07	206.67	0.8
chr10	49880515	-3.66	3.77	0.000281	26.65	0.33
chr10	49892854	-4.31	4.14	2.93e-05	39.9	0.34
chr10	49893224	-5.02	4.17	3.63e-06	35.6	0.04
chr10	49932171	1.34	1.79	0.182	0.03	3.82
chr10	49954091	0.989	2.6	0.309	2.58	5.39
chr10	50008421	0.658	2.67	0.479	2.87	8.31
chr10	50008598	-0.436	2.11	0.674	2.31	3.17
chr10	50261334	-2.21	2.63	0.021	5.92	0.72
chr10	50361469	1.51	2.48	0.128	0.53	5.58
chr10	50366640	2.87	1.9	0.00814	0	4.69
chr10	50369780	3.28	3.18	0.000962	0.18	15.7
chr10	50372810	0.127	3.06	0.925	5.93	4.17
chr10	50374174	2.89	2.69	0.00389	-0.01	8.44
chr10	50382572	2.6	3.8	0.00561	0.22	28.15
chr10	50385620	-0.114	3.57	0.912	7.55	6.69
chr10	50390147	1.55	2.15	0.106	0.01	3.8
chr10	50391845	2.7	3.41	0.00524	0.64	19.6
chr10	50393079	3.62	2.77	0.000625	-0.02	13.17
chr10	50396457	-0.854	2.98	0.36	4.19	0.65
chr10	50433318	4.32	3.62	3.72e-05	0	27.14
chr10	50446163	4.13	2.69	0.000199	0.01	11.89
chr10	50508662	3.34	3.88	0.000679	0.43	29.35
chr10	50606175	0.585	3.69	0.508	10.91	12.39
chr10	50615791	-0.0519	2.46	1	2.99	2.19
chr10	50746804	0.495	6.03	0.556	80.51	113.01
chr10	50747113	0.481	2.88	0.615	4.96	2.55
chr10	50747270	-2.4	3.34	0.0103	15.25	0.03
chr10	50801238	0.777	3.03	0.393	3.23	5.87
chr10	50815154	0.858	2.96	0.351	2.99	8.46
chr10	50827855	1.17	1.79	0.243	0.3	2.35
chr10	50876289	2.51	1.34	0.031	0.01	3.18
chr10	50887677	3.18	3.56	0.00128	0.36	16.13
chr10	5114021	8.35	1.81	3.63e-05	0	5.51
chr10	51489154	1.58	3.45	0.0794	5.4	9
chr10	51546480	3.99	2.19	0.000618	-0.02	12.89
chr10	51561956	2.62	3.26	0.00688	1.38	15.93
chr10	51565450	-0.336	5.23	0.695	53.92	24.65
chr10	51572219	0.123	2.47	0.924	3.45	2.02
chr10	51572362	-0.111	2.9	0.916	7.63	1.07
chr10	51572604	-0.41	2.32	0.678	2.61	0.57
chr10	51827685	-0.847	6.07	0.319	137.64	76.23
chr10	52086820	2.99	2.62	0.00318	-0.02	7.45
chr10	52091631	3.29	2.49	0.00178	0	8.02
chr10	52167354	2.31	1.46	0.039	0.01	3.6
chr10	52181258	1.42	3.49	0.112	2.6	20.34
chr10	52299026	3.27	3.73	0.000896	0.22	25.56
chr10	52304867	5.61	4.38	4.41e-07	0.04	63.44
chr10	52310336	5.21	4.46	1.13e-06	0.22	63.54
chr10	52315177	8.98	2.39	3.7e-06	0	11.35
chr10	52316643	3.99	2.57	0.000327	-0.02	10.8
chr10	52325158	3.89	2.47	0.000478	-0.02	9.64
chr10	52337608	3.96	2.84	0.000251	-0.02	12.15
chr10	52342670	3.12	2.55	0.00252	0.05	9.37
chr10	52343314	3.25	3.51	0.000838	0.22	21.19
chr10	52344603	3.54	3.1	0.000513	0.4	19.06
chr10	52346453	5.02	3.12	1.44e-05	-0.01	19.69
chr10	52363903	0.809	2.49	0.399	1.01	4.27
chr10	52383765	-1.06	4.12	0.228	24.15	1.97
chr10	52384377	-0.119	4.98	0.899	44.96	32.25
chr10	52384702	0.737	4.99	0.392	32.43	37.14
chr10	52384987	0.521	5.64	0.541	50.94	79.46
chr10	52385816	2.72	2.94	0.00525	-0.02	15.01
chr10	52420026	0.533	4.91	0.537	34.46	44.86
chr10	52427358	2.3	2.36	0.021	0.8	8.46
chr10	52499691	-0.338	4.37	0.698	26.07	10.26
chr10	5326546	2.05	2.29	0.0383	0.66	6.56
chr10	53459343	-0.699	5.08	0.414	52.82	27.38
chr10	53459688	0.511	4.17	0.561	14.95	25.93
chr10	5359957	1.67	3.07	0.0749	3.81	13.07
chr10	5446818	10.4	3.78	1.15e-08	0	40.61
chr10	5454497	-0.427	2.9	0.644	5.58	2.37
chr10	5454744	0.0167	2.9	1	7.72	4.37
chr10	54725739	-6.43	2.93	2.56e-06	12.58	-0.01
chr10	5485539	-3.17	2.03	0.00486	2.83	0
chr10	5488537	1.53	2.74	0.105	2.34	7.4
chr10	5492045	0.225	1.92	0.892	3.39	1.34
chr10	5529695	4.37	4.82	1.47e-05	0.11	74.31
chr10	5538553	0.933	2.45	0.333	2.33	3.42
chr10	557164	-1.01	2.68	0.277	5.04	0.86
chr10	5590678	2.42	3.18	0.0121	0.1	10.95
chr10	5605497	0.872	2.58	0.372	2.33	4.08
chr10	5665286	-0.837	3.11	0.37	6.72	0.49
chr10	5698914	2.41	1.54	0.0299	-0.02	3.62
chr10	5702027	0.814	3.26	0.367	2.26	9.47
chr10	5726547	-0.654	5.41	0.445	72.95	28.9
chr10	5726840	0.222	4.71	0.799	23.6	31.93
chr10	5734824	-0.868	3.75	0.325	15.48	1.74
chr10	57391155	-1.9	2.74	0.0444	9.23	0.95
chr10	58120976	0.0658	5.39	0.944	47.61	50.27
chr10	5817847	-2.21	2.63	0.021	6.26	0.51
chr10	5855368	-0.865	4.07	0.327	18.79	8.3
chr10	5855604	-0.134	5.97	0.878	101.23	80.5
chr10	5882439	-3.41	4.67	0.000329	60	2.11
chr10	5883062	-3.39	3.16	0.000962	11.61	0.21
chr10	5887174	1.3	3.48	0.144	2.92	21.93
chr10	5894557	-2.94	3.51	0.00208	24.09	0.95
chr10	5904491	-4.77	3.16	2.89e-05	11.25	0.01
chr10	5931992	-0.00495	5.92	1	86.96	74.54
chr10	5932112	-0.769	6.12	0.363	140.67	62.25
chr10	5936964	1.4	2.82	0.139	0.85	7.41
chr10	5940225	2.9	3.8	0.00244	0.28	33.83
chr10	5946257	-4.6	2.62	0.000101	7.87	0
chr10	60024692	2	2.84	0.0385	1.53	12.08
chr10	60026343	2.48	3.77	0.00786	2.16	28.03
chr10	60027063	0.0877	3.77	0.922	13.48	9.03
chr10	60027234	-2.93	3.18	0.00272	24.57	-0.01
chr10	60027849	-0.754	3.83	0.395	15.65	1.81
chr10	60028806	-0.738	4.12	0.403	20.38	14.02
chr10	60028863	0.466	4.61	0.598	20.42	21.95
chr10	60035846	2.36	1.94	0.023	0.24	4.88
chr10	60082438	2.12	2.57	0.0272	0.37	9.25
chr10	60085135	1.62	1.85	0.108	0.27	4.45
chr10	60094692	-0.252	5.02	0.774	47.22	38.5
chr10	60094750	0.946	4.56	0.277	19.62	36.7
chr10	60144978	-1.25	3.85	0.158	19.37	2.18
chr10	60145162	0.194	4.76	0.828	31.18	23.69
chr10	60196053	2.36	1.5	0.0341	0.05	4.26
chr10	6093175	-2.54	3.17	0.00748	16.68	1.72
chr10	6093253	-4.72	3.31	1.55e-05	27.74	0
chr10	6094770	-3.17	2.96	0.00196	14.46	0.14
chr10	6110531	-2.41	2.79	0.0122	10.85	0.91
chr10	6114022	-2.7	3.13	0.00477	11.41	1.31
chr10	6128527	-0.891	3.21	0.34	8.68	2.12
chr10	6130864	-1.34	4.87	0.12	42.16	5.13
chr10	61383766	3.66	1.9	0.00173	-0.01	8.24
chr10	61428173	0.486	1.39	0.689	0.38	2.14
chr10	61564978	1.92	2.52	0.0551	0.36	8.85
chr10	61640994	-0.739	3.02	0.431	7.41	2.72
chr10	61645377	0.343	3.09	0.733	1.94	8.74
chr10	61659988	-1.24	2.61	0.183	6.56	2.49
chr10	61665734	-0.561	4.07	0.524	23.35	8.47
chr10	61666233	-0.369	2.98	0.713	7.39	0.73
chr10	61666381	-1.78	3.83	0.0496	27.5	1.75
chr10	61666641	0.538	5.05	0.532	37.91	51.42
chr10	61666729	-1.36	3.39	0.134	18.29	2.68
chr10	6182656	-1.9	3.01	0.0409	8.69	0.97
chr10	6183522	-1.33	3.21	0.146	7.48	2.19
chr10	61861785	8.21	1.68	6.13e-05	0	5.09
chr10	6186774	0.12	5.71	0.89	65.94	72.55
chr10	61901129	2.94	2.19	0.00565	0.13	5.2
chr10	6193266	-0.0848	5.51	0.921	59.13	60.47
chr10	6193631	0.159	3.02	0.897	4.96	5.01
chr10	61996809	-1.41	2.53	0.131	2.98	1.64
chr10	62042743	4.15	1.81	0.000883	-0.02	3.39
chr10	62055331	4.56	3.08	4.15e-05	0.01	17.79
chr10	6205602	-0.789	3.74	0.376	19.2	5.82
chr10	6205810	-0.435	3.98	0.624	25.09	9.71
chr10	6205943	-0.782	3.97	0.372	25.42	8.46
chr10	62060233	3.72	2.33	0.00085	0.01	5.69
chr10	62073283	5.81	2.45	1.94e-05	-0.01	8.65
chr10	62074269	7.17	5.9	6.59e-10	0.05	211.85
chr10	62076109	3.85	2.07	0.000915	-0.01	5.93
chr10	62423222	2.88	2.15	0.00619	0.13	5.16
chr10	6244769	-1.47	4.53	0.0924	33.3	1.41
chr10	6245520	0.442	4.97	0.613	30.99	38.21
chr10	62538039	-0.0894	4.3	0.925	27.35	22.62
chr10	62538167	-0.901	4.44	0.297	32.11	13.08
chr10	62606069	4.93	2.51	5.9e-05	-0.02	12.34
chr10	62668737	2.2	1.62	0.0414	0.13	3.82
chr10	62675965	3.58	1.34	0.00535	-0.02	2.03
chr10	62681642	1.24	1.73	0.221	1.06	2.74
chr10	62735672	6.34	2.95	2.56e-06	-0.01	18.75
chr10	62739752	5.91	2.55	1.3e-05	-0.01	10.22
chr10	62808138	2.96	3.26	0.00217	1.66	23.55
chr10	6281434	2.38	2.42	0.0167	0.24	7.63
chr10	62971440	3.41	2.81	0.000987	0.25	17.74
chr10	6312463	-1.95	2.43	0.051	2.18	0.51
chr10	6313477	0.791	2.64	0.416	2.82	8.31
chr10	6317376	-0.995	6.24	0.241	160.48	70.05
chr10	63229215	1.34	1.79	0.182	1.06	3.82
chr10	63348652	2.06	1.88	0.045	0.4	3.27
chr10	63378186	3.53	1.29	0.0063	-0.02	4.88
chr10	6339085	1.93	3.02	0.0429	0.43	14.27
chr10	63510880	0.859	3	0.347	2.37	3.83
chr10	63512727	3.45	2.09	0.00194	-0.01	6.81
chr10	63517500	4.92	3.03	2.1e-05	-0.01	19.06
chr10	63525513	4.14	4.06	4.36e-05	0.39	46.41
chr10	63525726	8.93	3.69	1.65e-08	-0.01	36.9
chr10	63584935	6.34	2.95	2.56e-06	-0.01	16.7
chr10	63600359	2.87	1.61	0.0117	-0.01	3.84
chr10	6363856	3.6	2.97	0.000515	0.05	17.47
chr10	63660168	-0.509	2.77	0.592	5.15	2.49
chr10	63663065	-0.609	2.61	0.546	6.92	1.4
chr10	63663223	-1.7	2.76	0.0776	10.31	0.25
chr10	63741441	3.36	1.65	0.00455	-0.01	4.25
chr10	63760215	-4.82	1.76	0.000269	6.04	0
chr10	6379420	2.29	2.59	0.0184	0.63	10.26
chr10	63809135	-1.75	2.7	0.0629	5.73	0.01
chr10	63810968	-0.8	2.69	0.39	3.28	3.44
chr10	6390139	-3.29	3.33	0.00108	16.64	0.85
chr10	64028539	0.313	3.35	0.736	7.43	5.11
chr10	64287341	-2.58	2.6	0.0113	6.82	1.14
chr10	64370625	-2.56	2.92	0.00738	8.9	0.12
chr10	64374609	-2.02	3.63	0.0276	19.23	3.16
chr10	64378937	-2.49	2.76	0.0129	8.25	0.27
chr10	64392030	-1.03	3.09	0.267	5.23	5.1
chr10	64397372	-2.69	2.92	0.007	6.67	0.36
chr10	64441360	-4.71	3.67	1.57e-05	23.6	0.18
chr10	64564239	-1.78	3.89	0.0462	34.77	3.79
chr10	64564497	-1.25	4.39	0.153	28.59	4.63
chr10	64564894	-0.353	4.66	0.679	31.67	11.69
chr10	64571339	-3.31	2.6	0.0019	6.19	0.07
chr10	64576233	0.868	3.35	0.339	-0.01	9.7
chr10	64576531	-0.795	3.79	0.371	9.21	13.22
chr10	64576693	8.18	1.65	7.04e-05	0	6.66
chr10	64576976	-1.12	3.62	0.214	7.44	7
chr10	64577109	-0.78	4.08	0.372	16.31	9.28
chr10	64577863	-1.2	3.92	0.177	19.75	1.67
chr10	64603572	0.901	2.37	0.357	1.51	5.95
chr10	64694235	-0.557	2.84	0.557	6.56	6.36
chr10	64802223	6.48	4.52	4.4e-08	-0.01	74.25
chr10	64893060	0.65	6.46	0.443	90.83	151.53
chr10	64893517	-0.317	3.99	0.723	14.92	8.55
chr10	64918100	1.3	2.08	0.208	0.01	3.16
chr10	64985692	2.18	3.57	0.0189	2.34	26.4
chr10	64996353	0.952	2.79	0.312	1.7	10.26
chr10	65025049	1.05	2.58	0.281	0.9	7.48
chr10	65028700	1.35	1.76	0.2	0.03	2.27
chr10	65028980	0.772	2.67	0.427	2.69	8.23
chr10	65029067	1.15	2.34	0.241	0.5	5.93
chr10	6515572	0.899	1.92	0.407	0.85	4.24
chr10	6516023	2.52	2.39	0.012	0.1	11.89
chr10	6516221	-0.607	2.34	0.531	5.31	3.39
chr10	65181583	0.245	2.48	0.815	1.78	3.94
chr10	65198523	3.44	1.72	0.00352	-0.01	3.57
chr10	65224907	-0.124	2.05	0.951	3.56	1.03
chr10	65225076	-0.324	2.73	0.722	5.3	0.39
chr10	65225788	-0.565	4.52	0.513	31.55	10.31
chr10	65280731	-0.144	3.81	0.88	10.57	6.34
chr10	65314670	0.362	1.7	0.812	0.54	2.26
chr10	65343369	4.6	2.74	7.15e-05	-0.02	14.02
chr10	65397676	2.25	1.65	0.0367	-0.01	2.19
chr10	6540911	2.54	1.88	0.0166	0.13	5.54
chr10	654507	0.967	1.43	0.375	0.55	3.17
chr10	65462986	0.551	2.64	0.58	1.59	6.14
chr10	65647145	4.43	4.97	1.09e-05	1.34	94.96
chr10	65661205	2.2	1.38	0.0514	0.05	2.82
chr10	65737233	1.39	2.75	0.143	1.67	10.62
chr10	6579867	1.86	2.02	0.062	0.41	4.13
chr10	65801176	-0.384	3.48	0.67	6.93	3.83
chr10	6622400	1.34	3.36	0.137	5.88	7.67
chr10	6623896	9.33	2.72	9.8e-07	0	14.52
chr10	6625554	3.36	2.94	0.000978	0.4	16.7
chr10	67940614	1.24	1.73	0.221	0.16	2.45
chr10	6885760	2.74	3.52	0.00443	3.64	26.37
chr10	69523871	-0.525	5.18	0.537	57.94	37.99
chr10	69524276	-0.416	5.54	0.627	80.18	47.97
chr10	69550828	0.656	1.86	0.568	0.54	2.56
chr10	69554966	3.74	2.64	0.000519	0.05	10.96
chr10	69609235	-0.0611	6.72	0.945	173.94	165.19
chr10	6963197	3.2	2.17	0.00331	-0.01	11.12
chr10	69644287	-0.154	4.76	0.867	29.29	15.68
chr10	69644883	-0.329	4.76	0.708	41.23	10.67
chr10	6969690	-0.182	2.63	0.899	1.99	3.44
chr10	6970106	-2.98	3.92	0.00157	34.39	1.88
chr10	69834628	-0.911	5.21	0.286	60.44	18.44
chr10	69834992	0.293	4.85	0.731	32.5	39.87
chr10	69835142	1.31	5.49	0.128	34.17	106.12
chr10	6991401	4.39	1.2	0.00253	-0.01	2.82
chr10	69948848	2.65	1.96	0.0122	0.13	6.74
chr10	70091803	-1.34	4.67	0.122	39.77	1.75
chr10	70092573	-0.736	3.93	0.409	22.53	2.99
chr10	70231552	-1.91	2.98	0.0449	17.37	0.31
chr10	70231650	0.666	3.62	0.46	5.36	9.83
chr10	70287263	0.0255	6	0.98	84.55	86.83
chr10	70287347	0.508	5.24	0.55	44.11	64.27
chr10	70310706	2.7	5.12	0.00294	7.87	95.81
chr10	70322551	5.36	2.04	9.52e-05	-0.01	2.51
chr10	70323013	2.47	2.5	0.0125	0.02	8.02
chr10	70354349	2.35	2.1	0.0209	0.22	4.74
chr10	70360210	-1.12	3.66	0.203	11.84	2.03
chr10	70480895	-0.221	5.16	0.8	45.2	28.42
chr10	70565326	2.44	2.17	0.016	0.4	9.52
chr10	70588061	0.534	2.68	0.59	1.25	3.92
chr10	70660578	-0.438	5.09	0.613	51.06	22.37
chr10	70661041	0.408	6.28	0.63	102.05	126.29
chr10	70715866	0.445	7.43	0.596	231.26	999
chr10	70716910	0.461	2.84	0.63	0.52	7.44
chr10	70748466	0.136	2.74	0.906	4.27	4.27
chr10	70748574	-0.984	3.69	0.268	19.02	7.85
chr10	70748846	-1.51	2.95	0.107	7.67	-0.01
chr10	7079093	4.1	2.28	0.000427	-0.01	10.66
chr10	70803912	-2.64	2.22	0.0124	5.15	0
chr10	70804156	-1.91	3.03	0.0409	9.73	1.13
chr10	70809531	0.258	2.73	0.783	0.48	4.14
chr10	70816017	-0.949	3.25	0.298	5.13	3.19
chr10	70821597	1.07	4.24	0.225	8.29	22.88
chr10	70825805	-0.412	3.45	0.646	6.44	7.81
chr10	70846077	2.35	2.4	0.018	0	5.14
chr10	70847878	0.0746	3.25	0.956	4.15	7.01
chr10	70849945	-0.207	2.65	0.867	2.83	2.65
chr10	70883539	-0.818	4.07	0.35	24.22	6.54
chr10	70883667	0.4	4.71	0.643	30.89	43.65
chr10	70883884	0.0574	4.17	0.953	16.17	7.94
chr10	70939989	-0.969	4.67	0.261	34.27	8.09
chr10	70982571	0.654	4.21	0.457	10.99	18.47
chr10	70988855	-1.75	2.19	0.0844	4.7	0.15
chr10	70989295	-0.177	4.42	0.852	28.56	17.28
chr10	70997518	-0.0949	2.56	0.965	2.45	2.07
chr10	71077146	1.75	4.78	0.0455	5.64	55.91
chr10	71078062	0.329	5.55	0.701	55.75	52.77
chr10	71079290	-0.374	4.17	0.679	18.45	11.57
chr10	71086133	0.72	1.97	0.509	1.18	2.8
chr10	71087624	1.24	2.83	0.181	1.09	7.6
chr10	71087952	-2.09	2.97	0.0307	8.31	0.45
chr10	71094988	-0.49	3.4	0.581	10.95	1.62
chr10	71152356	0.123	2.44	0.962	4	3.64
chr10	71152469	-1.27	2.92	0.176	12.06	0.3
chr10	71168461	0.813	5.81	0.339	63.16	119.25
chr10	71168774	-0.314	4.8	0.723	40.52	24.26
chr10	71177244	1.62	2.2	0.0911	0	4.22
chr10	71183948	1.59	2.71	0.0962	1.18	8.24
chr10	71184252	2.1	2.52	0.031	0.27	10.18
chr10	71267698	0.366	2.77	0.728	5.58	3.56
chr10	71267784	-2.11	2.75	0.0309	11.65	0.01
chr10	71275589	-0.864	2.42	0.372	3.25	0.14
chr10	71389987	1.82	5.14	0.0377	21	67.4
chr10	71399184	1.22	2.97	0.185	2.14	9.77
chr10	71455987	2.44	2.17	0.016	0.31	4.97
chr10	71476850	0.367	2.49	0.711	2.58	2.23
chr10	71494979	1.15	2.53	0.241	0.98	5.93
chr10	71512429	2.6	1.68	0.0181	0.01	2.75
chr10	71728790	1.96	2.1	0.0476	0.4	5.51
chr10	71754217	3.24	3.5	0.000871	1.45	26.36
chr10	71851971	2.44	2.71	0.0118	1.04	10.8
chr10	71867204	-1.23	3.53	0.178	16.65	1.55
chr10	71886142	-0.428	3.18	0.64	8.73	5.93
chr10	71892433	-1.16	6.52	0.172	218.48	89.05
chr10	71892637	-0.0356	4.1	0.988	19.27	21.16
chr10	71906466	-3.6	5.2	0.00015	86.36	3.44
chr10	71930284	0.997	5.94	0.241	56.13	112.07
chr10	71930471	-0.305	3.35	0.736	4.71	3.4
chr10	71931012	0.328	2.95	0.731	3.53	7.41
chr10	71934042	4.54	2.15	0.00024	-0.01	6.55
chr10	71934132	1.53	3.75	0.0869	5.5	23.63
chr10	71993332	-0.502	4.13	0.572	13.54	1.58
chr10	72056501	1.34	2.99	0.148	2.92	7.15
chr10	72057043	2.15	2.1	0.0322	0.01	6.17
chr10	72091538	0.91	3.73	0.306	7.65	16.49
chr10	72091660	3.45	3.58	0.000449	0.18	24.63
chr10	72108370	1.27	3.72	0.16	3.45	19.49
chr10	72115283	-3.08	3.25	0.00208	14.51	0.32
chr10	72124418	0.474	6.13	0.576	74.19	111.26
chr10	72141919	-0.617	4.07	0.482	19.37	6.6
chr10	72142525	-0.474	4.48	0.589	30.69	8.51
chr10	72163897	1.46	6.39	0.0881	59.93	173.9
chr10	72254904	-1.94	2.77	0.0397	5.88	0.6
chr10	72288799	0.902	2.81	0.337	2.48	4.77
chr10	72335865	1.19	3.13	0.19	2.27	9.27
chr10	72379155	5.2	1.9	0.000166	-0.01	4.74
chr10	72416450	-0.156	2.92	0.862	3.62	4.45
chr10	72432076	2.34	3.19	0.0147	1.18	8.2
chr10	72437558	1.14	2.38	0.241	1.43	3.18
chr10	72453610	4.12	3.44	7.84e-05	0.08	19.82
chr10	72459581	3.57	6.18	0.000129	12.65	204.16
chr10	72575704	0.237	6.31	0.778	100.83	111.59
chr10	72590068	4.15	2.33	0.000358	-0.01	9.32
chr10	72601209	2.95	1.68	0.00908	-0.02	3.87
chr10	72648032	0.0781	4.96	0.932	41.51	24.65
chr10	72663224	0.772	3.36	0.405	6.86	7.55
chr10	72687504	1.18	2.41	0.227	0.14	5.52
chr10	7294230	5.11	4.86	9.95e-07	0.4	91.25
chr10	72968957	0.839	3.41	0.361	5.93	5.28
chr10	73006852	1.46	2.74	0.126	1.71	4.37
chr10	7302592	1.31	3.56	0.138	5.73	21.89
chr10	73078924	0.421	4.42	0.625	21.5	31.64
chr10	73079094	0.796	4.53	0.353	24.13	35.48
chr10	73079459	-0.298	3.4	0.744	10.04	1.31
chr10	73083309	3	6.08	0.000955	14.06	209.91
chr10	73119459	0.963	3.52	0.288	4.96	13.59
chr10	73128548	2.26	2.57	0.0197	-0.01	10.62
chr10	73136955	-2.43	3.16	0.00979	19.92	0.78
chr10	73137245	-0.445	6.39	0.598	144.94	107.38
chr10	73138597	2.53	3	0.0105	0.36	13.68
chr10	73291506	1.87	2.67	0.0559	0.43	6.64
chr10	73307228	2.09	2.65	0.0356	0.28	6.14
chr10	73395364	2.99	3.05	0.00237	0.02	13.69
chr10	73397976	2.97	3.79	0.00199	0.43	24.75
chr10	73398689	2.84	3.76	0.00294	0.61	14.91
chr10	73438018	2.24	2.44	0.0226	0.01	8.62
chr10	73444293	2.66	3.8	0.00476	1.59	18.42
chr10	73454368	-4.48	2.86	9.18e-05	18.38	0
chr10	73454501	-1.9	4.23	0.033	39.87	5.42
chr10	73473650	2.1	3.5	0.024	0.56	22.96
chr10	73487627	-1.01	3.91	0.253	13.72	4.35
chr10	73489286	1.11	2.62	0.253	-0.01	3.95
chr10	73506378	1.65	3.27	0.0734	0.75	3.78
chr10	73507786	-1.59	3.39	0.0827	11.83	0.59
chr10	73508793	-0.725	4.05	0.407	21.02	6.59
chr10	73526591	0.901	2.43	0.352	0.52	4.74
chr10	73533354	0.161	4.28	0.859	14.15	6.86
chr10	73536615	1.83	2.63	0.0628	-0.01	5.92
chr10	73557692	2.01	3.82	0.0267	2.72	22.24
chr10	7356412	2.5	2.87	0.00919	0.29	14.85
chr10	73596155	-2.93	3.32	0.00223	13.08	0.01
chr10	73609284	2.52	3.26	0.0089	0.59	19.37
chr10	73610917	-3.14	2.64	0.00278	10.38	0
chr10	73610991	0.742	3.67	0.409	9.94	17.79
chr10	73611127	0.518	3.65	0.566	7.42	12.89
chr10	73618164	1.46	2.74	0.126	0.22	5.17
chr10	73631269	-0.00209	2.35	1	1.85	4.24
chr10	73638556	1.32	3.42	0.14	3.12	15.39
chr10	73648810	-0.162	5.56	0.851	67.2	44.87
chr10	73653824	2.87	3.38	0.00345	0.32	20.62
chr10	73671068	1.97	1.97	0.0509	0.15	4.67
chr10	7379896	-2.39	1.73	0.0258	4.21	0.18
chr10	73931053	2.4	1.96	0.0208	0.02	5.09
chr10	73975721	-0.234	5.08	0.783	40.95	19.08
chr10	73976058	-0.174	3.58	0.86	10.42	5.37
chr10	74008291	-3.29	2.9	0.0011	11.54	-0.01
chr10	74008573	-2.09	4.48	0.0193	46.81	11.89
chr10	74008803	-2.58	3.04	0.00862	11.47	0.2
chr10	74032790	-0.657	4.11	0.455	19.44	5.74
chr10	74033723	-1.07	4.25	0.221	22.44	0.34
chr10	74036755	0.956	3.29	0.289	-0.01	13.89
chr10	74057096	-1.54	3.65	0.0907	15.09	1.01
chr10	74057176	-1.07	5.08	0.211	65.11	22.09
chr10	74068346	2.28	3.81	0.0134	2.21	15.05
chr10	74070094	1.47	2.98	0.115	1.55	8.45
chr10	74076877	0.415	3.19	0.664	5.32	2.68
chr10	74079606	-2.8	4.41	0.00252	45.67	0.84
chr10	74080590	0.63	5.04	0.464	25.41	47.97
chr10	74080837	0.908	3.81	0.303	2.28	12.66
chr10	74094855	-3.51	3.93	0.000296	26.54	0.04
chr10	74100354	-0.733	3.15	0.436	7.64	0.54
chr10	74114391	-0.74	4.85	0.388	50.45	19.24
chr10	74114579	-0.357	5.03	0.683	58.14	34.71
chr10	74114724	0.44	6.61	0.602	131.3	173.52
chr10	74124246	-0.246	5.16	0.777	47.25	32.6
chr10	7430792	0.0813	2.04	1	2.09	2.68
chr10	74385893	0.147	4.49	0.868	19.67	15.83
chr10	74397389	2.57	3.38	0.00754	0.17	19.87
chr10	74411566	2.82	1.58	0.0133	0.01	4.95
chr10	74436315	2.27	2.46	0.021	0.01	5.19
chr10	74442565	1.68	1.76	0.102	0.58	2.97
chr10	74451844	-0.0256	4.7	0.984	21.62	18.05
chr10	7447869	3.45	2.09	0.00194	0	8.43
chr10	7450604	-0.937	3.81	0.289	14.07	3.03
chr10	74554163	3.59	1.84	0.00218	-0.01	5.09
chr10	74579017	3.36	1.65	0.00455	-0.02	3.21
chr10	74652133	2.08	1.3	0.0685	0.05	2.14
chr10	74695361	2.18	2.12	0.0295	0.58	5.93
chr10	74741785	2.97	2.22	0.00517	0	6.14
chr10	74804426	7.36	3.92	4.38e-08	-0.01	45.62
chr10	74837669	1.53	1.51	0.15	0.03	4.07
chr10	74856606	-0.255	5.78	0.766	78.65	38.41
chr10	74870207	1.3	7.77	0.125	199.69	999
chr10	74927839	-0.0339	6.12	0.969	87.32	86.84
chr10	75004936	2.89	2.69	0.00389	0.1	10.73
chr10	75006710	0.404	4.52	0.642	28.12	30.41
chr10	75006878	-0.521	3.57	0.559	21.17	3.97
chr10	75007035	-0.229	3.83	0.809	18.81	9.7
chr10	75007155	-0.689	3.7	0.436	18.63	6.86
chr10	75012400	0.11	6.85	0.897	164.87	164.45
chr10	7509215	3.37	3.26	0.000725	0.02	26.27
chr10	75118607	-3.44	3.21	0.000796	14.79	0.19
chr10	75126812	2.52	3.55	0.00786	0.14	22.05
chr10	7514181	-5.96	3.23	2.94e-06	18.84	0
chr10	75173478	-0.0296	3.57	0.982	10.73	6.91
chr10	75173666	-0.954	2.79	0.298	12.54	0.35
chr10	75173879	-0.0161	3.85	1	19.11	11.78
chr10	75216131	3.62	1.87	0.00194	-0.01	3.56
chr10	75255405	-0.596	4.74	0.488	45.78	17.41
chr10	75255475	0.944	5.72	0.267	52.46	107.37
chr10	75255800	-0.523	3.69	0.563	13.03	9.3
chr10	75277386	4.62	2.76	6.69e-05	-0.02	11.48
chr10	7527970	3	2.24	0.00473	-0.01	8.79
chr10	75289350	0.616	2.43	0.528	0.38	2.79
chr10	75385755	0.657	3	0.488	2.76	2.86
chr10	75385903	-1.59	2.66	0.0875	5.84	0.53
chr10	75401541	1.69	2.61	0.0838	1.03	6.98
chr10	75403375	0.688	2.68	0.479	2.32	8.92
chr10	75407527	-2.87	4.15	0.00214	42.88	1.14
chr10	75415648	-1.35	2.95	0.146	10.7	1.75
chr10	75420832	4.27	2.82	0.000125	0.01	17.96
chr10	7543364	-2.04	2.05	0.0519	5.29	0.34
chr10	75490014	0.474	2.77	0.615	4.04	6.14
chr10	75490217	-1.52	3.71	0.0918	26.35	3.42
chr10	75490298	-0.819	4.31	0.345	34.88	10.34
chr10	75503792	1.2	5.45	0.163	25.45	91.18
chr10	75504107	0.394	7.15	0.64	190.52	268.66
chr10	75530754	2.31	3.24	0.0155	-0.01	19.79
chr10	75532248	0.63	5.06	0.461	37.22	30.48
chr10	75532415	0.00941	5.92	0.996	83.99	68.65
chr10	75541794	-1.05	4.6	0.227	36	5.17
chr10	75541949	-0.283	4.12	0.747	25.8	13.27
chr10	75545010	1.28	4.16	0.144	7.62	34.59
chr10	75545310	0.697	7.13	0.407	160.29	296.78
chr10	7554613	-0.769	2.12	0.431	2.82	0.76
chr10	75571534	-0.104	5.6	0.908	63.64	39.98
chr10	75625682	-1.02	5.46	0.234	81.23	37.71
chr10	75639578	0.437	5.21	0.612	32.7	49.77
chr10	75648956	-1.38	3.16	0.132	9.73	1.72
chr10	75670782	-0.0849	4.46	0.923	29.39	16.13
chr10	75680017	0.894	4.17	0.311	12.52	31.95
chr10	75690592	3.83	3.35	0.00019	-0.02	24.78
chr10	75692294	-0.689	4.31	0.432	27.66	14.55
chr10	75700519	0.457	4.53	0.601	19.33	19.26
chr10	75716433	2.38	4.05	0.01	2.22	39.54
chr10	75716579	-0.206	4.1	0.828	20.79	17.42
chr10	75717296	0.656	1.86	0.568	0.06	2.03
chr10	75739755	4.1	2.97	0.000147	0.01	15.36
chr10	75751811	1.09	3.1	0.23	3.3	8.26
chr10	75757689	0.346	4.33	0.701	13.29	13.44
chr10	75910370	0.333	5.58	0.695	56.48	75.81
chr10	75916904	0.949	1.86	0.337	0.08	2.35
chr10	75928906	-1.63	3.38	0.075	17.86	4.45
chr10	75950093	2.51	4.58	0.00613	2.15	60.64
chr10	75998127	3.74	2.64	0.000519	0.05	14.03
chr10	76025947	0.424	2.21	0.694	0.27	2.5
chr10	76498973	-1.24	3.72	0.16	16.57	5.05
chr10	76577041	2.14	1.94	0.0368	0.03	4.29
chr10	76586087	0.0134	5.71	0.992	68.85	71.54
chr10	76586482	0.242	4.05	0.785	5.36	11.54
chr10	76614011	1.22	2.36	0.213	0.02	4.27
chr10	76631556	-1.6	2.73	0.0863	4.82	2.07
chr10	76751363	2.62	1.93	0.0135	-0.02	5.09
chr10	76782232	1.28	2.74	0.177	0.39	8.04
chr10	76803378	-1.07	3.62	0.232	22.63	5.24
chr10	76817633	1.32	2.27	0.184	1.71	3.35
chr10	76846355	2.94	2.19	0.00565	0	6.34
chr10	76859873	-0.992	3.1	0.286	6.42	0.1
chr10	76871244	0.873	6.5	0.301	82.46	169.08
chr10	76871836	0.103	5.67	0.904	65.47	72.38
chr10	76881359	2.82	1.58	0.0133	-0.02	4.46
chr10	76926260	0.84	3.73	0.348	6.79	21.64
chr10	76947867	1.81	3.7	0.0454	1.54	24.59
chr10	76970419	-0.119	5.54	0.89	56.55	22.94
chr10	76990542	0.599	4.11	0.494	12.51	20.76
chr10	76994031	0.998	4.66	0.251	15.55	28.61
chr10	76995280	1.26	5.94	0.14	44.61	110.05
chr10	76995656	0.563	3.37	0.535	2.1	6.83
chr10	76995828	-1.46	3.86	0.102	19.14	0.83
chr10	76997999	1.33	2.36	0.175	0.16	2.47
chr10	77029522	1.55	2.25	0.124	2.01	6.9
chr10	77054880	1.03	3.5	0.259	5.3	6.08
chr10	77142714	2.45	1.3	0.036	0.01	2.63
chr10	77155247	2.15	3.55	0.0202	2.3	17.45
chr10	77159774	0.0744	2.48	0.963	2.5	1.71
chr10	77162132	1.03	2.84	0.273	1.3	6.26
chr10	77169411	3.31	3.66	0.000869	0.28	22.16
chr10	77190061	2.97	3.04	0.0025	0.36	13.46
chr10	7729394	-0.0377	4.3	0.978	20.66	22.45
chr10	77413801	1.41	1.43	0.191	0.4	2.14
chr10	77472117	1.39	1.82	0.166	0.66	4.46
chr10	77796289	-0.603	2.71	0.52	8.21	2.27
chr10	7798418	0.0648	1.63	1	2.26	1.27
chr10	7829982	0.0226	5.97	0.983	81.5	74
chr10	7830546	-0.761	4.48	0.376	37.42	10.19
chr10	7860360	-0.0886	6.67	0.918	162.69	149.29
chr10	78801542	1.54	2.34	0.12	2.38	7.6
chr10	78886536	0.592	1.55	0.59	1.66	2.75
chr10	7896690	3.08	1.42	0.0105	-0.01	4.26
chr10	79165658	-0.129	2.79	0.939	8.52	2.72
chr10	79301903	1.48	1.47	0.169	0.36	4.39
chr10	79445716	0.901	2.55	0.36	2.58	6.81
chr10	79471338	-0.842	3.43	0.342	11.5	0.51
chr10	79596276	2.4	4.21	0.0086	3.06	38.05
chr10	79597535	-0.561	3.39	0.527	9.31	4.54
chr10	79606612	-1.27	2.8	0.171	10.55	0.18
chr10	79609069	-0.0477	2.69	1	6.28	5.29
chr10	79609147	5.41	2.08	8.57e-05	0	5.05
chr10	79633687	-1.16	4.26	0.184	32.24	6.48
chr10	79664408	3.04	2.66	0.00278	0.03	14.26
chr10	79670672	5.62	3.15	4.62e-06	-0.01	23.23
chr10	79685383	0.603	2.76	0.53	2.29	3
chr10	79697104	4.46	3.29	4.04e-05	0.04	22.49
chr10	79731156	2.44	3.67	0.00893	3.34	20.6
chr10	7974388	2.97	1.34	0.0141	-0.01	2.68
chr10	79789328	-0.378	6.69	0.655	182.41	131.94
chr10	79793576	0.0865	5.11	0.926	40.16	46.41
chr10	79793716	-1.86	3.96	0.0401	37.04	1.55
chr10	79807227	-0.0594	2.72	1	3.96	2.18
chr10	80015956	3.21	2.97	0.00141	0.48	10.93
chr10	80062764	-1.54	3.72	0.0893	18.43	1.68
chr10	80063121	-0.405	2.92	0.673	5.58	1.37
chr10	80063314	-0.584	2.94	0.534	6	0.12
chr10	80122393	2.03	3.87	0.0251	8.93	33.72
chr10	80208896	4.54	4.89	8.2e-06	1.04	94.2
chr10	80305730	4.31	2.47	2e-04	-0.02	14.56
chr10	80540461	1.62	2.98	0.0825	2.39	10.63
chr10	80603639	2.25	1.85	0.0313	0.01	4.27
chr10	80698006	2.61	2.86	0.00693	0.65	9.47
chr10	80713074	-0.407	2.6	0.696	5.29	1.51
chr10	80733409	1.45	5.49	0.0933	27.4	85.46
chr10	80734044	1.36	3.52	0.127	1.62	19.19
chr10	80741356	-2.05	2.18	0.0486	4.19	0.15
chr10	80772525	1.63	4.07	0.0674	8.95	34.59
chr10	80808165	1.97	2.98	0.0402	0.52	5
chr10	80810910	2.33	1.91	0.0255	-0.02	3.78
chr10	80825755	1.55	2.8	0.103	-0.01	8.1
chr10	80827236	-0.635	4.41	0.463	35.71	10.37
chr10	80828626	-0.442	4.21	0.623	21.21	10.8
chr10	80843220	2.8	2.29	0.00694	-0.01	5.42
chr10	80844204	3.96	3.78	8.64e-05	-0.02	29.82
chr10	80853692	2.19	3.52	0.0189	0.94	14.68
chr10	8087251	0.634	4.14	0.474	14.46	29.58
chr10	80897749	-2.77	4.21	0.00285	42.69	1.21
chr10	80908312	1.51	2.4	0.132	-0.01	2.93
chr10	80909847	2.11	4.26	0.02	2.98	32.38
chr10	80938543	2.7	3.64	0.00448	0.24	14
chr10	80948137	3	4.51	0.00133	2.64	49.67
chr10	8095431	-1.42	3.05	0.125	11.01	1.19
chr10	80955366	-0.336	3.52	0.713	11.64	2.27
chr10	80956803	-0.767	3.14	0.414	8.25	0.76
chr10	80962454	0.475	2.89	0.615	4.07	4.83
chr10	81002031	-3.53	4.03	0.000271	34.21	0.22
chr10	81004905	-4.22	4.05	4.24e-05	22.63	0.05
chr10	81006589	-2.38	3.26	0.0113	2.62	0.17
chr10	81008392	-2.94	3.02	0.00344	2.61	0.06
chr10	81026564	-3.49	4.36	0.00027	45.15	0.84
chr10	81045247	-3.21	3.66	0.000839	22.97	0.6
chr10	81046264	-3.28	3.79	0.000671	20.07	0.04
chr10	81046489	-2.7	3.79	0.00389	30.69	2.02
chr10	81046633	-9.85	3.19	1.23e-07	21.98	0
chr10	81077694	0.427	4.39	0.628	15.88	28.66
chr10	81083144	-1.25	2.78	0.179	3.5	1.47
chr10	81091504	-1.87	2.72	0.047	10.67	0.67
chr10	81107159	-0.47	4.42	0.59	21.58	6.15
chr10	81107916	0.127	5.63	0.884	58.05	57.77
chr10	81134507	-0.874	3.1	0.349	11.9	1.45
chr10	81150553	2.6	4.66	0.00459	5.93	46
chr10	81159524	1.99	3.25	0.0335	0.97	8.2
chr10	81173179	1.17	2.88	0.21	2.01	6.67
chr10	81204331	1.04	3.48	0.252	2.32	11.14
chr10	81206477	2.44	3.19	0.0115	0.01	8.68
chr10	81248834	3.36	3.38	0.000674	-0.02	19.14
chr10	81586580	-0.501	3.11	0.579	10.42	5.51
chr10	81689337	-0.282	2.65	0.802	3.53	0.22
chr10	81806792	8.24	1.71	5.36e-05	-0.01	4.88
chr10	81806828	-8.31	1.73	4.69e-05	5.29	-0.01
chr10	81839023	-3.51	5.4	0.000179	122.18	5.52
chr10	81839073	6.79	3.37	4.41e-07	0	33.01
chr10	81905921	2.54	1.88	0.0166	-0.01	5.54
chr10	81947443	-3.04	4.25	0.00119	42.25	1.56
chr10	81947747	1.98	3.18	0.0356	0.47	12.48
chr10	81963319	1.05	3.74	0.243	4.76	11.35
chr10	81964995	0.54	5.9	0.523	70.41	96.7
chr10	81965413	0.154	6.32	0.856	116.87	124.89
chr10	82191520	3.08	1.42	0.0105	-0.02	3.41
chr10	82202801	1.68	2.02	0.0876	0.22	3.06
chr10	82203601	0.828	3.49	0.362	7.55	12.96
chr10	82204579	-0.534	3	0.576	3.35	1.5
chr10	82214115	-0.455	3.61	0.617	13.52	6.05
chr10	82214915	-0.807	3.68	0.367	15.71	2.02
chr10	82218959	0.258	3.7	0.774	11.9	8.36
chr10	82226790	2.35	2.65	0.0152	-0.02	9.37
chr10	82227993	-0.399	2.63	0.703	3.12	2.4
chr10	82257637	2.81	3.73	0.00323	0.79	17.37
chr10	82258737	1.28	3.1	0.16	1.58	7.09
chr10	82265506	-0.457	2.96	0.636	4.08	0.84
chr10	82295508	-1.97	4.19	0.0273	35.14	5.01
chr10	82295877	-0.654	5.59	0.443	77.84	42.41
chr10	82359360	-0.169	2.67	0.902	2.18	1.96
chr10	82422644	-0.095	3.04	0.923	4.71	2.76
chr10	82424017	0.843	2.57	0.391	0.98	3.17
chr10	82444201	1.56	1.94	0.114	0.66	3.71
chr10	82511378	3.39	2.04	0.00237	0.01	7.47
chr10	82531933	4.51	2.66	9.43e-05	-0.01	11.13
chr10	82712355	1.79	2.1	0.0677	1.06	6.74
chr10	8374417	-1.37	2.02	0.191	3.84	0.77
chr10	84580991	-0.781	1.56	0.493	3.13	1.22
chr10	84668706	-2.91	1.53	0.0133	5	0.05
chr10	85133640	-0.133	3.6	0.896	17.65	18
chr10	85299924	-2.4	2.33	0.0195	5.94	0.96
chr10	85631449	-2.08	2.08	0.0476	2.83	0
chr10	85743602	1.84	2.36	0.0581	0.29	6.78
chr10	85773012	-1.5	1.9	0.155	2.82	0.54
chr10	85814698	1.25	1.47	0.244	0.15	2.14
chr10	85899195	1.57	6.18	0.0673	50.32	191.96
chr10	85899253	-0.448	7.3	0.593	307.81	212.16
chr10	85916706	0.992	1.97	0.35	0.85	2.86
chr10	85937628	-1.6	3.03	0.0854	7.72	2.12
chr10	85997125	1.87	2.67	0.0559	2.06	5.34
chr10	86027498	0.149	3.99	0.88	11.41	16.09
chr10	86051366	0.59	1.98	0.598	0.75	2.35
chr10	86053566	1.66	3.17	0.0741	2.07	9.71
chr10	86087415	1.86	2.15	0.0572	-0.01	2.58
chr10	86300457	0.084	3.53	0.927	8.91	6.91
chr10	86475812	-0.0946	1.83	0.942	2.02	0.86
chr10	87706698	0.252	3.91	0.778	11.72	23.91
chr10	87706790	-9.62	2.97	3.09e-07	16.29	-0.01
chr10	87838940	4.09	4.27	4.06e-05	1.17	50.55
chr10	88051989	0.597	2.19	0.567	1.41	5.13
chr10	88137177	-1.69	3.29	0.0655	10.78	0.81
chr10	88149346	-2.28	3.84	0.0131	21.54	3.84
chr10	88159721	-1.16	4.39	0.182	35.66	14.02
chr10	88159889	-0.852	4.5	0.33	38.43	16.17
chr10	88160359	-2.15	3.11	0.024	13.52	0.74
chr10	88160494	-1.93	3.81	0.0336	27.76	6.27
chr10	88280809	-0.739	4.14	0.394	26.72	14.26
chr10	88281273	-2.16	3.45	0.0195	26.84	1.88
chr10	88281567	-0.458	3.33	0.616	13.59	7.88
chr10	88281651	-1.49	4.72	0.0885	46.99	9.75
chr10	88345384	-1.43	2.47	0.128	3.62	0.66
chr10	88359753	0.0422	2.77	0.969	5.99	5.93
chr10	88374820	3.82	4.82	8.45e-05	2.39	94.41
chr10	88471002	-0.67	6.07	0.43	131.7	71.62
chr10	88516175	-0.654	4.25	0.454	27.78	9.29
chr10	88535057	1.66	2.42	0.0982	0.06	7.99
chr10	88699352	-1.14	4.19	0.197	25.4	8.65
chr10	88714306	2.77	3.2	0.0049	0.07	15.78
chr10	88719056	2.38	2.78	0.0129	-0.01	6.51
chr10	88720331	-0.594	3	0.531	4.48	1.53
chr10	88726514	-1.24	3.77	0.162	12.51	3.46
chr10	88785480	3.51	2.14	0.00176	0.01	10.31
chr10	88853851	-1.99	3.01	0.0348	11.13	1.56
chr10	88853983	0.823	1.9	0.439	0.72	2.04
chr10	88854644	-0.416	5.43	0.627	72.3	47.48
chr10	88855230	-1.67	3.75	0.0667	20.54	0.93
chr10	88963396	-1	2.99	0.279	8.96	1.63
chr10	89102150	0.296	2.76	0.755	5.81	9.78
chr10	89102298	-2.43	2.76	0.0129	15.46	2.07
chr10	89264617	-0.00183	5.79	1	77.78	74.98
chr10	89575143	0.897	1.39	0.418	0.11	2.2
chr10	89577979	-1.15	4.8	0.182	43.96	12.22
chr10	89622191	-2.15	5.67	0.0146	117.59	20.21
chr10	89623340	-2.21	4.75	0.0134	72.78	5.96
chr10	89826865	-2.22	2.99	0.0181	11.88	2.14
chr10	89850498	-0.915	2.57	0.325	3.55	2.68
chr10	89868065	-3.37	2.66	0.00155	4.71	0.26
chr10	89873270	-3.45	1.97	0.00291	4.01	0.05
chr10	89880031	1.42	1.42	0.191	0	3.62
chr10	90145493	-3.46	2.52	0.00142	4.02	0.21
chr10	90342694	-3.38	3.68	0.00057	25.89	1.58
chr10	90342911	-5.17	2.48	5.9e-05	12.06	0
chr10	90343096	-2.95	2.55	0.00392	9.75	0.46
chr10	90585182	-2.57	2.16	0.016	3.38	0.52
chr10	90639836	-9.4	2.76	7.44e-07	11.54	-0.01
chr10	90639936	-3.27	3.19	0.00126	15.39	0.2
chr10	90640480	-4.97	4.67	2.11e-06	71.53	0.15
chr10	90640655	-4.15	3.66	5.36e-05	28.07	0.73
chr10	90750358	-3.59	3.6	0.000374	21.08	0.26
chr10	90751108	-2.41	3.86	0.00904	24.79	3.1
chr10	91011657	-4.36	4.96	1.1e-05	76.11	1.48
chr10	91020314	-2.11	3.11	0.024	9.15	0.74
chr10	91043890	1.19	1.69	0.244	0.66	4.54
chr10	91088117	1.7	2.54	0.0849	0.67	9.17
chr10	91174443	-3.88	3.45	0.000188	20.78	0.05
chr10	91174886	-5.07	4.01	3.85e-06	43.84	0.03
chr10	91403892	-3.65	2.33	0.000781	2.1	-0.01
chr10	91461265	-0.771	6.01	0.364	115.53	62.24
chr10	91597549	-2.74	3.41	0.00388	23.03	0.95
chr10	92577006	3.22	1.9	0.00401	0.01	6.21
chr10	92631725	-1.74	3.8	0.0552	16.01	2.12
chr10	92730623	2.02	1.85	0.0498	0.4	7.15
chr10	92918795	3.31	1.61	0.00519	-0.01	5.98
chr10	92923253	-2.58	3.26	0.00688	19.88	0.67
chr10	92923436	-2.42	3.5	0.00906	25.8	0.92
chr10	92949913	-0.476	2.15	0.636	3.41	3.62
chr10	92968546	2.87	1.61	0.0117	-0.02	5.74
chr10	92980474	-1.38	3.57	0.13	13.78	1.75
chr10	93058220	-1.57	3.5	0.0863	18.27	3.16
chr10	93351192	3.17	2.15	0.00363	-0.02	7.03
chr10	93368750	6.08	4.13	2.24e-07	-0.01	51.68
chr10	93373691	3	1.72	0.00803	-0.01	3.71
chr10	93377264	3.08	2.07	0.00441	0	6.37
chr10	93432197	1.48	2.54	0.131	1.78	6.76
chr10	93558170	-1.91	4.44	0.0321	38.03	2.49
chr10	93668711	-0.655	4.31	0.455	25.81	10.41
chr10	93683498	0.0268	4.8	0.985	32.8	36.38
chr10	93683678	-2.67	2.67	0.00878	8.93	0.01
chr10	93807891	-2.41	1.82	0.0313	4.87	0.26
chr10	93808011	0.472	1.54	0.662	0.46	2.75
chr10	94000479	1.54	3.09	0.0989	0.45	14.02
chr10	94003107	1.79	2.1	0.0677	0	6.74
chr10	94050692	-1.01	4.57	0.246	49.26	20.84
chr10	94050780	0.403	4.71	0.637	35.07	42.09
chr10	94051042	-2.19	3.93	0.0169	19.39	0.73
chr10	94246639	4.86	2.98	2.64e-05	-0.02	20.32
chr10	94304300	1.93	1.79	0.0614	0.22	5.41
chr10	94332275	2.84	1.88	0.00907	-0.02	6.27
chr10	94333513	-0.565	4.58	0.515	31.49	21.81
chr10	94333830	-0.317	5.23	0.717	54.51	34.94
chr10	94334283	-1.89	3.3	0.0407	14.53	0.56
chr10	94351451	-1.77	4.19	0.048	34.61	7.88
chr10	94351516	-0.85	4.73	0.322	46.22	24.03
chr10	94352768	-1.59	4.08	0.0719	22.27	6.37
chr10	94353064	-1.86	2.83	0.0483	9.37	0.31
chr10	94449015	-1.41	3.99	0.11	28.29	5.19
chr10	94449670	0.0724	3.62	0.948	3.36	8.17
chr10	94455511	1.75	3.29	0.0585	0.27	15.49
chr10	94456107	2.46	2.84	0.0103	-0.02	10.37
chr10	94506413	0.553	1.63	0.608	0.56	2.26
chr10	94513804	3.04	1.75	0.00712	-0.01	4.66
chr10	94516199	1.17	3.32	0.195	1.46	16.01
chr10	94516913	-4.85	2.32	0.000114	6.4	-0.01
chr10	94517034	-0.118	2.84	0.942	3.94	6.4
chr10	94581924	2.72	3.25	0.00547	1.04	22.74
chr10	94590879	2.93	3.27	0.00289	1.35	23.82
chr10	94591059	1.53	3.21	0.0987	6.35	19.92
chr10	94731945	5.29	3.37	5.23e-06	-0.01	28.35
chr10	94822572	-3.92	2.94	0.000286	16.99	0.02
chr10	95242051	-1.93	1.97	0.0679	5.09	0.58
chr10	95256381	-0.322	6.87	0.703	200.72	173.03
chr10	95326286	0.394	3.02	0.67	8.27	11.17
chr10	95462342	-0.765	4.74	0.372	49.03	23.89
chr10	95462415	-2.55	5.34	0.00453	99.25	12.36
chr10	95479258	-3.66	1.79	0.00245	5.81	0.01
chr10	95586378	-0.214	2.01	0.847	2.16	2.78
chr10	95653717	-0.849	4.8	0.328	35.36	11.94
chr10	96122740	-0.45	6.11	0.592	115.84	83.91
chr10	96163464	-1.62	3.68	0.0748	20.7	4.89
chr10	96305612	-2.14	3.54	0.0202	19.57	1.56
chr10	96943526	-0.357	6.33	0.673	143.99	106.26
chr10	96990772	-5.36	4.69	7.47e-07	75.08	0.35
chr10	97026676	1.35	2.2	0.182	0.22	6.21
chr10	97036487	1.41	2.05	0.147	0.37	5.32
chr10	97050298	-0.451	4.06	0.608	25.19	18.47
chr10	97050646	-1.86	3.82	0.0406	27.76	1.87
chr10	97054880	1.13	3.68	0.209	5.73	24.3
chr10	97055091	-1.71	2.72	0.0741	8.29	2.54
chr10	97055193	-1.69	3.32	0.0679	14.06	2.19
chr10	97057409	0.76	3.56	0.398	4.18	14.69
chr10	97065943	2.15	2.1	0.0322	0.04	5.21
chr10	97072196	4.66	2.26	0.000164	-0.01	10.66
chr10	97154031	-0.194	2.82	0.854	3.13	5.09
chr10	97190314	-1.56	2.15	0.129	4.47	0.41
chr10	97253397	4.97	2.55	5.05e-05	-0.02	11.03
chr10	97262774	3.26	1.93	0.0036	0	6.44
chr10	97277528	3.86	3.82	0.000112	0.85	38.95
chr10	97291966	2.93	4.45	0.00161	3.25	56.77
chr10	97321286	0.444	4.22	0.615	12.49	17.86
chr10	97361045	0.902	2.81	0.337	1.84	7.61
chr10	97453599	-2.15	3.59	0.0203	16.63	0.63
chr10	97453972	-1.37	4.7	0.117	51.03	12.42
chr10	97501766	-0.0949	2.7	0.968	1.51	5.09
chr10	97515398	-3.46	2.52	0.00142	7.83	0.05
chr10	97517878	-4.34	3.07	8.94e-05	16.78	0.11
[truncated: 45,620 more rows]
