# Supplementary material for: Differential chromatin profiles partially determine transcription factor binding
Source: PLoS One. 2017 Jul 13;12(7):e0179411. doi: 10.1371/journal.pone.0179411 (PMC5509100; doi:10.1371/journal.pone.0179411)
Supplement: S1 Dataset — (ZIP) [file pone.0179411.s002.zip › data.tables/ELF1_DNase.csv]

chr	coord	PIQ.GM.rep1	PIQ.GM.rep2	PIQ.K.rep1	PIQ.K.rep2
chr10	73679	-0.885708141752955	-0.988941373543743	-0.957081944896357	-0.904385628346759
chr10	75117	-0.976161936196226	-0.986105862304839	-0.969076579927687	-0.974699884353556
chr10	84709	-1	-1	-1	-1
chr10	85459	-1	-1	-1	-0.990812753298636
chr10	111867	-0.778503065986507	-0.907852597493857	-0.949350012241762	-0.916927556468828
chr10	156965	-0.958886799274523	-0.872919487408611	-0.952758982492874	-0.934447997007514
chr10	158353	-0.858340089862789	-0.832299336306992	-0.963607592021019	-0.861359651096867
chr10	178451	-0.589199307012513	-0.868933670053655	-0.81686369085554	-0.811752411733005
chr10	293443	-0.678418345077238	-0.882850950982271	-0.988152047302723	-0.889631825880976
chr10	303595	-0.897266460689147	-0.877006942218727	-0.897785309481544	-0.736012983134915
chr10	307202	-0.167337440337281	-0.337230308637915	-0.818932322975479	-0.820635155460129
chr10	377558	-0.863647163145992	-0.883566777040255	-0.87162327246064	-0.88498035099789
chr10	425231	-0.741735348146605	-0.715136251634782	-0.887149171747187	-0.878511651731693
chr10	434121	-0.649217926118733	-0.687255656721714	-0.947428667272555	-0.863864580815996
chr10	438193	-0.582437363111077	-0.761018711749942	-0.892353730789873	-0.609529100149331
chr10	487447	-0.952859287096944	-0.873579492796697	-0.984316542827526	-0.928831972308982
chr10	510770	-1	-0.979217178941603	-1	-0.98940814000098
chr10	511520	-1	-1	-1	-0.994056033952527
chr10	522705	-0.648736200187808	-0.919576824148776	-0.960896095887993	-0.85307116639698
chr10	523597	-0.945720420364813	-0.929544131336293	-0.945330600272338	-0.944502435162955
chr10	651761	-0.344303506486284	-0.623127845767789	-0.83956177643723	-0.763938199935076
chr10	682759	-0.483088066089195	-0.705863902004399	-0.852786471632499	-0.814903791759086
chr10	732707	-0.350046391864498	-0.688356395443472	-0.855305832399781	-0.766156588333642
chr10	793333	-1	-1	-1	-1
chr10	794083	-1	-0.98458487234697	-1	-0.993743269295827
chr10	815848	-0.832215362348531	-0.909888527568176	-0.988175148433563	-0.933802643226065
chr10	842350	-0.831289963432091	-0.94804481322434	-0.963114399590188	-0.864856847296594
chr10	851513	-0.613509035289064	-0.610268248369837	-0.769149967707719	-0.5893726274233
chr10	888483	-0.779178462172946	-0.979491395755947	-0.938101337975282	-0.86609389886973
chr10	892339	-0.591234592425015	-0.732549658582134	-0.884895753063004	-0.619399655041231
chr10	939651	-0.71233687433972	-0.901433486852389	-0.9001588573062	-0.868928433100606
chr10	1034313	1.59473320705043	1.67123681942198	1.26952000502622	1.69189930992341
chr10	1062130	-0.906362264336443	-0.891992153060956	-0.950593920109868	-0.718995772946967
chr10	1102739	0.769931150902476	1.37234974536773	1.01562657920186	1.37945476653998
chr10	1127102	-0.764010299766645	-0.940196394350562	-0.991637188790682	-0.829349110369064
chr10	1156294	0.984854374314673	0.198638269912549	-0.13496179311184	0.181700130033417
chr10	1179638	-0.729921659985025	-0.580863539155073	-0.896468766550851	-0.73374106151819
chr10	1285980	-0.571381138266986	-0.678359244396102	-0.306857880073735	-0.170555383400679
chr10	1302395	-1	-0.986842990350923	-0.995147026830299	-1
chr10	1319742	-1	-1	-1	-1
chr10	1335224	-0.537951560104744	-0.755384977563083	-0.969588487510713	-0.920771620839354
chr10	1341465	-0.317145487897553	-0.570797061526013	-0.895657863511587	-0.849422031371662
chr10	1347540	-0.958793805857668	-1	-0.987417237366769	-1
chr10	1348296	-1	-0.985750911781773	-0.986363891251935	-0.986270283003149
chr10	1368372	-0.63311065616961	-0.851655689258792	-0.939278882747535	-0.791738352930638
chr10	1368833	-0.833834804870555	-0.854490604985876	-0.925693248198488	-0.765916572487724
chr10	1389274	-0.922455264079512	-0.764762041328471	-0.887347431834165	-0.751427693380464
chr10	1400235	-0.484570580363947	-0.824046100503682	-0.852740799475045	-0.874314796626816
chr10	1412686	-0.724934199977878	-0.869618318073255	-0.937548404457281	-0.85713906280071
chr10	1421367	-0.572284779902679	-0.736367831587539	-0.950144609703682	-0.87874492333246
chr10	1432515	-0.741252564594383	-0.830995841920553	-0.894953510734118	-0.835061685752051
chr10	1455799	-0.875446871733222	-0.766357743809067	-0.878325364045153	-0.784745836295315
chr10	1459301	-0.638026960192124	-0.795226855950656	-0.913572538181305	-0.774238471950706
chr10	1459345	-0.552388379048997	-0.815026204877744	-0.948889427035235	-0.813551232485998
chr10	1459367	-0.556014784086785	-0.832765320788591	-0.933737036495344	-0.683646082461814
chr10	1529832	-0.504727678259475	-0.705486114351422	-0.935438379247628	-0.772084226876383
chr10	1559432	-0.69025570200456	-0.750227188934143	-0.953773946760256	-0.858730745391266
chr10	1567265	-0.671990650635859	-0.872194500092037	-0.904328803414704	-0.971098736032848
chr10	1581717	-0.473302211186839	-0.598256714944623	-0.795959103524678	-0.723313888580814
chr10	1590916	-0.0603307849820638	-0.3835719500848	-0.911377142947766	-0.811437228654023
chr10	1601983	-0.437538534964119	-0.763522447846293	-0.912815864904625	-0.71187109413623
chr10	1618545	-0.520173303893505	-0.654398510091809	-0.860522694770056	-0.792932447585751
chr10	1647952	-0.758161387238628	-0.917033330882975	-0.936442932251344	-0.891557915232004
chr10	1673755	-0.855401701315264	-0.811338524658421	-0.950382748136134	-0.775735881942504
chr10	1686373	-0.6446402967856	-0.793261720129564	-0.862702042689923	-0.783540648727242
chr10	1690539	-0.450633426247583	-0.890505173999133	-0.96852862023728	-0.953395461457086
chr10	1696485	-0.525654731334586	-0.772249828559694	-0.925006364723821	-0.745583657886945
chr10	1699513	-0.725326579750479	-0.882870222833184	-0.952030199680841	-0.848648021635324
chr10	1734525	-0.485668243289346	-0.697186058979119	-0.958634034848142	-0.838275740745058
chr10	1749076	-0.667381720210432	-0.55254346040324	-0.889117464646213	-0.749903279496603
chr10	1749121	-0.637052541747176	-0.563122512317531	-0.835309578667388	-0.625642438058739
chr10	1791380	-0.42853384616367	-0.87803637522635	-0.924719864146792	-0.737207698470885
chr10	1805972	-0.535098270634652	-0.958860516387332	-0.962749034260229	-0.844583710741701
chr10	1817140	-0.837168374317989	-0.800806299108024	-0.876376888230522	-0.805657698115406
chr10	1817221	-0.891131796848443	-0.770310499755679	-0.852726140607029	-0.811334594964714
chr10	1879174	-0.682810675696897	-0.821705508493241	-0.979775462302778	-0.90665800028377
chr10	1975230	-0.915213210398719	-0.787094848367076	-0.979700895623442	-0.962915228965406
chr10	1984810	-0.408163062672646	-0.822244047665126	-0.950912956337612	-0.914730781502018
chr10	1984877	-0.389500379434003	-0.815981125122191	-0.922480258071638	-0.963835400138621
chr10	1984944	-0.405693659448512	-0.846058168659745	-0.896319473920113	-0.923735988368609
chr10	1985011	-0.532814228773897	-0.830433311533596	-0.914320059742975	-0.872852766524714
chr10	2041120	-0.811836363227428	-0.874454080491004	-0.982124215842234	-0.950887124511955
chr10	2048659	-0.76335261214311	-0.820849843770476	-0.936582458705356	-0.872221450814042
chr10	2054498	-0.799168727738167	-0.661790487532746	-0.961763409749173	-0.765866381600542
chr10	2108471	-0.915491879523835	-0.940194617392667	-0.915135353153306	-0.870111642881147
chr10	2126292	-0.463670545769356	-0.706084423207635	-0.909671929113281	-0.869620446867655
chr10	2187416	-0.835631503831816	-0.876354866370517	-0.943529014814165	-0.7608665680704
chr10	2194057	-0.773543021544646	-0.790447321720122	-0.986717740323583	-0.8632844471726
chr10	2206525	-0.82630883478711	-0.895887326732712	-0.932054743746823	-0.95632891911521
chr10	2250396	-0.793533649720912	-0.814252925000035	-0.842297083606442	-0.793458281006115
chr10	2293833	-0.697734770265907	-0.906118589299239	-0.928263691476536	-0.817553282831596
chr10	2305946	-0.958861641398645	-0.938709613012881	-0.904311739905435	-0.895744135240084
chr10	2352432	-0.839669680127575	-0.911554070162288	-0.948447717526917	-0.934008006913428
chr10	2481753	-0.783995805142313	-0.68145329476599	-0.971699209979743	-0.948591147504284
chr10	2519896	-0.788805126248707	-0.722991476472036	-0.986614110534005	-0.827434724360725
chr10	2540991	-0.776526215037771	-0.942355271740459	-0.956795725865801	-0.957571536721703
chr10	2553915	-0.969011614964289	-0.917899991718811	-0.962579684576042	-0.874160130303421
chr10	2593329	-0.968794817261514	-0.942766792382416	-0.93284546937463	-0.852721130115579
chr10	2593820	-0.787578707246051	-0.90613166458595	-0.94400951916817	-0.927276967798047
chr10	2654345	-0.681527633596223	-0.954856964161309	-0.971957432536607	-0.98643816861161
chr10	2676785	-0.850540263327845	-0.884781565607955	-0.963162429185637	-0.763142827194846
chr10	2694837	-0.744585905519501	-0.911197391605633	-0.932233288828859	-0.892432878902879
chr10	2701087	-0.388968713944197	-0.624458157978818	-0.865424626016677	-0.780485024678496
chr10	2741254	-0.742319755674196	-0.961166267684088	-0.899413619318436	-0.990231048280976
chr10	2742578	-0.28107484797745	-0.55493878467529	-0.908712034831725	-0.729106346588478
chr10	2773089	-0.699817945225591	-0.921339474317201	-0.959675694291034	-0.884845641570864
chr10	2778810	-0.742304593556445	-0.793198577517571	-0.953677826199587	-0.882693812791156
chr10	2808688	-0.710853237882083	-0.808609455881499	-0.926992711487028	-0.898232257536062
chr10	2827974	-0.912314407178766	-0.864699747503531	-0.916857458994418	-0.983658741798527
chr10	2865803	-0.591038535013722	-0.657432334170824	-0.920992215888299	-0.595211772522324
chr10	2911538	-0.700727745811294	-0.714306632142289	-0.878308245997903	-0.984537244870518
chr10	2958144	-0.351678285642627	-0.74957538029992	-0.906523474217859	-0.739643115191284
chr10	2968057	-0.318151997524029	-0.636249501137926	-0.85428215204421	-0.66323566888649
chr10	2976150	-0.562049655595053	-0.731246041770891	-0.84455540460784	-0.76640972615756
chr10	2976337	-0.415103765027672	-0.776483277976871	-0.79457724468174	-0.75869485938611
chr10	2981734	-0.723936292822967	-0.852725127746873	-0.944728120132646	-0.729472655173007
chr10	3003423	-0.911873650003315	-0.836059992859701	-0.957213251860308	-0.902150056177732
chr10	3020324	-0.278802660810729	-0.399693301592852	-0.844616416116319	-0.775063814299328
chr10	3033058	-0.814276607495491	-0.88638576374247	-0.963551377225619	-0.961889725037247
chr10	3042849	-0.754478468749008	-0.869940535225473	-0.972428174483047	-0.908112026869156
chr10	3052296	-0.631514051957036	-0.860495020856186	-0.889485355562845	-0.880673933248088
chr10	3054240	-0.681360655267406	-0.870609359948416	-0.936248752441213	-0.901673456956
chr10	3067730	-0.703272360136867	-0.895339754577251	-0.930720752587813	-0.81501746208524
chr10	3110683	0.709515828219534	0.675854978057152	-0.136670524399666	0.591176970911225
chr10	3184650	-0.801012814243469	-0.473725251084764	-0.832483367112772	-0.458307205614725
chr10	3185648	-0.651977991988817	-0.755905959195128	-0.916532453674653	-0.59438285085497
chr10	3235381	-0.39648263527614	-0.292242027540217	-0.722297205030491	-0.729881859337171
chr10	3251754	-0.926985480933828	-0.781239764258342	-0.971960899923468	-0.814772395529403
chr10	3260824	-0.96893957966288	-0.847446780681844	-1.00343508289398	-0.959167467975243
chr10	3312254	-0.859350566898803	-0.874465917231511	-0.981556582834274	-0.95668225418602
chr10	3343972	-0.884193840668475	-0.827564520996779	-0.966977637040345	-0.90843072798372
chr10	3366878	-0.566153868860822	-0.773984355750519	-0.992655023250504	-0.837331876793472
chr10	3368229	-0.944874182617606	-0.898184105728437	-0.980605984255977	-0.842649648967046
chr10	3392161	-0.875996646752817	-0.911059135280306	-0.985715725874926	-0.931068352271223
chr10	3396588	-0.758976309277377	-0.840999497351826	-0.964377397642895	-0.85673588484909
chr10	3411550	-0.711749053548389	-0.777979697040491	-0.948152945854134	-0.730527771121819
chr10	3437367	-0.304866432655581	-0.596052950247273	-0.883670433752376	-0.899179046197523
chr10	3445466	-0.734333684742023	-0.919561364652063	-0.939243423492101	-0.803216823974654
chr10	3462851	-0.892473556502649	-0.695261496929455	-0.951695868111096	-0.736951982676057
chr10	3468596	-0.80773406151826	-0.711688066485388	-0.932061525426959	-0.840023847287744
chr10	3481014	-0.850280454087772	-0.785047988253844	-0.936052895517581	-0.773855432951029
chr10	3536717	-0.797371331095047	-0.878469072903652	-0.941842774938397	-0.925481093076552
chr10	3593707	-0.754141716096116	-0.639197558219136	-0.871574665296597	-0.777925126244938
chr10	3610824	-0.683029524193292	-0.699037236082059	-0.91077136117232	-0.629844413190706
chr10	3640571	-0.730015884874975	-0.90240432835868	-0.967220132418953	-0.95917134363974
chr10	3653314	-0.92640661121282	-0.943669741838238	-0.947106827711889	-0.91198712413194
chr10	3694259	-0.625080064351054	-0.781340493314585	-0.914312388119676	-0.729597133561244
chr10	3698078	-0.154732903086297	-0.524403714648544	-0.82228755619473	-0.815479881440449
chr10	3782428	-0.624015281581485	-0.736545863981104	-0.597019368608559	-0.489494895034039
chr10	3807505	-0.653778093720795	-0.689200302009354	-0.393892843423176	0.408680185113542
chr10	3876753	-0.463573759918438	-0.906253195521461	-0.8714200812789	-0.714418763046954
chr10	3962088	-0.464474548150467	-0.842031145317188	-0.945923481331311	-0.834670490016579
chr10	3985321	-0.598020405735757	-0.637234947034042	-0.766458497988707	-0.683959189092648
chr10	3991045	-0.338612658181789	-0.61468319210405	-0.815548298146294	-0.734955041439393
chr10	3998141	-0.5560747668278	-0.764968059403034	-0.746603806659208	-0.824057335720884
chr10	4029123	-0.676578599526837	-0.852733521049169	-0.92549145883416	-0.919533935817282
chr10	4058647	-0.753945076267594	-0.769585217527135	-0.607570740582285	-0.466807168677333
chr10	4086310	-0.819764397282707	-0.851023602888244	-0.993273439939446	-0.90398600508524
chr10	4116234	-0.877899626342266	-0.863405627301255	-0.968137282895773	-0.829076926073008
chr10	4122560	-0.831839531808661	-0.929453511046682	-0.938443901898324	-0.952540026070358
chr10	4210210	-0.718723074002563	-0.881092542056312	-0.972717210456912	-0.97199321288379
chr10	4220884	-0.854062437845867	-0.924422932580291	-0.995336638160289	-0.837930032836277
chr10	4251182	-0.809548385535976	-0.920661488336922	-0.952582304373465	-0.964978465538677
chr10	4312506	-0.919038492118424	-0.917455173836989	-0.943247550911206	-1.00662699307403
chr10	4331309	-0.654184336898035	-0.894844375734233	-0.926676858966189	-0.875634451367753
chr10	4335334	-0.934065157890906	-0.911470159073324	-0.96227526326259	-0.720680942325358
chr10	4360330	-0.734986091854203	-0.826420221893944	-0.996828083638642	-0.915142445746134
chr10	4377499	-0.875913721645506	-0.893725684118285	-0.965201496724473	-0.967669235948574
chr10	4443047	-0.767670352155578	-0.825351772594264	-0.925922129215754	-0.954263255470834
chr10	4444134	-0.909163506800969	-0.971185164463571	-0.995301469816187	-0.879342766833829
chr10	4465374	-0.926861844055705	-0.977008404008511	-0.980793582725973	-0.940061485854507
chr10	4510834	-0.925640772407216	-0.887341791274482	-0.951158463070048	-0.837839924974989
chr10	4517132	-0.808709128363084	-0.757295192365601	-0.943264285698201	-0.910831046878981
chr10	4551389	-0.48915504364869	-0.91957297819209	-0.857090854056728	-0.867539076734824
chr10	4565525	-0.743225130157687	-0.941811966991445	-1.00601344195765	-0.935505753765186
chr10	4662755	-0.673876202661023	-0.838456223814454	-0.924498511734359	-0.832660441503285
chr10	4692330	-0.751876342895708	-0.830731131021522	-0.948016034697824	-0.996640934986802
chr10	4725572	-0.689651102148249	-0.866366474759066	-0.954031340950424	-0.834458948522755
chr10	4749561	-0.935494717544438	-0.865163715445077	-0.971363510395281	-0.852173140018916
chr10	4754277	-0.821975513155818	-0.823692322258331	-0.978887441225133	-0.786434199824854
chr10	4762381	-0.904291848256744	-0.982842011407425	-0.915741829453644	-0.907933496825053
chr10	4806271	-0.8641598010064	-0.893387510974076	-0.933403281833532	-0.992961320674239
chr10	4869188	-0.787510698340894	-0.812102881484546	-0.474915574817066	-0.301362760039567
chr10	4906096	-1	-1	-1	-1
chr10	4906843	-1	-0.979827631761413	-0.989783174677857	-0.991174635787688
chr10	4928345	-0.97756592772152	-0.917611247617871	-0.942099328933695	-0.796693407139791
chr10	4992056	-0.591301202944574	-0.846606311142879	-0.919082242109476	-0.878958324873558
chr10	4994698	-0.825616056216756	-0.91841329225275	-0.926806296258561	-0.863066511107191
chr10	5008423	-0.771580326460203	-0.907106311657228	-0.905015951910645	-0.817033589221306
chr10	5014512	-0.781299762463679	-0.805406049246469	-0.952908678480304	-0.855891848446737
chr10	5064118	-0.804151088839902	-0.785848616963975	-0.831963491698938	-0.581148304162294
chr10	5067698	-0.389500815083133	-0.736761348524159	-0.856300635020474	-0.665400724621925
chr10	5084144	-0.701346474070085	-0.883116222546961	-0.939922068377853	-0.862547450438994
chr10	5148646	-0.854901574223936	-0.883891548092557	-0.984120011801298	-0.92574940773413
chr10	5148954	-0.971645436304563	-0.95859240216988	-0.977864285235261	-0.954858007522458
chr10	5153570	-1	-1	-1	-1
chr10	5154320	-1	-1	-1	-1
chr10	5165360	-0.773238558991542	-0.847881991163754	-0.973089428497185	-0.901983100119347
chr10	5181043	-0.9043094683532	-0.986128779438985	-1	-0.989099182108434
chr10	5191060	-0.918085604188214	-0.957918454133012	-0.987105671005084	-0.918644420672614
chr10	5195847	-0.919912729091499	-0.985834359305739	-0.982250761247429	-0.869357328540868
chr10	5202021	-0.764344353761192	-0.806636297607654	-0.914190046873679	-0.896855617751606
chr10	5203569	-0.525050243300343	-0.886198224422331	-0.919522272644789	-0.91033372223033
chr10	5268081	-1	-1	-1	-0.995135858029624
chr10	5268829	-1	-1	-1	-1
chr10	5280932	-0.973032418824647	-0.963408256619061	-0.993265657297704	-0.965789631807589
chr10	5290625	-1	-1	-1	-1
chr10	5291375	-1	-1	-1	-1
chr10	5298301	-1	-0.968938607124726	-1.00084687620308	-0.998381765420721
chr10	5324678	-0.53322611905884	-0.812130517807246	-0.922927769238914	-0.815023716404937
chr10	5326533	-0.433264585107512	-0.482306441353566	0.188601498180324	0.68228463934785
chr10	5336025	0.102897750899197	-0.196844182568948	-0.704793162649234	-0.636655650296475
chr10	5370205	-0.515435565806604	-0.781754487635906	-0.969982643753142	-0.901234291006951
chr10	5386513	-0.775522486555097	-0.800683474338717	-0.873273218827349	-0.768277085494042
chr10	5488380	-0.514598548343313	-0.170287599486475	-0.00316215762305716	0.501096531950043
chr10	5547945	-0.656880819904473	-0.857697726145635	-0.960319669439257	-0.914142154096175
chr10	5568997	-0.517390676309204	-0.690701437527034	-0.869598246579223	-0.672628994228955
chr10	5589998	-0.553598046523181	-0.655798878139272	-0.757590693744318	-0.458221167985145
chr10	5590660	-0.584651717932413	-0.574132332562367	-0.395115721443716	0.0362508956982263
chr10	5597180	-0.622894312374569	-0.645804442686458	-0.823212322502834	-0.548141011489578
chr10	5617480	-0.658965202061478	-0.532455248394212	-0.844410668913659	-0.639051149076892
chr10	5623783	0.255139868757266	-0.163421336712771	-0.956190669493474	-0.763818826169715
chr10	5632175	-0.621734492905652	-0.817132722335245	-0.608961487585595	0.114174594140812
chr10	5817854	-0.249787127422161	-0.446949256605946	-0.884157313020571	-0.613368724528473
chr10	5919973	-0.807800343775924	-0.893963339006743	-0.984256241754896	-0.703698177144243
chr10	6010905	0.0620197841815297	-0.572100016362139	-0.82120672717298	-0.733823903377788
chr10	6025647	-0.611636950102926	-0.917412911251149	-0.956683688842486	-0.851196728659309
chr10	6061846	-0.758248330002215	-0.781757310956976	-0.836293106669182	-0.665188364753439
chr10	6068759	-1	-0.852838047750507	-0.959231571075598	-0.790829841706149
chr10	6114005	-0.840643889116539	-0.622085487183951	-0.966501943610902	-0.918396582663121
chr10	6122727	-0.788222430034025	-0.658892665812892	-0.900715375314987	-0.860570297154899
chr10	6143600	-0.546876287417995	-0.55106041044701	-0.896731252341241	-0.81413746619309
chr10	6211576	-0.759824223354838	-0.852827969568146	-0.874570472726176	-0.664656175350643
chr10	6239693	-0.821384468544468	-0.871334845289713	-0.937404123059769	-0.87301165123075
chr10	6317350	0.530409211765266	0.957149759937442	-0.375340383452466	0.569519187539351
chr10	6333093	-1	-0.959968388211497	-0.96257678743624	-0.862394006685874
chr10	6339076	-0.729377971568544	-0.788509971326029	-0.897515090284172	-0.641734727103843
chr10	6359468	-0.691715777686673	-0.921893221136383	-0.967195150720689	-0.714258178166109
chr10	6368565	-0.899979937325449	-0.797780233749789	-0.921233763905439	-0.742709607180036
chr10	6370687	-0.666457164462113	-0.579560865450439	-0.94670657082582	-0.870510732391736
chr10	6427135	-0.807864254297363	-0.759915202768081	-0.927393763428763	-0.860753230023647
chr10	6476858	-0.838731948626809	-0.804572952234621	-0.969567988433686	-0.837995680202495
chr10	6485890	-0.703845126952946	-0.857743844289563	-0.982146952555228	-0.81737648201717
chr10	6493332	-0.970347892093842	-1	-0.981267971179674	-0.996111469205808
chr10	6494081	-1	-1	-1	-1
chr10	6505704	-0.46967267881353	-0.637685807162922	-0.908847941016072	-0.644897781005707
chr10	6516029	0.421800025170691	-0.168649381430129	-0.716540113587022	-0.506223077612772
chr10	6519005	-0.283250153630187	-0.557364287312179	-0.902034346463446	-0.796880660653496
chr10	6525099	-0.636326521962051	-0.774028993122273	-0.94936208099195	-0.86795979510598
chr10	6526008	-0.800518916585407	-0.931375705570128	-0.95848886131366	-0.899759332561137
chr10	6540890	-0.689310123505245	-0.728437792253145	-0.910421300794321	-0.50439009446527
chr10	6600676	-0.81361914907875	-0.912120204387463	-0.92135271262196	-0.860186336963145
chr10	6603854	-0.704862113182924	-0.839624683827612	-0.950275480320463	-0.789079410678378
chr10	6611238	-0.716895472710101	-0.783224338553074	-0.909911051560569	-0.662742829770434
chr10	6618467	-0.89918455534603	-0.905008651436273	-0.956235482610799	-0.93916098940443
chr10	6619741	-0.947613709473757	-0.983914084538071	-0.956306123741704	-0.801639351226648
chr10	6621897	-0.60962964923574	-0.621264396868558	-0.703350226180588	-0.309020093403354
chr10	6646596	-0.742087243168544	-0.766257729419444	-0.958926475886718	-0.783446144456046
chr10	6652791	-0.458580452968851	-0.838559652488799	-0.975825475425926	-0.862984936575197
chr10	6755958	-0.658705403074723	-0.897204940434025	-0.925252078358702	-0.859805141226613
chr10	6809337	-0.838201843518222	-0.870850597645567	-0.981029320746172	-0.992598826804258
chr10	6829923	-0.734354922385033	-0.918012201592183	-0.946856918211639	-0.951825323575064
chr10	6856471	-0.657287219801953	-0.88671940909491	-0.990956145506704	-0.922581244961969
chr10	6885750	0.0329764359437487	-0.528808743440099	-0.537371265101502	-0.0243431499783093
chr10	6895599	-0.801025066968249	-0.944660011798252	-0.928995126629006	-0.943065239632181
chr10	6901445	-0.937571733704333	-0.976984238064312	-1.00730882881089	-1
chr10	6902195	-1	-1	-1	-1
chr10	6927537	-0.755626866537282	-0.789060470251583	-0.975801557021802	-0.951310361773664
chr10	6972118	-0.726833591288168	-0.899662676488479	-0.964389163130188	-0.912006594680292
chr10	7003435	-0.823767456553823	-0.895025656191153	-0.930598382347145	-0.66232545862496
chr10	7012863	-0.664827715951726	-0.897152880177739	-0.885312648534899	-0.765035044003032
chr10	7014453	-0.751007028367105	-0.851290910987362	-0.914265283155488	-0.748285838418974
chr10	7056596	-0.49242453044837	-0.87999262979755	-0.963802620925521	-0.837972047563708
chr10	7079092	-0.902713044832154	-0.870873868068263	-0.794788117965729	-0.671095158541831
chr10	7081453	-0.830879953681661	-0.890689842269049	-0.891032468004968	-0.766889561552359
chr10	7176067	-0.666719010723097	-0.85543400195052	-0.951651577438549	-0.894081498449025
chr10	7182195	-1	-1	-1	-1
chr10	7182945	-1	-1	-1	-1
chr10	7195309	-0.725296510202986	-0.885031352744542	-0.951023934235459	-0.807875468560046
chr10	7201635	-0.250773058560573	-0.385794718684531	-0.897797454888214	-0.898873516605279
chr10	7237984	-0.626111064815318	-0.769784513527812	-0.955534119037975	-0.789730745400529
chr10	7299117	-0.666906080624849	-0.530687687853559	-0.819840184765662	-0.580060022836376
chr10	7322099	-0.710841199910265	-0.779207669639404	-0.853554156782602	-0.819234390321211
chr10	7324655	-0.502244336215939	-0.722153530330493	-0.870619394679845	-0.892530958229903
chr10	7382535	-0.644780451794441	-0.764773484336142	-0.937837659002929	-0.908049064576181
chr10	7398716	-0.799379720677737	-0.882346782703396	-0.905026013744917	-0.772832411970853
chr10	7430815	-0.520616377806927	-0.534582056253622	-0.857582288957001	-0.507406889871624
chr10	7455589	-0.764973322196855	-0.895550732052722	-0.95560795232055	-0.864751396946422
chr10	7459962	-0.82558576399932	-0.752694914679716	-0.88694232773127	-0.885676375252407
chr10	7493409	-0.49664793791613	-0.872829528769799	-0.944255999389233	-0.914641651628126
chr10	7509202	-0.84288088648848	-0.814381627236666	-0.941558409924167	-0.899330677741215
chr10	7519696	-0.779870965347844	-0.674057891947792	-0.961524149376477	-0.87420397586665
chr10	7604815	-0.518502218673879	-0.78645595332929	-0.927714035193071	-0.748000599548371
chr10	7629132	-0.361806483452192	-0.39967237286882	-0.890951974962306	-0.745619941776969
chr10	7636783	-0.764192303297466	-0.52279413359588	-0.888682266010357	-0.775314062886408
chr10	7693491	-0.676375601412045	-0.897710493057127	-0.963226951887066	-0.959294504222578
chr10	7766453	-0.836171497280476	-0.986664786219291	-0.93773922506953	-0.885423389597239
chr10	7806100	-0.723328812715809	-0.880372191506325	-0.822219219592894	-0.54788685671263
chr10	7819157	-0.934265254703205	-0.935399373330016	-0.925696625509452	-0.874643049083944
chr10	7828570	-0.716486487959835	-0.846438693067577	-0.82477275419103	-0.612835766194758
chr10	8087226	0.179748751622282	-0.310200921567864	-0.45776746158706	-0.260207136160041
chr10	8121448	-0.679462032399958	-0.725262467389973	-0.925740177086012	-0.887157200533765
chr10	8138779	-0.938076833955161	-0.908680153051801	-0.971941375791378	-0.952072246241373
chr10	8179738	-0.622477022011237	-0.629434546749397	-0.91778910013505	-0.758910813112554
chr10	8213055	-0.856616278734075	-0.873407868701347	-0.922050399464299	-0.909591894051926
chr10	8225573	-0.518241212781984	-0.503567847437957	-0.961551627925387	-0.881137486090441
chr10	8289318	-0.658118155203271	-0.89423473596913	-0.954291689603428	-0.858065879177941
chr10	8305307	-0.68290537065199	-0.835393449611061	-0.945968671975791	-0.722434743504022
chr10	8343002	-0.890293535417826	-0.856041300948809	-0.9640977877906	-0.847185102300731
chr10	8359558	-0.912098437199264	-0.974052258681358	-0.925511810679066	-0.972218539201208
chr10	8444628	-0.509624948874115	-0.787072367306455	-0.939585355669212	-0.905176346835563
chr10	8492078	-0.679107710641557	-0.915908194512587	-0.970811522929853	-0.911110241530331
chr10	8497344	-0.824447303757945	-0.85031225189229	-0.898255830472226	-0.85843005028541
chr10	8626722	-0.687921862264441	-0.805520972282541	-0.933174726741516	-0.937803902659532
chr10	8670264	-0.887474880055893	-0.875490299473941	-0.96906766310725	-0.978932759873845
chr10	8802289	-0.774061511099069	-1	-0.957060800412729	-0.973062004865847
chr10	8819367	-0.850990109421373	-0.94002720959002	-0.952804367442233	-0.969001082092212
chr10	8831800	-0.903011186999046	-0.926344262909644	-0.972229782761281	-0.939633627255545
chr10	8836911	-0.770521378385853	-0.902525477184721	-0.98178758360005	-0.937290607384645
chr10	8856236	-0.893596840844849	-0.892126448437458	-0.948915355717857	-0.951881697724536
chr10	8990351	-0.666567754459047	-0.949322272090148	-0.981328161616969	-0.908722810998502
chr10	8990457	-0.535268250887804	-0.954061135717119	-0.971212403118026	-0.939510640380893
chr10	9003131	-0.899751966629315	-0.950165622069529	-0.970226089024978	-0.903409609185898
chr10	9007306	-0.771976476474414	-0.871368731270167	-0.987109186089352	-0.915157027641743
chr10	9050325	-0.80413997968196	-0.877641310425337	-0.992058041791122	-0.922938010252175
chr10	9057140	-0.818163006389654	-0.86651728792243	-0.940885188762329	-0.899292450437919
chr10	9060269	-0.847189101080598	-0.94768679617865	-0.981090179472407	-0.950817225224035
chr10	9155818	-0.862265969346018	-0.938573180740206	-0.990155494992981	-0.870824426396985
chr10	9207873	-0.889523069023667	-0.920212592785985	-0.987382595890782	-0.944932578118191
chr10	9270267	-0.751260502087209	-0.849965228965628	-0.903957923250043	-0.892875584423795
chr10	9316362	-0.889818934284445	-0.828043018884341	-0.96162280537574	-0.884332689079688
chr10	9336925	-0.749857289535407	-0.681170628177264	-0.948769567981953	-0.873958386232848
chr10	9413780	-1	-1	-1	-1
chr10	9419980	-0.779673638171404	-0.957445604721306	-0.955560851746238	-0.938704012225841
chr10	9529264	-0.861557539715804	-1	-1	-0.998031882936935
chr10	9533562	-0.953961403554277	-0.895113163271692	-0.947442388168147	-0.973566736345626
chr10	9565272	-0.955150126520649	-0.968637284302748	-1	-1.00598110006189
chr10	9566021	-1	-1	-1	-1
chr10	9610030	-0.959742300418339	-0.945348517254756	-0.986848697495782	-0.965533102116741
chr10	9638786	-0.836671436372208	-0.916748895890166	-0.958231182277864	-0.893853435477018
chr10	9650127	-0.889605358441722	-1	-0.980970297711137	-0.859578265532923
chr10	9696262	-0.739082079910918	-0.947295438946588	-0.94318217605991	-0.939976699657041
chr10	9700529	-0.726325504782804	-0.83149301141731	-0.969642531898444	-0.85206111417886
chr10	9708355	-0.884941604842325	-0.977613051563265	-0.987629850312689	-0.923329557257962
chr10	9738777	-0.905537689146487	-0.955938548398922	-0.976424925502758	-0.969439138604062
chr10	9746783	-0.923432688687131	-0.973362591058167	-0.982523247184359	-0.85416746009292
chr10	9793643	-0.953583105449798	-0.948516372049294	-0.969195631237328	-0.97510516252538
chr10	9803519	-0.673081243728687	-0.963946725379993	-0.947114545018655	-0.766176068927242
chr10	9841230	-0.969633954158529	-0.911856955224122	-0.960871935340947	-0.90325982400435
chr10	9876177	-0.781590270410682	-0.805713036533936	-0.913073962893614	-0.814902938017921
chr10	9911339	-0.571334003309395	-0.804891278106336	-0.811523816488629	-0.730943869801604
chr10	9914938	-0.924022589533737	-0.90747794985088	-0.958212069213002	-0.951219513858948
chr10	9973782	-0.659478463833657	-0.8824338903472	-0.977283943435169	-0.820146461610579
chr10	10003735	-0.974037092072909	-0.987543178320413	-0.992057215899942	-0.989859577772638
chr10	10017333	-0.938913364765979	-0.960641228431358	-0.954599151612042	-0.996387069968967
chr10	10023229	-0.679897456191051	-0.850246768719528	-0.98186297462093	-0.900818603156726
chr10	10032062	-0.906053278009532	-0.966877533779664	-0.993976856536157	-0.856614296716969
chr10	10072815	-0.931280204574834	-0.935084026858914	-0.915833396175419	-0.903271214932902
chr10	10120147	-0.760978302101698	-0.882787725135451	-1.00470825922414	-0.967204272956434
chr10	10121745	-0.818595538046522	-0.98567862003713	-0.99910901380431	-0.928192931206155
chr10	10260034	-0.825853044677124	-0.96889138523911	-0.988157196911836	-0.812359140324422
chr10	10297292	-0.815705345599829	-0.987488894997063	-0.982069118293117	-0.893907634073209
chr10	10307450	-0.72924491232082	-0.928873051245604	-0.982315433813546	-0.889941643707016
chr10	10371201	-0.795566579902785	-0.927823962490157	-0.951198085477711	-0.967356832038791
chr10	10451674	-0.898052479315548	-0.910581003428786	-0.970936241810121	-0.884745999602223
chr10	10459451	-0.696284919718442	-0.877895530350576	-0.935864579386574	-0.866830539817131
chr10	10460594	0.469953482270344	-0.0938386392422428	-0.966960572488707	-0.882907720066056
chr10	10463240	-0.744444129950946	-0.553279053526343	-0.981961955371148	-0.923949372901557
chr10	10504973	-0.808818034375683	-0.862957203644539	-0.977037174007009	-0.880086816875234
chr10	10505629	-0.843921680398664	-0.866381065539302	-0.958712552719801	-0.823942129994833
chr10	10527863	-0.834278704135864	-0.845092343985614	-0.980662540687469	-0.939949125483858
chr10	10534246	-0.844842306214031	-0.796050237036906	-0.830899073872536	-0.932724023563818
chr10	10540703	-0.710341665229569	-0.853732882946313	-0.923608930766424	-0.94528423258823
chr10	10560968	-0.823631536821889	-0.8899880036673	-0.986931412802357	-0.871145619309233
chr10	10591200	-0.914653912630518	-0.966501153252516	-0.946920522723966	-0.972770200844334
chr10	10624850	-0.916397886428575	-0.945906942987978	-0.953055888547563	-0.923109508833399
chr10	10696124	-1	-1	-1	-1
chr10	10696874	-0.962821922667467	-1	-1	-1
chr10	10702045	-0.864370877072976	-0.93718111656181	-0.933489314392434	-0.910167333989036
chr10	10705510	-0.702549955786734	-0.779846339772063	-0.983993056546988	-0.980266320894708
chr10	10728786	-0.939869848152673	-0.972997183021557	-0.978645981655719	-0.849588613520591
chr10	10808096	-0.925814564970247	-0.633404032794887	-0.934442231811225	-0.916761515996776
chr10	10836356	-0.794698266395826	-0.971705352383833	-0.960135284518492	-0.87781803796443
chr10	10853341	-0.665371120405818	-0.824566231538681	-0.916521591491539	-0.86919965256888
chr10	10861319	-0.956323198382558	-0.880884494797539	-0.95413937181415	-0.852019010060772
chr10	10863963	-0.848144537440617	-0.841673789358906	-0.949909798412849	-0.86389032787655
chr10	10902698	-0.897385091561784	-0.846686675480223	-0.97935512316232	-0.880955071848809
chr10	10913571	-0.649768707310112	-0.818492554252238	-0.998025071558922	-0.908641670640851
chr10	10913760	-0.820703967024525	-0.837490671932538	-0.984425468195727	-0.753993927953564
chr10	10944754	-0.759864735475664	-0.857142930556364	-0.948976518023251	-0.929606519269208
chr10	10962140	-0.877347060572623	-0.86565604316692	-0.971613503622588	-0.850303981413153
chr10	10992420	-0.672118661697563	-0.738629810154855	-0.964392404009622	-0.713950055156502
chr10	11021091	-0.848515817879627	-0.726725830327648	-0.943291158564923	-0.771787661317361
chr10	11045159	-0.815863923911773	-0.934347933289986	-0.938330604033822	-0.941425263780765
chr10	11056661	-0.683825342970631	-0.853825418371788	-0.953949058289901	-0.739669808444121
chr10	11068289	-0.617165977978764	-0.949296435075655	-0.906888571228698	-0.798602038270174
chr10	11086300	-0.930714171277893	-0.852168238974532	-0.925658932394007	-0.725807462928853
chr10	11107874	-0.784328710605892	-0.821316174286057	-0.946147693144554	-0.771419026054743
chr10	11187550	0.104052718100442	0.0131348579716217	-0.693272469485907	0.0277312845862994
chr10	11187563	0.116189998145531	0.0952168763951141	-0.675178897318064	0.32625514505077
chr10	11235579	-0.504922043366046	-0.769580694736205	-0.850514781368428	-0.637205715710418
chr10	11246524	-0.589335013997636	-0.744428674551298	-0.884437674034115	-0.699039324360948
chr10	11269204	-0.61278634824507	-0.41241837195995	-0.987041678065507	-0.907212834881451
chr10	11273383	-0.888603994539597	-0.707011610735354	-0.887317420522872	-0.571420635509628
chr10	11312353	-0.42674987526902	-0.530186781651688	-0.781777517614079	-0.637810103340803
chr10	11365490	-0.943434104315511	-0.821264667893806	-0.962609627524232	-0.590929648559098
chr10	11423791	-0.831188828433326	-0.64593625568256	-0.823363916707569	-0.823375827206894
chr10	11432907	-0.735875904100151	-0.814437640043054	-0.955649016026099	-0.84846927297406
chr10	11485544	-0.863567159973644	-0.641545281052723	-0.905089513837564	-0.584475654433019
chr10	11538906	-0.907347417971076	-0.924662878364694	-0.98413763930813	-0.859704534307696
chr10	11557651	-0.385645452901048	-0.567607595282431	-0.86450324533609	-0.633809625386163
chr10	11652289	-0.738818820125376	-0.792332018303839	-0.918128200324045	-0.678233174442875
chr10	11653607	-0.0230060678133034	0.5888687896834	0.841445350911539	1.53939505733649
chr10	11704652	-0.162299875606753	0.40832718041042	-0.686308373041411	-0.184963726379083
chr10	11718405	-0.761012797709518	-0.875514265470241	-0.859956583459524	-0.876735265352913
chr10	11719994	0.116882953943165	0.0274309289975277	-0.89977013934469	-0.786495776741046
chr10	11732917	-0.865405810184297	-0.953441822278575	-0.959063402253483	-0.932564324041526
chr10	11741170	-0.42992172473253	0.254944180158085	-0.915175036560013	-0.7154611318309
chr10	11811162	-0.696371900817638	-0.934423522049419	-0.991920007924451	-0.981519197298417
chr10	11829103	-0.788714590684698	-0.84332772495276	-0.927257670057356	-0.793392966894905
chr10	11893519	-0.741419909075712	-0.837764780214193	-0.909402026623663	-0.784181621104091
chr10	11925424	-0.462781832974106	-0.72140743160237	-0.851961691072367	-0.657059056277858
chr10	11931984	-0.87106460204344	-0.875330237700809	-0.941270877706288	-0.886656201147268
chr10	11948848	-0.582147719312422	-0.475244396908415	-0.897167977875041	-0.8771312023429
chr10	11969537	-0.703928693441033	-0.926389669282172	-0.968412395783067	-0.819158224981598
chr10	11974068	-0.969633954158529	-0.902735451037224	-0.969456646042977	-0.984492664221842
chr10	11992402	-0.665729345197904	-0.844063778244759	-0.94146955758407	-0.814377542078979
chr10	12031095	-0.850908750696351	-0.862545747524984	-0.927207029037073	-0.769105931987748
chr10	12034268	-0.822899529323567	-0.90018924072246	-0.928187402465827	-0.984844825005468
chr10	12036224	-0.586662658555036	-0.394798467809786	-0.81324626957243	-0.749508821613286
chr10	12041590	-0.760104293268924	-0.943188381485867	-0.95976410747872	-0.902378530766574
chr10	12085217	1.0933748392583	1.58364383667528	1.37706219005613	1.94194983093279
chr10	12085339	1.02038369755766	1.46491545774394	1.18378628416958	1.80072335297333
chr10	12135991	-0.765811443487388	-0.780132449528196	-0.980173445739166	-0.718612133529969
chr10	12146813	-0.977803383637613	-0.964046296839283	-0.965415868908281	-0.944277996060974
chr10	12186647	-0.952858786425807	-0.881553720526942	-0.931939718635986	-0.861832066199198
chr10	12223411	-0.56314391873306	-0.606233606773098	-0.890613374871679	-0.791627800020058
chr10	12233789	-0.52033588302117	-0.763628483088643	-0.94416217258198	-0.898775547943239
chr10	12236766	-0.368609610767644	-0.650692891137117	-0.726391054227817	-0.59254035059031
chr10	12243873	-0.797479716676219	-0.876219078085867	-0.912312439733132	-0.661741978772317
chr10	12262593	-0.744489835048372	-0.857927154411286	-0.960209569512803	-0.93961441081327
chr10	12264131	-0.837536995612329	-0.710261439993591	-0.36607925909996	0.725951132748738
chr10	12289775	-1	-0.943991306144398	-0.985103930986895	-0.88233890497732
chr10	12312773	-0.735787143655231	-0.799889627964455	-0.93657323233118	-0.932590800182454
chr10	12345497	-0.852066520738706	-0.851649678224804	-0.937236566250434	-0.764505909615289
chr10	12361309	-0.821838555883838	-0.820184042476164	-0.938591045759221	-0.907969838337343
chr10	12439636	-0.902331533186902	-0.843930937998571	-0.966798553473058	-0.692042243834323
chr10	12451301	-0.887278160374737	-0.944029982769	-0.915263711121741	-0.898912836708945
chr10	12526383	-0.790793690136645	-0.632528574895759	-0.873135287999048	-0.615954612331765
chr10	12527679	-0.264005321353573	-0.235666115667477	-0.853720864089213	-0.674560438001865
chr10	12577098	-0.203090599252747	-0.462077140667872	-0.588952642464119	-0.402112509892272
chr10	12602778	-0.841896741471352	-0.822636763280742	-0.956374347699005	-0.857101317394954
chr10	12626078	-0.798484191796458	-0.856177994093086	-0.983312239924344	-0.84172257853288
chr10	12636826	-0.312819953398823	-0.486593124044801	-0.809357427739058	-0.77004044887426
chr10	12638120	-0.641414886564147	-0.673616213266391	-0.78905832453462	-0.727106693237632
chr10	12643918	-0.938749500002476	-0.778459264757807	-0.929666094589377	-0.834619776914473
chr10	12654551	-0.78184740862084	-0.86953937084372	-0.932510597444997	-0.898713315350337
chr10	12701883	-0.596045081475196	-0.849741417996819	-0.759197763880514	-0.638595252793377
chr10	12728680	-0.922280501264985	-1	-0.960817306310201	-0.946554336070034
chr10	12769718	-0.910567742604873	-0.910719458812118	-0.986757407744999	-0.870699307041408
chr10	12785011	-0.445949848354065	-0.568549991722197	-0.909230335493258	-0.778520465024059
chr10	12792970	-0.921052226784273	-0.921463605756482	-0.950713969837415	-0.959166107981391
chr10	12816677	-0.729512523295512	-0.827351733473615	-0.962628345470918	-0.636126436543416
chr10	12861376	-0.82616180886503	-0.721081053808768	-0.921955224006278	-0.726624670363531
chr10	12868056	-0.947562127549597	-0.884826542382972	-0.971938975939617	-0.960375895248938
chr10	12873870	-0.789361775924327	-0.66745515954383	-0.90360169914621	-0.918468235708108
chr10	12879564	-0.73014755276504	-0.661841860963472	-0.911938880742406	-0.872131236712683
chr10	12879838	-0.757365220267258	-0.77804434167694	-0.882726780996735	-0.837985395908391
chr10	12901795	-0.891491796983945	-0.962161334104855	-0.989387886265478	-0.995381433046488
chr10	12904733	-0.561313131750081	-0.729807284413698	-0.876052061824429	-0.790496515984107
chr10	12908068	-0.832887487423694	-0.817710607131759	-0.96585551368232	-0.8382024033572
chr10	12926250	-0.611663808859901	-0.842350395663117	-0.944838972331856	-0.948958319726071
chr10	12926586	-0.423134271792091	-0.751891852090571	-0.944012403328361	-0.863521223736748
chr10	12958725	-0.563630598936871	-0.672989467737056	-0.847598339809557	-0.822330367097725
chr10	13044791	-0.815837691255977	-0.896806340529914	-0.929055129656085	-0.989656229486574
chr10	13064393	-0.7286995086812	-0.950124552968871	-0.998572270687766	-0.882695634642669
chr10	13073784	-0.972889909836442	-1	-1	-1.0065012756146
chr10	13074533	-1	-1	-1	-1
chr10	13119052	-0.958875712764066	-1	-0.982693166141541	-0.973960275641376
chr10	13162766	-0.911704043944928	-0.779334275113962	-0.921744820181247	-0.928408089812395
chr10	13169858	-0.791778835284026	-0.949801281189172	-0.837969991647903	-0.833252818114903
chr10	13179199	-0.806875681907767	-0.946277413056322	-0.97685370373695	-0.870668313835185
chr10	13196412	-1	-1	-1	-1
chr10	13218795	-0.932470030537517	-0.931055933281357	-0.928064335818086	-0.989511144284883
chr10	13307411	-0.936339910673151	-0.86731505694013	-0.961869085936905	-0.560530031151721
chr10	13307432	-0.927713204492734	-0.892674437679134	-0.930642458496393	-0.596987259856513
chr10	13380881	-0.837453862737975	-0.860050748043314	-0.940084078659656	-0.806556865777287
chr10	13414905	-0.820549070360157	-0.962685742016021	-0.942846894509074	-0.833528856893902
chr10	13425486	-0.85854012124423	-0.799474735830621	-0.840522379473593	-0.502772919494387
chr10	13427461	-0.794545246466926	-0.939020431942044	-0.954153254456787	-0.870669768770379
chr10	13443511	-0.841711237722781	-0.95287199749756	-0.939697072132667	-0.813406953694492
chr10	13456967	-0.568737609681082	-0.776693199251647	-0.606071191792434	-0.0777318352496843
chr10	13502180	-0.85058868009639	-0.823969126858132	-0.960170929979451	-0.925583487466156
chr10	13510299	-0.874431955167573	-0.862832945927121	-0.883098611824456	-0.700645763499465
chr10	13526105	0.0416496004449567	-0.118727789341632	-0.9288949882773	-0.706780334452792
chr10	13571846	-0.25274519452082	-0.687394314223824	-0.73672962635985	-0.631527008870045
chr10	13619012	-0.933334122374772	-0.908483931654975	-0.991863443266242	-0.962807892475195
chr10	13702561	0.50038752896503	-0.148600228808664	-0.695699026017406	-0.388421391574875
chr10	13743846	-0.421116840617521	-0.615660782332171	-0.744205795347961	-0.645838760504472
chr10	13778282	-0.741475567789322	-0.914964582331622	-0.828505240741373	-0.851071484467765
chr10	13799543	0.488581615975556	-0.0329395521848105	-0.9954078986404	-0.881677443806418
chr10	13809933	-0.494998160592536	-0.648390056011774	-0.812670136124037	-0.523044870172598
chr10	13816435	-0.451705787086576	-0.57476534857709	-0.910011142588659	-0.67904827717486
chr10	13817590	-0.763081713043255	-0.829334472017686	-0.852602575992987	-0.698000114706228
chr10	13874376	-0.793121374368484	-0.664390309261347	-0.899954586176993	-0.829649320966956
chr10	13895752	-0.560777806859509	-0.738251012254599	-0.957541075766171	-0.779894967407334
chr10	13898456	-0.659001335683036	-0.809567833098887	-0.773837068872503	-0.794025639986017
chr10	13915370	-0.369723311694088	-0.577460410004259	-0.979530586789821	-0.886197658341571
chr10	13943757	-0.503575473635172	-0.80463362437505	-0.885096647555633	-0.728768067056067
chr10	13949605	-0.607779781585103	-0.79006241102776	-1.00529144764193	-0.773518481772489
chr10	13951755	-0.806607151487473	-0.929830051139009	-0.989513367975803	-0.889182707416301
chr10	13954448	-0.881310385621067	-0.808468082683189	-0.97961506220824	-0.894423485535336
chr10	13957189	-0.913541110444524	-0.894488800893147	-0.987113921596482	-0.865428885298211
chr10	13964101	-0.910576149697213	-0.911032824963146	-0.973130715182921	-0.907735532292613
chr10	13988294	-0.777395078388437	-0.761928356391763	-0.929140401416197	-0.660993930269563
chr10	14032358	-0.640745749927782	-0.665224994492612	-0.869536936316612	-0.524495108914768
chr10	14064195	-0.555677998956318	-0.498424392934163	-0.964240021256036	-0.808254357625072
chr10	14073798	-0.890049835075724	-0.839660548750662	-0.945817506130441	-0.754337062686159
chr10	14089736	-0.416046046052727	-0.750486298010084	-0.911086337390615	-0.914120826583528
chr10	14091365	0.0633684287007448	-0.755794120611329	-0.949986357374605	-0.890342117749226
chr10	14132323	-0.703442336332083	-0.854479223890299	-0.94624118775626	-0.870152862886633
chr10	14181141	-0.830264144904885	-0.732404207582982	-0.956232837636	-0.896492606209133
chr10	14232848	-0.927901588778896	-0.842859489890479	-0.982014755322798	-0.83289963845974
chr10	14312967	-0.91074472345876	-0.936441139788345	-0.917805953669471	-0.946569517336257
chr10	14313550	-0.884420631191802	-0.791619179151097	-0.931846871945516	-0.85385757084635
chr10	14363725	-0.594967147047536	-0.943073755649478	-0.940759605935756	-0.886228424374878
chr10	14433395	-0.530567335869307	-0.814167395539531	-0.984697093451691	-0.918475619725662
chr10	14474417	-0.896643327050995	-0.95940910323582	-0.981007973858535	-0.877596965044984
chr10	14477705	-0.938603969254989	-0.965824622478404	-0.992868967225677	-0.952852820431323
chr10	14596668	-0.686792850704138	-0.611820584510357	-0.980519761143218	-0.875395819587422
chr10	14625973	-0.738913486121617	-0.592129820846198	-0.867502717237463	-0.770067281233018
chr10	14627925	-0.660988771297685	-0.550016105178769	-0.858706483106714	-0.822944431481324
chr10	14630300	-0.226640613753058	0.26532564011682	-0.936584137428965	-0.887310216712021
chr10	14650661	-0.393891512380062	-0.2015337713595	-0.961646595478252	-0.803195551818952
chr10	14659392	-0.323986822307815	-0.605827582014499	-0.91095598018726	-0.848910709903643
chr10	14677274	-0.852164239671671	-0.862768479129707	-0.948542116126453	-0.857928719860569
chr10	14690151	0.888760907002963	0.777897402729716	-0.940511286115267	-0.912759892338041
chr10	14699420	-0.697415300425549	-0.671867034270524	-0.939750591572451	-0.850676132692878
chr10	14700942	-0.297834686356068	-0.536619163023623	-0.933281805809005	-0.969682892431227
chr10	14704978	-0.887758255080663	-0.943037965846704	-0.983949704567734	-0.83316774368133
chr10	14737416	-0.89870214346423	-0.95954620158059	-0.976880980114706	-0.85227664527027
chr10	14835400	-0.905131253773097	-1	-1	-0.982441151800384
chr10	14837773	-0.925104613369334	-0.902271058299873	-0.964830556074202	-0.866320779945194
chr10	14892191	-0.901958679957749	-0.887342928993747	-0.954303210809584	-0.965122502664055
chr10	14931523	-0.338442705384604	-0.774140062010383	0.173698586816861	0.71854941547801
chr10	14953921	-0.899353433688279	-0.95349596978573	-0.909129146221855	-0.721050275046105
chr10	14981142	-0.568996705431487	-0.584258028059449	-0.489313939788376	-0.011208161137817
chr10	14981455	-0.729262499912026	-0.689453684197809	-0.785447833251703	-0.633419002986332
chr10	14993415	-0.570156047165034	-0.540936133783417	-0.817244781533976	-0.671849686355088
chr10	14995913	0.4638214393513	0.90979499076407	0.223653550793916	0.533726085689439
chr10	15013008	-0.961341696132619	-0.920231820823508	-0.91154578067052	-0.97869965592796
chr10	15063138	-0.699405023730649	-0.662575707550491	-0.466947100957662	0.0457571171459556
chr10	15063450	-0.742027100982946	-0.804626856629514	-0.744419245709127	-0.843869847571545
chr10	15121102	-0.816989077820701	-0.884792432713726	-0.895575065894921	-0.86834180021084
chr10	15158592	-0.798660806575502	-0.873866439281696	-0.96810348279456	-0.880287347458993
chr10	15248076	-0.684902252415622	-0.777816268719296	-0.953789949231011	-0.800701838778378
chr10	15296940	0.0633427707183157	-0.213253046853697	-0.291375645834553	0.243796002432979
chr10	15359212	-0.796974654818664	-0.836684527667285	-0.87510589779597	-0.619058529883841
chr10	15367770	-0.754268225525434	-0.873516775396072	-0.00085919977119997	0.657590306069531
chr10	15377851	-0.799872745517824	-0.812141375493236	-0.989962796361589	-0.765910947053312
chr10	15390840	-0.791603579023291	-0.902637754021971	-0.873422483401518	-0.707831416535907
chr10	15391586	-0.476766043333687	-0.830853727050058	-0.888260601935127	-0.813386874610936
chr10	15397634	-0.949602507519067	-0.955801925571112	-0.958186538459352	-0.991694269114911
chr10	15438062	-0.858428250773485	-0.790611254222179	-0.962152605622559	-0.740430977986309
chr10	15445310	-0.946341712021124	-1	-0.99974797095287	-0.983146981386434
chr10	15455791	-0.811410900591058	-0.850513746018465	-0.879949628933819	-0.587575010201412
chr10	15510042	-0.856802368456976	-0.816475745338539	-0.94928169429066	-0.863860877033544
chr10	15527216	-0.680081942105691	-0.861802961428563	-0.751169876822408	-0.614021124754473
chr10	15540343	-0.671976351897505	-0.951129724754091	-0.971767279986546	-0.883689404413441
chr10	15598446	-0.895150045213515	-0.935836872591693	-0.94236221097803	-0.820118887467486
chr10	15612529	-1	-0.935927240071186	-1.00061287881649	-0.955818108113365
chr10	15650956	-0.680992364926024	-0.846556228252058	-0.774311070814161	-0.758654017029326
chr10	15700034	-0.841789675006793	-0.91547535592447	-0.9481237548263	-0.763096749076006
chr10	15764062	-0.712298523204442	-0.886324632666046	-0.92198652359557	-0.993343608175479
chr10	15779799	-0.390016963233953	-0.773434040716301	-0.797539572038339	-0.467422388089856
chr10	15786585	0.731741809291306	-0.112230911622187	-0.616142466620627	-0.131097044738449
chr10	15801639	-0.574737116352744	-0.829166157699717	-0.922908171869549	-0.768913429896605
chr10	15815404	-1	-1	-1	-1
chr10	15877160	-0.87805326588978	-0.901432150601338	-0.970554179718891	-0.890800371032156
chr10	15891483	-0.871815414768004	-0.889882935773184	-0.977505327578696	-0.866614088457863
chr10	15895218	-0.825297184951643	-0.919736886524204	-0.914162525073033	-0.780777851420864
chr10	15902495	1.06947269831697	0.79229393104653	0.267245123125233	0.925480550726899
chr10	15926149	-0.778674224314735	-0.787914308645073	-0.89564266275632	-0.813751129268363
chr10	15964946	-0.902084055754913	-0.963748667026095	-0.976405820959329	-0.852094904193299
chr10	16038411	-0.86486560479009	-0.978304950104504	-1.01734827615875	-0.975973026567886
chr10	16069464	-0.889301851507038	-0.858472612650198	-0.963061705749189	-0.909250049445765
chr10	16177511	-0.817800019457345	-0.954909728651825	-0.976413467886948	-0.877323484186903
chr10	16208242	-0.957859967557719	-0.912224534397333	-0.956897220063623	-0.976187056797097
chr10	16226285	-0.742601896483197	-0.95522282092868	-0.971347938550099	-0.808357990325605
chr10	16240463	-0.877644401127182	-0.966503196299469	-0.987067237923302	-0.962973975805477
chr10	16253600	-0.878314874322325	-0.926720355039454	-1.00104109401502	-0.994764179237903
chr10	16261353	-1	-1	-0.985771834420582	-1
chr10	16347576	-1	-0.958481192052558	-0.956108511181677	-0.980508575776675
chr10	16371680	-0.73303455467291	-0.809846180931809	-1.0009279333683	-0.908647544893941
chr10	16394949	-0.956786267114007	-0.944504389285768	-0.983936284526107	-0.937129639622926
chr10	16420712	-0.885871412657662	-0.851500402536824	-0.971568369067141	-0.828579179968194
chr10	16464286	-0.635344822056054	-0.911358125978933	-0.930619812044676	-0.9079802728028
chr10	16580021	-0.869126923317661	-0.78849823249123	-0.909092295859211	-0.725695171667307
chr10	16624350	-0.829078314751403	-0.95283779118956	-0.986835445052528	-0.930974762991985
chr10	16658292	-0.948797223225682	-0.983939100239804	-0.996655733115697	-1.02406297846428
chr10	16770428	-0.757166420332891	-0.848255169884992	-0.884428906372381	-0.80326545108038
chr10	16774032	-0.716359101882945	-0.818339906476439	-0.937138940245138	-0.87836421483495
chr10	16826910	-0.869128759611302	-0.852776778929622	-0.961932906346225	-0.915695067474627
chr10	16901897	-0.965675890881076	-0.961850533459537	-1.00081937674176	-0.956610921811519
chr10	16976392	-0.814091003747532	-0.949144609810552	-0.954362270046918	-0.925874704377352
chr10	17009910	-0.812986819273776	-0.901034375882091	-0.940521203723411	-0.95095015879644
chr10	17027511	-0.819637331747925	-0.859446090143315	-0.957733237165002	-0.870096773630588
chr10	17043556	-0.972599080649712	-0.91888568908423	-0.927116601856223	-0.77363157956775
chr10	17112287	-0.971110968114304	-0.959438319946242	-0.976472445061908	-0.990169908124065
chr10	17157347	-0.829177223741435	-0.755407985003364	-0.860396989589144	-0.806765826192596
chr10	17205809	-1	-1	-1	-1
chr10	17206560	-1	-1	-0.998966547083253	-0.991115899980939
chr10	17266966	-0.743684609074141	-0.857240152981928	-0.980444166431124	-0.739681565474507
chr10	17283770	-0.72700988777468	-0.924659641503096	-0.984593693109952	-0.878123743167158
chr10	17323898	-1	-0.987493188099735	-0.972929980154966	-0.958256476384362
chr10	17352423	-0.887977210971899	-0.924382596945212	-0.971262073617159	-0.902905747051909
chr10	17362209	-0.890411320751361	-0.935955481143123	-0.952350287559724	-0.870110846974563
chr10	17368273	-0.907231388376805	-0.929006683941447	-0.937307962581748	-0.871397061821426
chr10	17369505	-0.849610251987109	-0.958116429686304	-0.989007256777651	-0.915070484421331
chr10	17391191	-0.50617391748307	-0.839446146905698	-0.701098406165149	-0.42413833576631
chr10	17414903	-0.806160375584893	-0.897935674866718	-0.949871562954974	-0.84697286856473
chr10	17428784	-0.649002529568461	-0.744355804573228	-0.338971543168507	0.185823394471461
chr10	17434652	-0.893528378347241	-0.864210615246649	-0.943645259589891	-0.729958176675392
chr10	17473946	-0.58790059954002	-0.924434742469901	-0.82196547456183	-0.292411302161883
chr10	17474015	-0.568957745229934	-0.881098167252886	-0.820361953152465	-0.283178643683671
chr10	17497753	-0.680068349094735	-0.786803696969386	-0.532756097872003	-0.473317144467851
chr10	17592917	-1	-0.937986962167387	-0.964401688150156	-1.03266476969695
chr10	17628960	-0.735514260253403	-0.72614037842112	-0.948785666750878	-0.546234634029671
chr10	17654038	-0.915611660062701	-0.958316114789344	-0.98973314312767	-0.892019912674793
chr10	17657550	-0.905066372065342	-0.896856288607725	-0.96845191158599	-0.983395468920163
chr10	17709096	-0.887557635399942	-0.923843434731457	-0.956788733030414	-0.971894060999881
chr10	17754739	-0.752589666846826	-0.813836789821718	-0.98715503005398	-0.742018510375227
chr10	17754747	-0.759388887448752	-0.830585755884614	-0.977631406732833	-0.830250411716763
chr10	17786016	-0.973163484054603	-0.966451585478065	-0.986629947623809	-0.989945300532451
chr10	17790421	-0.830092315301211	-0.992933793601747	-0.885103350543704	-0.794994001447574
chr10	17846808	-1	-0.981961378034554	-0.95530274765041	-0.98258524500813
chr10	17910800	-0.941431829362783	-0.914105640803436	-1	-1.00792419919528
chr10	17967679	-1	-0.893697679745212	-0.959548099052568	-1.0078384337751
chr10	17969598	-0.815668287309807	-0.914029919129935	-0.968852094537776	-0.973830774577651
chr10	18032981	-0.920183919092764	-0.975654969835808	-1.00120855214919	-0.984988968653583
chr10	18037388	-0.860886628036475	-0.91019242441206	-0.93056319633957	-0.770345379952994
chr10	18093796	-0.93889733774051	-0.948147370548168	-0.937198767664001	-0.917287584008221
chr10	18157717	-0.970715914681392	-0.979601128397594	-0.967902373619799	-0.868891003395989
chr10	18214586	-1	-0.943779668445017	-0.999975157518671	-0.940907190660939
chr10	18216504	-0.852961899021029	-0.950295645180978	-0.936462194942089	-0.94992720769897
chr10	18236977	-0.86778415366629	-0.869654252512987	-0.937102582021236	-0.81344782426452
chr10	18281199	-0.845353016731135	-0.905974348572625	-0.988989630626405	-0.902743862776397
chr10	18287824	-0.900119268461185	-0.936888122057221	-1.00030300235936	-0.943162561323359
chr10	18356255	-0.767112599759574	-0.930447247205382	-0.918701989206582	-0.945822534471148
chr10	18441249	-0.68908940763086	-0.828908624630572	-0.95560329603245	-0.902014197403069
chr10	18452672	-0.475061776926393	-0.862643167985597	-0.960527411640371	-0.751332045034138
chr10	18526634	-0.446312977453096	-0.778435159563009	-0.931972283141163	-0.854636792332431
chr10	18567866	-0.967085960790205	-0.981584958416384	-0.98854254439452	-0.966751956347425
chr10	18595169	-0.606017794586299	-0.815650271106746	-0.93219032985152	-0.889733459392126
chr10	18681418	-0.778799055321903	-0.905105663910172	-0.986728960758713	-0.737540027425375
chr10	18691134	-0.97921723202453	-0.856102415912443	-0.937016524996783	-0.75824023491319
chr10	18707747	-0.532435265382101	-0.633137690033898	-0.87306807436213	-0.833139059368441
chr10	18723338	-0.712382021506877	-0.899939655437578	-0.947061324392309	-0.861615206959234
chr10	18735239	-0.648795343229722	-0.808039266678962	-0.96864608175902	-0.833225297626957
chr10	18875913	-0.766705494566914	-0.946940907074382	-0.946448475433728	-0.913500915548743
chr10	18876596	-0.949343286474812	-0.931983372080797	-0.98726014766678	-0.805290512050602
chr10	18919627	-1	-0.934900741873274	-0.991305010907508	-0.97856074440608
chr10	18920375	-1	-1	-1	-1
chr10	18970754	-0.79940659390148	-0.867496999247811	-0.967788317994445	-0.831509811884322
chr10	18974058	-0.835078389837956	-0.90710507809351	-0.988960659176803	-0.695802340417056
chr10	19009688	-0.889603552107338	-0.951868250789078	-0.950000001921146	-0.978420096308812
chr10	19221120	-0.727132249922531	-0.958396406058609	-0.941452928548632	-0.968899483574884
chr10	19243285	-0.773505210101323	-0.788476696313791	-0.969423825174052	-0.95193408114426
chr10	19254734	-0.826988157470207	-0.75642378865487	-0.967908722391458	-0.876833863108909
chr10	19261614	-1	-1	-1	-0.986538882137247
chr10	19284807	-0.940270474083953	-1	-1	-1
chr10	19285556	-1	-1	-1	-1
chr10	19292428	-0.901395764950288	-0.912059353313103	-0.990520248682529	-0.887988327199945
chr10	19308846	-0.924156796269024	-0.931157069453178	-0.969715046591813	-0.897588787518034
chr10	19313641	-0.646676444510544	-0.891412847967513	-0.906070312982656	-0.883701366473217
chr10	19338747	-0.842620452256326	-0.875111823287185	-0.968320166428807	-0.74342389486857
chr10	19364033	-0.883482597553523	-0.930678028358836	-1.01408331332802	-0.835880457309242
chr10	19435605	-0.935172561578837	-0.905105212462935	-0.987293005460976	-0.93728094799937
chr10	19450877	-0.957411442344419	-0.937164342244997	-0.972794777730367	-0.960227205119179
chr10	19468149	-0.839244056934876	-0.934170423199666	-0.925769206545449	-0.890437431197233
chr10	19497249	-0.694809807016427	-0.798557319346493	-0.918825841276259	-0.819928188808288
chr10	19536893	-0.870804159402651	-0.94639233116206	-0.967841381892439	-0.998105472122489
chr10	19563468	-0.777110951503421	-0.953865787309892	-0.959663205211328	-0.901330059715567
chr10	19575542	-0.9762674309193	-0.98733937467752	-1	-0.992936459240887
chr10	19599117	-0.874464507624054	-0.944598992014797	-0.987069007235025	-0.953884856437694
chr10	19768630	-0.764000980483109	-0.835626632536389	-0.969520826130237	-0.944005266527661
chr10	19777509	-0.90387509334603	-0.90674620755773	-0.956941904568345	-0.868479325338758
chr10	19780295	-0.907630000959413	-0.879650895586506	-0.962175173756121	-0.799917417550317
chr10	19885753	-0.859873189057319	-0.937157231445971	-0.986118578037282	-0.917065831984334
chr10	19904461	-0.821063133293024	-0.928140984683619	-0.974269805838922	-0.969868323573397
chr10	19912440	-0.684477082788192	-0.958873487983302	-0.953729872629305	-0.929678229697778
chr10	19927488	-0.774297067074196	-0.949370760354833	-0.961253285525271	-0.938007509646857
chr10	19932120	-0.861835083617762	-0.97223244309046	-0.977376694850756	-0.952810919150494
chr10	19943704	-0.824789181666867	-0.937228254809765	-0.966958749856881	-0.970840305587839
chr10	19982196	-1	-1	-1	-1
chr10	19992443	-0.805918442359191	-0.909786285221133	-0.969374850802688	-0.994375422668719
chr10	19992744	-0.872746996430423	-0.963666556608661	-0.949856945264192	-0.973915883864049
chr10	20002109	-0.915342830451204	-0.895581550328469	-0.967872356101739	-0.943775789818505
chr10	20007089	-0.95920196343725	-0.910095489634232	-1.00267844494349	-0.951642976179623
chr10	20011654	-0.701862753083687	-0.858377435738244	-0.898931863883331	-0.9273814731453
chr10	20067679	-0.800202334643937	-0.880316149381496	-0.967775276979821	-0.831683038914583
chr10	20153866	-0.68937156082419	-0.895330281781878	-0.955772850813504	-0.901632914759465
chr10	20212049	-0.905098977510942	-0.913389199321473	-0.983875259730869	-0.90086954160551
chr10	20263155	-0.511891611999757	-0.815779488704812	-0.974249828386124	-0.981399734765372
chr10	20274302	-0.901316893538195	-0.948449090511913	-0.98068407123382	-0.983097185562575
chr10	20308620	-0.947712636942034	-0.949935913872721	-0.996994519031964	-0.913560745141295
chr10	20327016	-0.812671243645493	-0.950927088084959	-0.907043442848488	-0.938363490978588
chr10	20391865	-0.885640462606464	-0.881308859906212	-0.966774900050893	-0.886356475503641
chr10	20516988	-0.67386160766897	-0.904807469063395	-0.949763835874676	-0.912323669626654
chr10	20517747	-0.796022063272952	-0.827266406260847	-0.918800686581637	-0.881028723566521
chr10	20600063	-0.909823918062648	-0.930426580522107	-0.990134744439228	-0.924227234884027
chr10	20681613	-1	-0.939871746884137	-0.985788397673263	-0.877986870695494
chr10	20686590	-0.856022649824522	-0.920126143793084	-0.995064032820426	-0.932317247773997
chr10	20706098	-0.962846223744836	-0.946366793308974	-0.986599757895298	-0.899122664626869
chr10	20721837	-0.741636578948396	-0.876577146036988	-0.921207006467925	-0.896025409849356
chr10	20827480	-1	-0.935577526034364	-0.984000683505649	-0.994238086560118
chr10	20847781	-0.911076349834457	-0.982847572591955	-1	-0.992053082488206
chr10	20848528	-0.981716057216497	-0.990523932277738	-1.00146904973947	-0.989783368275404
chr10	20859103	-1	-1	-0.998312854181042	-1
chr10	20859853	-1	-1	-1	-1
chr10	20873580	-0.622774685870443	-0.905149498359653	-0.929731350967376	-0.788142631692973
chr10	20884331	-0.969384682779968	-1	-0.997304692309253	-0.99715262168123
chr10	20921849	-0.762104563774471	-0.966583249152154	-0.962732058264811	-1.0020814499855
chr10	20930346	-0.46664264810617	-0.839975677746088	-0.823223509307664	-0.854157201891568
chr10	20988187	-0.848142214420736	-0.980224621312306	-0.96391314267115	-0.967390568028252
chr10	21004351	-0.798295445111971	-0.975056604976436	-0.981275633198657	-0.951520038482997
chr10	21006894	-0.93690777489963	-0.983998406689947	-1.00051228189636	-0.984569913814213
chr10	21014884	-0.819064139772216	-0.889978230754478	-0.986272784561281	-0.885802988589793
chr10	21083152	-0.940044463583059	-0.883880010455307	-0.987558390716785	-0.853221796118892
chr10	21140290	-1	-0.989720900154999	-0.994636788568751	-0.980486199955232
chr10	21151545	-0.728021422856554	-0.966902110623683	-0.913718201495274	-0.902733680204892
chr10	21229808	-1	-1	-1	-1
chr10	21230555	-1	-0.985706783147965	-0.994084506305798	-1.01226949705443
chr10	21242287	-0.656908106855023	-0.823404710336506	-0.964066249541051	-0.734214354619852
chr10	21266120	-0.58354742649643	-0.79096335017452	-0.978923795091441	-0.805496227796198
chr10	21314494	-0.657486268389607	-0.882822320184691	-0.974154886590953	-0.771819735348307
chr10	21319234	-0.668484635846909	-0.879995443440551	-0.839124644276461	-0.742542540985798
chr10	21355414	-0.843829667932416	-0.874467930362253	-0.983343454623387	-0.951285947387634
chr10	21388662	-0.761627646896038	-0.849441690936447	-0.955882897876917	-0.983965958212545
chr10	21441548	-0.740816566374248	-0.909597139271206	-0.986880619576177	-1.00292805420617
chr10	21476266	-0.805659589272846	-0.822045560981994	-0.952534871302186	-0.879365893710369
chr10	21487257	-0.867322342729923	-0.865173197629835	-0.89756228862914	-0.892801359229835
chr10	21502494	-0.552767383043445	-0.746328495575097	-0.966378395236508	-0.522031164154247
chr10	21548305	-0.882143095150365	-0.828489488094907	-0.883660725417613	-0.852334589353612
chr10	21561957	-0.724328959345379	-0.541567068947709	-0.915671826702247	-0.617333923488734
chr10	21576111	-0.809847595656886	-0.878595644944532	-0.951437925101437	-0.82562968264398
chr10	21590103	-0.761770199021106	-0.880322297414256	-0.943057384612045	-0.870386456113181
chr10	21652170	-0.948222379615529	-0.889376895433051	-0.98504777606436	-0.803943376644581
chr10	21675342	-0.503081107537939	-0.951474766894041	-0.821507166098382	-0.594248603750057
chr10	21680362	-0.764427989837046	-0.884787453048262	-0.926630122858843	-0.829454881973207
chr10	21750602	-0.878202456736121	-0.97235859156857	-0.980627323746446	-0.902930296354042
chr10	21851073	-0.967298550646723	-1	-1.00008030723201	-0.951682552303749
chr10	21871763	-0.844089466134465	-0.959592127872112	-0.971937849731917	-0.856868633494225
chr10	21874535	-0.64659890010708	-0.728372019113738	-0.948929024904112	-0.642938268087704
chr10	21882781	-0.82141111263979	-0.912101543487412	-0.972271411779358	-0.945778323387944
chr10	22019151	-0.844675941734809	-0.808859841326694	-0.972762141109304	-0.926648964224916
chr10	22071263	-1	-0.991906825253002	-0.975800637869084	-0.987484234324632
chr10	22072022	-0.971424679904317	-1	-0.994030409010195	-0.98534308194338
chr10	22086295	-0.879676145675859	-0.922076384915931	-0.929843053625814	-0.975542544735371
chr10	22115851	-0.789636781565814	-0.929840319622055	-0.92557291945613	-0.858439568111517
chr10	22128473	-0.914665206912149	-0.984126836446823	-0.988047659449654	-0.952046781352038
chr10	22129223	-0.973171914729298	-1	-1	-1
chr10	22143503	-0.941765279961486	-0.863671490035721	-0.981213890049443	-0.783693478308484
chr10	22178029	-0.235568332419025	-0.166893594002281	-0.945262902015584	-0.953120528593248
chr10	22242511	-0.218207293724215	-0.508438220953826	-0.784224205720048	-0.601344395676018
chr10	22321768	-0.906238303645194	-0.952343792274473	-0.947899231349706	-0.870710206787074
chr10	22322339	-0.855116584982416	-0.93520718310293	-0.946530709417332	-0.935704234577444
chr10	22336842	-0.849053611282691	-0.923917049113273	-0.889505663340934	-0.810279672812303
chr10	22353073	-1	-1	-0.981592150771207	-0.988489355545623
chr10	22356669	-0.769492524568561	-0.933974478086913	-0.931750071858351	-0.950558175754316
chr10	22382427	-0.971063880777244	-0.980294801423977	-1	-0.991827417964841
chr10	22392137	-0.834573336842798	-0.821168527142572	-0.952048290332853	-0.89789357896734
chr10	22455222	-0.880088927166118	-0.865380333858973	-0.931600042188529	-0.769758040213875
chr10	22503004	-0.775838021809505	-0.92088959345019	-0.964162725049166	-0.945285698925703
chr10	22605579	0.848034946504177	0.824209043728381	-0.339482829163621	0.368488144546966
chr10	22654360	-0.781497806510475	-0.884543961896629	-0.942473559331941	-0.719981485725423
chr10	22659483	-0.840309335237767	-0.873980992397721	-0.964041035919034	-0.853113816865565
chr10	22663828	-0.797511198267291	-0.950049777032032	-0.862483787218047	-0.76718557490624
chr10	22675535	-0.639593583448852	-0.814176088050339	-0.647470020732308	-0.307421066189776
chr10	22725621	0.269457665162121	0.147171547643422	-0.900007869816829	-0.831783180683891
chr10	22785821	-0.946927298863531	-0.787393723681379	-0.961512477730993	-0.851014573559978
chr10	22853136	-0.807698535139296	-0.810761016491494	-0.974997502777037	-0.794288748495824
chr10	22856665	-0.575180719344387	-0.803684062521207	-0.944564241786651	-0.852636036923676
chr10	22858525	-0.528683210367143	-0.859017339820626	-0.888635174899395	-0.940340096699502
chr10	22879063	-0.72359970528899	-0.905003848801687	-0.962102665894689	-0.936150800847946
chr10	22901978	-0.697570230808351	-0.776524826032118	-0.966636341826655	-0.65455382188802
chr10	22906588	-0.926943583384176	-0.880421569032897	-0.735450444887448	-0.391972885036819
chr10	22927446	-0.923415340947845	-0.924290587049598	-0.921003541811723	-0.877828460239512
chr10	22990736	-0.233978073197156	-0.705142764219173	-0.942649378571867	-0.558566140986621
chr10	23011709	-0.311524196148491	-0.708116193911577	-0.972576209185923	-0.774573891480982
chr10	23016897	-0.222812935860947	-0.721191103140571	-0.784511842112523	-0.612255448354209
chr10	23035269	-0.944253654483659	-1	-1	-0.975211623249984
chr10	23036019	-1	-1	-1	-1
chr10	23069799	-0.797785261688814	-0.739749954388634	-0.882866059922557	-0.826157066202587
chr10	23088220	-0.855666580059516	-0.968210519083322	-0.968875606874975	-0.916937673351171
chr10	23090980	-0.886889239868127	-0.835327430316329	-0.93544784966337	-0.853520179341815
chr10	23100999	-0.754603966973217	-0.884032915105284	-0.966684642485395	-0.899342736698161
chr10	23115899	-0.812947983707461	-0.887013318602881	-0.909830421903657	-0.900076955242534
chr10	23147639	-1	-1	-1	-1
chr10	23148389	-1	-0.974335138730262	-1	-1
chr10	23169763	-0.889680921070773	-0.882059291734382	-0.980056351874175	-0.972913857938318
chr10	23172568	-0.918207773519866	-0.986951573064712	-1	-0.979184554265063
chr10	23178001	-1	-1	-0.990469802638039	-1.0130719047433
chr10	23216533	-0.589290500665788	-0.787395864989699	-0.933781869771352	-0.755132830609967
chr10	23227479	-0.848709463391398	-0.78705788301527	-0.877295613729355	-0.900332709452284
chr10	23283241	-0.908608012948402	-0.925159306009783	-0.913538322452428	-0.765870578862895
chr10	23345102	-0.854105457577423	-0.8876484125291	-0.807091295924147	-0.345194523056648
chr10	23356635	-0.887002639514584	-0.699637774527476	-0.814827156736718	-0.745235191019971
chr10	23361965	-0.645646449434387	-0.823197199770061	-0.968632894184129	-0.87557248898937
chr10	23366464	-0.734041309080008	-0.858133887253876	-0.93830413407502	-0.887195053620427
chr10	23409002	-0.860311153867549	-0.863582488220235	-0.903613174154307	-0.886763186813681
chr10	23425276	-0.702585313758597	-0.83344133467556	-0.9240614253857	-0.706839354924227
chr10	23516559	-0.953876827476565	-1	-0.985085745436995	-1.01260747177975
chr10	23619936	-0.732524083208777	-0.786490177950934	-0.948523645340805	-0.829115525873373
chr10	23683691	-0.863378897902105	-0.818742608516994	-0.983921731805994	-0.937710867377855
chr10	23695590	-0.861771674444043	-0.868580530775724	-0.952899572383131	-0.838893352168328
chr10	23731382	-0.630329140121182	-0.889031661103401	-0.959583546899171	-0.767240900796943
chr10	23747147	-0.846030177058942	-0.832900745842055	-0.90075621787815	-0.822485674391787
chr10	23777842	-0.931081253721546	-0.88860742177604	-0.921645928218406	-0.958216859652554
chr10	23820262	-0.28966130935717	-0.796473448287318	-0.948368169108064	-0.878727150739879
chr10	23823137	-1	-0.926602979618309	-0.905721587805331	-0.972161338016848
chr10	23827205	-0.796184954836854	-0.870734405191518	-0.916425387346052	-0.791157104308649
chr10	23829501	-0.529023410903341	-0.869322922056481	-0.965262718287992	-0.905130084925295
chr10	23903648	-0.276000190031455	-0.802855627534836	-0.990533988502348	-0.89223354240123
chr10	23904253	-0.710377355990887	-0.915785722163876	-0.974614140700957	-0.941836168685319
chr10	23933425	-0.860447516430997	-0.974906335854288	-0.95617351276989	-1.00847074325543
chr10	24020418	-0.87297347870704	-0.894623792200496	-0.900294241495294	-0.883363264926553
chr10	24041292	-0.942397488623904	-0.938507578809918	-0.992608643073177	-0.841348129461278
chr10	24050976	-1	-1	-0.999525191670454	-0.989937613133721
chr10	24064086	-0.748283473930606	-0.939241457881283	-0.914703424380975	-0.916875868991975
chr10	24105835	-0.872897779906986	-0.9549034646759	-0.940725149120613	-0.920341121937985
chr10	24125296	-0.920678688392809	-0.894095272661358	-0.916687921265248	-0.914860015512621
chr10	24183111	-1	-1	-1	-1
chr10	24260899	-1	-0.960868417053574	-0.999644669012857	-0.921308360648968
chr10	24298160	-0.60989417185106	-0.886159778453575	-0.940859874266003	-0.983977943483562
chr10	24325133	-0.895397904112363	-0.82351475019374	-0.936969055440356	-0.812678228829456
chr10	24335505	-0.789213583067727	-1	-0.971707736732623	-0.931570242953412
chr10	24347243	-0.788566684570581	-0.934983531687082	-0.978967675328544	-0.972314315232548
chr10	24372389	-0.73194515289544	-0.839659701526632	-0.978120523753258	-0.918241657183019
chr10	24373634	-0.553226691933604	-0.963664794869879	-0.903660298252332	-0.764506297177027
chr10	24423866	-0.9564206683997	-0.907341515842152	-0.995252737978251	-0.942760481481206
chr10	24456016	-0.850855628748404	-0.939723497654843	-0.966527913272007	-0.860673824445771
chr10	24457966	-0.749947825119952	-0.858037595544385	-0.990184241188967	-0.887649605469969
chr10	24488806	-0.971141927539895	-0.851907597969572	-0.983099108452977	-0.801483565906539
chr10	24579488	-0.815049649502489	-0.866793582014194	-0.982092689942119	-0.969888305851105
chr10	24593703	-0.875168194801025	-0.913110934645061	-0.940447850980446	-0.944081845480846
chr10	24599129	-0.548685094635203	-0.72110826891495	-0.902515771376895	-0.841394002329496
chr10	24633405	-0.410993069934552	-0.825055719009814	-0.951671434365489	-0.948876373264776
chr10	24676525	-0.945179735011589	-0.955638200844349	-1	-0.969334285686427
chr10	24689502	-0.611789579247516	-0.856926823182154	-0.943831070549032	-0.884675937042343
chr10	24707626	-0.843779490129779	-0.860414737275096	-0.889708363924376	-0.647266244807707
chr10	24715804	-0.871793201661162	-0.881133916045126	-0.891968917803121	-0.891599385938387
chr10	24761109	-0.77172064150791	-0.861090251684724	-0.957765063786719	-0.930960775982145
chr10	24772841	-0.809297621624496	-0.57195834875049	-0.762310125766241	-0.481300836350018
chr10	24850452	-0.7839514926095	-0.941637473667855	-0.937568517618436	-0.843628767393046
chr10	24866944	-0.633037349260463	-0.853893801882245	-0.837574516732774	-0.754384310432436
chr10	24880484	-1	-0.940057892223698	-0.949695889165034	-0.814161095758702
chr10	25084186	-0.909177415873038	-0.871027694957439	-0.951837132400442	-0.820519394718183
chr10	25113811	-0.939945758952887	-0.946283179232056	-0.895093996400298	-0.948294923296815
chr10	25117122	-0.792944474228209	-0.813746765494775	-0.91920360495647	-0.797675842294277
chr10	25122219	-1	-1	-1	-1
chr10	25126896	-0.876195381528377	-0.982594294035274	-0.954394618222134	-0.741207315567951
chr10	25134097	-0.832111429570976	-0.867321864289438	-0.924203997414544	-0.899024220901787
chr10	25183808	-0.738632159412656	-0.715078642842428	-0.900740937941247	-0.802741418095497
chr10	25271391	-0.586352938210062	-0.746179786760274	-0.927685103766663	-0.881325771666704
chr10	25282939	-0.693142993451427	-0.897774892127633	-0.917866612241722	-0.887936613006646
chr10	25305115	1.14424013395446	1.12135570191485	0.561732072720173	1.2076121747296
chr10	25396437	-0.818516567128621	-0.898602722234364	-0.900757355364706	-0.818083418771098
chr10	25409977	-0.973675944842343	-0.975068890498249	-0.998401280229369	-0.9310968993957
chr10	25415381	-0.755566651672164	-0.913579166910572	-0.963428393730498	-0.857689393766726
chr10	25424375	-0.846774246379013	-0.873915497437267	-0.959019930031802	-0.918770250604869
chr10	25428996	-0.866725088834916	-0.916918332557806	-0.88573785319652	-0.88168630686398
chr10	25447139	-0.739680491053694	-0.861951089189433	-0.924459786408139	-0.81425062674064
chr10	25475595	-1	-1	-0.985019813937536	-1
chr10	25476754	-1	-1	-1	-1
chr10	25500288	-0.788722287739954	-0.890726965170085	-0.931809786761116	-0.934366228112446
chr10	25586505	-0.950117397538964	-0.95026382167431	-0.937605030557513	-0.922183815007147
chr10	25651304	-0.901290387204615	-1	-1	-0.920070118478906
chr10	25680550	-1	-0.943692180447326	-0.981766881515655	-0.919035922155742
chr10	25711201	-0.74016282804713	-0.915602238717798	-0.93493741754819	-0.979803308089351
chr10	25718982	-1	-1	-1	-1
chr10	25735232	-0.964393332838725	-0.847522381276246	-0.949964326973838	-0.919862820088314
chr10	25745281	-0.848810214595968	-0.852433047716777	-0.793067632362929	-0.848241229622692
chr10	25785807	-0.809404734104713	-0.867049241731607	-0.96158869923887	-0.626680048492513
chr10	25790000	-0.568502933067105	-0.774553152633702	-0.930355258252176	-0.825286722316697
chr10	25796290	-0.769560908491783	-0.861700038570747	-0.902774345134527	-0.835285620721764
chr10	25873780	-0.894596090875631	-0.889994814604447	-0.984314368383457	-0.942077063393056
chr10	25885035	-0.750509530076507	-0.967832670760936	-0.977795392991884	-0.946416173297737
chr10	25896596	-0.916154859368634	-0.88969798714883	-0.952145897716111	-0.877237627650813
chr10	26004533	-0.778522919057431	-0.914138679376372	-0.921750387034448	-0.970873188703837
chr10	26040521	-0.734167670370392	-0.87128201348911	-0.943915073637962	-0.85462443462959
chr10	26051203	-0.675574454956205	-0.874140463955319	-0.913306445499153	-0.863558464447502
chr10	26126630	-0.949471879608532	-0.960118693701202	-0.973644951962396	-0.841031239323147
chr10	26153106	-1	-0.905149853426426	-1.01997514724652	-0.962168990535231
chr10	26167800	-0.858172156729711	-0.878507733859419	-0.915900836988704	-0.806576616910346
chr10	26183396	-0.737819839593214	-0.956809677248272	-0.971986486816424	-0.917350078530582
chr10	26192015	-0.869621556394981	-0.867676983329085	-0.970260108182579	-0.888005571819802
chr10	26195535	-0.796135492066794	-0.804035451218657	-0.949151553464762	-0.930535547280115
chr10	26232237	-0.928067800753736	-0.953070203297442	-0.973575605734487	-0.896129719148513
chr10	26236949	-0.93891885802867	-0.894122647104206	-0.947350903086647	-0.904893935373155
chr10	26290440	-0.797950750887599	-0.861286744315751	-0.992468261770372	-0.801133337375995
chr10	26295603	-1	-1	-1	-1
chr10	26296353	-1	-0.985273976404003	-1	-1
chr10	26300492	-0.75422780867718	-0.960809819493558	-1.00589316111427	-0.858467673603546
chr10	26305361	-0.754162616015305	-0.931779658480065	-0.962002711934254	-0.914229318575367
chr10	26364090	-0.943783119274851	-0.9845939324444	-0.976986580451919	-0.898014904344359
chr10	26384450	-0.77625896625783	-0.778628392714323	-0.908132300907435	-0.846006002316415
chr10	26452564	-0.862897611446194	-0.881472024956288	-0.935794551540019	-0.988331060028466
chr10	26535326	-0.641963661106434	-0.815132690953951	-0.992950546228187	-0.796537037128924
chr10	26539467	-0.79249514229727	-0.883084716246872	-0.983958862786783	-0.86027519985037
chr10	26543768	-0.584287175175455	-0.692299597684721	-0.867458029791506	-0.856563191553202
chr10	26545309	-0.820881800950015	-0.895875484008154	-0.955355001307536	-0.931937298849828
chr10	26567426	-0.700077870954404	-0.78401882902612	-0.969701195754854	-0.842693032445761
chr10	26631054	-0.690314535373986	-0.906953692703682	-0.980232401142497	-0.948675018417934
chr10	26651045	-0.82716725887194	-0.93427697099845	-0.985680340996058	-0.805913009011279
chr10	26664987	-0.862111565358735	-0.969410876764221	-0.982966297606375	-0.88878109374782
chr10	26713789	-0.933655707387479	-0.898113128310823	-0.939271203396293	-0.849021427523556
chr10	26736224	-0.75819989284144	-0.861048874745558	-0.969057913780398	-0.991216829170329
chr10	26795772	-0.756979571614917	-0.746777005239735	-0.902958720956834	-0.932599006459043
chr10	26814705	-0.871775465209082	-0.713162351603689	-0.954810839732451	-0.777604129661733
chr10	26832970	0.372843231445498	0.319803549467897	-0.958970755152505	-0.784826573257773
chr10	26880120	-0.948045970050648	-0.819210657111352	-0.980670278562579	-0.876194381941554
chr10	26981948	-1	-0.978730068059918	-0.9725496820403	-0.896213319845443
chr10	27026881	0.582377093661986	0.58784227891801	-0.830672296080444	-0.642996165096974
chr10	27068254	-0.536496389723364	-0.712689195949459	-0.810988096917456	-0.391556552083411
chr10	27126136	-0.783405772880305	-0.747917898201238	-0.909201321847202	-0.795475993939202
chr10	27168833	-0.780012637953653	-0.923557718217392	-0.9705367233	-0.592764786169501
chr10	27176107	-0.864561202139524	-0.697078051931961	-0.942000912726519	-0.780824701480229
chr10	27223450	-0.87019986045874	-0.835776041407508	-0.97088459098811	-0.798630595120445
chr10	27259803	-0.403044049049407	-0.40441944997792	-0.968123717926326	-0.939786001265273
chr10	27289534	-0.913072421039474	-0.965850341453524	-0.984866379250698	-1.00847359111253
chr10	27330322	-0.954517511333066	-0.911269546988249	-1.00021322131192	-0.896145290559318
chr10	27413645	-0.70853510198869	-0.877187554309781	-0.870971076483285	-0.868145375194568
chr10	27413849	-0.557774045962214	-0.915312212599557	-0.949302367659179	-0.885799365931392
chr10	27430245	-0.870530836480035	-0.89318719360836	-0.9329344829158	-0.972814334295781
chr10	27434434	-0.858926743015524	-0.919023535407564	-0.953595547480747	-0.831265892287993
chr10	27559664	-0.785040126647753	-1	-0.950834688455372	-0.960099218667227
chr10	27588372	-0.96030369619989	-0.941162162739285	-1.00299366242121	-0.993474247807202
chr10	27591595	-1	-0.988201219418273	-1.00651597929108	-0.940045197309274
chr10	27592346	-1	-1	-1	-1
chr10	27659363	-0.722850601028599	-0.784215994012548	-0.930510694431349	-0.773891273803033
chr10	27664184	-0.88111886330062	-0.925943558053113	-0.982749137794679	-0.969617088666698
chr10	27673108	-0.751623983419795	-0.895597501640481	-0.979736982457539	-0.892495724556134
chr10	27701994	-0.496235375454518	-0.842030308871785	-0.889966663220547	-0.876322754004906
chr10	27710610	-1	-1	-1	-1
chr10	27711359	-1	-0.975520812320432	-0.983537891028573	-1
chr10	27720733	-1	-1	-1	-1
chr10	27751866	-0.569633532691012	-0.869464529426028	-0.9409856499646	-0.910005571536744
chr10	27768690	-0.868068157630397	-0.949056242552987	-0.889701740613432	-0.954581745539493
chr10	27814035	-0.901470084008647	-0.759272023100292	-0.946742543463547	-0.634975531092066
chr10	27820682	-0.775655289932153	-0.835847001741883	-0.954915096526692	-0.877422619980742
chr10	27824376	-0.733323540777095	-0.88672270525323	-0.946238234297596	-0.857921349064796
chr10	27825538	-0.731529925510264	-0.699972790651853	-0.897703027394613	-0.715595587741707
chr10	27825645	-0.736156211394343	-0.75124196825553	-0.950341192447271	-0.855059901210893
chr10	27875550	-0.82433008454267	-0.90920104414087	-0.951565973083835	-0.88702897111245
chr10	27876626	-0.94163463648682	-1	-0.996987891297613	-0.820396687979597
chr10	27879670	-1	-0.976257928084184	-0.982277502329559	-0.992657835560515
chr10	27880408	-1	-0.947907245020036	-0.992257333419071	-0.975613722903846
chr10	27944946	-1	-0.940278909933691	-0.984709429221461	-0.961616222458465
chr10	27960986	-0.881459587312021	-0.789340352799872	-0.952372681187066	-0.763219883713221
chr10	28030581	-0.75640559199321	-0.862112554916029	-0.85530390089937	-0.7986500393785
chr10	28056315	-0.535198067108687	-0.829462791404565	-0.905853867050901	-0.764448135885152
chr10	28067621	-0.696392462769685	-0.926005857029047	-0.963768465389909	-0.887815037870592
chr10	28105217	-0.767307665625729	-0.913869940452919	-0.983453925055925	-0.848882604017347
chr10	28112044	-0.915499030399497	-0.823354855001747	-0.926620634900314	-0.965292372266833
chr10	28135796	-0.906015650657241	-1	-0.995360075304917	-0.990544355966639
chr10	28136543	-0.961768815416226	-1	-0.99112022436175	-1.00134450594877
chr10	28186767	-0.843201474759539	-0.897715248268526	-0.92420881766756	-0.879905911759494
chr10	28191670	-1	-0.988112140815045	-0.984556378539592	-1.00258227639293
chr10	28199606	-0.777429442340638	-0.932569085446268	-0.999190483658691	-0.999849000342067
chr10	28238063	-0.705101576335683	-0.877665549845186	-0.906057362001719	-0.898423037229901
chr10	28253911	-0.945986719464911	-0.865735400305935	-0.91362203185946	-0.919989964342007
chr10	28270079	-0.964725939019923	-0.929825417263264	-0.978623005297311	-0.873320067217837
chr10	28284425	-0.944594169510178	-0.954783222332986	-0.945688517009713	-0.934391754537096
chr10	28331586	-0.797130328714402	-0.917100693946913	-0.926054015014056	-0.8557275920572
chr10	28334562	-0.967929703498149	-0.94893809631111	-0.993067435145622	-0.86934269798139
chr10	28343973	-0.88517125518239	-0.899641250417788	-0.926745986959226	-0.960172081448985
chr10	28418437	-0.883553213375713	-0.966661364242837	-0.947018418380408	-0.93999641170229
chr10	28425981	-0.786062459671291	-0.907101727316837	-0.97165430091276	-0.839957206230553
chr10	28444447	-0.783674721527801	-0.904155093415124	-0.954211338973041	-0.96264637459704
chr10	28531774	-0.791609126158505	-0.835149806113443	-0.978016439796969	-0.791936700514872
chr10	28562249	-0.794050755583578	-0.881342796477824	-0.959670605854669	-0.828454381000508
chr10	28601410	-0.869788175018306	-0.964022633495489	-0.902432005492848	-0.896775715881719
chr10	28619421	-0.936249619667377	-0.978341253747507	-0.96756606637414	-0.841595765209311
chr10	28651730	-0.941072018296353	-0.946664140755419	-0.924823441727189	-0.738368041577109
chr10	28717114	-0.846878050504467	-0.959381309698287	-0.926899898495599	-0.91920950277563
chr10	28765146	-0.629666764895761	-0.80812455963262	-0.863576276123947	-0.862100032827164
chr10	28800509	-0.8484536830495	-0.894190120881089	-0.921600879509445	-0.862069506767505
chr10	28831856	-0.840657516835269	-0.861985305834774	-0.987161736412358	-0.753655376668094
chr10	28848170	-0.909164661348081	-0.786591592348623	-0.876947839835465	-0.653385992644183
chr10	28913405	-0.139840874117344	-0.516078853694475	-0.865703254651367	-0.704550818602223
chr10	28930758	-0.8611585774339	-0.985298291418295	-0.953441980858428	-0.719171781136189
chr10	28938818	-0.923729849569979	-0.955432682615222	-0.973141239298663	-0.972924735700429
chr10	28999799	-0.593271811799832	-0.845878220832571	-0.920993173914082	-0.993973778447173
chr10	29000600	-0.763523030941396	-0.860132348753011	-0.960628732202158	-0.949697018336074
chr10	29004578	-0.797434092598493	-0.870835035009829	-0.901022692952635	-0.844668826227574
chr10	29023746	-0.928910997093074	-0.921278825101047	-0.821079726674581	-0.756712243372005
chr10	29033027	-0.459276408574462	-0.875730165945607	-0.841461288811788	-0.682204011789017
chr10	29034598	-0.811063558909054	-0.93316651382861	-0.939261731955649	-0.840901286625388
chr10	29078462	-0.777325320103027	-0.936349410954027	-0.966300278287058	-0.978659002195722
chr10	29080241	-0.759770554150532	-0.679775908214443	-0.907451514616626	-0.706809451712445
chr10	29090722	-0.537419217786594	-0.726415478270056	-0.899252553392275	-0.839188767314855
chr10	29133031	-0.813105234890104	-0.918214078518624	-0.934685183065041	-0.817237922960073
chr10	29273502	-0.517496220677082	-0.735861307598274	-0.269312543572297	0.382840186800333
chr10	29345977	-0.892267075435785	-0.859643540880698	-0.949469041825403	-0.893739506506105
chr10	29408440	-0.70740110037561	-0.618635896179204	-0.440056973592969	0.0180934812810233
chr10	29410850	-0.712017678366593	-0.834485232474696	-0.980263405280991	-0.806004111746696
chr10	29425984	-0.653387272083586	-0.805053664712892	-0.898955807997578	-0.714745866493914
chr10	29439322	-0.825381055933776	-0.907805987829066	-0.893313276373716	-0.787665655536195
chr10	29459096	-0.756465723260263	-0.890028739419388	-0.928242686038813	-0.837788742553612
chr10	29472556	-0.938944612983089	-0.775762856004654	-0.939284957339716	-0.918686748991802
chr10	29482416	-0.900738063652574	-0.770563383010137	-0.893973941568203	-0.752344790234945
chr10	29491073	-0.760579121640824	-0.892405622794481	-1.00094356987083	-0.81427595598064
chr10	29514851	-0.813807979487885	-0.730442419264554	-0.920834558404429	-0.906360917005895
chr10	29520423	-0.680279991740411	-0.874721628958479	-0.951202710044941	-0.876678520314691
chr10	29526451	-0.698724895520064	-0.854362052097618	-0.82266569912567	-0.775170053686848
chr10	29551887	-0.839929243610397	-0.955580509519372	-0.948092451719993	-0.878690722800634
chr10	29552912	-0.91256431658356	-0.919486801227112	-0.947930952695004	-0.927388722017413
chr10	29560902	-0.929397654897069	-0.926583517444587	-1.00023405234117	-0.843477884306803
chr10	29614687	-0.744933498328247	-0.839213230637207	-0.945155141797022	-0.790367128763672
chr10	29625029	-1	-0.981271609368522	-0.99009445816366	-1
chr10	29647628	-0.786757360594001	-0.791690749412098	-0.931359175558125	-0.915144668010329
chr10	29667623	-0.572626915239305	-0.77088011282876	-0.846588330418833	-0.649141393288804
chr10	29713946	-0.804514489021173	-0.898981790195844	-0.940689357777801	-0.820935253300417
chr10	29758680	-0.615751594762799	-0.720965720779768	-0.698691426417347	-0.401285941705602
chr10	29784675	-0.824339870822642	-0.625919531145588	-0.836377909799771	-0.860244986049139
chr10	29789811	-0.958754831629358	-0.899590200234579	-0.924726407526021	-0.790902204108964
chr10	29811802	-0.573167223729095	-0.75392201258903	-0.850908248724276	-0.716068970605725
chr10	29832841	-0.638372634993676	-0.738804926754096	-0.964057467050307	-0.804568948506369
chr10	29958307	-0.5702744597307	-0.700278172986928	-0.944876908271284	-0.896835674324529
chr10	30014491	-0.424770054857225	-0.78794576239835	-0.857613111898642	-0.758499723253288
chr10	30025513	-0.0674277952355931	-0.398304405696989	-0.719674099886282	-0.705999168365238
chr10	30071541	-0.681969030293251	-0.856847442078143	-0.932123393329022	-0.774083896069701
chr10	30092622	-0.775034076539433	-0.780447642815939	-0.946152128637738	-0.934731344996862
chr10	30100390	-0.416777901113247	-0.890578368095255	-0.979564332421	-0.946046326672761
chr10	30169133	-0.663107154575941	-0.77034515757877	-0.899053246562734	-0.864798027156925
chr10	30175660	-0.600870425535518	-0.89943656673931	-0.946086678942283	-0.881457187794881
chr10	30189398	-0.880489616417635	-0.904201146445776	-0.940910995749851	-0.842349665728
chr10	30198103	-0.496469796155141	-0.492882362769806	-0.884311919093487	-0.770471004400842
chr10	30215226	-0.881526224672009	-0.850778199158119	-0.952969885468101	-1.02244543867877
chr10	30244497	-0.330493819689717	-0.769570636287764	-0.839059185531673	-0.717113451970106
chr10	30248110	-0.904547264892324	-0.847643013243323	-0.909079889419751	-0.699164221461812
chr10	30270876	-0.805390843583353	-0.749138910987354	-0.891415069948477	-0.80901881498009
chr10	30272092	-0.76801509342329	-0.823897201489842	-0.979523561584099	-0.928055764306398
chr10	30272330	-0.642327174535109	-0.763097621437351	-0.949832252446264	-0.781859227421786
chr10	30329239	-0.633239082491326	-0.711352022583651	-0.82232813129463	-0.727872193049093
chr10	30357240	-0.834869048576269	-0.931692785387292	-0.969544545391278	-1.01272302920295
chr10	30423677	-0.742157482474937	-0.708880014448789	-0.859393788999864	-0.884645050916051
chr10	30524150	-0.855665096128558	-0.927575715576004	-0.976539229309436	-1.01218660155837
chr10	30546473	-0.915943359409118	-0.959634326599253	-0.979513004817341	-0.945080662445012
chr10	30561412	-0.886327822488383	-0.917011929333445	-0.938599018369543	-0.811025728023889
chr10	30571369	-0.699680933689131	-0.881646178032945	-0.93946634466953	-0.877507704936541
chr10	30609872	-0.843865308527461	-0.769760051789229	-0.993705915887576	-0.751511838817674
chr10	30707806	0.229636040514236	-0.175897091651827	-0.289919695580337	0.32351300281206
chr10	30711524	-0.795934361277731	-0.774403061612984	-0.918701676580029	-0.780435952074582
chr10	30712589	-0.623014949640972	-0.371809654096434	-0.751340959057025	-0.550928361300051
chr10	30745345	-0.195786455874356	-0.106736885279772	-0.982698633087026	-0.906793318457801
chr10	30783087	-0.416946808548114	-0.252543612375186	-0.372766527593402	-0.0577156960511529
chr10	30783597	-0.618053838061943	-0.611934205750377	-0.782891486977195	-0.723307253913417
chr10	30783673	-0.567668461666473	-0.52026414148814	-0.816135004989351	-0.657387223283348
chr10	30804540	-0.724361710455209	-0.835773580278305	-0.939649703700905	-0.77996257653093
chr10	30840096	-0.869465771966892	-0.691308103592331	-0.942185994424891	-0.432431496826483
chr10	30842280	-0.899911905322561	-0.877759410837105	-0.0574800956419284	0.739697953654244
chr10	30876562	0.97710686162578	0.6453612108739	-0.593507782684222	-0.218042534874386
chr10	30878527	-0.554306259814958	-0.792122974267912	-0.87381083965782	-0.661271714558785
chr10	30906195	-0.542900457148956	-0.903111688958091	-0.916838437178339	-0.772726002888961
chr10	30906796	-1	-1	-1	-1
chr10	30933549	-0.829779915864116	-0.910898747166917	-0.949823293548038	-0.968326447598943
chr10	30988696	-0.594616833551264	-0.736225151832084	-0.966034579649887	-0.822849582442418
chr10	30990917	-0.0293530095556656	-0.0258089338673215	-0.930532394551555	-0.545971640305352
chr10	31030066	-0.796873241066093	-0.910058157153253	-0.974080443560385	-0.829178442077543
chr10	31085913	-0.779143678529344	-0.773258760103256	-0.926026726006163	-0.803437535488626
chr10	31093135	-0.324431618481058	-0.751907578993517	-0.924975801293107	-0.702806216196514
chr10	31095267	-0.502122530510335	-0.505511822289054	-0.846923571415931	-0.725413444733496
chr10	31100775	-0.6123908909599	-0.732614646964934	-0.872370649172446	-0.853135197117982
chr10	31107099	-0.0556803537544419	-0.3804966916544	-0.112359105651945	0.545223453094768
chr10	31110900	-0.151691634216776	-0.489679162740112	-0.784873121851071	-0.59504583113114
chr10	31190041	-0.831063655710788	-0.926425682998121	-0.993053424606282	-0.804547656726039
chr10	31239620	-1	-1	-1	-1
chr10	31240370	-1	-1	-1	-1
chr10	31253116	-0.749913184566981	-0.768745729426216	-0.900399219389378	-0.90291663913391
chr10	31322241	-0.836587112419683	-0.905584673237106	-0.987808486821212	-0.927614771382002
chr10	31323175	-0.804390729079964	-0.827124685919057	-0.992675219986069	-0.959027580933436
chr10	31338393	-0.94770612814874	-0.919418572121037	-0.953756304359591	-1.00703027551756
chr10	31361723	-0.760520863507798	-0.870517367868773	-0.906742861856476	-0.822504414949507
chr10	31416183	-0.85781104663653	-0.926783049852289	-0.971266369265011	-0.88340089238253
chr10	31443166	-0.914087385467348	-0.843715679808493	-0.982859889881741	-0.944957120440688
chr10	31443473	-0.931493343084708	-0.964525776033662	-0.888717151443149	-0.918957430027849
chr10	31489636	-0.555614912635788	-0.897377313227836	-0.864481759772192	-0.850384285794213
chr10	31520219	-1	-0.976239198964096	-0.979642810398579	-0.972359870301996
chr10	31530786	-0.702364367871244	-0.97577533471333	-0.9634182615931	-0.821928655109912
chr10	31538764	-0.768082161866647	-0.956119652117876	-1.00126586852257	-0.95177435186299
chr10	31545538	-0.919386199602513	-0.916842966369847	-0.970306747289688	-0.945118109138142
chr10	31561864	-0.632759070049759	-0.915372362029506	-0.916809977495839	-0.911342682064562
chr10	31574255	-1	-1	-0.994400623237569	-1
chr10	31575006	-1	-1	-1	-1
chr10	31592865	-0.770518558604813	-0.93292316429823	-0.955984640711187	-1.01084088742993
chr10	31656082	-0.831403257174677	-0.944649177695136	-0.983917137546879	-0.835685769348516
chr10	31691724	-0.487905179905005	-0.8072059441281	-0.945712286942928	-0.934046538147827
chr10	31696865	-1	-1	-1	-1
chr10	31731611	-0.847569691646658	-0.851417831785827	-0.930405244939186	-0.944437247611171
chr10	31761430	-1	-1	-0.999525191670454	-0.989593229991798
chr10	31762180	-1	-1	-1	-1
chr10	31799786	-0.795979070498934	-0.94359085194023	-0.965232180161884	-0.935894291814029
chr10	31815805	-0.849195933964767	-0.868357785060238	-0.917502958915431	-0.890787186353449
chr10	31815928	-0.756913855872876	-0.790835044063896	-0.937434126454533	-0.903700871674328
chr10	31838790	-0.652243187456566	-0.87551017875879	-0.922987647125071	-0.91031895043455
chr10	31859730	-0.764880198890044	-0.950242740518328	-0.928287905910528	-0.880436080316697
chr10	31965039	-0.907670399201271	-0.88525447291931	-0.973119490715598	-0.943943925294195
chr10	31994460	-0.739383076616295	-0.641158497687708	-0.940144103432738	-0.683912601898854
chr10	32034787	-0.466077227574327	-0.571288259942639	-0.893477639747497	-0.902700053704604
chr10	32041198	-0.927394463402464	-0.853584002025767	-0.968492204460989	-0.72760067585105
chr10	32054107	-0.90819094507508	-0.853173981004474	-0.912452042184856	-0.897699906828953
chr10	32062319	-0.866437216076895	-0.82724402027621	-0.942359584778386	-0.77830104347989
chr10	32072145	-0.822029095979374	-0.893257767820294	-0.954027362147831	-0.877845078978429
chr10	32122305	-0.969437776595733	-0.935104877748161	-0.977223297469809	-0.898550711281672
chr10	32145305	-0.812322022414613	-0.926814169100873	-0.988480686591272	-0.795730831215318
chr10	32154117	-0.687227116150523	-0.841309315553117	-0.91006272777304	-0.837781350843191
chr10	32182467	-0.955996653022452	-0.980355370052886	-0.983212052456158	-0.995266206307119
chr10	32183218	-0.961949472525916	-0.988063072624795	-1	-1
chr10	32196341	-0.887998025141849	-0.954283326579142	-0.960841443710473	-0.963972453347897
chr10	32208156	-0.733876507331589	-0.862606358032063	-0.995024180745514	-0.860623326741545
chr10	32210223	-0.574526514516585	-0.570339244553129	-0.964164371346052	-0.862065431501878
chr10	32218446	-0.329681361191445	0.195487411638421	-0.143063814062656	0.73919235873567
chr10	32236776	-0.582135184935415	-0.887577283073113	-0.799389822065082	-0.246938647402225
chr10	32249621	-0.960730859048138	-0.897020154169783	-0.993927879957923	-0.83446917388119
chr10	32360755	-0.442050384076975	-0.716805974227491	-0.84434967868417	-0.569039104513975
chr10	32393770	-0.71554520599119	-0.73713893885359	-0.90960167199127	-0.770683217597319
chr10	32411534	-0.860734456523644	-0.907156219330184	-0.963711263361344	-0.913124901794466
chr10	32420517	-0.701152033073838	-0.894540773911951	-0.858389609390454	-0.779910161358166
chr10	32467148	-0.831747383931133	-0.866011336201769	-0.924561785113541	-0.720317500360145
chr10	32517217	-0.702911599857946	-0.915717568839932	-0.976452563005426	-0.903214313525252
chr10	32549571	-0.896875160516555	-0.875814890858455	-0.928899274127764	-0.918062287436354
chr10	32616246	-0.8804186177428	-0.968906858598762	-0.958387549726581	-0.834986848306554
chr10	32651984	-0.863080223734916	-0.946962708198466	-0.928753115738579	-0.90552387931214
chr10	32670655	-0.94580368487608	-0.954849394068763	-0.978271497152794	-0.884819530532145
chr10	32671664	-0.918222790725038	-0.97168438384812	-1	-1.00751957876166
chr10	32675815	-0.786196520329416	-0.967455168557468	-0.939704221922729	-0.881685250971904
chr10	32678671	-0.888827374710858	-0.954685726939384	-0.993554592367929	-0.890986382623283
chr10	32792668	-0.772638034458589	-0.974873918634828	-0.963781863928744	-0.825559679396673
chr10	32851022	-1	-1	-1	-0.989874581812698
chr10	32851769	-1	-1	-0.965195807160792	-0.958460087823205
chr10	32870011	-0.850976835262493	-0.908019477866794	-0.972866989671037	-0.897041899757805
chr10	32889661	-0.808778363822483	-0.991348262282488	-0.975334336516298	-0.875569571779968
chr10	32962140	-0.83355294158205	-0.905075450764649	-0.967847259348886	-0.875568210159114
chr10	32995376	-0.971077888023791	-0.95020510186258	-1	-0.972319606803747
chr10	32995691	-1	-0.967510831794248	-0.9956017823729	-0.985314265520845
chr10	32996441	-0.974153481858984	-0.986307394292801	-0.989944130379803	-0.996277513484147
chr10	33003207	-0.801808370559681	-0.912924799462443	-1	-0.947605812720948
chr10	33006749	-0.885023687182547	-0.965368782635945	-1	-0.989270959897812
chr10	33043755	-0.92527396741283	-0.969424742429021	-0.953951952208201	-0.881117129456578
chr10	33046971	-0.894233616298471	-0.975143629602595	-1	-0.971110488413229
chr10	33047717	-1	-1	-1	-0.989577494589161
chr10	33105971	-0.915329899157446	-0.985209885544616	-0.994388197955562	-0.985016407571951
chr10	33108186	-1	-1	-1.00207584023412	-1
chr10	33108936	-0.967374037465509	-0.976600554384473	-0.998876825066598	-1
chr10	33118029	-0.781096848331173	-0.959800831135743	-0.956056735830304	-0.916478345284622
chr10	33148784	-0.937914104933627	-0.984227230108157	-1	-0.996462588199584
chr10	33149534	-1	-1	-1	-0.959827158538573
chr10	33204535	-1	-1	-1	-0.990616212152438
chr10	33227537	-0.732772970139736	-0.727903485727481	-0.82249015999581	-0.525915180270595
chr10	33230429	-0.878235808558323	-0.779634766765198	-0.96680820914921	-0.768339221164846
chr10	33232518	-0.204717616487587	-0.119897031595675	-0.850813560986028	-0.564057436306765
chr10	33247388	0.0211869866285089	0.601473038244278	0.38268685594755	1.33512075689893
chr10	33332700	-0.906531033953812	-0.86967820637583	-0.907158209798553	-0.776722869778411
chr10	33400754	-0.527292511260374	-0.797666957762317	-0.880417976324273	-0.823076370357654
chr10	33423061	-0.57745946634805	-0.779000757857748	-0.950998095395206	-0.826066089253299
chr10	33438415	-0.858007719348653	-0.874240194086583	-0.959974444076226	-0.977444222822582
chr10	33461681	-0.874705370500672	-0.888205719322693	-0.980179128493009	-0.826821782509482
chr10	33465743	-0.888432059879116	-0.81169565611465	-0.957968338087052	-0.923877178702293
chr10	33575440	-0.815723868123518	-0.827699103782449	-0.949345662857327	-0.790922711364019
chr10	33622840	0.0405172819922072	-0.386500416606682	-0.618985889230066	-0.607216146639242
chr10	33632274	-0.898005729575673	-0.961831657299492	-0.935107683865985	-0.954529078968552
chr10	33667293	-0.851341819816675	-0.883146747980197	-0.885000373330997	-0.91212243469918
chr10	33669224	-0.571404121019251	-0.91673973004942	-0.973182058379663	-0.801188620820308
chr10	33687795	-0.851575760364175	-0.849391293163165	-0.910520289191037	-0.801698224041607
chr10	33690491	-0.898391668979069	-0.913468276148012	-0.968574128789843	-0.93156520842269
chr10	33745162	-0.779307100834635	-0.795204459089292	-0.934368396195464	-0.787233377889218
chr10	33774452	-0.242242785248406	-0.751307022528764	-0.815427416602394	-0.808557587507352
chr10	33812062	-0.887988979361444	-0.862490458635055	-0.98621924826238	-0.938953091532244
chr10	33919259	-0.916890534348299	-0.917377296862103	-0.954448468393697	-0.964113182352865
chr10	33920178	-0.688993846840446	-0.879699884918244	-0.946818330770043	-0.888993996771769
chr10	33939253	-0.914492599727496	-0.947707626124854	-0.962669796028529	-0.939539080881035
chr10	33968056	-0.474136768913224	-0.870070512498894	-0.889778658508092	-0.885299932191602
chr10	33970680	-0.615129326717348	-0.877692017814036	-0.907532990661311	-0.869347103711563
chr10	34013600	-0.972445238760388	-0.846338899838972	-0.974261256412197	-0.882682131121712
chr10	34038906	-0.960760285200463	-0.900821216408034	-0.965081617669272	-0.79681923798724
chr10	34096574	-0.652344126035411	-0.785247303407836	-0.923179521741508	-0.920692596539628
chr10	34111395	-0.647651741390737	-0.946784007205193	-0.964610658356242	-0.958931961291848
chr10	34117483	-0.893301947304731	-0.856679310418753	-0.922749834204101	-0.800426274514086
chr10	34160563	-0.649325059135287	-0.843904895529712	-0.797929027008715	-0.735239763942106
chr10	34178798	-0.777156771966914	-0.838692797233805	-0.982544900673334	-0.80567624152839
chr10	34179155	-0.820516245713347	-0.899210991245285	-0.92383063663609	-0.759160581509897
chr10	34216332	-0.635569046950437	-0.767037986699831	-0.920750110166612	-0.756609256875868
chr10	34239361	-0.867834473530072	-0.769223762543384	-0.924666101485575	-0.820486642057982
chr10	34254793	-0.65415866991086	-0.886382016793453	-0.841704060665868	-0.869010679455997
chr10	34290156	-0.726688907136937	-0.724551038931521	-0.83206968723217	-0.678990972756134
chr10	34321929	-0.635764427687361	-0.905209569198858	-0.899941949285041	-0.903227058129216
chr10	34341429	-0.726001373452638	-0.897635908047465	-0.943374543838821	-0.81791638484684
chr10	34356258	-0.796419633063426	-0.86224174328196	-0.97312960378439	-0.838210999460033
chr10	34359850	-0.850581489655654	-0.958825158647077	-0.984766932522254	-0.986294155004457
chr10	34360600	-0.944809424417634	-1	-0.990992310390142	-1.00303316055776
chr10	34369133	-0.644033856035657	-0.867568198483329	-0.955817856725284	-0.918353277200679
chr10	34370436	-0.869257091407554	-0.669729667656234	-0.871006162448086	-0.784097501493991
chr10	34387790	-0.595419154846651	-0.850004543142965	-0.959790332319359	-0.79206164016245
chr10	34444950	-0.746903664102133	-0.921775561067226	-0.952126432033028	-0.823080908466397
chr10	34480036	-0.568727306569316	-0.708722631277215	-0.971464998786037	-0.789071951414506
chr10	34480258	-0.496663925208425	-0.689165625365153	-0.955456687804561	-0.831615760515229
chr10	34494533	-0.701222666951813	-0.771610501791869	-0.917878262287342	-0.82245859613049
chr10	34513547	-0.618909862386159	-0.847383495265451	-0.998047286806361	-0.871567464454408
chr10	34526514	-0.638837818823575	-0.901387112462403	-0.976470597546883	-0.895160025231466
chr10	34529579	-0.768790367636642	-0.849493665445019	-0.941533776931813	-0.877311369891987
chr10	34592920	-0.855293550136682	-0.742437170774972	-0.97357491365972	-0.872218724330506
chr10	34597271	-0.742064500639447	-0.785447393461669	-0.892842626617095	-0.865402135789159
chr10	34612296	-0.640080304455412	-0.876299853042365	-0.958542231008635	-0.915091160837093
chr10	34664139	-0.220646814167551	-0.494561803529954	-0.940019966726586	-0.790651504937082
chr10	34664572	-0.917598231586397	-0.948882655939992	-0.98468551202264	-0.962753047854277
chr10	34697654	-0.932526980664535	-0.965413714287472	-0.985619613375189	-0.935771636968526
chr10	34721726	-0.9306881787987	-0.959364084388016	-0.948750642405517	-0.889672775226636
chr10	34780565	-0.867602345009672	-0.816189208043869	-0.942359424795455	-0.94207212916581
chr10	34824137	-0.962606897614147	-0.957366381569943	-0.964200603062197	-0.878801516865169
chr10	34841562	-1	-0.960454304743353	-0.993944704144094	-0.950763555476222
chr10	34843070	-0.733728530187344	-0.967343158333614	-1.01265926284429	-0.90584197275752
chr10	34880295	-0.817805104459729	-0.844515927750958	-0.907384691222573	-0.890171560936008
chr10	34940427	-0.947680555228475	-0.78292998775206	-0.968442586614315	-0.811463754354349
chr10	34945225	-0.953092669359673	-0.972222319462022	-0.98927619256618	-0.864963754386467
chr10	34947607	-1	-0.832272162308127	-0.909896612290225	-0.749158328791654
chr10	34957419	-0.892849969247192	-0.83871884384101	-0.906984003783149	-0.86882569512407
chr10	35023782	-0.880433972219242	-0.869569004430709	-0.945444805663999	-0.89790712429012
chr10	35048535	-0.694598861584864	-0.609527796001393	-0.954498549877019	-0.849433210768022
chr10	35065537	-0.703847726998122	-0.807295860438546	-0.954889575203018	-0.891495792465834
chr10	35119845	-0.78977013761826	-0.732225519540209	-0.911690723884735	-0.962074449647111
chr10	35153040	-0.68941151769056	-0.548042388126409	-0.956735010684594	-0.628256808446788
chr10	35185515	-1	-0.888490616596026	-0.924704018613275	-0.826294310853184
chr10	35186528	-0.937863840977576	-0.890171326384495	-0.959228085666135	-0.907486432084449
chr10	35211961	-0.858351300932201	-0.863750542025815	-0.94368901124318	-0.907882193058684
chr10	35230417	-0.819843290620065	-0.603519035683307	-0.897188920333364	-0.843337328515645
chr10	35236842	-0.971544377365171	-0.933186457203589	-1	-0.899130325790775
chr10	35258168	-0.828466242138956	-0.886302112932417	-0.90300201013965	-0.826147947176885
chr10	35264013	-0.864200273369385	-0.83972054482885	-0.943355379910106	-0.87495688687788
chr10	35269274	-0.840601375607937	-0.915233460325895	-0.875071984891711	-0.737893480001641
chr10	35286832	-0.945584140844224	-0.693470661893162	-0.937205477725641	-0.764369073517431
chr10	35425035	0.257825880310011	-0.533698281993138	-0.740145323761365	-0.725120406854777
chr10	35491127	-0.889729663365639	-0.761159406655348	-0.982179282077299	-0.773406204391875
chr10	35512639	-0.760620945312943	-0.72960657794562	-0.883408989856489	-0.788685333276671
chr10	35665785	-0.818371189542439	-0.94655338306382	-0.842655514925994	-0.803894957169281
chr10	35680461	-0.800113778091949	-0.85556081024089	-0.242393354936937	0.378877405728287
chr10	35724864	-0.521307114702538	-0.593244417258112	-0.815878485285026	-0.539790828894109
chr10	35737220	-0.574343618716571	-0.619570290443244	-0.74393261879639	-0.105983450619368
chr10	35766008	-1	-0.975531659246436	-0.998712902447929	-1
chr10	35766758	-1	-1	-0.985568178670447	-0.974509828593047
chr10	35773536	-0.62708761177558	-0.912597614724648	-0.955394998077522	-0.803803019675601
chr10	35779566	-0.707653859615019	-0.90583231821278	-0.972222222871628	-0.819259858857285
chr10	35800753	-0.722742848022054	-0.741692595689142	-0.85174394498686	-0.810747828396191
chr10	35803934	-0.711418831130817	-0.801943522644859	-0.924791500106255	-0.89672990570735
chr10	35805218	-0.767128249277188	-0.800347192072907	-0.632826125845797	-0.507331839182557
chr10	35841284	-0.895501184778448	-0.89835313943004	-0.972231588720248	-0.978136650223321
chr10	35880387	-0.859318483848723	-0.875227183602345	-0.924929655436478	-0.830871966581578
chr10	35897529	-0.831074844866571	-0.793366534530403	-0.977465103521497	-0.832269139164948
chr10	35957833	-0.813841225885131	-0.866025391775828	-0.98494264556293	-0.867754851214306
chr10	36010253	-0.669157746393543	-0.951446336428605	-0.935819980198896	-0.910136730861042
chr10	36069357	-0.894477205749173	-0.889957183773583	-0.903350246170767	-0.883675394510586
chr10	36069832	-0.938195838889836	-0.946695732684751	-0.968559851457622	-0.933571334661653
chr10	36145476	-0.798824116128589	-0.936388579788024	-0.973828467256228	-0.941589920623032
chr10	36150900	-0.950519374542873	-1	-1	-1
chr10	36151650	-1	-1	-1	-1
chr10	36165446	-0.821018985684075	-0.912028353677953	-0.926488139022615	-0.779374410789206
chr10	36260863	-0.86397580914476	-0.889296590415918	-0.970765441664129	-0.880243634985333
chr10	36279014	-0.876901771803005	-0.938711045890321	-0.932249601533293	-1.00324483558223
chr10	36280921	-0.917882885076352	-0.886184532968454	-0.933862931290168	-0.85079566643927
chr10	36319827	-0.854346029576526	-0.880364592396877	-0.964685143079657	-0.842768843369859
chr10	36368722	-1	-1	-0.987415064171838	-0.946184126577405
chr10	36381062	-0.811314243613231	-0.892394144569156	-0.945272153530796	-0.861778307067752
chr10	36382724	-0.894072178980082	-0.954264693422926	-0.962919276061006	-0.917100441189169
chr10	36386351	-0.937132964650514	-0.937259954167999	-0.980302224171902	-0.95251621694647
chr10	36392169	-0.865376892610318	-1	-0.997199599285625	-1.01965220973615
chr10	36394073	-0.370165869964664	-0.924115224124335	-1.00356720490592	-0.979687362035917
chr10	36403241	-0.794377607667915	-0.984525995344596	-0.98248161403762	-1.00161183659574
chr10	36450824	-1	-1	-1	-0.996927394146288
chr10	36467333	-0.906812076977718	-0.914335121363832	-0.993646448371206	-0.884629137932095
chr10	36530911	-0.913514410708337	-0.910830469979141	-0.987433724732958	-0.982230211162381
chr10	36595948	-0.837764875348313	-0.945585709234267	-0.997883515366661	-0.899708152615282
chr10	36620220	-0.839952126022641	-0.927060960757933	-0.988501816595001	-0.993593060614395
chr10	36623641	-0.831502793887293	-0.93058380524229	-0.956767518431998	-0.897817814833818
chr10	36691791	-0.957260665118966	-1	-1	-1
chr10	36722300	-0.740856923885851	-0.864163397715479	-0.985932799537642	-0.873787950563792
chr10	36805412	-0.859369254220311	-0.940020953671831	-0.998153415312793	-0.816923809743833
chr10	36827480	-0.89266699612553	-0.941261506596326	-0.963109849225758	-0.931659693171597
chr10	36906858	-0.687555687630167	-0.918522494187464	-0.926952902460738	-0.904518732070373
chr10	36936371	-0.941507063979436	-0.826039010604345	-0.970948602624229	-0.945241687203306
chr10	36951624	-0.867056105136681	-0.880379296152744	-0.995316125965022	-0.912501835523003
chr10	36994402	-0.906835004397359	-0.91023922752526	-0.981503032242335	-0.867265315995347
chr10	37014898	-0.857591057660786	-0.753003782894301	-0.956595549825886	-0.848724805902381
chr10	37017420	-0.746341401594269	-0.826310217507898	-0.971632861097669	-0.921184120122919
chr10	37034970	-0.913178913243691	-0.947271042634618	-0.977612697874514	-0.925078729437655
chr10	37039571	-0.946385644987261	-0.984854069153425	-1	-0.95692508110135
chr10	37039910	-0.930495954832774	-0.968566957905172	-1.00011504755628	-0.958139001544649
chr10	37127922	-0.863080636281485	-0.857574176700822	-0.958512200213329	-0.980404288073277
chr10	37144646	-0.846236977652758	-0.974802878223408	-0.921973326927705	-0.927749761671874
chr10	37153285	-1	-0.990059955151329	-0.988239110410802	-0.993091092401166
chr10	37155620	-0.818326505143142	-0.886322799670827	-0.982890407911377	-0.74114736365202
chr10	37168242	-0.90932472964812	-0.943960716509203	-0.996418504363839	-0.916445121107162
chr10	37174762	-0.857727387132663	-0.896404128049708	-0.947859410574663	-0.913154330475872
chr10	37217209	-0.929161193164845	-0.888887063287145	-0.973664824167155	-0.911003665422459
chr10	37243390	-0.860505190837251	-0.898827261904227	-0.984583111389633	-0.970407288830578
chr10	37265900	-0.874035054708849	-0.891225652899471	-0.983015219856422	-0.977419689549461
chr10	37291581	-0.838764909812675	-0.966853764147298	-0.979332387398236	-0.895545418867962
chr10	37341276	-0.758376427235547	-0.879018897220179	-0.964730709202968	-0.84118399944877
chr10	37434984	-0.891473718049391	-0.953752911707679	-0.977663741076871	-0.879315931565678
chr10	37437317	-0.799010617138757	-0.903447503739036	-0.928777869978831	-0.944550528059669
chr10	37450297	-1	-0.912859902783496	-0.989832020469248	-0.9887885009978
chr10	37484936	-0.960407518199623	-0.967823376095624	-0.956479314162452	-1.02471049071158
chr10	37494339	-0.954725466354144	-0.964099521529332	-0.983723170716916	-1.00775543517501
chr10	37500989	-1	-1	-1	-0.988354254554649
chr10	37595729	-0.825847878454744	-0.959453294152624	-0.99767790804743	-0.92846019271844
chr10	37613317	-0.903675331056815	-0.8763405496128	-0.995618845117123	-0.885249735007829
chr10	37619111	-0.848909860535781	-0.950721130901257	-0.960583790459111	-0.927703236390044
chr10	37696295	-0.941674199762495	-0.985395849905668	-1.00491143541552	-1.01012118897646
chr10	37723274	-0.80090273779223	-0.933524393945154	-0.923798226348677	-0.927855152670943
chr10	37725182	-0.774451540449911	-0.869310557608087	-0.966349807249644	-0.915516210097957
chr10	37766231	-0.687508192598061	-0.92582136927397	-0.979854669260238	-0.896842433218788
chr10	37797803	-0.849233625526094	-0.93938108841522	-0.956825577493648	-0.948176056423113
chr10	37819972	-0.922731005443633	-0.934398823478983	-0.962596234311756	-0.96515563236408
chr10	37831053	-1	-1	-1	-0.909633189242766
chr10	37842776	-0.783222362405481	-0.920477358031047	-0.974972673899527	-0.977711379608209
chr10	37847723	-0.952728560992779	-0.970991863359771	-0.987093815822159	-0.934371769773429
chr10	37894729	-1	-0.977969103334392	-0.997018886337136	-1.01268140291813
chr10	37895479	-1	-0.992538048119085	-1	-1.01444125285427
chr10	37909776	-0.850940183793989	-0.863411369807691	-0.973180237888716	-0.916148697600422
chr10	37947182	-0.915248415483905	-0.971417821290021	-0.956457803768267	-0.98314664280136
chr10	37971203	-0.787032179421167	-0.794134416612183	-0.855450335832122	-0.728209014392888
chr10	37985190	-1	-0.9737360576964	-0.99902582553278	-0.957758783170363
chr10	37985941	-1	-1	-0.968510941123279	-0.976901682042771
chr10	37990765	-0.843194339079534	-0.67183598398396	-0.801185760278931	-0.747241859977309
chr10	37995916	-0.71636276029948	-0.877328048026908	-0.963933455919052	-0.80932804999627
chr10	38012273	-0.862847927042635	-0.935103772518115	-1	-0.990778561332206
chr10	38013628	-0.958084681887402	-0.967703829131481	-0.990883200216662	-0.889118521713351
chr10	38017870	-0.822190189370677	-0.740297279081475	-0.911619874288972	-0.965782047220832
chr10	38019906	-0.854611226675206	-0.945313981136426	-0.953312042827286	-0.937765996981401
chr10	38057993	-1	-0.979304841204935	-0.995287442157744	-0.99725692105733
chr10	38058743	-1	-1	-1	-1.00176183970518
chr10	38063668	-0.702663436676823	-0.966547356980448	-0.948258786552075	-0.985481405150562
chr10	38067885	-0.964684841709674	-1	-1	-1
chr10	38068635	-1	-1	-1	-1
chr10	38122769	-0.753307036319332	-0.913228131000052	-0.978594093687488	-0.91431637967091
chr10	38154956	-0.465433077610746	-0.506019385472264	-0.901617541245456	-0.959979987449855
chr10	38181098	-0.872423803234518	-0.970855254486323	-0.981339578397673	-0.922434274055225
chr10	38189198	-0.970934222484783	-1	-1	-1
chr10	38189430	-1	-1	-1	-1
chr10	38189948	-1	-1	-1	-1
chr10	38215337	-0.912452054894881	-0.879371899612821	-0.970489562221881	-0.947562405375541
chr10	38231189	-0.578501351095479	-0.86057205307094	-0.924197823399724	-0.813268491525253
chr10	38245122	-0.840772914913587	-0.933026309636267	-0.959000517420663	-0.892153992593844
chr10	38246103	-0.8560155484049	-0.878584024724705	-0.98826981255493	-0.83238030063352
chr10	38249038	-0.881310720186398	-0.970594402236949	-0.962017730311075	-0.916736716764161
chr10	38274637	-0.969379076398915	-0.90376251785389	-0.948517254582834	-0.875680036491405
chr10	38287672	-1	-1	-1	-1
chr10	38287904	-1	-1	-1	-1
chr10	38288423	-1	-1	-1	-1
chr10	38292512	-0.830868201624663	-0.919751277079426	-0.555966504128315	-0.362939453102158
chr10	38314401	0.322355863039527	-0.394858665588412	-0.917254442784867	-0.66367349788517
chr10	38352920	-0.806250016398915	-0.821534467335957	-0.957466483017111	-0.80725695651052
chr10	38361642	-0.678692919952443	-0.791382206895921	-0.94990070583009	-0.772397409065485
chr10	38382977	1.24829091768788	0.956465911516009	-0.0792623021923433	-0.0859000703137187
chr10	38397705	-1	-0.985511619596064	-1	-0.996765566196375
chr10	38398461	-0.908389606217263	-0.98750388031167	-0.995367309393186	-0.996434004874661
chr10	38405957	-0.807983455848946	-0.96349695561952	-1.00402049492377	-1.00577824619029
chr10	38420515	-0.866730836597258	-0.934836538950299	-0.994327585302814	-0.94989386543269
chr10	38508626	-1	-1	-1	-1
chr10	38509373	-1	-1	-1	-1
chr10	38531531	-0.871752047884839	-0.987772609142441	-0.998840106484804	-0.966445159488709
chr10	38554102	-1	-1	-1	-1
chr10	38556805	-0.853569189085235	-0.864234906633619	-0.908880082221754	-0.751787456752532
chr10	38617626	-0.722436378706608	-0.846732103801637	-1.00349292932994	-0.820207669845503
chr10	38685273	-0.799498758284015	-0.93625953465179	-0.957950020834348	-0.90234021048667
chr10	38697373	-1	-0.966799007482899	-1.00209530916989	-1.0072848917626
chr10	38699803	-1	-0.919389780053704	-0.968944710828629	-0.909771090518776
chr10	38714772	-0.950959299322895	-1	-0.999762887286361	-1
chr10	38727811	-1	-0.958165800976076	-0.957928369208912	-0.965894509518086
chr10	38955748	-1	-0.973212964112905	-1	-0.966466045932659
chr10	38956497	-0.96408627328341	-0.96188430456407	-0.993841253360665	-0.943329197472108
chr10	38984521	-0.906276805693879	-0.984880035288887	-1.00063617302896	-0.989978195252665
chr10	38992959	-0.869745939006554	-0.928578022895511	-0.988907441635905	-0.951977013124412
chr10	39001415	-0.975504618364244	-1	-1	-1.00076344432154
chr10	39018593	-1	-1	-1	-0.999633222255943
chr10	42423086	-0.906275504985276	-1	-0.989758430459593	-0.926275205638465
chr10	42425471	-0.732995487773004	-0.919341930635591	-0.981685167165311	-0.954770800450619
chr10	42439608	-1	-1	-1	-0.99601596926242
chr10	42440358	-1	-1	-1	-1
chr10	42702686	-1	-0.970209136985533	-0.986065114414772	-0.974793540222343
chr10	42893965	-0.865669806540273	-0.943273510265748	-0.970008778230026	-0.930925860184434
chr10	42926832	-0.933124213989096	-0.968278161223672	-0.976471266785974	-0.850699934949556
chr10	42934138	-1	-1	-0.982451735278958	-1.00272295727691
chr10	42934888	-1	-1	-1	-1
chr10	42943344	-1	-1	-1	-1
chr10	42944094	-1	-1	-1	-1
chr10	43039725	-0.728394257214016	-0.924793976619247	-0.719102941831332	-0.524085616307316
chr10	43062975	-0.823958650176962	-0.892246537559412	-0.947202079470242	-0.941553124178603
chr10	43078078	-0.841151558178465	-0.812015592580877	-0.876395673955559	-0.764263997084913
chr10	43127529	-0.688334829207969	-0.794271385801437	-0.967512734819325	-0.740348546820065
chr10	43152420	-0.799848882691197	-0.811517925193772	-0.8735168485492	-0.704030904968597
chr10	43160770	-0.907917549938948	-0.890613362979585	-0.939574609793434	-0.85532503607585
chr10	43164027	-1	-1	-1	-1
chr10	43164777	-1	-1	-1	-1
chr10	43180524	-0.744471082936573	-0.88791869065505	-0.868511049989529	-0.778202586064005
chr10	43236517	-0.899358309828394	-0.966221364468536	-0.958025976673924	-0.779361500201437
chr10	43276348	-0.501471621681366	-0.710635411662284	-0.797063965086031	-0.755333339790863
chr10	43277823	1.07853300685046	0.797014846912456	-0.110124962368959	0.57012019393011
chr10	43345947	-0.733341852855544	-0.860926905985153	-0.852129558370154	-0.751509768489013
chr10	43357222	-0.709568229768706	-0.911212069449612	-0.925521471647909	-0.703012605124253
chr10	43401415	-0.93684813858101	-1	-0.969997355100902	-0.990916619598253
chr10	43412958	-0.822273528989532	-0.798227230079565	-0.888332063000301	-0.897413106593454
chr10	43421404	-0.477362176326658	-0.698241293960212	-0.885733275296789	-0.638231669340245
chr10	43430396	-0.636432215329539	-0.581155206295873	-0.900701459441641	-0.725953929852705
chr10	43527797	-0.549143080037625	-0.756935401541064	-0.902716885431853	-0.820006595998121
chr10	43582155	-0.873043281349658	-0.73546055776952	-0.854000954901155	-0.72439928032406
chr10	43587451	-0.878803983615474	-0.825454370661511	-0.934431249696641	-0.660243936515059
chr10	43588571	-0.756717729287161	-0.774429184634961	-0.867280370171525	-0.740227116578441
chr10	43598975	-0.540551733485173	-0.486963747453612	-0.696777451110316	-0.692243609403066
chr10	43628674	-0.673673247839591	-0.823163586007535	-0.920273340159158	-0.823312117345483
chr10	43662510	-0.724717088706766	-0.688189222964038	-0.94372325098088	-0.900249032773713
chr10	43735535	-0.813056313070566	-0.747966453853747	-0.926652253610276	-0.745282024491283
chr10	43751093	-0.343556402556366	-0.456228833853077	-0.728420235299904	-0.424510709582544
chr10	43778040	-0.888394990032588	-0.809534693122752	-0.862415367605426	-0.683054248771705
chr10	43782950	-0.257356756372418	0.0487338471919139	-0.0834270178805766	0.612122017288674
chr10	43836012	-0.45200163166398	-0.741560150297438	-0.805709970420073	-0.47285081883382
chr10	43886826	-0.887114184162088	-0.972059580047456	-0.952110154703935	-0.872673559955981
chr10	43892740	0.816588110027712	1.29244917429909	0.932105762755237	1.61954861706538
chr10	43892832	0.747602908407532	1.09920726569785	0.642274787600239	1.43882550196799
chr10	43994787	-0.882336703117718	-0.979944241435681	-0.979511540188673	-0.844773809502074
chr10	44006453	-0.812479437494612	-0.942928153971693	-1.00377579905829	-0.912946089427909
chr10	44054492	-0.785245821887249	-0.814534106312866	-0.914395964909152	-0.860314197126583
chr10	44054948	-0.895780642202194	-0.813776507230655	-0.943113289101331	-0.788573772871476
chr10	44066734	-0.468660392098715	-0.866588164550974	-0.922889597338927	-0.66847648485668
chr10	44215572	-0.889472738798725	-0.98815634943627	-0.982408977371345	-0.996110344928001
chr10	44218090	-1	-0.994328053954659	-0.996331717942912	-0.995874208818149
chr10	44221500	-0.720834301934048	-0.924539793614578	-0.941025696656078	-0.823342630177521
chr10	44238729	-0.697956216914642	-0.887713300716433	-0.906624666971671	-0.853881546223519
chr10	44243149	-0.834562197379309	-0.916779701547544	-0.974005449544593	-0.782878062920931
chr10	44252792	-1	-0.949997738984122	-0.989551656247953	-0.891609996570365
chr10	44256116	-0.670473323989093	-0.840978969581293	-0.814997018878268	-0.75699051873516
chr10	44296723	-0.629500580554872	-0.862086815089276	-0.914832791280594	-0.786033788136608
chr10	44300711	-0.828422758172056	-0.809517554429998	-0.947955754508733	-0.705558292386037
chr10	44340974	-0.912566681382202	-0.879719098244531	-0.955407637906335	-0.707659006236248
chr10	44342016	-0.347632009472569	-0.383091673903033	-0.963338986146497	-0.718274379754971
chr10	44365068	-0.58868175850571	-0.530352799519314	-0.764387301583317	-0.812609369637326
chr10	44394166	-0.622331693661493	-0.699420808335924	-0.956139334417524	-0.757403148035955
chr10	44417977	-0.480009234304671	-0.613946492379464	-0.688345967207809	-0.626989176700633
chr10	44471251	-0.522301885010373	-0.919128838861229	-0.825043238306648	-0.844103684821678
chr10	44500599	-0.778319907455521	-0.832112973144883	-0.81748876150028	-0.636940420740929
chr10	44511735	-0.83310507259364	-0.75262448307717	-0.806901488630215	-0.632947175151839
chr10	44515983	-0.443173728165672	-0.287521054015207	-0.91434001377535	-0.821478431031391
chr10	44530922	-0.636005807243264	-0.216616462856944	-0.946845879286693	-0.883675590635119
chr10	44589800	-0.976243697638106	-1	-1	-0.992840648028552
chr10	44590547	-0.869113892099594	-0.957052846213466	-1	-1.01350268639737
chr10	44598450	-0.617166333131015	-0.846136192315339	-0.825642106633418	-0.772444384331558
chr10	44635561	-0.95492775041819	-1	-0.990283139613227	-0.997774834544938
chr10	44693335	-0.307307580447826	-0.795095377383904	-0.859076815947007	-0.744384888291968
chr10	44732935	-0.880941687687078	-0.795508110901033	-0.944086628688409	-0.803889263902442
chr10	44738061	-0.73615335600685	-0.729931734832275	-0.861708471684552	-0.626564069137003
chr10	44761785	-0.686461650260435	-0.838260654498483	-0.911764652750748	-0.903195022663076
chr10	44767946	-1	-1	-1	-0.999381050028581
chr10	44776928	-0.698302934166371	-0.839909196388425	-0.868731853923236	-0.699158346399642
chr10	44779232	-0.895652457363671	-0.858573883846387	-0.992678295176186	-0.811919637940289
chr10	44802240	-0.648677438669107	-0.724715269260625	-0.913837032631456	-0.912047869755029
chr10	44826081	-0.897577463922774	-0.943622485226643	-0.964543266295082	-0.871223302144375
chr10	44871043	-0.809208971490917	-0.722960409355588	-0.744067296697891	-0.602274290544606
chr10	44884366	-0.592243714903376	-0.701294555575891	-0.790540749115879	-0.623955907896007
chr10	44888858	-0.512976746272876	-0.77535504216084	-0.832511077903145	-0.695121137403781
chr10	44912164	-0.516770015996147	-0.762896276142768	-0.921351610422621	-0.807697198774736
chr10	44915764	-0.675583070328406	-0.702371839954721	-0.854891141526564	-0.703055525091301
chr10	44958734	-0.62989761029174	-0.820242051176832	-0.896035271381875	-0.793890106102447
chr10	44960030	-0.728076761200983	-0.917234710151711	-0.984837158902216	-0.964121874372563
chr10	44972497	-0.734315898792294	-0.774280716668447	-0.864681637655117	-0.685839792294776
chr10	44985049	-1	-0.985007449770667	-0.99229967025012	-1.01068351727161
chr10	45018131	-0.83577096105111	-0.974426205998136	-0.937958154575767	-0.894897343464233
chr10	45065111	-0.581430006486039	-0.694253120774258	-0.897701165382127	-0.750969789745759
chr10	45089749	-0.657435446601634	-0.931681773994246	-0.942052109947541	-0.929247243678608
chr10	45093067	-1	-0.955753604065932	-0.986985406475365	-0.990383758707348
chr10	45116630	-0.787649629726667	-0.93616137405465	-0.970280953771688	-0.969436462972615
chr10	45162580	-0.973126714412862	-0.844290768249841	-0.975698993804177	-0.968987591018504
chr10	45163673	-0.820389246350413	-0.852493460122897	-0.974059469778854	-0.910879792546547
chr10	45176418	-0.545933210074458	-0.953783816913939	-0.901462531015185	-0.771190703182141
chr10	45187333	-0.963546573005592	-0.979550999431522	-0.980429586913736	-0.996920460571477
chr10	45240476	-0.89190240369406	-0.923468007139341	-0.97579472953349	-0.904867566580118
chr10	45303269	-0.452372504061692	-0.788244542644103	-0.889296492516171	-0.865236088070021
chr10	45303343	-0.413757570208555	-0.76905248079444	-0.906637103952011	-0.871812668367748
chr10	45308060	-0.7267831238311	-0.947418214489342	-0.94209232651562	-0.997409090362169
chr10	45325681	-0.78447544871481	-0.746835799325635	-0.83720385769597	-0.911853462410236
chr10	45398132	-0.569824821341178	-0.711278142431855	-0.928085018946234	-0.813273567160199
chr10	45400787	-0.749989755793618	-0.766798253799021	-0.845789843169922	-0.650473657681301
chr10	45408477	-0.422045838235629	-0.703134366097448	-0.818510615575566	-0.366925091887412
chr10	45425695	-0.754375096692487	-0.71415183309112	-0.938993502124588	-0.852180631973967
chr10	45431511	-0.889797386621448	-0.899962535622238	-0.937853521672225	-0.531395578762138
chr10	45435746	-0.86514749629137	-0.93631838958367	-0.993889259022555	-0.962454816763964
chr10	45461774	-0.837683241799505	-0.453423468699743	-0.878707691430253	-0.68374094431306
chr10	45463498	-0.533583233890153	-0.558604080571271	-0.834001373984389	-0.700606347969677
chr10	45476770	-0.163018545063159	-0.325499270111265	-0.670738722905202	-0.474714755610095
chr10	45519665	-0.856427558913073	-0.935950754254256	-0.992941848605464	-0.921061134955083
chr10	45554292	-0.860812475680075	-0.87605702003757	-0.913156660695466	-0.955144007198853
chr10	45591816	-0.893492792781488	-0.805814936765937	-0.951576810705163	-0.869690329176738
chr10	45678650	-0.80989558886989	-0.875054381491675	-0.928475472121917	-0.776520610107901
chr10	45734495	-0.774785290807752	-0.810872403030756	-0.859645564289481	-0.82535969816909
chr10	45763064	-0.903081248502868	-0.974809044736923	-0.984378967489639	-0.983604106610701
chr10	45765433	-1	-1	-1	-1
chr10	45772480	-1	-0.98932924766146	-0.973266684025665	-0.967849738394944
chr10	45787574	-0.518330366643026	-0.836142744802711	-0.909869280075225	-0.758834960880342
chr10	45806234	-0.673916716754782	-0.918837619667944	-0.976389807007311	-0.903237339194272
chr10	45838120	-0.918994793608667	-1	-0.970330556362852	-0.923293082595135
chr10	45840352	-1	-1	-0.965155392486399	-0.987483477296969
chr10	45841102	-1	-1	-1	-0.996209174943268
chr10	45853081	-0.807914868275752	-0.987805683097773	-0.974632548686815	-1.01790017882319
chr10	45860905	-1	-1	-1	-0.98672645017428
chr10	45861655	-1	-1	-1.00119237187942	-1
chr10	45876854	-0.693185060659517	-0.720950797780731	-0.89502115015146	-0.801584143813752
chr10	45888344	-0.971396988501982	-0.957445617406841	-0.972857991453696	-0.987079393935888
chr10	45889094	-0.971019940434079	-1	-1	-1.00518451500638
chr10	45894740	-0.730549103881411	-0.936647328754707	-0.912396653973742	-0.69335545313421
chr10	45909083	-1	-0.981457938400265	-1	-0.98913619896193
chr10	45975643	-0.945423749451076	-0.962444869134106	-0.931128512327967	-0.8901967040288
chr10	45981583	-0.784529654057447	-0.875695022498398	-0.944325401710349	-0.753645039957057
chr10	46023744	-0.886522302748679	-0.888624649198926	-0.875830786718863	-0.796944494550145
chr10	46028049	-0.868082519323422	-0.831595806837675	-0.955021463708988	-0.735677018488196
chr10	46035192	-0.977768116834727	-0.975639486789501	-0.956158794251135	-0.871427191413356
chr10	46036830	-0.97622044501637	-0.976139901460979	-1	-0.997927847749465
chr10	46052186	-0.954258853117375	-0.89526740894696	-0.936322664926518	-0.922234249837886
chr10	46053152	-0.43155460882429	-0.404261799283829	-0.571665924250231	0.26849577789249
chr10	46060259	-0.789300496588946	-0.836444848635357	-0.937485720016515	-0.816107168950049
chr10	46093556	-0.903987777665601	-0.975843324103674	-0.987007406436557	-0.980578372161457
chr10	46106259	-0.745747163481018	-0.785876612734982	-0.911519732956862	-0.837143089398716
chr10	46108407	-0.887032448565187	-0.911186859634091	-0.911642305393188	-0.875252721204053
chr10	46162365	-0.96877113631111	-0.945001883117267	-0.961656702205866	-0.923106605325775
chr10	46164772	-1	-0.973795696638362	-0.875510323065749	-0.951000389957037
chr10	46165521	-1	-1	-0.992764301023238	-0.940443870834934
chr10	46270957	-1	-1	-1	-0.995794585176069
chr10	46275352	-1	-0.984987767973745	-1	-0.993627990925606
chr10	46309885	-0.852812468139409	-0.913965489232781	-0.885636601508277	-0.821668064041522
chr10	46311761	-0.873545466345667	-0.967782516737168	-0.969166196745803	-0.890480779807473
chr10	46375709	-1	-1	-1	-1
chr10	46484716	-0.903627963136619	-0.905042200123822	-0.972755464638141	-0.934579069597538
chr10	46496227	-0.803268004378324	-0.846898113240799	-0.953121258964847	-0.852371110609986
chr10	46552720	-0.946414339780625	-0.980983211986057	-0.958269885706258	-0.827237401703272
chr10	46570453	-1	-1	-1	-1
chr10	46603785	-1	-0.955552554797529	-1.00243397484562	-0.983359016848883
chr10	46618056	-0.966656994525946	-0.98000132142869	-0.991550636143358	-1
chr10	46631277	-1	-1	-1	-0.998245260868967
chr10	46634380	-1	-1	-1	-1
chr10	46641532	-1	-0.984014950160248	-1	-1.00335133340281
chr10	46805905	-1	-1	-1	-1
chr10	46858032	-1	-1	-1	-1
chr10	47012949	-0.544290843535385	-0.739285504425768	-0.646114328545532	-0.510180639308652
chr10	47029031	-0.950007445650354	-0.864406921546279	-0.945263608578347	-0.925610905418087
chr10	47031143	-0.733068820558628	-0.578697332145515	-0.663755621094706	-0.216146439337207
chr10	47036230	-0.581559460358166	-0.556056653453389	-0.830661672784363	-0.541741122405584
chr10	47057000	-0.650347368834098	-0.468957125644142	-0.652257101686397	-0.216671481122809
chr10	47058513	-0.387596916080562	-0.396654621809337	-0.378106687425767	0.0912799235085071
chr10	47080129	-0.644770275851481	-0.712145289645939	-0.902421820248383	-0.378272805586314
chr10	47142139	-0.642004274668008	-0.816248924835286	-0.889532526684419	-0.693635764357913
chr10	47155788	-1	-1	-1	-1
chr10	47176202	-1	-1	-0.949502077591521	-0.935139811297879
chr10	47230554	-1	-0.983590304759977	-1	-1
chr10	47286726	-1	-1	-1	-1
chr10	47338833	-1	-1	-1	-0.997744618727362
chr10	47601072	-0.781624697362307	-0.86804567646482	-0.776456013209383	-0.726684875004246
chr10	47662585	-0.793287607913197	-0.932288585899245	-0.85567938677356	-0.821826197687682
chr10	47757668	-1	-0.986928358442924	-1	-1.00652838317418
chr10	47758197	-1	-0.985306534936437	-0.995360075304917	-0.997094555080897
chr10	47786541	-0.773193208299188	-0.919396124833203	-0.929881672014914	-0.91545626714877
chr10	47932040	-1	-1	-1	-1
chr10	47936440	-1	-0.975527888384382	-1	-0.991809650004915
chr10	48039941	-1	-0.979779552306106	-0.980230916198025	-0.912028075524445
chr10	48046807	-1	-0.959750774297554	-0.962540005522463	-0.942420192729362
chr10	48122604	-1	-1	-1	-0.984843644139439
chr10	48136623	-1	-1	-1	-1
chr10	48185431	-1	-0.946728379858343	-0.987222641294772	-0.963734551411345
chr10	48200911	-1	-1	-1	-0.983811942776131
chr10	48265993	-1	-1	-1	-1.00800223563552
chr10	48266522	-1	-1	-1	-0.981557128329978
chr10	48294869	-0.906407390145672	-0.889505079558052	-0.948057034325584	-0.897288019521769
chr10	48304077	-0.968159053203552	-0.974139988573644	-0.965444379015446	-0.966580105299251
chr10	48305262	-0.802948978485256	-0.908156351024752	-0.961530480212927	-0.844335357472503
chr10	48376193	-0.946441481940197	-0.990102340013073	-0.964734194238783	-0.884108796358109
chr10	48378945	-0.336187841114422	-0.655003302618984	-0.809303932668533	-0.681307723309067
chr10	48380609	-0.715790002383567	-0.696601589634222	-0.858196644173538	-0.666954540653278
chr10	48391902	-0.483645109397475	-0.724230341546213	-0.879645731863379	-0.557527410659144
chr10	48436231	-0.594013924306801	-0.913870207277945	-0.862733183823302	-0.85098506109051
chr10	48439735	-0.489023947931	-0.858245240710137	-0.80643483925282	-0.708882964636677
chr10	48452679	-0.918566322802062	-0.74402393696763	-0.893431572091625	-0.842004537367733
chr10	48452722	-0.917361164361084	-0.749264399971551	-0.887734695501587	-0.869525062886376
chr10	48461330	-0.86133530633324	-0.735071995152437	-0.859286605629793	-0.726571207957895
chr10	48462415	-0.780342906442487	-0.84130489120383	-0.912215070840676	-0.69796104364494
chr10	48483958	-0.639487250008351	-0.686997834978715	-0.848778794616216	-0.696882273676269
chr10	48501570	-0.653554958260244	-0.598144947184855	-0.544731712099328	-0.603909295574683
chr10	48513149	-0.783573990556062	-0.831785177878257	-0.894493522030244	-0.756313772426054
chr10	48533951	-0.801442219530812	-0.821836784572057	-0.88506371202646	-0.856895470167699
chr10	48545476	-0.669306596785314	-0.776054760527885	-0.985923176757565	-0.890103255308183
chr10	48563535	-0.777085730637243	-0.818854284920779	-0.962437208584849	-0.840605798942068
chr10	48573351	-0.655024939938211	-0.465204227126338	-0.849671170908977	-0.78331415210813
chr10	48591637	-0.821447077264055	-0.904887043596451	-0.871515721900141	-0.825065891801388
chr10	48613100	-0.737755332204477	-0.897756861861119	-0.972849231196039	-0.868905048670484
chr10	48654548	-0.792321753682357	-0.854647306307622	-0.8611130888187	-0.82555389692506
chr10	48672058	-0.887247260541697	-0.988653470586754	-1	-0.78297183436054
chr10	48683571	-0.704198208651776	-0.848946533869288	-0.946755037140244	-0.759702050582068
chr10	48739639	-0.945564274623986	-0.955701848785747	-0.992901224297088	-1.00193064997738
chr10	48757347	-1	-1	-1	-0.99529835184041
chr10	48790705	-1	-0.979658790217691	-1	-0.999812423599511
chr10	48804983	-0.936255635775166	-0.982610819586166	-1	-0.989347518974018
chr10	48818208	-1	-1	-0.978799416131434	-0.943611997561104
chr10	48821309	-1	-1	-1	-1
chr10	48828453	-0.963868972385107	-1	-0.988809791381828	-0.969247297380592
chr10	48995651	-1	-1	-1	-0.981676553962665
chr10	49047790	-1	-1	-1	-1
chr10	49202355	-1	-1	-0.936164172331959	-0.984470913365759
chr10	49256702	-1	-1	-1.00417834648477	-1
chr10	49277878	-1	-1	-1	-0.996046680884553
chr10	49311201	-1	-1	-0.991558231088799	-1
chr10	49325496	-1	-1	-1	-1
chr10	49338743	-0.970702333688724	-0.943650389523954	-0.979605815872109	-1
chr10	49341846	-1	-1	-1	-1
chr10	49348978	-1	-0.976627221687874	-1	-0.991458777395854
chr10	49418473	-0.851444524579145	-0.804852530120813	-0.884979068828739	-0.596995091036072
chr10	49443149	-0.900816602620815	-0.784103331244512	-0.842532832234566	-0.740555822519776
chr10	49445490	-0.616528035467145	-0.791355216223692	-0.877242183661991	-0.708042493830187
chr10	49466080	-0.783037833941676	-0.708958775001298	-0.895803837350767	-0.703692719036619
chr10	49472971	-0.813882505023041	-0.983105102605501	-0.972190444997944	-0.892614511879204
chr10	49482898	-0.47927269677325	-0.781456299118538	-0.848078342782118	-0.696872734790555
chr10	49491090	-0.243913678184391	-0.416761905206232	-0.927970057954216	-0.968410345221128
chr10	49496723	-0.875318094448053	-0.693658432765673	-0.932501484423124	-0.673813461671543
chr10	49545934	-0.894498266861027	-0.94658692660559	-0.965418311473781	-0.915568246376922
chr10	49623727	-0.74297681584497	-0.921059991413292	-0.959468554668383	-0.812264087006522
chr10	49687480	-0.558652690236211	-0.700766246107555	-0.769424369117064	-0.341745192749427
chr10	49702372	-0.816484423769098	-0.78600332207229	-0.672232029214738	-0.546154011803329
chr10	49715528	-0.861989325145141	-0.680086410274887	-0.846359749702795	-0.264084605444731
chr10	49749969	-0.616501115541021	-0.711496731141148	-0.814974596782454	-0.570480362175267
chr10	49753451	-0.674648883092164	-0.862923352247992	-0.776803027583753	-0.541677253282286
chr10	49772077	-0.810687905216443	-0.946557017652456	-0.901731810331685	-0.783072406320343
chr10	49793846	-0.850732518536919	-0.75829353401873	-0.884757644912447	-0.722761284283691
chr10	49804611	-0.698399955612153	-0.708017682035827	-0.889704251272255	-0.66012381592342
chr10	49807162	-0.508421216288599	-0.727922042344236	-0.75519684327969	-0.748052814496117
chr10	49807224	-0.399233879120368	-0.756078547313202	-0.819363493005509	-0.723044353421154
chr10	49893213	0.70789169930114	0.885084017839884	-0.832828046138519	-0.679045730478364
chr10	49904019	-0.588299267180489	-0.552678120409427	-0.763436571189088	-0.966338089583596
chr10	49909707	-0.625931217526493	-0.5710921037036	-0.908247295520758	-0.500238939063064
chr10	49917708	-0.826426795234507	-0.837230992178651	-0.939700516549072	-0.749665423574839
chr10	49928987	-0.799286213474031	-0.794853755758883	-0.935470231721002	-0.837783417255784
chr10	49933089	-0.843035188374456	-0.916428263550691	-0.937022208401703	-0.789465348658863
chr10	50008448	0.357698882904737	-0.0628054145627331	-0.593660764849286	-0.299294047740565
chr10	50008677	0.277176834776414	-0.24542358553747	-0.745000431036825	-0.73585333544631
chr10	50052211	-0.806640822420707	-0.791347036060776	-0.925278809153104	-0.813049366893579
chr10	50106829	-0.530915264348626	-0.758170390973689	-0.862347027496607	-0.773572687280721
chr10	50108601	-0.5460489475867	-0.718704802592822	-0.735707337930998	-0.494537555726489
chr10	50124353	-0.62507338292631	-0.898189131181759	-0.98008815017624	-0.855578632557137
chr10	50222149	-0.656009534150748	-0.613083982145252	-0.714100647073372	-0.523638537683921
chr10	50227320	-0.781079071765395	-0.81972230809063	-0.913099071267975	-0.809563246638166
chr10	50231827	-0.834501301100888	-0.895671242468363	-0.868950044052424	-0.736464088902174
chr10	50247979	-0.749227913591485	-0.8067210070499	-0.854426892821983	-0.6752103477901
chr10	50305124	-0.704349867015194	-0.721097946795281	-0.848682416431419	-0.591083823767002
chr10	50305590	-0.507605490017572	-0.708196371324942	-0.835912479935575	-0.549813452451597
chr10	50316112	-0.5324614985611	-0.641214217028794	-0.751693399533949	-0.698278657331376
chr10	50357047	-0.890318099768534	-0.888812140150839	-0.938357627839152	-0.700176966265392
chr10	50385602	0.843905288240622	1.13791000859845	-0.0864728025996746	0.516954420876598
chr10	50387273	-0.423620226977958	-0.35318602882743	-0.789571605934378	-0.442905784336022
chr10	50391896	-0.710370711862079	-0.598195475949208	-0.108586118843845	0.764679066153466
chr10	50420552	-0.96311724667772	-0.939079640105066	-0.925669633972849	-0.734855159209298
chr10	50437387	-0.5103674621419	-0.711337588375145	-0.849699562819778	-0.48452468230733
chr10	50456961	-0.971673004199318	-0.985238277422939	-0.995064572728814	-0.998151840964299
chr10	50457711	-1	-1	-1	-1
chr10	50480915	-0.439648192778036	-0.522939713874154	-0.852309643302983	-0.715559758923136
chr10	50508639	-0.339428134967882	-0.239721737788525	0.808966082175547	1.5277830820494
chr10	50514592	-0.777195865108013	-0.724223062618867	-0.926817566450142	-0.58550190997652
chr10	50517461	-0.871907954268403	-0.838028399414046	-0.882915137357803	-0.813603387591334
chr10	50521373	-0.738214431180931	-0.732094677231756	-0.920963998517474	-0.568469337355645
chr10	50528846	-0.58748301187514	-0.884770391189433	-0.87710013587584	-0.794811094252223
chr10	50542016	-0.739322542290362	-0.800283662471016	-0.92693101978111	-0.823391603412677
chr10	50554571	-1	-0.988001522917461	-0.986794078323924	-0.953715939767115
chr10	50557824	-0.698358108232418	-0.764484401909504	-0.86852655014407	-0.724410174655701
chr10	50562804	-0.824294317485405	-0.813858389851535	-0.882637208500879	-0.731811761336085
chr10	50721676	-0.924325486912059	-0.984089424377771	-0.937145789518958	-0.950740353543959
chr10	50801178	0.69712636048292	0.277471384137053	-0.101907876418629	0.495442436073672
chr10	50836623	-0.494944805607096	-0.694397849541052	-0.927255895735902	-0.731414612388625
chr10	50876250	-0.654690766007637	-0.843811758479325	-0.908098212283617	-0.483596564083512
chr10	50881620	-0.768162250991665	-0.955226187058212	-0.982987830626185	-0.941185244816936
chr10	50892326	-0.883439196920386	-0.94873177136808	-1.01210382391091	-0.823966305179379
chr10	50913295	-0.755363653990883	-0.905473324076858	-0.936791720472582	-0.824996058145227
chr10	50926398	-1	-1	-1	-1
chr10	50927147	-1	-0.977693934902765	-0.99805834793483	-0.991147353050425
chr10	50956062	-0.738349287012643	-0.797334025749708	-0.863712273284038	-0.536337786682078
chr10	50959012	-0.664938753512665	-0.590480948391632	-0.823491433186382	-0.528593742977903
chr10	50966681	-0.50989313651547	-0.7082768114587	-0.905694993846067	-0.707167134431788
chr10	50986704	-0.841588048517363	-0.871682319816947	-0.998301339556743	-0.935341602437268
chr10	50990390	-0.666780883620624	-0.885672396437561	-0.93318230213142	-0.916180262760602
chr10	51057425	-0.962467652221827	-0.985190073027174	-0.971503297849113	-0.965020589855133
chr10	51213516	-0.892744103643562	-0.958654994033775	-0.926120842744769	-0.776255078125687
chr10	51215395	-0.941342531365014	-0.949125194222143	-0.974172511497848	-0.878504860005619
chr10	51279174	-1	-1	-1	-1
chr10	51371378	0.955035629179963	1.04585957653445	0.668833356403874	1.24628229554998
chr10	51393943	-1	-1	-0.992293083371665	-0.964583213531861
chr10	51518258	-0.841883386353941	-0.830787330952549	-0.870832797133858	-0.563166684974241
chr10	51544409	-0.682862819979011	-0.606129215091534	-0.74652599010973	-0.578473550055364
chr10	51563168	-0.874007112013756	-0.767733609829924	-0.717481804321248	-0.488393668453749
chr10	51650225	-0.974679642132899	-0.987135061760145	-1	-0.995850635338263
chr10	51677797	-1	-1	-1	-1
chr10	51677924	-1	-1	-1	-1
chr10	51688868	-1	-1	-1	-1
chr10	51727265	-0.947493456704263	-1	-1	-0.997055081861792
chr10	51772135	-1	-1	-1	-0.988017318312053
chr10	51787780	-0.765847335135763	-0.843559812997915	-0.917627654265009	-0.818466506752867
chr10	51875898	-1	-1	-1	-1
chr10	51880299	-1	-0.98607466426902	-1	-1.00670731554905
chr10	51985234	-0.941168867468494	-1	-0.991245670352265	-0.913382116862188
chr10	51992098	-1	-0.910628573425691	-0.975212704062205	-0.857203722568578
chr10	52017847	-0.687933786428408	-0.850630268051677	-0.869244198719265	-0.749975554704238
chr10	52017930	-0.758181564888604	-0.824257767988197	-0.865762415010627	-0.841936458491918
chr10	52020609	0.998099459657957	0.167419928769616	-0.516453564791839	-0.239454040740549
chr10	52028054	-1	-1	-1	-1.01024884528815
chr10	52028804	-1	-1	-1	-1
chr10	52053819	-0.428816981018703	-0.579322279410211	-0.660839699841061	-0.558043443104622
chr10	52060227	-0.865835147139473	-0.986574041395249	-0.948398497442524	-0.923545678355101
chr10	52083109	-0.61159396923968	-0.753435797841005	-0.870353916975108	-0.630812940986675
chr10	52093883	-0.840228013564414	-0.905469086309932	-0.961421675592626	-0.739655248369231
chr10	52112641	-0.95048783184575	-0.932752103387263	-0.955864563566807	-0.979597157413725
chr10	52113391	-1	-1	-1	-1
chr10	52122461	0.418863797078103	-0.142858791502679	-0.933598281743533	-0.621040566221915
chr10	52122686	0.420521081728228	-0.0249053054556996	-0.853916736018154	-0.690257575112092
chr10	52154759	-0.806070475099422	-0.925948878884897	-0.932885669763004	-0.902380608258573
chr10	52229962	-0.577029529827301	-0.715715395616193	-0.937049893716128	-0.912416189934449
chr10	52244848	-1	-1	-0.987612054713109	-0.994745523874827
chr10	52267714	-0.715071280089826	-0.695323888026547	-0.830434570805203	-0.871750015990825
chr10	52357692	-0.899763774325971	-0.960272954304694	-0.987809025319797	-0.950876182456895
chr10	52373855	-0.894358810432217	-0.86805805288231	-0.77510050033596	-0.829478231159373
chr10	52427354	-0.630861501162274	-0.649888297507896	-0.795083031113544	-0.513224604514678
chr10	52458452	-0.963733096833995	-0.934660096339934	-0.925398304640099	-0.780909381234074
chr10	52521260	-0.967960907029599	-0.975263854922668	-0.995251574215566	-0.986936793116045
chr10	52557224	-0.815925284601722	-0.934855862723025	-0.893436821563036	-0.692676533889017
chr10	52560988	-0.439379851484118	-0.892029708489124	-0.826469313429879	-0.851229660747967
chr10	52594304	-0.825931366865681	-0.890574941574827	-0.90121795910419	-0.814722061453679
chr10	52605634	-0.973162111178227	-0.935756468098762	-1	-0.991896699283042
chr10	52615034	-0.946655036401919	-0.965173898343953	-0.914235575040935	-0.767467001961561
chr10	52669893	-0.771562664119004	-0.878224077680262	-0.907533145294045	-0.918190840981069
chr10	52674975	-0.603538728639106	-0.828467746864348	-0.956154427123303	-0.95292954599082
chr10	52676054	-0.916389137266508	-0.935499126221966	-0.926779785349158	-0.955204425371556
chr10	52752535	-0.750404481846545	-0.714281978455581	-0.865615718889821	-0.792440640190483
chr10	52757578	-0.795203027662352	-0.938571311102786	-0.88803463100825	-0.836309634832224
chr10	52778513	-0.907382233265537	-0.986518935837228	-0.955926579269493	-0.893694244578739
chr10	52802691	-0.798686551138879	-0.881878375629114	-0.9507211881042	-0.801754677452327
chr10	52850394	-0.764172984924059	-0.872894117811436	-0.895424042396789	-0.764688136819317
chr10	52860470	-0.720690269045883	-0.968119316656814	-0.925444106346784	-0.861344992731257
chr10	52863452	-0.750355534611446	-0.824782126642609	-0.946885153726038	-0.811999731829825
chr10	52946794	-0.746816505240501	-0.902103649311885	-0.949891273854349	-0.955274394015378
chr10	52970518	-1	-1	-1	-0.994487147446954
chr10	52971268	-1	-0.9872847668802	-1	-1
chr10	53010563	-0.594765029939226	-0.920390827525843	-0.97899735240592	-0.849822337436602
chr10	53026138	-0.640564676688177	-0.876842364036816	-0.937040296453963	-0.904894626800246
chr10	53032755	-0.693398446564656	-0.955693630093286	-0.950720988168915	-0.972640864550013
chr10	53074437	-0.823187372511763	-0.912780438020875	-0.980348886313493	-0.951662726933648
chr10	53079637	-0.941555362071162	-0.967074140527278	-0.955418406077036	-0.843369877461847
chr10	53088194	-0.944635529423147	-0.965625422996577	-0.980002764182262	-0.949141793590232
chr10	53098244	-0.824104775357141	-0.950354466598129	-0.872394424855836	-0.881690894211164
chr10	53143352	-0.755356138731728	-0.922717325301073	-0.963616545445403	-0.851759956996523
chr10	53160234	-0.781920738988119	-0.896964538423128	-0.989541805540661	-0.908505996906551
chr10	53161142	-0.837997597583481	-0.941341966323497	-0.958045206526563	-0.874151050729459
chr10	53161523	-0.892768992815566	-0.944351947865228	-0.968413459182962	-0.898229486344265
chr10	53167802	-0.901301759522204	-0.986061803739774	-1.00253969857795	-0.902073050696212
chr10	53259639	-0.826438432485913	-0.974947604628285	-0.949249518296091	-0.946242740715824
chr10	53295203	-0.939505824375251	-0.955125307831502	-0.944246208935621	-0.915695953461385
chr10	53331325	-0.770733966291697	-0.937358147972387	-0.958391089367368	-0.898368052924461
chr10	53358708	-0.774828478392063	-0.899931113857488	-0.897152872937169	-0.952463979357088
chr10	53398488	-0.81512986675006	-0.933825886874277	-0.969897253487661	-0.88164152404476
chr10	53417857	-0.848913271195677	-0.923868138714761	-0.922845912356974	-0.888985881348939
chr10	53441619	-0.93311449820182	-0.967907633064394	-0.961124618105462	-0.892574046983538
chr10	53510412	-0.792903426760037	-0.930556674365039	-0.947778821149464	-0.990052127627878
chr10	53525338	-0.778698729564757	-0.953475249789595	-0.927625967915194	-0.977836390653242
chr10	53586206	-0.912080551421921	-0.92870426932992	-0.929968466034165	-0.81793494441615
chr10	53696717	-0.897347869543806	-0.883646764393912	-0.971151673451905	-0.922245372615924
chr10	53707618	-0.83766128722517	-0.886278338167944	-0.902101333178118	-0.790172813792752
chr10	53861893	-0.858186259096901	-0.936747334020127	-0.953969096448323	-0.911992076539341
chr10	53875758	-0.834928161933223	-0.91062879552759	-0.924420724554846	-0.811750999314752
chr10	53895523	-0.865331636891732	-0.925957609652371	-0.987593718912241	-0.942165361204083
chr10	53895920	-0.94568587501218	-0.920434198244523	-0.939301567199598	-0.910152122312334
chr10	53903469	-0.974252066958255	-0.803482012068544	-0.94728950161391	-0.871172738616163
chr10	53930795	-0.931904884093764	-0.888523777353216	-0.935114412722657	-0.898867976327981
chr10	53949192	-0.773835221168356	-0.830832229030696	-0.958012576333259	-0.891119124451676
chr10	53996370	-1	-1	-1	-1
chr10	53997121	-1	-1	-1	-1
chr10	54045419	-0.92632471432774	-0.925267127146704	-0.928973870452603	-0.964559026912468
chr10	54052713	-1	-1	-1	-0.998060462754603
chr10	54278308	-0.891440797854081	-0.969335943230711	-1.01203556585441	-0.922160122864114
chr10	54289549	-0.967491009460439	-0.989584166801221	-0.958426511662178	-1.00444855839703
chr10	54290308	-0.889544741220791	-1	-0.957093121444957	-0.962305256863384
chr10	54312805	-0.916549349726856	-0.984611716796521	-0.955997778787065	-0.966164240754404
chr10	54339031	-0.851541215144588	-0.894287913912481	-0.959418189668765	-0.878847913520527
chr10	54356097	-0.963586923889289	-0.962132852320445	-0.963703367252219	-0.987083702416558
chr10	54392716	-0.619999778391473	-0.892706334966325	-0.997106892829095	-0.899649652129099
chr10	54393172	-0.85739475575408	-0.912961965058726	-0.976987584105904	-0.922464246287983
chr10	54405888	-0.825095591347784	-0.943585709814233	-0.951814435821251	-0.844568442211391
chr10	54437999	-0.696661130932414	-0.930661198343718	-0.966445216201159	-0.736129380834891
chr10	54439093	-0.711778431926067	-0.902578832226064	-0.969394215337323	-0.921526590544776
chr10	54574467	-0.70438268113237	-0.610090344378258	-0.935747685287801	-0.912246836179978
chr10	54588865	-0.837593410510614	-0.968075474156378	-0.895818133165171	-0.964010838837528
chr10	54664639	-0.789089123966896	-0.811891463561709	-0.93730471428717	-0.864540392617573
chr10	54678686	-0.899054323542973	-0.868995743923735	-0.957309528724671	-0.908691151142268
chr10	54708052	-0.4101581763426	-0.887885435537806	-0.900820263869483	-0.917089918546902
chr10	54834535	-0.730430306315902	-0.957673314455388	-0.925742988245436	-0.957005708328641
chr10	54847798	-0.826805074205736	-0.905494016987487	-0.942054068080529	-0.975470974767666
chr10	54874482	-0.977768116834727	-1	-0.995250206496395	-0.978915361928656
chr10	54883303	-0.853797328199932	-0.838318587482293	-0.958373958700556	-0.87484457484351
chr10	54936931	-0.853922752870676	-0.909817088307252	-0.943433798564438	-0.915954262187236
chr10	54957580	-0.885918015770652	-0.981243874674694	-0.950607418137703	-0.911341080311461
chr10	55012040	-0.871707057746886	-0.957139609183909	-0.953962903014556	-0.935895375170417
chr10	55016323	-0.609154209486576	-0.952852600984284	-0.981548231403692	-0.937133826218342
chr10	55035860	-0.859468616194981	-0.973636935713167	-0.986641010260398	-0.963002501125786
chr10	55060178	-0.841198178781849	-0.977423011556263	-0.970797489488314	-0.945754163429137
chr10	55101620	-1	-1	-1	-0.981083463999533
chr10	55133298	-1	-0.986518935837228	-0.989892848654586	-0.999080878738033
chr10	55134048	-1	-1	-0.966978983454083	-0.967815383699631
chr10	55201210	-0.649663101615916	-0.832583148828513	-0.94860421566142	-0.916003504376455
chr10	55270469	-0.95892588146352	-0.938016972761308	-0.965847929321619	-0.921405530551943
chr10	55328619	-0.941049452552915	-0.909857709037552	-0.906836433447608	-0.937343145152989
chr10	55337076	-0.928084787601448	-0.966909897723395	-0.995010628919994	-0.963913168154579
chr10	55395063	-0.872131049201157	-0.888423547959003	-0.945151749267569	-0.946414427557965
chr10	55456398	-0.937871629019378	-1	-0.942508164154878	-0.975012099585155
chr10	55535469	-0.892001666160833	-0.94267548271613	-0.960094688254495	-0.886551136723614
chr10	55550738	-0.964836320167586	-0.978469577923927	-0.960042854947576	-0.909633822092187
chr10	55591960	-0.9185085488341	-0.920265612988449	-0.901198901979543	-0.929505842041578
chr10	55595788	-0.649293496418919	-0.800459533890605	-0.924443007190056	-0.85678073118399
chr10	55595880	-0.651229506400918	-0.740588147468795	-0.906886355627126	-0.876814415178636
chr10	55656387	-0.914794094442947	-0.973110706741885	-0.973704207003138	-0.827308164443783
chr10	55671497	-0.970750741744269	-0.982449027607748	-0.972804684363454	-0.868115719017474
chr10	55672246	-0.943900311917831	-1	-0.988757344729764	-1.00496925691549
chr10	55786742	-1	-1	-1.00248810099992	-1
chr10	55824083	-0.6905109417387	-0.747794980112118	-0.870564863582899	-0.880762333782402
chr10	55825940	-0.903956085936624	-0.927998515281819	-0.911969476323951	-0.96712023444246
chr10	55867244	-0.901810123805105	-0.950920073002991	-0.983110226035796	-0.883359836209192
chr10	55955615	-0.886526974130548	-0.960442996587713	-0.977686685432878	-0.960759040374663
chr10	55994233	-1	-0.97458631263297	-0.973058679968651	-0.92752789674582
chr10	56026503	-0.927092349570847	-0.918746118098574	-0.988994575264346	-1.04715783010624
chr10	56027226	-0.915888108126987	-0.962270504988143	-0.986324952872725	-0.941659783437874
chr10	56051524	-1	-1	-0.980908830796141	-0.989073357602104
chr10	56065660	-0.706242736278221	-0.917732659089253	-0.917468877409059	-0.85886196774338
chr10	56116963	-1	-1	-1	-0.970278666633761
chr10	56135059	-0.880363647312265	-0.94079351588817	-0.979162264824672	-0.934590997572221
chr10	56189168	-0.95559082692859	-0.973275083085282	-0.977302703568011	-0.979215978197347
chr10	56248516	-0.908825253336828	-0.989459886890625	-0.97215099688359	-1.03086066911739
chr10	56278264	-1	-1	-1	-1
chr10	56279014	-1	-1	-1	-0.981861015043242
chr10	56291701	-0.902873869933739	-0.979400341867879	-0.998809636570522	-1.01045617715682
chr10	56302423	-0.909142294009748	-0.902489053192669	-0.952788834791787	-0.916433550115813
chr10	56305749	-0.914011287686989	-0.956819677270342	-1.00623516838014	-0.846927982705756
chr10	56357687	-1	-0.959180642715496	-0.990027478917385	-0.968586312820108
chr10	56359670	-0.854824746209338	-0.915474612161954	-0.964071886172481	-0.878837662883104
chr10	56401980	-0.855827604615321	-0.936479437509304	-0.967902616975469	-0.915904944389183
chr10	56416042	-0.881883616832256	-0.887702715919683	-0.93862080562616	-0.775683912756816
chr10	56420849	-0.897031741063677	-0.985363996991009	-0.964384111706286	-0.990817886437202
chr10	56463045	-0.947422258813376	-0.966879266588987	-0.922094847731147	-0.938353021368712
chr10	56490402	-0.935380654329748	-0.942833804960289	-0.977455343542707	-0.965067719599168
chr10	56492415	-0.867397317244566	-0.960809780187459	-0.930078385292265	-0.925564818589116
chr10	56504629	-0.906264320090636	-0.928256589331313	-0.962947506055714	-0.942357742366061
chr10	56544772	-0.935019336361593	-0.903284101368584	-0.982934317462965	-0.909445549846568
chr10	56640866	-0.804498462956722	-0.83964238223684	-0.944707658591787	-0.907546139293915
chr10	56666714	-0.707468053036535	-0.858959357464381	-0.96383789464982	-0.889978213809625
chr10	56683907	-0.688038347397695	-0.874480147143729	-0.983156118750297	-0.931516352150181
chr10	56718883	-0.930712274334348	-0.977062753456338	-0.990693714500815	-0.907217152413186
chr10	56771744	-0.880660014572955	-0.924590783242923	-0.985893497407202	-0.944870000882552
chr10	56793170	-0.680073951666076	-0.821546612155691	-0.957234458834322	-0.784374144638198
chr10	56832301	-1	-1	-1	-1
chr10	56833051	-1	-1	-1	-0.982793606215507
chr10	56880169	-0.649069890269261	-0.870510008959826	-0.939917284144269	-0.885095392936004
chr10	56915310	-0.964691059268427	-0.906550413851164	-0.960341490986428	-0.97694328944506
chr10	56984142	-0.635856812967579	-0.841232373273375	-0.99284540891577	-0.897365043107019
chr10	56996232	-1	-0.966402327990465	-0.955206306157733	-0.907541044960035
chr10	57011790	-0.788170070849514	-0.977964155019358	-0.979568928409355	-0.896154609779866
chr10	57071108	-0.840211504955536	-0.886730996203733	-0.890097443247036	-0.948505841252347
chr10	57073692	-0.860172275106075	-0.887115376218799	-0.944963303487646	-0.86586182445875
chr10	57204239	-0.912828168648579	-0.985095088812096	-1.00170498696625	-0.950425713921829
chr10	57227577	-0.952431713062602	-0.915709899407478	-0.985373435999258	-1.00638106602277
chr10	57308578	-0.8959451765393	-0.974867525688482	-0.948067804296696	-0.839787300086137
chr10	57364949	-0.972251340518557	-1	-0.986901460924834	-1
chr10	57403568	-0.958244283174549	-0.938891042571553	-0.98400180389573	-0.847768100338923
chr10	57485876	-0.91810213486278	-0.972902113266885	-0.992234239252108	-0.893918771326421
chr10	57530408	-0.933520572524504	-0.974831168710867	-0.904753755813203	-0.937744808300525
chr10	57533592	-0.977219365105182	-0.990393679586744	-0.989491748605021	-0.950111212982568
chr10	57535364	-1	-1	-1	-0.999742042958977
chr10	57536579	-0.913881322212121	-0.917743454840742	-0.980014972596954	-0.963947971969703
chr10	57547739	-0.874335477266506	-0.954157362056862	-0.985767957171586	-0.947679291282941
chr10	57590332	-0.954437010252354	-0.972370071589846	-0.988384117172296	-0.911872553890143
chr10	57599478	-0.946607707121404	-1	-0.978951394350127	-0.983379462733462
chr10	57604413	-0.974028866225997	-0.962493610240211	-0.978287235403631	-0.967768858052628
chr10	57662706	-1	-1	-1	-1.00304417765741
chr10	57663476	-1	-1	-1	-1
chr10	57699849	-0.913134475966579	-0.82329442306305	-0.982723290888001	-0.883850632232192
chr10	57702639	-0.818183168892863	-0.839532408029788	-0.982075553201221	-0.920999879341558
chr10	57706926	-0.94089442273815	-0.886109256624216	-0.977162406888833	-0.960249311776524
chr10	57724904	-0.768118957594789	-0.920889629785242	-0.944786208213365	-0.839953616934761
chr10	57803292	-1	-0.984968768716236	-0.967656159023751	-0.915417634642473
chr10	57840486	-0.88516940702444	-0.947344974090468	-0.996021236184128	-0.97851357944068
chr10	57843423	-0.931443748361306	-0.938263275707694	-0.97886192982411	-0.949970760080301
chr10	57850170	-0.946799540040428	-0.983561375881295	-0.969388515887097	-0.821760220503214
chr10	57895759	-0.767551091686798	-0.849682747215191	-0.961437001486955	-0.909655478049075
chr10	57923777	-0.805270476587662	-0.981221511840578	-0.95847365219813	-0.97662644034385
chr10	57949302	-1	-1	-1	-0.985386184767494
chr10	57950053	-1	-1	-1	-1
chr10	57964702	-0.833159498764039	-0.978643123934173	-0.955171134052331	-0.975098803194462
chr10	58074150	-0.839074282120034	-0.911133646251183	-0.9918654985305	-0.942072485334532
chr10	58113335	-0.829490589281827	-0.888519753677879	-0.925525295577797	-0.884191328649926
chr10	58233547	-0.964825029120715	-0.923031258390479	-0.969653399780405	-0.790985799885333
chr10	58265130	-0.81575909007174	-0.907585409827434	-0.945490627914701	-0.95357913510893
chr10	58288334	-1	-1	-0.994360374090106	-0.995636322317893
chr10	58306178	-0.647760897026748	-0.943000382125741	-0.977676191876635	-0.903071639293475
chr10	58321740	-0.574644783973951	-0.833123951865076	-0.87319019831333	-0.935768146168644
chr10	58333071	-1	-0.930374212372427	-0.964313176621969	-0.936401105310982
chr10	58368732	-0.929648727379533	-0.99320113695071	-0.974062333113611	-0.941486817618225
chr10	58403231	-0.95855648546015	-0.990111486072323	-0.999079238629899	-1.00537039092742
chr10	58428749	-0.953046520950912	-0.926399502069211	-0.942129290563294	-0.909053544445689
chr10	58437518	-0.875171176792506	-0.936228968308758	-0.977810695134767	-0.968792397542834
chr10	58447001	-1	-1	-0.995183706836672	-1
chr10	58447754	-0.974080195469232	-0.986497202795253	-0.997742383997959	-1.00117271085017
chr10	58470004	-1	-1	-1	-0.99523822181239
chr10	58541290	-0.962381594000344	-0.954049660745375	-0.997524366891517	-0.882975841148554
chr10	58563347	-0.880596770747965	-0.920649086372225	-0.974875959385591	-0.902629676037475
chr10	58582303	-0.674780547045063	-0.883457296800166	-0.863198144329226	-0.829161511430633
chr10	58630551	-0.970011683103031	-1	-1.00490265921683	-1.00461999899301
chr10	58640646	-0.928979266081166	-0.890640033560714	-0.958013501245108	-0.875355640848132
chr10	58642897	-0.899206088987025	-0.964146528956055	-0.972893109210707	-0.918281692819798
chr10	58769244	-0.971012649279626	-0.794071118371428	-0.965665103307758	-0.882683611200664
chr10	58876789	-0.843223098590373	-0.968200928240473	-0.942664596165041	-0.888434800761632
chr10	58945772	-0.773017252878478	-0.918253794139349	-0.966101433158646	-1.01217780162223
chr10	59070844	-0.803314431131909	-0.971692275862463	-0.940695450743701	-0.872764398088453
chr10	59090984	-0.785370080000175	-0.873302352330262	-0.94657886269225	-0.870881593283935
chr10	59186814	-0.819619556458402	-0.874261840061336	-0.94149982207235	-0.770679056659954
chr10	59238441	-0.939574373387682	-0.906575577577114	-0.987153921878821	-0.936827433389213
chr10	59240931	-0.805193645502685	-0.836491815289356	-0.95301406662079	-0.900058568083908
chr10	59284100	-0.82847512028863	-0.913837825418512	-0.978336367631458	-0.946664320848371
chr10	59315632	-0.879060957057839	-0.916870850600955	-0.965258172600767	-0.914133934450254
chr10	59318258	-0.949119167274281	-0.974328338465838	-1.0164260945225	-0.964285225213387
chr10	59360274	-0.868846041140888	-0.941708439361707	-0.984886115575935	-0.928809793060284
chr10	59368317	-0.919012934526272	-0.941739330188234	-0.864142908677387	-0.939279520585731
chr10	59391813	-0.924027204791909	-0.904996221395889	-0.967207591785088	-0.862320512842868
chr10	59479284	-0.940126364727401	-1	-0.990938211630434	-0.992746358762867
chr10	59531082	-1	-0.99306399710541	-0.989812117305146	-0.929287826674366
chr10	59542034	-0.906602493199633	-0.991789723676428	-0.986886179396294	-0.935813383809787
chr10	59542784	-0.974030368488522	-1	-1.00851635722103	-0.994031265847378
chr10	59557217	-0.924935437436787	-0.932753380555801	-0.985580108375385	-0.91992621978896
chr10	59595709	-0.894748017785046	-0.914663678988118	-0.977886759665609	-0.939052200503981
chr10	59598403	-0.947466993677892	-0.92700455212475	-0.993200779597433	-0.982948630021836
chr10	59698100	-0.845455241972653	-0.860198896930081	-0.920975667085331	-0.760835073128744
chr10	59705768	-0.819634057123111	-0.97682885099555	-0.962274958498883	-0.923732639622279
chr10	59732778	-0.642824396128449	-0.859188786683245	-0.928681768984762	-0.800139715212468
chr10	59735734	-0.906364914978336	-0.972257879349668	-0.976618334966259	-0.919482604974769
chr10	59747177	-0.770449592729087	-0.775290619441461	-0.914105466334947	-0.939025783187888
chr10	59807523	-0.853729261182118	-0.918410585673496	-0.880208718772488	-0.799311930977508
chr10	59829689	-0.566517706572899	-0.851589335786895	-0.907121735417857	-0.571899518387529
chr10	59904770	-0.958450850161519	-0.959441169403196	-0.995591799822175	-0.937120925782861
chr10	59928543	-0.741952148034615	-0.940215727958312	-0.944692278598643	-0.714946399696634
chr10	59947445	-0.758092750146121	-0.890300029421989	-0.87621183007422	-0.715573582257204
chr10	60005607	-0.915640906032709	-0.982624499464387	-0.972835639998433	-0.981685677886134
chr10	60010636	-0.89271859475815	-0.910997909427141	-0.967393597183175	-0.911322107895002
chr10	60024682	-0.693516307199674	-0.788941318714221	-0.697152391113245	-0.0872304956210604
chr10	60035470	-0.944782905271101	-0.879609370931459	-0.907818381851593	-0.75950885545354
chr10	60035811	-0.894614246687004	-0.900360091008895	-0.77329382298034	-0.698801449129409
chr10	60147179	-1	-0.884097933969504	-0.916230228007127	-0.982408327298681
chr10	60175392	-0.904433874663541	-0.974820477919353	-0.904472829535653	-0.831129412250043
chr10	60234418	-0.755451051181972	-0.96337692913691	-0.978149127570508	-0.977071560606561
chr10	60245690	-0.812753800824194	-0.91059731769409	-0.981276056462286	-0.82262151139733
chr10	60276643	-0.806801479428176	-0.941413149395575	-0.948778661198322	-0.85910190763043
chr10	60282757	-0.94633299859879	-0.98702527552287	-0.993857076852755	-0.976915859989209
chr10	60283506	-1	-0.984336458811683	-1	-1.00686532648968
chr10	60297433	-0.939803084356174	-0.962585546754938	-0.999554788358175	-0.941500181009925
chr10	60338714	-0.840254419942797	-0.879352079235846	-0.932687512922497	-0.8413007624011
chr10	60355913	-1	-0.945546321844208	-0.989652386094057	-0.950142766794772
chr10	60391807	-0.956580164055835	-0.899016006364511	-0.97673151404768	-0.836943015187073
chr10	60406752	-0.688793150285456	-0.932294494881033	-1.0001857622772	-0.962729456847134
chr10	60415902	-1	-1	-1	-0.985060575262988
chr10	60439239	-1	-1	-0.985050000525146	-0.997937895646211
chr10	60534148	-0.941095702820005	-0.843077158602396	-0.947542844835549	-0.87218738622327
chr10	60586763	-0.614848001972037	-0.86130336922298	-0.976177472321866	-0.966970190869533
chr10	60606705	-0.641219092323946	-0.90659640887734	-0.945284528271258	-0.735447108279596
chr10	60632217	-0.923924258572251	-0.8817609232496	-0.977021806397191	-0.864993586846535
chr10	60643414	-0.785274023882123	-0.951498913276416	-0.982604813374592	-0.848325358471696
chr10	60648297	-0.784820479254177	-0.742663786339363	-0.956176881631389	-0.754684452626873
chr10	60788239	-0.908251339808213	-0.91851246816076	-0.95064704097178	-0.828489010575755
chr10	60796126	-0.719413157734576	-0.889516433623799	-0.966469643203126	-0.875560566313527
chr10	60861579	-0.894771855963867	-0.913787020706688	-0.964356638543732	-0.914007868455127
chr10	60941571	0.0172557995762682	-0.537388638821119	-0.891298404661542	-0.82657755935567
chr10	61018922	-0.803781556428627	-0.863672475884585	-0.906974273273547	-0.934454007290884
chr10	61036747	-0.836884761852754	-0.941298469402388	-0.967221598941235	-0.836047397787562
chr10	61091656	-0.690822331655617	-0.840560646362136	-0.881755616214935	-0.835955236292427
chr10	61120796	-0.901076349884015	-0.76293807701977	-0.940964900119632	-0.855481308278698
chr10	61177556	-0.856904980831177	-0.978965247468128	-0.994847211573817	-1.01283964968171
chr10	61191975	-0.767928405885889	-0.820095045016391	-0.973746789314732	-0.939997046334315
chr10	61198874	-0.862470918846322	-0.873851455028732	-0.911188957966393	-0.849280841515563
chr10	61242766	-0.622678125733582	-0.95213045255952	-0.979088529867757	-0.832088127293374
chr10	61283756	-0.865556546152087	-0.88945032113303	-0.974806166650946	-0.855549083906397
chr10	61292151	-1	-0.984131582626635	-0.973713753666155	-1
chr10	61299827	-1	-0.986295265057131	-0.996169481059035	-0.988899036770041
chr10	61324739	-0.854914852148699	-0.830001716426629	-0.949341878103029	-0.878095782620611
chr10	61407246	-0.757403322691714	-0.809106189273823	-0.871094284277239	-0.779567405878443
chr10	61420202	-0.957242810352253	-0.962996795063247	-0.990829477793702	-0.983487902696906
chr10	61462778	-0.877593322800699	-0.881744391763245	-0.935642502019251	-0.865799011162132
chr10	61497358	-0.835466127126905	-0.975437970212457	-0.949013369432719	-0.85194604431579
[truncated: 97,340 more rows]
