# Supplementary material for: Differential chromatin profiles partially determine transcription factor binding
Source: PLoS One. 2017 Jul 13;12(7):e0179411. doi: 10.1371/journal.pone.0179411 (PMC5509100; doi:10.1371/journal.pone.0179411)
Supplement: S1 Dataset — (ZIP) [file pone.0179411.s002.zip › data.tables/ELK1_ChIP.csv]

chr	coord	edgeR.logFC	edgeR.logCPM	edgeR.PValue	GEM.GM.QValue	GEM.K.QValue
chr10	100206665	-0.572	6.7	0.535	15.1	4.38
chr10	100248993	-0.412	5.86	0.68	13.17	0.78
chr10	101989392	-0.303	8	0.73	56.16	14.77
chr10	102027445	-0.964	6.42	0.298	8.66	1.14
chr10	102046454	0.0254	6.48	1	12.47	5.03
chr10	102295654	-1.59	8.17	0.0718	86.73	8
chr10	102747258	-0.714	7.4	0.419	32.16	7.68
chr10	102827775	-0.537	6.27	0.581	12.47	0.84
chr10	102973588	0.176	6.31	0.87	7.6	6.26
chr10	103113670	-0.876	7.02	0.331	22.03	2.61
chr10	103124627	1.2	7.12	0.174	6.53	4.47
chr10	103348025	-0.0508	6.52	1	9.15	3.15
chr10	1034324	0.144	7.14	0.867	10.22	11.88
chr10	103543186	-0.161	7.12	0.864	45.46	8.14
chr10	103578312	-0.329	6.87	0.732	9.09	2.67
chr10	103816024	-1.31	6.38	0.17	9.17	1.15
chr10	103892731	-0.23	6.81	0.814	10.92	2.67
chr10	103912076	-0.538	6.85	0.543	6.17	2.77
chr10	104153840	-0.199	6.72	0.842	15.61	5.69
chr10	104180923	-0.293	6.89	0.77	12.57	4.02
chr10	104192497	-0.14	6.3	0.92	5.44	3.78
chr10	104402025	-0.173	6.74	0.862	22.16	6.46
chr10	104503606	-1.25	7.06	0.169	41.11	3.19
chr10	104614025	-0.584	6.99	0.509	27.87	2.75
chr10	105127655	-0.474	6.55	0.604	11.84	0.4
chr10	105156345	-0.729	7.72	0.407	54.25	7.45
chr10	105227363	-2.41	5.62	0.0248	14.28	0.02
chr10	105677938	0.0285	6.3	1	10.09	3.27
chr10	105881537	0.461	6.48	0.622	9.88	3.07
chr10	106098372	-1.49	8.07	0.0906	96.13	7.77
chr10	1095356	-0.436	7.42	0.627	51.45	4.74
chr10	1102706	0.12	7.78	0.894	50.1	20.11
chr10	11185386	-1.24	6.25	0.191	30.67	0.19
chr10	111985645	-0.262	6.1	0.787	15.78	1.48
chr10	112201723	0.12	6.82	0.908	21.15	4.85
chr10	11220934	-0.386	6.29	0.708	7.88	0.88
chr10	112257601	-0.354	8.85	0.679	135.12	36.72
chr10	112602990	-3.23	6	0.00392	8.72	-0.01
chr10	112678691	-0.958	8.09	0.269	93.22	9.32
chr10	112679029	-0.935	6.92	0.307	22.7	1.62
chr10	113943550	-0.399	6.55	0.669	11.45	4.16
chr10	114206727	-1.21	6.81	0.192	23.35	3.54
chr10	114206940	-0.334	7.02	0.711	21.74	6.27
chr10	116697958	0.567	6.24	0.542	1.32	2.77
chr10	118934536	-0.146	5.91	0.897	6.65	1.53
chr10	11936767	5.3	7.34	1.27e-06	0.12	28.87
chr10	11948867	-1.53	5.55	0.14	12.66	0
chr10	120101846	-0.254	6.37	0.822	8.24	4.69
chr10	12085037	-0.094	6.12	0.97	6.43	1.13
chr10	12085216	-0.355	7.02	0.711	26.63	4.14
chr10	12110775	0.324	7	0.728	19.11	5.69
chr10	121166997	-1.69	4.79	0.143	5.74	0
chr10	121447669	-1.36	6.77	0.139	37.62	2.16
chr10	121652196	-0.673	7.46	0.447	45.1	4.64
chr10	12238151	-0.113	7.93	0.896	62.51	10.69
chr10	122610840	-0.554	7.18	0.536	26.36	4.66
chr10	122702523	0.00209	5.07	1	2.85	0.8
chr10	123734752	0.115	5.94	0.933	6.08	4.19
chr10	12408136	-3.57	6.29	0.00131	13.95	0
chr10	124713774	-0.485	7.61	0.582	28.79	15.06
chr10	124895480	1.09	8.34	0.204	65.9	43.85
chr10	124913704	0.00209	6.85	1	13.86	2.96
chr10	12527346	-0.8	6.55	0.383	22.67	1.49
chr10	125754303	0.85	5.39	0.403	1.45	2.34
chr10	125974584	-2.12	6.52	0.0297	21.72	0.14
chr10	126077990	0.169	6.18	0.886	1.25	4.92
chr10	126480467	0.209	6.38	0.851	10.09	3.8
chr10	126490328	-1.15	6.79	0.204	18	4
chr10	127408279	-0.282	7.52	0.759	46.81	9
chr10	127409916	-2.47	6.27	0.0133	12.01	0.08
chr10	127512050	-0.0955	6.59	0.934	7.03	3.04
chr10	127584280	0.297	5.9	0.797	4.85	0.9
chr10	131909130	-2	6.54	0.0388	34.55	0.21
chr10	131909543	-0.406	6.64	0.649	13.04	4.29
chr10	131926233	0.84	5.8	0.391	0.16	3
chr10	131934656	-0.963	7.65	0.273	58.43	10.34
chr10	13203379	0.545	6.58	0.552	5.13	3.73
chr10	134177963	0.172	6.08	0.879	13.17	0.84
chr10	134266801	-0.858	6.14	0.352	9.93	2.4
chr10	134350872	-0.625	6.38	0.497	18.15	2.62
chr10	134385629	-1.09	6.06	0.277	7.52	1.54
chr10	135088514	-2.03	6.08	0.0436	8.2	0.16
chr10	135122409	0.249	6.62	0.791	10.94	5.19
chr10	135130195	-0.819	5.05	0.472	6.44	0.19
chr10	135171290	-1.4	5.74	0.161	14.99	0.14
chr10	135207677	-0.0583	7.5	0.965	24.73	15.68
chr10	13628916	-0.602	7.9	0.488	42.47	11.02
chr10	13829127	-1.09	6.23	0.25	17.65	1.15
chr10	14227682	2.4	8.21	0.00744	1.97	29.88
chr10	14227918	7.11	8.34	1.31e-09	0	42.94
chr10	14417198	-0.94	5.42	0.369	4.62	0.25
chr10	14880314	0.0271	6.6	1	14.26	4.09
chr10	14996130	-0.291	7.31	0.749	44.93	5.5
chr10	15001942	-0.404	7.12	0.657	18.22	6.49
chr10	15902533	0.0527	8.2	0.957	67.64	21.66
chr10	16479000	-1.2	9.11	0.161	190.38	28.06
chr10	16859470	-0.205	8.13	0.819	63.95	15.83
chr10	16859747	0.639	6.05	0.509	1.97	3.77
chr10	17299899	0.759	6.03	0.412	3.2	2.54
chr10	17686035	0.478	6.58	0.605	5.44	2.82
chr10	18940572	-0.189	7.32	0.842	21.32	7.25
chr10	18948167	-0.863	8.5	0.315	93.09	18.57
chr10	20292780	-6.04	7.59	4.32e-07	71.04	-0.01
chr10	22292723	0.262	7.59	0.773	40.04	12.54
chr10	23344521	5.17	7.21	2.1e-06	0.12	14.35
chr10	26986532	-0.722	8.07	0.404	103.71	17.15
chr10	27443342	0.208	6.84	0.818	32.96	5.18
chr10	27531136	-0.181	7.32	0.855	14.95	6.83
chr10	27793131	-0.765	7.21	0.397	26.45	1.96
chr10	28821792	-0.079	7.69	0.938	28.26	15.47
chr10	30287464	0.681	5.47	0.491	7.99	0.84
chr10	30707824	0.907	6.92	0.304	8.06	4.8
chr10	30814696	-1.55	7.5	0.0823	39.66	3.15
chr10	30990539	-2.07	5.58	0.0527	10.48	0.04
chr10	31607970	-0.145	6.9	0.895	25.49	7.41
chr10	32606965	-2.36	6.92	0.0126	22.96	0.24
chr10	32635262	0.751	6.73	0.404	7	4.82
chr10	32735005	-0.278	7.42	0.756	34.52	5.44
chr10	329939	-0.994	5.9	0.312	7.41	0.62
chr10	33243187	-0.873	6.23	0.359	13.36	0.11
chr10	35233159	5.32	5.71	9.63e-06	0	6.71
chr10	35379571	-0.419	7	0.643	11.72	5.19
chr10	35415597	0.324	7.24	0.715	28.61	8.5
chr10	38383232	0.364	6.38	0.687	4.26	4.19
chr10	3917569	-1.02	6.01	0.279	8.75	0.09
chr10	3933358	4.84	6.69	7.17e-06	0	12.91
chr10	42737255	-2.07	6.37	0.0323	24.73	0.32
chr10	43048404	0.704	6.54	0.453	1.64	4.51
chr10	43277904	-0.374	6.03	0.716	12.19	0.72
chr10	43278191	-0.222	7.83	0.804	49.32	7.82
chr10	43601123	0.305	5.72	0.769	5.89	1.93
chr10	43633869	0.409	7.52	0.644	30.63	16.49
chr10	43844095	1.55	6.25	0.0893	4.69	2.42
chr10	43913645	3.14	6.91	0.00099	0.2	9.9
chr10	43932443	1.04	7.1	0.243	7.52	13.03
chr10	44070085	1.53	7.69	0.08	21.66	23.18
chr10	44101856	0.551	7.74	0.528	25.11	14.5
chr10	45428331	0.13	6.29	0.92	12.34	1.25
chr10	45461791	-1.3	6.52	0.162	21.01	0.24
chr10	45496365	0.599	7.72	0.489	30.33	20.36
chr10	45906514	6.63	7.51	3.62e-08	0	27.38
chr10	45960612	1.02	6.2	0.281	3.35	1.88
chr10	46088084	-1.06	6.35	0.259	32.15	0.2
chr10	46090347	0.875	6.68	0.334	7.6	2.84
chr10	48402510	6.64	9.01	2.87e-09	0	95.06
chr10	49842598	-1.89	6.35	0.0518	10.39	0.18
chr10	49864489	0.424	7.75	0.633	30.82	16.07
chr10	50385594	-0.538	6.68	0.564	14.48	0.77
chr10	50746836	0.59	7.34	0.507	32.89	15.21
chr10	51827675	-1.6	5.89	0.102	8.75	0.44
chr10	52384404	0.665	7.23	0.451	20.06	6.94
chr10	52420017	-0.564	6.51	0.551	14.09	5.03
chr10	53459394	-0.165	7.5	0.861	36.44	2.83
chr10	53459666	-0.0137	7.01	1	22.1	2.63
chr10	5726805	0.739	6.87	0.405	10.74	5.72
chr10	5855590	-0.379	8.01	0.663	63.22	17.8
chr10	5932040	-0.453	7.24	0.617	30.57	9.23
chr10	60145119	0.311	7.41	0.721	22.7	12.4
chr10	6093156	-2.1	7.26	0.0238	39.48	0.98
chr10	6130859	0.819	6.09	0.389	0.15	2.15
chr10	6186829	0.115	8.76	0.897	89.67	39.9
chr10	6244930	-1.37	6.16	0.153	11.97	0.36
chr10	63760176	-1.82	6.06	0.0592	7.52	0.01
chr10	64370618	-0.173	5.79	0.888	4.27	0.37
chr10	64415273	-3.07	6.59	0.00299	10.75	0.03
chr10	6443933	0.534	6.04	0.561	5.34	1.28
chr10	64564274	0.103	7.12	0.924	28.09	4.19
chr10	64576188	-0.113	8.74	0.901	97.4	31.17
chr10	64576504	0.231	10.4	0.784	999	157.81
chr10	6516056	0.147	6.61	0.872	28.61	2.45
chr10	65647154	3.75	5.6	0.00041	0.05	9.1
chr10	65801120	0.461	6.41	0.628	9.05	2.75
chr10	67940670	-0.767	7.34	0.388	46.81	2.48
chr10	69524296	0.382	7.34	0.661	10.21	4.95
chr10	69609240	0.411	7.58	0.64	29.35	7.57
chr10	69835096	-0.144	7.99	0.867	60.85	14.77
chr10	70287246	0.991	6.95	0.269	6.21	8.96
chr10	70660615	0.0485	6.82	0.981	19.32	2.74
chr10	70661032	0.699	7.71	0.417	15.13	12.32
chr10	70715851	0.662	7.65	0.443	18.83	9.25
chr10	70804120	-1.5	6.52	0.108	16.36	0.15
chr10	70816055	-0.228	6.02	0.84	8.03	0.75
chr10	70848920	0.914	6.94	0.303	2.53	2.19
chr10	70939916	0.615	6.97	0.492	6.08	0.17
chr10	71079223	-0.27	6.38	0.799	14.95	0.11
chr10	71348351	-0.876	6	0.367	17.1	0.6
chr10	71930284	0.455	6.84	0.617	28.98	6.15
chr10	71930534	-0.274	5.75	0.81	4.27	0.02
chr10	72124423	-0.255	8.36	0.769	86.92	13.32
chr10	72163906	0.611	7.24	0.495	18.06	12.46
chr10	72345108	1.77	6.18	0.0601	0.68	6.7
chr10	73078832	1.23	5.74	0.203	3.39	1.63
chr10	73137248	-0.123	6.6	0.913	30.97	2.3
chr10	73291496	0.607	9.33	0.475	134.84	72.56
chr10	73529115	-0.558	6.9	0.541	14.66	2.45
chr10	73557732	4.12	6.58	8.53e-05	0.15	14.01
chr10	74057152	-0.756	7.62	0.389	38.51	6.43
chr10	74114784	0.516	7.45	0.566	20.92	7
chr10	74124237	0.383	6.69	0.685	8.78	1.95
chr10	74856605	0.834	6.83	0.357	9.53	4.78
chr10	74927838	0.127	7.87	0.892	36.85	13.37
chr10	75012416	-0.0439	7.22	0.972	15.03	4.35
chr10	75490288	0.0439	7.49	0.976	25.33	11.69
chr10	75504112	0.578	8.43	0.501	55.65	17.38
chr10	75545313	0.146	7.7	0.878	25.05	13.23
chr10	75609019	0.505	6.19	0.594	2.58	0.58
chr10	75700556	2.11	6.56	0.021	0.47	10.62
chr10	75757641	2.91	7.09	0.00192	1.2	15.04
chr10	75910653	1.23	6.95	0.163	2.86	7.3
chr10	7629378	-1.28	6.27	0.174	13.45	1.82
chr10	76970427	0.582	6.91	0.515	5.65	4.45
chr10	7729427	0.505	6.19	0.594	6.65	2.98
chr10	7829972	-0.766	6.99	0.403	34.15	2.3
chr10	7860368	-0.0731	8.15	0.94	63.75	18.74
chr10	79789322	0.525	7.65	0.552	25.9	13.44
chr10	81004865	-2.49	5.92	0.0182	10.74	0
chr10	81077648	-0.47	6.17	0.63	10.73	1.1
chr10	81689337	0.623	5.9	0.523	6.1	1.35
chr10	85631418	1.3	5.94	0.167	0.21	3.04
chr10	85899291	0.236	7.41	0.792	18.63	11.92
chr10	88470992	-0.0124	6.58	1	9.72	6.59
chr10	88699357	-0.206	6.34	0.846	19.23	3.35
chr10	88854628	-0.0358	5.56	1	4.8	0.24
chr10	89264615	-0.796	7.27	0.372	28.48	5.97
chr10	89577961	0.0767	6.53	0.955	12.91	4.79
chr10	89622155	-0.952	7.15	0.284	26.45	4.57
chr10	89623345	-0.635	6.44	0.496	19.39	1.47
chr10	89842759	-1.89	6.23	0.0509	4.88	0.6
chr10	90342728	-1.38	6.26	0.15	13.66	1.54
chr10	91461266	-0.377	7.3	0.684	16.39	4.82
chr10	93558963	-0.639	6.39	0.497	23	1.19
chr10	93683516	-0.928	8.5	0.281	99.64	23.06
chr10	94050928	-0.62	6.86	0.499	18.71	6.1
chr10	94194958	0.941	4.8	0.388	2.1	1.12
chr10	94351483	-0.422	6.37	0.649	11.15	1.69
chr10	94352745	-0.64	6.55	0.488	7.59	1.23
chr10	95136333	-0.0493	5.79	1	5.34	0.74
chr10	95256335	-0.95	5.96	0.309	7.98	0.94
chr10	95462395	-0.934	7.94	0.286	54.33	11.48
chr10	96122739	-0.448	7.4	0.621	28.94	8.52
chr10	96943534	0.014	6.44	1	7.88	6.51
chr10	97055147	-1.75	7.28	0.0543	29.42	2.25
chr10	97201129	-1.56	6.48	0.0949	25.24	0.19
chr10	97453978	-0.859	7.05	0.343	22.68	5.25
chr10	977674	0.923	6.05	0.312	2.91	6.79
chr10	978023	0.195	5.58	0.871	7.08	1.29
chr10	97850027	-0.479	8.29	0.575	83.71	19.82
chr10	97889761	-0.538	7.29	0.545	33.28	4.12
chr10	98031254	-2.33	5.79	0.0282	5.28	0.05
chr10	98047671	-2.51	6.46	0.012	21.26	0.3
chr10	98346840	0.683	6.67	0.443	14.92	8.93
chr10	98459601	-2.69	5.84	0.0111	5.06	0.01
chr10	99161103	-0.416	6.85	0.66	14.54	2.6
chr10	99496910	-0.34	6.88	0.717	19.87	5.65
chr10	99674667	0.911	5.67	0.352	0.37	2.34
chr1	10003481	0.203	7.87	0.821	39.28	14.58
chr1	100232181	0.221	7.94	0.803	22.59	13.2
chr1	100315651	-0.123	7.41	0.9	22.79	8.31
chr1	100435518	0.0754	6.81	0.944	7.43	7.31
chr1	100512572	-1.36	6.15	0.161	11.77	0.01
chr1	100598590	0.251	8.2	0.773	49	25.26
chr1	10092762	1.21	6.83	0.179	7.04	5.53
chr1	101360443	-0.76	7.14	0.393	21.94	3.09
chr1	101361652	0.213	7.08	0.816	21.97	7.34
chr1	10490459	-0.367	6.86	0.694	12.57	2.66
chr1	1051583	0.811	6.67	0.372	0.41	8.38
chr1	10532656	-0.0944	7.82	0.925	23.73	5.49
chr1	10534963	0.145	7.04	0.873	16.14	3.87
chr1	107599245	0.158	6.86	0.875	15.39	4.41
chr1	109102599	0.978	6.66	0.277	8.64	4.29
chr1	109618640	0.39	8.08	0.65	31.14	16.93
chr1	109633332	0.91	7.11	0.301	8.55	7.68
chr1	109642780	0.187	7.9	0.833	40.52	13.76
chr1	109655467	0.969	6.33	0.287	4.27	4.28
chr1	109756486	0.941	7.77	0.276	33.62	23.2
chr1	109825913	0.295	8.26	0.735	63.83	24.74
chr1	109969281	0.124	7.1	0.909	15.14	5.78
chr1	110026870	0.827	6.61	0.35	5.49	5.25
chr11	100558067	-1.32	5.93	0.192	17.63	0.18
chr1	110075104	0.826	7.06	0.344	15.16	10.98
chr11	100885830	4.83	6.86	7.9e-06	0.08	15.24
chr1	110091171	0.857	7.95	0.32	47.2	21.19
chr11	102217925	0.565	6.75	0.531	6.69	6.97
chr11	102906905	0.527	6.18	0.594	18.58	1.64
chr11	102962956	-0.161	7.7	0.867	52.29	13.52
chr1	110319645	1.85	6.28	0.0435	0	3.18
chr11	10388323	0.859	5.94	0.362	3.6	0.52
chr11	1051262	0.557	5.66	0.584	4.69	2.1
chr11	10562788	0.998	6.65	0.277	8.43	10.21
chr11	107328598	-0.817	7.66	0.355	32.54	6.43
chr11	107436360	-0.0135	7.04	1	27.57	1.64
chr11	10757526	0.671	6.11	0.479	5.34	2.98
chr11	10772781	0.251	7.63	0.779	29.64	18.77
chr11	108093441	-1.01	6.17	0.298	5.79	-0.01
chr11	108093769	-0.293	8.61	0.731	92.6	25.75
chr11	10830131	-0.469	7.09	0.609	34.15	1.43
chr11	108338222	0.64	6.98	0.482	8.9	3.99
chr1	110950413	0.212	7.54	0.809	22.16	8.87
chr11	110300814	-0.0332	6.87	0.982	14.48	6.54
chr11	111293902	-0.385	5.98	0.703	2.74	2.8
chr11	111317464	-0.354	6.16	0.709	6.31	1.07
chr11	111472886	-0.0359	6.51	1	11.15	3.15
chr11	111849316	3.98	6.3	0.000135	0.03	8.74
chr11	111944843	-0.202	6.55	0.842	9.15	2.45
chr11	111944966	-0.256	6.44	0.806	15.7	3.05
chr11	111957526	0.0655	7.59	0.945	25.81	8.67
chr11	112097062	-0.0499	6.97	0.967	12.38	6.45
chr11	113644562	-0.0369	7.38	0.987	18.7	5.24
chr1	111506526	0.724	7.62	0.404	17.41	11.93
chr11	116603660	-0.179	6.59	0.87	19.14	2.61
chr11	116643752	-0.109	8.12	0.908	73.13	21.41
chr11	116658792	-0.107	7.3	0.906	24.98	13.96
chr11	117014982	0.183	8.27	0.829	67.64	23.71
chr11	117102789	0.455	6.43	0.628	7.6	5.2
chr11	117103298	1.13	6.59	0.202	2.82	8.29
chr11	117198562	0.26	7.69	0.768	50.04	16.51
chr11	117686233	-1.46	6.32	0.131	12.44	0.31
chr11	117881859	-1.42	6.8	0.122	17.82	0.92
chr11	118122867	-1.78	6.5	0.0631	20.1	0.4
chr11	118123026	-0.332	7.9	0.702	60.05	15.73
chr11	118230296	-0.535	8.65	0.536	129.36	19.62
chr11	118272183	-0.0506	7.34	0.961	14.24	2.9
chr11	11832501	4.77	6.8	1.02e-05	0.1	12.23
chr11	118436826	0.198	6.62	0.852	7.19	1.04
chr11	118560976	0.762	6.24	0.413	17.7	5.21
chr11	118583609	3.79	5.81	0.000394	0	3.27
chr11	118691744	-3.93	6.6	0.00038	21.82	-0.01
chr11	118747735	-1.83	5.6	0.0731	7.63	0
chr11	118889159	0.376	7.4	0.662	11.35	5.69
chr11	118938477	0.0315	7.54	0.977	24.51	4.63
chr11	118955588	0.604	7.88	0.485	28.48	16.17
chr11	118972620	-0.221	6.4	0.825	11.56	1.9
chr11	118972896	-0.262	7.06	0.781	25.36	3.19
chr11	11906552	-1.27	6.09	0.196	5.5	0.36
chr11	119205146	-0.427	5.79	0.703	12.4	0.25
chr11	119537269	-0.43	5.53	0.732	9.61	0.75
chr11	119979074	0.46	5.58	0.635	4.49	2.04
chr11	120206925	-1.78	6.14	0.0701	7.71	-0.01
chr11	120207036	1.14	6.73	0.199	6.07	9.19
chr11	120381948	1.03	5.45	0.276	0.33	2.1
chr11	120894759	0.536	6.41	0.561	6.86	5.65
chr1	112298159	-0.556	6.88	0.535	26.65	2.88
chr1	112298443	0.501	6.8	0.575	24.94	6.43
chr11	123349219	-1.2	6.38	0.212	5.01	1.3
chr11	123349887	-3.02	6.11	0.00415	14.74	-0.01
chr11	123612397	-0.545	7.38	0.537	32.73	8.97
chr11	123986119	0.782	6.34	0.388	0.06	5.41
chr11	124492746	0.401	6.74	0.662	4.96	3.43
chr11	124543803	-0.0165	6.8	1	34.51	5.26
chr11	124670329	0.284	7.35	0.758	27.62	12.71
chr11	124746322	0.941	6.16	0.317	9.86	5.69
chr11	124823904	0.441	6.38	0.641	2.23	3.1
chr11	125225280	-0.222	5.4	0.852	5.08	0.61
chr11	125495663	-0.299	7.31	0.749	27.53	6.23
chr11	125773117	0.0956	6.07	0.938	4.1	2.63
chr11	125933059	0.756	6.16	0.41	2.72	1.9
chr11	126138821	-0.13	7.58	0.889	25.47	12.3
chr11	126152955	0.314	6.05	0.755	4.76	2.16
chr11	126350786	-0.567	8.14	0.515	80.54	11.83
chr11	128180103	-2.38	5.31	0.0407	4.11	0
chr11	128188908	-2.32	5.78	0.0282	6.65	0.04
chr11	128798467	-2.41	6.05	0.021	5.65	0.03
chr11	129939768	0.343	6.77	0.702	18.15	5.73
chr11	130732036	0.0326	6.1	1	6.14	0.41
chr11	130786395	-0.314	6.9	0.739	14.74	8.75
chr1	113162362	0.25	7.82	0.769	24.82	9.4
chr1	113164957	-0.564	7.05	0.54	15.79	2.64
chr1	11322850	-0.222	7.44	0.805	24.94	4.14
chr11	1330940	0.547	6.55	0.561	4.84	8.13
chr1	11333343	0.794	6.53	0.387	11.17	6.06
chr11	133907481	-1.34	5.7	0.172	4.55	0.13
chr11	134094250	0.349	7.16	0.701	16.57	4.8
chr1	113615585	0.668	7.21	0.455	8.7	6.33
chr1	114326304	-0.223	7.32	0.803	33.68	5.88
chr1	114355058	-0.318	7.63	0.714	35.2	7.91
chr1	114447870	0.336	7.48	0.701	21.17	11.1
chr1	114472164	0.233	7.97	0.791	46.96	19.01
chr11	14541984	-0.0851	7.11	0.939	11.38	4.95
chr1	114889322	0.915	6.54	0.316	10.48	2.32
chr1	115054064	0.447	6.86	0.621	8.72	2.99
chr11	15230345	1.45	5.28	0.135	0.55	2.4
chr1	115259391	0.0629	8.5	0.947	93.21	21.34
chr1	115323302	0.445	7.62	0.609	29.84	9.5
chr1	116681834	0.666	6.68	0.462	5.43	1.09
chr1	1167402	0.666	7.06	0.457	11.84	8.74
chr1	116961163	0.326	7.26	0.718	18.93	8.71
chr11	17099331	-0.00275	7.15	1	15.24	3.12
chr11	17229537	-0.0923	7	0.934	32.61	7.73
chr11	17281689	3.15	6.42	0.00114	0.94	8.96
chr1	117566444	-0.033	4.97	1	2.51	0.09
chr11	18127651	-0.311	7.15	0.736	34.15	6.67
chr11	18343754	0.707	6.39	0.442	5.39	0.6
chr11	18344095	0.114	8.33	0.902	82.2	17.39
chr11	18416126	0.101	6.56	0.933	8.78	0.92
chr1	118472307	0.474	6.91	0.599	13.45	5.5
chr11	18548504	-0.055	8.16	0.955	54.47	22.72
chr11	18610265	0.0425	6.89	0.982	12.01	6.24
chr1	11863317	0.883	6.85	0.33	9.53	4.52
chr11	18655929	0.635	6.94	0.481	20.51	8.9
chr11	18656015	-1.4	6.91	0.129	40.1	2.61
chr1	11866119	0.9	7.6	0.303	9.57	12.56
chr11	18713506	2.94	5.33	0.00473	0.25	3.23
chr11	1874259	-2.28	6.41	0.0232	16.57	0.26
chr1	11898921	1.74	6.35	0.0605	4.49	2.35
chr11	190114	-0.233	6.92	0.809	14.54	5.4
chr11	19579412	0.154	5.6	0.915	5.48	0.25
chr1	11967949	0.468	9.62	0.579	132.37	70.16
chr1	11968512	1.41	9.57	0.0992	8.13	55.48
chr11	1968573	0.7	5.76	0.454	3.12	2.49
chr1	11969866	1.19	7.82	0.173	0.12	9.56
chr11	1974935	1.24	5.79	0.181	3.38	2.38
chr1	11986644	0.63	5.85	0.536	5.69	2
chr1	119890701	-3.09	6.78	0.00197	40.85	0.07
chr1	11994643	0.332	7.44	0.716	29.63	12.88
chr11	2022035	0.238	5.48	0.82	5.79	0.32
chr1	12040466	1.2	7.18	0.172	13.36	16.23
chr11	20409077	-0.0628	7.6	0.946	52.87	13.7
chr11	207489	-0.123	7.95	0.889	53.99	18.65
chr1	1209253	0.935	6.78	0.296	8.36	11.88
chr1	12128585	-1.26	6.63	0.18	15.14	0.59
chr1	12203800	0.335	6.27	0.713	8.23	1.64
chr1	12217485	-0.334	5.88	0.755	9.57	0.02
chr11	22802690	-1.83	6.68	0.0499	24.78	1.01
chr1	12290037	1.16	6.77	0.194	6.86	10.52
chr11	236963	0.911	7.56	0.296	41.9	22.55
chr11	2421581	-0.284	9	0.737	148.22	41
chr11	2421798	-0.975	7.3	0.268	39.74	3.61
chr1	1243501	0.832	7.64	0.337	36.29	20.08
chr1	1243797	-0.0057	6.16	1	4.19	0.4
chr1	1260046	1.33	7.36	0.133	22.72	18.03
chr11	277684	4.6	6.44	1.78e-05	0	12.79
chr11	28129878	-0.0391	6.97	0.983	12.2	6.34
chr11	28131814	-0.0775	6.45	0.952	10.53	1.51
chr11	30334015	-1.58	6	0.11	15.45	0.56
chr11	30344600	-0.0656	7.1	0.954	19.37	8.38
chr11	3078716	0.386	7.99	0.654	48.27	22.93
chr1	1310636	0.14	8.52	0.874	66.02	33.07
chr1	1310867	-0.265	8.07	0.765	52.09	13.37
chr11	3113194	1.1	6.02	0.251	1.36	3.04
chr11	31391372	-0.634	7.71	0.466	51.89	8.78
chr11	32605376	-0.231	6.45	0.809	11.35	1.74
chr11	327286	0.402	6.36	0.661	1.56	2.53
chr11	33033309	-0.959	5.14	0.399	4.69	0.03
chr11	33183081	1.38	6.94	0.124	8.84	8.06
chr1	1334884	0.375	7.79	0.667	24.42	18.07
chr11	34110877	-0.813	4.87	0.47	3.02	0.01
chr11	34127096	0.175	7.13	0.851	20.57	1.83
chr1	1342699	0.317	7.86	0.716	36.58	17.68
chr11	34380950	0.63	6.26	0.497	3.66	1.52
chr11	34939702	1.96	6.86	0.0303	5.64	11.71
chr11	35187671	-2.33	6.45	0.02	17.64	0.03
chr11	35364906	1.58	7.58	0.0745	15.39	19.79
chr11	356388	-0.145	6.9	0.895	25.49	6.54
chr11	36531853	-0.438	6.57	0.633	8.49	2.05
chr1	13992378	0.382	5.97	0.683	1.25	2.81
chr1	14026633	-3.68	6.01	0.00132	13.66	-0.01
chr1	14057565	-2.43	7.39	0.00985	44.67	0.58
chr11	407062	1.31	6.57	0.151	8.23	11.1
chr1	1407070	0.498	6.43	0.61	11.87	7.86
chr11	4094111	0.461	6.45	0.634	5.81	1.88
chr11	4115981	-0.18	7.34	0.844	19.3	9.44
chr11	43333482	-0.27	6.38	0.799	5.5	2.15
chr11	43380478	-0.329	7.81	0.702	68.02	14.46
chr11	43665719	1.03	6.53	0.247	1.41	6.01
chr11	43902290	-0.194	7.22	0.831	23.84	6.42
chr11	44087806	-0.154	7.42	0.865	41.11	6.32
chr1	144520136	-0.564	5.52	0.601	15.63	0.59
chr1	144534198	1.95	7.24	0.0298	0.07	6.77
chr1	1447318	0.782	6.92	0.388	11.15	11.17
chr1	144932155	-1.69	7.12	0.0667	34.65	0.04
chr1	144991877	3.01	7.67	0.00113	0.48	11.24
chr11	450268	-0.0826	6.62	0.957	23.54	3.38
chr1	145096374	-0.0367	7.72	0.98	31.6	4.9
chr1	145209054	0.238	5.69	0.804	5.89	2.58
chr1	145470567	0.637	6.78	0.475	10.33	5.14
chr1	145507502	0.251	7.38	0.776	12.18	9.57
chr1	145610930	0.00209	6.85	1	16.5	8.57
chr11	45676972	1.14	5.68	0.241	5.5	2.69
chr11	45826641	-0.123	6.56	0.933	14.71	3.8
chr11	45939420	0.479	6.83	0.598	7.38	9.87
chr11	45939770	0.299	6.19	0.75	0.95	4.3
chr11	46389317	0.0892	5.49	0.954	4.89	0.82
chr1	146556246	1.44	7.78	0.0989	0.71	10.96
chr11	46559575	0.901	6.14	0.344	6.72	1
chr11	46615649	0.428	6.64	0.638	1.71	4.32
chr1	146644079	-0.0718	6.69	0.959	24.9	4.64
chr1	146714212	0.595	6.59	0.516	4.98	6.03
chr11	46722242	-0.682	9.1	0.422	186.36	37.61
chr11	46722266	-0.109	10.2	0.899	999	117.29
chr11	46958246	-0.0833	7.62	0.935	25.89	7.35
chr11	46985602	-0.639	5.22	0.568	7.4	0.31
chr11	47174809	0.743	5.85	0.424	3.44	0.4
chr11	47270430	0.698	7.86	0.42	15.25	18.07
chr11	47429953	-0.0721	8.13	0.939	62.16	27.07
chr11	47433899	0.0741	5.13	0.942	4.19	0.16
chr11	47448159	0.791	7.05	0.373	5.94	8.71
chr11	47574714	-0.308	7.37	0.733	36.49	10.18
chr11	47600556	-0.358	8.68	0.674	117.5	28.94
chr11	47789184	0.146	6.68	0.878	18.15	4.93
chr1	147806822	1.64	7.55	0.0656	0.74	6.15
chr11	47869912	-0.117	7.59	0.902	38.27	15.55
chr1	147994212	0.316	5.52	0.779	2.81	1.96
chr1	148241574	0.773	8	0.369	14.08	16.51
chr1	149223848	2.4	9.12	0.00671	2.16	52.4
chr1	149223993	-2.38	6.73	0.0139	3.16	0
chr1	149514181	0.738	5.15	0.492	2.03	1.42
chr1	149658550	-0.228	6.02	0.84	10.71	1.27
chr1	149871110	-2.08	5.96	0.0392	5.65	0.07
chr1	149899736	0.0971	6.9	0.93	22.93	4.24
chr1	149982703	-0.0324	7.31	0.987	27.65	7.88
chr1	150039813	0.535	6.77	0.55	10.94	3.91
chr1	150185902	-2.25	6.63	0.0201	19.04	0.4
chr1	150241473	-0.193	7.25	0.847	19.44	9.08
chr1	150266274	0.0947	7.58	0.923	22.34	8.67
chr1	150293976	-0.355	7.56	0.691	33.32	9
chr1	150459760	-0.492	7.26	0.585	14.56	5.06
chr1	150535400	-0.259	6.32	0.792	3.79	0.11
chr1	150552150	-0.0563	10.2	0.949	318.19	108.94
chr11	506850	0.132	8.47	0.881	88.95	31.45
chr1	150898814	-0.109	7.51	0.907	35.02	8.92
chr1	150980847	0.599	6.71	0.5	19.23	2.45
chr1	1510003	0.939	7.53	0.279	28.65	21.32
chr1	1510300	0.436	7.9	0.618	28.34	16.89
chr1	151032110	0.398	6.99	0.651	13.04	4.39
chr1	15104306	5.49	8.19	2.7e-07	0.25	41.71
chr1	151043127	-0.0359	7.49	0.976	21.52	4.73
chr1	151138504	-0.625	9.59	0.461	224.06	45.18
chr1	151162701	-0.576	8.26	0.501	78.96	16.21
chr1	151227150	-0.0649	6.82	0.963	11.63	3.96
chr1	151253822	0.432	5.96	0.683	5.21	1.08
chr1	151253998	0.429	7.93	0.624	45.65	19.9
chr1	151371972	0.133	7.74	0.882	18.01	5.11
chr1	151431993	-0.16	8.15	0.858	65.61	21.41
chr1	151584411	-0.158	6.84	0.872	14.89	5.79
chr1	151736030	-0.0789	6.49	0.954	5.94	3.86
chr1	151882162	0.441	7.29	0.614	15.74	12.96
chr1	151892794	-1.09	5.52	0.278	8.01	0
chr1	153114042	1.96	5.81	0.0402	0.81	5.21
chr11	535698	1.15	5.95	0.218	2.82	4.85
chr1	153643760	0.23	7.31	0.803	3.73	2.83
chr1	153700440	-0.0173	6.96	1	13.55	4.88
chr11	537528	0.799	6.43	0.387	7.43	4.14
chr1	153918610	-0.653	6.71	0.468	15.72	1.82
chr1	153931211	-0.335	7.89	0.7	46.77	9.48
chr1	153963218	0.158	7.57	0.856	18.84	2.7
chr1	154155718	0.474	6.96	0.6	25.18	7.04
chr1	154193224	-0.227	6.85	0.818	15.51	1.75
chr1	154245076	0.326	6.9	0.723	14.53	7.33
chr1	154307663	-0.482	6.04	0.631	7.41	0.74
chr1	154531261	0.853	6.52	0.348	14.26	7.5
chr1	154531380	-2.47	6.52	0.0123	20.78	0
chr1	15455199	1.05	5.99	0.263	0.46	2.87
chr1	154580745	-0.188	6.38	0.849	12.25	2.42
chr1	154600520	0.334	6.47	0.726	2.27	2.11
chr1	154934272	0.297	7.6	0.735	54.93	17.01
chr1	154946648	0.662	6.9	0.47	16.42	5.95
chr1	154946858	-0.0529	7.91	0.965	44.26	18.81
chr1	154976657	-0.362	7.56	0.691	56.57	10.01
chr1	155057405	0.0254	6.48	1	8.24	2.47
chr1	155058743	-0.0906	5.42	0.952	6.29	0.02
chr1	1550773	0.846	7.99	0.328	42.73	21.92
chr1	155108199	0.482	7.23	0.589	22.22	9.61
chr1	155113021	-0.0651	7.3	0.96	19.44	7.67
chr1	155140525	0.91	6.32	0.319	17.7	2.74
chr1	155211092	-0.28	6.43	0.759	11.35	0
chr1	155214620	0.492	6.67	0.591	3.92	3.52
chr1	155220688	0.586	6.28	0.55	2.82	1.52
chr1	155232083	-0.624	6.56	0.51	22.63	1.81
chr1	155232215	0.699	6.53	0.432	4.12	1.79
chr1	155243441	-0.39	6.98	0.67	11.22	2.14
chr1	155278471	-0.392	7.73	0.649	37.8	6.46
chr1	155293213	0.561	6.33	0.539	5.96	1.84
chr11	555054	0.0878	5.84	0.928	5.34	2.56
chr1	155579640	1.97	6.03	0.0337	0	2.21
chr1	155658770	0.277	6.71	0.765	9.72	7.31
chr1	155804510	3.88	6.34	0.000212	0.22	7.26
chr1	155827000	0.206	7.81	0.823	40.81	13.66
chr1	155904263	0.5	7.97	0.567	33.32	13.53
chr1	155916171	-1.38	6.35	0.14	17.7	0.38
chr1	155990774	0.00209	6.98	1	16.14	3.58
chr1	156024555	0.61	6.9	0.498	8.03	4.92
chr1	156036292	0.342	6.35	0.728	7.23	3.04
chr1	156163834	0.255	7.91	0.773	43.61	16.65
chr1	156195392	0.213	6.87	0.823	10.33	5.81
chr1	156252766	-0.133	8.02	0.886	67.81	4.17
chr1	156475095	0.281	6.86	0.77	11.84	5.62
chr1	156571261	0.0464	6.76	0.961	14.53	3.13
chr1	156572680	-0.593	6.76	0.533	12.2	2.3
chr1	156630035	0.871	7.67	0.318	18.41	10.93
chr1	156631263	1.08	7.22	0.218	12.81	10.79
chr1	156698237	-0.56	7.34	0.525	21.75	4.87
chr1	156698577	0.536	7.14	0.551	22.05	9.44
chr1	156710991	-0.526	8.15	0.543	57.59	17.02
chr1	156711131	0.0147	6.94	1	22.24	6.89
chr1	156721682	0.0757	6.32	0.974	17	1.33
chr1	156737221	-1.1	7.77	0.209	54.22	3.48
chr1	156786665	0.0526	6.24	0.972	16.05	2.48
chr11	57103409	-0.22	7.1	0.816	37.06	5.42
chr11	57194689	-0.123	6.29	0.92	4.23	0.33
chr11	57282346	-0.682	8.02	0.434	75.31	15.21
chr11	57298224	0.463	7.43	0.593	23.98	14.97
chr11	57298345	-1.93	7.01	0.0378	45.57	0.09
chr11	57425197	-0.637	7.73	0.466	63.07	6.17
chr11	57435678	0.391	7.32	0.655	35.11	11.69
chr11	57479843	-1.05	7.96	0.227	61.12	11.41
chr11	57508824	-0.34	7.7	0.698	29.85	6.79
chr11	576413	1.29	7.13	0.146	7.7	10.57
chr11	58292666	-2.16	6.55	0.026	11.22	0.04
chr1	15853208	0.177	7.25	0.849	11.72	1.28
chr11	585528	0.46	5.44	0.685	6.2	0.16
chr11	58826047	-1.14	5.42	0.302	7.15	0.27
chr11	58869836	-0.566	5.41	0.574	8.86	0.52
chr11	58912221	-0.553	6.28	0.581	12.69	0.49
chr1	159047161	-0.154	10.37	0.855	999	113.57
chr1	1590502	0.271	7.23	0.766	32.57	13.7
chr1	1590659	0.888	5.5	0.348	6.39	3.26
chr11	59315414	5.94	7.82	8.36e-08	0	35.57
chr11	59333811	1.04	6.79	0.245	0.23	2.49
chr1	15944860	-0.0494	6.75	0.961	8.83	0.76
chr11	59578303	0.00584	7.51	1	29.64	6.79
chr1	159861524	-0.334	5.88	0.755	3.95	1.36
chr1	159880415	-0.859	6.64	0.353	9.86	1.69
chr1	160001798	0.294	6.97	0.754	13.45	6.84
chr1	16023525	-2.07	6.78	0.029	28.86	0.31
chr1	160313090	-0.519	8.27	0.545	73.37	16.94
chr11	60529147	-3.34	7.29	0.000815	55.82	0.26
chr11	60532636	-2.14	6.84	0.0242	22.16	0.31
chr11	60609518	0.383	6.37	0.687	5.49	1.85
chr11	60673965	-0.183	7.46	0.845	38.04	11.24
chr1	160681650	-3.98	7.86	8.09e-05	87.81	0.08
chr1	160807484	-1.75	6.86	0.057	52.27	1.24
chr11	60928916	0.231	7.05	0.812	30.12	11.13
chr1	160983718	0.359	6.57	0.702	11.6	0.83
chr1	161008797	-2.81	6.84	0.00466	30.11	0.18
chr1	161015801	0.13	7.27	0.891	9.67	5.07
chr1	161039724	-3.09	6.6	0.00285	14.18	-0.01
chr1	161087869	0.895	6.55	0.316	1.84	5.5
chr11	61103858	-0.0446	7.52	0.977	30.58	9.35
chr11	61129815	0.57	7.88	0.515	44.91	17.02
chr11	61158714	-1.87	5.95	0.0668	10.13	0.03
chr11	61159995	-1.16	6.49	0.214	7.25	1.86
chr1	161172105	-0.247	7.59	0.781	43.78	3.7
chr1	161179831	1.24	6.42	0.17	10.62	3.11
chr11	61197558	0.0348	7.63	0.979	29.85	14.72
chr1	161284183	-0.093	7.43	0.926	20.7	5.41
chr11	61349012	1.7	6.21	0.0691	0.42	7.78
chr1	161359719	0.607	7.37	0.494	33.44	13.6
chr1	161369160	0.146	7.56	0.878	24.78	8.87
chr1	161369565	0.157	7.42	0.865	11.68	7.49
chr1	161510090	0.618	7.06	0.492	1.06	5.53
chr11	61515320	0.652	5.89	0.489	5.89	1.53
chr11	61560080	0.174	7.71	0.85	45.62	10.29
chr11	61560374	0.408	6.62	0.654	13	2.74
chr1	161582510	1.64	6.56	0.0704	0.01	4.41
chr11	615954	-0.397	6.4	0.681	28.9	4.52
chr11	61602189	0.719	7.04	0.413	9.07	8.29
chr1	161719538	0.383	6.37	0.687	3.21	2.23
chr11	61735212	0.661	7.54	0.45	24.3	12.5
chr1	161736088	-0.296	7.11	0.743	8.76	6.46
chr11	61849702	0.0905	6.22	0.944	7.04	1.17
chr11	61872774	6.66	9.47	1.38e-09	0.02	137.7
chr11	61891328	0.537	6.98	0.547	8.16	7.04
chr11	62359093	-0.143	8.08	0.874	37.14	11.71
chr11	62366828	0.305	6.82	0.728	6.23	2.15
chr11	62369325	0.341	7.32	0.704	20.03	10.57
chr11	62389634	0.326	8.31	0.706	65.73	26.27
chr11	62414080	0.579	6.36	0.529	14.22	5.42
chr11	62420746	-0.787	6.03	0.427	2.82	0.74
chr11	62420855	0.989	6.45	0.274	2.01	5.41
chr11	62432710	0.0584	7.6	0.956	20.99	10.88
chr11	62446614	-0.0322	7.02	0.984	14.94	3.75
chr1	162467657	0.399	7.02	0.671	16.05	5.09
chr11	62473747	0.294	6.85	0.751	32.45	7.91
chr11	62477171	-2.66	7.07	0.00603	42.33	0.04
chr11	62495166	-0.398	7.37	0.661	34.27	4.57
chr11	62529074	-0.317	6.5	0.746	23	3.75
chr11	62554853	0.596	7.16	0.496	23.18	14.5
chr11	62559461	0.00633	7.34	1	27.89	10.39
chr11	62572913	0.536	7.23	0.551	15.93	7.3
chr11	62607089	0.239	8.01	0.789	26.93	13.57
chr11	62608936	1.71	7.77	0.0524	1.6	17.78
chr11	62609133	0.462	9.64	0.584	49.61	26.4
chr11	62610083	0.231	6.15	0.827	7.43	0.29
chr1	16302617	0.511	7.34	0.559	15.94	6.87
chr1	163291622	-0.219	8.3	0.805	39.49	14.43
chr1	16339346	1	6.35	0.267	4.27	3.32
chr11	63606206	0.402	7.07	0.653	7.25	6.1
chr11	63606487	-1.33	6.03	0.164	12.25	-0.01
chr11	63639640	0.355	6.26	0.713	10.71	2.01
chr11	63742054	-0.0612	7.72	0.95	45.88	10.57
chr11	63753440	-0.719	6.05	0.458	11.69	0.72
chr11	63753886	0.319	6.72	0.73	13.29	7.54
chr11	63975070	2.05	6.79	0.0231	4.78	10.22
chr11	63975390	-0.404	6.73	0.669	27.15	2.52
chr11	63993707	0.126	7.3	0.893	28.37	11.91
chr11	63994329	0.265	6.22	0.808	8.03	2.13
chr11	64008391	-0.647	8.18	0.452	84.97	12.1
chr11	64036714	0.76	6.61	0.409	9.46	5.87
chr11	64037521	0.2	8.69	0.816	90.83	34.3
chr11	64085083	0.467	8.35	0.584	74.08	25.94
chr11	64085202	-0.0469	7.01	0.967	23.82	6.43
chr11	64085530	0.335	6.67	0.702	6.18	5.82
chr11	64456060	1.31	6.05	0.163	0.05	3.56
chr11	64683921	0.653	6.25	0.497	4.93	2.9
chr11	64764586	1.13	7.84	0.196	27.62	20.95
chr11	64851579	0.333	6.83	0.713	17.17	6.43
chr11	64851691	0.321	6.1	0.734	8.65	1.86
chr11	64863615	-0.0713	8.81	0.938	97.25	27.46
chr11	64885210	0.81	7.75	0.352	16.75	22.46
chr11	64889669	0.0377	6.73	0.98	11.64	5.09
chr11	64902058	0.938	7.93	0.278	13.7	18
chr11	6502708	-0.44	7.88	0.613	48.25	10.88
chr11	65083203	0.776	6.07	0.423	4.62	2.45
chr11	65186363	0.23	6.63	0.813	10.37	0.81
chr11	65186616	-0.705	6.61	0.453	5.26	0.02
chr11	65190323	-0.7	7.35	0.432	34.91	-0.01
chr11	65190491	5.5	8.39	2.02e-07	0	52.81
chr11	65265090	-0.149	7.28	0.877	31.39	0
chr11	65266474	0.115	8.55	0.893	40.19	4.38
chr11	65314034	-0.275	5.98	0.802	20.64	1.14
chr11	65337634	-0.0363	5.92	1	3.14	0.33
chr11	65337895	-0.258	7.61	0.774	42.77	11.82
chr11	65382828	-0.0512	7.27	0.973	25.21	5.44
chr11	65383250	0.13	6.15	0.912	4.03	2
chr11	65420515	0.711	7.09	0.429	4.63	6.73
chr11	65477408	2.85	7.86	0.00189	18.58	31.19
chr11	65479423	-0.528	7.69	0.548	50.33	1.87
chr11	65479715	-0.147	7.63	0.871	48.07	9.09
chr11	65488292	-0.0638	6.49	0.977	8.78	2.13
chr11	65547568	0.957	6.11	0.296	4.27	4.58
chr11	65559317	-2.06	6.1	0.0411	15.16	0.12
chr11	65625701	-0.0578	7.64	0.958	23.57	2.15
chr11	65627887	0.487	6.95	0.583	2.12	0.92
chr1	16563689	0.322	7.33	0.717	17.79	8.47
chr11	65652286	0.794	5.87	0.385	5.28	1.48
chr11	65655968	0.39	8.18	0.654	44.57	23.96
chr11	65668121	-0.405	7.7	0.642	43.24	11.53
chr11	65686836	-0.234	7.05	0.81	35.67	7.32
chr11	65729151	0.663	7.09	0.462	8.66	7.26
chr1	165738137	-0.22	8.61	0.8	85.95	16.58
chr11	65769692	-0.602	8.55	0.481	119.06	17.96
chr11	65769916	0.138	6.47	0.906	10.52	5.86
chr11	65819759	0.499	7.73	0.568	35.98	14.58
chr11	65990340	0.612	6.22	0.515	1.17	4.79
chr11	66024697	-0.45	6.75	0.637	12.97	2.87
chr11	66035970	0.782	6.92	0.388	11.15	5.02
chr11	66176050	1.27	5.99	0.169	4.3	3.21
chr11	66189243	1.02	6.12	0.272	1.88	2.17
chr11	66206519	-0.0332	6.87	0.982	6.33	1.83
chr11	66247938	0.198	7.69	0.827	36.26	13.46
chr11	6624874	-0.159	6.81	0.888	28.46	3.61
chr11	66278074	0.494	6.6	0.595	9.14	4.32
chr11	6628371	0.315	6.78	0.741	10.48	4.88
chr11	6633486	0.251	7.38	0.776	33.62	10.56
chr11	66462374	0.805	6.56	0.364	0.68	5.23
chr1	166808596	0.326	7.15	0.726	16.57	12.31
chr1	166845547	0.476	6.71	0.601	6.69	2.75
chr1	16693541	0.484	8.15	0.575	40.93	19.21
chr11	67030345	-0.258	8.09	0.768	55.47	14.12
chr11	67040020	-1.62	6.14	0.0996	8.2	0.14
chr11	67045121	-0.764	6.35	0.422	30.38	1.1
chr11	6704579	0.344	7.09	0.701	20.77	10.28
chr11	67055956	-0.465	7.41	0.601	24.21	9.7
chr11	67056467	0.0152	6.61	1	14.71	4.56
chr11	67085227	0.0493	7.31	0.96	18.42	4.29
chr11	67124488	0.46	6.3	0.622	4.55	2.3
chr11	67169266	0.804	7.15	0.364	20.65	20.25
chr11	67169634	-0.384	6.11	0.703	12.81	1.39
chr11	67171337	-1.67	5.8	0.105	7.79	0.03
chr11	67195892	-0.602	7.77	0.489	34.47	5.76
chr11	67204039	-1.28	6.7	0.164	12.82	0.95
chr11	67250568	-0.241	7.4	0.789	36.75	5.44
chr11	67275727	-0.146	6.84	0.889	20.06	3.73
chr11	67351303	0.0615	6.54	0.955	13.13	3.51
chr11	67374364	0.497	6.47	0.598	5.81	2.84
chr1	167597500	1.01	7.37	0.246	18.64	5.71
chr1	16767186	0.228	8.05	0.795	46.49	15.16
chr1	167683716	0.0534	6.82	0.963	12.66	1.27
chr1	167683972	0.954	6.8	0.28	5.6	2.04
chr11	68033969	-2.41	6.05	0.021	18.4	-0.01
chr11	68039571	-0.105	8.19	0.905	70.92	23.61
chr1	168148137	0.419	7.26	0.631	27.83	11.21
chr11	68214895	0.752	5.94	0.427	8.86	4.16
chr1	16839680	2.14	6.43	0.021	1.96	2.53
chr11	68671331	-0.246	7.43	0.792	42.73	7.88
chr11	69197279	2.48	7.52	0.00661	18.29	17.49
chr1	169278716	1.46	8.84	0.091	51.63	61.56
chr1	169337212	0.634	7.35	0.466	17.88	11.33
chr1	169337369	0.0885	7.04	0.936	16.14	4.23
chr1	16947729	2.36	7.18	0.00946	0.54	6.11
chr11	69490128	-0.24	7.81	0.785	49.81	12.63
chr1	169681361	-0.23	6.25	0.808	6.82	0.56
chr1	16971213	0.637	8.41	0.453	28.92	23.84
chr1	169763872	0.448	7.1	0.605	34.81	7.05
chr1	169764105	-0.202	8.32	0.815	65.58	23.72
chr1	169863131	-0.243	8.08	0.782	49.86	20.41
chr1	169863385	1.01	6.77	0.259	5.22	4.16
chr11	70042358	1.11	5.35	0.278	1	2.53
chr11	70049336	0.602	6.97	0.492	9.07	8.12
chr11	70244684	0.453	7.65	0.607	38.69	22.83
chr1	17036470	1.46	6.57	0.106	1.71	3.4
chr11	71511576	0.382	5.41	0.724	6.2	2.37
chr11	71791728	-0.131	7.36	0.897	15.48	9.35
chr11	71814491	-0.00376	7.45	1	31.55	2.63
chr11	71823455	-0.328	7.16	0.723	23.61	4.31
chr11	71934447	0.377	6.59	0.666	9.73	5.26
chr11	72145423	0.726	7.03	0.422	24.09	11.49
chr11	72145693	-0.0721	6.66	0.958	9.56	4.57
chr1	17222720	1.73	7.74	0.0503	1.21	19.66
chr1	17231679	0.314	8.44	0.713	38.25	15.6
chr1	17231920	4.4	8.09	1.04e-05	0	26.04
chr1	172413256	0.71	7.45	0.416	24.41	12.91
chr11	72463461	0.201	6.54	0.845	12.25	3.03
chr11	72474090	-1.57	5.86	0.109	4.98	0.02
chr11	72853472	-0.238	6.56	0.801	16.15	1.4
chr11	72853609	-0.8	6.28	0.404	13.54	0.11
chr11	72865407	-1.21	6.53	0.191	29.84	1.38
chr1	17287307	0.889	6.02	0.341	8.86	4.37
chr11	73038641	-2.39	6.2	0.0167	10.7	0.02
chr11	73309661	-0.363	7.42	0.685	26.25	6.83
chr11	73498901	-0.0112	7.01	1	9.25	2.27
chr11	73588022	0.0744	7.05	0.952	12.75	3.72
chr1	173684042	-0.406	8.69	0.64	104.37	23.47
chr11	73702812	-1.36	5.84	0.177	16.31	0.16
chr1	173793611	0.451	7.39	0.614	23.36	9.72
chr1	17380646	1.09	7.37	0.215	21.4	14.41
chr1	173837059	1.08	7.09	0.227	3.66	2.03
chr1	173837513	0.281	7.51	0.749	32.41	4.98
chr11	73882181	0.463	7.28	0.6	16.55	11.69
chr11	73882289	-0.281	6.99	0.769	31.65	4.09
chr11	74303551	0.0789	6.18	0.971	2.85	2.69
chr11	748575	1.06	6.71	0.238	5.17	7.79
chr1	174933749	0.334	7.65	0.703	36.24	8.26
chr1	174968753	0.131	7.91	0.886	46.44	7.57
chr1	174999007	0.0529	7.74	0.96	30.92	8.73
chr11	75110521	-0.247	7.71	0.78	45.41	5.69
chr11	75110653	1.07	5.83	0.267	4.3	1.11
chr11	75273821	0.408	7.25	0.653	20.57	7.65
chr11	75525843	0.305	7.06	0.737	7.85	4.52
chr11	75863369	0.621	6.34	0.505	5.78	2.52
chr11	76088205	-1.44	6.47	0.127	29.57	0.31
chr11	76092192	-0.338	6.47	0.717	14.48	1.87
chr11	76758818	0.5	11.5	0.55	999	999
chr11	76802378	0.787	6.02	0.384	1.99	3.77
chr1	177150976	1	5.68	0.301	5.97	2.51
chr11	77161472	-2.49	6.11	0.0175	9.43	0.08
chr11	77185490	-0.0908	6.37	0.949	9.53	3.05
chr11	77348893	0.0464	6.43	0.976	9.53	1.64
chr11	77531946	-0.25	6.86	0.802	21.49	3.45
chr11	77705847	-0.338	7.84	0.708	63.07	15.72
chr11	77706044	-0.662	6.74	0.462	22.83	3.95
chr11	77790963	0.461	6.68	0.611	6.53	4.07
chr11	77899769	0.599	6.71	0.5	14.96	9.82
chr11	79117582	-0.462	5.11	0.705	6.2	0.4
chr1	179335038	0.363	6.85	0.683	15.85	4.47
chr1	179846962	0.649	6.8	0.469	10.53	3.87
chr1	179851878	0.152	8.17	0.868	34.79	15.51
chr11	8008707	-0.36	7.4	0.69	14.89	4.1
chr1	180123639	0.461	6.52	0.61	10.31	2.37
chr1	180472019	0.308	6.85	0.751	7.99	5.25
chr11	809566	0.276	8.25	0.747	72.27	27.69
chr11	809901	0.0144	6.73	1	23.41	2.53
chr1	180992152	0.0963	6.4	0.926	8.94	0.94
chr1	181057842	0.305	7.36	0.736	12.59	5.3
chr1	181118922	-2.24	6.92	0.0182	22.34	0
chr1	181407355	-1.9	5.98	0.059	20.3	0.04
chr11	8190582	-2.29	6.41	0.0221	39.84	0.26
chr1	182399982	0.374	7.2	0.68	14.54	6.7
chr11	82612744	-0.053	7.91	0.956	42.37	16.8
chr1	182758806	0.134	6.99	0.885	24.73	4.34
chr11	82868913	0.523	7.28	0.553	26.79	9.98
chr11	82904707	0.0584	8.26	0.952	53.92	21.52
chr11	82997082	-0.338	7.12	0.701	15.6	5.23
chr11	82997441	-0.129	7	0.901	18.07	1.87
chr1	183441169	0.483	7.77	0.576	24.73	13.49
chr1	183559717	-1.38	5.85	0.167	7.79	0.11
chr1	183925948	0.233	6.41	0.806	8.36	0.81
chr1	183953119	5.55	5.95	3.7e-06	0	7.05
chr1	184020837	0.358	6.96	0.705	15.39	3.79
chr11	842731	0.339	6.31	0.719	21.82	3.19
chr1	184836259	-1.49	5.67	0.147	6.14	-0.01
chr11	85358892	0.406	6.88	0.658	2.63	3.25
chr11	85375313	-0.216	6.44	0.831	13.36	1.68
chr11	85376188	0.233	7.39	0.802	18.22	6.79
chr1	185663345	-1.06	6.21	0.273	11.56	0.54
chr11	85904493	0.545	6.58	0.552	4.1	3.46
chr11	85955719	-0.774	7	0.394	18.42	0.38
chr11	86013213	-0.284	7.84	0.743	43.59	9.28
chr1	186344531	-2.23	6.22	0.0276	27.53	0
chr1	186344625	1.61	7.75	0.0674	25.88	25.23
chr1	186344932	0.572	6.63	0.529	7	3.67
chr11	86930501	-1.7	5.5	0.101	6.46	0.03
chr11	8704281	0.656	8.33	0.446	57.07	25.08
chr11	8710562	0.495	8.73	0.559	64.61	37.13
chr11	88070957	0.0593	6.76	0.961	6.82	4.28
chr11	8986020	-0.6	7.57	0.493	54.22	9.21
chr11	89956276	-0.673	7.05	0.461	20.96	3.83
chr11	910800	1	6.35	0.267	17.4	8.26
chr1	19229177	0.442	6.42	0.628	16.05	2.38
chr1	192486187	-3.03	6.73	0.00243	19.3	0.02
chr1	192544938	-2.89	6.61	0.00378	6.21	0
chr1	193027728	0.21	6.68	0.819	7.86	1.22
chr1	193028572	0.909	7.42	0.298	18.29	16.06
chr1	193039689	-0.0138	6.76	1	10.33	1.96
chr11	9336107	0.806	6.89	0.367	15.33	11.88
chr11	9336440	0.187	8.18	0.834	59.55	17.69
chr11	93394815	0.0209	6.52	1	13.13	2.87
chr11	93474668	0.33	7.08	0.711	7.85	4.68
chr11	93517386	0.147	7.51	0.874	31.31	8.67
chr11	9386069	0.13	8.51	0.883	79.9	34.24
chr11	93861999	-0.418	7.19	0.644	25.21	9.04
chr11	9406116	-0.0165	6.23	1	2.53	1.34
chr11	94206775	-0.878	5.82	0.385	6.31	0.15
chr11	94610035	-0.243	6.09	0.815	7.04	2.32
chr11	94706743	0.666	6.68	0.462	14	6.01
chr11	94801861	0.461	6.59	0.627	7.17	2.21
chr11	9482239	-0.255	6.55	0.798	10.17	2.06
chr11	9482522	0.238	7.41	0.792	28.16	9.78
chr1	19536838	0.768	8.41	0.367	53.2	30.23
chr11	95438835	0.231	5.99	0.84	8.45	1.44
chr11	95522883	-0.297	7.57	0.736	40.3	9.66
chr11	95657251	-0.0809	7.53	0.943	35.51	9.83
chr11	95976539	0.0664	10.04	0.939	273.16	95.54
chr11	96076533	0.586	6.5	0.525	4.26	4.63
chr11	96240200	0.268	5.68	0.804	5.69	0.61
chr1	197898231	2.59	5.92	0.00686	1.42	4.66
chr1	19923396	0.714	7.89	0.411	26.67	10.41
chr1	199241945	-3.78	6.47	0.000631	16.22	-0.01
chr1	200379241	0.258	6.98	0.771	16.72	7.53
chr1	200457004	-1.15	4.91	0.328	2.09	-0.01
chr1	200589954	0.651	7.54	0.461	18.62	12.27
chr1	200835841	-0.581	5.8	0.566	2.08	0.41
chr1	201417421	0.585	6.02	0.552	10.36	2.47
chr1	201762336	1.9	6.11	0.0394	2.85	3.62
chr1	201924554	0.809	7.4	0.353	25.75	10.3
chr1	202317754	0.683	7.03	0.447	16.08	7.25
chr1	202501292	4.11	6.43	8.32e-05	0.27	12.3
chr1	202780722	-0.0726	6.31	0.947	16.51	0.43
chr1	202858137	0.377	7.42	0.678	13.11	13.52
chr1	202927412	0.951	6.44	0.293	12.66	4.16
chr1	203256759	-0.94	6.59	0.3	5.59	0.19
chr1	203259814	-1.01	9.95	0.232	999	58.76
chr1	203830686	0.18	9.27	0.832	143.07	49.89
chr1	204381001	0.186	8.11	0.833	54.77	14.86
chr1	204485503	0.0109	8.59	0.994	90.83	20.32
chr1	205030871	0.633	6.04	0.509	4.97	2.15
chr1	205091161	0.541	6.86	0.559	12.18	4.29
chr1	205091416	0.175	7.64	0.853	18.64	4.14
chr1	20511957	3.07	7.23	0.00115	5.74	15.94
chr1	205180871	0.163	7.28	0.864	24.3	3.35
chr1	205257543	-1.26	7.02	0.162	22.58	2.42
chr1	205561143	0.403	6.8	0.655	8.2	6.01
chr1	205601168	-0.109	8.13	0.909	58.74	22.54
chr1	205744662	0.915	6.54	0.316	4.55	0.92
chr1	206736504	0.348	6.99	0.711	22.42	2.03
chr1	206785836	0.383	7.53	0.668	21.82	14.34
chr1	206976695	-1.66	6.63	0.0762	16.96	0.3
chr1	207078730	-0.596	5.97	0.546	8.84	0.1
chr1	207925384	1.16	7.21	0.19	17.65	13.1
chr1	208042581	0.745	6.32	0.416	6.65	3.43
chr1	208136927	-0.668	7.05	0.461	30.38	4.22
chr1	208137067	1.45	6.94	0.105	5.26	12.79
chr1	20834660	0.251	8.59	0.771	67.66	38.39
chr1	209572084	-0.123	5.61	0.915	15.05	0.46
chr1	20987924	-1.4	7.16	0.124	43.29	0.74
chr1	20988010	1.51	8.82	0.0787	57.63	66.17
chr1	209957973	0.369	6.71	0.689	13.58	3.52
chr1	209958125	0.345	6.96	0.705	21.91	5.18
chr1	210001266	0.331	7.7	0.713	22.54	7.54
chr12	100594541	-0.0434	7.49	0.976	21.72	12.47
chr12	101801656	0.474	6.93	0.591	11.45	6.83
chr12	102455914	-0.246	7.02	0.791	22.42	6.49
chr12	104323828	0.441	7.33	0.624	34.83	6.83
chr12	104351025	-0.474	7.36	0.601	28.03	5.83
chr12	104359616	-0.181	7.11	0.846	16.02	3.04
chr12	104998561	-0.965	7.08	0.28	31.06	0.74
chr12	105501491	0.555	7.8	0.52	29.87	11.7
chr12	105630057	0.0739	7.53	0.943	29.4	13.03
chr12	1058748	-0.77	6.71	0.405	22.83	2.87
chr12	1059127	-0.775	6.2	0.416	12.69	1.86
chr12	106751511	-0.412	7.02	0.651	20.92	2.89
chr12	107167960	-0.301	7.59	0.74	41.32	6.06
chr12	107368530	0.41	7.29	0.648	21.49	5.14
chr12	10766199	-0.196	6.52	0.84	14.48	0.59
chr12	108079505	0.419	6.85	0.649	13.02	4.07
chr12	108155105	0.339	6.89	0.723	20.39	6.43
chr12	108297542	0.0464	6.86	0.964	9.86	5.21
chr12	108957474	0.398	6.28	0.691	2.67	0.57
chr12	109027633	-0.725	6.61	0.432	14.27	0.65
chr12	10902973	-0.404	5.78	0.695	6.27	0.56
chr12	109085478	1.31	7.44	0.135	13.88	11.5
chr12	109125437	0.907	7.92	0.293	34.19	31.19
chr12	109490335	0.0559	7.19	0.957	15.63	4.52
chr12	109531322	0.461	8.34	0.593	35.21	25.69
chr12	109536155	0.291	6.25	0.759	8.23	4.16
chr12	109915331	-0.206	7.58	0.824	29.35	6.43
chr12	110151383	0.68	6.58	0.447	3.58	4.69
chr12	110318334	0.475	6.85	0.603	10.29	12.17
chr12	110338054	0.686	6.31	0.456	3.81	2.31
chr12	110434212	0.497	7.05	0.577	15.61	6.65
chr12	110436903	0.0132	7.26	1	13.46	3.84
chr12	110486432	-0.513	7.86	0.562	53.09	8.87
chr12	110562167	0.105	7.68	0.907	52.87	15.98
chr12	110888160	-0.298	8.33	0.727	71.56	23.51
chr12	110940054	0.511	7.02	0.556	10.33	7.24
chr12	111028886	-1.12	6.16	0.24	8.97	0.12
chr12	111136283	-0.0149	6.93	1	20.77	4.07
chr12	111325998	0.517	5.85	0.597	4.1	1.44
chr12	112037396	0.158	7.82	0.861	42.08	22.24
chr12	112123804	-0.186	7.85	0.836	46.24	9.28
chr12	112279781	-0.00624	6.95	1	5.98	3.68
chr12	112450927	0.183	7.05	0.843	15.93	3.78
chr12	112563341	-0.0592	6.95	0.949	25.75	3.52
chr12	112846963	0.64	6.94	0.481	11.98	3.84
chr12	112847368	-0.466	6.68	0.6	15.78	1.33
chr12	112847452	0.425	7.69	0.626	50.74	16.37
chr12	112856650	0.155	7.09	0.877	19.87	8.22
chr12	113646112	-1.48	5.92	0.131	4.77	0.14
chr12	113646509	-1.71	6.5	0.0745	21.52	0.35
chr12	113774044	0.611	5.44	0.521	3.62	0.17
chr12	114404156	-0.494	8.7	0.564	104.41	24.51
chr1	211496988	0.297	5.9	0.797	2.59	0.14
chr1	211556117	0.478	7.57	0.587	41.55	10.71
chr12	116997696	-0.152	7.12	0.878	18	4.18
chr12	117176064	-0.529	7.03	0.563	19.25	3.07
chr12	117296036	0.171	5.52	0.867	4.89	0.9
chr12	117305495	1.88	5.75	0.0485	1.73	2.3
chr12	117348736	-0.00314	7.04	1	17.42	8.14
chr1	211752552	0.11	6.21	0.944	12.37	0.1
chr12	118454491	1.01	6.68	0.26	6.86	4.03
chr1	211868681	-1.93	6.48	0.0482	17.21	0.26
chr12	118745588	-1.98	6.33	0.0443	16.94	0.41
chr12	118746062	-1.92	5.95	0.0551	26.83	0.23
chr12	118814094	-0.275	7.22	0.761	36.88	7.21
chr12	118814233	0.376	7.68	0.671	41.38	18.03
chr12	11912210	-4.3	7.65	3.96e-05	46.89	0.1
chr12	120105732	-0.0221	8.27	0.986	64.18	24.51
chr12	120524897	0.115	7.45	0.904	29.84	11.69
chr12	120632544	0.0829	7.25	0.931	37.62	8.25
chr12	120730799	1.5	7.74	0.0887	0.06	7.22
chr12	120740119	0.997	6.42	0.275	1.1	2.48
chr12	120868448	1.61	5.56	0.0939	1.73	2.31
chr12	120875881	-1.14	7.76	0.192	73.97	4.95
chr12	120884224	-0.468	6.68	0.6	14.06	3.42
chr12	120907568	0.625	6.76	0.5	15.45	6.02
chr12	121019231	0.53	6.85	0.559	22.45	7.53
chr12	121078291	1.22	5.65	0.188	2.85	5.27
chr12	121124642	-0.563	8.73	0.508	131.7	25.74
chr12	12178266	-2.55	6.34	0.0107	13.36	0.18
chr12	121790383	-0.104	7.06	0.921	21.95	2.45
chr12	121972491	-1.9	5.83	0.0584	5.13	0
chr12	122125086	0.379	8.45	0.659	68.02	28.38
chr12	122211300	-0.222	6.35	0.846	9.93	2.64
chr12	122231594	-0.518	6	0.615	11.63	0.4
chr12	122232292	-0.275	7.76	0.758	37.1	11.71
chr12	122233007	1.22	6.33	0.189	4.62	4.51
chr12	122326568	0.232	8.04	0.793	41.89	15.94
chr12	122356437	-3.51	6.96	0.000668	56.29	0.02
chr12	122681684	4.41	6.87	2.88e-05	0.33	16.21
chr12	122710598	-0.205	8.17	0.817	72.83	22.27
chr12	122751053	-0.435	7.2	0.621	14.42	0.63
chr12	122985596	0.461	6.52	0.61	6.48	4.1
chr12	123011748	0.0666	7.11	0.954	24.17	6.8
chr12	123237310	-0.492	7.81	0.572	54.51	0.03
chr12	123380681	0.441	7.87	0.611	31.24	15.34
chr12	123459281	0.244	7.98	0.785	37.75	15.79
chr12	123459750	0.158	6.89	0.876	17.32	8.26
chr12	123465218	-0.442	6.94	0.63	14.66	3.52
chr12	123717543	0.751	6.73	0.404	4.37	3.72
chr12	123868294	0.872	8.04	0.311	28.26	26
chr12	124068948	-0.904	6.62	0.326	18.29	0.63
chr12	124086605	-0.499	7.71	0.571	49.82	11.97
chr12	124118250	-0.254	8.87	0.766	86.35	33.55
chr12	124196869	-0.409	6.99	0.643	26.13	4.32
chr12	124227721	2	5.95	0.0327	3.93	3.79
chr12	124938272	-1.22	5.74	0.227	3.45	0.57
chr12	124950933	-1.92	5.99	0.059	12.91	0.16
chr12	12506928	6.6	8.82	3.09e-09	0	81.61
chr12	12510025	0.134	6.94	0.897	12.01	6.89
chr12	125256561	0.787	6.02	0.384	3.17	3.42
chr12	125383154	-0.238	5.59	0.871	2.11	0.53
chr12	125399199	-1.02	6.25	0.272	21.58	-0.01
chr12	125399385	0.162	7.53	0.863	35.69	9.38
chr12	125401827	-0.0663	6.99	0.967	21.76	2.69
chr12	125402246	-0.0916	7.19	0.927	17.8	4.03
chr12	125411889	1.46	6.37	0.113	0.68	2.45
chr12	125425376	0.359	6.79	0.705	8.37	2.32
chr12	127392757	5.21	6.64	3.4e-06	0.01	7.53
chr12	12809056	-0.488	5.66	0.635	11.12	0.15
chr12	129305623	-2.05	6.09	0.0411	12.6	0.04
chr12	129308625	0.00901	7.22	1	27.62	6.83
chr1	212965195	0.685	7.38	0.435	12.94	6.41
chr12	12966268	-0.338	7.33	0.715	40.58	8
chr12	13069347	0.185	5.58	0.915	5.28	0.76
chr12	131400943	1.34	5.92	0.148	2.23	1.9
chr12	132195492	-0.0781	8.02	0.934	44.67	19.84
chr12	132413813	-0.0848	6.7	0.939	25.18	3.63
chr12	132434448	0.552	6.73	0.539	8.24	11.43
chr12	132628923	0.0285	6.71	1	5.15	5.87
chr12	132991699	-0.0409	6.03	1	4.24	1.55
chr12	133263970	-1.39	5.94	0.159	21	0.56
chr12	133264097	0.812	6.87	0.37	9.23	15.37
chr12	133287173	-0.883	7.39	0.324	50.37	7.54
chr12	133287370	0.162	6.77	0.866	23.73	7.9
chr12	133348216	-1.89	5.81	0.0626	10.31	0
chr12	133405532	0.175	8.3	0.846	83.31	34.21
chr12	133405695	-0.439	6.25	0.651	24.62	1.28
chr12	133464390	0.202	7.32	0.83	19.04	15.14
chr12	133757997	0.264	7.77	0.762	34.17	12.45
chr12	14924045	-2.93	6.94	0.00321	15.4	0.42
chr12	14956515	-0.109	6.51	0.931	11.56	2.98
chr12	15101889	-3.03	8.32	0.00114	123.18	2.96
chr12	1582879	-0.68	4.79	0.569	2.51	0.08
chr1	2159047	1.53	6.02	0.103	5.97	4.2
chr12	16035301	-1.3	6.29	0.167	8	0.95
chr1	21660834	-0.784	6.24	0.426	16.42	0.52
chr1	21695154	1.68	6.3	0.0717	0.14	3.75
chr1	217804501	-1.56	6.78	0.0908	12.35	1.6
chr12	1800056	-0.308	6.86	0.748	21.97	7.32
chr1	218458620	0.652	7.84	0.456	21.31	9.65
chr12	1905392	0.0382	5.87	1	2.98	2.99
chr12	1913855	0.139	6.5	0.885	12.03	3.51
chr1	21958806	4.65	7.34	8.22e-06	0.78	14.95
chr1	21985803	1.46	6.22	0.115	7.64	7.38
chr1	220263249	0.702	7.07	0.433	20.14	3.42
chr1	220445843	0.493	7.25	0.579	19.64	3.2
chr1	220906580	0.0796	7.39	0.937	28.38	9.17
chr1	22110158	0.888	7.82	0.309	5.34	8.62
chr12	2113728	-0.483	7.23	0.588	30.57	5.61
chr12	21590555	-0.849	7.73	0.33	38.39	7.25
chr12	21654603	-0.692	6.78	0.456	20.33	1.56
chr1	22179712	2.03	4.96	0.0498	0.49	2.07
chr1	221886673	-1.29	5.77	0.2	5.17	0
chr1	221951211	-1.16	6.35	0.23	8.32	0.2
chr1	222484370	0.916	6.84	0.301	18.43	9.68
chr1	222817522	0.318	8	0.716	25.14	17.02
chr1	2232048	-1.87	5.8	0.0671	6.31	0.02
chr1	2232666	-3.09	6.4	0.00309	33.72	0
chr1	22352007	0.591	8.54	0.489	61.07	29.29
chr1	22379149	1.27	6.81	0.157	8.23	6.87
chr1	223816080	0.848	6.71	0.342	8.17	4.4
chr1	223886098	1.24	6.23	0.177	2.77	2.08
chr1	224301771	0.793	7.42	0.362	22.46	10.94
chr1	224302326	0.77	5.98	0.42	6.1	1.14
chr1	224433059	0.0351	5.43	1	7.4	0.84
chr1	224518137	0.32	7.41	0.721	22.48	6.69
chr1	224544496	1.35	6.47	0.141	3.65	7.33
chr1	224622549	0.995	7.32	0.261	34.21	13.81
chr12	25104969	0.9	6.21	0.315	2.59	2.31
chr12	25348120	1.07	6.68	0.231	10.94	6.83
chr12	25403914	0.0463	5.8	1	2.59	0.79
chr1	226085059	-1.81	6.05	0.0628	11.35	0.02
chr1	226111874	0.451	7.33	0.611	29.14	10.5
chr1	226163874	1.42	5.94	0.133	2.09	2.45
chr1	226187106	0.439	6.72	0.622	23.01	2.47
chr1	226187353	0.574	7.21	0.523	14.48	7.49
chr1	226251109	0.17	6.56	0.868	6.69	0.05
chr1	226313049	0.652	6.08	0.47	7.36	1.51
chr1	226374446	1.08	7.09	0.227	10.94	10.72
chr1	226841230	-1.24	5.75	0.213	10.94	0.03
chr1	226850757	-1.42	6.46	0.133	10.92	0.32
chr1	227015891	-0.545	7.29	0.545	17.68	2.69
chr12	27167349	0.257	7.06	0.784	11.46	7.48
chr1	227545291	4.27	7.16	2.75e-05	0.52	15.6
chr1	227730467	-2.52	6.6	0.011	25.25	0.21
chr1	22778418	-0.329	6.87	0.732	19.64	1.29
chr1	227923049	-0.186	8.08	0.835	62.16	14.58
chr1	227950316	0.939	5.86	0.337	1.17	2.47
chr1	228296995	0.495	6.54	0.594	3.97	5.02
chr12	28343418	0.309	6.98	0.739	18.87	5.91
chr1	228353460	0.95	6.76	0.289	3.01	7.49
chr1	228353778	-0.0223	7.3	1	39.63	9.6
chr1	228594527	0.82	6.43	0.366	7.23	4.1
chr12	2921826	-1.29	7.38	0.15	38.39	3.83
chr12	2922121	-1.77	6.07	0.0705	3.11	0.34
chr1	229406758	1.77	6.63	0.0547	4.1	11.67
chr1	229416499	4.25	6.7	5.24e-05	0	13.23
chr1	229644113	0.291	6.94	0.748	18.17	5.14
chr1	229761936	0.0298	6.81	1	17.93	3.38
chr1	230442124	0.4	4.85	0.733	2.72	0.05
chr1	230778209	0.181	7.1	0.848	14.54	8.45
chr12	30848900	0.0512	6.62	0.979	17.9	5.92
chr12	30908023	0.192	7.1	0.832	16.78	11.61
chr1	231114758	0.016	8.61	0.989	103.76	29.35
chr12	31226824	-0.495	6.35	0.622	19.71	5.19
chr12	31227118	0.26	6.04	0.783	9.91	3.74
chr1	231347318	-0.547	6.97	0.544	16.02	2.11
chr1	231376902	0.707	6.8	0.441	5.21	3.83
chr1	231664381	0.19	7.98	0.825	34.21	13.17
chr12	31882058	-0.505	7.15	0.568	7.19	4.61
chr1	2323191	0.204	8.38	0.817	73.66	26.52
chr12	32712092	-1.85	5.79	0.0671	2.75	0.06
chr12	32832113	0.917	6.48	0.31	1.49	5.04
chr12	32908226	0.478	6.58	0.605	7	3.29
chr1	233086304	0.782	6.92	0.388	21.11	5.94
chr1	23345852	0.503	7.24	0.579	22.21	5.41
chr12	33741541	-0.32	6.25	0.755	18.43	1.28
chr1	233857212	-0.728	5.72	0.477	12.66	0.03
chr12	34175295	0.141	6.47	0.906	18.96	7.26
chr12	34175376	-0.483	6.5	0.592	16.08	5.27
chr1	234509138	0.0821	7.4	0.937	7.62	5.93
chr1	234509467	0.571	6.68	0.527	5.9	4.97
chr1	2347346	-1.41	5.99	0.162	11.59	0
chr1	234859895	0.918	7.68	0.291	12.07	10.95
chr1	235147868	-1.34	7.35	0.132	20.07	1.16
chr1	235292186	0.751	8.66	0.38	54.9	38.94
chr1	235324583	0.664	7.69	0.441	22.03	10.16
chr1	235530746	0.816	7.56	0.35	14.85	15
chr12	3560235	-1.09	5.23	0.31	8.37	0.18
chr1	235667940	0.704	7.26	0.427	20.06	10.83
chr1	236320203	-0.603	6.53	0.518	12.24	2.81
chr1	23670841	0.817	6.83	0.357	9.73	4.66
chr1	236767842	0.281	6.78	0.757	15.39	3.68
chr1	236768258	1.14	5.38	0.259	2.09	0.46
chr1	236958394	0.483	7.79	0.572	27.58	14.73
chr1	23866527	1.29	7.18	0.145	5.35	8.35
chr12	38710499	-1.27	7.77	0.149	56.73	11.24
chr12	39300632	-0.315	6.01	0.772	7.79	2.34
chr1	23964117	1.6	5.71	0.0962	0.59	2.3
chr12	3982239	-1.26	6.01	0.205	13.05	1.24
chr12	3982609	-0.262	6.31	0.815	8.66	3.15
chr1	24018320	0.776	7.82	0.371	23.78	9.26
chr12	40586759	-4.15	6.42	0.00027	23.12	-0.01
chr1	24069924	-0.318	7.1	0.74	28.12	3.43
chr1	24117622	0.537	7.86	0.536	28.94	16.89
chr1	24127402	-0.00607	7.39	1	32.91	11.23
chr1	24194923	0.843	6.48	0.351	4.4	5.21
chr1	242011205	0.101	6.94	0.915	8.01	4.01
chr1	242011480	-0.171	6.39	0.875	24.14	1.02
chr12	4227408	-1.99	6.89	0.0332	18.07	0.67
chr12	42538692	-0.201	6.69	0.837	14.96	3.92
chr12	42719968	0.481	7.31	0.584	21.26	12.16
chr12	4386280	0.174	5.97	0.902	2.24	2.45
chr12	44200407	0.015	7.05	1	17.64	4.95
chr12	4430364	0.134	7.05	0.889	13.95	12.6
chr1	244462921	0.41	6.58	0.661	2.67	2.27
chr1	244615553	0.172	6.8	0.85	11.64	2.68
chr1	245026452	0.969	7.89	0.262	20.06	22.7
chr12	46121470	0.188	7.2	0.829	10.71	7.45
chr12	46122659	0.279	7.22	0.763	18.5	9
chr12	4647717	-1.29	7.27	0.156	30.69	2.7
chr1	246729619	0.184	7.81	0.831	65.9	10.69
chr12	46777089	0.00834	6.78	1	17.7	2.54
chr1	247095278	1.29	7.32	0.138	17.9	12.99
chr1	247242067	0.347	7.14	0.695	16.14	7.65
chr1	247275252	4.02	7.17	6.29e-05	0.82	20.91
chr1	24742080	0.42	6.88	0.64	9.07	2.17
chr1	24756073	0.39	5.55	0.704	7.16	0.74
chr1	247573448	-1.18	6.12	0.229	10.74	0.48
chr1	2479267	-1.44	5.35	0.188	3.34	0
chr1	2479634	1.49	6.06	0.111	0.42	2.81
chr1	2480338	-0.631	6.5	0.511	14.31	1.15
chr1	248100371	1.71	5.88	0.0705	6.23	4.38
chr12	48173280	1.13	6.16	0.22	2.77	0.95
chr12	48357297	0.862	6.19	0.341	2.59	5.21
chr12	48499835	0.0542	7.53	0.966	42.84	16.08
chr12	48500142	-0.239	7	0.803	14.11	2.89
chr12	48551298	0.101	6.8	0.925	17.23	3.45
chr12	48592161	0.215	6.71	0.821	18.15	6.54
chr12	48744723	0.592	6.42	0.527	11.17	5.7
chr12	49110623	-0.307	8.51	0.723	80.74	11.57
chr1	249120516	0.562	7.69	0.522	30.08	15.47
chr1	249153303	0.326	6.75	0.734	8.03	3.83
chr1	249168074	0.208	7.46	0.823	14.24	5.26
chr12	49246021	-0.362	7.18	0.686	15.08	6.07
chr12	49412628	-0.0165	7.52	1	30.35	10.05
chr12	49454623	0.336	7	0.711	9.86	6.83
chr12	49524158	0.669	7.35	0.446	9.09	6.36
chr12	49628401	0.139	7.4	0.875	21.6	8.26
chr12	498501	-0.85	8.66	0.319	134.52	25.37
chr12	498824	-1.03	7.22	0.253	33.08	6.23
chr12	49961901	0.447	7.79	0.606	10.98	13.98
chr12	50056985	-0.254	6.37	0.822	10.33	2.69
chr12	50135304	-0.0396	7.69	0.979	41.27	15.72
chr12	50135421	0.478	6.34	0.609	16.41	2.84
chr12	50135775	1.56	5.47	0.116	2.67	1.29
chr12	50236907	-0.242	7.47	0.787	32.01	8.31
chr12	50419450	0.0701	7.45	0.94	27.06	6.61
chr12	50478929	-0.0426	7.03	0.968	20.57	7.91
chr12	50505680	0.0379	8.33	0.974	75.85	21.43
chr12	50616501	0.705	9.61	0.406	147.83	81.96
chr1	2509876	-1.56	6.78	0.0908	29.37	2.26
chr12	510685	-0.511	6.52	0.598	5.41	0.62
chr12	5112357	-0.488	5.66	0.635	4.11	0.88
chr12	51477430	0.424	6.47	0.658	6.15	6.86
chr12	51566707	0.276	7.81	0.75	39.29	13.6
chr12	51632611	-0.168	7.21	0.858	26.45	3.87
chr1	2517033	0.273	6.43	0.763	10.31	3.25
chr12	51762913	-1.97	6.29	0.0436	11.26	0.26
chr12	52445147	-0.327	8.99	0.703	166.82	44.13
chr12	52463452	-0.482	9.35	0.572	190.65	48.07
chr12	52463709	-0.125	7.82	0.897	48.76	14.18
chr12	52482400	-2.75	6.33	0.00779	25.49	0.01
chr12	52638142	-2.3	6.13	0.0223	6.52	0.18
chr1	25349030	-2.63	6.4	0.00865	22.94	0
chr1	25355494	-1.93	6.26	0.0459	17.93	0.15
chr12	53574446	0.295	7.52	0.739	29.1	14.97
chr12	53689274	-0.0656	7.1	0.954	19.37	2.35
chr12	53693475	-2.63	7.23	0.00584	53.6	0.28
chr12	53715375	0.0228	7.74	0.99	34.03	5.34
chr12	53765109	-0.635	7.68	0.476	60.57	12.92
chr12	53773706	-0.388	6.67	0.676	18.64	1.63
chr12	53845736	-0.133	7.14	0.895	27.13	5.86
chr12	53902501	-0.537	6.49	0.568	13.66	3.15
chr12	54069988	0.519	7.11	0.568	10.04	6.17
chr12	54121401	-0.336	7.11	0.714	47.24	4.06
chr12	54151103	-1.32	6.54	0.156	18.74	0.37
chr12	54582869	0.0229	7.62	0.989	40.39	9.93
chr12	54585505	0.369	6.46	0.702	13.04	1.6
chr12	54773585	0.198	5.96	0.867	4.44	1.31
chr12	54973695	0.428	5.66	0.687	2.24	0.6
chr12	55378549	-1.49	6.51	0.113	13.75	0.19
chr12	55467035	0.943	5.35	0.361	2.35	0.25
chr1	25558975	0.204	7.46	0.821	35.96	9.3
chr1	25559087	0.276	6.99	0.771	17.21	5.85
chr1	25566393	-0.484	7.47	0.584	40.97	6.07
chr1	25566668	0.58	6.56	0.509	7.19	3.2
chr1	25573887	0.174	7.38	0.849	14.36	7.11
chr12	56040032	0.657	6.62	0.461	4.98	6.46
chr12	56109845	-0.485	7.45	0.589	19.2	3.94
chr12	56160410	-0.207	5.07	0.877	7.81	0.39
chr12	56223433	0.242	7.26	0.797	17.17	7.45
chr12	56320662	-0.275	7.71	0.759	39.6	12.4
chr12	56320951	0.0634	8.26	0.951	48.84	26.19
chr12	56323326	-2.18	6.46	0.0242	27.31	-0.01
chr12	56401191	-0.398	8.12	0.65	57.37	18.55
chr12	56435684	-0.0497	7.45	0.964	18.81	8.71
chr12	56435827	-0.891	6.69	0.322	25.78	0.92
chr12	56498205	-0.358	7.15	0.692	40.43	5.11
chr12	56510361	-1.1	6.48	0.248	12.17	0.07
chr12	56510478	0.144	6.92	0.896	11.3	2.11
chr12	56511991	0.171	8.75	0.843	58.11	28.16
chr12	56520107	-0.492	7.66	0.578	21.88	7.31
chr12	56546286	-0.333	7.57	0.703	30.69	10.28
chr12	56583509	0.4	6.32	0.676	19.3	2.43
chr12	56584118	0.702	8.04	0.415	23.8	21.05
chr12	56618138	-0.0506	7.34	0.961	25.44	8.09
chr12	56710154	-0.0173	6.96	1	13.55	2.55
chr12	56727931	-0.201	6.9	0.842	10.36	3.57
chr12	56753963	-0.218	6.46	0.834	13.32	3.66
chr12	56754247	-1.01	6.93	0.264	31.29	2.74
chr12	57024194	-0.299	6.92	0.742	23.43	3.42
chr12	57119164	0.291	7.14	0.751	14.34	2.61
chr1	2574685	0.836	6.92	0.341	16.18	8.56
chr12	57472887	-0.842	7.57	0.338	34.43	4.34
chr12	57657766	-0.758	5.83	0.442	10.48	0.76
chr12	57824864	0.554	6.7	0.547	3.92	7.16
chr12	57881742	-4	6.29	0.000457	22.1	0
chr12	57881808	1.57	6.88	0.0796	10.62	13.21
chr12	57933272	4.4	6.58	2.36e-05	0.1	7.6
chr12	58087913	0.0932	6.77	0.942	20.39	7.07
chr12	58176499	-0.00795	7.09	1	6.69	3.72
chr12	58329992	0.383	7.68	0.66	32.78	12.01
chr12	59544002	-0.245	5.51	0.82	3.93	0.72
chr1	26034790	4.92	7.38	3.92e-06	0.24	25.5
chr12	6097962	0.46	5.82	0.651	1.88	4
chr1	26136281	-1.27	5.51	0.225	14.61	0.01
chr1	26146444	0.333	7.1	0.717	21.01	4.58
chr12	62860572	-0.691	7.13	0.448	33.17	4.99
chr1	26324661	-0.329	7.37	0.722	23.84	2.8
chr1	26324828	-0.234	6.83	0.797	13.33	3.96
chr12	64173912	-0.0165	6.8	1	6.38	5.4
chr12	6444993	-0.959	7.37	0.276	31.37	4.28
chr12	64798085	-0.301	8.17	0.731	70.71	14.5
chr12	64845889	0.933	6.83	0.301	5.44	7.24
chr1	26496401	0.63	8.3	0.459	51.89	30.16
chr12	6532865	-0.0767	5.87	0.965	8.45	0.84
chr12	65563325	0.0642	8.28	0.945	58.24	22.01
chr12	656283	0.874	5.89	0.367	2.24	5.16
chr12	6571214	-2.32	6.15	0.0198	5.55	0.08
chr12	6602524	-0.705	7.73	0.425	54.25	8.56
chr12	66377606	0.872	5.01	0.399	3.08	1.21
chr12	66524540	-0.339	7.62	0.703	29.56	9.66
chr12	66563634	0.176	7.35	0.847	14.46	9.39
chr12	66563793	-1.73	6.35	0.0724	18.78	0.15
chr12	6677522	-0.271	6.65	0.791	14.74	5.78
chr12	6727074	0.259	5.62	0.836	0.51	2.05
chr12	6741626	-2.58	6.78	0.00785	24.22	0.33
chr1	26758789	-0.233	7.68	0.804	25.46	5.91
chr12	6772376	-0.478	9.66	0.571	227.11	63.2
chr12	67835731	0.272	5.92	0.797	2.72	0.66
chr12	6798147	-0.315	7.49	0.721	37.52	12.92
chr12	6798784	-0.854	8.98	0.319	161.89	35.15
chr12	6833204	-1.65	8.43	0.0596	128.09	10.04
chr12	6862299	-0.398	7.63	0.654	44.38	10.51
chr1	26868503	0.625	6.76	0.5	4.04	7.33
chr1	26872315	-1.25	6.26	0.182	13.02	0.42
chr12	6882209	-3.21	7.18	0.00129	53.6	0.13
chr12	69080725	-0.331	7.67	0.714	22.21	8.06
chr1	26947232	0.107	7.63	0.915	28.71	9.44
chr12	69550997	-0.169	6.46	0.881	5.94	2.15
chr12	6961644	-0.509	7.63	0.558	32.43	6.32
chr1	26963192	4.83	7.81	3.39e-06	1.45	34.28
chr12	69633289	-0.0529	6.56	0.978	7.86	4.79
chr12	69753793	-0.172	6.78	0.866	19.11	2.91
chr12	6976732	-0.0743	5.8	0.963	4.12	0.6
chr12	6982512	-0.433	5.87	0.68	2.19	0.59
chr12	69864139	0.239	7.17	0.797	15.34	9.91
chr12	69979141	-0.436	6.92	0.626	42.49	3.74
chr12	69979282	-0.459	6.82	0.617	31.78	2.93
chr12	7000461	-0.329	6.87	0.732	19.64	5.2
chr1	27019018	-0.0632	7.04	0.952	15.54	1.85
chr1	27019657	0.353	7.21	0.695	11.23	2.3
chr1	27022167	0.486	7	0.58	14.96	3.87
chr12	7047302	0.115	6.86	0.909	13.04	4.07
chr12	7053167	0.458	8.79	0.588	31.46	30.69
chr12	7054027	-0.328	8.44	0.704	76.09	18.91
chr12	7062812	-1.57	5.87	0.109	3.08	0.19
chr12	7063152	-2.51	5.93	0.017	18.45	0.04
chr12	70637168	0.139	6.5	0.885	18.39	1.54
chr12	7068391	-1.94	6.14	0.047	8.9	0.01
chr1	27070771	-0.782	7.87	0.366	44.07	3.42
chr12	7079884	-1.13	7.24	0.207	32.66	4.58
chr12	7080053	-0.322	7.13	0.73	24.28	7.45
chr1	27114679	0.45	7.16	0.621	11.46	2.72
chr1	27136714	0.998	5.52	0.327	2.85	1.55
chr1	27160197	-1.27	5.89	0.203	6.14	0.1
chr1	27165520	-2.38	5.83	0.0243	18.69	0
chr1	27216789	1.2	7.12	0.174	10.33	11.1
chr12	72233425	0.908	6.87	0.314	7.52	8.34
chr12	7261122	-0.163	6.66	0.876	16.77	5.47
chr12	7261882	0.218	6.2	0.834	14.48	3.38
chr1	27463863	1.37	6.31	0.133	3.93	4.07
chr1	27481680	0.633	7.4	0.47	8.95	8.7
chr12	74931586	-0.0592	6.95	0.949	21.73	4.07
chr12	751966	-1.46	6.02	0.145	16.63	0.04
chr12	75724113	-0.506	6.25	0.623	6.21	2.4
chr12	75905409	-0.348	8.11	0.691	45.58	13.15
chr1	27648612	0.468	7.31	0.607	40.38	9.09
chr1	27648772	0.595	7.08	0.497	18.5	10.28
chr12	76742215	0.013	6.97	1	13.55	5.42
chr1	27957750	-0.952	6.6	0.3	11.28	1.36
chr1	27959605	-1.16	6.2	0.219	11.22	0.38
chr1	28009128	-2.75	5.61	0.016	15.52	-0.01
chr12	82336587	-2.39	4.96	0.053	3.12	-0.01
chr12	8234770	-0.169	6.85	0.854	9.35	2.53
chr1	28241244	0.374	7.36	0.677	16.02	5.36
chr12	82752208	-0.579	7.43	0.519	42.47	0.96
chr12	833795	-1.18	8.91	0.17	173.78	22.39
chr1	28415158	0.842	7.38	0.332	11.46	9.1
chr1	28441954	0.837	5.7	0.385	2.52	1.44
chr12	861569	0.309	6.41	0.738	8.63	2.74
chr1	28655530	0.416	8.94	0.624	91	40.31
chr12	8782391	-2.32	5.98	0.0272	13.58	0.08
chr1	28832546	0.89	8.38	0.299	29.16	5.15
chr12	88536020	0.234	6.82	0.799	14.09	5.61
chr1	28879451	0.289	7.46	0.753	19.24	9.28
chr1	28908402	1.1	7.57	0.21	10.02	9.68
chr1	28969624	0.874	8.62	0.307	51.97	32.86
chr1	28974790	0.528	7.85	0.54	30.54	11.52
chr1	28975210	0.715	8.25	0.404	4.02	8.11
chr1	28975392	1.46	8.29	0.0939	8.67	32.38
chr1	28975488	8.87	7.94	2.24e-10	0	26.2
chr1	28975744	3.73	8.56	8.11e-05	0	39.06
chr1	28995209	1.32	7.68	0.132	24.73	20.28
chr12	90274694	-1.74	5.7	0.0893	8.64	0
chr1	29063245	0.695	7.96	0.422	32.49	18.8
chr12	90647742	-1.37	5.06	0.244	2.97	0.05
chr12	9102268	-0.286	6.7	0.758	27.09	2.3
chr12	9102636	-1.07	6.21	0.261	14.03	0.49
chr1	29208740	0.466	8.32	0.588	61.93	21.56
chr1	29253536	0.277	7.7	0.75	28.26	9.5
chr12	92539587	-0.35	6.95	0.698	12.28	2
chr12	92937812	-1.63	5.77	0.112	3.33	0
chr12	92940807	-0.921	6.19	0.323	4.43	0.25
chr12	93323324	-0.284	7.14	0.762	33.35	5.81
chr12	93578277	0.319	6.1	0.734	5.1	2.87
chr12	93810058	-2.53	6.61	0.011	25.49	0.01
chr12	93835759	0.122	7.36	0.898	18.83	10.48
chr12	94071088	0.0474	7.18	0.971	19.32	3.77
chr12	94071190	-0.879	6.53	0.354	12.14	0.67
chr12	94496184	0.625	6.3	0.514	3.95	2.38
chr12	94568507	-1.21	5.95	0.216	8.55	0.04
chr12	94634197	-1.04	5.84	0.285	8.64	0.29
chr12	94956677	-1.53	5.96	0.124	14.72	0.59
chr1	29504343	1.71	6.67	0.0569	6.72	10.05
chr1	29508626	0.409	7.93	0.64	41.32	16.56
chr12	9514718	-1.43	5.62	0.169	9.79	0.06
chr1	29529542	1.89	6.39	0.0447	0	2.91
chr12	95467375	0.89	5.69	0.352	1.78	3.91
chr12	95497147	-1.87	5.95	0.0668	8.06	0.01
chr12	95867880	0.0989	7.46	0.916	26.83	10.56
chr12	96589509	-1.77	6.25	0.0696	20.9	0.08
chr12	96795217	-0.053	6.82	0.981	16.28	2.08
chr12	97301003	-0.439	7.37	0.624	49.47	9.45
chr12	98910202	0.589	6.46	0.518	7.04	2.98
chr12	98987419	0.265	6.84	0.767	16.54	3.84
chr12	9917454	-0.46	8.92	0.589	130.22	31.45
chr13	100150871	-0.625	7.34	0.482	36.26	7.68
chr13	100153593	-2.05	7.3	0.0256	43.27	1.61
chr13	100153728	-0.508	6.93	0.581	32.47	7.24
chr13	100741208	-0.661	6.46	0.48	16.31	2.58
chr13	103046848	-1.14	6.23	0.229	16.08	1.84
chr13	103046941	-3.62	6.45	0.000702	16.98	0.01
chr13	103109870	-1.58	6.93	0.083	24.22	2.21
chr13	103248657	-0.345	6.52	0.726	8.72	2.23
chr13	103451440	-0.467	6.1	0.639	16.84	1.14
chr13	103452671	-1.16	6.35	0.23	25.18	1.58
chr13	103498137	-0.844	8.07	0.332	67.68	13.03
chr13	105711054	-0.855	5.07	0.472	4.11	0.63
chr13	107219620	-0.395	5.69	0.72	6.5	0.53
chr13	108867918	-1.17	7.1	0.194	26.45	3.57
chr13	108870816	-0.645	7.17	0.472	38.69	8.8
chr13	108978810	-3.12	6.63	0.00248	35.48	0.19
chr13	110790544	-2.26	6.64	0.0193	32.82	1.41
chr13	111267892	-0.898	6.82	0.33	17.17	3.95
chr13	111364776	-0.275	7.22	0.761	21.6	8.97
chr13	111365404	-0.751	8.73	0.38	120.9	25.31
chr13	111367691	-0.249	6.59	0.804	1.15	2.44
chr13	111577772	-1.7	5.3	0.125	3.5	0.06
chr13	111805991	0.259	8.06	0.774	50.59	26.97
chr13	111832396	-1.25	5.49	0.242	8.01	0.06
chr13	111837287	-4.09	6.37	0.00032	18.72	0
chr13	113242528	-0.769	6.91	0.389	18.41	5.86
chr13	113260881	-0.312	5.87	0.787	9.34	0.64
chr13	113863024	-0.374	7.45	0.681	33.2	12.99
chr13	113951381	-0.466	6.64	0.627	15.84	1.39
chr13	114103651	0.656	7.37	0.454	40.72	14.51
chr13	114894590	-0.735	6.93	0.421	21.36	2.61
chr13	115000305	-0.315	6.4	0.755	16.67	3.96
chr13	115046878	0.373	6.79	0.686	22.72	5.05
chr13	115079792	-0.601	8.66	0.485	113.65	23.43
chr1	31181148	1.85	6.03	0.0509	0.38	4.28
chr1	31635822	1.74	5.7	0.0712	0.45	3.61
chr13	20139232	-0.43	5.53	0.732	4.44	2.49
chr13	20161185	-2.5	6.71	0.01	17.53	0.67
chr13	20176024	-0.0655	5.57	0.957	5.89	2.26
chr13	20994004	-1.48	5.51	0.151	4.76	0.12
chr1	32110732	0.925	7.6	0.29	24.9	15.27
chr13	21278342	-0.521	6.26	0.601	12.25	2.97
chr13	21347406	-2.87	7.89	0.00224	99.77	1.22
chr13	21872221	-0.61	6.37	0.514	8.03	2
chr13	22178424	-1.72	7.5	0.0543	56.34	1.56
chr1	32404006	1.82	7.23	0.0401	7.88	20.7
chr1	32410079	0.893	7.81	0.298	10.23	17.96
chr1	32421785	0.402	6.36	0.661	2.23	1.99
chr13	24463605	-0.672	7.15	0.458	19.1	8.54
chr1	32479447	0.933	7.63	0.28	22.42	14.15
chr13	25497253	-0.797	6.93	0.379	38.18	4.81
chr13	25861666	-1.46	6.32	0.131	17.47	0.67
chr13	25875680	-0.759	8.25	0.378	93.33	15.56
chr1	32645380	0.814	7.11	0.361	16.08	9.51
chr13	26796484	-0.653	6.56	0.473	9.34	2.65
chr1	32687983	0.859	7.39	0.32	21.01	9.68
chr1	32715812	-2.06	6.1	0.0411	10.48	-0.01
chr13	27825562	-0.881	7.97	0.314	48.79	9.39
chr13	27998712	-0.0984	6.74	0.941	9	5.2
chr13	28400901	0.424	5.53	0.704	0.52	2.16
chr13	28713559	-0.675	6.47	0.465	20.14	2.39
chr13	29004219	-2.34	6.7	0.0157	27.41	0.38
chr13	29211095	-0.182	5.56	0.912	2.91	0.57
chr13	29233240	-0.785	8.07	0.365	71.01	12.88
chr13	30945896	-2.05	6.09	0.0411	5.65	0.04
chr1	33116172	0.703	7.39	0.42	12.94	6.03
chr13	31191693	0.0657	6.23	0.972	9.68	2.37
chr13	31191997	-1.45	7.96	0.0996	93.49	9.37
chr13	31618724	-0.123	5.89	0.93	4.93	1.53
chr13	31736137	-0.0464	6.44	0.976	19.19	4.58
chr13	31736535	-1.51	6.74	0.104	15	0
chr1	33283000	-0.226	8.53	0.8	88.61	20.8
chr13	32889550	-0.507	6.87	0.58	10.05	3.21
chr13	33113064	-0.768	7.03	0.391	13.37	1.52
chr1	33352337	3.2	5.42	0.00177	0.23	5.57
chr13	33721208	-2.88	6.23	0.00573	2.75	0.04
chr13	34116918	-0.589	7.68	0.499	59.47	8.78
chr13	34392202	-0.00701	6.83	1	6.66	4.47
chr1	33446926	-0.919	7.01	0.303	24.98	0.66
chr1	33592917	-0.824	7.76	0.341	62.2	5.44
chr1	33593219	-0.983	7.18	0.265	30.82	2.84
chr13	36295235	-0.643	5.57	0.535	7.36	1.47
chr13	36527777	-1.06	7.15	0.237	34.02	3.15
chr13	37573525	-0.548	6.77	0.553	10.36	2.98
chr1	33761289	1.49	6.03	0.103	10.39	2.25
chr1	33921612	0.509	6.05	0.592	5.52	2
chr1	33938225	0.305	7.06	0.737	15.09	7.6
chr13	39612193	-0.973	6.87	0.288	18.83	3.47
chr13	41019856	-2.23	5.9	0.0355	15.45	0.12
chr13	41345362	-1.05	7.76	0.236	56.93	4.69
chr13	41363489	0.218	6.2	0.834	6.31	6.47
chr13	41706982	0.0603	6.65	0.958	2.87	2.25
chr13	41768748	-0.487	6.18	0.63	7	1.1
chr13	41837686	-0.238	6.36	0.822	1.79	2.15
chr13	42535280	-1.47	6.33	0.125	10.51	0.28
chr13	42952102	-3.56	7	0.000577	22.41	0.33
chr13	42980101	-2.76	6.66	0.00547	21.39	0.09
chr13	45563691	-0.123	6.48	0.906	11.15	2.81
chr13	45694577	-0.418	6.13	0.678	4.84	0.7
chr13	45915370	-0.815	7.89	0.347	69.55	14.87
chr13	45928185	-2.13	5.12	0.0543	3.93	0.06
chr13	46038910	-2	8.02	0.0253	88.22	4.4
chr13	46038988	-0.512	7.66	0.556	59.34	13.7
chr13	46626895	-0.394	7.47	0.661	28.01	7.46
chr13	46751171	-1.6	6.01	0.104	12.47	0.01
chr13	46756437	-1.56	7.09	0.0851	24	0.76
chr13	46951754	-4.69	6.37	7.68e-05	14.85	-0.01
chr13	48669308	-0.0619	6.75	0.961	9	7.57
chr13	48877866	-0.477	7.25	0.596	27.76	9.57
chr13	49822038	0.0157	6.26	1	3.58	1.48
chr1	34995945	-1.84	6.19	0.0596	11.45	0.31
chr13	50070114	-0.688	6.03	0.479	9.88	0.97
chr13	50570890	-0.123	6.24	0.917	10.09	2.4
chr13	50698589	0.0464	6.55	0.978	16.67	3.25
chr13	51486262	-0.524	6.48	0.568	6.23	1.99
chr13	52027161	0.296	6.29	0.741	6.86	1.64
chr13	52158033	0.567	6.41	0.544	15.26	5.41
chr13	52158504	0.517	6.61	0.558	18.43	7.02
chr13	52188843	-3.68	6.01	0.00132	19.64	-0.01
chr13	52378394	-0.0124	6.58	1	22.18	5
chr13	52768614	-1.18	7.23	0.188	25.68	3.15
chr13	53024795	-0.236	6.89	0.804	19.19	5.62
chr13	53191609	-1.03	6.76	0.268	12.64	3.33
chr13	53226977	-0.587	6.92	0.516	17.17	1.85
chr1	35325450	0.387	7.02	0.671	18.87	3.55
chr13	53542431	-1.47	5.13	0.2	5.28	0.16
chr1	3541385	0.363	7.2	0.68	32.34	13.7
chr1	35658687	0.81	7.02	0.362	14.71	3.62
chr1	3566705	0.23	7.31	0.803	27.37	8.71
chr1	3593657	-3.58	5.93	0.00178	8.03	0
chr1	36023313	0.505	7.53	0.566	22.93	13.23
chr13	60738180	-0.39	6.98	0.67	25.64	6.09
chr1	36181273	0.167	7.86	0.846	43.61	11.3
chr1	36348714	0.911	6.72	0.307	12.57	6.63
chr1	36396800	0.557	7.98	0.521	49.01	25.12
chr1	36554424	0.243	7.74	0.784	50.3	18.03
chr1	36554488	-0.273	7.61	0.753	52.64	10.11
chr1	36615276	0.339	7.3	0.701	15.04	7.86
chr1	3663944	-0.281	7.65	0.759	52.29	15.95
chr1	36689791	-0.0103	7.78	1	35.91	8.04
chr1	36840192	0.13	6.29	0.92	12.34	0.63
chr1	36930001	0.388	7.05	0.662	6.06	3.69
chr1	3713121	0.551	8.41	0.524	70.05	34.04
chr13	73356245	-0.394	7.58	0.655	51.47	10.62
chr13	76112082	-0.724	7.08	0.432	25.21	3.87
chr1	3773894	0.0639	7.06	0.952	17.21	4.82
chr13	77566212	-0.554	8.15	0.517	87.24	18.32
chr13	77599885	-0.978	6.07	0.303	18.69	0.32
chr13	78326162	-1.38	5.59	0.182	2.7	0.04
chr13	78667659	-2.39	4.96	0.053	7.64	0.02
chr1	37943048	-0.507	6.31	0.588	2.73	0.05
chr1	37980442	0.842	7.38	0.332	11.46	19.04
chr13	79959931	-3.73	6.95	0.000354	40.56	0
chr13	79980292	-0.172	6.37	0.873	5.06	1.03
chr13	80055517	-0.267	6.8	0.774	20.3	5.43
chr1	38019927	0.129	8.09	0.884	55.03	17.02
chr13	80278086	-1.27	4.99	0.297	2.52	0.06
chr1	38061550	0.289	7.39	0.74	15.22	8.88
chr13	80623110	-2.22	6.07	0.0268	12.6	0.12
chr1	38156268	0.552	6.73	0.539	8.23	2.11
chr1	38158117	0.461	6.96	0.6	17	5.88
chr1	38273871	0.662	7.65	0.443	40.71	21.56
chr1	38325286	0.153	7.33	0.87	25.73	8.96
chr1	38412763	0.476	6.74	0.607	10.94	2.89
chr1	38455767	-0.0336	8.38	0.974	59.44	17.71
chr1	38478396	0.401	7.31	0.655	16.55	6.15
chr1	39025319	-2.37	5.82	0.0262	11.16	-0.01
chr13	91999878	2.94	7.99	0.00134	9.34	13.32
chr13	92001378	3.28	7.95	0.000454	6.3	10.47
chr1	39339202	0.554	6.92	0.532	13.02	7.48
chr1	39456877	0.446	8.26	0.607	46.52	33.66
chr1	39492458	-4.81	10.29	1.25e-06	999	1.64
chr13	95248486	-1.01	6.9	0.272	19.67	3.55
chr13	95828450	-3.74	4.74	0.00743	9.29	0
chr13	96705657	-0.342	7.64	0.696	47.74	15.41
chr13	98085549	-1.24	7.1	0.171	42.73	2
chr13	99128913	-2.4	7.37	0.0106	46.52	1.69
chr13	99229498	0.598	6.15	0.536	12	5.48
chr1	40025386	-2.21	5.89	0.0355	12.03	0.02
chr1	40204619	0.366	6.67	0.68	8.6	3.2
chr1	40265015	0.948	7.43	0.278	24.47	14.41
chr1	40505678	0.088	9.39	0.921	177.64	58.91
chr1	40506400	-0.136	8.65	0.879	90.47	32.54
chr1	40626992	0.582	7.05	0.502	5.96	3.83
chr1	40723671	-0.0912	8.51	0.924	73.78	19.73
chr1	40778237	-0.331	6.51	0.726	18.64	1.74
chr1	40804546	1.21	6.09	0.2	1.36	3.27
chr1	40839402	0.244	7.47	0.789	31.64	12.68
chr1	40997239	1.05	7.64	0.233	11.75	15.05
chr14	100095382	1.13	5.2	0.262	1.59	2.16
chr14	100196449	1.45	5.34	0.14	1.45	3.78
chr14	100462265	-1.34	5.94	0.181	6.82	0.04
chr14	100659267	0.347	6.34	0.724	18.48	5.25
chr14	100659559	-0.491	5.93	0.632	2.93	3.14
chr14	100680890	0.0593	6.19	1	3.85	2.44
chr14	100842717	-0.322	7.5	0.711	41.42	10.15
chr14	102414469	-0.34	6.55	0.711	4.78	0
chr14	102414792	-0.41	6.7	0.664	21.15	3.8
chr14	102553403	-0.0901	6.9	0.93	13.16	4.66
chr14	102686480	-1.4	5.28	0.185	3.06	0.13
chr14	102771564	-0.0562	5.92	1	6.46	1.27
chr14	102783357	-0.305	7.12	0.73	15.22	4.24
chr14	102786033	-0.00313	6.07	1	7.63	1.91
chr14	102829310	-0.19	6.33	0.87	7.52	3.78
chr14	103022099	-2.01	5.03	0.0684	7.88	-0.01
chr14	103544811	-0.123	5.14	0.942	3.38	0.57
chr14	103851682	-0.351	6.88	0.701	20.1	6.15
chr14	103995563	-0.452	6.95	0.617	35.11	8.03
chr14	104029303	-0.524	6.53	0.581	25.18	3.87
chr14	104387939	-0.679	6.9	0.453	23.12	2.61
chr14	104544489	-1.45	6.56	0.127	12.75	1.52
chr14	105235028	-1.24	5.75	0.213	3.58	0.38
chr14	105282440	-0.887	8.49	0.303	112.68	18.06
chr14	105452101	-0.123	6.6	0.913	15.39	5.25
chr14	105512249	0.46	5.93	0.615	0.32	2.51
chr14	105531894	-3.78	6.1	0.000931	10.7	-0.01
chr14	105553337	0.479	6.44	0.61	7.41	8.03
chr14	105560214	-0.992	5.17	0.367	3.12	0.16
chr14	105780884	0.666	5.98	0.489	9.54	5.13
chr14	105864839	-0.556	7.59	0.526	45.15	13.25
chr14	105957335	-0.538	7.26	0.547	32.29	5.23
chr14	105994800	0.691	5.82	0.467	5.28	7.63
chr14	106091457	2.19	6.66	0.0174	6.92	16.71
chr14	106208467	2.63	6.96	0.00482	11.51	25.19
chr14	106765290	-1.85	6.2	0.0565	5.41	1.41
chr14	107150818	-1.53	5.55	0.14	6.65	0.05
chr1	4135439	1.59	6.58	0.0782	9.86	12.14
chr1	42039950	0.0179	6.05	1	5.78	1.49
chr14	20881732	-0.97	5.78	0.319	4.7	0.56
chr14	20882056	-1.46	6.32	0.131	14.96	0.31
chr14	21249191	-1.72	6.21	0.081	19.89	0.25
chr1	42128096	-3.72	6.94	0.000354	65.02	0.01
chr14	21458103	-1.18	6.97	0.191	25.67	3.35
chr14	21560811	-0.419	5.93	0.696	7.83	1.24
chr14	21777168	-1.9	7.1	0.0404	39.29	2.03
chr14	21852206	-0.425	7.36	0.634	37.78	3.87
chr14	21905495	-0.738	6.21	0.443	5.35	0.87
chr14	21945307	-1.3	7.32	0.144	52.29	5.03
chr14	21979562	-0.531	7.45	0.547	16.07	6.23
chr14	22940732	-2.02	8.87	0.0217	165.95	8.67
chr14	22942155	-0.788	6.02	0.427	13.04	1.15
chr14	22953485	-2.08	6.38	0.0323	8.15	0.42
chr14	23025326	-2.98	7.11	0.00215	29.21	0.29
chr14	23030850	-1.78	6.37	0.0601	10.39	0.25
chr14	23033113	-1.95	5.69	0.0534	5.33	0.14
chr14	23039325	-1.71	6.51	0.0714	3.99	0.31
chr14	23235842	0.418	6.82	0.645	12.6	2.57
chr14	23272679	-1.45	5.64	0.169	7.43	0.35
chr14	23299071	0.411	7.99	0.639	36.14	13.74
chr14	23340290	-0.854	7.52	0.336	50.4	3.75
chr14	23341913	0.133	6.88	0.893	18.4	5.23
chr14	23564708	-0.35	8.03	0.688	51.22	14.77
chr14	23590180	0.213	6.29	0.843	9.05	0.24
chr14	23938821	-1.05	7.1	0.237	28.69	3.97
chr14	24025497	-0.814	6.61	0.387	14.89	2.34
chr14	24578223	-1.85	6.93	0.0438	40.85	0.24
chr14	24583437	-0.438	7.01	0.63	0.9	6.61
chr14	24611029	-1.03	6.81	0.252	20.47	2.74
chr14	24658127	-0.818	8.47	0.341	109.07	16.55
chr14	24664920	-0.214	7.04	0.825	19.37	9.07
chr14	24682742	-0.505	6.79	0.592	7.61	1.6
chr14	24701785	-0.208	6.57	0.845	13.02	2.7
chr14	24711735	-0.46	6.68	0.616	19.34	3.97
chr14	24711869	-0.683	7.02	0.45	23.16	6.83
chr14	24740813	-0.735	7.35	0.413	34.17	10.07
chr14	24769026	0.19	6.17	0.857	1.75	5.3
chr14	24801555	-0.284	5.44	0.807	2.5	0.61
chr14	24899116	0.105	6.01	0.935	3.66	2.39
chr14	25143759	-2	6.06	0.0463	7.86	0.25
chr1	42801001	-0.394	7.26	0.661	30.57	5.03
chr1	42928923	-1.98	6.03	0.0492	6.25	0.01
chr14	31028400	0.113	6.79	0.906	20.65	6.77
chr14	31091469	-0.95	7.3	0.284	53.73	2.6
chr1	43124023	0.585	7.78	0.501	40.85	12.96
chr1	43147855	1.08	7.11	0.216	5.94	7.2
chr14	31597050	-3.58	5.43	0.00323	5.78	-0.01
chr14	31889897	-0.487	6.56	0.587	20.65	2.31
chr1	43222805	0.55	7.98	0.521	55.72	13.72
chr14	32675944	-1.34	5.7	0.172	7.83	0.12
chr1	43312158	0.576	7.39	0.519	21.72	9.91
chr14	34513097	-0.107	6.33	0.922	14.24	0.7
chr14	34529701	0.151	6.9	0.878	22.42	11.39
chr14	35008865	-0.0578	6.92	0.965	21.01	10.44
chr14	35452117	-2	7.88	0.0263	83.98	1.9
chr14	35515369	-0.955	6.86	0.296	27.37	2.86
chr14	35591277	0.0879	6.82	0.926	12.08	3.36
chr14	35591700	-0.96	7.18	0.283	20.76	1.48
chr14	35761611	0.395	6.62	0.671	19.49	6.54
chr1	43637991	0.347	8.32	0.689	45.72	27.55
chr14	36414234	-1.61	4.73	0.163	3.02	0.09
chr1	43855493	0.406	8.65	0.637	84.7	39.73
chr14	39639600	-0.282	7.86	0.747	41.33	16.23
chr14	39644317	-0.941	9.33	0.269	191.69	27.46
chr14	39865100	-2.16	5.15	0.0485	9.11	0.01
chr14	39901650	-0.561	7.27	0.528	29.4	6.45
chr1	43994983	1.35	6.08	0.148	2.81	1.06
chr1	44412402	0.314	7.61	0.725	16.39	13.81
chr1	44435514	1.28	7.06	0.151	14	9.28
chr14	45366265	-0.229	6.66	0.813	14.74	4.79
chr14	45431189	-1.44	6.76	0.124	36.12	0.95
chr14	45431282	-1.15	7.17	0.196	36.44	0.84
chr14	45604980	-1.43	7.41	0.111	29.37	2.15
chr1	44679093	0.0196	8.18	0.985	47.14	13.74
chr14	50053222	-0.69	6.18	0.479	3.79	0.13
chr14	50087384	-0.472	6.96	0.604	25.88	3.74
chr14	50100742	-0.557	6.77	0.553	25.27	5.24
chr14	50101126	-0.726	7.58	0.416	53.2	12.19
chr14	50234820	0.246	7.14	0.78	17.21	12.4
chr14	50329776	0.0505	6.83	0.963	10.88	4.07
chr14	50787962	-0.438	6.57	0.633	6.97	0.89
chr14	51706986	-0.357	6.78	0.698	24.47	4.58
chr14	51712973	-1.06	5.74	0.304	4.4	0.62
chr1	45180848	0.59	5.97	0.543	2.23	0.61
chr1	45187371	1.72	8.7	0.0474	0	24.66
chr1	45187648	-0.06	7.12	0.954	6.91	0.95
chr1	45196585	1.58	8.34	0.0689	0.27	16.23
chr14	52314178	-3.94	7.68	9.72e-05	62.05	0.44
chr1	45249958	-0.95	5.66	0.327	9.12	0
chr1	45275347	-0.408	6.64	0.649	9.34	0.09
chr1	45279576	-1.89	6.23	0.0509	14.74	0.02
chr1	45285533	1.42	7.86	0.102	1.96	11.27
chr1	45285702	0.043	7.33	0.961	15.86	1.57
chr14	53173810	-0.5	6.97	0.578	11.9	3.74
chr1	45452324	0.902	6.69	0.325	7.6	3.63
chr1	45477812	0.411	7.01	0.655	15.83	2.24
chr14	54955774	-0.549	6.73	0.541	18.29	2.81
chr14	54976546	-0.697	5.96	0.489	5.49	1.36
chr14	55518341	-0.624	7.68	0.482	60.02	10.76
chr14	55658340	0.00584	6.53	1	28.31	4.97
chr14	55737979	-0.0688	6.21	0.972	4.4	2.51
chr1	45657035	4.34	6.66	3.49e-05	0.02	10.76
chr14	56665975	1.78	7.39	0.044	6.65	17.38
chr14	57046379	-0.876	6.98	0.326	27.17	2.98
chr1	45772176	-2.11	7.06	0.0243	31.47	0.08
chr14	57735695	-0.639	8.17	0.457	69.75	11.62
chr14	58764640	-0.165	7.86	0.863	60.3	15.08
chr14	58764990	-0.244	6.75	0.806	35.69	1.93
chr14	58894312	-0.721	6.96	0.433	8.76	1.14
chr1	45965874	0.276	7.43	0.76	20.74	4.78
chr1	45987547	1.78	7.27	0.0473	7.41	4.85
chr1	46009688	-0.569	6.23	0.565	12.03	0.42
chr1	46049668	0.798	8.05	0.355	25.05	16.43
chr14	61201457	0.421	6.35	0.635	3.85	4.19
chr14	61447869	-0.526	6.67	0.579	14.27	2.84
chr1	46152815	0.479	7.48	0.585	17.41	8.51
chr1	46153824	0.691	7.77	0.428	18.9	9.9
chr14	61968599	-1.15	5.27	0.286	5.63	0.12
chr1	46216485	0.983	7.14	0.27	12.6	11.48
chr1	46251442	-1.63	7.08	0.0766	32.73	2
chr14	64010313	-0.686	6.73	0.455	31.23	4.71
chr14	64805593	-0.692	6.31	0.471	13.8	1.76
chr14	64912415	-2.8	7.28	0.00325	35.5	0.25
chr14	65381202	-0.699	6.69	0.448	15.94	1.01
chr14	65381553	-1.21	7.33	0.174	51.74	6
chr14	65569276	-0.23	6.25	0.808	2.37	2.43
chr14	66104560	-8.77	5.57	8.57e-05	12.81	0
chr14	66974608	-1.03	6.1	0.276	9.93	0.17
chr1	46713357	-0.136	6.65	0.896	19.89	1
chr1	46769034	0.26	6.94	0.781	15.13	4.03
chr1	46769323	1.06	7.66	0.222	16.55	14.5
chr14	67826579	-0.775	8.65	0.364	123.17	21.16
chr14	67826898	-0.721	6.55	0.43	11.75	1.27
chr1	46806458	0.91	7.8	0.29	13.03	13.53
chr14	68067016	-0.336	7.04	0.715	16.02	6.27
chr14	68283531	-0.247	6.26	0.808	3.31	0.2
chr14	68746821	-3.34	6.82	0.0012	14.72	0.05
chr14	68868691	-3.22	6.28	0.00223	2.14	0.04
chr14	69262839	-0.545	7.32	0.544	34.52	6.88
chr14	69283556	-0.587	6.92	0.516	25.88	3.51
chr14	69291710	-0.0586	6.68	0.959	11.45	5.43
chr14	69658197	0.00545	6.68	1	9.07	2.45
chr14	69865121	-0.771	7.69	0.381	71.38	8.9
chr14	69865339	-1.02	7.02	0.263	36.76	3.04
chr14	70070496	-0.411	5.31	0.693	3.12	0.14
chr14	70163826	3.69	7.38	0.000169	0.45	23.71
chr14	70233806	-0.5	7.93	0.565	56.42	10.15
chr14	70826498	-0.975	7.17	0.271	27.13	2.23
chr1	47082656	-0.975	7.42	0.27	39.53	4.14
chr14	71067386	-0.354	6.16	0.709	8.17	2.1
chr14	71349982	-1.1	5.77	0.287	6.31	0.53
chr14	71791697	-0.845	6.34	0.36	12.81	1.14
chr1	47184878	1.05	6.91	0.238	10.95	9.27
chr14	73493896	-0.996	6.84	0.274	12.24	1.35
chr14	73525130	-0.776	7.15	0.384	16.03	4.06
chr14	73603175	-0.713	6.5	0.45	17.23	4
chr14	74111592	-0.313	6.3	0.736	14.96	1.44
chr14	74227055	-0.383	10.02	0.649	311.59	91.05
chr14	74229287	-0.403	6.46	0.672	12.39	2.15
chr14	74353533	-0.342	7.31	0.698	24.89	10.85
chr14	74416944	0.428	6.6	0.649	9.53	4.82
chr14	74769761	-0.0689	6.92	0.965	25.24	6.99
chr14	75179831	-0.395	7.54	0.665	40.56	8.09
chr14	75348589	-0.617	7.22	0.486	25.11	7.31
chr14	75469415	-2.09	9.11	0.018	225.76	14.09
chr14	75530749	-0.573	6.66	0.537	10.39	3.38
chr14	75643368	-0.838	7.26	0.352	35.76	2.74
chr14	75745274	0.0703	9.44	0.936	191.71	75.54
chr14	75745364	-0.189	7.94	0.828	56.65	21.41
chr14	75760993	1.05	11.97	0.213	999	999
chr14	76127420	-2.19	7.4	0.0184	50.8	1.93
chr1	47644952	0.823	7.34	0.352	10.92	7.49
chr14	76618192	-0.724	7.08	0.432	36.54	4.99
chr14	77279294	-0.65	7.1	0.477	28.62	5.41
chr14	77342518	-0.232	5.67	0.836	4.97	0.46
chr14	77423158	0.0108	6.31	1	10.31	4.16
chr14	77428221	-1.19	6.92	0.195	15.08	1.99
chr14	77564439	-0.745	7.61	0.401	40.93	9.94
chr14	77587933	-1.92	5.84	0.0584	13.76	0.25
chr14	77736174	-1.44	6.01	0.145	12.03	0.41
chr14	77787368	-0.45	6.91	0.621	21.49	5.43
chr1	47780173	1.05	7.72	0.226	17.17	16.39
chr14	77843570	-0.109	6.55	0.933	8.03	4.52
chr14	77924012	-1.22	7.15	0.177	35.76	3.85
chr14	77924329	-0.836	7.24	0.354	38.82	3.79
chr14	78083027	-0.252	6.55	0.798	18.89	4.42
chr14	78174396	-1.08	7.97	0.218	75.83	6.85
chr14	78266471	-0.279	6.57	0.758	7.67	3.77
chr14	78914997	-1.01	5.91	0.312	4.4	2.39
chr14	81687177	0.666	5.98	0.489	5.57	2.25
chr14	81687536	-0.554	6.46	0.561	24.09	0.95
chr14	81687761	0.32	7.44	0.716	23.38	12.27
chr14	82000481	0.0326	6.67	0.979	7.35	5.65
chr14	89897045	-4.65	8.82	4.7e-06	210.64	0.63
chr14	90421195	-0.662	6.29	0.488	8.97	1.1
chr14	90422186	-0.948	7.23	0.293	39.34	7.08
chr14	90722873	-0.505	7.18	0.576	37.34	8.82
chr14	90849771	-1.31	7.47	0.142	36	5.43
chr14	90863347	-0.379	6.79	0.682	11.46	3.21
chr14	90866063	0.139	5.81	0.926	2.47	2.21
chr14	91608709	-0.475	5.35	0.651	8.13	0.52
chr14	91694898	-1.86	6.62	0.0515	15.43	0.48
chr14	91840096	-2.35	5.8	0.0262	5.44	0.07
chr14	91976879	0.091	6.71	0.94	10.86	7.82
chr14	93079523	-0.827	5.34	0.426	2.77	0.07
chr14	93147627	-1.04	5.72	0.289	7.43	0.19
chr14	93260591	-0.802	7.24	0.374	49.19	6.09
chr14	93651326	-0.136	6.72	0.9	12.64	7.77
chr14	93673457	-0.423	7.25	0.646	44.65	6.01
chr14	93836206	-2.04	5.93	0.0446	3.09	0.12
chr14	94373264	-0.887	6.31	0.351	14.71	1.86
chr14	94425922	-3.46	6.48	0.00102	13.92	0.05
chr14	94444745	-2.88	5.71	0.0114	2.97	0.03
chr14	94547577	-0.618	6.49	0.527	20.14	3.18
chr14	96000991	-1.1	7.29	0.218	27.18	5.69
chr14	96829720	-0.537	6.21	0.586	14.72	1.34
chr14	96968618	-0.647	7.03	0.482	26.45	3.87
chr14	99887274	-0.611	6.06	0.543	23.59	0.24
chr14	99947472	-0.812	6.56	0.383	27.91	1.44
chr15	100106127	-0.295	8.11	0.734	61.84	23.07
chr15	100273872	-0.345	5.66	0.756	10.62	0.95
chr15	101629170	0.404	5.85	0.688	3.2	1.25
chr15	101676011	-2.46	7.34	0.00874	42.76	0.71
chr15	101740072	-2.46	6.09	0.0186	5.01	0.03
chr15	101792205	0.0987	6.17	0.942	3.58	2.19
chr15	101817707	0.695	7.18	0.424	22.42	12.96
chr15	101835547	-0.35	8.09	0.687	71.74	18.55
chr15	102192640	-0.0471	8.18	0.963	55.47	20.15
chr1	51425953	0.461	7.36	0.598	25.64	7.54
chr1	52137736	4.97	7.96	1.9e-06	0.88	40.93
chr1	52194982	0.527	7.19	0.553	20.77	6.24
chr15	22461204	-0.675	6.47	0.465	11.64	3.72
chr15	23033096	-0.123	6.08	0.938	8.23	1.23
chr15	23034431	0.402	7.35	0.651	26.13	14.18
chr15	23810764	5.04	9.04	6.76e-07	1.7	90.51
chr1	52499496	0.471	7.4	0.595	8.91	5.23
chr1	52522615	-0.0546	6.85	0.963	12.01	0.94
chr1	52831856	0.952	6.95	0.275	5.21	9.68
chr15	31517041	-2.69	6.74	0.00665	30.08	0.58
chr15	31521537	-1.78	5.73	0.083	5.49	0.32
chr15	31618623	0.0464	6.66	0.979	15.16	5.7
chr15	31631251	-1.14	5.8	0.271	6.68	0.19
chr15	31637869	-1.53	5.84	0.116	12.81	0.38
chr15	31727681	-0.681	6.1	0.479	4.23	0.44
chr1	53387422	-3.14	6.21	0.00284	19.58	-0.01
chr15	34394193	-0.201	9.06	0.817	119.04	34.43
chr15	34502391	0.296	6.29	0.741	15.26	2.45
chr15	34517201	0.0612	7.77	0.952	42.08	13.69
chr15	34635383	0.3	8.06	0.735	27.54	8.73
chr1	53480596	-0.205	6.84	0.835	12.77	1.04
chr15	35261985	-0.289	8.07	0.743	48.57	18.81
chr15	35280547	0.0618	6.91	0.965	14.48	2.75
chr1	53662456	-0.332	8.44	0.699	90.56	26.31
chr1	53685952	0.575	7.82	0.51	26.9	16.43
chr1	53704245	0.507	8.46	0.555	68.73	28.74
chr15	38361448	-1.96	6.51	0.0441	15.34	0.31
chr15	38377494	-2.38	5.31	0.0407	4.12	0
chr1	53859152	1.04	5.95	0.264	2.11	1.06
chr15	38746309	0.794	6.99	0.373	22.18	4.45
chr15	40075057	-0.0926	7.73	0.92	32.96	7.78
chr15	40331374	0.598	6.88	0.504	5.23	7.26
chr15	40337473	0.46	6.3	0.622	0.5	3.33
chr15	40408162	-0.332	5.73	0.728	8.01	0.67
chr15	40453192	0.0744	6.64	0.937	14.71	2.25
chr15	40615755	0.474	7.97	0.588	56.86	28.09
chr15	40660477	0.749	6.08	0.423	4.8	4.81
chr15	40675131	0.683	6.86	0.448	8.97	7.04
chr15	40861555	0.106	6.44	0.927	9.33	1.77
chr15	40886158	0.72	7.23	0.409	2.66	2.29
chr15	40986951	0.0102	6.42	1	9.73	5.3
chr15	40987292	0.358	6.81	0.709	13.02	7.38
chr15	41151521	1.14	5.87	0.24	2.52	1.87
chr15	41186587	0.243	6.88	0.807	17.47	7.38
chr15	41196376	0.694	5.97	0.458	0.8	2.47
chr15	41523263	0.924	7.11	0.301	10.29	8.88
chr15	41694732	-0.689	8.17	0.427	80.71	6.52
chr15	41836450	1.15	6.26	0.212	2.11	3.13
chr15	41954109	-0.123	6.68	0.918	9.79	0.74
chr15	42066699	-0.0155	6.62	1	14.93	2.88
chr15	42565399	-0.057	6.59	0.978	12.39	2.9
chr15	42565639	-0.0124	7.29	1	26.34	10.39
chr15	42783405	-0.113	7.04	0.92	12.11	3.11
[truncated: 4,687 more rows]
