# Supplementary material for: Differential chromatin profiles partially determine transcription factor binding
Source: PLoS One. 2017 Jul 13;12(7):e0179411. doi: 10.1371/journal.pone.0179411 (PMC5509100; doi:10.1371/journal.pone.0179411)
Supplement: S1 Dataset — (ZIP) [file pone.0179411.s002.zip › data.tables/ELK1_DNase.csv]

chr	coord	PIQ.GM.rep1	PIQ.GM.rep2	PIQ.K.rep1	PIQ.K.rep2
chr10	89246	-0.898603760114666	-0.865231569280243	-0.965649347004592	-0.868236569364164
chr10	138017	-0.777350369940272	-0.867329989189549	-0.961626998235279	-0.848089692266301
chr10	149212	-0.766746339714587	-0.946543403838665	-0.803730744153563	-0.878534663703784
chr10	211569	-0.802858772484101	-0.803545443007317	-0.886674956008233	-0.883831045068126
chr10	265827	-0.818188455267457	-0.847979930772142	-0.927780065067896	-0.795643159177801
chr10	294282	-0.884824934458572	-0.846385157361921	-0.952212179430661	-0.780505894778315
chr10	298395	-0.858895025472398	-0.893418526530563	-0.858691352233331	-0.811811513314732
chr10	307066	-0.0960136460255216	-0.22200972799256	-0.776886663569706	-0.601160013169755
chr10	325908	-0.691262491613667	-0.720450165831507	-0.786973121836753	-0.647621483514828
chr10	329876	0.405695803540605	0.583878690955345	-0.772267911068186	-0.77044101569613
chr10	333603	-0.588393095934775	-0.846982721966485	-0.785592187396452	-0.812934268255544
chr10	346516	-0.756716535431522	-0.945497506606349	-0.820335848057148	-0.760600126475988
chr10	391394	-0.732393940476872	-0.889422954465624	-0.972208136759585	-0.757220859572188
chr10	391437	-0.816106059426768	-0.90511783178261	-0.981497236673193	-0.979796653031595
chr10	391485	-0.867810865714867	-0.941568282378133	-0.976549571318046	-0.941963693650667
chr10	391533	-0.861114133051015	-0.965681223545321	-0.982349478017197	-0.982920677733157
chr10	391629	-0.879046165144739	-0.976402321726617	-0.985165352806472	-0.967412991161978
chr10	391672	-0.975964691074748	-0.967437091981561	-0.976149247104548	-0.982219028290097
chr10	391768	-1	-0.973867069136766	-1	-0.986445492010529
chr10	391811	-1	-1	-0.99085946533646	-1
chr10	391907	-1	-1	-0.987325132593956	-0.985705033703538
chr10	391950	-1	-1	-1.00349587366418	-0.977582470261236
chr10	392046	-1	-1	-0.984260986443803	-0.98391769004398
chr10	392233	-1	-1	-0.975266107941336	-0.965668380715736
chr10	392276	-1	-1	-0.985378160393338	-0.977667016505366
chr10	392324	-1	-1	-0.978484258633074	-0.959692909529519
chr10	392372	-1	-1	-0.990700961196039	-0.983635170072269
chr10	392420	-0.939152595751812	-1	-0.992232380742782	-0.981315479530728
chr10	392463	-0.938034358696017	-1	-0.992631688045994	-0.959828488435546
chr10	392607	-0.935908986847109	-1	-0.987356158448325	-1.00520393710952
chr10	392655	-0.920227488373672	-1	-0.984406642604875	-1.0048855980745
chr10	392698	-0.922040110265498	-1	-0.999076071166085	-0.916263052433716
chr10	392741	-0.915456217639645	-1	-0.993456284097669	-0.98968049189872
chr10	392784	-0.931280992986936	-1	-0.98606373018723	-0.987524837554557
chr10	392827	-0.947413821656259	-1	-0.98738050505605	-0.984430087967252
chr10	392870	-0.937207492865793	-0.984359762353491	-0.969441119753981	-0.984790103992029
chr10	392913	-0.936056123703043	-0.987636180541296	-0.989830390015749	-0.963426187525902
chr10	392956	-0.93341882858634	-0.979216772914112	-0.975914481250333	-0.955483571099148
chr10	392999	-1	-0.985012628950002	-0.978020837841576	-0.985564444775677
chr10	393042	-1	-0.986966096900074	-0.964129600956906	-0.978342417996832
chr10	393085	-1	-0.984795380315791	-0.954194283388226	-0.992440669311295
chr10	393128	-1	-0.987451434552736	-0.962034980153927	-0.93415543314146
chr10	393176	-1	-0.97985544162833	-0.994404070985873	-0.990548341655744
chr10	393272	-1	-0.988092324353336	-0.971884677377335	-0.974493823413416
chr10	393320	-1	-0.989019431284784	-0.955449436269282	-0.995369410845092
chr10	393363	-1	-0.982503336916858	-0.95171002230948	-0.973552810818831
chr10	393406	-1	-0.966523168646733	-0.95272925830768	-0.969799330598445
chr10	393449	-1	-0.952035894203678	-0.952613310150449	-0.94457455492094
chr10	393497	-0.963633565701348	-0.953933979916996	-0.93511537433348	-0.941638196045649
chr10	393540	-0.952701182708291	-0.957227767902854	-0.927706123704378	-0.975715924686023
chr10	393588	-0.930802902349125	-0.961819641176919	-0.954561672478371	-0.930555703671601
chr10	393631	-0.91531087846695	-0.914333967698739	-0.921849211688694	-0.972117847297106
chr10	393679	-0.904279833195254	-0.907886167843146	-0.895228643735754	-0.918414999642285
chr10	393727	-0.896166886596946	-0.909420399753542	-0.930363676149886	-0.904073049068759
chr10	393813	-0.856338534306323	-0.849243366095824	-0.844029642766838	-0.910246745892686
chr10	393856	-0.828603402023372	-0.846135945720209	-0.891701135783392	-0.851964027982544
chr10	393942	-0.820736122332481	-0.791361941927677	-0.884435658784038	-0.794605979722638
chr10	404193	-0.571981293593531	-0.708642024460451	-0.628300373345853	-0.674942072674862
chr10	410273	-0.517468682209596	-0.874042626479018	-0.751409721959696	-0.642717317367888
chr10	417939	-0.739875277508003	-0.837051263877822	-0.874356625484839	-0.866760364485952
chr10	425232	-0.748620351541954	-0.687682932371133	-0.785558680944848	-0.791795330722735
chr10	430934	-0.548796335914644	-0.615556798658319	-0.755330027906258	-0.762734731932076
chr10	432062	-0.584096767918373	-0.671399460653357	-0.787213373450337	-0.584055490019469
chr10	440198	-0.798901558076297	-0.815687816022041	-0.870716101295257	-0.705616135966839
chr10	440417	-0.800056768558553	-0.762294597962677	-0.718809411938898	-0.615379672528344
chr10	440635	-0.767407545530098	-0.785304613700716	-0.668410451338928	-0.620046160071799
chr10	440942	-0.719235003767564	-0.789334468989865	-0.723921407589639	-0.689190469851783
chr10	470268	-0.81365439244341	-0.981205502292623	-0.903546736261203	-1.00617195866468
chr10	481173	-0.787078046744618	-0.733708441363868	-0.786148937350781	-0.874599428390824
chr10	481669	-0.609552136233989	-0.857154737232851	-0.871635567926974	-0.83548428778409
chr10	498151	-0.263087454083544	-0.688720872820792	-0.843869210636135	-0.680921173350479
chr10	537367	-0.947687934388564	-0.782781848188449	-0.810774856144912	-0.792668232698461
chr10	556440	-0.450708903048634	-0.451827302874178	-0.686658993902067	-0.557273925502247
chr10	556598	-0.398965741882779	-0.433764470579106	-0.646606030523134	-0.425700965595957
chr10	572663	-0.675099473133612	-0.617739465690028	-0.48025778341786	-0.56896287126847
chr10	578190	-0.825646770720353	-0.861391122005831	-0.857462979336642	-0.703387130535011
chr10	582552	-0.816773093777578	-0.895365532284721	-0.891448874390972	-0.70217004691195
chr10	609986	-0.499026424226668	-0.810620279740317	-0.904991211119139	-0.858681255417196
chr10	618835	-0.566273386365866	-0.83702704333178	-0.907236713579066	-0.856040928576856
chr10	629621	-0.254875251399468	-0.661673582633241	-0.67298698160228	-0.77240528952144
chr10	634208	-0.757933516382441	-0.775995346936073	-0.787334311225636	-0.741856074862982
chr10	658770	-0.707657211992306	-0.793087347189663	-0.845298283966089	-0.772971668631781
chr10	664339	-0.818503764644747	-0.808759637827555	-0.937980745771839	-0.780526019152645
chr10	674709	-0.464067287492506	-0.768364706701149	-0.689716936938015	-0.518956732448072
chr10	675093	-0.383665760944238	-0.846760474183296	-0.782633841332356	-0.577391547752758
chr10	695896	-0.66361843135381	-0.62112266221178	-0.753392540704805	-0.341169185711472
chr10	709606	-0.809645533517926	-0.684244974163861	-0.775119345384129	-0.700537375680435
chr10	715945	-0.900154926646447	-0.849358576877944	-0.834907250924748	-0.80217604383736
chr10	718158	-0.748358138702495	-0.745454316197966	-0.87057796712182	-0.616967241852601
chr10	721664	-0.903360636769694	-0.939391812703327	-0.895431332915026	-0.859961753149706
chr10	766508	-0.578386110076973	-0.755258054678964	-0.731135351191667	-0.79442034231761
chr10	768225	-0.851435234565869	-0.820375094506687	-0.778941353055272	-0.613384239403555
chr10	787940	-0.732140811978438	-0.840359371640996	-0.84057600256055	-0.800349891390129
chr10	820317	-0.616003489972931	-0.601514450809497	-0.781975022399666	-0.622591499954986
chr10	841731	-0.645113959151845	-0.776096497629379	-0.901646921362085	-0.862177347668268
chr10	842351	-0.833766933906298	-0.9511869650814	-0.921696615061722	-0.896469161706123
chr10	851514	-0.61214130631693	-0.58446459448451	-0.595577924833356	-0.540545978677154
chr10	871647	-0.356520519108273	-0.808023601897594	-0.836869409407027	-0.575074447129685
chr10	873646	-0.738710152762647	-0.576298327967991	-0.650484391399005	-0.570391139296067
chr10	888736	-0.723368685152774	-0.911386268763803	-0.827224029212189	-0.720370309813884
chr10	892658	-0.694549835395224	-0.817360286007298	-0.808217531771479	-0.297667333517123
chr10	894088	-0.730174102096039	-0.771590039108717	-0.82339578055546	-0.624000169010086
chr10	894609	-0.97778392303863	-0.827592948649734	-0.90559130310358	-0.957951937455655
chr10	906122	-0.576829098066261	-0.885808042395998	-0.829895409339476	-0.645615793538646
chr10	932615	-0.935278882386564	-0.95513962350527	-0.874114488071088	-0.973585140549463
chr10	976519	-0.434236028525573	-0.338918627093991	-0.47338508692311	-0.379679715161479
chr10	988221	-0.853001500357175	-0.855031040807608	-0.811832006848957	-0.596414890272148
chr10	992077	-0.75084587706051	-0.803635048728945	-0.781779721734997	-0.586910818130548
chr10	993105	-0.750959765477445	-0.831345994547268	-0.743374779060129	-0.619789862830315
chr10	1010433	-0.879502408529625	-0.851245979209731	-0.683938940428918	-0.746106846502778
chr10	1013150	-0.715327618510797	-0.828518402947077	-0.802129638734405	-0.694387025141632
chr10	1013579	-0.883038949087081	-0.824305751981513	-0.830131314692857	-0.742349817666178
chr10	1029197	-0.71686232555979	-0.923383342018686	-0.917748172974355	-0.851699330257318
chr10	1029967	-0.710948324049731	-0.884739549040335	-0.849962404939119	-0.841203625934379
chr10	1034314	1.56767025151035	1.64419143264752	1.69890633826103	1.79958887399311
chr10	1070426	-0.666795776371657	-0.759642289736365	-0.833659310451005	-0.498468619637299
chr10	1086766	-0.945545698173295	-0.881398279562332	-0.910221549622003	-0.624880499476154
chr10	1095302	1.11144061616548	1.89118692223875	1.90883457829057	1.9497034831862
chr10	1102740	0.810048814477687	1.38056581564976	1.59409949287115	1.45688588810197
chr10	1142942	-0.482814342613429	-0.621148780063763	-0.909913472820295	-0.462133655067384
chr10	1143659	-0.658792025542932	-0.781624338839874	-0.86063749294434	-0.809013894824373
chr10	1144625	-0.74987476243386	-0.845774431741287	-0.942250010231757	-0.898049263658542
chr10	1160527	-0.841883175379869	-0.831299070195717	-0.803398590007297	-0.702817036235698
chr10	1166683	-0.656551596464017	-0.585409502685146	-0.783694008125649	-0.645078054088802
chr10	1178334	-0.796686845847244	-0.780198523096157	-0.894019858438719	-0.663956403570012
chr10	1183621	-0.801078979094602	-0.763959252048445	-0.82332121624959	-0.750518526396734
chr10	1225548	-0.522006194637609	-0.592488726272447	-0.450380149726113	-0.558946287818267
chr10	1307617	-0.847217672982485	-0.938997081564343	-0.948654377382236	-0.808323269336452
chr10	1307650	-0.859378293882419	-0.953497704364173	-0.94013920968851	-0.859021106157086
chr10	1307685	-0.867049930997473	-0.953516343404162	-0.949821214740601	-0.923934777103173
chr10	1307718	-0.872310871390451	-0.953776651340781	-0.966986275651564	-0.919028388927173
chr10	1307753	-0.920322382003746	-0.951951942272124	-0.957596347743618	-0.923530695512581
chr10	1307786	-0.973169788704505	-0.971171238880714	-0.966615546962104	-0.982740532904071
chr10	1307821	-0.97327734622894	-0.975784212330405	-0.992429056577149	-0.960222588511193
chr10	1307854	-1	-0.987721284831436	-0.954637556897067	-0.944845907924133
chr10	1307889	-1	-0.992995989124807	-0.951689807845806	-0.992615844848415
chr10	1307922	-1	-0.984418939062157	-0.948321746017201	-0.969869317819518
chr10	1307957	-1	-0.983636812888893	-0.96726855259861	-0.967124940045621
chr10	1307990	-1	-0.953860071660904	-0.969611696562289	-0.971360221951247
chr10	1308025	-1	-0.966610052845384	-0.949687177059553	-0.998282749934014
chr10	1308058	-1	-0.931701708783967	-0.943000968021742	-0.938487096315857
chr10	1308093	-0.953447231160236	-0.912467814303438	-0.926914951143861	-0.969328840975401
chr10	1308126	-0.953975009703779	-0.90052204301144	-0.944770054135695	-0.910749845244638
chr10	1308161	-0.928143967846726	-0.90069542603065	-0.942080148748265	-0.850288732852946
chr10	1308194	-0.885969557212444	-0.851164658926697	-0.914756187118305	-0.840573639775481
chr10	1308229	-0.882616916285015	-0.844722034160164	-0.915216095622151	-0.827713026441185
chr10	1308262	-0.889094356804669	-0.835185000830115	-0.921234993054506	-0.806360227999841
chr10	1308296	-0.789414424881468	-0.784142749089368	-0.884514455398922	-0.818590352003784
chr10	1308329	-0.763595324333428	-0.788898477715555	-0.820304429451316	-0.800863959997196
chr10	1312881	-0.761065251974763	-0.733524992214353	-0.854804465391221	-0.693562715227274
chr10	1341434	-0.332591707939995	-0.533653153142357	-0.844035486646149	-0.781787900430684
chr10	1357412	-0.56409405630556	-0.654951881696762	-0.848499456853386	-0.634203541661265
chr10	1363477	-0.601999774194483	-0.844358689273409	-0.761752315115692	-0.656038137202412
chr10	1370336	-0.758784339272517	-0.686586837955517	-0.823703499582273	-0.751240232957145
chr10	1410695	-0.368026861814779	-0.668138544695222	-0.725229106037986	-0.581115879342906
chr10	1413317	-0.867122429838001	-0.87806426513375	-0.886532404519794	-0.72544669343651
chr10	1418623	-0.664164090028784	-0.722863556682948	-0.841450180127748	-0.74635438258526
chr10	1421912	-0.460929109097026	-0.783148767168004	-0.690975363887762	-0.533925278288778
chr10	1557947	-0.677956755255077	-0.64664617349424	-0.845559653952305	-0.618870144815286
chr10	1581755	-0.491637798080961	-0.558384656699659	-0.622019533031343	-0.464674568864766
chr10	1585282	-0.854649720081078	-0.866006311843586	-0.688082649278994	-0.648638463757408
chr10	1619441	-0.662106520867865	-0.513615618316784	-0.748362176243207	-0.736355984350549
chr10	1632798	-0.63928453211841	-0.830689236302329	-0.786325516856264	-0.824855867909423
chr10	1638920	-0.681200459859451	-0.509521483247544	-0.719537374865268	-0.609740249096626
chr10	1640804	-0.690025031953263	-0.724702103046262	-0.782873435451828	-0.667757697699986
chr10	1641111	-0.711918886813936	-0.653681368929717	-0.783744961058843	-0.621542372816613
chr10	1648833	-0.669657939468499	-0.693441599127751	-0.937342802997017	-0.718216875533282
chr10	1690155	-0.902031884335321	-0.910703912874309	-0.961321431186709	-0.848248318572827
chr10	1757970	0.11931594963684	-0.0211437619455245	-0.684050565509774	-0.401541913804331
chr10	1781649	0.380669858280257	-0.212364716600154	-0.728386522292044	-0.532775231275477
chr10	1822380	-0.779352845344326	-0.845244265498966	-0.87818791075116	-0.7414903968478
chr10	1822495	-0.741780202629285	-0.840485858818769	-0.87961301908611	-0.716046180923182
chr10	1822552	-0.778920713246073	-0.846409687396771	-0.882026922072552	-0.765654749876144
chr10	1822609	-0.776630623090771	-0.817718802471767	-0.92365596815713	-0.79102636455817
chr10	1842123	-0.894806979836842	-0.88284204626345	-0.917203554890558	-0.888898678077827
chr10	1849915	-0.753497815289999	-0.784801104394502	-0.761690291375762	-0.558579278208452
chr10	1875624	-0.927185844273676	-0.854665720837966	-0.97253106298503	-0.815483247345747
chr10	1892208	-0.91658960922138	-0.883941816256607	-0.911500314747688	-0.84506926173911
chr10	1906275	-0.963746729102974	-0.924573844008021	-0.970996207479682	-0.932856807455413
chr10	1907454	-0.936114465861564	-0.931295836137838	-0.92449535367653	-0.899913949580306
chr10	1911294	-0.554994634111506	-0.770542654749447	-0.905478184029839	-0.747502280386663
chr10	1964082	-0.967517365669061	-0.941910850585332	-0.971061501844933	-0.851444354330947
chr10	1978018	-0.829088337820061	-0.840659600867788	-0.955852228019994	-0.862307010855782
chr10	1981475	-0.636198734257607	-0.827889850410647	-0.946967577767896	-0.76669842303534
chr10	1992441	-0.870510407444371	-0.844946436097601	-0.761101735366495	-0.894422068566447
chr10	1996914	-0.894771447105735	-0.895297762502125	-0.915240721066341	-0.925877680475354
chr10	2048827	-0.831696056973879	-0.83925863372378	-0.929802708601256	-0.765539943308873
chr10	2106590	-0.948511331259679	-0.911577372137848	-0.988707046723495	-0.875035266761695
chr10	2114464	-0.944810301477064	-0.848540172429917	-0.892862159550097	-0.945008719996518
chr10	2125401	-0.773605004622404	-0.926907121130009	-0.883042669742513	-0.870578290149959
chr10	2157542	-0.685181222008124	-0.856570376748576	-0.948576963166569	-0.831236815534321
chr10	2159827	-0.694770220868534	-0.768136280907003	-0.918711990168446	-0.842898200996017
chr10	2191086	-1	-0.793009404679701	-0.913429700908571	-0.889437547327403
chr10	2210876	-0.800590697815174	-0.791789379471873	-0.930440931488193	-0.774121883368264
chr10	2239022	-0.851271778642217	-0.876697190413809	-0.961764583381864	-0.779106699230041
chr10	2249897	-0.710896608270278	-0.825039447197101	0.226641272056082	0.579896581178382
chr10	2250066	-0.786543891209713	-0.900900144587425	-0.0292054291403367	0.118487266506307
chr10	2276044	-0.71514407091888	-0.878440209328366	-0.946417676455822	-0.913653760655355
chr10	2313002	-0.961621960719512	-0.77715578329112	-0.897233474940198	-0.843528569954237
chr10	2357306	-0.746677781687941	-0.818710160758518	-0.0635255507329001	0.00228357330185053
chr10	2357346	-0.75620523038146	-0.817779987950255	0.260321553325655	0.421302722000623
chr10	2357386	-0.763545950514343	-0.848886351093485	-0.0471122309579219	-0.215483390548191
chr10	2357466	-0.823643902658291	-0.843296975922854	-0.0928904261911423	-0.239000516681759
chr10	2414642	-1	-0.955704430772566	-0.951395025922596	-0.959854433359891
chr10	2424946	-0.870375785360564	-0.845456175931266	-0.911453218695991	-0.804543886128274
chr10	2443982	-0.712379798131257	-0.874378378169817	-0.876896788725043	-0.769611037225293
chr10	2458900	-0.675329244621045	-0.708437354364232	-0.885201514941746	-0.705557369293894
chr10	2495919	-0.823588257568762	-0.840630243311082	-0.879068423772901	-0.948069849030289
chr10	2552524	-0.823841657068731	-0.848884868213692	-0.905235546466339	-0.841896809827687
chr10	2596426	-0.888456882696764	-0.951561885748647	-0.965893842904065	-0.82321029249198
chr10	2601166	-0.833425981622471	-0.852249225898581	-0.904758556999363	-0.822268621848267
chr10	2615948	-0.719373160869651	-1	-0.930868751389507	-0.971037261888068
chr10	2619295	-0.775619072520587	-0.75555138894404	-0.895952772975389	-0.757616551645429
chr10	2674007	-0.803995352271417	-0.969911921561363	-0.940404844792944	-0.837514887820142
chr10	2676786	-0.82630047957916	-0.872210822803195	-0.9468434008209	-0.676125312236906
chr10	2772155	-0.868069077611935	-0.892159295418525	-0.926610069961708	-0.91930858175191
chr10	2787233	-0.602584551986878	-0.78915639812545	-0.876572663167078	-0.797427716637433
chr10	2806998	-0.804196063397292	-0.726544330315003	-0.760639963157224	-0.756422029044976
chr10	2824965	-0.8326384000567	-0.750687091209044	-0.851054948382589	-0.810962099384549
chr10	2829414	-0.783343355921168	-0.849275877779068	-0.919415461888379	-0.877442329542411
chr10	2842095	-0.678267688228788	-0.893750487805077	-0.895241493355056	-0.876355923202803
chr10	2863041	-0.589043639526832	-0.873733673628558	-0.815452332969627	-0.877116430666302
chr10	2865804	-0.567289872728241	-0.678538480024755	-0.845720622560011	-0.606530227877462
chr10	2878644	-0.570358310193948	-0.754007569180426	-0.772883865493822	-0.663015271147364
chr10	2970778	1.31759422358284	0.825824364344312	0.25441125164228	0.218786714506187
chr10	2976213	-0.533215516044532	-0.734171933376576	-0.741387971882582	-0.81912753879861
chr10	2982923	-0.684263970535447	-0.939430807699554	-0.917903118375087	-0.843757030668571
chr10	2992550	-0.700146788885609	-0.785704990759945	-0.882445132827543	-0.705866424769502
chr10	2995083	-0.976268487447981	-0.856867937968495	-0.947115009107388	-0.755302282754422
chr10	3021687	-0.790594836163129	-0.69562493835521	-0.919261732800494	-0.81033953323577
chr10	3023800	-0.723974839535484	-0.727683366121165	-0.837224553381712	-0.681507261935959
chr10	3025478	-0.936266589379121	-0.887310292683467	-0.982526195690205	-0.837432261038654
chr10	3028043	-0.604751192061833	-0.491107554725494	-0.476545986493037	-0.0764785166170797
chr10	3036117	-0.738020330888021	-0.740373148796675	-0.833473598730185	-0.832087324800978
chr10	3064869	-0.878171219665195	-0.902918876034005	-0.988541162992761	-0.865585667778655
chr10	3068581	-0.9438492910113	-0.904410713735907	-0.635256146897308	-0.793112258358015
chr10	3092058	-0.582648651783821	-0.809579257170493	-0.816796987188826	-0.763826342551759
chr10	3095304	-0.970933420578822	-0.868736180602276	-0.704508597497046	-0.426198129616981
chr10	3110091	0.00107588520632307	0.303861344844911	0.117914059806504	0.372153215394963
chr10	3110199	-0.00967954332022036	0.248758361243555	0.142972284748829	0.275576042603831
chr10	3125711	-0.837799953476591	-0.884310547422881	-0.801762008377954	-0.958080400300331
chr10	3143700	-0.783135795855021	-0.674317944820202	-0.857553507261403	-0.683982658564396
chr10	3158468	-0.659724501525157	-0.835590014378257	-0.823900305289934	-0.751240311007689
chr10	3191884	-0.743414263946053	-0.859281644082786	-0.882963860703425	-0.866787270706098
chr10	3192154	-0.863664629000796	-0.748340729328303	-0.803561487350026	-0.785446993158844
chr10	3215767	0.251908976036757	0.748331928722456	0.93866456433863	1.21213846977778
chr10	3220101	-0.488685666403397	-0.722072731374055	-0.88515419991522	-0.766151273513073
chr10	3222683	-0.806034157257409	-0.898588180259916	-0.840880172830371	-0.736421158646234
chr10	3244405	-0.932669108114486	-0.840788510940193	-0.894725037964845	-0.786189176090231
chr10	3265072	-0.905997965040274	-0.879842819031066	-0.867660108291602	-0.85097009656888
chr10	3286078	-0.945354788765921	-0.89169476191825	-0.917350339081971	-0.879562733355062
chr10	3300517	-0.729050420508264	-0.85672765256674	-0.856173500877341	-0.675193279739303
chr10	3303413	-0.65515707444725	-0.863197475204234	-0.893655134987051	-0.772620581898764
chr10	3304322	-0.590572946998544	-0.798033733115381	-0.829245087895684	-0.792734271220881
chr10	3375053	-0.899274172558642	-0.896040607664495	-0.966334026170717	-0.783147867164714
chr10	3379057	-0.584428089609044	-0.7650288515047	-0.775456305945934	-0.676472013453196
chr10	3387476	-0.720449433451815	-0.851093448504816	-0.78487543539371	-0.687989284151751
chr10	3392162	-0.873434635051177	-0.879021777239553	-0.964763679333343	-0.908397704072559
chr10	3398746	-0.878263290097965	-0.938703618539883	-0.856979918920624	-0.863937478798846
chr10	3411724	-0.783900504196288	-0.859066270468133	-0.889521182996454	-0.840080711390352
chr10	3419140	-0.844424879646604	-0.80043970026281	-0.903580157326985	-0.839515260332303
chr10	3448990	-0.927362832944652	-0.717480231290818	-0.934382204218441	-0.723905798827766
chr10	3475476	-0.821212544526795	-0.908772193160011	-0.996607976746196	-0.865584749055606
chr10	3484523	-0.665097244773193	-0.857229450979761	-0.892178959391447	-0.638370610875759
chr10	3511899	-0.527378081684139	-0.704054526716188	-0.786353786576797	-0.86966167195669
chr10	3596442	-0.475031707045181	-0.481184261554968	-0.87263421335691	-0.685640580612645
chr10	3599408	-0.706548634932937	-0.86279951426915	-0.754554317612197	-0.733394327943235
chr10	3633267	-0.585334480166693	-0.832411721226819	-0.880746166347212	-0.789328625708345
chr10	3634912	-0.585603201462417	-0.866634290049734	-0.810050690622279	-0.505938836104141
chr10	3637889	-0.888813588586874	-0.77586851374972	-0.874199003503821	-0.814515781497193
chr10	3653315	-0.941998624868044	-0.955199280254438	-0.939607483369291	-0.853457795086652
chr10	3665423	-0.121371265896467	-0.097633986080117	-0.652173014455043	-0.656700569258279
chr10	3669243	-0.697324252086432	-0.711714203127132	-0.757550840206723	-0.807986302746245
chr10	3669621	-0.741095506021391	-0.791671364704082	-0.889924229912207	-0.775496899402042
chr10	3703126	-0.585718353463083	-0.748556384273996	-0.784020575119786	-0.845414511580637
chr10	3707839	-0.674961353740201	-0.668438761641208	1.16001948064527	1.50204626277987
chr10	3718702	-0.445203116519593	-0.598177454527313	-0.855730942659174	-0.737763292299392
chr10	3745627	-0.972415033610661	-0.890260762389389	-0.909491311198234	-0.838312186499424
chr10	3751304	-0.71459230239321	-0.892801081805563	-0.750792428504971	-0.476496316494866
chr10	3770246	-0.78370147720658	-0.905845880111436	-0.900023129119891	-0.92100578217928
chr10	3772300	-0.823606885609588	-0.895716264508721	-0.806883661468918	-0.845378095785378
chr10	3789947	-0.793364658632964	-0.904415444279661	-0.89940145988617	-0.673012458432913
chr10	3807506	-0.683970550553469	-0.633234069499329	-0.10016879593916	0.32770594636912
chr10	3813068	-0.872949496946705	-0.819894464409473	-0.733688441202739	-0.483927753701234
chr10	3822468	-0.672918947497961	-0.665469830760534	-0.897840398158874	-0.789295762667809
chr10	3848309	-0.384574439583323	-0.199952800086535	-0.310965900938709	0.32823138316978
chr10	3863781	-0.692258059431908	-0.9258363563867	-0.840729606364665	-0.867675141187696
chr10	3869462	-0.662067091217398	-0.811892456503779	-0.744422352468365	-0.684997842457397
chr10	3870904	-0.415070116811804	-0.419599636382658	0.129424083307642	0.326002109412703
chr10	3933343	-0.969771966589023	-0.963664196602872	-0.42274414633237	-0.181430711623788
chr10	3935735	-0.880435273830532	-0.860548888218873	-0.850936746046966	-0.737152883181142
chr10	3955813	-0.587323210833699	-0.781716439576359	-0.783420241703434	-0.668045763896019
chr10	3966764	-0.667421821402959	-0.883147835731388	-0.346823324502717	-0.636382977205564
chr10	3983579	-0.602716771947134	-0.795167423163079	-0.792003036903052	-0.618550768345941
chr10	4037956	-0.861926207198777	-0.933403816319956	-0.820940775009826	-0.810289831489315
chr10	4047918	-0.796635582386309	-0.866285602551467	-0.889740970586227	-0.825915416917354
chr10	4049397	-0.661266364968065	-0.790193113399898	-0.897654318366055	-0.865910694253763
chr10	4064408	-0.742007267608125	-0.829580461764101	-0.891663560361337	-0.914818473101154
chr10	4077438	0.0694835416376588	-0.247537311194475	-0.664735893883526	-0.832084734090701
chr10	4125904	-0.734386976209754	-0.903492223126587	-0.844558106316449	-0.746955336394488
chr10	4206516	-0.847144925588065	-0.929714421155852	-0.971711162444041	-0.940255311721216
chr10	4209841	-0.867884944259737	-0.715763222205399	-0.884984948980023	-0.620351137301593
chr10	4224711	-0.802573440762139	-0.879168199506938	-0.983584261084045	-0.851621401616112
chr10	4229594	-0.71458188979939	-0.594144813673103	-0.807518272128602	-0.786805553842104
chr10	4305515	-0.701910860020042	-0.887613800427231	-0.939250028030933	-0.766201127173388
chr10	4307748	-0.958118833632569	-0.895223686210133	-0.980722575689917	-0.966065623629763
chr10	4357161	-0.897845859413112	-0.986912160672225	-0.879878516858506	-0.882597106186441
chr10	4392878	-0.635530082849292	-0.899378548096854	-0.926457220010095	-0.891279267092133
chr10	4393453	-0.705250466577806	-0.845637482023975	-0.940299250250863	-0.896121722835328
chr10	4409098	-0.802382323089967	-0.962202545895174	-0.92901535675578	-0.851187610057964
chr10	4434022	-0.815965159491713	-0.879424393798536	-0.909561069698954	-0.908651879185685
chr10	4445954	-0.782982580768628	-0.89106780770638	-0.91452391991267	-0.524805789528815
chr10	4446065	-0.807210064200943	-0.87222333732213	-0.832401183073054	-0.758458448624114
chr10	4446177	-0.890464218945154	-0.851086346750745	-0.880698299066265	-0.772874061409243
chr10	4446289	-0.801422434642677	-0.90386543870564	-0.808295252671973	-0.738619872999445
chr10	4550034	-0.829571061435078	-0.881895603330734	-0.902375564117116	-0.990454310930077
chr10	4616416	-0.845531184374055	-0.782717983061715	-0.85557293356079	-0.906471039633245
chr10	4629159	-0.596961361805735	-0.900988955949442	-0.931553683142983	-0.889757145433508
chr10	4637636	-0.964583724701502	-0.95352227999011	-0.956367351774936	-0.94331767372576
chr10	4642731	-0.707075270878546	-0.924125202055999	-0.928911410093444	-0.981560202237293
chr10	4644027	-0.804170358781832	-0.951361346478707	-0.956403575847516	-0.876897261175864
chr10	4644076	-0.813025959472226	-0.941335941644085	-0.974448084658761	-0.918930673027775
chr10	4775888	-0.875242733384536	-0.813166464082045	-0.801503473278905	-0.720094373432768
chr10	4812059	-0.819604288072319	-0.880541357683089	-0.88437611411194	-0.749959162867096
chr10	4819356	-0.94588482330492	-0.901203320076533	-0.932777135398791	-0.832748165454518
chr10	4853178	-0.457898934130758	-0.810240113249495	-0.789158820897735	-0.790540451357061
chr10	4925103	-0.806962509176172	-0.927934157075081	-0.653195418183179	-0.344178146954873
chr10	4928148	-1	-0.923111706183342	-0.923101961575341	-0.934350569016771
chr10	4992033	-0.600414867269562	-0.82777643088427	-0.791472758238204	-0.815949051249591
chr10	4992057	-0.642348674875935	-0.838207823966317	-0.801485218369856	-0.753374777851826
chr10	5007847	-0.820213956036105	-0.84923134508038	-0.869260213624951	-0.869288062668082
chr10	5062180	-0.653121358911095	-0.86332649172892	-0.708464335160156	-0.620132012109214
chr10	5063714	-0.650463831279542	-0.638038451701817	-0.665345326874213	-0.513592685532046
chr10	5082200	-0.605124809027203	-0.925038522749474	-0.913402401678445	-0.828516624027096
chr10	5082383	-0.504391181631572	-0.858136392243274	-0.679587292463122	-0.49255780536135
chr10	5083499	-0.557213209772264	-0.857271742452289	-0.816435450900498	-0.701775800127869
chr10	5083527	-0.523819327798764	-0.866378635097875	-0.786146556111655	-0.716052946153845
chr10	5240423	-0.701245224995514	-0.84188510993109	-0.909881631944688	-0.773030206915408
chr10	5248496	-0.888595632102407	-0.933415283091107	-0.889054395734044	-0.862760864967418
chr10	5263910	-0.857866822890768	-0.903214675032449	-0.882640698037178	-0.867419823813983
chr10	5279018	-0.947934453012233	-0.983786746892446	-0.975168416774553	-0.98422122845977
chr10	5315490	-0.742806871156729	-0.917100482030581	-0.914171637424397	-0.87006223123624
chr10	5327916	-0.857968031910825	-0.813879788578777	-0.765763130381959	-0.776337761113756
chr10	5343093	-0.752526452129851	-0.91262446746109	-0.956782017116276	-0.820779909866857
chr10	5355374	-0.858736940396995	-0.650615942110516	-0.897594077462567	-0.874500175840842
chr10	5395438	-0.928141196302845	-0.862686551845449	-0.846518950893884	-0.785710881961476
chr10	5401746	-0.791962223161654	-0.903237184108966	-0.91337544848174	-0.788622145631126
chr10	5446826	-0.719535419517022	-0.793999174411413	0.782438141105004	0.818389800485271
chr10	5498933	-0.775769203844025	-0.859417833446769	-0.821230401643694	-0.722243103585451
chr10	5504776	-0.841783953204542	-0.717391715798772	0.0314181744792601	0.167254395999173
chr10	5532984	-0.328849675794687	-0.364887631922369	-0.62826907606701	-0.386940216594018
chr10	5544658	-0.706879985705275	-0.553524532395455	-0.846739153437641	-0.641429498446043
chr10	5559404	-0.526318567510714	-0.858099386344693	-0.892820521919808	-0.699533748009866
chr10	5560127	-0.673293774044641	-0.824807234493601	-0.572130957654152	-0.548871920145099
chr10	5572983	-0.695639894680654	-0.540901886826302	-0.801329001140624	-0.466540572318482
chr10	5592062	-0.645326409526767	-0.580270912295945	-0.711199961191102	-0.48612504132256
chr10	5592719	-0.508618707492724	-0.435305466383889	-0.656347073949157	-0.401150509737603
chr10	5593685	0.370159415216306	0.0598413987129831	0.6998893657948	0.258304657185725
chr10	5593945	0.206280556549328	0.0466214400356965	0.671891028454863	0.21642205035074
chr10	5602558	-0.633621550387586	-0.687540325801998	-0.0985564652108113	-0.261244495720942
chr10	5605508	-0.481348079673527	-0.592149154693084	-0.343874039826808	-0.115105023711018
chr10	5609866	-0.891296487743853	-0.865107095433517	-0.808353529688408	-0.822241341823734
chr10	5613744	-0.776228267713984	-0.636000582420417	-0.646268265160154	-0.515751371460995
chr10	5639219	-0.673879763720028	-0.626866454424767	-0.801343898434948	-0.594578593556109
chr10	5643361	-0.928944709298945	-0.821159704646052	-0.891382354220097	-0.675861039932303
chr10	5666412	-0.864437175543858	-0.840790632034056	-0.827696514717607	-0.672148341739848
chr10	5666857	-0.874565090886337	-0.7052287709511	-0.83836570205321	-0.479969032726367
chr10	5694484	-0.813792815982753	-0.79036681789538	-0.719590164504111	-0.56713694144617
chr10	5704022	-0.835888280581429	-0.871953657345344	-0.823434294188912	-0.733312755681072
chr10	5715901	-0.876540994712334	-0.974931845922518	-0.949856824646856	-0.912123152088103
chr10	5789357	-0.489708015475435	-0.853768400943921	-0.844162899803604	-0.819548331900548
chr10	5790476	-0.939953932353743	-0.836409970601903	-0.838887640759036	-0.788319472029591
chr10	5813973	-0.827433913128369	-0.930793383809363	-0.914680381681358	-0.849456107868816
chr10	5818919	-0.816489847640627	-0.903883184093623	-0.937618557275573	-0.792836479878984
chr10	5862321	-0.46663490321101	-0.137197459394788	-0.647460521639508	-0.774922361067677
chr10	5863008	-0.847832798699369	-0.878800945867354	-0.792483153121837	-0.855928033846627
chr10	5865443	-0.848149528111331	-0.909978443806117	-0.67942335068982	-0.701532289423438
chr10	5914022	-0.746466705111366	-0.709602478852184	-0.905741087572416	-0.740920492178749
chr10	5963491	-0.817437303165851	-0.820108275649295	-0.795665962692955	-0.852631445138979
chr10	5983564	-0.948729905701398	-0.776694673529718	-0.731412081079772	-0.863884225689912
chr10	5990180	-0.55727051712422	-0.801971516456023	-0.67494153020879	-0.555327833515841
chr10	5994707	-0.563016621632046	-0.769112562643477	-0.781233414871024	-0.639166851711334
chr10	6009712	-0.720277923571702	-0.834161333042571	-0.943680060567992	-0.918862820326146
chr10	6036598	-0.86897465992896	-0.939047041129946	-0.875398752950061	-0.832377893469949
chr10	6046135	-0.778932001932886	-0.916297265773359	-0.949757505345537	-0.80413824678295
chr10	6068934	-1	-0.894572896719756	-0.961871404124993	-0.714629893304512
chr10	6093135	0.77961741726239	1.07800867969823	-0.270099277122892	-0.107543201108667
chr10	6094464	-0.655842670908905	-0.397533257342069	-0.823496313374881	-0.666003382496458
chr10	6143601	-0.525581261864414	-0.511477150621144	-0.840846919282031	-0.745846489128827
chr10	6178283	0.352806907929438	0.40235150181009	-0.555017549741001	-0.302025241561964
chr10	6182622	-0.499078145879884	-0.268311094843165	-0.494909080107916	-0.557001781965523
chr10	6193295	0.191096792682096	0.607755701850328	0.351280508648299	0.664013897547919
chr10	6194191	-0.83788302610943	-0.862627759068968	-0.913979448800621	-0.707688856439142
chr10	6218014	-0.824771085963821	-0.868877150323966	-0.892097763948871	-0.667761584626048
chr10	6245502	0.837473167992386	0.874331962974289	0.879607744878941	1.13103710263589
chr10	6257272	-0.668359705180116	-0.831967795864448	-0.745873533433201	-0.697244688525948
chr10	6263379	-0.604326997368111	-0.660396060842907	-0.774100765119053	-0.595964373336493
chr10	6265284	-0.653561798695278	-0.71078838174429	-0.853059093525968	-0.685388850587158
chr10	6271660	-0.610827580132268	-0.621207261868682	-0.692420461081405	-0.651680169078027
chr10	6273538	-0.283232352883618	-0.744118937966273	-0.658715825338443	-0.737880232607166
chr10	6283457	-0.849559254701436	-0.869370206218124	-0.803288137913286	-0.607014519502056
chr10	6293851	-0.976129315902015	-0.807137070455943	-0.95471086973189	-0.949868357033518
chr10	6316595	-1	-0.937159803369108	-0.94217476296615	-0.891894699007908
chr10	6338324	-0.820761860064532	-0.773822381829278	-0.823920141206201	-0.701774562710881
chr10	6386124	-0.516131748063312	-0.673622670821564	-0.724759084528823	-0.771685718540902
chr10	6389598	0.723737789626526	0.11011968884076	-0.877206361187563	-0.743345771983039
chr10	6392897	-0.604858294799725	-0.750150275178472	-0.864349728781792	-0.777499110878824
chr10	6410135	-0.850686421496779	-0.739311467554445	-0.890565772284042	-0.733472679762829
chr10	6443918	0.77717948841951	0.864246326209394	0.516020854840784	0.857241651576072
chr10	6456076	-0.70418061414259	-0.708230025506794	-0.874798361370973	-0.705432941033811
chr10	6484813	-0.921346506100221	-0.836473026251767	-0.942013683624277	-0.942531924649323
chr10	6516030	0.410746105673039	-0.146376072968975	-0.376189455971866	-0.338237312855418
chr10	6604060	-0.746995641326621	-0.775487810483134	-0.851689519617279	-0.877072861376449
chr10	6605190	-0.574164862353105	-0.650731080310133	-0.65401191814295	-0.508066778845944
chr10	6626431	-0.848846113251058	-0.987852553519219	-0.91112197454055	-0.686218806869165
chr10	6672840	-0.917473704444501	-0.987636180541296	-0.981597203869996	-0.992738974602827
chr10	6674758	-0.972384590065513	-0.970905963371757	-1	-0.986814894261036
chr10	6772077	-0.704391608228544	-0.828589552775345	-0.807833045215547	-0.798624412447272
chr10	6777648	-0.783014109244351	-0.81858006463195	-0.851265271310067	-0.735792148303189
chr10	6792620	-0.517295543904701	-0.7900594244438	-0.789723645320903	-0.852032399728174
chr10	6831981	-0.685657443373598	-0.79637933936873	-0.939694694993192	-0.74594146273885
chr10	6836185	-1	-0.90483190586048	-0.921522751556925	-0.910702184699474
chr10	6836539	-0.901168542132474	-0.816702528564483	-0.916516096862787	-0.665142408637331
chr10	6840338	-0.947902109453495	-1	-0.995214912441834	-0.990803031518036
chr10	6842255	-1	-0.930347308410846	-0.999780911166736	-0.917420293537591
chr10	6980171	-0.777414212801238	-0.861009949893886	-0.881932005643533	-0.630258697474226
chr10	7012864	-0.645454817438883	-0.9040478736545	-0.84968184189514	-0.677791328468146
chr10	7042979	-0.546029831127136	-0.765865589861264	-0.517083426115839	-0.755518148129253
chr10	7061782	-0.85679594343704	-0.8866213777594	-0.90811950248252	-0.978184549051043
chr10	7064938	-0.75812268554363	-0.886988721239972	-0.899708631910813	-0.901948909725903
chr10	7084445	-0.492186991375048	-0.682667765781009	-0.794913219737126	-0.732704147111632
chr10	7110388	-0.811681725107044	-0.903755289978259	-0.920785605041188	-0.886524529427153
chr10	7111933	-0.872384912078253	-0.811624285277009	-0.885472927736147	-0.60867571576212
chr10	7114102	-0.614722208892561	-0.829814696145947	-0.877730438193472	-0.820693030015925
chr10	7189067	-0.774183903069249	-0.71662406788484	-0.890033468060773	-0.736978428839758
chr10	7205648	-0.70605478475337	-0.766848335790717	-0.878310753105556	-0.686196405498421
chr10	7213105	-0.563633622725263	-0.721104757808558	-0.76831608630287	-0.74948909834392
chr10	7237121	-0.705054526198832	-0.712349438452983	-0.851125682752829	-0.788985400818144
chr10	7244498	-0.85036959752838	-0.868777844803184	-0.799459834204108	-0.755726325276941
chr10	7253025	-0.872540745934202	-0.82531917616799	-0.728427004794881	-0.873796157743281
chr10	7281106	-0.505203969842599	-0.850259785524111	-0.974883712395193	-0.939054174044401
chr10	7306595	-0.825076575755472	-0.951124342881451	-0.842455930920712	-0.740504377229795
chr10	7318783	-0.862316551851905	-0.912650045209951	-0.911656958174446	-0.909707715451972
chr10	7341092	-0.912390090836485	-0.967037586336311	-0.950143322090204	-1.00125737014283
chr10	7345713	-0.60481238720304	-0.827124867060886	-0.772120355822678	-0.796337376222075
chr10	7356407	-0.748238813955918	-0.655462674223176	-0.630802488840866	-0.0734538517985218
chr10	7373423	-0.356250876522816	-0.669858818342281	-0.893674995495366	-0.814195636934661
chr10	7398717	-0.801951344155183	-0.831119667220833	-0.816071132243164	-0.708159813394731
chr10	7442079	-0.896237814829959	-0.65987704595254	-0.555469747564097	-0.248747640959918
chr10	7451613	0.217809875021553	0.0104395855915081	0.122964397177037	-0.0387883463583091
chr10	7452103	-0.490120944203302	-0.358492859004313	-0.38664132083478	-0.355922846914988
chr10	7461681	-0.939891013044172	-0.85865673942564	-0.863299171938929	-0.801872874086622
chr10	7484763	-0.693009568736201	-0.757493346026118	-0.768274235851838	-0.694177381963317
chr10	7490570	-0.909685819724355	-0.959922802055004	-0.973692649482993	-0.965867552177492
chr10	7498927	-0.883188194274381	-0.814160831463557	-0.936929156184724	-0.93467667301843
chr10	7503117	-0.813394927757563	-0.842288908887185	-0.899157008478383	-0.821896908657973
chr10	7508961	-0.835756688702993	-0.816012557071844	-0.87625509676586	-0.716593305858468
chr10	7509203	-0.878516842473983	-0.791556636483379	-0.902016247186015	-0.699883998574886
chr10	7527956	-0.862385591048562	-0.906741280520503	-0.863588564456424	-0.636802315534412
chr10	7533294	-0.665768608170159	-0.556471590774472	-0.838833921966932	-0.63422026051215
chr10	7534852	-0.238119104065867	-0.175413869732451	-0.870348001650375	-0.885485728485395
chr10	7553671	-0.882745198688909	-0.889500636711045	-0.810303143105818	-0.821856501953478
chr10	7560422	-0.888621844863015	-0.769216587218487	-0.844907235705923	-0.622184704030674
chr10	7571856	-0.940735253316496	-0.914651762200381	-0.895218877367245	-0.811940552023616
chr10	7603483	-0.58270096855216	-0.77026527736801	-0.769741111349393	-0.722525109731505
chr10	7623150	-0.925958766169002	-0.854679492000108	-0.937391496351689	-0.938217200508844
chr10	7627087	-0.325063293149709	-0.763611312341823	-0.850872507714636	-0.744120546906498
chr10	7655491	-0.636712079620525	-0.836551505901431	-0.924494103804295	-0.828881813901135
chr10	7675972	-0.797594002638039	-0.932690661079902	-0.95594831767458	-0.932959370142964
chr10	7747740	-0.785759207851655	-0.896521127727252	-0.858084334123411	-0.848675344830192
chr10	7749179	-0.69981962655356	-0.913825471742085	-0.9169346463083	-0.934640987901271
chr10	7790092	-0.852388072639942	-0.922516827824029	-0.978955522916828	-0.917937173906234
chr10	7829940	1.73348563296621	1.66069560575794	1.77410385297284	1.63026052046185
chr10	7855102	-0.858230104775257	-0.833653493014386	-0.755665225239693	-0.666969776449065
chr10	7955776	-0.896413144972059	-0.827062252396955	-0.941773630777259	-0.836684130629775
chr10	7974357	-0.651210078459658	-0.896944958276464	-0.813693101716617	-0.802006522363453
chr10	7991241	-0.433551212046806	-0.898532256250337	-0.729558298680006	-0.659575533082191
chr10	8007526	-0.844829051774902	-0.872389734177885	-0.946993638437248	-0.735852982724799
chr10	8059249	-0.303657106809071	-0.806948715787928	-0.771298723053655	-0.679621964297867
chr10	8063607	-1	-0.908722406242694	-0.987672010684854	-0.980914180197216
chr10	8066247	-0.875951294991167	-0.932825337864301	-0.91149172606267	-0.901604154071747
chr10	8080041	-0.682675213611031	-0.681105398356633	-0.566006960414293	-0.463112007902113
chr10	8080593	-0.537271349193809	-0.850603426744204	-0.821004072175762	-0.669352609738558
chr10	8080778	-0.726071702303315	-0.837292728890646	-0.813567028060119	-0.752604941425004
chr10	8083234	-0.542769737922417	-0.875502210209518	-0.806036254725681	-0.688146635919593
chr10	8087227	0.201918134856412	-0.294249516440809	-0.0655175380054915	-0.238633467522728
chr10	8094343	-0.610734366719843	-0.734303976724019	-0.791413981106026	-0.58692491760317
chr10	8098001	-0.351687969160495	0.052463221615421	-0.746960143794228	-0.614088164236061
chr10	8098243	-0.604214892421998	-0.313653013364538	-0.71013703391655	-0.548250368219429
chr10	8106161	-0.749481240600393	-0.690521791820332	-0.876850491251019	-0.69039202683424
chr10	8121780	-0.608218106313261	-0.766440799920223	-0.858901489199556	-0.752025816592498
chr10	8125990	-0.64396640224982	-0.818890698972593	-0.793864119541034	-0.6134888128988
chr10	8163372	-0.632218226156695	-0.746143368141143	-0.797062340001678	-0.701396499192936
chr10	8215439	-0.818859974897763	-0.856053204249479	-0.899455428300501	-0.923692040118813
chr10	8231062	-0.89625041373915	-0.87932596270658	-0.871963652409604	-0.959259077979339
chr10	8277298	-0.75159849267109	-0.791221362140003	-0.953852543107872	-0.673715362447102
chr10	8303907	-0.783689901163481	-0.858872102105044	-0.841888926620475	-0.717221431090056
chr10	8315274	-0.718665087083628	-0.883577546805752	-0.902845984529692	-0.911088722525405
chr10	8319237	-0.809604910310284	-0.81818446990823	-0.955117996209405	-0.956511366963544
chr10	8369895	-0.886438362023453	-0.894992155532871	-0.867432934710177	-0.870862279564324
chr10	8378575	-0.807224956364012	-0.859335611455607	-0.945409113465937	-0.829243039233828
chr10	8385371	-0.837917028365569	-0.875724753587219	-0.836454900721948	-0.852632822329271
chr10	8452039	-0.944791884605026	-0.772711716980477	-0.96983815938803	-0.838376883804338
chr10	8492079	-0.63679029829757	-0.923754776438574	-0.919389605359946	-0.925896292034221
chr10	8505031	-0.795271107094025	-0.927859268958645	-0.948642276839043	-0.926607187000971
chr10	8507692	-0.782967556448926	-0.931062025030024	-0.896749422122623	-0.869345613078109
chr10	8517059	-0.678727110843707	-0.873185467917062	-0.962130718592918	-0.90778796026631
chr10	8553095	-0.898144893236189	-0.93068947659396	-0.868553644760635	-0.789800856720087
chr10	8576191	-0.698243144250179	-0.895331630744459	-0.921966899630584	-0.960341613797299
chr10	8683607	-0.575788158285923	-0.833273440344105	-0.901998370223061	-0.793000970054417
chr10	8720836	-0.756708717167171	-0.815073591754554	-0.920539957238817	-0.849098618461435
chr10	8722261	-0.74804346449974	-0.890768206546705	-0.894431607988256	-0.894811998042566
chr10	8754965	-0.817206849539679	-0.934467870744953	-0.928092013189784	-0.725655859109742
chr10	8904245	-0.896097850175648	-0.923276374054477	-0.876444218396701	-0.861434282281414
chr10	8949432	-0.925236005023686	-0.798004543988966	-0.935335979222182	-0.910593106894626
chr10	8995816	-0.934368628211433	-0.965893898076834	-0.926054032546409	-0.898513880193955
chr10	9037664	-0.9592418089874	-0.914471830558974	-0.943109515893612	-0.872399556658285
chr10	9050326	-0.785354174119659	-0.872454661443598	-0.97658667023459	-0.966412095040535
chr10	9128987	-0.848009260151955	-0.931885082973219	-0.862633525673491	-0.781326837392051
chr10	9162066	-0.867799395691575	-0.987242815771825	-0.940085339758682	-0.848991024251424
chr10	9255886	-0.734678890411566	-0.813596143324397	-0.976772828970054	-0.822502117759488
chr10	9273304	-0.852364771672668	-0.915890943941606	-0.963799001089648	-0.984754118349065
chr10	9288702	-0.895045231364458	-0.835266443084176	-0.942379423597209	-0.846574498489161
chr10	9304440	-0.918928065023463	-0.904495521868295	-0.890666442798325	-0.891859946986525
chr10	9315129	-0.9759311760854	-0.987475385766396	-0.956994492475698	-0.831973436713629
chr10	9315328	-0.937222914754923	-0.984656743911164	-0.975553333169668	-0.854424938919381
chr10	9322790	-0.718898173419857	-0.887164270705865	-0.869069870168462	-0.919094843548448
chr10	9332702	-0.806961974835487	-0.943655800826336	-0.978634749032687	-0.932941400568087
chr10	9416880	-0.847729880033917	-0.944911426760747	-0.938232157549043	-0.909443444650033
chr10	9424425	-0.869207529429717	-0.883888828318129	-0.931297601292764	-0.871111697070767
chr10	9438371	-0.802202550084524	-0.828093424739178	-0.952390040953689	-0.933614409914461
chr10	9456167	-0.79401859026993	-0.923719712267398	-0.991115772072888	-0.88902068326352
chr10	9461309	-0.865420493075073	-0.961590953646217	-0.939788191937475	-0.982635507220367
chr10	9587908	-0.860745899258765	-0.950684931694324	-0.896320741862025	-0.966248570486398
chr10	9645233	-0.813031613529109	-0.953197829686616	-0.953929524449381	-0.95367394014355
chr10	9700173	-0.639991232685249	-0.878334517645003	-0.911980362256043	-0.901737366218021
chr10	9701554	-0.73388270446761	-0.865012034502807	-0.988025614967245	-0.882367095738236
chr10	9767285	-0.957219858620022	-0.918173871682412	-0.980032493351336	-0.937928791854743
chr10	9779508	-0.933980512301312	-0.981568977406361	-0.987073331911481	-0.950516782447588
chr10	9846810	-0.974110160609813	-0.904239733378818	-0.963909992925475	-0.881711892507592
chr10	9881565	-0.973169788704505	-0.989410522658797	-0.905018425385516	-0.947904924774043
chr10	9905277	-0.898364419103366	-0.91527324315406	-0.947977702047346	-0.779754650142845
chr10	9906011	-0.586613292111624	-0.838130829143736	-0.643464025039616	-0.722841069955682
chr10	9908795	-0.937629489050832	-0.851658720941714	-0.926598131299495	-0.835001069285582
chr10	9943225	-0.768418541900722	-0.796226448528925	-0.877837761069717	-0.83169888892487
chr10	10043785	-0.805088078084099	-0.826444521375773	-0.891319230116213	-0.866835325822491
chr10	10056224	-0.941759438550791	-0.939771019990241	-0.960674241614119	-0.833924666554577
chr10	10102722	-0.739454521464274	-0.949533291966478	-0.914264560243838	-0.884026992690141
chr10	10154412	-0.886240783046968	-0.98059840418795	-0.919414517340661	-0.878897643848655
chr10	10179144	-0.972376610825828	-0.938024001209557	-0.884431898096549	-0.961720226911182
chr10	10296807	-0.974563305715008	-0.958448701210347	-0.930523094349918	-0.915268569252392
chr10	10296951	-0.919128198444129	-0.97451080434902	-0.944075113123401	-0.903598424342473
chr10	10325268	-0.85451292733979	-0.952389032090171	-0.954004009921342	-0.971436334470106
chr10	10341967	-0.971047338484299	-0.985842695978188	-0.978428215630033	-0.942328153705705
chr10	10349003	-0.792750265812367	-0.882272026621278	-0.946705569225963	-0.938788266828168
chr10	10368447	-0.704624151548089	-0.826204552787353	-0.921383378295571	-0.829489610643393
chr10	10420358	-0.901883658074031	-0.928616404922902	-0.994926242971462	-0.914095461481875
chr10	10439093	-0.864766395994177	-0.905425382181668	-0.903600940072146	-0.829593387657659
chr10	10504283	-0.819192764495967	-0.965286831700309	-0.940658610026793	-0.842180068295407
chr10	10528078	-0.745887095870372	-0.885964443254128	-1	-0.911451706353964
chr10	10538634	-0.889765944969182	-0.917454397545053	-0.917875377708528	-0.85743600348222
chr10	10549038	-0.726333517137572	-0.952637739588706	-0.881291893226938	-0.906120640842247
chr10	10549252	-0.605036084400343	-0.924140049515183	-0.892947118300362	-0.839630954092792
chr10	10562599	-0.452951236554053	-0.566808686619544	-0.949431721099203	-0.746831110096649
chr10	10564929	-0.842872026378289	-0.92403749375746	-0.931018265371274	-0.904739425265188
chr10	10643021	-0.719206608000448	-0.883678752869433	-0.919167362200267	-0.916716177495581
chr10	10656371	-0.742336415609861	-0.917761282338776	-0.895454245261542	-0.887704607616048
chr10	10787003	-0.642320435146408	-0.92695353527444	-0.924959054882527	-0.914846239821437
chr10	10808051	-0.869929775697825	-0.543296649540321	-0.958179037129953	-0.829550074382995
chr10	10813247	-0.628148824299659	-0.81138745790671	-0.915889599708774	-0.793955536740495
chr10	10814100	-0.785120224148633	-0.92155796596049	-0.931729845824522	-0.89933722754024
chr10	10818871	-0.558567340832942	-0.701725816289422	-0.841032666225616	-0.827834817225931
chr10	10839620	-0.833533627118511	-0.845944482907262	-0.859974978674562	-0.884788629173812
chr10	10852639	-0.581985060145633	-0.830992863128868	-0.874061355560309	-0.865897436855316
chr10	10936776	-0.770902249869414	-0.917086338960983	-0.965221835636225	-0.822564036995315
chr10	10936813	-0.828651222044391	-0.889743840282777	-0.978086514727969	-0.812120959305823
chr10	10965763	-0.913842406544986	-0.871136414202422	-0.834405999282314	-0.888150149751485
chr10	10966818	-0.750789242114491	-0.85159659151829	-0.929547192105522	-0.849819761463673
chr10	10976950	-0.673584429310972	-0.877988840311295	-0.890451617582484	-0.889173095155586
chr10	10997833	-0.971602324263286	-0.867845343178521	-0.876971629504757	-0.842849487935094
chr10	11019113	-0.83862979374878	-0.723672389332558	-0.924876576874617	-0.798839279271882
chr10	11056662	-0.657111353021781	-0.836910437515649	-0.823782692746548	-0.852557434285271
chr10	11066611	-0.718459243474407	-0.87457090586497	-0.862787622416622	-0.820558036263404
chr10	11068290	-0.591206590905052	-0.942078857104516	-0.86521160023138	-0.686124831048859
chr10	11108053	-0.606554792106347	-0.787254107485254	-0.850879016945915	-0.765040777514791
chr10	11132725	-0.944359132899455	-0.930146100346274	-0.875621754857541	-0.882596636944479
chr10	11157014	-0.826501956706547	-0.829827127510369	-0.785950681485304	-0.738250012343356
chr10	11171405	-1	-0.987443820261196	-0.971192255901238	-0.955752113003248
chr10	11180568	-0.76180332570999	-0.882010618332033	-0.789755136859947	-0.619139687312904
chr10	11181961	-0.867809129679581	-0.87535757154937	-0.884190800708962	-0.858743571457092
chr10	11190304	-0.858133385905283	-0.734290915455686	-0.909766456426831	-0.798998531950955
chr10	11198871	-0.888338927888409	-0.783087043199237	-0.690348587880777	-0.695715141290424
chr10	11222490	-0.374775213360242	-0.40291281923263	-0.485892823616766	0.0204241067412147
chr10	11242775	-0.655340047772291	-0.800800666823875	-0.837463785430153	-0.835517183098535
chr10	11252381	-0.661386558388701	-0.647845162702843	-0.762467425029006	-0.65535428165622
chr10	11269106	-0.699491136299786	-0.407939621705135	-0.933196804630488	-0.830757059481359
chr10	11273493	-0.875490323146588	-0.708504874239269	-0.800070514377605	-0.499056226689507
chr10	11287203	-0.696241812239082	-0.704773229994025	-0.950296911638176	-0.77473176285702
chr10	11303819	-0.107265173812214	-0.190395601680856	-0.877292914358234	-0.679453001005326
chr10	11332288	-0.776400461834982	-0.82229575437323	-0.836925174705742	-0.537668676168752
chr10	11353050	-0.653048454751277	-0.870688082959005	-0.892778839377618	-0.842018007097709
chr10	11383999	-0.427469628323229	-0.780955936032343	-0.882550247993358	-0.664195800733059
chr10	11385707	-0.435078568880734	-0.899479855934833	-0.787349749067416	-0.858835714113623
chr10	11386821	-0.516886796688713	-0.783540245731228	-0.756618805774861	-0.375633944709513
chr10	11415860	-0.51635889623205	-0.676754127069645	-0.675490727685862	-0.307992029407174
chr10	11432215	-0.587446507250095	-0.745707295784732	-0.846050068371444	-0.78298992991931
chr10	11457658	-0.903556844384567	-0.934634827973093	-0.835983299777667	-0.899498940254486
chr10	11469843	-0.449156610488895	-0.840214897471743	-0.699223004412639	-0.815010511592966
chr10	11488552	-0.851111832978882	-0.672593479814647	-0.733006504326952	-0.61697158074189
chr10	11494886	-0.858272375070234	-0.83954476612539	-0.824925307628845	-0.690608215363615
chr10	11519502	-0.964583724701502	-0.959404776695163	-0.798235446044123	-0.856317866520042
chr10	11552560	-1	-0.861409235883054	-0.847039381563927	-0.672285009973352
chr10	11557652	-0.386794806810066	-0.519825882325489	-0.602093227593667	-0.408402246707939
chr10	11570952	-0.784398654414229	-0.768840855666374	-0.891722562607401	-0.711395649638
chr10	11590273	-0.727851296016193	-0.899522494898534	-0.959192830062123	-0.77586736764529
chr10	11616188	-0.852602547848891	-0.977284402239469	-0.926429330750398	-0.78911629885323
chr10	11661418	-0.974670298666295	-0.962833613542748	-0.936029032077194	-0.724645516029512
chr10	11672405	-0.954748524584265	-0.966978137023688	-0.975992701456442	-0.801282262137532
chr10	11680382	-0.475589438631508	-0.513852091011989	-0.729872023570095	-0.558588101888044
chr10	11681993	-0.751947265291648	-0.827057670789571	-0.304018240486844	0.0278848425221939
chr10	11688615	-0.39946354083152	-0.552357560075561	-0.860564320796931	-0.562883176525434
chr10	11716124	-0.66911714387614	-0.634395555812015	-0.718338432353697	-0.593661875804586
chr10	11721277	-0.892197722580576	-0.853676141200575	-0.907068555570092	-0.754595238552612
chr10	11750026	-0.853973805425388	-0.741271256582617	-0.638128104419921	-0.348727946548443
chr10	11751340	-0.89076068646391	-0.729286155547587	-0.746687933169909	-0.51597538535704
chr10	11755765	-0.80254518115398	-0.523594590380355	-0.596321466296289	-0.407628065476739
chr10	11783886	-0.0694350301238438	-0.492275106345501	-0.217444598107176	-0.206870079975811
chr10	11793798	-0.78337861054994	-0.902198814102252	-0.949227980631122	-0.850394727344485
chr10	11836641	-0.808557816254671	-0.799289659263489	-0.805847795202017	-0.784336170637179
chr10	11860716	-0.877796448962301	-0.964929280585666	-0.840312332822152	-0.92776154540266
chr10	11892228	-0.415977553774158	-0.586663232422264	-0.640632379003589	-0.544966043184681
chr10	11894088	-0.395835508768485	-0.718717877970427	-0.840985236621489	-0.539282827827166
chr10	11908538	-0.335004012158695	-0.70723778039842	-0.787446016526326	-0.6183810043629
chr10	11908698	-0.345194273282883	-0.69077162691986	-0.735569257717841	-0.834420439911371
chr10	11926954	-0.770248022854088	-0.663672305638503	-0.819019597879905	-0.645394950663754
chr10	11936705	-0.836967753705401	-0.626421322564376	0.659509764338455	1.25876090210094
chr10	11936750	-0.812206093746254	-0.607236331725135	0.777702410914004	1.43088104065327
chr10	11936774	-0.792198646494088	-0.600959253648883	0.631894970377126	1.39164128932574
chr10	11936798	-0.808701930753979	-0.603505254148624	0.677705989306778	1.37051670757561
chr10	11936899	-0.783509230794547	-0.662644007421796	0.65880152908243	1.10112606226048
chr10	11936994	-0.722018673598967	-0.63006400210592	0.637521682207311	1.15601796688506
chr10	11940715	-0.609669305233371	-0.654504836241509	1.73837915279772	1.79636006716485
chr10	11942776	-0.845065463198016	-0.937946946766072	-0.868387115214704	-0.760155500981905
chr10	11948849	-0.599379122235942	-0.478674156200055	-0.879415439002662	-0.733765310690279
chr10	11952562	-0.86560855501027	-0.721048964787174	-0.828787821905305	-0.747425921444574
chr10	12108708	-1	-1	-1	-0.983341550175715
chr10	12175293	-0.864906998415636	-0.936630211185114	-0.926801685584675	-0.854760474255037
chr10	12185785	-0.941459860223657	-0.956496456882122	-0.978422707177351	-0.846993076867743
chr10	12223412	-0.547508961669139	-0.549203687863046	-0.768035865056389	-0.76527858321875
chr10	12235886	-0.754354185427669	-0.966490237381062	-0.924489416287445	-0.973529946912486
chr10	12238129	1.36766000161286	1.3192261923405	1.29059981745056	1.23094896777382
chr10	12245156	-0.932931721549047	-0.858470144907227	-0.951121393296302	-0.855558067801902
chr10	12252174	-0.915365835184478	-0.871581281169735	-0.921084132334898	-0.891709334123696
chr10	12303581	-0.971137015091851	-0.965202644278248	-0.963153837606549	-0.964598957906395
chr10	12307063	-0.576767210628783	-0.685773153644043	-0.772751082165159	-0.775866089239129
chr10	12338012	-0.960828954182256	-0.957114362135093	-0.932347149474735	-0.949132579489822
chr10	12339359	-0.970831257390602	-0.930234570759739	-0.965582907323787	-0.924762568101534
chr10	12413229	-0.979704356526018	-0.934514627513465	-0.980943202707376	-0.744284783045422
chr10	12418394	-0.869017975608621	-0.890308583254079	-0.839234592461613	-0.501943245389713
chr10	12442441	-0.701657810413087	-0.951667092589299	-0.881585155097172	-0.802967230829857
chr10	12482615	-0.756635226236332	-0.860817912584	-0.919825236749677	-0.925336555676634
chr10	12490809	0.168929584800475	0.2815236843476	-0.607524467163933	-0.375201396648593
chr10	12515026	-0.672279108836087	-0.68878015441109	-0.864700409378172	-0.708371323485805
chr10	12527032	0.00177981455716479	0.154732802844411	-0.6455646075057	-0.617360437305886
chr10	12547963	-0.810221780685656	-0.855450422290623	-0.836646469503527	-0.75956975321121
chr10	12549609	-0.556305888140809	-0.459298034108599	-0.771749495187638	-0.675405730367364
chr10	12653247	-0.698187511410667	-0.820303664992715	-0.847964473842354	-0.671720867251781
chr10	12680540	-0.598338596519156	-0.770432505688371	-0.710385506427159	-0.760313329054037
chr10	12694072	-0.935505420973692	-0.903851291437211	-1	-0.933817571668039
chr10	12701884	-0.586886597287835	-0.847907114366442	-0.686281243849499	-0.563839382949687
chr10	12701906	-0.549249931588859	-0.869956308031803	-0.767634629318693	-0.525802209229793
chr10	12824682	0.0347629564373579	-0.400468839053903	0.0689012414520251	0.454281622753553
chr10	12866518	-0.687715827026619	-0.607788617742512	-0.927315348106796	-0.651120458689174
chr10	12867068	-0.673794529558265	-0.837194618064826	-0.900674574229861	-0.774106387693208
chr10	12889923	-0.420987023086889	-0.420170729922726	-0.624207790210091	-0.367323554232479
chr10	12898261	-0.905197930686333	-0.921018420665669	-0.959367842703519	-0.968661719217339
chr10	12938428	-0.764018316876437	-0.81846219566673	-0.843883011495259	-0.767044531454545
chr10	12951606	-0.105994032379658	-0.743812176875953	-0.778582408131521	-0.664077113824471
chr10	12958726	-0.548981494826101	-0.605171729715843	-0.759999243965101	-0.792810215154755
chr10	12961983	-0.785215310745738	-0.770441613008108	-0.917655276729118	-0.815476127727614
chr10	12992339	-0.795479200342162	-0.812321651902593	-0.946257973519273	-0.846627481175203
chr10	13025032	-0.946254238051078	-0.921291208495261	-0.985239228311868	-0.95590750565863
chr10	13039338	-0.54513352451171	-0.757799837715375	-0.845343551530954	-0.65102627958128
chr10	13089855	-0.792101447427348	-0.801459929895886	-0.905395937001933	-0.768431426912908
chr10	13110248	-0.743216152805525	-0.912645164095226	-0.980704570686086	-0.825367457295339
chr10	13130696	-0.804323754175987	-0.665904921994176	-0.874376425783399	-0.80070212237542
chr10	13143413	-0.640623142106136	-0.861665038960393	-0.82694562401536	-0.751528288624107
chr10	13209740	-0.717806705168945	-0.783483344298283	-0.852301829752176	-0.606690470821157
chr10	13270478	-0.616693060151515	-0.803356290596473	-0.87553273192477	-0.791036354503248
chr10	13282790	-0.942361980710264	-0.875529736495235	-0.875574304300571	-0.735624755990861
chr10	13325075	-1	-0.965952582158145	-0.911064488348256	-0.91956639233655
chr10	13334307	-0.940267025971891	-0.902796303930691	-0.838155145100056	-0.578717921010286
chr10	13374231	-0.713534829553165	-0.8162819884413	-0.869411520471	-0.749415628071896
chr10	13386891	-0.842845750485893	-0.870463716266195	-0.81896638337624	-0.759251080453671
chr10	13395057	-0.758929074669071	-0.782614370482447	-0.758755502798597	-0.521972217176531
chr10	13405236	-0.897930732630048	-0.822530093543268	-0.83040025065754	-0.816263798769736
chr10	13406393	-0.966357846832803	-1	-0.911116132306712	-0.986825310405904
chr10	13424787	-0.715264974909544	-0.885071915271826	-0.760745112278797	-0.492590585882987
chr10	13434461	-0.803595912943107	-0.81777996188109	-0.984195480157993	-0.813893136061323
chr10	13474637	-0.75502132871489	-0.922499960572002	-0.939050506207813	-0.950472565765148
chr10	13485259	-0.70720273357738	-0.847989511213779	-0.875424481123588	-0.86615586488431
chr10	13485294	-0.754333960840708	-0.812724402850944	-0.808708817849967	-0.851770962864419
chr10	13572181	-0.389254839523063	-0.703518680189438	-0.652520156121739	-0.662964077120022
chr10	13573796	-0.509922961891271	-0.908821846076581	-0.859225224563319	-0.769352483180955
chr10	13604840	-0.69061561555121	-0.816442852323626	-0.886605913654872	-0.764671079321721
chr10	13628944	1.49154888996433	1.7639972106983	1.36060543845461	1.51656883861769
chr10	13629711	-0.253143928876905	-0.328474737161885	-0.469491285978019	-0.530403345935617
chr10	13659235	-0.641012726670947	-0.897283093881545	-0.936784695506717	-0.832726697166108
chr10	13675457	-0.642836184922001	-0.767098500245498	-0.872920419180377	-0.896269054638661
chr10	13695514	-0.491416606180192	-0.737158770256552	-0.822790721986952	-0.714550487927446
chr10	13713544	-0.801854635133468	-0.745499306529301	-0.693260232922196	-0.688947935537314
chr10	13749779	0.658406228026719	0.255710629631126	-0.141134868151762	0.385148093297304
chr10	13772234	-0.725340861807045	-0.698405691725932	-0.708650111493193	-0.721790149343072
chr10	13775810	-0.852566185036187	-0.875618841403243	-0.845383138527813	-0.818716855041249
chr10	13799643	0.413513263436191	0.0330258297987304	-0.964640825902335	-0.835591085240066
chr10	13815881	-0.719307903565932	-0.787106203599012	-0.793399706000267	-0.607580327107705
chr10	13816146	-0.656803621242849	-0.758832864603974	-0.817281192986843	-0.76880980192176
chr10	13816458	-0.47952933543743	-0.592600414088334	-0.858549349224894	-0.681904250669143
chr10	13825003	-0.698376885126391	-0.802586350444143	-0.865737458622684	-0.92340599040066
chr10	13837835	-0.317203973687556	-0.406265173537607	-0.926121561072151	-0.807760492601553
chr10	13853753	-0.970314302148756	-0.948467023462846	-0.948928504488654	-0.79542417970104
chr10	13857264	-0.661516813623339	-0.808887068182337	-0.884966091247551	-0.841426180977141
chr10	13889722	-0.325049157582743	-0.734039306657717	-0.673566193116677	-0.69551453390605
chr10	13897692	-0.843790562609039	-0.815747033268551	-0.866303864962358	-0.884589317410192
chr10	13911825	-0.358970555228728	-0.77933510950536	-0.850109884438936	-0.847303240973642
chr10	13946913	-0.613968104510759	-0.772697378819556	-0.944750364435953	-0.91042266920517
chr10	13950147	-0.938776542473347	-0.958639106265065	-0.979343432371629	-0.939934296398902
chr10	14051817	0.549627776422378	-0.0535817004223413	-0.659468132745045	-0.610268839603785
chr10	14067648	-0.645815264356555	-0.844483204816792	-0.866568245527624	-0.840492244964854
chr10	14078394	-0.756750167350545	-0.826307596658448	-0.980018325911702	-0.67551688591642
chr10	14113616	-0.737552733606068	-0.897528641877815	-0.755043709970514	-0.831532330609743
chr10	14114847	-0.428872515331002	-0.873709500629014	-0.915015504498066	-0.818004508773836
chr10	14139567	-0.820109080283274	-0.964567902081882	-0.944824432724557	-0.844603576327302
chr10	14166392	-0.920023764894119	-0.944431478993026	-0.965601066746366	-0.941176871437765
chr10	14170891	-0.611775624138277	-0.740887583496093	-0.919042513898688	-0.680594646859289
chr10	14182357	-0.781108193200337	-0.925849828900881	-0.974651931736976	-0.925786195147158
chr10	14206411	-0.706513120749076	-0.76329171936021	-0.748745460832868	-0.586560528567682
chr10	14227244	0.756808956238038	0.388951835634412	0.15594901652206	0.134695876735183
chr10	14235396	-0.804286608927564	-0.858461196121783	-0.938689495417176	-0.873080311698675
chr10	14318151	-0.866793953202242	-0.829340585523914	-0.945170212055686	-0.830612085740335
chr10	14321804	-0.683286860211078	-0.784111468902615	-0.859642871723156	-0.744677010904721
chr10	14343329	-0.616588277418044	-0.797160040009536	-0.888864637072685	-0.817365335091798
chr10	14359749	-0.836583614226735	-0.87181319789867	-0.961362993420736	-0.810576832089075
chr10	14418224	-0.921447201173229	-0.795981222280555	-0.884401431226343	-0.717627080622508
chr10	14500759	-0.423330031904496	-0.863060575834152	-0.845482318793934	-0.773628097641031
chr10	14503593	-0.759419241649623	-0.837657376419889	-0.860191551849132	-0.822334314630567
chr10	14511533	-0.631823622295228	-0.885365992944608	-0.87989622259406	-0.714990169878092
chr10	14603071	-0.772105280839865	-0.817636861552684	-0.857408135046807	-0.742723482736788
chr10	14608552	-0.74630390961597	-0.858561182639957	-0.882307089546034	-0.781728399875403
chr10	14611471	-0.81441300281463	-0.831897844099738	-0.861259751596063	-0.811580977170619
chr10	14620618	-0.844583350197317	-0.865710447208033	-0.870777340423042	-0.73682409417755
chr10	14625790	-0.754082609918131	-0.466080337390428	-0.73589587072313	-0.653203365114441
chr10	14634858	-0.854795654242497	-0.786001953073068	-0.950634398294487	-0.840093867436042
chr10	14638718	-0.797563041815531	-0.833446644891735	-0.877967201256609	-0.813123493219968
chr10	14645175	-0.685757940297788	-0.773282100303547	-0.818794822732473	-0.830140702955002
chr10	14668361	-0.955272162290006	-0.889309498789689	-0.880512060787106	-0.86477753886141
chr10	14792022	-0.397506974043721	-0.700708506772831	-0.769703761835718	-0.658834854386656
chr10	14820575	-0.753214185580065	-0.814451791255753	-0.796874121334103	-0.811846100083338
chr10	14826610	-0.824376547093671	-0.806565388193966	-0.914698222960898	-0.766942491968379
chr10	14875739	-0.763002339015505	-0.932190673596714	-0.939846238486795	-0.727228238564816
chr10	14875824	-0.784846744980083	-0.927168433561196	-0.948638951348157	-0.79990673756805
chr10	14876267	-0.769085864481829	-0.955594906766593	-0.920295247764902	-0.928364117561836
chr10	14880636	0.295601892516137	0.372513289441124	-0.00290297508676862	0.206085689464721
chr10	14880865	0.228561925882488	0.337951772104414	-0.302964547935661	0.0792817124655418
chr10	14918536	-0.824118683098041	-0.816837790982169	-0.914327720185201	-0.597093166435991
chr10	14920624	1.90608344582604	1.82393117472263	1.78836584102739	1.66348893922507
chr10	14922323	-0.579387101002275	-0.485548466145508	-0.460837375389656	0.0542270879434273
chr10	14928902	-0.652760025196182	-0.77613765643847	-0.938141437535052	-0.793365493806959
chr10	14953922	-0.911113808663014	-0.93543634514926	-0.819030858886112	-0.664023902737348
chr10	15001623	0.223180637912459	0.979680675080477	1.28584110853257	1.45217516281579
chr10	15001775	0.346841875104089	1.0371319154703	1.02912680637949	1.31137491031767
chr10	15001974	0.435955228830546	1.00736144771594	0.69501446386332	1.13396039481989
chr10	15033960	-0.832018496417495	-0.813199066149802	-0.954280659457455	-0.897148050408368
chr10	15055431	-0.817949800013863	-0.949001083718359	-0.866889857238357	-0.831584619330172
chr10	15071663	-0.780129038541241	-0.91237142237666	-0.908686871335727	-0.811488968318019
chr10	15114715	-0.616638742610874	-0.822484356655922	-0.784325854475305	-0.688037211552081
chr10	15130506	0.708264282899088	0.902518503933047	0.603420021584239	0.363035485838864
chr10	15138447	-0.786490817287872	-0.764022885476565	-0.699649061824049	-0.672165193414556
chr10	15173155	-1	-0.937271732401965	-0.956598783475635	-0.947571153853514
chr10	15206071	-0.911922499997933	-0.972975014964629	-0.932578010358228	-0.949985949253477
chr10	15206552	-0.97225620990433	-0.91926922579442	-0.979626056319147	-0.768140817321151
chr10	15211842	-0.526590892280949	-0.792805348133718	-0.432023346163826	-0.042695779875473
chr10	15238386	-0.738349049320151	-0.534348823660917	-0.23860188142277	-0.108179709342063
chr10	15280548	-0.890966246340162	-0.813531508701701	-0.858017414298866	-0.808144826235245
chr10	15291494	-0.780561288093085	-0.911532285491772	-0.923379477917571	-0.824210439232181
chr10	15336088	-0.584886533089012	-0.778583767045354	-0.985963471070581	-0.591098345855326
chr10	15360226	-0.583248983224133	-0.812465554827421	-0.788879869206542	-0.7134258301536
chr10	15379304	-0.948256800642915	-0.885587247562168	-0.926999355768534	-0.942295287784943
chr10	15395662	-0.731564067616383	-0.841655433903545	-0.805365066343896	-0.705140360429926
chr10	15395845	-0.735604789867747	-0.780593575783946	-0.804918671376944	-0.760174353990355
chr10	15434060	-0.723041485858173	-0.846328569310525	-0.880004770718036	-0.716756252014198
chr10	15470417	-0.740408633556539	-0.781710296257486	-0.647098045275411	-0.659119524315924
chr10	15510626	-0.798877827348243	-0.776657047288394	-0.632044531014704	-0.512342535996796
chr10	15515616	-0.692320117448951	-0.896580555360907	-0.745442394987811	-0.615705983364506
chr10	15555177	-0.792851186220137	-0.889227284950435	-0.957416357554465	-0.888156832728724
chr10	15612091	-0.973093426843445	-0.888007669777221	-0.940721537697408	-0.657326388765943
chr10	15625643	-0.938308874476868	-0.968240505552627	-0.969222652186088	-0.789043998988005
chr10	15686079	-0.827524819361393	-0.788827509265901	-0.808371832140995	-0.829810100828195
chr10	15687758	-0.812884562140963	-0.899871801121353	-0.87981953671089	-0.792146796586109
chr10	15712799	-0.814482601669518	-0.841891741143068	-0.915298981719466	-0.86470838243057
chr10	15748350	-0.853828813633583	-0.965256406636949	-0.970432808289832	-0.756681054549734
chr10	15763346	-0.664607212227223	-0.770937750975777	-0.75842165252817	-0.722732511476199
chr10	15803687	-0.897924226730773	-0.92849757922653	-0.915521871842362	-0.862275567001533
chr10	15806159	-0.793986518153404	-0.923413773698226	-0.879396080060752	-0.81308110773334
chr10	15829654	-0.763567820054776	-0.901995454972455	-0.934259337105625	-0.687363726457043
chr10	15842632	-0.817874505687247	-0.938992455374119	-0.953489905819721	-0.795524172992623
chr10	15864697	-0.891889000464004	-0.90922987330768	-0.884276974062744	-0.868652233925878
chr10	15902364	1.06039001751752	0.863901467961507	0.409838285612209	0.457896087054829
chr10	15902496	1.07956050652742	0.816736220560084	0.702214061409059	0.980749972698655
chr10	15902556	1.03963664636706	0.774711344325645	0.771966421317656	1.04410276310717
chr10	15907378	-0.836949910266819	-0.969701949983859	-0.851689331203984	-0.868379487800464
chr10	15964947	-0.892094905544218	-0.945100649536425	-0.987816734312439	-0.762285341130873
chr10	15991713	-0.715058736514824	-0.897263541097951	-0.869577286797276	-0.87648458591073
chr10	16005657	-0.805845999584072	-0.898369954533406	-0.92520273926256	-0.918209551278247
chr10	16009278	-0.820287882442774	-0.701844879600198	-0.944120726344265	-0.839984929181397
chr10	16064011	-0.85500475636264	-0.981267838185187	-0.943386404654039	-0.79862395208379
chr10	16074717	-0.978446987805696	-0.93016718555566	-0.97312027551399	-0.99516432528287
chr10	16075719	-0.857937785212981	-0.821864322710214	-0.928159835206118	-0.877723526996844
chr10	16143267	-0.811640531637642	-0.925814909840623	-0.930569563533276	-0.74692143060666
chr10	16200945	-0.71277495531966	-0.858438804291573	-0.92085123479469	-0.972269257357034
chr10	16298971	-0.802515028926682	-0.902444267571538	-0.971867708414508	-0.885082192078679
chr10	16326012	-0.45176556990232	-0.764575851084438	-0.857780646953472	-0.803069942958489
chr10	16346321	-1	-0.823292032622861	-0.941492413864687	-0.871439063000437
chr10	16370546	-0.824198634828877	-0.797148951746785	-0.918586375346048	-0.908377561440271
chr10	16377651	-0.75515261763958	-0.962999953285307	-0.919239626257679	-0.811231138571147
chr10	16383068	-0.912270578816576	-0.903234703381317	-0.931727493306551	-0.780119637448484
chr10	16428481	-0.973159527028489	-0.951963479664721	-0.970416946543676	-0.963154241774755
chr10	16431695	-0.793206673785452	-0.94131546312555	-0.866221461756715	-0.780813350990595
chr10	16479004	1.10627293184549	1.4287232718445	1.13887039593758	1.51428885089038
chr10	16479162	0.657956091263256	1.0522564753253	0.689324330426895	1.07647623024074
chr10	16527853	-0.799249322133001	-0.918622967865215	-0.773481643277741	-0.878843213397865
chr10	16625447	-0.812354797886692	-0.70488825892389	-0.82274926453143	-0.706901580899424
chr10	16683695	-0.829266714811381	-0.810554424262573	-0.865966756399659	-0.649347895750875
chr10	16706792	-0.923780867827524	-0.989385882696037	-0.929835830808484	-0.849053525218666
chr10	16707734	-0.921132656320629	-0.897154222978233	-0.954240279629432	-0.95917084938647
chr10	16707963	-0.884520246587953	-0.954971619132231	-0.960637117272162	-0.938917931575282
chr10	16730528	-1	-0.940005829806463	-0.990029398136983	-0.915773670201774
chr10	16742766	-0.611486957713121	-0.870427424499495	-0.924163366194053	-0.793665202447021
chr10	16772120	-0.696112393632912	-0.903303520561396	-0.871732092981431	-0.774191011689179
chr10	16772430	-0.821731299163545	-0.896012880292375	-0.88476705166687	-0.810286615267846
chr10	16784806	-0.815811238328775	-0.877861084660369	-0.899195345813585	-0.956495541618615
chr10	16791036	-0.817733853960618	-0.929767216190559	-0.926896768023732	-0.898881594738606
chr10	16808204	-0.540146636649939	-0.659960303578823	-0.831478889277403	-0.688188713985575
chr10	16849011	-0.96246243497898	-0.913022688804217	-0.814511189405931	-0.900381321017137
chr10	16856805	-0.708168312879256	-0.823291943290286	-0.868008485476043	-0.79618495031385
chr10	16909099	-0.812516088368231	-0.836482413551135	-0.880775575668646	-0.908176300864225
chr10	16911642	-0.704349194628312	-0.876196932301709	-0.931212270407719	-0.795560976468414
chr10	16933593	-0.513836328456941	-0.669213172339138	-0.310291923404228	0.318513723232852
chr10	16984883	-0.789579310316941	-0.893280569655421	-0.905612991004405	-0.781508892370963
chr10	17004006	-0.884101539250674	-0.90147524025248	-0.892081807376105	-0.943865060150337
chr10	17007015	-0.465158085079035	-0.827415059958457	-0.815264361187329	-0.732855985046074
chr10	17065678	0.547420360707571	0.0259926853789259	-0.248036425368951	0.502662492630284
chr10	17094679	-1	-0.957159089686872	-0.946476956862639	-0.823630531113972
chr10	17104727	-0.747365457431366	-0.811823739473802	-0.845084022529132	-0.76047211960277
chr10	17142206	-0.799861075131631	-0.896629885438446	-0.891283947683854	-0.892031620914596
chr10	17186772	-0.64535284482338	-0.784340125058663	-0.957531512915287	-0.87788286492685
chr10	17217722	-0.591637341696572	-0.775300968534852	-0.879528721194528	-0.664057557658661
chr10	17266884	-0.757382101741057	-0.87646574964746	-0.878201783543488	-0.751575200223615
chr10	17271047	-0.507394778996433	0.0809175127096233	0.368005704210618	0.604504528843084
chr10	17282641	-0.720762881333039	-0.866868342819496	-0.853579149802535	-0.629640941242301
chr10	17305449	-0.817114948504863	-0.939418861307334	-0.948772388152456	-0.885019147865168
chr10	17323899	-1	-0.965345051953217	-0.963995021836755	-0.904036994715806
chr10	17364164	-0.973161012058738	-0.96628787409169	-0.958786320458772	-0.916634216156335
chr10	17427462	-0.712165750075029	-0.886275639554119	-0.856212163470794	-0.816615994653834
chr10	17459837	-0.95858398696782	-0.918826292163654	-0.874836019017388	-0.729139656249527
chr10	17473995	-0.546174610494235	-0.878720843565396	-0.562544123262626	0.0284205321539206
chr10	17474002	-0.5603115301029	-0.852755781969554	-0.556854858962839	0.144907700513236
chr10	17474016	-0.580161394799233	-0.878906746862815	-0.620938865531486	-0.0505194506980543
chr10	17579278	-0.779900633584298	-0.857968238120572	-0.919874794396234	-0.863731418634792
chr10	17603872	-0.779355367297309	-0.742626408486149	-0.958021762033266	-0.827658876257293
chr10	17620837	-1	-0.847914295492174	-0.378337643203728	0.0962161417178668
chr10	17655774	-0.765546903356242	-0.820506135761071	-0.843721030467103	-0.733668925468018
chr10	17657048	-0.832800535438812	-0.940187732819535	-0.914465647898707	-0.956482844200587
chr10	17657551	-0.910133511276805	-0.873427846941357	-0.923648059142466	-0.873196194243414
chr10	17665184	-0.859881573141756	-0.879196387573962	-0.937536746279471	-0.896452964911363
chr10	17745144	-0.820614795998322	-0.942330369300687	-0.879544695871396	-0.928030560677034
chr10	17754261	-0.831259464941142	-0.87839036879424	-0.929693168772105	-0.919073599211519
chr10	17776037	-0.973579469457719	-0.808053236441494	-0.932672651048304	-0.762775105782531
chr10	17785680	-0.945195982857391	-0.930438953803862	-0.964855189956872	-0.94840995264432
chr10	17790627	-0.906845289480929	-1	-0.879375528158564	-0.954305859069886
chr10	17896519	-0.881685978502351	-0.872302949773818	-0.865337503589304	-0.93726219484573
chr10	18032645	-0.856481242518851	-0.966424002116484	-0.953809077982032	-0.900395409056424
chr10	18037594	-0.913451868162432	-0.953792871675008	-0.890771144849608	-0.961787689656348
chr10	18107793	-0.857587520033083	-0.890629996470581	-0.949597918572987	-0.955436318617165
chr10	18143439	-0.817644129840619	-0.909404430851534	-0.924723138629365	-0.918576454971568
chr10	18245938	-0.687361733034444	-0.936593422281255	-0.857749360290658	-0.953143242877385
chr10	18283887	-0.830528578477566	-0.862288939495309	-0.968757959154843	-0.883211792645875
chr10	18346721	-0.731485412233748	-0.92566744692038	-0.938737516776245	-0.888826147769501
chr10	18372531	-0.651569742933313	-0.904913180383318	-0.867597244535675	-0.795582876965624
chr10	18445391	-0.942837982241918	-0.868061829032165	-0.928805884798832	-0.905259721966796
chr10	18446795	-0.653054775716062	-0.849359223524436	-0.965828088426476	-0.869237293009735
chr10	18484224	-0.860961746376275	-0.857431655802403	-0.92458076126572	-0.914494450857719
chr10	18541178	-0.568234493771489	-0.856526504434851	-0.936631683161516	-0.789249268644674
chr10	18549898	-0.462438478300378	-0.758188281229293	-0.748044921277579	-0.81061458203131
chr10	18596310	-0.768183807908733	-0.912674591024629	-0.980653768686122	-0.948165464548778
chr10	18608238	-0.944653310000358	-0.95302582923276	-0.981486581168891	-0.980999724251221
chr10	18637970	-0.948879629849029	-0.872499565994735	-0.869842051562114	-0.781831439644647
chr10	18647730	-0.94401688238345	-0.845168948738295	-0.928682627100793	-0.912129324791001
chr10	18655622	-0.876925423899502	-0.924927485599964	-0.993028105780659	-0.940139469915495
chr10	18734566	-0.885960843159695	-0.888347114791958	-0.895629429162237	-0.831471756203004
chr10	18744923	-0.797229600057827	-0.792798348432022	-0.868721867516127	-0.847311064909198
chr10	18777086	-1	-0.90092668759756	-0.989293046812485	-0.910532961674118
chr10	18785459	-0.878033124973661	-0.9291849146978	-0.919109589157456	-0.903307920887187
chr10	18786929	-0.719348156457954	-0.939171335859001	-0.895466830028206	-0.899669136317409
chr10	18805064	-0.948508170072771	-0.948087964927004	-0.907263605324928	-0.939354057939775
chr10	18816224	-0.957437187980086	-0.918125626729484	-0.970926049184732	-0.951683784497117
chr10	18865627	-0.931577646788213	-0.824008892328965	-0.958089602103438	-0.847253359487825
chr10	18894864	-0.857259018798197	-0.911593581127404	-0.859394898910186	-0.737202499425811
chr10	18901970	-0.925952131321099	-0.906689770142533	-0.796901617906212	-0.832942501512087
chr10	18915414	-0.936537785643906	-0.947800269479064	-0.956671525849204	-0.959056700487492
chr10	18948157	1.40475366368554	1.55301426278049	1.46848704103838	1.45347204689373
chr10	18992708	-0.770774836946904	-0.904100172397146	-0.882678335015151	-1.03711243415726
chr10	19026934	-0.769801365800277	-0.752889112660467	-0.790516455714387	-0.664130316674674
chr10	19042702	-0.836494156697076	-0.818808013825789	-0.914853370996385	-0.826214434719801
chr10	19052712	-0.921848648732705	-0.913461864874006	-0.941871639983492	-0.883000043971119
chr10	19056775	-0.911722504683707	-0.865964403034575	-0.889999533841694	-0.83172596427239
chr10	19066441	-0.841099674853569	-0.900252451836283	-0.916478971998494	-0.568463923047685
chr10	19088137	-0.887543901029642	-0.892950037218864	-0.891825147966604	-0.916140490639925
chr10	19125518	-0.795818570220506	-0.969811391097767	-0.958560117820495	-0.889010607395399
chr10	19163116	-0.899239936153723	-0.980427288658265	-0.969350213027368	-0.972214948201569
chr10	19164246	-0.682536795692022	-0.965432367025646	-0.924274402908272	-0.864988632591329
chr10	19167654	-0.726576756942827	-0.982678368639696	-0.94356889028904	-0.891465283674371
chr10	19282770	-0.973140690883371	-0.984370947540805	-0.994742282811185	-0.992977070092349
chr10	19328411	-0.795372602289846	-0.861835689175361	-0.933124632729263	-0.835693860053715
chr10	19385941	-0.772133111195266	-0.842622893168518	-0.879271672640245	-0.77954349470368
chr10	19448022	-0.761446601102854	-0.790290388414137	-0.916714173025133	-0.942463743290596
chr10	19453377	-0.920233671467528	-0.95390591425276	-0.896051744646812	-0.903135850677671
chr10	19469422	-0.790446631117202	-0.861008418166946	-0.86502776522897	-0.790394594702295
chr10	19476637	-0.802569485021539	-0.943443735220052	-0.947779479287469	-0.923909331275182
chr10	19587989	-0.840338966200765	-0.982005385034127	-0.900377973591059	-0.965012361686845
chr10	19589158	-0.781020232030228	-0.924646926815875	-0.980986229180277	-0.950424118862386
chr10	19636776	-0.835848633965669	-0.92732705084846	-0.878498673982749	-0.862334095710865
chr10	19753994	-0.961948359325016	-0.97886521899952	-0.992149504782725	-0.96335078585224
chr10	19787055	-0.842644306806401	-0.892653474732137	-0.977013012921038	-0.964035560043963
chr10	19827781	-0.905323404270618	-0.950086665383624	-0.981435861402203	-0.895159867814009
chr10	19887718	-0.662733274970272	-0.880345332499253	-0.85176035028137	-0.913192731791708
chr10	19910731	-0.948223990192627	-0.945872936193446	-0.960557567857942	-0.962401982660101
chr10	19923106	-0.813227249421415	-0.795808338067049	-0.970282449163284	-0.925463192766827
chr10	19958026	-0.94141922294463	-0.89709958459289	-0.984575094446963	-0.782304513369308
chr10	19963073	-0.928574108136858	-0.98500153535089	-0.946212834050842	-0.884044952290321
chr10	19972057	-0.754826297040794	-0.845054040233484	-0.957229932790334	-0.928125951813093
chr10	20007363	-0.898959261092912	-0.751019424918913	-0.866919762092254	-0.691243956145465
chr10	20060709	-0.879580480919322	-0.862347692741916	-0.933395182454205	-0.876970213760187
chr10	20119652	-0.732803672904785	-0.85997217376038	-0.909373827559966	-0.878854378042597
chr10	20163721	-0.679777394637993	-0.929589027594075	-0.847008958272202	-0.841550833433488
chr10	20196110	-0.88387745328181	-0.804294603552256	-0.87662057368644	-0.869103748138538
chr10	20233029	-0.768547003675005	-0.903641535245215	-0.909833210738753	-0.86708288287294
chr10	20233562	-0.901098646536544	-0.928250411507032	-0.93277900919514	-0.899190659795054
chr10	20233801	-0.967515502575483	-0.932871955997665	-0.892161323031209	-0.97408461352614
chr10	20260378	-0.796105442736894	-0.815458004560896	-0.985934343099587	-0.915401952855065
chr10	20327017	-0.809336344625988	-0.942376999581791	-0.822439512584684	-0.975469260928393
chr10	20343034	-0.655849226249117	-0.9441701031026	-0.890240597250461	-0.922487995596052
chr10	20376933	-0.664702606712958	-0.892937810789313	-0.895705238278337	-0.810190657726401
chr10	20405194	-0.724143236202344	-0.90162088014019	-0.991238902043576	-0.768264792011341
chr10	20409379	-0.935662235260365	-0.973301345112924	-0.984228652032569	-0.950728832134775
chr10	20414794	-0.821617382481165	-0.903211291190864	-0.894429695976175	-0.905737218071991
chr10	20442654	-1	-0.956058847703003	-0.910833369045531	-0.891871312247168
chr10	20464809	-0.94544075273459	-0.948136610799919	-0.919006967258974	-0.792558741831383
chr10	20500194	-0.795387904090396	-0.91490260211914	-0.952787211696653	-0.870160776624213
chr10	20560138	-0.831388914717138	-0.943411561485671	-0.974621985277683	-0.922200642290252
chr10	20562024	-0.823784187995583	-0.923086234512737	-0.974049270430588	-0.868811657515021
chr10	20564871	-0.848278357465395	-0.966748629679979	-0.967456512748119	-0.929493819978264
chr10	20669320	-0.71656268100278	-0.834183037298614	-0.881480341526991	-0.857922388530137
chr10	20683884	-0.901432682160472	-0.934787966928907	-0.971784315027018	-0.920746574914244
chr10	20897063	-0.770556742816425	-0.836883337273548	-0.808120984917747	-0.929509594746
chr10	20906301	-0.828389749159052	-0.840513260251186	-0.959756490467916	-0.870925448541457
chr10	20938377	-0.746716286736512	-0.88642194878512	-0.862636645016946	-0.961223819300554
chr10	20972568	-0.719662980512025	-0.821433106876323	-0.946906667454048	-0.877384490833107
chr10	21029331	-0.732177609704807	-0.810451447986761	-0.872871599360727	-0.869059904501924
chr10	21048446	-0.631358300633017	-0.904247834792895	-0.820042197299773	-0.893473436651883
chr10	21052386	-0.865720752407011	-0.876291509435047	-0.869866234075689	-0.966443720988169
chr10	21055082	-0.971115606535715	-1	-0.942636638965607	-0.939231436547928
chr10	21063511	-0.912720513322665	-0.856545864586186	-0.839385049466825	-0.77903733502717
chr10	21071352	-0.947904444823343	-1	-0.946702042973001	-0.915861644984386
chr10	21090767	-0.757061621182497	-0.900394693707025	-0.832720816369334	-0.845413276661153
chr10	21190696	-0.869553213241274	-0.862624336485583	-0.927395973787091	-0.771500683384813
chr10	21214003	-0.886940075819631	-0.880925031272402	-0.84854955728008	-0.958530102001067
chr10	21214720	-0.733987615420976	-0.920964529332859	-0.927698878387598	-0.992437365755033
chr10	21223460	-0.793710527528067	-0.764910675603295	-0.909246050167698	-0.873754576145623
chr10	21248252	-1	-0.919501119868466	-0.944069118494895	-0.85020188864933
chr10	21266121	-0.564218607626051	-0.760824973702809	-0.872983076647107	-0.744479882140404
chr10	21287133	-0.821282976936955	-0.881087514599629	-0.867170192928305	-0.815531970994936
chr10	21292453	-0.766101250038303	-0.793762287832224	-0.858541179728179	-0.904228983426664
chr10	21298601	-0.591596632771174	-0.876407225190106	-0.924448010475303	-0.891973070534299
chr10	21437953	-0.870750979098216	-0.851539991609274	-0.840016493776031	-0.80528932505186
chr10	21441035	-0.514632386421259	-0.804586458764106	-0.801251425008049	-0.811699747857544
chr10	21463211	-0.702126637429458	-0.225327071075955	0.668796384360309	0.624444165989574
chr10	21492948	-0.44714485000094	-0.792334344627566	-0.580267321576833	-0.613552040389574
chr10	21499250	-0.948155339706077	-0.951231410456756	-0.964726768267221	-0.903459743613059
chr10	21507018	-0.878035063650344	-0.787079040505079	-0.718362639744674	-0.539309552487625
chr10	21590111	-0.749741689917423	-0.855086643333641	-0.897429411856649	-0.759357286990679
chr10	21607538	-0.633545613683642	-0.712759214442665	-0.872423619893071	-0.643633902800628
chr10	21619708	-0.640055763505373	-0.822227734844876	-0.871090533292037	-0.709830793710432
chr10	21660389	-1	-0.981004654413855	-0.982109368101429	-0.966549301808839
chr10	21683105	-0.700829783593029	-0.742565486760058	-0.616524521958939	-0.63001052147735
chr10	21744936	-0.509655497517242	-0.929657911404977	-0.877628320738789	-0.831157605319102
chr10	21796166	-0.688561106626518	-0.859554568030482	-0.696236845499871	-0.63323406027629
chr10	21808838	-0.54154033198149	-0.673263593275294	-0.872976324498186	-0.636505696592239
chr10	21816612	-0.626909149156184	-0.322932181657726	-0.269121406995808	0.248515459783029
chr10	21866410	-0.949266629259376	-0.91628551781728	-0.93057336369553	-0.967049545715558
chr10	21895585	-0.882434808453964	-0.902998208682704	-0.923051076084396	-0.938446089072139
chr10	21949667	-0.890485796017584	-0.931789122123444	-0.937884956422544	-0.843358775551282
chr10	21994821	-0.683453716628282	-0.704075593284216	-0.70801707751785	-0.539347468650959
chr10	22018751	-0.908065207103369	-0.921113030391415	-0.873565990864536	-0.76033731617681
chr10	22021377	0.386141791841923	0.145875112757142	-0.0475420095029059	0.0883157321946242
chr10	22046789	-0.662417050253684	-0.731266955384913	-0.71970256528814	-0.646612578988014
chr10	22170475	-0.810125256139601	-0.860159131801212	-0.864772028415579	-0.785549354565066
chr10	22177879	-0.401978920381669	-0.461348904770675	-0.95614020632505	-0.930176826774527
chr10	22292744	0.98682558378954	1.54510880628613	1.40894819698605	1.6342508529998
chr10	22341915	-0.797640154761695	-0.846583020294186	-0.732475532920641	-0.364969609919895
chr10	22378383	-0.804911384453953	-0.817828676297772	-0.955192749426352	-0.856254280833567
chr10	22492991	-0.709294007356784	-0.874682568927877	-0.868960257217233	-0.726125238533179
chr10	22521199	-0.962641533012421	-0.959471978537184	-0.924426273427676	-0.971407140533529
chr10	22541791	-0.360863906253233	0.219851737687155	-0.826049776503511	-0.73424689893404
chr10	22614825	1.08400598820366	0.566885975391704	1.05546631323508	0.819526313124614
chr10	22629451	1.14538825370214	0.539039844488	1.24556266242205	0.955715835074062
chr10	22630587	-0.335678679771789	-0.672550274784133	-0.297487754066917	-0.283290773911836
chr10	22662149	-0.925316839910535	-0.939919587537275	-0.827138763732875	-0.822163599247653
chr10	22680691	-0.885247061102577	-0.835824734763239	-0.320309529484973	0.135988661468115
chr10	22708903	-0.91803121500045	-0.94153446548675	-0.841703232333594	-0.759619437096762
chr10	22744290	-0.801194872444807	-0.677806670617913	-0.863373099848989	-0.597990607615957
chr10	22746713	-0.889571575779361	-0.895053243412569	-0.898772412613685	-0.828472813376543
chr10	22845943	-0.73478254801129	-0.810131834969318	-0.834001884476643	-0.624572489747289
chr10	22853087	-0.741005162073397	-0.818653695993673	-0.894787597017676	-0.693787904432829
chr10	22853280	-0.739561481795739	-0.788677704117861	-0.889468349246838	-0.785649002759708
chr10	22873790	-0.71771623847679	-0.670227708282	-0.882552631460017	-0.680653599027284
chr10	22947221	-0.593140697655449	-0.898534334705062	-0.866117105973448	-0.865722730103817
chr10	22947257	-0.780609718096829	-0.961828417316124	-0.881602043263041	-0.907245065737768
chr10	23034868	-1	-1	-1	-0.981989073583594
chr10	23169764	-0.883675580075672	-0.881957083634359	-0.933944484745333	-0.977367656647556
chr10	23187588	-0.898094777139356	-0.970856416649107	-0.95710361584711	-0.963974324798008
chr10	23282541	-0.806137496214973	-0.751388831267604	-0.947599519441852	-0.79579076849132
chr10	23294062	-0.905293225484399	-0.824142293736008	-0.976785713550242	-0.871149726540292
chr10	23338203	-0.839527191784122	-0.858389372308952	-0.883053824681396	-0.694183080274286
chr10	23356636	-0.881823591103709	-0.694447249563278	-0.694670495258803	-0.690215518721361
chr10	23367404	-0.70499386601434	-0.85699760117799	-0.963803992306485	-0.888309787523954
chr10	23402697	-0.811276992480731	-0.91739105290619	-0.879873877112527	-0.658715956471787
chr10	23405946	-0.705246414048249	-0.833942969136376	-0.757147043155738	-0.760847960393079
chr10	23459593	-0.922844049862509	-0.818715877733484	-0.927618047514931	-0.844032172039582
chr10	23477861	-0.623012085294589	-0.744089786369144	-0.851590039086279	-0.718321230925062
chr10	23629438	-0.93901658942155	-0.933746125282528	-0.884750937561363	-0.83765862498045
chr10	23641243	-0.748728867927383	-0.878213944807146	-0.893516261790386	-0.783841494142518
chr10	23694773	-0.927828317813577	-0.871988050888755	-0.772914941288706	-0.738696644271834
chr10	23698295	-0.92358282969359	-0.937356788070313	-0.959974701478791	-0.884885862598624
chr10	23700721	-0.947959392062564	-0.941357108571486	-0.991046096409155	-0.930528634423784
chr10	23707499	-0.802068152927783	-0.928032059036512	-0.95102622978059	-0.839457672176392
chr10	23726488	-0.506564897968983	-0.898288369537638	-0.740425596815446	-0.63912022972783
chr10	23727586	0.76329510450714	0.98775716499707	0.721412673722646	0.683483842793651
chr10	23749988	-0.732874150353703	-0.89581474079105	-0.854258339438935	-0.950935487810781
chr10	23767984	-0.905188099574213	-0.967784926405193	-0.978286994153105	-0.952414942877103
chr10	23801254	-0.971284675100023	-0.943135559339448	-0.638080029953918	-0.54908199068057
chr10	23962879	-0.803745775776775	-0.892764451160599	-0.988531064626847	-0.880548291332571
chr10	23967793	-0.874890230269066	-0.99014942180083	-0.970816926897789	-0.92668207453258
chr10	24037498	-0.896898846459399	-0.78799714127282	-0.879659988198628	-0.853866689036804
chr10	24089864	-1	-0.960535609196217	-0.989293046812485	-0.98999842678996
chr10	24116231	-1	-0.916999871218562	-0.890264917637255	-0.909762606917799
chr10	24176618	-0.849849755325986	-0.920201189203539	-0.972241980475647	-0.950116102490382
chr10	24176744	-0.814446502348483	-0.935301999527147	-0.976759127106662	-0.962921599493672
chr10	24222227	-0.651260356103152	-0.817873595069154	-0.946953946136111	-0.909621041790844
chr10	24222927	-0.966273328226833	-0.984046769797766	-0.982797706088637	-0.965298469036333
chr10	24369371	-0.536156910865966	-0.897128494975526	-0.865109613930686	-0.876282097880692
chr10	24398752	-0.970186877827751	-0.893982272615059	-0.913528714090807	-0.909229006914376
chr10	24472108	-0.864036062176665	-0.882821366179885	-0.945275250442217	-0.954976923826492
chr10	24497479	-0.577984145627516	-0.576078355141354	-0.907218583933656	-0.543766560248566
chr10	24541442	-0.770048482910287	-0.890860107138239	-0.966762257862591	-0.843574059870167
chr10	24556352	-0.951194736238729	-0.955459322069038	-0.927491799732912	-0.922769588438981
chr10	24567206	-0.878280759838784	-0.610990159838709	-0.889927501757745	-0.690935642011319
chr10	24599845	-0.909339453599321	-0.873467746270349	-0.935544245677776	-0.913987826403358
chr10	24601172	-0.786599780694592	-0.684195808562026	-0.929614267564867	-0.84064774552904
chr10	24609624	-0.835149242850821	-0.913830021872285	-0.94419196235343	-0.954003345612683
chr10	24610813	-0.936418928278082	-0.757535802023579	-0.967295203864874	-0.896535286279781
chr10	24686808	-0.736296859609441	-0.758907555977343	-0.915429333038011	-0.899115105698177
chr10	24801208	-0.867104565486134	-0.753925699051301	-0.901964884238381	-0.866711372114524
chr10	24827373	-0.602195991528408	-0.818724010082592	-0.851912807186088	-0.862473480408711
chr10	24827956	-0.941471724328401	-0.922946478255287	-0.95223893245683	-0.980695132010636
chr10	24832734	-0.740471383349313	-0.70078260020031	-0.765239607117826	-0.597295290887072
chr10	24898751	-0.934721404303211	-0.959930739109397	-0.914039387021172	-0.830644826959094
chr10	24954825	-0.79506704337956	-0.940649093776882	-0.958520962539645	-0.83483135869211
chr10	24978590	-1	-0.904439276232783	-0.980294251831788	-0.911707310167814
chr10	25007091	-0.763901222819257	-0.850784669862852	-0.830408856899488	-0.542917490206823
chr10	25012464	-0.244680358545676	0.661374597086932	0.295524260443181	0.645045945323341
chr10	25012581	-0.196526006955422	0.804174505436159	0.642397338656584	0.83917391027125
chr10	25051390	-0.564870042442876	-0.904365852657507	-0.741347181186047	-0.730789577336962
chr10	25079239	-0.924895087225507	-0.823870049972952	-0.895364360917917	-0.864532319991055
chr10	25089730	-0.725374314204653	-0.860250089784249	-0.875569361236038	-0.803465582981335
chr10	25095284	-0.893145216047065	-0.856911126097625	-0.744358264210359	-0.672631758031194
chr10	25138126	-0.836064814074954	-0.941961006929258	-0.931607377607296	-0.794399710428585
chr10	25153026	-0.917231530828937	-0.943693094103345	-0.944435712930709	-0.915846130719926
chr10	25187901	-0.914138854448164	-0.847434103369703	-0.800647084947526	-0.736516670798409
chr10	25189916	0.689064092085778	0.510896974605532	-0.830133343564009	-0.64795703325199
chr10	25261357	-0.839803297520817	-0.970020377623577	-0.933723310978232	-0.941339207253239
chr10	25283870	-0.773407064111097	-0.913770208705205	-0.90437955421285	-0.775658155467385
chr10	25375844	-0.756442963709773	-0.879863658068214	-0.90445126353265	-0.810593906087403
chr10	25389013	-1	-0.959795991782732	-0.954830813973578	-0.895551829901285
chr10	25392200	-0.557941167735617	-0.58120287085789	-0.742391373685229	-0.621019317383927
chr10	25396438	-0.816013340013701	-0.91905165586631	-0.908149417246223	-0.708032998472441
chr10	25397481	-0.743114863651944	-0.942079709455727	-0.911163082201175	-0.950276728193495
chr10	25446475	-0.685903824334718	-0.848317242309218	-0.957945349903271	-0.824715158466444
chr10	25448319	-0.811505475606369	-0.889753684622306	-0.902141962570612	-0.790042799240629
chr10	25457811	-0.751606863932027	-0.858214150310951	-0.910561687448756	-0.911710017071668
chr10	25572419	-0.922152908757038	-0.936261299030864	-0.962374161901502	-0.92936470086401
chr10	25655854	-1	-0.960396656385757	-0.937654752389081	-0.87370809391123
chr10	25682419	-0.932903997519759	-0.87814054779107	-0.950059835383503	-0.905555995962418
chr10	25755057	-0.669773281388972	-0.817304881482403	0.224476110020734	0.669956299985963
chr10	25775598	-0.834160883548595	-0.962488984075363	-0.893670614697212	-0.847001658817742
chr10	25792158	-0.854132507397698	-0.779068168349801	-0.843091112693264	-0.784133065714516
chr10	25796745	-0.74715692902547	-0.950544386496458	-0.904314925617709	-0.951269000052922
chr10	25820920	-0.685756032612872	-0.881417199177742	-0.3378460700227	-0.413645214752905
chr10	25856174	-0.774327748928741	-0.850633562236838	-0.922293888543276	-0.89902823718465
chr10	25887034	-0.840553676395866	-0.784266438948244	-0.918776836149293	-0.940705422807518
chr10	25896356	-0.939408093858529	-0.88155825886018	-0.764547849162187	-0.58668063000735
chr10	25908290	-0.952212528067881	-0.944844447233786	-0.923156840100013	-0.891726018107843
chr10	25938132	-0.553810792540042	-0.879933210757626	-0.924616192879574	-0.803746528683456
chr10	25995756	-0.973157725996344	-0.894488567304081	-0.89083539875004	-0.925297131704255
chr10	26007652	-1	-0.920579089502648	-0.983244536618272	-0.973324150878827
chr10	26026145	-0.765825534204483	-0.874339578201854	-0.977896551216561	-0.904912409133337
chr10	26026927	-0.86824750122252	-0.983497354510612	-0.967394046906311	-0.812473601615995
chr10	26051627	-0.649798077645351	-0.931950205293871	-0.872458883306263	-0.700312374265054
chr10	26058962	-0.950532936288013	-0.977036806993686	-1	-0.986638707201436
chr10	26110171	-0.712943672867532	-0.693821350346992	-0.882490749257908	-0.906772962291117
chr10	26135620	-0.908739904213288	-0.837327469161018	-0.955759290269855	-0.954469212227772
chr10	26252833	-0.886069317821298	-0.85135993977704	-0.926703037394333	-0.889776440230008
chr10	26286655	-0.807904284543485	-0.943103657759494	-0.969667008616662	-0.868423793595818
chr10	26383991	-0.758703051788795	-0.829394682026239	-0.748187318852883	-0.765667300618578
chr10	26384485	-0.761998640006107	-0.794240508760014	-0.866869283590276	-0.818332480797315
chr10	26482180	-0.704775822648423	-0.80600153833437	-0.914308099966429	-0.800057897115836
chr10	26506835	-0.0335848523409613	-0.442674856606865	-0.635094999338434	-0.510195714564788
chr10	26507004	-0.0962179103228122	-0.553981636771616	-0.691771697758471	-0.545093421141991
chr10	26525846	-0.861351484257964	-0.79952736775134	-0.932575867311239	-0.876896627942665
chr10	26539544	-0.822927508521074	-0.902615758856809	-0.939023714022386	-0.911651871459024
chr10	26548868	-0.935629499846917	-0.887387406231158	-0.966470398586901	-0.969037332480527
chr10	26604716	-0.810055600714542	-0.888911579981281	-0.911943349073165	-0.911803330934029
chr10	26805030	-0.929198102373472	-0.914810312070476	-0.900950876099972	-0.832162823704545
chr10	26806497	-0.821076178816535	-0.858397105972574	-0.821648280879997	-0.851816278571744
chr10	26877375	-0.840865191198538	-0.823613148432967	-0.920785870982882	-0.741700500928908
chr10	26954711	-0.765513333466952	-0.707681978984737	0.202452616455697	0.218471498543917
chr10	26994846	-0.890697837597459	-0.944431672047095	-0.749438922269762	-0.626946849659861
chr10	26997267	-0.796252167057897	-0.865324727801399	-0.81076399198973	-0.716860381059493
chr10	27000484	-0.871348549569937	-0.824009278465545	-0.993967671306823	-0.944140220552095
chr10	27110093	-0.907441480477306	-0.946877086049264	-0.981723265703535	-0.788134223616446
chr10	27123079	-0.899880730043995	-0.948531380154231	-0.97776150635072	-0.956431490428717
chr10	27150214	1.20232777025968	1.30457607559218	1.47221081736217	1.56573654681627
chr10	27168834	-0.781364899931388	-0.930079430729704	-0.918782085277438	-0.687245917311165
chr10	27175732	-0.958013539726622	-0.906969537265671	-0.951610116228095	-1.01514200474132
chr10	27181721	-0.302220775369258	-0.462805332920442	-0.97984694304881	-0.767107144172596
chr10	27265973	-0.844111132977347	-0.855488123462546	-0.856454793196504	-0.876701139207404
chr10	27295151	-0.560401107630204	-0.906304530795208	-0.986067885331493	-0.735314235814114
chr10	27295585	-0.828130650615436	-0.879014048868016	-0.994247156406382	-0.808716606962154
chr10	27360884	-0.849065548176725	-0.723750558665257	-0.928768700479832	-0.894696470207655
chr10	27398731	-0.880855605439709	-0.941194970610387	-0.94977559301343	-0.798281222350395
chr10	27406417	-0.85088887862015	-0.882651443342246	-0.945825343954429	-0.706090922314534
chr10	27408330	-0.877003260104808	-0.904497540452667	-0.919347358579858	-0.826939530957959
chr10	27443267	1.16012841510157	0.958233558723753	0.505926503160656	1.08767363648258
chr10	27443319	1.1604804487297	1.01523279027644	0.641310850372065	1.24358679631094
chr10	27449600	-1	-0.941246372907672	-0.950904898789931	-0.967123013550511
chr10	27450030	-0.954379247693781	-0.91599587111739	-0.921762449319902	-0.887676941109387
chr10	27456654	-0.889370629989307	-0.900739996306361	-0.811927871535816	-0.895238556265327
chr10	27519864	-0.859942362987866	-0.958785601186767	-0.923082950252578	-0.804620706165717
chr10	27521200	-0.961775438912677	-0.985778475132	-0.843158927303975	-0.888239652796005
chr10	27530850	0.812935744327735	1.08183445645494	0.881685528588809	0.963572317143579
chr10	27545376	-0.789922076344951	-0.862010849441843	-0.853540722884281	-0.798869728644001
chr10	27546711	-0.876859935287595	-0.89806821697272	-0.853506270502146	-0.855507218920455
chr10	27557212	-0.702200841217056	-0.976522019036939	-0.91200624792127	-0.869122782037561
chr10	27571827	-0.964334069807646	-0.816467749453708	-0.947589113048644	-0.720532573442755
chr10	27588299	-0.958686210564943	-0.930318084457276	-0.965097100796085	-0.9509175668131
chr10	27595618	-0.853023207493075	-0.975675661924804	-0.920960970287323	-0.929724843306257
chr10	27642287	-0.737848365848439	-0.791740588278779	-0.928775416400524	-0.874740322833888
chr10	27643771	0.174671597652982	0.0420886330862801	-0.872339226863373	-0.69186652818368
chr10	27671014	-0.743566807204472	-0.948439432328738	-0.983891489776576	-0.855042721347098
chr10	27703332	-0.59636250226994	-0.746747402917985	-0.725447069242747	-0.661357345509699
chr10	27709763	-1	-1	-1	-1
chr10	27722977	-0.943906193887101	-0.918296969726923	-0.909493885551742	-0.87801291322781
chr10	27747103	-0.810862568131346	-0.868222077061968	-0.83034127610742	-0.931958106588774
chr10	27755432	-0.736830627180524	-0.907116229720361	-0.965320462336665	-0.911251563934227
chr10	27772310	-0.8634849494235	-0.869785047139795	-0.860107997729929	-0.772628818497375
chr10	27779899	-0.718950620357997	-0.914158992869559	-0.953826784874434	-0.846705640793619
chr10	27793087	0.987346455170882	1.70379180988102	1.47591589297961	1.6843383304509
chr10	27820683	-0.798514419305939	-0.823243070551756	-0.911777508906207	-0.815815725846716
chr10	27844894	-0.736643256383893	-0.781743090651758	-0.895003447314369	-0.925845492146136
chr10	27872770	-0.870731310741048	-0.872389432108511	-0.918714885581978	-0.819481281547374
chr10	27944947	-1	-0.918175754776747	-0.95620930910217	-0.940969537883584
chr10	27964115	-0.756849490303506	-0.830738562375041	-0.895534683971726	-0.870895787772395
chr10	27978855	-0.779703396958973	-0.907723438988947	-0.893169120882735	-0.788037144778966
chr10	28001094	-0.766163840189732	-0.801677629470206	-0.89903793926577	-0.755555305303689
chr10	28013249	-0.862449202946352	-0.815291298500187	-0.747409448106492	-0.521043419627644
chr10	28014221	-0.801603365950819	-0.890940389696314	-0.928739728058678	-0.931854412591526
chr10	28035160	-0.751732723599902	-0.571954254239625	-0.798528572608505	-0.821803692944617
chr10	28104949	-0.900333462262753	-0.811037963997419	-0.92356447546697	-0.92431916194488
chr10	28143367	-0.725085897007037	-0.985134202266843	-0.95061092805186	-0.946080106902797
chr10	28173425	-0.696001189699196	-0.870320110781126	-0.897230490815476	-0.843399927839997
chr10	28278019	-0.872218546085144	-0.779866911518071	-0.825589886425586	-0.933508264474996
chr10	28384679	-0.90787832446768	-0.904905956864237	-0.952716608479183	-0.860306206123247
chr10	28402424	-0.70344681666797	-0.93046377459031	-0.911451945534058	-0.785761461479754
chr10	28442103	-0.937166932559883	-0.962055938894145	-0.984820676682905	-0.91884112359329
chr10	28537311	-0.497492514568037	-0.81027031192115	-0.915153549300503	-0.81676188889581
chr10	28563997	-0.613030034045986	-0.857988021966164	-0.838987889588805	-0.860818632127597
chr10	28614800	-0.844278414594543	-0.937284126550633	-0.951943635325356	-0.870455087767701
chr10	28758260	-0.631452284195895	-0.773457178946964	-0.815840240578227	-0.670403351375267
chr10	28784261	-0.705956608861412	-0.829452204994269	-0.789828856835948	-0.450361580469725
chr10	28789121	-0.916085406382149	-0.923633860216163	-0.868045776598744	-0.802051224930092
chr10	28821743	1.25919087386604	1.59955438246828	1.3890392111431	1.49689828631346
chr10	28822232	0.433287548172756	0.801212306557679	0.802067460527705	0.95300834136527
chr10	28929253	-0.842579465582478	-0.910371811678861	-0.930586943702141	-0.763275960137472
chr10	28944441	-0.830172504894647	-0.958057474252361	-0.956741016475356	-0.922041293570081
chr10	28966784	-0.698092698443009	-0.433587888829404	-0.634332878323782	0.301757332246728
chr10	28991316	-0.885872910433892	-0.898615715710792	-0.940585742859628	-0.951367425441864
chr10	28998470	-0.887255021174801	-0.834236364820467	-0.850180100415786	-0.797301445121208
chr10	29005556	-0.906108130127583	-0.780077531586733	-0.811978229102372	-0.752638925053275
chr10	29010814	-0.617161767561778	-0.822792515940502	-0.862059362175548	-0.725685660165437
chr10	29035044	-0.830911659643583	-0.762267305282055	-0.766933091997452	-0.629504626968692
chr10	29071663	-0.839624980737617	-0.8827647427901	-0.885129229194223	-0.751405584624019
chr10	29098191	-0.607936610154459	-0.90340653287528	-0.739540316480801	-0.276209840702414
chr10	29099645	-0.688997207678427	-0.716605898491736	0.164597877657039	0.384305735745844
chr10	29260483	-0.684258107597894	-0.864430606621621	-0.812409447603526	-0.76464461972219
chr10	29379829	-0.827920790193073	-0.913367021461881	-0.874500429192783	-0.854174718843453
chr10	29495005	-0.649486244019471	-0.768621651939044	-0.894875411302935	-0.750546562374953
chr10	29517591	-0.775470606548876	-0.835238615435866	-0.924323522676448	-0.88560844726773
chr10	29532147	-0.673371322737274	-0.914236877282021	-0.858427714463874	-0.740510596586709
chr10	29561452	-0.80022856323381	-0.794601650316829	-0.827499583294707	-0.865235788696688
chr10	29607674	-0.231575909428145	-0.706543796459801	-0.187428317971615	-0.0433538767143279
chr10	29612252	-0.817178810686434	-0.86744131150114	-0.827192107313699	-0.814428074373468
chr10	29638665	-0.914825710555397	-0.968768629555715	-0.924958851618923	-0.977793440011952
chr10	29653055	-0.973880364469025	-0.938941291269961	-0.988758034881823	-0.89197123423302
chr10	29669295	-0.520411408762884	-0.778216865138449	-0.812118888605735	-0.520743851149308
chr10	29698414	0.221477347095043	0.661394866036005	1.01864751259947	1.14005542206243
chr10	29737963	0.75943462634527	0.563459306798862	0.563186587830057	0.331118272582012
chr10	29739540	-0.63962111331391	-0.726882568347385	-0.770609360209514	-0.861679873429695
chr10	29746579	-0.821490057638125	-0.94776310935007	-0.912816720763764	-0.909606402045243
chr10	29747343	-0.819532964680978	-0.775308729941163	-0.886172481793416	-0.72726626152262
chr10	29757011	-0.856490341538699	-0.856276214036672	-0.939273235505958	-0.880383203676608
chr10	29758681	-0.593436517264228	-0.717963778342111	-0.535995972958567	-0.426232609830476
chr10	29853171	-0.757726847554497	-0.673195618895155	-0.87648269055084	-0.806251883219904
chr10	29858446	-0.8855457913103	-0.977962745459551	-0.963936366008186	-0.894705695773216
chr10	29877600	-0.969328735402148	-0.876062644502733	-0.874543643955808	-0.893041949246898
chr10	29883799	-0.882041623797867	-0.819215970077979	-0.864146559421786	-0.830249722518377
chr10	29902733	-0.762878183456294	-0.885104360053398	-0.904955718481523	-0.806044626841254
chr10	29906430	-0.878638631572997	-0.899081357939375	-0.909492780710824	-0.904737121546175
chr10	29932568	-0.705781137483731	-0.745204099811952	-0.873774794490992	-0.828043207374902
chr10	29948320	0.609604140277934	0.339037253881584	-0.672294986614534	-0.70071319066961
chr10	29968053	-0.965188276832265	-0.925461730241481	-0.970689199251569	-0.951831233215615
chr10	29969951	-0.88813408398637	-0.851702872484789	-0.933475536517386	-0.716444574470685
chr10	29984090	-0.69892545041635	-0.770106971117663	-0.651439585240911	-0.613602247816061
chr10	30024396	0.755883363312793	0.497824443302704	-0.546370551568589	-0.538005461415262
chr10	30025211	0.984274493219494	0.361673778215414	0.196966274828702	-0.114600471034187
chr10	30027281	-0.528287565179843	-0.870495322541944	-0.847026504938361	-0.895918463180405
chr10	30061500	-0.372699391529545	-0.57392137097841	-0.784086216177153	-0.654833319320355
chr10	30086795	-0.851772358279018	-0.899795320043314	-0.778297256467513	-0.821046608255731
chr10	30111851	-0.662363697091861	-0.791132094472424	-0.880521086978999	-0.688545932393068
chr10	30215083	-0.880098867020814	-0.850936468049849	-0.961148799111511	-0.952244338804973
chr10	30219197	-0.929226291468912	-0.898096497744521	-0.927722779187788	-0.896900615555443
chr10	30251539	-0.728593490811937	-0.740211953003501	-0.848452288000626	-0.629012989634343
chr10	30255137	-0.868894319899736	-0.80977406487444	-0.907635547526209	-0.734885081687342
chr10	30287584	0.849024550785467	0.533728272297908	-0.0729438265910265	-0.0771643333812092
chr10	30289731	-0.546518000762461	-0.834986190212408	-0.830407057546564	-0.768780235275839
chr10	30329586	-0.529192265183164	-0.769143154135854	-0.755092336143714	-0.720325439605848
chr10	30339139	-0.885457663711673	-0.9184660854463	-0.889857240444045	-0.876535427364055
chr10	30400728	-0.789070695719215	-0.880478895682376	-0.969043620166302	-0.88403334795567
chr10	30452838	-0.777689377761723	-0.937653558609698	-0.928106163583094	-0.924263925851846
chr10	30483603	-0.807979861272833	-0.879676416348694	-0.919224474694932	-0.877930452114665
chr10	30561648	-1	-0.911230122733297	-0.952732752129428	-0.945189448058627
chr10	30622687	-0.779546489518529	-0.881236866493339	-0.899500604367362	-0.963282159629413
chr10	30638368	0.904607202000642	0.623653120649283	0.561243044000531	0.739622198908416
chr10	30672613	-0.730000322564267	-0.858463331869518	-0.805063310569622	-0.800594843519485
chr10	30685383	-0.583223611625158	-0.843651627192329	-0.736975885378257	-0.684374747119879
chr10	30707807	0.164407749949135	-0.0619294678050359	0.121966569939607	0.463539974310806
chr10	30716767	-0.131630268077901	0.128977324578651	-0.551229910515854	-0.55270169201468
chr10	30734483	-0.805307729568419	-0.913744938828458	-0.838297954819593	-0.752844252290001
chr10	30745346	-0.204848637615095	-0.233523257785112	-0.983447765119883	-0.857756651474186
chr10	30745454	-0.265137689494262	-0.250844262736377	-0.984514724207931	-0.887393106584288
chr10	30759604	-0.89897129349376	-0.922411966589612	-0.917146174756346	-0.839480811703855
chr10	30769577	-0.797025213661801	-1	-0.962330508079501	-0.912158796688621
chr10	30794638	-0.317180693091175	-0.644620203532281	-0.743269952581884	-0.7010800711418
chr10	30804541	-0.716198677538672	-0.84480834138249	-0.888941095376455	-0.682387770666299
chr10	30823782	-0.043648679223397	-0.175637781679895	-0.145594917420469	-0.020039693665776
chr10	30828354	-0.946513141119019	-0.973355654832537	-0.972029583424524	-0.880757102621605
chr10	30828761	-0.766344271210871	-0.909147630197533	-0.914931357346199	-0.890831149677343
chr10	30838974	-0.935947042749313	-0.900565396322088	-0.936698909928012	-0.876257045300006
chr10	30876547	0.90484038503164	0.637140270156858	-0.553369440405781	-0.324810388530927
chr10	30888521	-0.710962061745499	-0.842247251578348	-0.852093292821233	-0.625296636214852
chr10	30903365	-0.562165062881065	-0.703113477473014	-0.841472051333483	-0.743178922653284
chr10	30956966	-0.856856845067972	-0.706263936668034	-0.895614602249711	-0.623375554887804
chr10	30978437	-0.784948164194547	-0.754027574589778	-0.733840526469973	-0.859174162865079
chr10	30998227	-0.781656153866773	-0.804030817382215	-0.891186575312026	-0.537023037751699
chr10	31006168	-0.700305922343781	-0.832947871228219	-0.890170759891669	-0.774117707912305
chr10	31015877	0.782182295014476	0.746590435043306	0.469769439775997	0.639389966676683
chr10	31054161	-0.894552290353312	-0.734201722967853	-0.808804782136102	-0.762928178928252
chr10	31060350	-0.780769576948658	-0.867844820075215	-0.916167326643669	-0.925402944577893
chr10	31100776	-0.607237825195375	-0.675689979851174	-0.839780475698233	-0.848606357962518
chr10	31117287	-0.925141364541782	-0.882404428509245	-0.994908037171356	-0.873226941901284
chr10	31164267	-0.46025790583471	-0.699392026051782	-0.837427852273904	-0.9023134449221
chr10	31185597	-0.814061733381417	-0.91494262106957	-0.92715866058531	-0.757087577230784
chr10	31215515	-0.778540277271817	-0.974386412461843	-0.983573979999158	-0.962974065274222
chr10	31244426	-0.69409562411372	-0.830231342216035	-0.931268916302117	-0.864333945951744
chr10	31262550	-1	-0.884442608678389	-0.943179772015181	-0.954961087124695
chr10	31271482	-0.848062166699079	-0.943925570827601	-0.917435606099051	-0.931121253879097
chr10	31286101	-0.743749009612469	-0.921010807186185	-0.940999403168606	-0.937025382443616
chr10	31287913	-0.671887496000293	-0.693577415527905	-0.832887911334715	-0.86496367488072
chr10	31293649	-0.879491248768325	-0.845777520977097	-0.937419564293969	-0.925293321783793
chr10	31325595	-0.927013916321613	-0.952009110861264	-0.986260419306346	-0.851932144036934
chr10	31341363	-0.890361413048698	-0.901713911073017	-0.866455306467189	-0.975625597788882
chr10	31347787	-0.84220454575403	-0.882799373027391	-0.948552980366905	-0.902778830591216
chr10	31423461	-0.0517821428186227	0.292967294570461	-0.563369593618726	-0.572830724529226
chr10	31513884	-0.777875143028599	-0.946010279164831	-0.942118302615402	-0.906773522664144
chr10	31523366	-0.628997375195191	-0.940012327406395	-0.894455991150775	-0.916427710975078
chr10	31568485	-0.845557452368194	-0.898375323466227	-0.937683612228979	-0.713111224314549
chr10	31584258	-0.950642326656121	-0.955931249938766	-0.965910989936596	-0.846130774439546
chr10	31586909	-0.605697054019295	-0.860486305647923	-0.842555383946115	-0.693907037603451
chr10	31600879	-0.944998934596831	-0.924980959281173	-0.927200819304945	-0.990268828889574
chr10	31603040	-0.871626153482882	-0.9001855930631	-0.903329228062708	-0.875033115928624
chr10	31606671	-0.696391700375954	-0.902577984086423	-0.909308712291327	-0.937355929584415
chr10	31609343	0.0336727087187259	0.103543814812873	-0.561905346622467	-0.0518972008019055
chr10	31630404	-0.609466403299864	-0.522380535874392	-0.930344469168763	-0.919547522069442
chr10	31691725	-0.538276822700043	-0.854245654401055	-0.908832889011391	-0.925911169843992
chr10	31877386	-0.949193889000203	-0.884060952898634	-0.883309430580234	-0.853674818671671
chr10	31888466	-0.699001404416273	-0.736435801140741	-0.864236778794096	-0.73961919198826
chr10	31892186	0.914914948215018	0.914390642584087	0.838175125045724	0.328624289665563
chr10	31921851	-0.662573138934036	-0.690480497838736	-0.812949394726505	-0.68321986548641
chr10	31947271	-0.722831203124545	-0.734423028747715	-0.890169701674945	-0.850415146619696
chr10	31982391	-0.533408379158644	-0.734202592875098	-0.894776728304514	-0.782877942300294
chr10	31996060	0.0413155237852129	0.200343555636531	-0.823237028769388	-0.672759831355954
chr10	32060291	-0.788640173591339	-0.637535799585855	-0.741211841161278	-0.755995192175997
chr10	32087154	-0.854304265920958	-0.857127031534893	-0.931864678101972	-0.905426469963011
chr10	32146670	-1	-0.973033628977196	-0.940342099554992	-0.853179654453562
chr10	32153861	-0.7690716948533	-0.891306998842262	-0.884291240595764	-0.755141116397156
chr10	32155390	-0.676206143149049	-0.589859687946821	-0.893039980837738	-0.895270350311395
chr10	32156641	-0.878708370053467	-0.915090540759865	-0.986031663513415	-0.911393450265046
chr10	32218165	-0.537540309173468	0.320008279727522	0.403786575948309	0.685891912294626
chr10	32218217	-0.430455831214283	0.216566218242065	0.222956138882335	0.568264602943684
chr10	32218447	-0.299725683677573	0.169956719832283	0.341822498103739	0.878804768698804
chr10	32229883	-0.914007798682203	-0.721141410701785	-0.580381095001016	0.0330057039635918
chr10	32236777	-0.608529214641357	-0.873822186200461	-0.666543909569782	-0.100547376564312
chr10	32240579	-0.964400533739856	-0.957322313028203	-0.877639925383009	-0.752724127500383
chr10	32296916	-0.863708389730626	-0.940188562545366	-0.886481965300286	-0.913329006121808
chr10	32303358	-0.857923134503541	-0.885901576433932	-0.87760828055051	-0.895533791738837
chr10	32321040	-0.650370260857575	-0.823152882460416	-0.821069213592987	-0.860004083071181
chr10	32339219	-0.913631595616949	-0.953608359877304	-0.878324072569522	-0.834115510867154
chr10	32383146	-0.676447884976176	-0.748337889146873	-0.872979637633275	-0.786866656362165
chr10	32398992	-0.833255773445901	-0.774512813455751	-0.807723350776249	-0.574225546318826
chr10	32420213	-0.813657772056228	-0.783416723180491	-0.851334712390237	-0.847329310242465
chr10	32433671	-0.821454345097144	-0.870657653035034	-0.932375818567112	-0.83995057695635
chr10	32462657	-0.926146363399433	-0.981970192427348	-0.94544859481907	-0.925443511922059
chr10	32466210	-0.862819997227142	-0.757962634384586	-0.913411630452349	-0.849931896775523
chr10	32499227	-0.66726293590898	-0.581732837350902	-0.485237482588283	-0.519145151974616
chr10	32514668	-0.909117597089924	-0.848461726949341	-0.896296783828416	-0.785195403190346
chr10	32522472	-0.93878864922552	-0.947506904292245	-0.961283045139166	-0.955380708986526
chr10	32540202	-0.649788748128863	-0.779501312758596	-0.818894841163267	-0.815427704039896
chr10	32540428	-0.806288899249933	-0.74140379443708	-0.803398483232653	-0.651275615485546
chr10	32559896	-0.921072269692012	-0.965480869965442	-0.984347111457481	-0.945004779591113
chr10	32588860	-0.891693397060832	-0.980173413589195	-0.989665627902659	-0.907905643983711
chr10	32649607	-0.901352692778312	-0.940218513577671	-0.89725492821173	-0.891971267444164
chr10	32678618	-0.876374822837517	-0.955562389479403	-0.989691225139641	-0.945244233973159
chr10	32799423	-0.61500270436865	-0.917813021340263	-0.904116313109533	-0.833007882742416
chr10	32800699	-0.151788746824388	-0.626585518029513	-0.616378491344916	-0.46752321382342
chr10	32869757	-0.853214012750453	-0.883812838659987	-0.940765907070639	-0.889701414667651
chr10	32953035	-1	-0.946578609788391	-0.920146444669842	-0.941193745206718
chr10	32972713	-0.712046572598724	-0.828152621286004	-0.819802723911092	-0.901947081872209
chr10	33049732	-0.926325759329816	-0.930429158622662	-0.982922897349313	-0.937119035300298
chr10	33202226	-0.912614056074426	-0.982817710778107	-1	-1.01187327215983
chr10	33227521	-0.743341207279426	-0.709275179492478	-0.643045419164643	-0.2454523524459
chr10	33227538	-0.723637826568663	-0.713376239036765	-0.703459244852926	-0.37003333584119
chr10	33246125	-0.789812130281308	-0.668649980142844	-0.628219773313004	-0.511226053787996
chr10	33247323	0.0622770493725028	0.756120241174874	1.16607620530866	1.60283014112215
chr10	33270217	-0.926652859489886	-0.700319473811929	-0.728913899162115	-0.474203805683213
chr10	33284783	-0.301267343960897	-0.413914748729463	-0.792299248987614	-0.537496237552125
chr10	33291556	-0.879819998336275	-0.964721913993537	-0.921197503471758	-0.853205972202197
chr10	33320435	-0.796404696578957	-0.797957833987648	-0.835092854062809	-0.837387961630505
chr10	33342418	-0.823671727171271	-0.878424749837872	-0.952766617749707	-0.858445697940405
chr10	33376092	-0.76242960751426	-0.785160171827699	-0.893013049677577	-0.712020519145302
chr10	33376105	-0.79231853407023	-0.793788027553368	-0.895325240348797	-0.828338280605299
chr10	33398935	-0.680746433124345	-0.804799897243563	-0.864586484708594	-0.818650108375401
chr10	33449214	-0.779540119593294	-0.817594052062813	-0.89494333829853	-0.74185198802776
chr10	33468395	-0.700914721144439	-0.730612458210859	-0.900724348748252	-0.782584124172626
chr10	33472211	-0.879231032908336	-0.907518020168696	-0.969132359679763	-0.889472899461434
chr10	33523057	-0.863539949083192	-0.836269129438998	-0.841145929017021	-0.934774183200216
chr10	33539345	-0.742672410027904	-0.906969456872228	-0.910624648460513	-0.735652625131954
chr10	33553431	-0.682607824970567	-0.799217345233353	-0.758474680668977	-0.799024371338211
chr10	33556885	-0.417391063166767	-0.779897370671053	-0.837414051386249	-0.794577948442789
chr10	33603868	-0.755058640773543	-0.91109380457163	-0.929979558182137	-0.856468530001169
chr10	33608894	-0.952559554133391	-0.928166197957827	-0.777851906981013	-0.618009804344755
chr10	33657079	-0.937822743283753	-0.79750731522477	-0.939570808147728	-0.833930652456939
chr10	33669225	-0.562891282681796	-0.904044651638811	-0.906533595088745	-0.907129881389353
chr10	33675182	-0.806259684262438	-0.801171891760977	-0.986335538175795	-0.771731024673436
chr10	33707583	-0.81221535220923	-0.795958010203327	-0.875925819198409	-0.757654178107043
chr10	33774466	-0.27012641316759	-0.737382559974458	-0.78589587325724	-0.81026282787514
chr10	33791082	-0.682261641044646	-0.970957926189994	-0.734101238240434	-0.82487107749723
chr10	33839979	-0.721688967000579	-0.798961354480369	-0.898037048327626	-0.881389855765137
chr10	33846858	-0.931526793459133	-0.752999572227262	-0.8649137187004	-0.70270603879566
chr10	33878343	-0.841320714965664	-0.9501924618884	-0.925610501146065	-0.851813230121884
chr10	33882890	-0.688410592191803	-0.834852117499904	-0.942797859740064	-0.841818710827342
chr10	33901990	-0.730691675963377	-0.906074687246236	-0.963209701321525	-0.778130886261964
chr10	33919056	-0.920616352504247	-0.849747511506608	-0.853472335440448	-0.888959969516044
chr10	33925217	-0.725152153278345	-0.603801975216057	-0.879545992492604	-0.878870295414989
chr10	33968816	-0.48987285472846	-0.803935548947023	-0.831353158041551	-0.745032207085692
chr10	33975739	-0.77783501899823	-0.902779288250942	-0.927337220244591	-0.866235532308124
chr10	33975771	-0.854354187790749	-0.887443585359086	-0.948551659090064	-0.849536126389836
chr10	34019269	-0.688702346672758	-0.851169014147849	-0.860540806175227	-0.727170563280256
chr10	34043553	-0.701250278544487	-0.901091481007257	-0.958215234975256	-0.938706326740033
chr10	34049906	-0.649058587715268	-0.874902086932089	-0.887275957067456	-0.839843117490891
chr10	34056905	-0.81677350819517	-0.846418481466439	-0.890151574293198	-0.9524220739484
chr10	34063134	-0.805321161286341	-0.622189791451467	-0.676268401411415	-0.626225824177723
chr10	34074934	-0.868174649470397	-0.94810300827454	-0.969110919717011	-0.970846886208025
chr10	34096575	-0.651917514252218	-0.774380073617874	-0.859019760561908	-0.850479938568319
chr10	34161780	-0.651366626145083	-0.73762762749076	-0.820235788329709	-0.859704860575563
chr10	34165884	-0.357281085124738	-0.848240091278337	-0.877023368332731	-0.660462181617456
chr10	34170189	-0.727590944489529	-0.815783326647509	-0.818104683692199	-0.818041272422825
chr10	34288187	-0.954876485470961	-0.955988426120983	-0.980124919893945	-0.936197277939846
chr10	34293026	-0.651053638966355	-0.641191648752639	-0.816508369523132	-0.942049329862075
chr10	34311157	-0.794657875073349	-0.778011110333487	-0.926171920154164	-0.796305365454421
chr10	34313356	-0.846903064316029	-0.74768149960972	-0.924352749640281	-0.81389208616583
chr10	34330980	-0.831221040723185	-0.834855558989843	-0.840923990145708	-0.940195286389913
chr10	34353490	-0.610218388088173	-0.919621693040212	-0.891149317253563	-0.726202849175854
chr10	34358724	-0.891135990611209	-0.944638703243518	-0.967432834910478	-0.99377447861947
chr10	34375870	-0.652986692477624	-0.713785297675741	-0.619306870017142	-0.458052199687636
chr10	34385733	-1	-0.898938217191677	-0.929071697613858	-0.992408625699619
chr10	34400178	-0.50368600288502	-0.726248048212189	-0.788783827146881	-0.717477990277968
chr10	34401134	-0.578996602205732	-0.827847852375935	-0.906987288234127	-0.853780924482136
chr10	34403709	-0.650047849173217	-0.91378645447235	-0.900092119849678	-0.848506105244701
chr10	34415852	-0.706002710213856	-0.88904397419167	-0.90792160502604	-0.922583412658243
chr10	34418424	-0.896803754966531	-0.907553571333383	-0.935971956603755	-0.872610392060762
chr10	34475140	-0.636218862962421	-0.774526261832412	-0.773020176673797	-0.735846158021487
chr10	34504155	-0.762547976702844	-0.894285814979157	-0.922191333321125	-0.82222522169006
chr10	34525594	-0.691393680557225	-0.955896815066291	-0.91814210518643	-0.789743973781559
chr10	34530582	-0.873880304883387	-0.920535108568152	-0.87389780654491	-0.873610139575076
chr10	34544173	-0.701213162359343	-0.802404284451959	-0.886192150910219	-0.864923982795374
chr10	34572502	-1	-0.921537061389175	-1.0030869463046	-0.828828954025134
chr10	34593490	-0.770318493649889	-0.861982111839864	-0.904377813440061	-0.891051697528903
chr10	34646542	-0.62634114146465	-0.839042808466437	-0.892554413001996	-0.825410554393529
chr10	34686813	-0.790158662354734	-0.899165027879282	-0.9216558442968	-0.914659444464038
chr10	34710661	-0.907784968344629	-0.831305764840001	-0.951807821734549	-0.895696456200911
chr10	34751780	-0.859457984270924	-0.883355711423987	-0.939849141144311	-0.934363303176939
chr10	34778324	-0.887067349994408	-0.838994920768118	-0.871516716203735	-0.815950394079171
chr10	34783093	-0.537991971163931	-0.817682136038997	-0.875223177149484	-0.684059849072139
chr10	34788599	-0.763993184057953	-0.91690806271053	-0.91690715434423	-0.845493354422751
chr10	34798264	-0.754244390722015	-0.915015971574399	-0.939919058606323	-0.820539353351704
chr10	34855431	-0.658986899145747	-0.811614498944419	-0.843185697562215	-0.812474157138339
chr10	34872728	-0.947144336665503	-0.968433516941311	-0.933422577378844	-0.90446847412777
chr10	34925025	-0.845291034641887	-0.830177786084606	-0.891853902026774	-0.843039561019584
chr10	34930367	-0.835405225653166	-0.770236724521135	-0.816272986640199	-0.644110941098829
chr10	34947386	-0.95783392755705	-0.857245214058153	-0.931280700070008	-0.813863463125615
chr10	34953786	-0.901496938464141	-0.939297154296309	-0.977056765324413	-0.920235878568359
chr10	34962072	-0.621830834593301	-0.858042834096991	-0.94109371365673	-0.842896266682322
chr10	35007811	-0.844546497854452	-0.847106250189464	-0.961573976340114	-0.859280714817695
chr10	35018706	-0.642837066422785	-0.899455321868252	-0.851471056294549	-0.798131520369589
chr10	35059774	-0.809319626229402	-0.806537096459084	-0.825977009587221	-0.816501113453591
chr10	35084072	-0.817610778770328	-0.682709841705953	-0.886142760343291	-0.802136548461664
chr10	35085089	-0.826321321453808	-0.892088985699873	-0.933939805972395	-0.853714862473475
chr10	35129826	-0.766545352223603	-0.945539033996036	-0.924413182386277	-0.878744567358511
chr10	35190418	-1	-0.948244451837232	-1	-0.981778523309056
chr10	35215242	-0.911956033998394	-0.988184594216634	-0.983980833040014	-0.992788063203648
chr10	35254560	-0.861074515581125	-0.844275907759899	-0.857884972565456	-0.739831850025926
chr10	35255092	-0.643755003563767	-0.70329450836201	-0.828522987510458	-0.668772459464955
chr10	35263257	-0.748627979078388	-0.800166444975476	-0.922686146683964	-0.913832923456796
chr10	35272204	-0.970637533531908	-0.97808696545846	-0.936992594357868	-0.95332492750265
chr10	35295059	-0.879962314443273	-0.796604727319733	-0.640557104854102	-0.551453520245941
chr10	35356753	-0.8745005358992	-1	-0.976221499856825	-0.922620810853562
chr10	35373326	-0.793771498702353	-0.920976270355188	-0.907350689262942	-0.876832963144306
chr10	35375510	-0.76430945114165	-0.893577842273175	-0.94528930122554	-0.803908937895831
chr10	35379556	1.37617456056769	1.34353632749767	1.49935100206091	1.37403262688411
chr10	35400941	-0.925922711112372	-0.82777800705642	-0.873779328706485	-0.82251699194916
chr10	35410135	-0.82233484489091	-0.894057196969374	-0.899034926492137	-0.839954101078399
chr10	35413373	-0.845800520744519	-0.82605154220782	-0.577428868740384	-0.511151995619483
chr10	35424994	0.0709091445134636	-0.545300461016548	-0.549599340004035	-0.527637353775381
chr10	35441749	-1	-0.938656986078766	-0.928019907395668	-0.909251558135751
chr10	35453906	-0.759016376914805	-0.8878316047482	-0.987919963753982	-0.839852774603492
chr10	35462907	-0.682692781978579	-0.877815380608403	-0.821121387580154	-0.816147622209376
chr10	35481058	-0.901610468677185	-0.863352928915883	-0.788670597216791	-0.524871201495423
chr10	35495901	-0.948856257014006	-0.966653619508144	-0.961594021980039	-0.762889833227337
chr10	35496622	-1	-0.905375263127443	-0.973552286031805	-0.923172034149936
chr10	35519424	-0.754121587711411	-0.844937163070771	-0.915550551069071	-0.663450556199972
chr10	35527322	-0.741845920558759	-0.753113466887405	-0.787190296328903	-0.722610407237767
chr10	35610887	-0.974243139717384	-0.943651131024409	-0.95688316315808	-0.845048710754637
chr10	35651837	-0.886821424847123	-0.949575938483938	-0.848691735361731	-0.795027427966177
chr10	35680416	-0.764084103281381	-0.839445583804887	0.0777477333704463	0.448081533225518
chr10	35743880	-0.423682801219906	-0.719292759460541	-0.888391118324617	-0.770151182575274
chr10	35758394	-0.64954292035813	-0.830186748478949	-0.814358048035198	-0.778584729531997
chr10	35779567	-0.703183367091291	-0.873423785140287	-0.882239476199391	-0.652263608785562
chr10	35810857	-0.778748352354185	-0.695170113659258	-0.818890507705568	-0.714929637897678
chr10	35819341	-0.674497618285953	-0.825154379628984	-0.818671147518449	-0.815895531320147
chr10	35865817	-0.79693463128066	-0.734058480230918	-0.822771341744492	-0.815906206489527
chr10	35873615	-0.778823640613236	-0.827687041468786	-0.864258191263788	-0.704928152357711
chr10	35897146	-0.828086306128499	-0.724563946411038	-0.668964076380297	-0.753362791429594
chr10	35919638	-0.732527217390626	-0.907274071717726	-0.893952556349271	-0.862091184259313
chr10	35931113	1.21888358998959	0.856717622250286	1.31811779811393	1.27312540285411
chr10	35947171	-0.940594922402913	-0.97067352591616	-0.92107922961299	-0.908542690427355
chr10	35955132	-0.890586978420895	-0.869236130312372	-0.963423119205238	-0.869922657076001
chr10	35990152	-0.519802900408678	-0.846142399322891	-0.802999587664041	-0.804479230964705
chr10	36123122	-0.826921895746351	-0.949486777631141	-0.940907627585153	-0.910599857191227
chr10	36174046	-0.795253981048224	-0.663148214910683	-0.87064276340913	-0.759153888156589
chr10	36182105	-0.796402405433562	-0.957842172124201	-0.92811858857566	-0.917704143614925
chr10	36190399	-0.798956584226598	-0.810181243526614	-0.759215893279274	-0.774988846355318
chr10	36228447	-0.872163786633191	-0.84365710390422	-0.883313060154544	-0.748773425505881
chr10	36233842	-0.829765069411104	-0.943353608866577	-0.968390918710808	-0.99267409911007
chr10	36280642	-0.879956507790522	-0.80765719995644	-0.853727306741971	-0.80845782702808
chr10	36430824	-0.636577758015326	-0.963131257432764	-0.960722175710053	-0.86666097614255
chr10	36620276	-0.829935701495692	-0.885167239340301	-0.961183132607851	-0.881237927958907
chr10	36685320	-0.706768858340839	-0.948610381097133	-0.956926208321683	-0.988968670267408
chr10	36689416	-0.854116231362774	-0.946681153489789	-0.954780713706535	-0.944095880946666
chr10	36765502	-0.687176392645627	-0.934921844031248	-0.91162046250021	-0.969885423482929
chr10	36803260	-0.83660055230395	-0.856021497435837	-0.95907181540728	-0.847552937100659
chr10	36827746	-0.855546418903737	-0.882007434960497	-0.942922360332861	-0.909984725248831
chr10	36914210	-0.921835265535465	-0.952549028614369	-0.926844883908274	-0.927023368016845
chr10	36939592	-0.869620492543384	-0.883807327681481	-0.95005732558571	-0.923401524160451
chr10	36979705	-0.877457025980045	-0.925147757659881	-0.96502699933297	-0.944706380557484
chr10	37018638	-0.695569362266791	-0.882560677456842	-0.934072428255928	-0.843352186108451
chr10	37026933	-0.828553976869834	-0.926553260404063	-0.864397907226307	-0.869161579993783
chr10	37055673	-0.803849328168766	-0.830423356455891	-0.866120098620185	-0.914934569484238
chr10	37067614	-1	-0.92237798510047	-0.920286144705254	-0.911648648098686
chr10	37071958	-0.931478947625699	-0.944464847544867	-0.992903088968884	-0.977871196524322
chr10	37124293	-0.904547533441552	-0.984508128336878	-0.980718187193034	-0.96143298839934
chr10	37153286	-1	-0.986012017852431	-0.976891367390843	-0.907862143243832
chr10	37232430	-0.91602622440823	-0.880618626556039	-0.973841701049779	-0.860394368345716
chr10	37289777	-0.851472033606776	-0.967887690295282	-0.947499741192886	-0.902931092973226
chr10	37341443	-0.641865342115766	-0.953566276838996	-0.930657618699484	-0.902984764555069
chr10	37343337	-0.946244270202651	-0.956381693327849	-0.989989954387899	-0.892642802704896
chr10	37403491	-0.87870158418173	-0.939000634652912	-0.974263422360094	-0.938347932825546
chr10	37414865	-0.67048015518566	-0.721663973806602	-0.834251151552572	-0.695920108330132
chr10	37416258	-0.820233032377856	-0.988538709584654	-0.945969833463598	-0.983441334569226
chr10	37450564	-0.953815344359002	-0.875252170331117	-0.958570750940762	-0.953058964184904
chr10	37459251	-0.866652728379428	-0.944848440423926	-0.989943964117098	-0.927123097252346
chr10	37471043	-0.793072531221415	-0.942229230487818	-1	-0.872196632332847
chr10	37485196	-0.812088382963434	-0.936257067353237	-0.907344925035452	-0.914178043865132
chr10	37526116	-0.963706029865151	-0.903627166818174	-0.987322865782413	-0.983905921185983
chr10	37632366	-0.70160573406288	-0.939253820287302	-0.959357888633524	-0.893093963029865
chr10	37704547	-0.804315812084639	-0.848366450904652	-0.98230953077583	-0.899373914449964
chr10	37721662	-0.820548139830995	-0.898464659237618	-0.943030402831189	-0.947333860708094
chr10	37769655	-0.968615733921086	-0.87911789883474	-0.86949597539688	-0.901456289236212
chr10	37827032	-0.894360239944693	-0.953765639527206	-0.906146801649352	-0.966627658596935
chr10	37827955	-0.861128511947245	-0.9719305378116	-0.977086695611007	-0.97538773261038
chr10	37927931	-0.647393353940021	-0.818937843063984	-0.753200307808044	-0.762448177841666
chr10	37940505	-0.529231708434696	-0.791756200971644	-0.822054899747244	-0.839706138914214
chr10	38027363	-0.943660543706996	-0.895422604312742	-0.864127398358181	-0.989011145712315
chr10	38041062	-0.834291256460955	-0.720615860677912	-0.803527653730738	-0.763774795494872
chr10	38055679	-1	-0.980361784823209	-1	-0.944999924588126
chr10	38063490	-0.703593520368405	-0.903047495166064	-0.923545344006102	-0.925526791678813
chr10	38069833	-0.633441707992903	-0.675449804105562	-0.761260033184231	-0.833672600062668
chr10	38129630	-0.881255162204355	-0.946604389706366	-0.964551086606964	-0.922260848112093
chr10	38129785	-0.862502101394122	-0.89164955705077	-0.994170519127301	-0.867559493361597
chr10	38307608	-0.833255681565052	-0.822703689810574	-0.932497673005308	-0.769879647240399
chr10	38362505	-0.828315255508861	-0.915536598426153	-0.936772218576704	-0.945828133589146
chr10	38372408	-0.934051841860155	-0.845136375527768	-0.875882362378419	-0.83462630074607
chr10	38409766	-0.858552994421526	-0.909200265906231	-0.891460119319441	-0.738436480987098
chr10	38525900	-0.754255987761076	-0.868906550056447	-0.960817173839425	-0.88033761129589
chr10	38527768	-0.873800498045401	-0.954341923219533	-0.952071322433376	-0.961754759081419
chr10	38546342	-0.546945418904193	-0.889827173250799	-0.973498084025956	-0.784532867082521
chr10	38603995	-0.869268643147295	-0.884963411280927	-0.937176835993542	-0.759966405438142
chr10	38605845	-0.9715977694674	-0.875557878587122	-0.922533217343699	-0.804234118944321
chr10	38645498	0.708390149381074	0.946082664922855	0.238771142284731	0.580480491940144
chr10	38654573	-0.717182695907105	-0.863662549018754	-0.885260715007958	-0.693400480047194
chr10	38669105	-0.688294700432095	-0.891534671992769	-0.724772004596008	-0.748661339066265
chr10	38682591	-1	-0.955814738349139	-0.964155313182643	-0.823055959269176
chr10	38741648	-1	-0.9422413320233	-0.962672913048777	-0.973829922124486
chr10	38762716	-1	-0.929360657547869	-0.976792371581955	-0.97277254183637
chr10	38802867	-0.752271541989064	-0.670765327402679	-0.836296069607115	-0.645328311097112
chr10	38812865	-0.379215878951221	-0.544355459054493	-0.789346810791646	-0.455017581161868
chr10	38875522	-0.100733082292818	-0.666300074272679	-0.76769825971012	-0.642032513839441
chr10	38909272	-0.775797531315935	-0.874250516990154	-0.904587116332138	-0.897769447854131
chr10	38947560	-1	-0.974704896829401	-1	-0.990846950525951
chr10	38953840	-0.970214507562746	-0.950448195650544	-0.973660256153798	-0.987324551331393
chr10	38964200	-0.960563358704861	-0.973548800569184	-0.970088969264288	-0.961212840451681
chr10	38972283	-0.849122407861032	-0.965486527331062	-0.975901710590259	-0.928123255625196
chr10	38993209	-0.847257396182777	-0.924782781810532	-0.970799640641706	-0.896760957454128
chr10	39010807	-0.829314769097238	-0.938056845153941	-0.894351400701723	-0.934782798644919
chr10	39050463	-0.956835984762518	-0.937629019004199	-0.941168185564889	-1.03028026690763
chr10	39118705	-0.0634568350527043	-0.55511250437023	-0.758589473892068	-0.653023613217383
chr10	39124839	-0.40211588092182	-0.543271071113126	-0.847294140134796	-0.517827511195835
chr10	39129199	-0.505060445987452	-0.674462201325625	-0.755491797981878	-0.756398568909717
chr10	39130736	-0.599982109199975	-0.812104693407892	-0.872907261391855	-0.581113646362898
chr10	39131197	-0.706039821136619	-0.855009091414968	-0.850475317205489	-0.729259043974205
chr10	39145239	-0.815924756204348	-0.803176861783051	-0.933865980982865	-0.62524547074769
chr10	42417972	-0.895535011089646	-0.880971838962601	-0.947522710991161	-0.806173371310258
chr10	42475577	-0.859012715247398	-0.951348671090105	-0.955930584155881	-0.87226347695802
chr10	42597225	-0.305956162639161	-0.728452438753376	-0.849948061912381	-0.768972820419197
chr10	42618317	-0.95493398525609	-0.985440680952535	-0.941490274661951	-0.950697251394318
chr10	42716634	-1	-1	-0.986108842756047	-0.99352028377627
chr10	42863450	0.702624078402852	0.844614713979517	1.51578315860597	1.45648545814854
chr10	42880670	-0.896664796660929	-0.927418452556632	-0.848614914528518	-0.843834592740434
chr10	42897865	-0.675201846271824	-0.887623186221068	-0.823668764428622	-0.764342013635327
chr10	42970529	-0.922605507081669	-0.861172798703858	-0.446274919316912	-0.402601725109755
chr10	42984045	-0.944758757219408	-0.800215977722516	-0.881554458522647	-0.789414170454923
chr10	43051208	-0.670441554260756	-0.691803292266746	-0.79755172311417	-0.516874558699778
chr10	43068276	-0.835362572961917	-0.945084670346275	-0.937151203203747	-0.984798902138527
chr10	43080870	-0.8658451546516	-0.817598563655885	-0.810511522412111	-0.688868882966154
chr10	43161647	-0.935517634469471	-0.966276146625661	-0.979350302673878	-1.0051553611997
chr10	43181739	-0.801925555401808	-0.940419006483328	-0.862622080878173	-0.913224520091368
chr10	43184093	-0.911178773735455	-0.904792427300013	-0.836875741072886	-0.688020931267938
chr10	43185497	-0.952106063575822	-0.950104114647058	-0.887287033578648	-0.805547036728778
chr10	43228157	-0.924242375262749	-0.906214950529576	-0.93567514733427	-0.92200314393797
chr10	43250619	-0.543558270735866	-0.473871301909675	-0.517774692155393	-0.337427509869421
chr10	43287989	-0.894550910042353	-0.914017243977737	-0.793576124828617	-0.686599405242985
chr10	43302103	-1	-0.981645232617358	-0.963163642913136	-0.956563516484053
chr10	43332812	-0.528764821740453	-0.80216988609958	-0.796950660815853	-0.897096756213507
chr10	43366895	0.0289399114833022	-0.252723750002096	-0.313029168678809	-0.216421641795833
chr10	43372223	-0.498091300645678	-0.537306731138541	-0.666058863635442	-0.644979855555307
chr10	43404485	-0.749832546788572	-0.925091045074053	-0.927720816368925	-0.957595847871897
chr10	43407253	-0.749776859180628	-0.713389890128274	-0.708395418298162	-0.790943724844574
chr10	43419962	-0.689326709563549	-0.831698010840166	-0.748419881692236	-0.620638110024526
chr10	43432808	-0.700256250162251	-0.727757680137047	-0.630656609277139	-0.688908584964169
chr10	43509420	-0.864043934741301	-0.944367096837916	-0.817066394945162	-0.830455315210369
chr10	43547530	-0.759942417926967	-0.896749732428345	-0.754915876554285	-0.661845070870465
chr10	43563666	-0.412063705618619	-0.683944424121283	-0.617238286350003	-0.527453897809321
chr10	43565839	-0.709457094250604	-0.61307730886903	-0.457079410767852	-0.447764016467135
chr10	43575695	-0.357576629326796	-0.660207881753942	-0.599088624452875	-0.479900970261594
chr10	43582156	-0.890099082129373	-0.762194121887963	-0.726244779203055	-0.571943691011762
chr10	43597383	-0.700762147905187	-0.683035671456803	-0.788213470222501	-0.379276816553004
chr10	43620362	-0.557018849322107	-0.518772116593421	-0.611622494055176	-0.462331293850264
chr10	43631694	-0.767097102567483	-0.882907780330004	-0.785256541933565	-0.608612714639749
chr10	43633879	1.05860111007415	1.22320251791607	1.39158527242384	1.57852202628245
chr10	43702055	-0.847795747027466	-0.651350612532116	-0.789759524820881	-0.651293211772031
chr10	43707370	-0.731553269179138	-0.655480517072424	-0.662613813996569	-0.457245752436121
chr10	43721441	-0.702501827833944	-0.761267445338405	-0.772113636499425	-0.398965761387535
chr10	43725237	-0.752997352490317	-0.600735907820437	-0.605867572480326	-0.436922936459194
chr10	43751094	-0.375210083919131	-0.455389804845145	-0.535941050747453	-0.279438025832082
chr10	43752318	-0.762855428880229	-0.427562601078494	-0.534769134824377	-0.40820580662304
chr10	43758916	-0.103865918512278	-0.478217583685103	-0.406421387739996	-0.301892242502189
chr10	43807037	-0.876690402095129	-0.874464043796588	-0.846568029830739	-0.806060395715598
chr10	43817239	-0.633876152170695	-0.627796786988921	-0.65726933021007	-0.544653505593942
chr10	43851978	-0.9340333512559	-0.945836950577015	-0.955217896064845	-0.693182324417802
chr10	43873235	-0.574048338277566	-0.670255244562968	-0.521407745938413	-0.214451845496751
chr10	43892715	0.781785195244294	1.2801312602326	1.53475982995396	1.68447429022977
chr10	43904413	0.271751113255977	1.21009344216998	1.55916272958185	1.63168420633037
chr10	43904616	0.126434366534947	1.3719065835579	1.69019396046901	1.83755639867311
chr10	43913678	0.334609300968331	0.562303337855184	1.76605435291583	1.79881809283938
chr10	43932482	1.13040613550397	1.46899399480277	1.70359581226174	1.72373040413005
chr10	43933199	-0.80897332466353	-0.799423778109621	-0.696336129552855	-0.673238565570809
chr10	43946093	-1	-0.984859770069416	-0.935942854265573	-0.9265907754456
chr10	43952614	-0.902141628345831	-0.971655434734598	-0.878663121430081	-0.818275145219673
chr10	43953756	-0.849877998488813	-0.903569722436574	-0.898009839146702	-0.818933321341288
chr10	43960607	-1	-0.969522140970565	-0.981408534401624	-0.902693159662251
chr10	44072764	-1	-0.966565610410329	-0.892697134500298	-0.814117140334207
chr10	44136912	-0.824017869088154	-0.858287706206309	-0.857336393080907	-0.77773082808206
chr10	44140056	-0.45617139864585	-0.820495821896694	-0.640838247887987	-0.892116981158669
chr10	44143853	0.533681875777243	0.548073319305207	0.911766285458618	0.854010377824645
chr10	44165464	-0.676114128898893	-0.776141348804426	-0.769403982339788	-0.673592319217308
chr10	44173208	-0.653421793474396	-0.86665398195526	-0.843961750845237	-0.848955690241727
chr10	44223192	-0.801118622957709	-0.882165653279482	-0.702270882187071	-0.724600683409844
chr10	44233737	-0.680447431486624	-0.920193099856314	-0.783887906686837	-0.723623843764116
chr10	44277968	-0.639897603984192	-0.719759242299377	-0.793106078210414	-0.788907707438278
chr10	44290044	-0.677409685934758	-0.887073302755216	-0.897851814198767	-0.749601415658919
chr10	44300272	-0.82949638561263	-0.832155672392994	-0.880493353879372	-0.778439275937918
chr10	44323923	-0.829860170266065	-0.861409338438546	-0.932720345025809	-0.773039322354301
chr10	44361362	-0.374409982099745	-0.694723899368838	-0.733890183704457	-0.727364446270175
chr10	44389342	-0.87272158317443	-0.950083594771723	-0.950924232669522	-0.925029867114014
chr10	44416134	-0.925007847842494	-0.87905478553004	-0.89564271076098	-0.817599163726233
chr10	44417883	-0.56856764210763	-0.565006486485752	-0.484868191171502	-0.50736166801628
chr10	44457673	-0.773405261591495	-0.778785918755354	-0.84118533005177	-0.705514162196769
chr10	44472473	-0.873836899762765	-0.868552559367869	-0.865993519332375	-0.695795113125229
chr10	44475915	-0.47956126977981	-0.518144004636555	-0.485108450498492	-0.367103404468945
chr10	44578358	-0.751928167365243	-0.85844213978667	-0.893855009589839	-0.776374293418627
chr10	44621619	-0.363047964646331	-0.649897677686217	-0.783277270661472	-0.692798084006103
chr10	44655274	-0.971284675100023	-1	-0.934673433876259	-0.940047568956075
chr10	44665685	-0.849413913677811	-0.759972979767064	-0.919686663813869	-0.5734552890064
chr10	44713851	-0.863008390861	-0.951089205726427	-0.955258567768213	-0.976677206192451
chr10	44833184	-0.821512982910567	-0.510218702697755	-0.822442077410563	-0.79304884996824
chr10	44849020	-0.667994978698747	-0.795978693066129	-0.884924691618771	-0.680160054736725
chr10	44872968	-0.831221956265656	-0.727943878272509	-0.850966469948454	-0.790048394662512
chr10	44880496	0.124188165970677	0.179842753598824	-0.423103907257036	0.0214393617560608
chr10	44891748	-0.37643126634074	-0.580404348086206	-0.58552897556498	-0.574304043739861
chr10	44940560	-0.781919584087504	-0.974243636026906	-0.866485913270097	-0.886982223382476
chr10	44960031	-0.718904302151259	-0.910984243743321	-0.946484964829759	-0.964735895064656
chr10	45110530	-0.901896116506338	-0.853658559757934	-0.86177711564301	-0.892445645906284
chr10	45114572	-0.685666420927224	-0.802109731198346	-0.848055933502212	-0.805512554752195
chr10	45120279	-0.696991264520509	-0.840605744389258	-0.830066670531282	-0.697393987201539
chr10	45126158	-0.7933163289857	-0.833970452942959	-0.843796192332508	-0.697735968479687
chr10	45209651	-0.599912170975528	-0.827010979762492	-0.858876815759526	-0.76860944734298
chr10	45285480	-0.749490575569101	-0.819958895491889	-0.793003735119866	-0.869645570533152
chr10	45320091	-0.702033459763749	-0.78758236321247	-0.797124947394613	-0.794293591488142
chr10	45338410	-0.728274374629784	-0.904887122351012	-0.967090287815413	-0.951949369784563
chr10	45353856	-0.724998752539031	-0.659375722368569	-0.740000801779886	-0.600344809457853
chr10	45361181	-0.22658209749966	-0.613818288567334	-0.448473841667435	-0.283477741970191
chr10	45365742	-0.785308918721228	-0.87671840348243	-0.776874635701266	-0.824344687039883
chr10	45376950	-0.584035458067764	-0.610288281403396	-0.612275367519316	-0.625741227148539
chr10	45399439	-0.573487897730159	-0.737518407137106	-0.738580491189974	-0.715241511410962
chr10	45404724	-0.645345366578785	-0.627671614368559	-0.558009408461031	-0.445797610723286
chr10	45408859	-0.479825005236129	-0.672374973466428	0.8585258784827	1.06769449070613
chr10	45409314	-0.438731978573661	-0.618862448230587	0.0652781922123661	0.566996926791368
chr10	45456547	-0.684488020064481	-0.639860872186538	-0.901589900328258	-0.559035156088904
chr10	45461775	-0.834635642826155	-0.401151052321081	-0.812098359223273	-0.624235385983945
chr10	45470436	-0.28147292347798	0.558544936513988	0.822071386781636	1.05595182346533
chr10	45470635	-0.282767864932456	0.407133524163854	0.901579485978985	0.9222227378381
chr10	45475127	-0.885436468587445	-0.709981777541416	-0.843124485718548	-0.667198013860571
chr10	45497138	0.202540813595876	0.329114236146109	0.612311855357393	0.43967490280803
chr10	45519666	-0.855776815900148	-0.929014403336103	-0.976840786636415	-0.873034982687632
chr10	45590380	-0.776099857672873	-0.765643626816412	-0.787935260270199	-0.656378737041554
chr10	45598344	-0.827577381295429	-0.785952727003817	-0.857812345120494	-0.769933985947302
chr10	45631164	-0.792971420492769	-0.875336543307741	-0.758258751976385	-0.69068316030698
chr10	45641675	-0.897420455756724	-0.881643578708045	-0.892563734253786	-0.847198083158914
chr10	45686924	-0.887985275524809	-0.947025009984721	-0.9278516085094	-0.981670528911729
chr10	45709539	-0.834445066383354	-0.963664481518163	-0.852426142452967	-0.892641597163556
chr10	45755535	-1	-0.97087570869731	-0.92093074535497	-0.953997156692148
chr10	45787764	-0.503753041089692	-0.711915930012288	-0.821403878931177	-0.598144071509771
chr10	45854377	-0.870194874719776	-0.977880133633538	-0.856097755589517	-0.91746515856617
chr10	45868146	-0.923688517320945	-0.897174243095356	-0.712514534179776	-0.746925856534097
chr10	45915382	-0.455177484120608	-0.213168317549074	-0.698320818842815	-0.55902292970467
chr10	45946281	-0.967792417290433	-0.933901816335218	-0.937660826988284	-0.910929047998477
chr10	45954460	-0.518266578800684	-0.778887817644015	-0.724518040219832	-0.796202569035104
chr10	45968634	-0.545471725816461	-0.791743420702149	-0.863827426905013	-0.500224844943066
chr10	45972005	-0.87040566478965	-0.984503205775587	-0.942350125187507	-0.960390648801898
chr10	45990487	-1	-1	-0.894358628169614	-0.946686940114997
chr10	46009382	-0.863806166877246	-0.830338349062179	-0.868679012317827	-0.732176089618506
chr10	46034080	-1	-1	-0.97676827419884	-0.993976080797025
chr10	46068937	-0.937926161053434	-0.951174811663531	-0.942542967624515	-0.986744497913729
chr10	46126094	-0.937665113662494	-0.901494705241291	-0.957561953324151	-0.920718739774878
chr10	46205423	-0.721581174460229	-0.877376835724834	-0.905057456261639	-0.956956211364198
chr10	46210748	-0.769480243080121	-0.882042131735205	-0.869355929141057	-0.836488008167646
chr10	46222867	1.39611819043715	1.33430908217901	1.19397007935277	1.09129818809066
chr10	46236096	-0.913355723218474	-0.956657063270525	-0.978925531273959	-0.959180693578172
chr10	46257146	-0.761033469820176	-0.787273943626865	-0.94922821877381	-0.915449247023624
chr10	46265231	-1	-1	-0.982293647366808	-0.967983262548298
chr10	46281062	-0.969447874629487	-0.971185743806797	-0.969471416099383	-0.876824512437235
chr10	46334530	-1	-1	-1	-1
chr10	46412663	-1	-1	-1	-1
chr10	46481038	-0.837838827946244	-0.976056674641957	-0.980541917060976	-0.943307908766996
chr10	46503815	-0.733096232078518	-0.745821200644789	-0.711100772381772	-0.673832335954827
chr10	46538236	-0.89772596911035	-0.874266848520804	-0.82915196145298	-0.844422430037294
chr10	46598581	-0.972363149743067	-1	-1	-0.980446870575767
chr10	46613929	-1	-1	-1	-1
chr10	46658157	-1	-1	-1	-1
chr10	46671671	-1	-0.990966148650795	-1	-0.993533185890986
chr10	46675419	-1	-0.965879831776449	-0.98389265495305	-0.965037968391807
chr10	46680576	-1	-0.985995616139923	-0.975998013145296	-0.952051275664205
chr10	46724805	-1	-1	-1	-0.995049037132802
chr10	46750012	-1	-1	-1	-0.99250948538739
chr10	46751995	-1	-1	-0.968903222046628	-1
chr10	46762767	-0.807369653644244	-0.910656181471569	-0.499911335170904	-0.194289280800443
chr10	46762773	-0.789166877403168	-0.902742026797447	-0.507718615514844	-0.242019288089443
chr10	46779760	-1	-1	-1	-1
chr10	46792188	-1	-1	-1	-1.00056673044069
chr10	46792429	-1	-1	-0.994247156406382	-0.950584181225051
chr10	46793291	-1	-1	-0.98997898644431	-0.984693079871872
chr10	46805915	-1	-1	-1	-1
chr10	46914165	-0.706977244284424	-0.818641054717394	-0.399215895781585	-0.471101330999831
chr10	46970709	-0.525414257101234	-0.427960045186732	0.114763525938448	0.25038282880241
chr10	46984775	-0.646511059928876	-0.676434898977036	-0.461792072251532	-0.0735714506773564
chr10	47057228	-0.7160214225437	-0.576841217732165	-0.502882446467205	-0.280548801555179
chr10	47066674	-0.883693569140036	-0.926365053355506	-0.844082625975212	-0.863609878910893
chr10	47159825	-1	-0.98112120008079	-0.869159499965472	-0.97663995156553
chr10	47230333	-1	-1	-1	-1
chr10	47243504	-0.896244425356157	-0.760353155401612	-0.944951153695336	-0.576826567462147
chr10	47243510	-0.901432818950304	-0.779237951575492	-0.917075254419846	-0.687066782601912
chr10	47260573	-1	-1	-1	-1
chr10	47273008	-1	-1	-1	-1
chr10	47273249	-1	-1	-1	-1
chr10	47274111	-1	-1	-0.972165381013754	-0.962612967496969
chr10	47286736	-1	-1	-1	-1
chr10	47396237	-0.414844145214463	-0.663414800460289	-0.197492558028889	-0.323637538036848
chr10	47531195	-1	-0.980663358841822	-0.97459540208751	-0.950461611561153
chr10	47601121	-0.853404714600287	-0.882634184105621	-0.781132283388034	-0.687422439886051
chr10	47623735	-0.817985371161557	-0.663056182164358	-0.783835381738998	-0.337044294778958
chr10	47636778	-0.948465183786762	-0.818404098106873	-0.79797824131259	-0.644511717979704
chr10	47645222	-0.781083072199539	-0.749057702914501	-0.518815609138455	-0.0246990235724555
chr10	47667480	-0.795134197631328	-0.675621534860135	-0.639816792317177	-0.622065563153203
chr10	47671513	-0.755218567157695	-0.372738443219683	-0.680640530663555	-0.344276420221301
chr10	47746585	-1	-1	-1	-0.99206026578637
chr10	47897231	-0.959242974025742	-0.971267195473629	-0.989664820261065	-0.923109615872146
chr10	47926337	-1	-1	-0.964940607252206	-0.983674365746039
chr10	47966465	-0.893611510257208	-0.901553250635212	-0.878664567528319	-0.70282321934523
chr10	47967569	-0.891984546111184	-0.889910004974258	-0.695945219048062	-0.701291911664218
chr10	47976296	-0.95200713648216	-0.979988516094377	-1.00556100367914	-0.956970056863261
chr10	48155836	-0.970857588768727	-0.985699033388253	-0.987972868054359	-0.984053685633286
chr10	48182915	-1	-1	-1	-0.969736778085485
chr10	48184999	-1	-0.952920391015131	-0.998735760892606	-0.997605527439604
chr10	48254900	-1	-1	-1	-1
chr10	48306895	-0.822904523843168	-0.977215822572159	-1	-0.996407428374494
chr10	48339169	-0.807393031834572	-0.909563018286983	-0.874938917357171	-0.698678199302636
chr10	48350660	-0.775342845576938	-0.746668651231	-0.561329330664453	-0.561967726391661
chr10	48383983	-0.455903990673789	-0.738889222420022	-0.737693613135875	-0.585095170859331
chr10	48402479	-0.697152708391904	-0.753445532945181	0.904584614147599	0.855723034977228
chr10	48427582	-0.128130819659616	-0.493708263867959	0.458804966772463	0.658582647367341
chr10	48428896	-0.533319552644439	-0.66572233582663	-0.676235577613014	-0.339483239683532
chr10	48451545	-0.827941315557652	-0.714304352889929	-0.948012448600895	-0.798243728706246
chr10	48454040	-0.769652455310911	-0.806073108928962	-0.800595294225242	-0.676514772843671
chr10	48454691	-0.864039795007281	-0.987782454845062	-0.947013359616754	-0.673408382246646
chr10	48494679	-0.725463337688414	-0.736894590422685	-0.754692543157817	-0.504258566312284
chr10	48495759	-0.741754377611388	-0.586915332268046	-0.68252634383135	-0.404863125169707
chr10	48547837	-0.589736008040012	-0.770256148624371	-0.870097319253711	-0.643142578053522
chr10	48550760	-0.719759491111932	-0.856809050335001	-0.808970863265772	-0.844495464129414
chr10	48561209	-0.724981941166803	-0.692585095838419	-0.88714507551041	-0.838328921207365
chr10	48606282	-0.675842302143844	-0.683156808753	-0.810138832845569	-0.64911144303081
chr10	48626475	-0.623862694026207	-0.849174396044236	-0.670069415252305	-0.679636806537493
chr10	48636815	-0.809337472118989	-0.761740932979748	-0.854054041435711	-0.694296842624689
chr10	48662169	-0.806929439697121	-0.855249651838763	-0.820329589688424	-0.537462223003758
chr10	48668378	-0.821369302218476	-0.974156985468074	-0.957356623627816	-0.91567481662492
chr10	48691159	-0.758711650956646	-0.867159707553324	-0.614586377873108	-0.672900999101113
chr10	48725149	-0.810990409509523	-0.837492521789913	-0.881503968346345	-0.604491603751272
chr10	48785463	-0.960915591545371	-1	-1	-0.976399692305594
chr10	48800857	-1	-0.984385714992662	-1	-0.995097268239281
chr10	48845058	-1	-1	-1	-0.988333466661176
chr10	48858570	-1	-1	-1	-0.985883951768758
chr10	48862319	-0.974929932002342	-0.970761776629334	-0.971654132074441	-0.963626797571346
chr10	48867477	-1	-0.987443820261196	-0.965612325932613	-0.977607744456643
chr10	48914577	-1	-1	-0.980969233767098	-0.995049037132802
chr10	48939780	-1	-0.982880876822878	-1	-1.00215348092476
chr10	48941763	-1	-1	-1	-1.00168478097992
chr10	48952504	-0.640996807989863	-0.832899015694867	-0.40393501900616	-0.0455261044439155
chr10	48952510	-0.629352009018889	-0.815897096627136	-0.454238855331048	-0.223454556652536
chr10	48981948	-1	-1	-1	-1
chr10	48982189	-1	-1	-1	-1
chr10	48983051	-1	-0.983683075893214	-0.97541245649384	-1
chr10	48995661	-1	-1	-1	-0.939226681619681
chr10	49256479	-1	-1	-1	-1
chr10	49305997	-1	-1	-0.976400962707823	-1.00002571088247
chr10	49321375	-1	-1	-0.98570423727789	-0.988188479406729
chr10	49365623	-1	-1	-0.987022389422768	-1
chr10	49379123	-1	-0.986535617273675	-0.994982371850918	-1
chr10	49382871	-1	-0.967256587704193	-0.963926876139793	-0.990386312750354
chr10	49388025	-1	-0.929642528552769	-0.937482850036195	-0.933825928547933
chr10	49406517	-0.875343018260356	-0.991449280066079	-0.874684512421581	-0.911841079456749
chr10	49410347	-0.970435611144357	-0.837318973239265	-0.860630460823919	-0.896829288081464
chr10	49460449	-0.44768154204425	-0.762074818097039	-0.739350812211777	-0.707576366667474
chr10	49475076	-0.523483750295335	-0.728316820775542	-0.754641920049174	-0.610120160687776
chr10	49514310	1.16099041655398	1.39391853384594	1.74380289268438	1.44812895156777
chr10	49524556	-0.760180631746963	-0.926434985975996	-0.87699082317784	-0.645053966536974
chr10	49545695	-0.888984734020064	-0.84098192072059	-0.972558660056931	-0.907992714600932
chr10	49550787	-0.789338489721141	-0.886088058529398	-0.65332343071811	-0.69026465710812
chr10	49579726	-0.940844158510061	-0.925198719504344	-0.908910874151259	-0.748624823348413
chr10	49630703	-0.861956200379364	-0.928604494222466	-0.840228018443499	-0.866668325689977
chr10	49650574	-0.739530659599909	-0.726671409567634	-0.716384117110974	-0.485687947584425
chr10	49658870	-0.591195425374406	-0.679444969608579	-0.589865702420955	-0.630354553431346
chr10	49698923	-0.860172567287586	-0.617133817837652	-0.686676529275386	-0.411782927088653
chr10	49699219	-0.791001976548091	-0.725009729021615	-0.675967205756378	-0.430917064662329
chr10	49734446	-0.345735549087413	-0.840821828044234	-0.207312302872994	-0.372983456000314
chr10	49745800	-0.878781884999476	-0.733700533433012	-0.739009959287941	-0.663184653623471
chr10	49747165	-0.688317099515497	-0.882882333168013	-0.947771596161684	-0.678222942457458
chr10	49748036	-0.81295903211481	-0.835265744757387	-0.751788307167178	-0.81596168977657
chr10	49789020	-0.93937798222516	-0.779536958193035	-0.837149625085675	-0.794477932341814
chr10	49848209	-0.673303595370053	-0.88307566707422	-0.9594966248006	-0.90451147353895
chr10	49856126	-0.477876904010895	-0.734118800025037	-0.607760551161547	-0.757437116026202
chr10	49937657	-0.686848774195509	-0.77307959795299	-0.730886926045536	-0.686551325113272
chr10	50060676	-0.817407602387083	-0.825929864301447	-0.868281902176093	-0.745169959692934
chr10	50075439	-0.789816131390861	-0.835767787514696	-0.915841141091961	-0.822131797291543
chr10	50085107	-0.571754028946249	-0.728437962872442	-0.658416166317339	-0.544286027606037
chr10	50109770	-0.724282719393745	-0.709062222834815	-0.689994345460395	-0.717429343892447
chr10	50153512	-0.591192623568024	-0.847308169825145	-0.857803785557598	-0.693401891500808
chr10	50164382	-0.664148101273273	-0.752152042286848	-0.833821012651355	-0.735357933509081
chr10	50199510	-0.969765641479395	-0.955301994072863	-0.93857547633026	-1.00614784275625
chr10	50261200	1.15430471959662	0.366880407698332	-0.844446667213239	-0.703613268584313
chr10	50263968	-0.63266354395702	-0.735106950055497	-0.824082272070927	-0.686640175856013
chr10	50284776	0.796983080822139	0.16379369132863	-0.843533558839562	-0.74337857145638
chr10	50291974	-0.68663257432236	-0.791609384852373	-0.811925920338644	-0.562936905039937
chr10	50294452	-0.753781416132885	-0.907130200022062	-0.815207006421461	-0.791544398146625
chr10	50300842	-0.690517006107667	-0.824180843425784	-0.663558787776958	-0.815805604553603
chr10	50320469	-0.595949084336246	-0.877041863648652	-0.687189685652607	-0.492354618788098
chr10	50326944	-0.674113264352906	-0.90184434572233	-0.643312255046828	-0.452455819881009
chr10	50383944	-0.865297926642053	-0.134530595885627	-0.417120143555634	-0.24327987804231
chr10	50404159	-0.809249615339649	-0.930565285057638	-0.928276622540454	-0.922332544337895
chr10	50424698	-0.867871475670338	-0.947078596053738	-0.787570534839574	-0.941763380266927
chr10	50436798	-0.456384619444418	-0.723675281491751	-0.684035052034751	-0.750270989910588
chr10	50485688	-0.75779875192836	-0.837455906266069	-0.603886204307301	-0.446902671528034
chr10	50526689	-0.281100418917588	-0.781453198150744	-0.804367840255562	-0.762368640514171
chr10	50557327	-0.63251459764529	-0.686750299407227	-0.890119483784794	-0.612540986045896
chr10	50560688	-0.880817161431265	-0.70952741398023	-0.844369425839979	-0.533843842857402
chr10	50567282	-0.73202888345866	-0.841084630960233	-0.840680613834128	-0.683448824552645
chr10	50572629	-0.727484734746504	-0.871547418880244	-0.836548280546717	-0.74893466100074
chr10	50584734	-0.517401562624898	-0.769609654704992	-0.75693959313917	-0.738930102564753
chr10	50606438	-0.154889423968006	0.0430036462305973	0.247453507343148	0.302223888868495
chr10	50625307	-0.558608425377793	-0.665324801095623	-0.418131736963776	-0.233870950369876
chr10	50725170	-0.89536281411884	-0.972476820277458	-0.9531282845913	-0.751328836133464
chr10	50746841	1.29150092479849	1.24437752077143	1.40444754746454	1.42194709522817
chr10	50765851	-0.674873487328938	-0.771404838791476	-0.93683376412365	-0.819277687800288
chr10	50773918	-0.946894420050726	-0.982420249771293	-0.981234931142255	-0.930046443706211
chr10	50802825	0.281395447607719	0.0835817735873794	0.0761108540540918	0.610762163564621
chr10	50805643	-0.649438818254125	-0.621319978734333	-0.522532070146378	-0.434369926847276
chr10	50807506	-0.636186129921579	-0.766242916793848	-0.714984837239818	-0.648081644097759
chr10	50813593	-0.626713433860759	-0.731476984803851	-0.768065099094066	-0.694902696129026
chr10	50815079	0.72977907001416	0.577223600949065	0.689169188074842	0.764263229302267
chr10	50816054	-0.369395351742932	-0.587817898686222	-0.690056502584683	-0.588812545814346
chr10	50849483	-0.70343756298404	-0.769708146816064	-0.635936331415919	-0.822754372073928
chr10	50866682	-0.889685630182012	-0.978299892075041	-0.944782896560225	-0.968519776408415
chr10	50872442	-0.730654708723269	-0.693800532134774	-0.744310476800704	-0.723297870149461
chr10	50876663	-0.809540493140689	-0.899729751069884	-0.826979632695438	-0.742289839452726
chr10	50887676	-0.392962512741295	-0.647582379998471	0.889968599548703	1.01433981289699
chr10	50956971	-0.914103438827355	-0.879722839193318	-0.76798827712555	-0.629400105062038
chr10	50957682	-0.592845363455339	-0.663446156725476	-0.741394132103993	-0.437848059182784
chr10	50962552	-0.922312857879813	-0.854767828085766	-0.808520584681091	-0.752776478306488
chr10	50977086	-0.782103337659431	-0.783023846968899	-0.93985997031388	-0.630019858212437
chr10	50979401	-0.777512505155977	-0.756120880085433	-0.847777661876965	-0.746084273944079
chr10	50995345	-0.955577177006329	-0.975108922256672	-0.942164662707412	-0.942523851090917
chr10	51022352	-0.94373487570397	-0.931161705707084	-0.949612517061599	-0.882268600212444
chr10	51029263	-0.861074260231751	-0.939412072083025	-0.891436221368028	-0.906784737164383
chr10	51043684	-0.927379503857018	-0.918108954550017	-0.868933691501004	-0.745645792870589
chr10	51132821	-0.946806866799458	-1	-0.985544916803176	-0.907833844897913
chr10	51238140	-1	-1	-1	-1
chr10	51316116	-1	-1	-1	-1
chr10	51354475	-0.945106433209479	-0.984925351252708	-1	-0.989274831368573
chr10	51371326	0.954801334153972	1.06719436077992	1.08418425511678	1.16131115932191
chr10	51371411	0.932437090007025	1.02693112008993	1.07299796650879	1.32166973654159
chr10	51372204	-0.688579193638276	-0.855525299280248	-0.813144704065974	-0.636445877539716
chr10	51477924	-1	-1	-0.984119137768883	-0.999167811847201
chr10	51532428	-0.697623767350734	-0.810120727993498	-0.617846758805209	-0.59733158961786
chr10	51542120	-0.81366719030303	-0.846504331649398	-0.703262573509284	-0.434273700451776
chr10	51570036	-0.80712289162558	-0.855506733734707	-0.893670951872961	-0.489384971980481
chr10	51573376	-0.97312274637884	-0.975740010843663	-0.887014053614516	-0.547676559505402
chr10	51575618	-0.65158799519566	-0.461945164400918	-0.271222461281958	-0.180899596409645
chr10	51590392	-0.873438598228052	-0.929667288696884	-0.824300141131338	-0.741238248683018
chr10	51623389	0.757406168552931	0.916057252347707	1.01683874696209	1.20987502561007
chr10	51626727	-0.677509029485439	-0.955340234176978	-0.780432800882779	-0.792953990187898
chr10	51691516	-1	-1	-1	-1
chr10	51706731	-1	-1	-1	-1
chr10	51827867	1.39034098725069	1.46632902182913	1.17048848851428	0.99560415770302
chr10	51841093	-1	-0.98826857508671	-0.985098100253913	-0.973416507916387
chr10	51870195	-1	-1	-0.982293647366808	-0.997154009203406
chr10	51885922	-0.95582052710726	-0.958221626159821	-0.985343579648484	-0.940510324844351
chr10	51911776	-0.955016130973342	-0.964730107048262	-0.978232059459817	-0.878752669658234
chr10	51912868	-0.928110224646051	-0.920715253512957	-0.751780492802901	-0.798914465141937
chr10	51921593	-1	-0.982849652612787	-1	-1.00974471582859
chr10	52024677	-0.587083248974384	-0.894606073806071	-0.786814235088502	-0.539484537564028
chr10	52025215	-0.541546694583071	-0.872617182497011	-0.775201527884951	-0.648858167832175
chr10	52078723	-0.780262418576704	-0.90483596172709	-0.711799727651395	-0.643294352512243
chr10	52101789	-0.895248276513477	-0.8399320380394	-0.811886478056429	-0.711073835104595
chr10	52109937	-0.911406351380543	-0.933801237190246	-0.873374168926696	-0.852262158666523
chr10	52158716	-0.900042193401547	-0.876778645162287	-0.937320135819813	-0.584720610924063
chr10	52185503	-0.925828641889951	-0.9056710507643	-0.846690235097581	-0.800406837942166
chr10	52260146	-1	-0.862548276193047	-0.963905816786563	-0.940738482698682
chr10	52302020	-0.579238415627815	-0.596463021287054	-0.945958679248005	-0.711145615828745
chr10	52391249	-0.819701093448056	-0.889008822053603	-0.970741376228383	-0.778633129864949
chr10	52394433	-0.871540482843694	-0.950661706203494	-0.785212008575708	-0.823260104126124
chr10	52396093	-0.885528622245766	-0.876429625774293	-0.814899557121547	-0.870267976070834
chr10	52463318	-0.921953988466041	-0.926739000907616	-0.926470482210386	-0.831488191324467
chr10	52467161	-0.931350514944641	-1	-0.980480235156282	-0.968790390043606
chr10	52469341	-1	-1	-1	-0.987064977782709
chr10	52469582	-1	-1	-1	-1.01137806910821
chr10	52470444	-0.942708649115005	-0.992184351771435	-0.96920894764625	-0.945597151442247
chr10	52487733	-0.720816176293599	-0.860860475997459	-0.79616231915574	-0.665126933238681
chr10	52497701	-0.415418978826676	-0.828829537376697	-0.738402729171816	-0.731918289149698
chr10	52553055	-0.81969374019089	-0.874113430006993	-0.803689483051105	-0.884323202639067
chr10	52608295	-0.740825527008907	-0.931869356795274	-0.935306630536588	-0.724407599487384
chr10	52612658	-0.889837640124041	-0.943947758257841	-0.930824382160016	-0.779057952784615
chr10	52634670	-0.834431863836442	-1	-0.962219774014548	-0.896584463231662
chr10	52645362	-0.646118112308509	-0.887923227311891	-0.885178855652625	-0.706439814821063
chr10	52748843	-0.346041528846547	-0.838401853999759	-0.60334630620797	-0.671771362150836
chr10	52751378	-0.564336067946208	-0.733511665593884	-0.726069527371006	-0.603940436115255
chr10	52757865	-0.778339938113248	-0.928466771640711	-0.872104393074385	-0.791297862788156
chr10	52779086	-0.897280928769391	-0.948209525120456	-0.880358205953142	-0.893661349489248
chr10	52790494	-0.942697063838853	-0.941022542828853	-0.949185071139985	-0.816548334545867
chr10	52806722	-0.809943303690605	-0.835510213218206	-0.867630859377305	-0.773741266211108
chr10	52807763	-0.793790797557223	-0.898290467229974	-0.916033134856456	-0.882996273486275
chr10	52839758	-0.799838382288241	-0.955266693288759	-0.772517310210128	-0.824772716938595
chr10	52891209	-0.897296657510051	-0.915829073191811	-0.942137366198423	-0.913610902923764
chr10	52935292	-0.789605788831196	-0.95667023421203	-0.9155015372724	-0.915205023383057
chr10	52952334	-0.878296183647307	-0.894976418788946	-0.913532008102115	-0.95432339030471
chr10	52966874	-0.888196102208394	-0.926954163553147	-0.83302748803598	-0.828423784804374
chr10	53022453	-0.864507196396933	-0.904334566775726	-0.934067178096161	-0.910901898024716
chr10	53042042	-0.628749511113498	-0.9105670446614	-0.924644213742532	-0.846989378094318
chr10	53114205	-0.8281664704943	-0.927061852747142	-0.931069922127165	-0.950334611739904
chr10	53293624	-0.874208885499647	-0.965457762893514	-0.935067157512707	-0.911151066666692
chr10	53331686	-0.943566461764418	-0.985306467898398	-0.94027084882698	-0.858063058631317
chr10	53368048	-0.869283824215653	-0.931095350606392	-0.879808041787438	-0.838514295773759
chr10	53406968	-0.774656279379267	-0.90190867273569	-0.954174184002989	-0.95139368193853
chr10	53459169	0.360099477136948	0.202233682315855	-0.419122208379286	0.327340394917075
chr10	53459384	0.641546033646243	0.518763119816916	0.0976291134523153	0.817077421433142
chr10	53526681	-0.912409718643759	-0.850145381701928	-0.867594139579262	-0.859483935592688
chr10	53575262	-0.810440311539993	-0.937524800795917	-0.899062999751209	-0.863505131074853
chr10	53621581	-0.875385575479036	-0.8422120443179	-0.897865655287064	-0.789918507148235
chr10	53676161	-0.890836356317703	-0.967768411458144	-0.914727087743558	-0.91651475135544
chr10	53756743	-0.970067289830032	-0.985643062702865	-0.979944679042216	-0.896573867150399
chr10	53758378	-0.862463016221802	-0.95483779711157	-0.979243420641324	-0.878761472694728
chr10	53794806	-0.969921268868764	-0.987144225452589	-0.988557058767852	-0.981008388492506
chr10	53796726	-1	-1	-0.985876423896815	-0.98109726370193
chr10	53910829	-0.85107075690717	-0.975468331295109	-0.93526263883883	-0.901657973167721
chr10	54082165	-0.838189438223126	-0.842023398603789	-0.909677055054512	-0.845966832422121
chr10	54083347	-0.724111117525717	-0.985175394582343	-0.875947385397724	-0.92908319876579
chr10	54115473	-0.709154996619375	-0.967043117068779	-0.904614993946064	-0.943308359736009
chr10	54137793	-0.852941701866194	-0.844136877080792	-0.939278287288959	-0.892758496530273
chr10	54154217	-0.942528633617971	-0.956997761630811	-0.933296915655037	-0.783883093760674
chr10	54264671	-0.878874454078183	-0.972577781217201	-0.905861045846667	-0.923292833538151
chr10	54290585	-0.945367472572108	-1	-0.955796849476757	-1.00123232556452
chr10	54354062	-0.805647401655259	-0.926634080164028	-0.91532320929356	-0.827482935790586
chr10	54413562	-1	-0.946652189068974	-0.982645485413776	-0.946674052871988
chr10	54471640	-0.974494092597189	-0.965556520496076	-0.957803637042154	-0.935663059726152
chr10	54480976	-0.799194805089068	-0.929741306921171	-0.932988309855488	-0.812657633490585
chr10	54481842	-0.817108790558945	-0.937833117075027	-0.927638366455349	-0.902168541922744
chr10	54483728	-0.964653091113907	-0.772058074748688	-0.930091775984212	-0.820854111228679
chr10	54532458	-0.635168731633969	-0.7125205144126	-0.783039810605725	-0.826360484297777
chr10	54772978	-0.852862380497997	-0.796333688631712	-0.959318420671389	-0.925271284054616
chr10	54785174	-0.639634599595365	-0.739020846786928	-0.992994737743641	-1
chr10	54831708	-0.790041399924503	-0.954322720149355	-0.962657946003928	-0.871986103797685
chr10	54883304	-0.836418316032956	-0.857935450710004	-0.987574978537097	-0.867865465167495
chr10	54945409	-0.84108417008374	-0.899003961849016	-0.961657750305904	-0.938540081979624
chr10	54986980	-0.909318733237288	-1	-0.909666405468223	-0.942087494512923
chr10	55047680	-0.881062167130028	-0.938077445741741	-0.889556843443224	-0.905284441174521
chr10	55145813	-0.853226033158775	-0.935914727318988	-0.896181393556783	-0.983940507066066
chr10	55158769	-0.755108363062575	-0.834360090879822	-0.927096437313165	-0.942789979222623
chr10	55164445	-0.540731645759913	-0.923603996186725	-0.84571917197721	-0.76049204790068
chr10	55259878	-0.921379279063439	-0.966425079133405	-0.939553409499189	-0.949217488330937
chr10	55263803	-1	-0.932196875356664	-0.973610534314069	-0.943961712429577
chr10	55282996	-0.972242595671814	-0.924598104382614	-0.988185714592049	-0.87850379852118
chr10	55296363	-0.706760070502158	-0.855742263761511	-0.952676880926588	-0.799259951506717
chr10	55387339	-0.863605582680951	-0.961561565840463	-0.925898422847144	-0.925628115347006
chr10	55391321	-0.878769988755424	-0.844386798590982	-0.971336294533533	-0.978059068006424
chr10	55394418	-0.902862525731954	-0.803131468292362	-0.982631460649639	-0.972061599266195
chr10	55428478	-1	-0.885280004036691	-0.985910565702705	-0.972129378479511
chr10	55441255	-0.832041787041436	-0.826964936621264	-0.956882112036193	-0.967680525948945
chr10	55506897	-0.857079582751375	-0.953224322864385	-0.96896851173133	-0.879786800467817
chr10	55510345	-0.819471894284891	-0.857419792846439	-0.97768910680502	-0.910914958222849
chr10	55536788	-0.936035385162379	-0.932492533255164	-0.894298473529391	-0.995431242292322
chr10	55582084	-0.750171702345873	-0.908899422240015	-0.84077790191243	-0.881989105080191
chr10	55601735	-0.88730840468566	-0.810888026955782	-0.912287220827288	-0.919976253112891
chr10	55796804	-0.973819326135253	-0.892808147685548	-0.936289541194849	-0.957873235042279
chr10	55883919	-0.847074638507207	-0.896511776914138	-0.895347867681906	-0.913639307708217
[truncated: 95,806 more rows]
