# Supplementary material for: Differential chromatin profiles partially determine transcription factor binding
Source: PLoS One. 2017 Jul 13;12(7):e0179411. doi: 10.1371/journal.pone.0179411 (PMC5509100; doi:10.1371/journal.pone.0179411)
Supplement: S1 Dataset — (ZIP) [file pone.0179411.s002.zip › data.tables/FOS_ChIP.csv]

chr	coord	edgeR.logFC	edgeR.logCPM	edgeR.PValue	GEM.GM.QValue	GEM.K.QValue
chr10	100083136	1.78	5.41	0.0664	-0.08	18.08
chr10	100206713	-3	7.92	0.00104	52.85	15.98
chr10	100220752	3.24	5.57	0.00187	-0.07	20.82
chr10	100670074	2	4.77	0.0519	-0.07	7.57
chr10	101190491	-1.84	9.5	0.0328	185.48	126.97
chr10	101190615	-1.87	8.35	0.0319	70.08	49.09
chr10	101380281	-1.61	8	0.063	45.67	50.62
chr10	101380508	-1.27	7.05	0.146	12.34	24.42
chr10	101419110	-1.74	6.46	0.0514	1.41	10.91
chr10	101535851	1.68	4.54	0.108	0	8.93
chr10	101666402	0.718	3.89	0.582	-0.07	3.64
chr10	102106786	-1.64	6.52	0.0662	12.79	12.4
chr10	102133237	-0.726	7.55	0.398	18.05	48.06
chr10	102241461	-1.56	6.83	0.0778	6.62	18.1
chr10	102650617	0.445	3.72	0.725	-0.07	2.4
chr10	102672639	-1.61	7.44	0.0639	13.5	25.96
chr10	102790958	-1.03	7.96	0.228	44.07	57.58
chr10	103124634	-1.03	4.96	0.287	-0.04	2.84
chr10	103127529	0.974	4.74	0.32	0.44	9.44
chr10	1032549	-0.106	4.2	1	0.05	3.02
chr10	103348908	1.51	4.87	0.144	-0.06	12.92
chr10	1034310	-0.837	6.04	0.339	-0.01	9.69
chr10	103879498	-1.14	6.71	0.187	13.45	20.19
chr10	103986010	-0.177	5.43	0.882	0.3	10.17
chr10	104005100	-1.37	7.67	0.114	36.81	40.26
chr10	104005213	-1.28	8.59	0.134	80.36	86.24
chr10	104154181	-2.19	6.2	0.0172	3.01	5.96
chr10	104212903	0.783	4.82	0.447	0.46	7.25
chr10	104215794	1.64	4.68	0.12	-0.06	9.49
chr10	104221066	-0.987	5.07	0.298	-0.07	2.8
chr10	104261958	-0.589	7.79	0.494	26.02	66.46
chr10	104262011	-1.52	6.94	0.082	18.7	20.78
chr10	104263637	-1.34	6.67	0.128	1.67	15.82
chr10	104271852	-3.8	4.6	0.00068	2.2	0.43
chr10	104364387	1.17	3.98	0.346	-0.05	4.54
chr10	104406210	-0.208	5.03	0.845	-0.05	7.17
chr10	104474287	-1.03	5.22	0.265	-0.04	4.27
chr10	104503522	-1.13	6.08	0.205	3.65	13.92
chr10	104503587	-1.77	7.96	0.0417	48.78	38.94
chr10	104574424	0.929	4.47	0.367	0.04	5.52
chr10	104615924	1.19	4.19	0.271	-0.07	5.71
chr10	104677926	-2.21	6.6	0.0142	12.22	9.58
chr10	104677994	-1.5	7.37	0.0852	29.58	29.83
chr10	104906107	0.00892	3.65	1	0.06	2.57
chr10	104954122	-0.734	4.84	0.477	-0.05	4.04
chr10	104957125	0.764	4.71	0.491	0.05	5.49
chr10	105014901	0.811	4.4	0.434	0.65	6.43
chr10	105156307	-1.39	6.18	0.12	0.15	7.98
chr10	105231294	-0.987	4.94	0.304	-0.05	5.85
chr10	105264295	1.14	4.61	0.263	-0.08	7.4
chr10	105372402	0.108	4.42	1	0.1	5.24
chr10	105496729	-0.849	4.43	0.387	0.08	2.63
chr10	105668213	0.537	5	0.614	0	8.16
chr10	105992169	-2.04	7.81	0.0205	39.9	31.71
chr10	106013001	1.57	3.77	0.21	-0.05	3.86
chr10	106020601	0.811	4.4	0.434	-0.07	5.85
chr10	106028822	-8.91	7.53	7.49e-11	24.64	0.03
chr10	106089286	-0.183	4.74	0.906	-0.02	4.46
chr10	106147214	-1.56	4.24	0.146	1.08	2.13
chr10	10911764	0.697	4.67	0.524	-0.08	8.91
chr10	1094941	-0.973	7.35	0.256	11.67	36.85
chr10	1095362	-0.97	7.76	0.258	23.24	49.56
chr10	1102262	0.00895	4.16	1	-0.08	3.02
chr10	111971059	-0.816	7.35	0.345	9.71	36.26
chr10	11220808	-2.46	6.1	0.00786	2.25	4.25
chr10	112261212	-0.163	5.35	0.876	0.06	7.82
chr10	112272758	0.828	4.75	0.431	-0.03	8.5
chr10	112424911	3.48	4.38	0.00455	-0.01	7.88
chr10	112534076	-0.453	5.91	0.611	-0.04	12.22
chr10	112631601	-1.33	5.94	0.143	5.99	8.72
chr10	112679144	-1.99	5.71	0.0306	0.52	3.2
chr10	114139978	1.14	4.61	0.263	-0.06	7.4
chr10	114143278	2.5	4.96	0.0178	-0.03	11.99
chr10	114672433	1.53	4.01	0.163	-0.07	5.01
chr10	114847286	2.99	5.12	0.00654	-0.06	16.5
chr10	11492575	0.329	4.54	0.785	-0.02	6.44
chr10	115086135	0.793	4.51	0.473	0.25	7.17
chr10	115548592	-0.0473	4.24	1	0.05	3.63
chr10	11581634	-0.0522	5.05	1	0.62	6.8
chr10	115842912	-0.517	4	0.705	-0.05	2.2
chr10	115934036	-1.6	5.51	0.0864	0.72	4.25
chr10	11594323	0.662	5.22	0.478	0.33	13.65
chr10	116394502	1.16	3.49	0.388	-0.05	3.01
chr10	11726980	0.814	5.44	0.379	-0.01	12.94
chr10	118706822	2.34	5.21	0.0225	0.06	16.77
chr10	118766756	4.32	4.27	0.00252	-0.03	10.04
chr10	118978356	-0.106	4.2	1	-0.08	5.02
chr10	11943929	1.56	4.77	0.125	0.43	9.58
chr10	119656233	0.742	4.59	0.457	1.07	9.22
chr10	120101853	-1.64	8.01	0.0587	38.76	46.19
chr10	120241582	1.71	4.14	0.111	-0.04	5.95
chr10	120264248	-0.325	3.99	0.771	1.13	2.4
chr10	120458178	-0.252	4.32	0.877	-0.06	4.09
chr10	120514602	-2.68	6.09	0.00412	2.89	2.79
chr10	120706981	0.997	3.65	0.427	-0.08	3
chr10	120766621	1	4.23	0.388	0.02	5.16
chr10	120788930	-1.86	6.38	0.0391	12.87	10.51
chr10	12085416	-1.36	5.17	0.153	-0.06	3.14
chr10	121031116	-0.384	4.83	0.741	-0.06	5.34
chr10	121065792	-0.33	5.94	0.732	0.13	16.24
chr10	121075253	-0.312	4.98	0.763	-0.05	5.96
chr10	12110894	-1.02	7.11	0.236	7.8	26.48
chr10	121138472	-0.0644	3.89	1	0.11	3.23
chr10	121417959	1.87	4.48	0.0831	-0.07	5.1
chr10	121497537	1.8	3.92	0.136	-0.07	4.77
chr10	121650034	-1.05	4.6	0.302	1.82	4.15
chr10	121732945	0.419	3.52	0.892	-0.07	2.16
chr10	122368004	-2.03	4.35	0.045	0.22	2.13
chr10	12264096	0.956	4.2	0.427	0.23	3.66
chr10	12351927	-0.73	4.73	0.447	5.24	6.31
chr10	12352087	0.226	3.6	0.9	-0.07	3.3
chr10	123822903	1.5	4.73	0.147	-0.03	8.48
chr10	124067624	-0.127	3.98	0.923	-0.07	3.46
chr10	124859749	1.07	3.69	0.371	-0.06	3.69
chr10	12490863	-1.94	4.77	0.0534	-0.06	2.01
chr10	124913835	-1.8	8.48	0.038	57.07	54.85
chr10	125661341	0.134	4.12	1	0.71	3.86
chr10	125734021	1.19	4.99	0.241	0.56	12.58
chr10	126107560	-0.594	6.41	0.506	3.26	19.4
chr10	126335326	1.67	4.11	0.126	-0.04	5.71
chr10	126381574	1.69	3.85	0.156	-0.01	3.84
chr10	126605387	-0.814	7.4	0.344	15.46	44.76
chr10	126769749	0.00892	3.65	1	-0.04	2.16
chr10	126803826	1.48	3.97	0.187	-0.08	4.77
chr10	127662019	2.09	3.79	0.108	-0.05	5.53
chr10	127887991	2.79	4.68	0.0122	-0.01	10.32
chr10	129924762	-2.32	6.82	0.0103	16.32	11.28
chr10	130427791	1.76	4.92	0.0782	0.32	13.11
chr10	13082382	1.67	4.11	0.126	-0.06	6.34
chr10	13105018	0.256	5.22	0.828	6.39	12.05
chr10	131909135	-1.58	5.3	0.0996	0.29	3.84
chr10	131909444	-1.87	8.44	0.0314	57.25	55.28
chr10	131936914	0.849	5.12	0.385	0.31	14.01
chr10	13203473	-1.45	7.01	0.098	9.52	18.06
chr10	132505833	0.00891	3.48	1	0.1	2.13
chr10	133468132	-1.32	4.19	0.198	0.81	3.43
chr10	133622595	-0.376	4.42	0.717	1.16	5.53
chr10	134125062	1.85	3.96	0.118	-0.08	3.64
chr10	134133808	0.056	4.48	1	-0.02	3.66
chr10	134148833	-3.47	6.4	0.000399	17.15	3.42
chr10	134149029	-2.18	4.58	0.0322	1.47	2.92
chr10	134149166	-1.99	6.54	0.0279	12.55	12.05
chr10	134385625	0.867	5.76	0.337	-0.04	18.88
chr10	13446471	3.22	5.32	0.00318	-0.06	20.24
chr10	134479677	1.63	3.81	0.181	-0.05	4.63
chr10	13457890	0.445	3.72	0.725	-0.06	2.4
chr10	13470124	0.894	4	0.418	0.1	6.34
chr10	135129455	-1.26	4.06	0.244	2.2	2.59
chr10	135134719	-0.861	4.56	0.396	4.31	5.02
chr10	135267342	1.42	4.67	0.173	0.17	8.36
chr10	13599165	0.00891	3.48	1	-0.07	2.13
chr10	13755173	-0.694	5.59	0.447	-0.06	11.27
chr10	14420697	-0.196	4.35	0.877	0.35	4.87
chr10	14854394	-0.453	4.61	0.651	1.68	5.6
chr10	14880090	-0.7	7.03	0.424	3.4	27.37
chr10	14996131	-0.922	7.4	0.283	19.49	38.1
chr10	15126688	-0.212	4.25	0.871	-0.03	3.86
chr10	15130852	-1.18	6.85	0.174	11.46	22.33
chr10	15367838	2.36	4.85	0.027	-0.04	11.83
chr10	15645815	0.678	3.45	0.657	-0.06	2.16
chr10	16525456	-0.278	3.9	0.918	0.05	2.2
chr10	16639844	0.134	4.12	1	0.32	3.86
chr10	17045377	2.2	4.22	0.053	-0.07	5.78
chr10	17065630	0.737	5.4	0.43	0.07	13.92
chr10	17067760	0.00897	4.45	1	-0.01	4.25
chr10	17071700	3.03	5.77	0.00282	0.06	26.75
chr10	17258381	0.0749	5.52	0.944	-0.08	11.13
chr10	17270525	2.01	5.95	0.0342	-0.08	30.11
chr10	17497370	2.46	5.3	0.0162	-0.06	15.65
chr10	17553502	-1.38	4.75	0.155	-0.08	2.63
chr10	17697731	0.633	5.39	0.509	0.12	14.94
chr10	18239461	3.36	3.5	0.0337	-0.02	4.52
chr10	18896642	0.00892	3.65	1	-0.07	2.16
chr10	18899619	0.967	4.5	0.337	0.3	7.42
chr10	21386543	1.73	4.38	0.113	-0.04	7.67
chr10	21463039	1.49	3.37	0.345	-0.05	3.59
chr10	21619121	2.41	4.38	0.0326	-0.08	7.76
chr10	21624063	7.95	4.17	0.000173	-0.03	8.91
chr10	21624143	1.31	4.08	0.274	-0.06	4.25
chr10	21625996	3.23	5.77	0.00204	0.03	27.86
chr10	21655142	1.7	4.35	0.126	-0.05	8.13
chr10	21839231	0.368	3.68	0.808	-0.07	3.01
chr10	22318623	1.57	3.77	0.21	-0.07	3.86
chr10	22376225	2.35	3.98	0.0685	-0.03	4.94
chr10	22508453	1.68	4.54	0.108	-0.06	7.09
chr10	22518472	-1.58	5.7	0.0804	1.32	4.49
chr10	22519568	0.554	4.58	0.639	-0.06	5.52
chr10	22535669	0.209	4.04	0.923	0.17	4.15
chr10	22605324	-1.61	5.79	0.0823	1.11	4.88
chr10	22658595	-0.0647	4.8	1	-0.08	6.56
chr10	22792899	0.102	4.5	0.945	0.35	5.71
chr10	22888110	-0.33	4.6	0.747	0.05	5.85
chr10	22907652	-3.51	5.47	0.000515	3.9	0.76
chr10	22919744	-0.621	5.94	0.494	-0.04	11.5
chr10	22920856	-0.171	4.53	0.892	-0.06	3.14
chr10	22961680	0.633	4.41	0.595	0.32	3.89
chr10	22970792	-0.124	4.55	0.947	-0.03	4.46
chr10	23025224	1	4.06	0.375	-0.07	5.35
chr10	23026708	0.665	3.66	0.626	-0.04	2.07
chr10	23106065	2.26	5.44	0.0236	-0.08	19.92
chr10	23140119	0.296	3.95	0.842	0.02	3.92
chr10	23336806	2.17	4.9	0.0339	0.05	11.4
chr10	23352524	0.889	4.79	0.403	0.18	8.36
chr10	23701289	0.382	3.28	0.871	-0.08	2.36
chr10	23801534	2.66	5.29	0.0113	0	19.78
chr10	24667218	-1.1	3.76	0.314	-0.08	2.67
chr10	24735903	1.13	3.74	0.322	-0.07	3
chr10	25013669	-1.24	7.54	0.152	18.31	35.02
chr10	25111129	1.74	4.58	0.0896	-0.01	8.74
chr10	25186483	2.14	4.68	0.0464	-0.03	8.96
chr10	25191254	0.461	5.29	0.649	0.12	10.18
chr10	25198155	1.6	5.48	0.0978	-0.06	17.09
chr10	25201383	0.506	3.57	0.794	-0.07	2.37
chr10	25210454	0.726	5.04	0.452	-0.06	8.55
chr10	25233851	0.833	4.28	0.45	-0.04	3.51
chr10	25305484	-1.32	5.62	0.144	0.25	3.76
chr10	25349131	1.49	4.57	0.17	-0.06	6.11
chr10	25351611	2.9	5.29	0.0058	-0.03	15.49
chr10	25406880	1.13	3.74	0.322	-0.06	2.32
chr10	25463598	1.49	4.57	0.17	-0.08	7.64
chr10	25754932	1.13	3.74	0.322	-0.06	2.32
chr10	25782242	1.9	4.87	0.0675	-0.06	12.05
chr10	26156489	0.0955	3.69	1	-0.07	3.3
chr10	28592133	-0.974	7.47	0.257	16.58	39.48
chr10	28694316	-0.484	3.92	0.689	-0.08	2.37
chr10	28718966	1.78	4.94	0.0782	-0.04	13.38
chr10	28882012	1.09	4.29	0.353	-0.07	6.19
chr10	28966356	0.205	5.19	0.861	-0.08	8.32
chr10	29024158	0.804	4.83	0.42	1.56	8.6
chr10	29024336	1.86	3.97	0.118	-0.06	4.25
chr10	29045747	0.419	3.52	0.892	-0.04	2.57
chr10	29067644	0.891	4.45	0.399	0.65	6.92
chr10	29086226	2.85	4.37	0.0181	-0.05	8.68
chr10	29298514	1.9	4.5	0.0831	-0.04	8.93
chr10	29421099	1.77	4.4	0.113	-0.05	4.88
chr10	29463424	-0.637	3.74	0.65	0.92	2.59
chr10	3031965	-0.337	4.19	0.803	1.5	3.42
chr10	30368538	-0.0973	4.31	0.937	1.56	5.53
chr10	30480033	4.22	4.18	0.00337	-0.01	8.39
chr10	30655934	0.123	3.36	1	0.01	2.92
chr10	30799700	-0.158	5.4	0.879	-0.05	10.57
chr10	30971522	1.27	5.87	0.165	2.44	24.16
chr10	3113811	0.846	5.27	0.385	0.5	13.37
chr10	3137724	1.46	5.53	0.12	1.51	19.13
chr10	3138058	2.01	5.12	0.0407	-0.02	13.48
chr10	31532049	0.189	4.55	0.892	-0.01	4.66
chr10	31608005	-1.65	4.93	0.0819	0.13	3
chr10	31876407	-1.61	5.02	0.0962	5.28	4.39
chr10	32049228	-1.38	6.91	0.118	7.76	18.67
chr10	3215062	-1.35	7.5	0.119	21.36	31.78
chr10	32215894	1.13	3.74	0.322	-0.05	3
chr10	32217824	-2.17	5.5	0.02	2.27	2.27
chr10	32229903	1.13	4.32	0.321	-0.04	5.34
chr10	32428431	2.5	4.73	0.0251	-0.06	8.78
chr10	32667726	-1.14	4.83	0.242	-0.08	2.73
chr10	33269580	-0.08	5.1	0.963	-0.02	3.77
chr10	33294712	0.967	4.5	0.337	-0.08	5.74
chr10	33339035	1.48	3.97	0.187	-0.06	5.35
chr10	33798254	1.34	5.46	0.153	0.56	18.1
chr10	34104921	-0.278	3.9	0.918	0.92	4.21
chr10	34999515	1.46	4.18	0.195	-0.07	6.6
chr10	35047509	1.33	5.59	0.152	0.2	20.51
chr10	3524733	-0.724	4.49	0.492	0.44	3.42
chr10	35283737	-0.725	5.04	0.442	-0.07	4.66
chr10	35549161	0.997	3.65	0.427	-0.06	2.26
chr10	35559152	0.838	3.96	0.467	0	4.09
chr10	35621289	1.46	4.84	0.166	-0.08	9.44
chr10	35680361	2.32	5.19	0.0241	-0.06	15.72
chr10	3568202	1.96	4.55	0.0681	-0.08	7.55
chr10	3797388	2.38	5.4	0.0164	-0.07	21.15
chr10	38024099	-0.0832	3.6	1	0.06	2.82
chr10	3817660	0.633	4.41	0.595	-0.05	4.26
chr10	3825265	0.00899	5.48	1	-0.03	10.42
chr10	3827648	-0.893	8.52	0.292	49.02	100.96
chr10	3840088	-0.201	3.94	0.918	0.32	2.4
chr10	3847559	-0.541	4.7	0.588	-0.02	2.99
chr10	3848201	1.33	6.17	0.141	0.1	31.37
chr10	3894703	1.04	5.93	0.254	-0.05	23.33
chr10	42863531	0.398	7.37	0.647	16.99	70.2
chr10	42970885	2.06	4.39	0.076	-0.06	7.52
chr10	43624955	-0.427	4.68	0.714	-0.04	4.46
chr10	43706578	-0.0967	3.43	1	-0.06	2.36
chr10	43782972	0.0675	4.19	1	-0.06	2.56
chr10	43851524	1.27	4.05	0.274	-0.08	3.28
chr10	43892765	-1.42	5.51	0.125	0.44	3.78
chr10	43913693	0.613	5.38	0.53	-0.01	9.69
chr10	44123565	-0.182	4.06	0.927	0	2.44
chr10	45991403	1.32	4.09	0.244	-0.04	5.24
chr10	46090363	-2.18	7.52	0.0138	38.54	14.97
chr10	46168294	-4.25	8.13	1.2e-05	68.47	6.93
chr10	46222655	-1.53	7.91	0.0771	53.46	43.41
chr10	46980864	-0.345	4.36	0.82	0.13	2.27
chr10	4705470	1.39	4.5	0.203	0.06	5.08
chr10	47093560	0.166	4.35	0.877	-0.05	2.67
chr10	47588883	1.21	4.37	0.293	0.06	3.78
chr10	48332375	2.13	5.04	0.0396	0.12	9.23
chr10	48420465	1.31	5.72	0.158	1.08	22.95
chr10	48482345	1.22	4.79	0.242	0.01	10.48
chr10	4855350	1.43	3.93	0.213	-0.06	4.05
chr10	48572406	0.938	3.83	0.493	-0.04	3.21
chr10	4868248	3.53	5.23	0.00153	-0.07	20.05
chr10	4868326	4.49	6.72	1.84e-05	-0.02	76.06
chr10	4889956	1.77	4.4	0.113	-0.06	6.7
chr10	4890965	1.71	4.56	0.0985	-0.07	4.77
chr10	4910018	3.19	5.01	0.00365	-0.05	13.48
chr10	49614509	0.833	4.28	0.45	0.17	3.51
chr10	50326667	-0.517	4	0.705	0.18	2.2
chr10	50348107	1	4.23	0.388	-0.06	4.68
chr10	50385673	-0.675	5.36	0.459	-0.01	6.33
chr10	50433584	1.97	4.75	0.0567	-0.04	6.14
chr10	50890749	0.385	4.14	0.72	-0.06	5.53
chr10	50970428	-0.0473	4.24	1	-0.06	2.56
chr10	51558570	0.00897	4.45	1	0.16	3.47
chr10	51827668	-3.11	7.83	0.000733	67.11	14.94
chr10	52085354	0.592	5.18	0.525	-0.03	7.98
chr10	52153156	1.59	4.79	0.115	-0.06	9.2
chr10	52153728	0.919	4.81	0.378	0.15	9.96
chr10	52178256	-0.47	5.15	0.623	-0.02	5.7
chr10	52261448	0.874	3.79	0.493	-0.07	2.63
chr10	52271720	0.538	5.55	0.573	-0.04	16.81
chr10	52337688	1.98	4.93	0.0577	-0.06	9.63
chr10	52343274	1.79	5.86	0.0581	0.13	23.37
chr10	52346440	2.93	5.08	0.00763	-0.06	12.35
chr10	52353968	1.8	3.92	0.136	-0.07	2.79
chr10	5453000	1.08	3.44	0.455	-0.07	3.95
chr10	5454492	0.423	6.09	0.631	0.69	22.53
chr10	5591018	4.26	5.04	0.000358	-0.02	12.26
chr10	58121102	-0.866	8.16	0.31	29.52	68.9
chr10	5855504	-1.12	7.42	0.195	31.49	34.82
chr10	5871412	2.47	4.71	0.0276	-0.07	10.32
chr10	5888314	-1.2	4.43	0.223	0.18	2.07
chr10	5932073	-0.339	9.17	0.688	75.74	206.36
chr10	59939207	1.21	4.37	0.293	-0.06	6.92
chr10	6013408	0.435	4.51	0.728	-0.02	4.46
chr10	60207598	-0.455	3.56	0.706	0.43	2.92
chr10	60808257	-6.36	4.91	2.86e-06	2.21	0.03
chr10	61900464	1.1	4.13	0.336	0.03	3.47
chr10	62042798	0.727	4.34	0.472	0.4	4.89
chr10	6205606	-2.12	5.05	0.0291	1.61	2.07
chr10	6205768	-1.48	4.88	0.128	0.09	3.02
chr10	62065341	3.04	4.04	0.0141	-0.03	4.66
chr10	62074302	2.71	5.51	0.00777	-0.07	19.95
chr10	62174679	0.738	3.71	0.626	-0.05	2.26
chr10	62186316	1.94	4.03	0.102	-0.07	6.1
chr10	62538163	-0.588	7.84	0.49	19.34	60.31
chr10	62598905	0.506	3.57	0.794	-0.08	2.01
chr10	62724406	1.29	4.58	0.223	0.13	7.4
chr10	62738344	2.52	5.56	0.0119	0.65	20.72
chr10	62738774	2.34	5.14	0.021	0.23	17.44
chr10	6281351	2.8	5.58	0.00586	0.21	20.32
chr10	62868840	0.177	3.74	0.907	-0.06	3.54
chr10	6317445	-0.897	5.02	0.352	-0.05	4.89
chr10	63235436	2.04	3.75	0.126	-0.07	3.22
chr10	63348645	2.03	4.37	0.0848	-0.08	5.28
chr10	63517502	1.37	3.9	0.213	-0.08	2.18
chr10	63520887	1.53	4.01	0.163	-0.08	4.04
chr10	63541987	2.27	4.27	0.0468	-0.03	3.26
chr10	63546585	0.206	4.73	0.857	-0.07	5.74
chr10	64193077	0.0827	4.81	1	-0.03	7.03
chr10	64495831	0.00899	5.09	1	-0.07	8.99
chr10	64576241	-1.4	5.17	0.145	-0.05	3.15
chr10	64576516	-3.78	5.51	0.000241	4.92	0.29
chr10	64870877	1.43	4.52	0.185	0.23	9.17
chr10	64996326	0.318	5.31	0.744	-0.06	11.83
chr10	65029072	-0.593	6.08	0.518	0.09	9.4
chr10	65030497	0.479	4.06	0.705	-0.08	4.09
chr10	65467146	-0.867	4.41	0.419	-0.06	3.42
chr10	65467278	1.68	6.24	0.0651	2.48	44.18
chr10	671236	0.909	4.17	0.47	0.09	5.85
chr10	69444068	1.49	3.37	0.345	-0.07	3.3
chr10	69450350	-0.287	3.5	0.892	0.23	2.36
chr10	69524297	-1.14	6.1	0.2	0.17	7.16
chr10	69597942	0.414	5.07	0.664	0.94	6.93
chr10	69637877	-0.0832	3.6	1	-0.08	2.35
chr10	69644307	-1.03	5.14	0.281	-0.07	3.25
chr10	69913532	-0.376	4.42	0.717	0.56	3.06
chr10	70088231	-1.29	4.92	0.175	0.46	3.06
chr10	70565327	3.15	3.34	0.0522	-0.03	3.78
chr10	7057735	0.997	3.65	0.427	-0.07	2.26
chr10	70660915	-0.982	8.9	0.247	84.34	119.6
chr10	7070357	3.53	6.63	0.000348	0.65	64.45
chr10	70748434	-0.601	7.13	0.492	4.78	31.01
chr10	70848844	-0.0522	5.05	1	-0.07	6.33
chr10	70883930	-1.73	7.17	0.0504	9.47	16.09
chr10	70935297	0.398	3.86	0.742	-0.05	5.01
chr10	70939705	-2.34	7.06	0.00911	10.26	5.01
chr10	70982597	-0.923	5.47	0.33	-0.03	3.71
chr10	71075462	2.24	4.69	0.0423	-0.06	6.14
chr10	71075549	3.25	4.37	0.0103	-0.01	4.93
chr10	71206596	1.83	4.82	0.0792	-0.06	8.27
chr10	71211189	-0.597	7.44	0.485	26.45	49.04
chr10	71666374	0.124	4.22	1	0.65	4.87
chr10	71754227	1.26	4.56	0.223	0.43	6.14
chr10	72027399	0.588	3.81	0.65	-0.06	2.45
chr10	72091674	-0.0453	5.22	1	0.15	6.31
chr10	72142496	-0.101	5.51	0.944	-0.08	7.75
chr10	72237652	-1.51	4.89	0.12	2.5	2.83
chr10	72288735	-0.264	5.06	0.775	0.46	4.9
chr10	72338359	-1.18	5.53	0.193	1.23	6.4
chr10	72339494	-0.878	5.7	0.337	0.57	6.32
chr10	72409479	2.1	5.66	0.0307	0.56	21.5
chr10	72427169	2.44	5.29	0.0173	-0.08	11.53
chr10	72428356	1.99	4.57	0.0681	-0.05	8.36
chr10	72475780	2.4	5.68	0.0139	-0.03	22.05
chr10	72573477	-1.51	4.89	0.12	0.54	3.21
chr10	73083355	-0.688	5.56	0.454	1.56	7.87
chr10	73269410	0.00893	3.79	1	0.09	2.57
chr10	73484510	0.0788	3.96	1	-0.08	3.21
chr10	73528818	-1.27	5.89	0.169	0.18	8.72
chr10	73532146	1.05	4.1	0.336	-0.06	3.64
chr10	73556956	-0.324	5.18	0.761	2.39	6.33
chr10	73611026	-0.659	5.29	0.489	-0.06	3.55
chr10	73620363	1.5	5.92	0.111	0.18	18.92
chr10	73631269	0.625	4.72	0.539	0.26	7.17
chr10	73857684	4.22	5.89	0.000111	-0.07	31.25
chr10	73896121	0.123	5.62	0.922	8.76	18.68
chr10	73896242	1.01	4.4	0.345	0.05	9.38
chr10	74033592	-0.34	7.01	0.696	0.23	30.34
chr10	74036840	0.513	5.43	0.592	-0.06	11.5
chr10	74057912	-0.335	7	0.703	3.69	33.05
chr10	74068478	2.51	5.76	0.0104	-0.03	20.93
chr10	74080599	0.996	5.66	0.289	0.01	15.85
chr10	74080691	0.573	5.32	0.566	-0.06	8.16
chr10	74436362	0.221	5.08	0.849	-0.08	5.37
chr10	74448086	0.355	4.24	0.803	-0.03	3.83
chr10	74451796	-0.936	6.35	0.298	1.12	11.61
chr10	7447701	0.0506	4.64	1	0.31	5.85
chr10	74695292	2.82	3.86	0.0271	-0.05	3.64
chr10	74869100	-0.0688	5.68	0.95	8.82	17.04
chr10	75022070	3.74	5.11	0.00127	-0.07	15.5
chr10	75179390	0.0726	4.08	1	0.05	3.64
chr10	75216153	1.22	4.53	0.243	0.13	4.71
chr10	75277381	2.13	5.46	0.0292	0.32	17.65
chr10	75408947	1.95	4.31	0.0948	-0.02	4.14
chr10	75420786	2.86	3.89	0.0229	-0.05	5.24
chr10	75545043	-0.938	6.4	0.289	0.28	9.62
chr10	75753145	1.27	4.83	0.21	-0.07	6.93
chr10	75757788	-0.139	6.89	0.881	5.59	30.54
chr10	75781195	2.71	5.13	0.00956	-0.02	14.06
chr10	76585982	-0.613	8.5	0.468	54.35	104.72
chr10	76586278	-0.881	10.33	0.295	295.12	999
chr10	76898029	-0.0339	4.6	1	-0.04	3.07
chr10	76952065	2.56	5.68	0.0105	0.22	23.32
chr10	77524501	2.66	3.74	0.0385	-0.05	4.87
chr10	7839658	0.479	4.06	0.705	-0.04	4.09
chr10	79110595	0.948	4.03	0.418	-0.06	4.54
chr10	79165623	1.89	4.69	0.0679	-0.08	10
chr10	79342693	2.82	4.98	0.0105	-0.07	13.41
chr10	79667072	1.93	4.53	0.0751	-0.07	7.32
chr10	79703314	1.84	4.23	0.119	-0.07	4.27
chr10	79789324	-0.772	6.79	0.383	4.9	18.78
chr10	79793451	-0.273	4.48	0.835	-0.08	3.28
chr10	79894861	1.78	4.94	0.0782	-0.07	10.53
chr10	79979601	0.368	3.68	0.808	0.01	3.54
chr10	80016043	2.64	4.84	0.0175	-0.08	7.75
chr10	80037995	-0.484	3.92	0.689	0	2.37
chr10	80060133	-1.1	5.75	0.23	9.67	12.23
chr10	80166927	0.41	5.52	0.673	1.68	14.93
chr10	80218943	1.71	5.14	0.0862	0.6	14.41
chr10	80472162	1.2	4.66	0.224	-0.06	9.19
chr10	80733446	1.85	5.57	0.0514	-0.01	19.66
chr10	80782496	1.18	6.64	0.18	5.4	43.09
chr10	80792495	1.39	4.65	0.173	-0.08	7.55
chr10	80839847	4.07	4.06	0.00535	-0.01	3.6
chr10	80938819	2.41	4.89	0.0228	-0.03	7.16
chr10	80940789	2.09	3.79	0.108	-0.04	2.73
chr10	81046162	-0.936	4.86	0.327	-0.02	3.64
chr10	81205599	-0.373	5.2	0.732	-0.06	6.33
chr10	81918550	2.14	5.47	0.0292	0.05	19.38
chr10	82237783	0.718	3.89	0.582	-0.07	2.83
chr10	82258724	0.715	4.46	0.511	-0.07	3.03
chr10	82444181	0.506	6.07	0.592	2.85	25.41
chr10	85878540	0.999	3.87	0.438	-0.04	3.86
chr10	85899229	-0.292	6.04	0.751	0	12.8
chr10	85916739	0.36	3.99	0.842	-0.07	2.5
chr10	86053614	1.81	5.54	0.0568	0.26	16.2
chr10	86071533	-0.325	3.99	0.771	1.16	2.78
chr10	86094152	-1.55	5.04	0.0962	3.93	3.63
chr10	87662043	1.87	4.48	0.0831	-0.05	9.44
chr10	87727527	0.177	3.74	0.907	-0.02	3.01
chr10	87838977	2.13	4.44	0.0614	-0.07	5.9
chr10	88097869	-1	4.72	0.315	3.28	6.34
chr10	88097982	-0.104	4.72	0.952	2.42	7.36
chr10	88281625	-0.972	6.34	0.273	0.38	14.56
chr10	89521791	-1.37	4.3	0.182	1.86	2.16
chr10	90147110	-5.36	5.8	2.42e-06	2.34	0.45
chr10	91403763	-1.74	6.02	0.059	2.41	7.08
chr10	91461231	-1.46	6.11	0.104	0.5	9.69
chr10	91461610	-0.559	4.82	0.58	-0.06	5.39
chr10	91545052	0.852	4.42	0.399	0.46	7.36
chr10	92923844	0.633	4.41	0.595	-0.07	6.85
chr10	93336048	1.65	4.51	0.108	-0.08	6.36
chr10	93347986	1.93	4.89	0.0624	-0.06	10.91
chr10	93367747	3.28	4.22	0.00783	-0.05	5.96
chr10	93373570	0.0631	4.29	1	-0.08	2.91
chr10	93661725	2.44	5.29	0.0173	0.06	18.36
chr10	93771525	0.286	3.63	0.9	-0.06	2.79
chr10	94352831	-1.61	5.56	0.0754	-0.08	3.43
chr10	94519262	0.808	3.75	0.556	-0.05	3.21
chr10	94574731	0.0862	3.83	1	0.13	2.4
chr10	94732121	1.4	4.34	0.178	-0.08	5.3
chr10	94750563	-0.0339	4.6	1	-0.07	4.46
chr10	97028920	0.255	3.78	0.821	-0.04	2.4
chr10	97068697	-0.09	4.4	1	-0.01	3.83
chr10	97154039	-1.14	4.83	0.242	-0.08	2.73
chr10	97245292	1.53	4.01	0.163	-0.08	4.49
chr10	97253305	3.02	5.15	0.00562	-0.06	17.03
chr10	97277459	3.67	5.41	0.00076	-0.07	21.79
chr10	97288893	0.675	4.43	0.551	-0.07	6.44
chr10	97304716	0.535	4.09	0.645	-0.04	3.84
chr10	97453778	-1.4	7.44	0.105	4.24	28.05
chr10	977774	-1.08	6.06	0.231	1.97	11.65
chr10	97803255	-0.979	7	0.262	7.87	27.66
chr10	98600846	1.62	4.3	0.14	-0.08	7.61
chr10	98624018	-0.529	4.82	0.58	0.04	6.6
chr10	98830035	0.355	4.24	0.803	-0.03	4.27
chr10	99052470	-1.89	9.49	0.0291	167.2	118.36
chr10	99174755	2.19	4.92	0.0312	0.1	11.65
chr10	9917528	1.99	4.06	0.0894	-0.08	4.68
chr10	99205816	-1.66	8.04	0.0558	44.83	43.5
chr10	99302106	1.83	4.65	0.0744	-0.07	9.5
chr10	99303071	1.05	5.33	0.277	0.01	13.48
chr10	99393291	-1.11	7.9	0.197	30.96	56.14
chr10	99400314	-1.52	6.31	0.0869	2.49	9.95
chr10	99400407	-2.04	7.02	0.0228	22.79	18.43
chr10	99408955	0.0386	5.1	1	0.62	8.01
chr10	99447036	-0.439	5.07	0.672	-0.04	4.88
chr10	99570355	0.518	3.76	0.725	0	3
chr1	10003490	-0.528	5.93	0.564	-0.06	8.98
chr1	100065392	4.33	5.1	0.000277	-0.04	14.41
chr1	100715474	-0.838	6.24	0.355	1.06	10.94
chr1	100813112	3.29	5.61	0.00167	-0.06	24.96
chr1	10092981	-1.01	5.81	0.264	-0.08	5.45
chr1	101491371	-1.38	5.13	0.142	-0.08	2.67
chr1	1015712	-1.06	5.35	0.251	3.98	5.28
chr1	101836942	-1.83	5.45	0.0489	-0.08	6.31
chr1	10270490	-0.236	10.14	0.778	199.45	999
chr1	103126313	0.846	3.55	0.493	-0.06	3.01
chr1	10459031	-0.686	9.3	0.414	110.27	187.19
chr1	10519333	2.57	4.79	0.0209	-0.06	10.05
chr1	10571180	0.518	5.81	0.581	0.06	16.48
chr1	108559245	2.88	5.94	0.00393	0.01	30.18
chr1	109234877	-0.312	5.8	0.75	-0.04	7.98
chr1	109262703	2.96	3.97	0.0194	-0.02	3.86
chr1	109324042	0.808	3.75	0.556	-0.07	2.14
chr1	10933468	0.385	4.14	0.72	0.22	3.42
chr1	109359153	1.76	4.17	0.111	-0.06	3.89
chr1	109373305	2.1	4.85	0.0401	-0.08	7.98
chr1	109584747	-0.0647	4.8	1	-0.01	3.96
chr1	109825839	-0.0213	5.07	1	-0.04	4.32
chr1	109926675	1.74	4.58	0.0896	-0.06	7.55
chr1	109932667	1.62	4.49	0.12	-0.08	3.93
chr1	109940658	0.219	8.05	0.8	34.49	105.97
chr1	109969150	-1.01	9.47	0.233	141.65	172.62
chr1	109981668	1.58	4.04	0.143	-0.04	3.84
chr11	100580163	-0.723	4.1	0.539	-0.08	3.54
chr11	100679891	2.27	4.27	0.0468	-0.07	6.24
chr11	100796871	-0.367	5.5	0.697	-0.06	11.28
chr11	100840581	2.85	4.37	0.0181	-0.07	8.68
chr11	102138494	0.328	4.1	0.783	-0.02	4.09
chr11	102435088	-0.502	4.2	0.677	0.16	3.69
chr11	102470514	-0.202	4.86	0.871	-0.06	7.87
chr11	10331257	0.134	5.04	0.922	-0.02	7.78
chr11	10336442	-3.3	5.51	0.00114	2.4	1.57
chr11	10344653	-0.279	4.82	0.779	-0.08	4.27
chr1	110395154	0.647	4.01	0.546	0.25	3.22
chr1	110438609	2.38	5.53	0.0178	-0.06	17.67
chr1	110444519	0.889	4.79	0.403	-0.05	4.21
chr11	10450181	0.838	3.96	0.467	0.06	3.22
chr11	10476633	0.124	4.76	0.906	-0.02	4.14
chr11	10512250	2.12	5.33	0.0356	-0.07	14.76
chr1	110522426	1.04	4.41	0.345	0.09	3.47
chr11	105893058	-1.38	8.02	0.109	52.26	54.2
chr11	105893248	-1.82	9.26	0.0349	129.5	108.83
chr11	105948117	-1.56	7.71	0.0716	26.36	33.4
chr11	10681449	2.83	5.76	0.0044	-0.08	24.41
chr11	107328560	-1.37	5.79	0.129	1.41	6.33
chr11	10738541	0.642	4.15	0.59	-0.08	3.1
chr11	10747058	0.00893	3.79	1	-0.05	2.21
chr11	107567082	0.902	3.33	0.533	-0.08	2.35
chr11	10764549	0.492	4.73	0.625	-0.08	5.92
chr11	107711654	-0.183	6.26	0.834	0.43	20.7
chr11	107798940	-1.09	8.45	0.203	68	84.68
chr11	107992218	-1.83	6.02	0.0443	1.16	4.9
chr11	108093404	-1.12	6.03	0.211	0.86	8.67
chr11	108211899	2.19	4.49	0.0552	-0.08	7.88
chr11	10830565	-1.22	7.11	0.164	4.43	18.37
chr11	108338229	-1.55	5.25	0.0962	-0.07	2.17
chr11	108368530	0.827	6.05	0.361	-0.05	23.08
chr11	108464503	-1.53	6.56	0.0828	8.82	8.57
chr11	108535713	-1.06	5.42	0.261	-0.08	4.52
chr1	110879288	1.26	4.56	0.223	-0.06	6.63
chr11	10879681	-1.02	7.87	0.235	25.74	51.9
chr11	10879930	-1.08	5.39	0.24	0.43	5.71
chr1	110881536	-1.28	9.27	0.132	126.82	137.85
chr1	110881730	-2.14	8.35	0.0147	82.65	45.67
chr1	110881905	-1.01	9.21	0.232	142.36	158.9
chr1	110882015	-0.599	8.96	0.477	85.67	155.67
chr11	10921262	2.08	5.92	0.0278	-0.07	23.4
chr11	10930271	0.92	4.33	0.412	-0.03	5.11
chr11	109618695	0.192	4.15	0.931	0.05	4.09
chr1	110964016	1.22	4.79	0.242	0.4	9.09
chr11	109811657	2.29	4.8	0.0322	-0.08	11.08
chr11	109839696	-1.21	4.36	0.222	0.12	3.01
chr11	110019720	0.13	4.69	0.951	0.31	6.32
chr11	11006011	2.54	4.48	0.0231	-0.05	8.12
chr1	111019929	0.846	4.66	0.396	0.24	6.63
chr11	110208664	0.642	4.15	0.59	-0.06	3.83
chr11	111569820	0.217	4.65	0.9	-0.05	5.3
chr11	111797809	-0.452	5.63	0.629	-0.07	9.71
chr11	111809768	-1.08	4.95	0.256	0.06	3.64
chr11	111896101	-1.47	5.58	0.117	1.49	3.65
chr11	111913562	3.07	4.91	0.00517	-0.05	15.93
chr11	111957459	-1.48	6.63	0.0925	5.75	12.59
chr1	11120187	-0.495	7.48	0.565	17.58	50.12
chr11	112752332	0.779	3.92	0.521	-0.07	4.39
chr11	112848809	0.924	3.6	0.427	-0.06	3.78
chr11	113246334	-0.679	4.57	0.509	3.12	3.84
chr11	113247045	-4.2	3.73	0.00151	2.89	0.03
chr11	113318872	0.491	4.2	0.662	0.01	4.77
chr11	113458319	0.53	4.84	0.613	0.23	7.87
chr11	114165971	1.8	4.2	0.134	-0.06	4.08
chr1	111422730	1.69	4.61	0.114	-0.05	7.78
chr1	111422792	0.297	5.53	0.779	0.49	15.47
chr1	111423778	1.88	4.85	0.0731	-0.02	8.22
chr11	114255314	1.1	4.13	0.336	-0.07	5.24
chr11	114310784	1.27	4.05	0.274	0	2.97
chr1	111459676	-0.387	5.05	0.703	-0.06	3.07
chr1	111470266	0.808	3.75	0.556	0.01	2.8
chr11	1148063	1.32	4.28	0.219	-0.03	4.87
chr1	111506815	-0.547	6.82	0.527	0.96	22.38
chr11	115093359	-3.02	5.48	0.00218	0.09	2.82
chr11	115812358	-0.206	4.58	0.896	-0.07	6.1
chr11	116128010	-0.984	4.16	0.353	-0.03	2.01
chr11	11643649	-1.21	7.08	0.163	12.87	27.89
chr1	111682840	-0.776	5.56	0.398	-0.01	5.04
chr11	116943459	0.815	5.77	0.379	0.43	23.24
chr11	116969301	-1.04	4.66	0.298	-0.01	3.42
chr11	117015965	-0.124	4.55	0.947	-0.02	3.02
chr11	117198495	-1.62	9.02	0.0589	96.73	92.77
chr1	111742898	-5.71	7.33	1.71e-07	23.28	0.29
chr11	117699511	0.0677	5.12	1	-0.07	10.22
chr11	117778191	0.414	5.07	0.664	-0.07	5.75
chr11	117817715	-0.47	5.15	0.623	-0.03	4.55
chr11	117883080	0.614	5.32	0.511	-0.08	11.13
chr11	118112408	0.124	5.71	0.926	-0.05	15.98
chr11	118213393	2.48	4.08	0.0447	-0.03	4.26
chr11	118286619	1.85	4.99	0.0625	-0.03	7.75
chr11	118306744	-2.18	5.8	0.0185	6.6	5.48
chr11	118306908	-2.37	5.48	0.0123	13.82	4.09
chr11	118307037	-0.947	8.38	0.264	85.39	98.09
chr11	118307089	-0.901	7.84	0.29	51.06	66.55
chr11	118479336	1.37	4.12	0.244	-0.07	2.74
chr11	118663633	-2.17	7.28	0.0151	29.96	16.27
chr11	118782778	1.74	5.04	0.0876	-0.07	10.02
chr11	118798948	-1.37	5.27	0.14	-0.06	2.33
chr11	118799358	-0.471	6.41	0.594	1.91	18.56
chr11	118869831	0.546	4.35	0.641	-0.04	4.68
chr11	118928060	-0.768	6.38	0.379	2.19	17.09
chr11	118938485	-1.67	8.3	0.0536	53.16	50.52
chr11	118955842	-1.12	6.7	0.203	4.33	17.48
chr11	118966246	-0.168	7.44	0.851	11.6	56.24
chr11	118966400	-1.12	7.4	0.194	24.9	37.17
chr11	118979366	-0.222	5.13	0.857	1.52	5.5
chr11	118992243	-1.39	8.71	0.104	59.37	77.57
chr11	119046387	0.956	4.2	0.427	-0.08	3.33
chr11	119066608	-0.459	5.01	0.664	3.06	6.24
chr11	119089374	1.71	4.88	0.0911	-0.07	11.79
chr11	119205156	-1.19	8.36	0.163	50.27	72.02
chr11	119252449	-0.0611	4.87	0.957	-0.02	3.43
chr11	119465629	2.88	5.65	0.00471	0.11	25.84
chr11	119699751	-0.64	4.65	0.539	0.43	5.35
chr11	119897367	-0.502	4.2	0.677	1.77	3.21
chr11	119995835	1.32	4.45	0.222	0.04	5.96
chr11	120086515	0.16	3.87	1	-0.08	3
chr11	120302995	1.09	4.82	0.278	-0.02	10.48
chr11	12065742	0.23	4.58	0.841	-0.02	3.43
chr11	120713096	0.286	3.63	0.9	-0.07	3.3
chr11	12087930	0.898	4.89	0.37	0.26	9.33
chr1	112106460	0.0675	4.19	1	0.35	2.56
chr11	121163361	-1.71	5.58	0.0689	2.32	5.11
chr11	121163425	-1.49	5.94	0.101	4.44	8.6
chr1	112135553	0.0694	5.64	0.948	-0.01	11.41
chr1	112142541	-0.592	4.47	0.584	-0.08	3.63
chr11	12188771	3.23	5.04	0.00309	-0.03	11.56
chr11	12196252	-0.824	4.75	0.42	-0.07	4.77
chr1	112223067	0.00891	3.48	1	0.11	2.13
chr11	12235679	1.58	4.46	0.132	-0.08	8.91
chr11	122626357	1.51	3.72	0.21	-0.04	2.5
chr1	112282100	-1.62	7.55	0.0623	26.27	29.48
chr11	122932958	-1.34	7.12	0.124	12.06	21.84
chr11	122933283	-1.2	4.82	0.226	-0.04	3.43
chr11	122954499	2.99	5.12	0.00654	-0.04	15.72
chr11	12296452	1.63	4.07	0.143	-0.02	2.48
chr11	123403061	-0.404	4.33	0.757	1.28	3.86
chr11	123967252	0.209	4.04	0.923	0.56	3.21
chr11	123985751	1.5	4.99	0.137	0.05	10.53
chr11	124078219	2.54	4.48	0.0231	-0.08	4.63
chr11	124095804	1.48	3.97	0.187	-0.06	3.83
chr11	124146210	1.39	4.5	0.203	0.11	8.17
chr11	124329417	-1.2	3.82	0.277	0.7	2.13
chr11	124478237	1.4	3.31	0.345	-0.02	2.16
chr11	124495825	1.79	3.57	0.206	-0.02	3.21
chr11	124609766	0.178	4.25	0.934	-0.02	3.25
chr11	124981581	-1.13	8.94	0.184	111.56	125.85
chr11	124981685	0.408	5.98	0.659	-0.07	20.96
chr11	124994226	-0.362	5.34	0.722	2.5	8.48
chr11	125458645	2.21	3.41	0.101	-0.02	2.78
chr11	125462569	-0.833	7.93	0.329	27.44	67.16
chr11	125462664	-1.32	9.17	0.123	118.65	132.23
chr11	125757475	-3.14	7.29	0.000782	26.49	6.31
chr11	126081633	-2.1	9.07	0.0158	125.53	72.33
chr11	126138898	-0.848	6.56	0.33	2.06	19.4
chr11	126138987	-0.727	5.4	0.451	0.55	7.02
chr11	126154966	-0.528	4.27	0.626	0	3
chr11	126211934	2	4.77	0.0519	-0.06	10.32
chr11	126290446	0.328	3.82	0.821	0	2.26
chr11	126787859	-1.07	4.21	0.321	0.01	2.37
chr11	126926482	-0.572	4.17	0.608	0.35	4.03
chr11	12724906	0.999	3.87	0.438	-0.08	3.02
chr11	12746079	1.92	5.3	0.0522	0.73	15.76
chr1	112827070	0.0955	3.69	1	-0.06	2.37
chr11	12898705	2.6	4.17	0.0341	-0.05	4.87
chr1	112938773	-0.354	7.69	0.682	22.63	62.76
chr11	129620948	-0.571	3.88	0.605	-0.01	2.16
chr11	129684655	2.22	5.65	0.0243	1.12	28.32
chr11	129830324	-1.51	4.55	0.12	0.84	2.2
chr11	129836360	1.66	4.85	0.0984	0.11	11.28
chr11	129872803	-0.538	6.64	0.546	4.31	23.08
chr11	129873035	-0.981	6.86	0.261	6.19	25.57
chr11	129939699	-0.589	5.82	0.532	0.05	12.15
chr11	13017056	1.53	4.01	0.163	-0.06	4.04
chr11	130206785	1.32	4.28	0.219	0.06	7.1
chr11	130392307	1.57	3.77	0.21	-0.08	3.02
chr11	130655489	-0.792	3.98	0.445	1.44	3.06
chr11	130728302	-0.182	4.06	0.927	-0.06	3.21
chr1	113118195	2.95	5.09	0.00706	-0.08	16.81
chr1	113118253	7.89	4.12	0.000241	-0.03	8.39
chr11	13127055	0.328	4.1	0.783	0.03	2.27
chr1	11322669	-0.521	8.88	0.536	77.83	157.81
chr1	11322789	-0.715	8.12	0.402	28.25	75.15
chr11	13229897	1.73	4.38	0.113	-0.07	7.67
chr11	13299051	-3.18	8.08	0.000566	81.7	18.54
chr11	13299126	-2.81	9.3	0.0017	213.98	64.37
chr1	113361870	0.783	4.82	0.447	0.26	5.9
chr11	133826962	-5	7.46	1.38e-06	43.52	3.06
chr11	134093930	-1.29	8.82	0.13	80.48	95.61
chr1	113412161	1.53	4.01	0.163	-0.06	5.01
chr11	134225268	1.21	4.37	0.293	-0.05	6.93
chr11	134339750	0.0758	4.94	1	0.71	8.67
chr1	113500270	-2.4	6.51	0.00921	14.04	4.74
chr1	113615760	-0.737	5.67	0.434	-0.07	4.18
chr1	113684513	1.67	4.7	0.11	-0.05	7.42
chr11	13689976	-1.54	5.37	0.0978	1.56	5.16
chr11	13690141	-1.81	8.39	0.0373	77.2	57.77
chr1	1136943	-0.0432	4.33	1	-0.07	4.54
chr1	11379256	0.00897	4.7	1	1.33	4.66
chr1	113867820	1.45	3.68	0.244	-0.06	2.63
chr11	13894998	1.99	4.57	0.0681	-0.07	6.76
chr1	113932942	0.0992	7.76	0.916	27.54	84.8
chr1	114347558	1.69	5.35	0.0828	0.39	18.43
chr1	1143533	0.561	4.86	0.613	0.45	9.44
chr11	14358852	0.715	4.46	0.511	-0.02	5.56
chr11	1463580	0.491	4.2	0.662	0.57	5.35
chr11	14913852	-0.63	7.98	0.457	38.79	70.89
chr1	114997965	1.54	4.24	0.174	-0.07	5.85
chr1	115060159	1.37	3.9	0.213	-0.07	3.42
chr1	115097402	1.71	4.14	0.111	-0.06	4.46
chr11	15165597	-0.23	4.14	0.931	1.03	3.92
chr1	115259425	-1.28	5.34	0.179	-0.06	3.14
chr11	15583258	1.06	3.91	0.389	-0.02	4.09
chr1	115722241	2.77	4.35	0.0204	-0.08	7.4
chr1	115722360	1.41	3.62	0.284	-0.07	3.21
chr11	1585930	0.16	3.87	1	-0.08	2.26
chr11	1593582	0.731	4.69	0.491	0.05	7.76
chr1	115973565	1.32	3.86	0.244	-0.08	4.09
chr11	15991100	-0.404	4.76	0.685	0.07	3.37
chr1	116211848	1.12	4.46	0.289	-0.07	5.74
chr11	16381081	1.48	3.97	0.187	-0.07	3.1
chr1	1167489	-0.264	7.51	0.762	9.19	55.07
chr1	116920691	-1.61	5.13	0.0889	0.03	2.44
chr1	116958503	0.674	5.01	0.503	1	5.59
chr1	117014052	2.13	4.44	0.0614	-0.08	5.9
chr1	117029271	1.98	3.71	0.148	-0.02	3.42
chr1	117040486	1.17	3.98	0.346	-0.07	3.63
chr1	117047159	1.11	6.07	0.224	-0.02	20.69
chr1	117081389	-0.936	4.86	0.327	0.21	3.64
chr1	117099392	-1.5	5.4	0.106	-0.07	3.07
chr11	17230043	-2.92	5.73	0.0026	2.08	1.33
chr1	117274263	0.87	4.87	0.394	0.26	10.48
chr11	17298197	-1.18	8.84	0.164	88.44	101.28
chr1	117370049	0.718	6.34	0.421	-0.08	26.34
chr1	117396477	-0.289	4.39	0.82	-0.07	3.06
chr1	117424993	0.742	4.59	0.457	-0.04	4.01
chr1	11753353	0.376	4.37	0.757	0.11	2.74
chr1	117602794	-0.454	8.35	0.594	37.77	97.89
chr1	117664442	0.266	7.27	0.759	13.99	58.99
chr1	117664773	-0.556	6.15	0.541	2.68	13.11
chr1	11768856	2.07	4.12	0.0781	-0.02	4.66
chr11	17725740	0.207	6.24	0.83	8.66	25.57
chr11	1785189	-1.87	6.12	0.038	1.35	6.58
chr11	1793939	1	4.87	0.332	0.05	7.65
chr1	11796107	-1.01	5.98	0.268	1.71	6.76
chr1	118116456	0.423	5.14	0.68	1.08	9.68
chr1	118148500	0.75	5.46	0.433	-0.01	12.35
chr11	18343790	-2.39	6.74	0.00824	6.15	4.6
chr11	18344085	-2.66	8.17	0.003	70.2	25.23
chr1	118472288	-0.0688	5.68	0.95	-0.08	9.66
chr1	11851128	0.761	4.98	0.464	-0.05	5.59
chr1	11861039	1.7	4.35	0.126	-0.05	3.83
chr1	11866232	-1.92	8.93	0.0274	96.03	65.9
chr11	18720264	1.28	4.25	0.244	-0.02	5.62
chr1	118729644	0.765	3.5	0.569	-0.07	2.79
chr11	19138633	-1	6.62	0.256	2.13	18.63
chr11	19262617	-0.957	7.04	0.269	7.61	30.94
chr11	19464017	0.0313	6.46	0.985	1.2	24.19
chr11	19480986	-3.53	4.36	0.00173	5.35	0.29
chr11	19529833	1.12	4.46	0.289	-0.03	7.42
chr11	19681906	-0.147	5.68	0.901	0.05	13.16
chr11	19734312	-0.974	6.55	0.262	8.04	17.85
chr1	11986493	-1.04	4.77	0.276	-0.07	2.73
chr11	20000387	0.443	4.87	0.658	-0.07	7.32
chr11	20016825	1.75	4.76	0.0932	-0.08	8.62
chr11	20057374	1.55	5.25	0.117	0.18	15.45
chr1	12009353	-0.103	4.78	0.954	0.94	4.87
chr11	20097359	0.209	4.04	0.923	0.43	2.5
chr11	20133924	2.06	4.82	0.0436	-0.07	8.22
chr11	20134219	3.37	4.79	0.00441	-0.02	11.65
chr1	120218403	-0.725	4.79	0.462	0.06	2.84
chr1	120359282	0.255	3.78	0.821	-0.06	2.4
chr11	20389315	1.42	5.98	0.12	1.09	27.66
chr1	120402384	2.05	4.62	0.056	-0.04	8.25
chr11	20409071	-2.39	5.99	0.0113	0.84	2.48
chr11	20499128	3.48	4.38	0.00455	-0.02	9.19
chr1	12079408	-0.486	7.66	0.571	28.24	59.55
chr1	12079508	-1.06	7.19	0.221	16.95	31.47
chr1	120838394	-0.0908	6.21	0.931	7.34	25.2
chr1	120838679	-1.07	8.11	0.209	55.57	68.61
chr1	120930517	3.3	3.44	0.0418	-0.03	3.69
chr1	12100777	0.702	5.31	0.479	0	9.25
chr1	12112242	0.432	6.16	0.631	-0.01	20.48
chr1	12117666	-1.21	4.76	0.226	0.06	2.68
chr1	121225947	2.23	4.24	0.053	-0.08	5.07
chr1	12156227	0.231	7.23	0.794	16.26	55.13
chr1	12220074	0.665	3.66	0.626	-0.02	3.78
chr1	12222069	0.992	6.61	0.267	-0.02	36.48
chr11	22647440	-1.75	10.07	0.0422	269.26	201.76
chr11	22814282	0.00895	4.05	1	0.05	2.63
chr11	22817664	1.9	4.5	0.0831	-0.08	8.93
chr1	1253783	3.39	4.81	0.004	-0.07	11.65
chr1	12540981	0.591	4.49	0.568	-0.08	3.92
chr1	12588785	1.68	4.54	0.108	-0.07	6.11
chr1	1260099	-0.345	6.06	0.718	1.3	15.82
chr1	12609965	4.72	4.6	0.000697	-0.03	9.33
chr1	12610153	1.38	4.13	0.244	0	4.25
chr1	12614176	1.61	5.07	0.105	-0.04	10.56
chr1	12634041	1.69	3.85	0.156	-0.08	3.06
chr1	12664556	2.63	6.09	0.00645	-0.05	32.26
chr1	12679172	1.71	4.56	0.0985	-0.08	5.12
chr11	2721324	-0.163	7.04	0.863	8.45	50.35
chr11	2721381	-1.24	8.06	0.15	56.65	64.96
chr11	27413380	1.32	3.86	0.244	-0.06	2.87
chr11	27414524	3.09	4.07	0.0141	-0.05	4.87
chr11	27494433	0.633	4.41	0.595	-0.08	3.25
chr11	2790499	1.14	4.61	0.263	0.22	8
chr1	1280361	0.777	4.61	0.457	0	4.52
chr11	28127681	-1.78	5.25	0.0595	1.81	4.31
chr11	28129758	-1.12	5.77	0.215	-0.06	4.72
chr11	2867517	1.61	4.66	0.131	0.19	6.98
chr11	2920120	-0.523	4.64	0.612	-0.07	3.28
chr11	2933965	2.41	4.38	0.0326	-0.08	7.76
chr11	2950986	1.66	4.32	0.14	-0.06	6.56
chr11	2959088	-4.65	5.41	3.34e-05	9.15	0.2
chr11	3013591	-0.217	6.08	0.811	1.9	21.3
chr11	3013648	-0.555	6.86	0.53	3.83	29.15
chr11	3080077	5.07	4.9	0.000217	-0.01	11.18
chr11	31531209	-1.33	9.24	0.119	147.82	141.44
chr11	31531285	-1.69	7	0.0547	18.52	19.43
chr11	31667515	0.286	3.63	0.9	0	2.37
chr11	31832943	-0.915	5.87	0.306	0.66	10.66
chr11	32046694	-0.897	4.11	0.427	0.45	2.79
chr11	32404409	0.554	4.58	0.639	0.56	5.52
chr11	32408509	3.41	5.19	0.00178	-0.03	17.29
chr11	32728733	-0.615	4.31	0.533	0.31	4.52
chr11	329637	0.294	8.64	0.729	46.75	176.15
chr11	33037381	-0.0731	4.65	1	-0.07	4.26
chr1	1334805	-0.389	9.96	0.643	164.55	999
chr11	3361461	2.36	5.05	0.0195	0.06	12.98
chr11	3367141	3.48	4.88	0.00301	-0.05	13.37
chr11	33744871	0.88	5.22	0.372	0.01	9.79
chr11	33934504	1.04	5.71	0.258	-0.06	15.05
chr11	33966444	1.05	4.26	0.353	-0.08	2.56
chr11	3400461	-0.962	7.64	0.262	18.7	41.54
chr11	34183458	0.439	4.17	0.72	0.22	3.63
chr11	34285203	0.506	3.57	0.794	-0.06	2.01
chr11	34379643	-1.42	8.31	0.0989	67.44	62.65
chr11	34393176	1.4	4.34	0.178	-0.07	5.3
chr11	34460421	-0.678	8.45	0.425	55.46	95.34
chr11	34631564	1.08	4.44	0.315	0.09	5.52
chr11	34673879	1.23	5.21	0.216	-0.08	13.89
chr11	34702901	1.92	3.67	0.148	-0.07	3.64
chr11	34706976	1.11	4.59	0.263	-0.06	5.7
chr11	34831370	2.31	4.3	0.0414	-0.07	5.08
chr11	35051671	-0.218	4.97	0.841	-0.04	7.28
chr11	35052455	2.44	5.82	0.0132	-0.06	24.92
chr11	35061900	-1.07	5.24	0.252	-0.08	5.56
chr11	35176708	-0.545	4.87	0.591	1.23	6.85
chr11	35358962	1.69	4.86	0.0911	-0.01	8.49
chr11	35747643	-0.116	4.1	1	0.44	3.42
chr11	36171431	1.91	7.05	0.0329	2.12	72.59
chr11	36310992	-2.07	8.74	0.0175	90.24	55.07
chr11	36453568	0.192	4.15	0.931	0.05	3.22
chr11	36522204	-1.32	4.51	0.188	0.62	3.23
chr11	36608313	-1.25	4.84	0.184	2.57	4.63
chr11	3676945	0.0788	3.96	1	0.01	2.44
chr11	3818856	-0.758	7.83	0.376	26.49	59.05
chr11	3819038	-0.659	6.39	0.462	0.3	17.65
chr11	3941491	0.617	5.12	0.539	-0.08	10.17
chr11	4015475	0.873	5.13	0.365	0.09	13.38
chr1	1407086	-0.0382	5.41	1	-0.07	8.94
chr1	14075841	0.156	6.66	0.872	0.68	34.1
chr11	43702063	-4.95	7.12	2.2e-06	28.55	2.13
chr11	43702195	-4.95	6.16	4.33e-06	6.06	0.55
chr11	43890698	-0.293	5.19	0.761	-0.08	6.55
chr11	43902336	-1.13	5.69	0.222	0.13	7.78
chr1	143913354	-1.74	6.25	0.0529	21.54	13.9
chr1	143913427	-1.44	7.86	0.0953	62.21	48.66
chr1	143913783	-0.537	5.74	0.551	13.2	17.05
chr11	43942273	3.74	3.79	0.0126	-0.02	4.49
chr11	43942465	1.14	4.74	0.26	0.11	9.24
chr11	44355055	3.15	5.49	0.00251	-0.05	19.74
chr11	44422175	0.358	5.03	0.728	2.89	9.09
chr11	44549776	1	4.06	0.375	-0.06	3.44
chr11	44552095	0.541	4.23	0.608	-0.06	3.28
chr11	44716856	-1.17	4.62	0.225	0.38	3.42
chr1	1447460	-0.382	5.67	0.681	-0.02	7.55
chr11	44782582	4.06	4.87	0.00068	-0.02	12.24
chr11	44884009	-1.91	5.05	0.0418	-0.08	3.21
chr11	44921705	0.0214	6.32	1	10.43	26.51
chr1	145009627	2.51	6.64	0.00708	-0.08	38.65
chr1	145015360	1.92	6.29	0.0378	-0.06	30.24
chr1	145028831	-0.262	5.34	0.815	0.47	4.77
chr1	145030105	3.54	4.93	0.00251	0	6.74
chr1	145030224	-0.679	5.39	0.47	1.15	3.93
chr1	145042925	0.77	5.75	0.405	-0.06	13.3
chr1	145055198	-0.0522	5.05	1	-0.08	4.15
chr11	45168793	-0.237	6.39	0.802	5.22	25.41
chr11	45275416	0.00894	3.93	1	0.09	3.46
chr11	45355432	0.209	4.04	0.923	-0.04	2.83
chr1	145395545	-1.82	6.23	0.0437	4.04	5.53
chr1	145396933	-1.68	5.34	0.0699	0.61	2.41
chr1	145397880	-1.6	5.59	0.0817	1.3	3.3
chr1	145413768	1.09	4.29	0.353	-0.08	4.66
chr1	145438381	0.379	8.37	0.658	21.86	141.47
chr1	145455448	-0.94	8.15	0.27	28.95	69.76
chr1	145470432	-1.12	6.05	0.218	0.77	7.14
chr1	145476953	-1.17	6.05	0.193	0.11	7.34
chr1	145507573	-1.18	5.92	0.196	0.11	6.14
chr1	145557000	1.08	4.44	0.315	0.07	6.01
chr11	45600067	0.801	5.09	0.406	1.16	12.58
chr11	45615710	3.11	5.66	0.00309	0	27.61
chr11	45668331	0.921	5.74	0.317	4.34	21.32
chr11	45743801	1	4.52	0.31	0.22	7.03
chr11	45817210	1.63	4.96	0.116	-0.06	9.94
chr11	45868903	-1.22	5.66	0.189	-0.01	3.98
chr11	45901911	2.66	5.29	0.0113	0.01	16.58
chr11	46004728	2.1	5.32	0.0378	0.01	15.82
chr11	46096931	2.22	4.51	0.0498	-0.07	7.02
chr11	46258860	2.18	5.51	0.0261	0.05	14.43
chr11	46270389	0.867	4.56	0.407	-0.07	5.08
chr11	46272179	1.44	4.36	0.178	-0.08	5.07
chr11	4629559	-1.23	8.76	0.149	71.13	97.44
chr11	46317228	0.67	5.47	0.479	1.53	13.98
chr11	46318572	8.23	4.41	7.04e-05	-0.01	8.25
chr11	46318634	2.31	4.59	0.0407	-0.04	7.93
chr11	46402090	0.328	3.82	0.821	0.06	2.26
chr11	46575913	1.12	4.46	0.289	-0.03	7.42
chr11	46619391	2.08	5.01	0.0426	-0.06	11.99
chr11	46664668	-0.252	4.32	0.877	0.84	3.22
chr1	14672847	1.53	4.01	0.163	-0.06	3.64
chr11	46867870	-0.886	8.87	0.295	77.01	129.04
chr1	146989771	1.46	4.18	0.195	-0.05	7.35
chr1	147011043	0.727	4.34	0.472	0.14	4.89
chr11	47078045	2.58	5.56	0.00919	-0.03	23.14
chr11	47198522	-0.708	6.33	0.432	4.25	16.14
chr11	47286946	1.15	4.86	0.242	0.11	11
chr11	47299318	0.788	4.25	0.493	0.12	4.04
chr1	147400484	0.134	4.12	1	-0.03	5.02
chr11	47448096	-0.725	5.04	0.442	-0.06	3.6
chr1	14746515	3.93	3.7	0.0183	-0.01	4.54
chr11	47475152	-0.09	4.4	1	-0.01	4.27
chr11	47537062	-0.503	4.58	0.651	-0.08	3.44
chr11	47545307	0.504	5.58	0.609	-0.07	14.74
chr11	47584737	2.13	3.35	0.124	-0.02	3.01
chr1	14763638	3.42	5.06	0.00285	-0.08	16.24
chr1	14763686	2.51	4.83	0.0191	0	11.83
chr1	14770173	1.74	5.04	0.0876	-0.06	11.74
chr11	47789123	-1.26	9.26	0.14	112.47	139.01
chr11	47876476	-3.79	3.9	0.00291	2.05	0.16
chr11	47939629	0.13	5.86	0.889	0.53	13.03
chr11	47968672	1.33	5.18	0.169	-0.03	10.19
chr11	48015167	7.86	4.09	0.000241	-0.01	7.42
chr11	48015242	0.809	3.94	0.467	-0.08	5.28
chr1	14806495	1.4	4.34	0.178	-0.06	3.78
chr11	48106153	0.513	5.43	0.592	0.72	14.15
chr1	148241567	-1.55	4.92	0.112	-0.04	2.2
chr1	14849502	-0.609	4.54	0.545	-0.08	4.31
chr1	149291315	1.85	3.62	0.174	-0.01	2.63
chr1	149680245	0.4	4.76	0.724	1	6.93
chr1	149784006	-0.819	5.41	0.389	2.12	8.93
chr1	149785319	-0.278	3.9	0.918	-0.04	3.54
chr11	4982310	0.846	3.55	0.493	-0.06	3.01
chr1	149858303	-0.584	6.27	0.503	7.72	19.43
chr1	149858375	-0.845	7.67	0.324	15.65	48.31
chr1	149859577	-0.348	6.62	0.693	4.09	27.66
chr1	149859640	-2.01	6.54	0.0254	13.4	9.69
chr1	149911120	2.42	5.74	0.0142	-0.06	24.64
chr1	149911363	1.25	4.49	0.265	-0.07	7.28
chr1	150135529	-1.03	5.25	0.277	-0.04	3.2
chr1	150208565	-1.47	7.79	0.0886	36.87	40.17
chr1	150208630	-1.36	9.61	0.11	183.55	175.23
chr1	150254805	-4.95	5.98	8.8e-06	7.95	0.21
chr1	150336524	-0.884	5.38	0.337	0.03	4.23
chr1	150459831	-1.18	9.5	0.165	136.84	176.12
chr1	150480513	1.41	4.8	0.179	-0.06	6.93
chr1	150488087	-0.466	6.06	0.612	0.2	11.39
chr1	150577346	1.03	4.41	0.345	0.08	5.79
chr1	150577416	9.22	5.28	1.21e-05	-0.01	24.9
chr1	150586174	0.073	5.96	0.958	0.05	14.19
chr1	150601700	-1.39	10.27	0.102	304.68	278.46
chr1	150602233	-1.4	9.58	0.101	166.18	163.75
chr1	150669712	-1.38	8.95	0.108	113.31	106.94
chr1	150669853	-1.53	8.52	0.0756	77.77	70.68
chr1	150947294	1	4.06	0.375	-0.06	2.79
chr1	151030404	-0.625	4.59	0.56	-0.06	2.34
chr1	151103857	-4.15	5.61	8.05e-05	5.38	0.7
chr1	151119243	-0.796	5.23	0.397	-0.03	4.33
chr1	151170939	-2.51	6.46	0.00665	3.05	3.7
chr1	151227182	-0.953	8.27	0.263	41.48	73
chr1	151254558	-1.34	10.06	0.114	258.17	244.71
chr1	151254647	-0.779	8.52	0.358	59.74	105.68
chr1	151284184	9.36	5.41	7.21e-06	0	25.56
chr1	151284264	1.54	5.43	0.114	0.48	18.36
chr11	5128686	0.948	4.03	0.418	0.06	3.63
chr1	151319828	-0.353	7.66	0.68	10.26	62.14
chr1	151416510	-1.29	4.33	0.222	-0.04	2.01
chr1	151432014	-0.989	5.68	0.276	0.17	7.42
chr11	5150779	1.22	4.53	0.243	0.36	5.92
chr1	15152891	2.52	4.98	0.0178	-0.03	12.24
chr1	151547617	1.15	4.86	0.242	0.11	6.51
chr1	151569151	1.38	4.78	0.193	-0.06	7.17
chr1	151579136	0.0726	4.08	1	0.05	3.21
chr1	151580986	1.44	4.36	0.178	-0.05	5.07
chr1	151746360	0.894	4	0.418	-0.07	4.31
chr1	151763089	-0.9	8.57	0.289	71.41	107.71
chr1	151763157	-1.68	9.2	0.0509	168.11	116.09
chr1	151763245	-1.5	7.33	0.0858	28.97	28.03
chr1	151878055	2.54	3.65	0.0557	-0.02	3.02
chr1	151918410	1.6	5.48	0.0978	0.84	17.09
chr1	151945612	1.8	4.63	0.0816	-0.07	6.52
chr1	151961089	1.51	4.41	0.146	-0.08	6.47
chr1	152020614	-1.32	5.16	0.153	-0.08	3.02
chr1	152020746	1.52	5.28	0.127	-0.07	14.49
chr1	15203901	0.706	4.57	0.492	0.11	7.42
chr1	15223804	1.58	5.62	0.0904	1.16	22.13
chr1	15256174	2.16	4.7	0.0423	-0.08	6.72
chr1	15266591	-0.0973	4.31	0.937	0.26	3.42
chr1	15296821	2.61	7.17	0.0048	5.09	88.9
chr11	5301984	2.72	6.45	0.00413	-0.05	48.62
chr1	153031941	2.51	5.17	0.0134	-0.06	13.07
chr11	5309505	2.67	4.86	0.016	-0.07	11.01
chr1	153447973	0.586	3.4	0.657	-0.06	2.35
chr1	153506381	2.27	4.78	0.0322	-0.04	8.49
chr1	153539189	1.81	6.02	0.0525	-0.08	26.76
chr11	535650	-0.211	7.85	0.809	18.15	82.05
chr1	153569790	1.06	4.9	0.292	0.17	11.26
chr1	153643532	-0.791	8.87	0.349	95.74	139.29
chr1	153643585	-2.03	7.72	0.0217	50.83	30.85
chr1	153643778	-2.56	5.8	0.00688	7.19	2.02
chr1	153700346	-1.1	8.89	0.194	72.95	108.94
chr1	153895521	-0.617	7.08	0.476	19.57	40.58
chr1	153895596	-1.27	9.3	0.134	140.8	147.72
chr1	153936129	-0.521	6.7	0.552	3.21	20.56
chr1	153940256	-1.5	8.93	0.0803	88.8	94.51
chr1	153957960	0.391	5.24	0.703	0.24	8.44
chr1	153997281	2.09	3.79	0.108	-0.07	4.31
chr1	154110554	2.13	4.44	0.0614	-0.06	8.67
chr1	154193159	-2.27	6.15	0.0144	-0.01	2.7
chr1	154236451	0.546	4.35	0.641	-0.07	5.71
chr1	154285660	2.24	4.76	0.0352	0	9.93
chr1	154531292	-3.08	7.8	0.000843	70.82	15.81
chr1	154531347	-2.79	7.38	0.00215	31.78	9.86
chr1	154589646	0.902	4.58	0.407	0.32	7.28
chr1	154644009	1.07	3.69	0.371	-0.08	5.01
chr1	154928649	-1.18	7.12	0.175	17.86	24.9
chr1	154946961	-0.538	7.62	0.526	35.55	58.39
chr1	154947031	-1.43	9.01	0.0945	140.5	114.17
chr1	154947078	-0.848	7.87	0.319	37.41	65.3
chr1	154955731	-0.942	10	0.265	220.04	281.2
chr1	154974688	-0.686	7.21	0.43	12.77	37.68
chr1	154984638	0.528	3.94	0.67	-0.06	2.2
chr1	155188845	-0.349	7.84	0.683	43.89	73.16
chr1	155189498	0.225	5.8	0.816	0.57	15.15
chr1	155194656	0.729	5.26	0.436	-0.06	12.15
chr1	155197429	-0.921	8.46	0.278	44.27	78.98
chr1	155211083	-2.23	9.45	0.0109	191.09	92.65
chr1	155214528	-1.48	6.45	0.0992	2.03	8.16
chr1	155278533	-0.932	7.63	0.278	5.41	38.37
chr1	155294207	-0.289	6.67	0.751	6.25	27.81
chr1	155579917	0.00901	6.6	1	1.87	31.47
chr1	15562960	1.19	4.51	0.265	-0.04	5.71
chr1	155715515	-0.589	5.82	0.532	0.84	12.85
chr1	15587333	1.88	5.38	0.0498	0.01	17.04
chr1	155904323	-1.29	5.79	0.159	-0.03	4.21
chr1	15599200	-0.33	4.6	0.747	-0.01	2.57
chr1	15606228	1.61	4.66	0.131	-0.07	10.76
chr1	156084051	1.31	5.84	0.157	-0.04	23.89
chr1	156084491	0.546	4.23	0.608	0	3.84
chr11	560890	-0.358	9.21	0.67	108.4	221.39
chr1	156089496	1	4.39	0.345	-0.06	5.09
chr1	156096257	0.178	4.63	0.9	-0.01	2.78
chr1	156097120	-0.56	4.92	0.603	-0.06	4.46
chr1	156100209	0.559	4.77	0.588	-0.01	4.1
chr11	5612952	1.41	4.15	0.218	-0.08	4.68
chr1	156130880	0.874	3.79	0.493	-0.07	2.32
chr1	156163665	-0.568	5.17	0.571	-0.07	5.92
chr1	156163822	-0.602	5.72	0.504	-0.08	8.41
chr1	156182743	-1.04	8.83	0.222	83.8	105.3
chr1	156184340	0.351	4.46	0.767	0.05	3.7
chr1	156265479	-2.61	5.74	0.00653	4.26	2.2
chr1	156308143	-0.736	9.07	0.382	63.3	146.43
chr1	156368403	1.72	3.52	0.244	-0.07	2.6
chr1	156391618	-0.686	5.06	0.478	0.32	5.78
chr1	156427169	-2.24	6	0.0168	0.58	3.55
chr1	156470650	-0.324	6.27	0.722	0.46	20.17
chr1	156630130	0.708	5.71	0.449	0	10.23
chr1	156631304	0.239	5.32	0.84	-0.02	7.34
chr1	15667073	-1.52	6.58	0.0862	10.74	13.48
chr1	156721661	-0.429	4.55	0.693	-0.04	2.25
chr1	15672606	0.277	5.12	0.781	-0.06	6.93
chr1	15679157	0.504	4.9	0.624	0.31	6.31
chr11	568532	-0.88	6.7	0.314	5.78	20.98
chr1	156884507	2.83	5.23	0.00666	-0.04	13.91
chr11	5706356	-0.338	5.12	0.749	0	5.1
chr11	57192418	-0.476	6.03	0.607	0.16	12.49
chr11	57200377	-0.0397	4.43	1	-0.01	3.28
chr11	57267211	2.16	4.19	0.0602	-0.03	5.09
chr1	157282291	1.9	4.87	0.0675	-0.04	8.94
chr11	57417398	1.71	4.14	0.111	-0.05	5.39
chr1	15742605	-0.204	5.24	0.833	-0.07	7.2
chr11	57434931	-1.1	7.77	0.201	27.75	45.83
chr11	57435279	-0.106	5.9	0.914	-0.04	12.34
chr1	15744173	0.591	4.88	0.58	-0.07	5.9
chr11	57479893	-1.25	8.51	0.143	60.53	82.48
chr11	57479945	-1.36	7.31	0.117	13.22	31.22
chr11	57529218	-0.565	7.3	0.512	12.49	43.22
chr1	15753436	0.209	4.04	0.923	-0.06	2.83
chr1	15759574	1.79	3.57	0.206	-0.04	2.45
chr11	57671376	1.52	4.59	0.155	-0.06	5.9
chr1	15784300	0.178	4.25	0.934	0.44	4.54
chr1	15786585	2.14	4.68	0.0464	-0.04	11.84
chr1	157902085	1.96	3.23	0.154	-0.05	3.06
chr1	15799258	0.923	5.24	0.354	0.68	11.99
chr1	158116222	1.17	4.35	0.293	-0.06	6.09
chr11	58345513	-0.266	5.85	0.781	-0.02	11.04
chr11	58346479	-0.859	6.77	0.321	5.69	25.96
chr11	58373121	1.5	4.21	0.195	-0.02	6.19
chr11	58668378	0.86	4.14	0.47	-0.04	4.49
chr11	58673402	0.811	4.4	0.434	0.19	7.1
chr1	15870191	1.85	5.36	0.0527	0.3	19.24
chr1	15870279	3.8	4.65	0.00155	-0.04	8.49
chr1	158769695	1.32	4.28	0.219	-0.07	5.85
chr1	158789555	1.16	5.16	0.241	-0.06	13.88
chr11	588072	2.03	4.37	0.0848	-0.06	6.7
chr11	58825997	-1.76	5.49	0.063	2.3	3.66
chr11	58874579	-5.99	8.02	3.24e-08	85.98	2.13
chr1	159252070	0.255	3.78	0.821	-0.07	3.23
chr1	15930163	-2.81	8.38	0.00184	79.44	26.84
chr11	59312933	1.4	4.28	0.219	0.06	6.09
chr11	59312995	3.1	5.29	0.00341	-0.02	19.7
chr11	59318117	-1.81	5.9	0.0484	1.49	3.43
chr11	59323945	-1.22	5.03	0.19	0.36	2.67
chr11	59333833	-0.812	5.61	0.379	0.02	4.9
chr11	59383448	-1.34	10.77	0.114	999	999
chr11	59383534	-1.2	8.98	0.161	135.15	127.91
chr11	59523296	1.9	4.5	0.0831	-0.06	6.11
chr11	59544140	2.53	5.18	0.0125	-0.08	18.54
chr11	59554596	1.88	4.68	0.0679	0.05	10
chr11	59554659	4.47	4.39	0.00166	-0.01	10.5
chr11	59625362	2.71	5.33	0.00997	-0.01	18.86
chr11	59625705	4.11	4.91	0.000618	-0.06	14.41
chr11	59724765	0.846	3.55	0.493	-0.06	2.57
chr1	159750614	-0.455	5.85	0.616	-0.04	9.44
chr1	159787600	0.962	4.36	0.377	-0.04	5.34
chr11	59826720	0.535	4.09	0.645	0.35	4.87
chr1	159851912	1.13	4.32	0.321	-0.07	3.43
chr1	159859928	-1.26	5.24	0.175	0.38	4.45
chr1	159894400	-0.187	4.59	0.896	-0.08	4.68
chr1	159894477	3.64	3.71	0.0183	0	3.42
chr11	59926351	0.586	3.4	0.657	-0.07	2.82
chr1	160040152	-1.22	4.7	0.21	0.55	4.77
chr1	160255000	-1.77	5.6	0.055	0.1	3.07
chr1	160510121	-0.106	5.14	0.928	0	5.15
chr11	60625480	0.00897	4.45	1	-0.01	4.25
chr1	160783193	0.588	3.81	0.65	-0.08	2.45
chr11	60929849	-1.6	5.59	0.0817	0.34	5.52
chr1	160965259	1.48	3.97	0.187	-0.04	6.04
chr11	60969363	-0.287	3.5	0.892	0.19	2.36
chr1	160991023	-0.856	8.02	0.316	45.02	68.96
chr1	160991200	0.569	6.07	0.539	0.74	22.54
chr1	161053446	1.58	4.27	0.156	-0.08	5.09
chr11	61055011	2.02	4.79	0.0476	0.01	7.34
chr1	161085260	0.454	4.3	0.746	-0.06	3.47
chr1	161136150	-1.06	6.89	0.225	2.89	15.58
chr1	16115307	0.889	4.79	0.403	-0.05	7.25
chr1	161155366	-5.36	6.45	1.33e-06	14.65	0.55
chr1	161155439	-4.75	5.42	3.14e-05	7.51	0.4
chr1	161195665	-0.819	7.91	0.335	20.28	59.96
chr1	161212300	0.738	3.71	0.626	-0.04	3
chr1	16121732	2.75	5.96	0.00481	0.32	35.14
chr11	61370781	0.647	4.01	0.546	0.19	4.09
chr1	161397905	-1.69	6.07	0.0652	0.23	5.9
chr1	161473040	2.23	4.95	0.0288	-0.06	12.85
chr1	161493709	-1.16	4.67	0.242	0.11	2.83
chr1	161500159	-2.06	4.94	0.0319	3.4	1.89
chr1	161500976	-1.03	5.25	0.277	0.4	3.78
chr1	161510066	-1.14	5.32	0.229	-0.07	3.2
chr11	61524046	-0.345	4.36	0.82	-0.07	4.09
chr11	61568312	1.38	4.78	0.193	-0.06	9.33
chr11	61582215	-0.553	5.83	0.555	2.93	11.37
chr1	161582357	0.582	3.87	0.67	-0.01	2.5
chr1	161582559	-1.24	5.5	0.176	3.11	4.01
chr11	61582676	0.635	4.72	0.539	0	3.06
chr1	16158663	1.58	4.27	0.156	-0.06	5.56
chr1	16160922	-1.25	5.51	0.176	-0.03	3.43
chr11	61658147	0.81	4.11	0.517	-0.04	3.1
chr11	61685047	0.779	3.92	0.521	-0.07	2.68
chr1	161691913	1.14	5.72	0.221	0.24	20.43
chr1	161700224	-0.474	4.66	0.663	0.12	4.71
chr1	161714083	-0.087	5.39	0.939	0.95	12.32
chr11	61717205	2.5	6.18	0.00906	0.16	33.84
chr11	61726692	0.328	3.82	0.821	-0.08	2.26
chr11	61735150	-0.88	4.78	0.394	-0.07	3.1
chr11	61739317	1.01	5.37	0.289	-0.04	7.67
chr11	61891402	-1.22	9.81	0.151	205.27	214.73
chr11	62195335	0.846	4.55	0.439	-0.08	5.5
chr11	62195622	1.57	4.01	0.163	-0.07	4.71
chr11	62240020	1.98	5.08	0.0469	-0.03	13.41
chr1	16224473	1.59	5.05	0.112	-0.07	10.89
chr11	62313234	1.12	4.46	0.289	-0.08	4.14
chr11	62341559	-0.743	5.54	0.429	0	3.42
chr11	62359227	-0.664	7.53	0.439	4.3	42.55
chr11	62366856	-0.183	5.95	0.856	0.07	11.83
chr11	62414166	-0.693	5.96	0.436	0.92	9.23
chr11	62432736	-0.583	5.7	0.52	-0.05	7.34
chr11	62495447	-1.02	8.5	0.231	52.45	86.5
chr11	62521684	-1.12	9.32	0.186	150.69	155.82
chr11	62521757	-0.835	8.34	0.328	43.6	88.42
chr11	62538776	-0.867	6.71	0.325	2.42	19.81
chr11	6255972	-1.33	6.12	0.142	0	6.93
chr1	162575555	1.32	3.86	0.244	-0.06	5.28
chr11	62599256	-0.959	9.03	0.258	94.89	140.16
chr11	62599653	-0.413	5.63	0.676	-0.06	8.89
chr11	62649163	0.827	4.94	0.386	-0.04	6.51
chr11	62722155	0.948	4.03	0.418	0	2.91
chr1	16277585	1.36	4.31	0.198	-0.01	2.57
chr1	16279429	2.3	6.4	0.014	0.8	41.05
chr11	63335024	-1.06	5.35	0.251	-0.07	4.87
chr1	16339889	0.897	5.62	0.337	0.62	16.58
chr11	63570567	0.779	4.8	0.447	0.26	5.15
chr11	63570800	1.13	3.78	0.406	-0.07	3.64
chr11	63741878	-1.41	6.74	0.11	11.43	18.63
chr11	63741963	-0.725	5.84	0.432	-0.01	9.34
chr11	6378635	1.11	3.95	0.346	-0.05	4.31
chr11	63949179	0.00899	5.44	1	-0.06	7.14
chr11	63953254	-0.975	10.58	0.247	999	999
chr11	63953541	-1.41	11.44	0.0975	999	999
chr11	64008498	-0.111	5.08	0.963	0	4.15
chr11	64013418	-0.427	4.68	0.714	-0.04	2.74
chr1	16402692	3.35	4.28	0.0068	-0.01	4.71
chr11	64052207	-0.549	5.59	0.55	-0.04	6.92
chr11	64085082	-1.58	6.03	0.0768	-0.03	4.09
chr11	64102659	0.943	4.59	0.377	-0.08	6.4
chr11	64102771	1.37	5.48	0.155	-0.05	16.58
chr11	64122800	0.764	4.71	0.491	-0.02	4.74
chr11	64140557	2.39	8.09	0.00756	3.9	175.87
chr11	64212488	-1.22	4.98	0.214	2.5	4.27
chr11	64427498	2.17	5.49	0.0261	-0.07	17.07
chr11	64490731	-0.846	7.39	0.325	21.41	41.45
chr1	164528163	0.535	4.09	0.645	-0.07	2.73
chr11	64546135	-0.872	5.48	0.354	0.87	8.74
chr11	64546330	-0.641	6.62	0.465	0.92	19.49
chr11	64610702	0.535	4.09	0.645	0.11	2.44
chr11	64622610	2.39	5.54	0.0169	-0.01	17.91
chr11	64653242	1.64	4.68	0.12	-0.01	5.53
chr11	64656588	2.17	5.37	0.0315	0.01	12.68
chr11	64684795	-0.716	7.36	0.407	2.28	34.7
chr11	64691678	-0.239	5.7	0.806	-0.03	7.77
chr1	164742145	1.76	4.92	0.0782	-0.08	9.71
chr11	64781590	-0.934	6.7	0.289	5.25	20.21
chr11	64879266	-0.46	6.2	0.599	0.59	15.74
chr11	64902569	-1.24	8.25	0.146	46.52	57.9
chr1	16490846	3.45	4.86	0.00331	-0.04	7.75
chr11	64918345	-0.109	4.71	0.952	-0.01	3.74
chr11	64937650	3.21	5.02	0.00336	-0.05	8.98
chr11	64942161	2.05	3.29	0.154	-0.03	2.37
chr11	6498008	-0.817	4.69	0.403	2.44	4.54
chr1	16499838	1.87	4.48	0.0831	-0.03	4.41
chr11	65122131	-0.427	7.08	0.62	8.88	39.22
chr11	65149948	0.415	5.6	0.664	-0.07	12.83
chr11	65150025	2.4	4.18	0.039	-0.01	7.62
chr11	65154034	-0.949	5.24	0.318	-0.01	3.65
chr11	65188838	-1.23	5.22	0.185	0.01	2.52
chr1	16521770	1.72	3.52	0.244	-0.04	2.6
chr11	65239718	0.593	6.26	0.504	-0.03	23.31
chr11	65245071	-0.188	5.79	0.84	-0.07	11.33
chr11	65255189	-1.05	6.25	0.238	2.52	11.64
chr11	65259485	0.285	5.35	0.783	-0.07	8.17
chr1	16533187	1.32	4.6	0.205	-0.01	5.3
chr1	165377996	-0.27	4.48	0.835	0.56	2.79
chr11	65382996	-0.957	9.51	0.257	106.52	185.93
chr11	6544715	0.874	3.79	0.493	-0.08	3.92
chr1	165451580	0.0788	3.96	1	0.01	3.69
chr11	65479468	-2.37	9.94	0.00685	281.33	113.23
chr11	65512054	0.63	4.52	0.568	1.12	5.3
chr1	165567544	-0.956	7.7	0.263	16.52	43.11
chr1	1655819	-0.432	4.4	0.717	0	2.27
chr1	165601301	0.379	4.83	0.732	-0.02	5.1
chr11	65601333	-2.24	9.25	0.0106	173.76	83.99
chr11	65625868	-1.3	5.43	0.165	-0.04	3.2
chr11	65666872	0.777	4.61	0.457	-0.06	4.52
chr11	65683332	0.788	4.25	0.493	-0.02	3.33
chr11	65709060	0.169	4.71	0.903	-0.06	3.65
chr11	65788671	2.34	4.33	0.0367	-0.06	7.28
chr1	165796820	-0.94	4.95	0.337	-0.06	3.33
chr11	65819708	-1.13	5.98	0.217	0.02	5.22
chr11	6589860	0.92	4.33	0.412	-0.07	2.97
chr11	65909562	1.15	4.16	0.302	-0.06	5.48
chr11	65956233	1.5	4.21	0.195	-0.08	6.85
chr11	66056660	-1.07	8.62	0.209	65.8	93.65
chr11	66056777	-0.873	8.42	0.305	51.06	89.98
chr11	66104278	-0.238	4.64	0.852	-0.01	2.64
chr11	66115661	-1.6	6.1	0.0785	2.19	4.72
chr11	66185771	0.943	4.72	0.343	0	7.31
chr1	166241600	0.647	4.01	0.546	-0.08	4.09
chr11	66247808	-1.31	7.74	0.127	20.78	40.85
chr11	66313562	-0.152	6.86	0.866	1.74	32.26
chr11	66384016	-0.861	8.92	0.309	72.84	132.51
chr11	6639436	0.249	5.1	0.815	-0.08	7.65
chr11	66405944	-1.11	7.58	0.197	27.58	39.64
chr11	66406067	-0.648	8.73	0.443	66.45	128.52
chr11	6640671	-2.42	9.04	0.00619	125.85	53.73
chr11	66659819	0.379	6.68	0.677	0.58	33.32
chr11	66671713	2.15	3.83	0.108	-0.03	4.54
chr1	166674858	1.15	4.49	0.265	0.44	4.01
chr1	166699735	1.89	4.69	0.0679	0	4.9
chr11	66717684	1.41	4.15	0.218	-0.04	2.64
chr11	6672345	2.76	5.18	0.00825	-0.03	17.03
chr11	66725934	-0.712	8.36	0.402	43.5	90.77
chr11	66738439	1.45	4.69	0.159	-0.07	7.48
chr11	66774203	0.577	5.72	0.554	2.57	17.3
chr1	166879853	-0.227	5.4	0.851	-0.07	9.69
chr11	67118849	-0.987	4.89	0.289	-0.04	2.17
chr11	67121109	-0.709	7.13	0.414	11.63	32.28
chr11	67122187	0.941	5.18	0.329	-0.03	7.75
chr11	67147265	2.79	4.68	0.0122	-0.03	8.55
chr11	67159348	-2.03	9.24	0.0193	170.45	89.48
chr1	167199194	-0.382	4.71	0.724	-0.07	3.51
chr11	67231577	1.61	4.66	0.131	-0.07	4.68
chr11	67250503	-0.87	5.21	0.367	-0.05	3.53
chr11	67250905	-0.281	6.21	0.76	0.02	16.83
chr11	67275749	-1.18	9.69	0.164	213.84	212.67
chr11	67275783	-0.965	9.97	0.252	241.26	283.55
chr11	67307256	0.663	4.64	0.56	1.45	7.27
chr11	67339118	0.541	4.23	0.608	0.22	3.28
chr11	67340778	1.41	4.15	0.218	-0.03	4.68
chr1	167486994	1.17	4.87	0.226	0.11	7.14
chr1	167523112	-0.0549	4.99	1	-0.01	4.74
chr1	167531159	1.55	4.44	0.146	-0.03	7.28
chr1	16757296	1.59	5.46	0.103	-0.06	14.88
chr1	167683985	-1.16	5.68	0.205	0.13	3.06
chr1	167684783	-1.02	5.62	0.268	0.51	5.9
chr1	167691156	-0.468	9.53	0.578	117.67	248.09
chr1	167698237	1.5	4.21	0.195	-0.07	5.11
chr11	67795664	2.05	4.62	0.056	-0.08	9.5
chr11	67798004	-0.286	6.37	0.756	4.54	25.56
chr11	67798082	-1.21	8.03	0.156	41.82	55.33
chr11	67811114	2.9	5.05	0.00825	-0.08	13.08
chr1	167832082	0.962	4.36	0.377	-0.04	4.87
chr11	67888932	-0.581	5.96	0.535	-0.01	12.58
chr1	167905433	-0.646	5.85	0.488	-0.08	5.85
chr11	67980290	-1.18	4.56	0.262	0.31	2.14
chr11	68035041	2.58	5.02	0.014	-0.04	14.41
chr11	68227611	-0.499	6.21	0.586	1.93	13.42
chr11	68228096	-1.01	9.1	0.233	120.15	144.24
chr1	168256586	1.43	4.52	0.185	-0.08	5.7
chr1	168290382	2.76	5.37	0.00878	-0.08	17.4
chr1	168343310	3	4	0.0166	-0.03	5.95
chr1	168368449	2.51	5.5	0.0109	-0.07	18.06
chr1	168378278	-0.106	5.7	0.926	5.75	15.21
chr1	168439121	3.11	5.66	0.00309	-0.08	24.11
chr11	68445085	2.22	3.41	0.101	-0.04	4.03
chr11	68445185	2.14	3.83	0.108	-0.03	4.05
chr11	6846706	-0.167	4.17	0.931	0.56	3.64
chr1	168592571	1.11	3.95	0.346	0	2.73
chr1	16872483	0.658	4.74	0.539	0.26	7.4
chr11	68778655	0.229	3.91	0.918	0.13	2.44
chr11	68816312	-0.444	5.46	0.638	-0.04	6.32
chr11	68910544	0.909	5.57	0.341	0.96	19.91
chr11	69002457	1.78	6.41	0.0519	3.06	48.09
chr11	69197248	2.01	6.77	0.0266	0.39	53.09
chr11	69258276	0.0228	6.17	1	1.67	20.7
chr11	69264656	1.57	5.26	0.11	0.05	14.24
chr1	169281621	1.44	5.74	0.127	0.94	21.48
chr1	16929022	0.948	4.83	0.354	-0.05	4.55
chr1	169337086	-0.707	6.03	0.444	0.09	10.87
chr11	69445004	-0.453	4.61	0.651	1.68	4.04
chr1	169455288	-0.646	7.48	0.453	6.07	39.67
chr1	16947629	0.49	5.84	0.604	-0.08	6.3
chr11	69614473	1.42	4.67	0.173	0.13	8.36
chr1	169631155	0.765	3.5	0.569	-0.06	3.95
chr11	69674268	1.08	3.44	0.455	-0.07	3.3
chr11	69794719	3.29	3.64	0.0223	-0.04	2.27
chr11	69794846	3.47	4.25	0.0068	-0.04	8.17
chr11	69795654	1.92	4.28	0.106	-0.08	4.3
chr11	69808521	0.779	3.92	0.521	-0.01	3.02
chr1	169863476	-0.551	5.69	0.554	-0.07	7.75
chr1	170046301	-0.699	4.91	0.464	2.03	5.95
chr1	17004713	0.228	4.19	0.865	0	3.63
chr1	17004781	1.49	4.83	0.14	-0.05	8.86
chr11	70050125	-0.0474	5.17	0.965	-0.07	7.2
chr11	70079710	1.47	4.71	0.147	-0.05	8.25
chr11	70116678	-0.241	5.89	0.807	-0.01	16.24
chr11	70246077	1.26	4.56	0.223	-0.03	5.28
chr11	70266322	2.21	5.1	0.0319	-0.08	12.22
chr11	70309395	0.69	4.76	0.507	0.7	8.93
chr1	170501233	-1.4	5.46	0.129	-0.04	2.78
chr1	170532334	1.74	3.88	0.156	-0.03	4.05
chr11	70545972	-0.31	3.76	0.821	0.01	2.16
chr11	70634602	0.838	3.96	0.467	-0.06	5.28
chr11	71020856	-0.986	4.63	0.32	3.85	3.42
chr11	71047962	0.00897	4.62	1	2.4	6.19
chr11	71159524	-0.9	8.73	0.29	83.04	110.48
chr1	171750738	-1	8.87	0.24	70.85	112.63
chr1	171787003	1.11	5.29	0.24	0.09	13.92
chr11	71791626	-0.775	5.74	0.4	-0.07	5.67
chr11	71814491	0.307	6.43	0.733	1.04	33.41
chr11	71814525	-2.71	7.84	0.00262	52.7	18.08
chr11	71823484	-1.33	8.15	0.124	24.15	47.82
chr11	71894648	0.627	4.62	0.598	-0.01	5.08
chr11	71974531	1.58	4.04	0.143	-0.08	4.25
chr11	72032905	3.03	6.07	0.00237	-0.06	36.57
chr11	72047427	1	4.23	0.388	0.13	3.86
chr1	17222183	0.13	4.69	0.951	0.56	5.78
chr1	172420456	1.29	4.72	0.225	-0.06	7.48
chr11	72433653	-1.15	6.62	0.189	7.22	16.39
chr1	172468980	0.706	4.57	0.492	0.11	3.83
chr11	72482691	1.07	3.69	0.371	-0.08	2.45
chr1	172501626	-0.692	8.07	0.417	24.46	64.99
chr1	172502198	-0.646	5.51	0.488	-0.03	3.81
chr1	172558046	-0.0169	5.28	1	0.43	9.44
chr1	172606878	1.15	4.49	0.265	-0.04	4.69
chr1	172715643	-1.64	4.85	0.101	0.06	2.44
chr1	172903207	2.72	6.52	0.00444	0.56	55.28
chr11	72909874	0.501	4.33	0.692	0.05	4.46
chr11	73045740	1.22	4.02	0.307	-0.03	2.79
chr1	173238743	1.32	4.6	0.205	0.13	8.25
chr1	173324527	1.21	5.65	0.194	-0.06	20.19
chr1	173362470	0.559	4.77	0.588	0.35	5.9
chr1	173446197	-1.83	7.56	0.0378	31.25	24.9
chr11	73472154	-0.106	4.83	0.955	-0.06	5.74
chr11	73472378	-0.915	6.69	0.294	2.65	19.74
chr11	73490626	-1.21	5.28	0.186	-0.06	2.87
chr11	73490916	0.637	5.41	0.509	-0.07	13.92
chr1	173572269	1.65	4.51	0.108	-0.08	7.4
chr11	73587959	-0.927	6.12	0.294	0.02	9.92
chr11	73694423	-0.422	7.09	0.632	1.67	32.08
chr11	73735878	0.718	3.89	0.582	-0.08	3.64
chr11	73768518	2.17	4.9	0.0339	-0.07	11.4
chr1	174122883	0.565	5.02	0.584	-0.01	8.96
chr11	74129695	-0.446	3.82	0.742	0.83	2.16
chr11	74204193	-1.47	5.38	0.117	-0.02	3.07
chr11	74459794	-0.707	5.34	0.459	-0.08	6.11
chr1	17446022	0.46	5.03	0.654	0.04	9.33
chr1	17455048	-0.907	4.27	0.377	-0.07	2.78
chr11	74660262	-1.26	6.45	0.15	3.12	12.35
chr11	74742485	2.12	5.33	0.0356	0.01	13.58
chr11	74811515	-0.295	4.75	0.772	-0.04	4.26
chr11	74814692	2.43	5.58	0.0151	-0.08	23.14
chr11	74818380	0.421	4.02	0.771	0.17	2.68
chr1	174842083	0.683	4.32	0.514	-0.07	5.16
chr11	74854374	1.48	5.09	0.124	-0.06	10.56
chr1	174859374	0.491	4.2	0.662	0.22	3.44
chr11	74885935	-3.32	4.83	0.0015	11.42	0.39
chr1	174946065	1.32	3.86	0.244	-0.06	3.22
chr1	174965809	1.29	4.72	0.225	-0.06	8.6
chr1	174992588	-1.43	5.88	0.12	-0.02	3.93
chr11	75005142	0.178	4.25	0.934	0.11	3.63
chr11	75248330	-0.988	5.41	0.296	-0.02	3.76
chr11	75265736	1.77	5.06	0.0819	0.32	12.65
chr11	75385291	1.93	4.89	0.0624	0.06	11.58
chr11	75524809	0.196	4.8	0.862	-0.06	6.18
chr11	75525878	-2.73	9.05	0.00227	135.27	47.78
chr11	75526181	-0.979	9.49	0.246	153.59	199.83
chr11	75561153	-0.781	4.82	0.435	1.86	5.24
chr11	75946579	-1.21	5.79	0.185	1.34	5.91
chr11	75946902	-2.11	5.59	0.0242	0.22	2.25
chr11	76155761	-0.96	5.67	0.297	-0.08	4.15
chr1	176210729	0.27	4.07	0.85	-0.06	3.42
chr11	76319467	0.00889	3.3	1	-0.06	2.67
chr11	76411703	3.45	5.02	0.00193	-0.06	12.7
chr11	76411804	0.698	4.52	0.528	0.47	5.08
chr11	76413710	2.63	5.44	0.00984	-0.04	15.85
chr11	76555134	0.00894	3.93	1	0.57	4.03
chr11	76602501	7.55	3.83	6e-04	0	4.94
chr11	76726870	2.16	4.19	0.0602	-0.08	6.09
chr11	76731384	1.63	3.81	0.181	-0.05	4.63
chr11	76749585	1.3	4.96	0.184	0.44	11.08
chr11	77185429	-1.05	4.6	0.302	-0.04	2.2
chr11	77271303	2.13	4.44	0.0614	-0.06	8
chr11	77271816	0.808	3.75	0.556	-0.08	2.8
chr11	77416697	0.409	4.59	0.738	-0.07	6.32
chr11	77705982	-1.24	8.41	0.149	40.56	66
chr11	77739742	1.8	3.92	0.136	-0.08	5.35
chr11	77752224	1.1	4.71	0.28	0.05	5.7
chr11	77968322	0.833	4.28	0.45	0.09	4.25
chr1	17802419	2.64	4.2	0.0341	-0.07	4.3
chr11	78128137	0.563	4.94	0.561	-0.04	7.2
chr1	17820806	1.28	4.95	0.197	-0.04	7.55
chr11	78377854	0.586	3.4	0.657	-0.06	2.82
chr1	178987181	2.44	4.41	0.029	-0.05	5.9
chr1	178994958	-0.736	4.55	0.509	-0.08	2.27
chr1	179016301	1.61	5.29	0.104	0.18	12.26
chr1	179051120	-1.49	6.2	0.0989	1.09	7.55
chr11	79225930	-0.571	3.88	0.605	0.91	2.57
chr1	179339097	-0.736	4.55	0.509	-0.03	3.22
chr1	179744364	2.82	4.98	0.0105	-0.08	14.15
chr1	179788000	1.54	4.89	0.144	-0.06	10.17
chr1	179845550	1.95	4.91	0.0624	-0.07	13.38
chr1	179895781	0.177	3.74	0.907	0.06	2.2
chr11	8008810	-1.38	8.55	0.106	57.91	76.29
chr1	180182722	-0.0249	5.88	1	1.12	15.32
chr1	180496639	1.43	4.52	0.185	-0.06	5.7
chr1	180579009	0.967	4.5	0.337	0.14	3.01
chr11	809868	-0.721	5.73	0.436	-0.07	8.22
chr1	180992121	-1.22	5.26	0.196	-0.08	3.89
chr1	181003052	-0.864	6.32	0.327	1.47	13.44
chr1	181039978	0.476	4.53	0.682	0.05	6.09
chr1	181057747	-0.935	6.71	0.288	3.83	15
chr1	181069875	-0.743	4.89	0.425	0.35	3.86
chr1	181081755	1.71	4.56	0.0985	-0.06	4.77
chr1	181121160	-0.0925	4.91	0.958	-0.02	7.28
chr1	181122276	-0.0732	5.2	0.965	-0.07	4.43
chr1	181439125	1.2	3.78	0.28	-0.05	3.64
chr1	181868129	2.54	3.65	0.0557	-0.04	3.42
chr1	181998906	-0.263	5.21	0.797	-0.07	5.9
chr1	182150467	0.518	3.76	0.725	-0.06	3
chr1	182205506	1.92	5.3	0.0522	0.32	13.79
chr1	182360993	0.47	6.34	0.596	0.51	26.22
chr11	82493402	0.808	3.75	0.556	-0.02	3.21
chr1	182573601	-1.47	4.98	0.116	-0.07	2.27
chr11	82612715	-1.04	5.9	0.254	0.87	8.49
chr11	82862832	1.93	4.53	0.0751	-0.06	8.49
chr11	82867892	-1.55	6.88	0.0773	9.39	16.83
chr11	82867975	-0.8	6.22	0.373	2.8	15.25
chr1	1828768	2.27	4.78	0.0322	-0.04	13.19
chr11	82952559	1.04	4.67	0.325	-0.05	7.64
chr1	183440941	-0.796	5.23	0.397	-0.07	2.92
chr11	8350565	-0.109	4.71	0.952	-0.05	5.34
chr1	183603011	-1.04	4.82	0.292	-0.05	2.61
chr1	183885379	-0.405	5.36	0.671	-0.04	5.73
chr1	183896338	-0.182	4.06	0.927	0	3.21
chr1	183925995	-1.85	5.42	0.0459	0.07	3.83
chr11	84000587	-6.86	5.42	3.69e-07	4.54	0.03
chr1	184132984	-0.785	4.46	0.439	-0.06	3.64
chr1	184724102	-0.726	8.22	0.394	21.98	73.85
chr1	185213687	1.32	3.86	0.244	-0.06	3.63
chr1	185285410	-0.0839	5.74	0.952	0.53	11.88
chr11	85317444	0.00891	3.48	1	0.06	3.18
chr11	85339496	-0.771	5.53	0.404	0.35	5.18
chr11	85815034	1.48	3.97	0.187	-0.06	3.44
chr11	85873503	0.189	4.55	0.892	0.16	3.55
chr11	85956191	-1.38	5.4	0.132	-0.08	3.43
chr11	86013234	-1.2	5.4	0.2	-0.07	4.67
chr1	186081662	1.44	4.36	0.178	0.11	4.67
chr11	86127852	0.491	4.2	0.662	0.17	4.27
chr1	186206233	1.63	4.07	0.143	-0.08	4.46
chr11	86235374	1.91	5.41	0.047	0.44	22.08
chr11	86304155	-0.952	5.32	0.301	0.05	5.07
chr1	186343591	-1.83	5.84	0.0499	3.36	3.36
chr11	86451825	2.44	5.7	0.0126	0.05	26.12
chr11	86454613	3.21	6.39	0.00123	0.44	51.3
chr11	86454952	3.12	4.46	0.00712	-0.05	9.24
chr11	86666507	-0.0339	4.6	1	0.56	4.05
chr1	187042584	-1.05	4.6	0.302	2.44	5.54
chr1	187386853	-2.68	4.1	0.0181	2.25	1.02
chr1	18779254	-0.0962	8.07	0.917	48.08	101.54
chr11	8848177	1.55	4.44	0.146	-0.06	6.18
chr1	18857644	1.92	5.03	0.054	0.44	11.37
chr11	9010381	1.01	5.22	0.296	-0.03	12.65
chr11	9023518	1.21	4.37	0.293	-0.08	4.87
chr1	19030040	0.528	3.94	0.67	-0.06	3.21
chr11	91526019	2.19	4.92	0.0312	0.06	13.92
chr1	191610749	0.398	3.86	0.742	-0.05	3.21
chr1	19163326	1.26	5.97	0.169	0.83	28.44
chr1	19229370	-1.18	7.98	0.169	24.48	48.21
chr11	92733869	1.99	4.34	0.0848	-0.06	6.47
chr1	192775194	-0.0925	4.91	0.958	-0.03	6.7
chr11	92788237	0.727	4.34	0.472	0.01	6.6
chr1	193084926	2.91	4.42	0.016	-0.07	7.32
chr1	19318270	0.743	4.88	0.435	-0.08	10.22
chr11	93275136	0.28	5.5	0.775	0.1	13.16
chr1	19330077	2.2	4.22	0.053	-0.07	6.32
chr11	93858730	-0.708	4.95	0.477	4.84	7.61
chr11	93869667	2.09	4.42	0.0682	-0.07	7.76
chr11	93885594	2.45	6.04	0.00991	-0.07	35.5
chr1	19408191	1.24	4.81	0.225	-0.07	7.65
chr11	94227089	-1.07	6.49	0.227	2.06	14.51
chr1	194327231	0.838	3.96	0.467	0.11	4.09
chr11	94465459	1.3	4.96	0.184	0.29	9.81
chr11	94706793	-1.35	5.77	0.134	0.8	4.77
chr11	94801930	-1.21	6.54	0.166	4.68	15.32
chr11	9482263	-1.52	7.35	0.0802	28.15	26.52
chr11	9482348	-1.33	8.43	0.12	84.94	81.14
chr11	9482505	-1.14	8.26	0.18	57.9	69.75
chr1	194828707	4.17	4.96	0.000512	-0.05	16
chr1	194828843	2.99	3.99	0.0166	-0.07	7.35
chr11	94842429	2.14	4.88	0.0368	-0.04	8.89
chr11	94880772	3.22	5.68	0.00186	-0.08	26.57
chr11	94880834	2.13	4.75	0.0519	-0.08	10.57
chr1	19496282	-2.17	5.02	0.0241	0.25	2.2
chr11	94964483	-0.728	6.93	0.408	8.42	33.12
chr11	94964583	-1.5	5.46	0.104	1.92	5.34
chr11	94987623	-2.59	5.66	0.00646	0.86	3
chr11	95131845	0.518	3.76	0.725	0.06	3
chr11	95176717	-1.06	4.35	0.289	0.27	2.4
chr11	95246026	1.92	4.28	0.106	-0.07	7.17
chr11	95523255	-2.54	7.45	0.00479	24.29	13.57
chr11	95523629	-0.887	6.63	0.313	3.96	19.69
chr11	95865772	-0.834	4.3	0.434	-0.08	3
chr1	195868210	1.96	3.23	0.154	-0.05	2.16
chr1	195869091	2.36	4.85	0.027	-0.04	9.94
chr11	9587710	1.65	7.14	0.0631	-0.01	70.29
chr11	95945859	1.62	5.57	0.0874	-0.06	21.32
chr11	95946916	1.09	4.29	0.353	-0.02	6.85
chr11	9595169	-0.53	5.53	0.581	-0.01	8.32
chr11	95976487	-0.824	4.75	0.42	-0.04	2.25
chr11	95996668	-0.154	4.28	0.937	0.1	4.09
chr11	96036367	1.06	3.91	0.389	-0.08	3.63
chr11	96095133	2.55	4.77	0.0229	-0.08	12.58
chr11	9634866	-0.373	5.2	0.732	-0.02	5.5
chr1	19639247	0.741	4.22	0.539	-0.02	2.33
chr11	96688734	0.81	4.11	0.517	0.19	4.77
chr1	197115845	-0.31	7.96	0.718	31.34	84.8
chr1	197115903	-1.11	6.46	0.212	10.24	16.01
chr11	9738504	-1.81	5.04	0.0587	0	2.03
chr11	9781471	0.0691	4.5	1	-0.07	5.16
chr1	19796074	0.406	5.19	0.688	-0.05	8.49
chr1	198090363	1.32	3.86	0.244	-0.07	2.27
chr1	198092010	0.0675	4.19	1	1	3.22
chr1	19812126	-0.09	4.4	1	-0.04	3.83
chr1	198126789	-0.616	7.4	0.478	19.4	45.73
chr1	198128292	-0.292	6.04	0.751	0.13	12.28
chr1	1981735	-2.25	6.42	0.0131	14.9	9.7
chr1	198638392	-0.932	4.76	0.354	-0.07	3.63
chr1	198906632	-5.69	6.45	5.31e-07	16.37	0.13
chr1	19980434	0.189	4.55	0.892	0	2.71
chr1	200119968	0.931	5.01	0.323	-0.01	9.93
chr1	200123555	1.05	6.24	0.251	-0.02	30.22
chr1	200395560	0.838	3.96	0.467	0.03	3.22
chr1	200452824	-1.15	5.21	0.228	0.03	6.19
chr1	200589909	-0.739	6.81	0.391	2.82	22.23
chr1	200609278	2.09	5.75	0.0275	-0.03	22.1
chr1	200678098	1.55	4.61	0.142	0.06	6.55
chr1	201123651	-0.652	6.81	0.45	1.81	23.94
chr1	201160988	2.2	3.87	0.0924	-0.06	3.83
chr1	201423353	-1.76	5.13	0.0708	0.92	3.42
chr1	201430437	1	4.06	0.375	-0.04	2.25
chr1	201431218	1.95	4.91	0.0624	-0.06	9.94
chr1	201494507	0.86	4.14	0.47	0.06	5.6
chr1	201521118	1.15	5.06	0.241	2.01	11.16
chr1	201547648	2.16	4.47	0.0614	-0.06	4.27
chr1	201572196	1.38	4.9	0.169	-0.07	8.27
chr1	201682712	2.13	5.04	0.0396	-0.07	11.85
chr1	201683931	2.3	5.18	0.0241	-0.08	14.06
chr1	201688125	-0.109	4.71	0.952	0.8	4.46
chr1	20187744	1.8	4.2	0.134	-0.04	4.87
chr1	201915727	1.15	5.24	0.228	0.23	10.41
chr1	201924542	-0.427	7.3	0.618	5.25	35.88
chr1	202027465	0.307	4.43	0.767	0.05	4.25
chr1	202033914	3.54	4.43	0.00352	-0.05	8.36
chr1	202045371	1.8	4.43	0.102	0	3.48
chr1	202046157	2.3	5.33	0.0198	0.13	15.25
chr1	202075554	2.16	4.7	0.0423	-0.08	7.15
chr1	202311148	-0.7	7.73	0.415	26.83	56.74
chr1	202311206	-0.0839	7.19	0.929	13.86	48.06
chr1	202414287	0.27	4.07	0.85	0.22	3.42
chr1	202452654	0.27	4.07	0.85	0.01	3.86
chr1	202830813	0.145	7.24	0.88	15.5	49.02
chr1	202896443	-1.79	8.89	0.0387	96.53	71.36
chr1	202928525	0.492	4.73	0.625	0.35	5.49
chr1	202976438	-0.57	7.19	0.509	5.86	34.11
chr1	203016609	0.0726	4.08	1	-0.07	2.5
chr1	203281160	-0.468	4.79	0.648	-0.01	2.8
chr1	203296604	-0.072	6.41	0.954	1.82	27.61
chr1	203377801	-0.325	3.99	0.771	0	2.78
chr1	203488722	1.89	3.99	0.102	-0.08	4.25
chr1	203576559	2.76	5.18	0.00825	-0.07	17.03
chr1	203619559	0.906	4.99	0.343	-0.08	8.55
chr1	203643510	1.33	5.73	0.152	-0.04	16.7
chr1	203704372	0.0955	3.69	1	-0.05	2.37
chr1	203764643	-1.56	5.35	0.103	-0.04	2.03
chr1	204257609	1.69	3.85	0.156	-0.08	3.42
chr1	204386361	2.25	5.13	0.0297	-0.08	13.32
chr1	204386905	2.02	5.6	0.0374	0.56	18.56
chr1	204395238	0.655	3.85	0.582	-0.06	2.32
chr1	204475696	-0.946	5.49	0.305	3.55	5.9
chr1	204476201	-1.17	5.92	0.196	-0.06	6.33
chr1	20451159	0.679	4.93	0.518	-0.04	8.48
chr1	204535076	-0.0453	5.22	1	-0.08	5.56
chr1	204592610	2.22	5.76	0.022	0.56	22.6
chr1	204616855	1.45	4.95	0.147	-0.08	8.44
chr1	20511993	0.796	4.73	0.46	-0.05	4.93
chr1	205142058	1.99	4.34	0.0848	-0.07	5.96
chr1	205144741	2.25	5.3	0.0239	0.32	15.15
chr1	205196992	-0.453	6.18	0.626	2.55	15.49
chr1	205230692	1.85	3.96	0.118	-0.05	5.01
chr1	205254015	1.01	5.14	0.298	-0.02	8.85
chr1	205263881	1.35	4.88	0.182	-0.07	9.69
chr1	205290960	0.829	5.78	0.379	-0.05	15.28
chr1	205647863	2.19	5.09	0.0342	-0.07	8.98
chr1	205703706	2.14	5.59	0.0297	0.11	26.61
chr1	205719421	-0.876	8.04	0.307	35.71	62.67
chr1	205782390	0.498	6.43	0.583	1.67	29.91
chr1	205819355	0.715	4.46	0.511	-0.07	5.56
chr1	205914380	1.05	4.26	0.353	0.05	4.89
chr1	206138144	-1.65	7.23	0.0612	37.65	28.72
chr1	206138246	-1.21	8.12	0.159	67.73	70.1
chr1	206654698	0.209	4.04	0.923	-0.07	3.21
chr1	206677610	-0.642	5.61	0.497	0.85	8.55
chr1	206736508	-0.681	7.23	0.431	4.88	36.64
chr1	206804672	-1.38	5.27	0.133	0.51	3.51
chr1	207191149	2.03	4.37	0.0848	-0.08	4.88
chr1	207197881	3.35	5.66	0.00134	-0.02	18.68
chr1	207226513	0.592	5.03	0.584	0	4.95
chr1	207378579	2.16	4.47	0.0614	-0.06	5.3
chr1	207396728	1.17	3.98	0.346	-0.08	3.25
chr1	207413480	0.765	3.5	0.569	-0.06	3.3
chr1	207414244	2.6	3.7	0.0462	-0.04	3.22
chr1	207417919	0.86	4.14	0.47	-0.06	2.41
chr1	207484746	3.46	5.23	0.00153	-0.08	19.78
chr1	207491619	0.894	4	0.418	-0.03	2.18
chr1	207536751	0.166	4.35	0.877	-0.03	2.97
chr1	207631285	0.464	3.9	0.67	-0.04	3.42
chr1	207636513	0.302	4.21	0.865	-0.08	3.25
chr1	207637120	2.82	3.86	0.0271	-0.01	4.04
chr1	207673881	0.328	4.1	0.783	-0.08	3.22
chr1	20767443	0.0321	6.42	0.985	9.54	26.25
chr1	207693182	2.71	5.33	0.00997	0.11	20.6
chr1	207799738	0.909	4.17	0.47	0.06	3.14
chr1	207818377	0.222	6.04	0.824	0.42	17.18
chr1	207854083	2.3	3.94	0.0685	-0.01	3.47
chr1	207921627	1.99	4.06	0.0894	-0.07	2.4
chr1	207925361	0.219	6.63	0.818	0.25	27.07
chr1	207970862	-0.404	4.49	0.728	-0.08	4.05
chr1	207989377	0.833	4.28	0.45	-0.04	4.25
chr1	207991327	1.44	4.36	0.178	-0.08	3.96
chr1	207996163	-2.43	8.96	0.00604	119.26	56.97
chr1	208357830	1.45	4.69	0.159	-0.06	5.34
chr1	208362651	0.261	4.4	0.82	-0.08	4.04
chr1	209780956	-1.66	4.4	0.0985	-0.06	2.82
chr1	209822830	1.16	4.97	0.257	0.18	8
chr1	209824771	0.312	4.79	0.772	0.09	5.08
chr1	209846833	-2.1	5.75	0.0258	1.47	4.04
chr1	20988055	-0.581	8.23	0.495	47.26	92.33
chr1	20988107	-0.912	7.2	0.293	27.11	35.5
chr1	209921243	0.39	5.51	0.697	0	9.88
chr1	20993476	0.03	5.58	1	9.34	13.63
chr1	210001299	-1.21	6.67	0.171	5.32	14.19
chr12	100452575	-0.212	4.25	0.871	0.1	3.42
chr1	210058195	2.15	5.35	0.0315	-0.06	16.58
chr1	210062024	2.07	4.12	0.0781	-0.08	6.19
chr12	100967397	-1.32	4.51	0.188	-0.04	2.4
chr12	100970698	1.43	3.93	0.213	-0.08	5.11
chr12	101381943	-1.63	4.98	0.092	-0.05	3.21
chr12	102099857	6.92	3.32	0.00368	0	4.03
chr12	102187355	0.683	4.32	0.514	-0.06	5.71
chr12	102318615	0.738	5.57	0.445	0.22	18.15
chr12	102457018	0.288	5.06	0.81	0.35	9.75
chr12	102513943	-1.14	5.63	0.212	-0.03	4.77
chr12	102591757	-0.36	3.86	0.832	-0.07	2.79
chr12	102868391	2.17	5.08	0.0342	-0.08	14.67
chr12	102868475	3	4	0.0166	-0.01	6.6
chr12	104198886	3.35	5.59	0.00167	-0.08	25.57
chr12	104199341	2.22	4	0.0685	-0.05	5.71
chr12	104253048	1.62	4.49	0.12	0	6.63
chr12	104323985	-1.08	8.11	0.208	39.6	67.32
chr12	104324072	-0.986	8.23	0.248	47.25	76.14
chr12	104359565	-1.34	6.7	0.129	4.99	12.23
chr12	104531945	-1.98	6.96	0.0255	14.6	12.11
chr12	104571538	0.852	4.42	0.399	-0.02	5.09
chr12	104613953	1.66	4.85	0.0984	-0.07	10.57
chr12	104680670	-2.01	6.44	0.0245	1.64	4.6
chr12	104802513	4.45	5.72	0.000111	-0.04	28.4
chr12	104998070	0.623	5.79	0.496	0.69	16.09
chr12	105353351	0.242	4.75	0.857	-0.08	6.47
chr12	105514570	-0.127	3.98	0.923	0.81	3.46
chr12	105724360	-3.89	6.46	0.000111	20.79	2.36
chr12	105817855	1.04	4.54	0.31	0.11	7.28
chr12	1058996	-1.99	5.66	0.0348	0.26	3.02
chr1	21059761	-0.126	5.23	0.932	-0.05	5.73
chr12	106337502	-0.88	4.78	0.394	4.34	3.83
chr12	106682383	4.02	4.84	0.000827	-0.03	15.66
chr12	107079358	-0.0201	5.13	1	2.65	11.68
chr12	107133294	0.926	4.91	0.348	0.26	10.25
chr12	107134144	0.642	4.15	0.59	0.18	3.83
chr12	107173963	1.59	5.05	0.112	0.05	12.85
chr12	10733472	-0.743	3.69	0.556	0.32	2.92
chr12	107369074	2.2	3.87	0.0924	-0.04	5.35
chr12	107370279	0.655	3.85	0.582	-0.03	3.92
chr12	107380942	-0.86	5.49	0.354	-0.06	6.1
chr12	107487377	-0.389	6.09	0.67	3.79	16.79
chr12	107487643	1.42	4.35	0.178	-0.03	4.3
chr12	107677635	-0.446	3.82	0.742	0.74	2.57
chr1	210771297	0.785	4.13	0.517	-0.07	6.31
chr1	210771682	1.74	4.34	0.126	-0.05	8.13
chr12	107987703	0.201	5.01	0.882	1.08	9.7
chr12	108153376	-0.127	3.98	0.923	-0.08	3
chr12	108361169	-0.599	3.97	0.626	-0.08	2.01
chr12	108440102	0.248	4.18	0.931	0.47	3.06
chr12	108473681	0.535	4.09	0.645	-0.03	5.53
chr12	108491498	0.056	4.48	1	0.25	6.82
chr12	108511368	3.29	6.29	0.000998	-0.04	45.45
chr12	108662404	-1.6	4.36	0.108	2.25	1.96
chr12	10889244	0.665	3.66	0.626	-0.08	3.78
chr12	108908873	-1.21	6.6	0.172	9.95	19.51
chr12	108908922	-0.542	7.02	0.528	19.47	37.68
chr12	108908999	-1.15	5.27	0.229	7.95	6.09
chr12	109085466	1.53	4.43	0.146	0	4.19
chr12	109085648	-0.348	5.34	0.722	0.37	7.17
chr12	109535813	-2.8	8.88	0.00179	155.35	43.34
chr12	109535846	-0.0509	8.77	0.955	66.69	180.36
chr1	210966235	1.85	3.62	0.174	-0.04	4.52
chr12	109827127	0.589	4.12	0.645	-0.07	4.05
chr12	110011416	-1.41	7.3	0.104	26.33	29.13
chr12	110011527	-0.872	7.79	0.309	36.61	59.37
chr12	110134809	0.956	4.2	0.427	0.06	5.48
chr12	110318436	-0.835	7	0.337	14.02	32.06
chr12	110493603	2.42	4.67	0.0303	-0.08	10.51
chr12	110498124	1.28	5.05	0.2	-0.05	10.18
chr12	110505566	-0.116	4.1	1	0.91	3.42
chr12	110517746	-1.41	5.93	0.118	0.5	5.91
chr12	110540297	1.28	7.59	0.139	10.06	102.88
chr12	110542297	-0.372	4.26	0.746	0.67	3.64
chr12	110707580	1.46	4.18	0.195	-0.04	3.07
chr12	110792257	1.9	4.5	0.0831	-0.08	7.09
chr12	110939955	-0.787	5.82	0.391	-0.06	5.89
chr12	111077802	-0.482	4.52	0.639	-0.08	3.63
chr12	111198140	1.43	4.52	0.185	0.06	8.42
chr12	111234922	1.39	4.5	0.203	-0.08	7.52
chr1	21113292	-0.108	5.42	0.941	-0.05	7.77
chr12	111395683	1.13	3.74	0.322	-0.08	3
chr12	111431446	-0.196	4.35	0.877	0.84	4.87
chr12	111505047	0.303	5.13	0.781	0.84	11.26
chr12	111806969	-0.206	4.58	0.896	-0.07	3.66
chr12	111851619	1.27	4.05	0.274	-0.02	2.97
chr1	2111885	3.34	6.62	0.000647	1.35	56.45
chr12	112016120	1.35	4.62	0.188	0.13	8.49
chr1	2112065	2.36	5.48	0.0167	0.01	17.98
chr1	211210559	2.26	5.44	0.0236	-0.06	23.77
chr12	112123835	-1.12	5.77	0.215	-0.07	4.72
chr12	112444089	0.894	4	0.418	-0.04	2.44
chr12	112451190	-2.34	8.04	0.00855	37.43	24.19
chr12	112534609	0.504	4.9	0.624	-0.03	8.99
chr12	112555060	1.48	4.39	0.161	-0.04	5.74
chr12	112563275	-0.739	9.86	0.379	173.56	282.77
chr12	112791360	-0.0644	3.89	1	0.01	3.23
chr12	112811492	2.9	5.05	0.00825	-0.06	15.19
chr12	113008093	0.00893	3.79	1	-0.03	2.57
chr12	113017025	0.0788	3.96	1	-0.06	2.44
chr12	113022284	3.4	6.25	0.000644	0.13	45.1
chr12	113154459	0.606	5.95	0.522	4.82	21.76
chr12	113399133	-1.57	4.99	0.109	6.9	3.42
chr12	113622802	-1.09	7.27	0.207	28.3	28.58
chr12	113628793	2.06	6.81	0.0227	2.75	59.41
chr12	113658986	-1.51	9.93	0.0773	264.85	212.97
chr12	113659173	-1.07	8.96	0.208	89.7	125.32
chr12	113669560	2.47	4.94	0.0193	-0.01	10.56
chr12	113752003	1.32	4.09	0.244	-0.06	4.25
chr12	113806359	-0.884	4.83	0.348	0.55	3.64
chr12	113831047	1.94	5.05	0.054	-0.03	11.61
chr12	113860051	1.11	5.58	0.239	0.04	15.49
chr12	113881127	-0.297	4.11	0.858	0.56	2.44
chr12	114020639	3.89	5.6	0.00036	-0.07	27.34
chr12	114126329	0.491	4.2	0.662	0.22	3.83
chr12	114178682	0.27	4.07	0.85	0.22	3.86
chr12	114185011	1.88	4.26	0.106	-0.07	5.78
chr12	114211528	2.72	6.61	0.00394	2.2	56.17
chr12	114211610	2.51	4.95	0.0193	-0.04	15.93
chr12	114226232	1.31	3.59	0.332	-0.08	4.03
chr12	114247447	0.488	3.34	0.757	-0.06	2.13
chr12	114679952	0.902	5.23	0.354	0.68	14.73
chr12	114680194	0.658	4.74	0.539	1.88	8.93
chr1	211494502	0.286	3.63	0.9	-0.08	2.79
chr12	115232072	0.535	4.09	0.645	0.13	4.31
chr12	115304318	0.00895	4.05	1	0.81	5.27
chr12	115420739	-0.0577	4.01	1	-0.08	3.69
chr12	115513589	0.229	3.91	0.918	0.15	3.21
chr1	211552345	1.19	4.51	0.265	-0.07	6.7
chr12	115575784	1.3	5.07	0.188	0.05	15.86
chr12	115630284	1.32	4.09	0.244	-0.04	6.56
chr12	116202243	0.255	3.78	0.821	0.16	3.23
chr12	116370051	0.518	3.76	0.725	-0.07	2.6
chr12	116598205	1.5	4.21	0.195	-0.08	5.11
chr12	116660363	0.209	4.04	0.923	-0.06	2.83
chr12	116714922	-1.25	4.53	0.224	1.09	2.99
chr12	116715525	0.104	5.02	0.961	0.43	8.12
chr12	116744951	0.665	3.66	0.626	-0.08	2.78
chr12	116784755	0.704	4.04	0.569	-0.07	3.84
chr12	116796976	-0.116	5.02	0.922	0.04	4.74
chr12	116798862	0.974	4.74	0.32	-0.07	7.02
chr12	116859708	0.833	4.28	0.45	0.13	5.71
chr12	116887003	0.965	5.27	0.321	2.75	14.68
chr12	116930861	2.75	4.29	0.0231	-0.03	5.28
chr12	116989920	1.03	4.88	0.311	-0.05	10.25
chr12	117039529	0.439	4.17	0.72	-0.08	4.05
chr12	117175956	-0.973	7.16	0.26	11.88	34.02
chr12	117176098	-2.35	5.79	0.0118	3.31	3.1
chr12	117222233	0.392	4.91	0.748	0.01	7.02
chr12	117354766	1.34	5.37	0.158	-0.02	13.92
chr12	117356454	-1.48	4.45	0.155	2.44	1.05
chr12	117480284	3.11	4.45	0.00803	-0.07	6.31
chr12	117480361	3.29	4.84	0.00363	-0.07	10.32
chr1	211752644	0.0663	6.69	0.95	3	35.78
chr12	117593332	0.744	5.68	0.416	0.03	14.29
chr1	211765722	0.59	4.38	0.595	0.05	4.46
chr12	117815759	-0.911	4.34	0.367	0.81	2.99
chr12	118018679	-0.223	3.81	0.913	0.01	2.37
chr12	118086693	-0.23	4.14	0.931	0.56	4.52
chr1	211849014	-0.996	6.96	0.252	8.98	20.69
chr1	211849378	3.24	7.62	0.000573	1.45	133.26
chr12	118573834	-1.08	5.56	0.249	-0.06	6.11
chr12	118810913	-0.796	5.23	0.397	-0.04	5.08
chr12	118979924	1.94	5.19	0.0551	0.37	17.44
chr12	119088532	1.46	4.55	0.17	-0.02	8
chr1	211909234	2.61	5.25	0.00945	-0.07	15.15
chr12	119312838	1.74	3.88	0.156	-0.08	5.11
chr12	119667818	0.214	4.38	0.877	-0.05	3.84
chr12	119741257	1.04	4.54	0.31	0.5	7.92
chr12	119752267	0.501	4.33	0.692	0.81	6.1
chr12	119821233	-0.455	3.56	0.706	0.13	2.36
chr12	120242338	0.59	4.26	0.608	0.05	3.14
chr12	120315176	-0.412	6.59	0.648	14.48	28.91
chr12	120315266	-1.68	5.93	0.0677	10.56	6.36
chr12	120451838	-1.77	4.48	0.0744	-0.07	2.35
chr12	120525008	-3.47	6.95	0.000253	6.57	2.48
chr12	120639010	-1	9.17	0.236	78.25	143.55
chr12	120668539	2.19	5.09	0.0342	-0.07	11.98
chr12	120669254	0.859	4.77	0.403	-0.06	6.1
chr12	120755516	-0.706	7.24	0.416	16.54	35.77
chr12	120755581	-2.66	6.41	0.00457	12.35	3.92
chr12	120794561	-0.48	4.95	0.614	0.11	3.2
chr12	120819815	1.71	4.56	0.0985	-0.07	6.8
chr12	120884204	-1.11	5.15	0.241	-0.06	2.33
chr12	120912620	0.838	3.96	0.467	-0.06	3.22
chr12	120933808	-0.816	8.7	0.337	63.2	111.27
chr12	120973084	1.03	4.88	0.311	-0.01	8.39
chr1	212101734	0.541	4.23	0.608	0.1	2.17
chr12	121019248	-1.63	7.45	0.0615	21.98	20.44
chr12	121124291	-0.21	5.88	0.827	-0.03	13.43
chr12	121124859	-0.44	7.21	0.613	3.62	38.1
chr12	121342226	-1.95	8.44	0.0255	87.57	46.27
chr12	121397855	0.704	4.04	0.569	-0.02	2.18
chr12	121562419	-0.196	4.35	0.877	-0.08	3.84
chr12	121566928	-2.06	6.73	0.0227	11.63	10.53
chr12	121576260	2.24	5.66	0.0232	-0.06	25.41
chr12	121652993	1.48	4.39	0.161	-0.04	6.8
chr12	121690715	0.346	4.81	0.732	0.75	8.42
chr12	121790303	-1.12	9.04	0.188	85.96	120.6
chr12	121837805	-0.559	8.39	0.51	45.83	98.15
chr12	121838828	-1.61	5.02	0.0962	-0.04	2.11
chr12	121905280	-0.212	4.79	0.82	0.35	6.09
chr12	121907536	-0.297	4.11	0.858	1.35	3.69
chr12	121951733	-0.866	4.62	0.414	-0.07	2.02
chr12	122028247	-0.829	8.72	0.327	76.73	126.73
chr1	212204467	1.28	4.95	0.197	-0.06	10.17
chr12	122057508	0.589	4.12	0.645	-0.07	4.54
chr1	212209071	-0.378	6	0.669	0	10.24
chr12	122101938	-1.03	8.36	0.229	40.97	75.8
chr12	122124900	-0.859	5.08	0.379	0	2.19
chr12	122156969	-1.53	4.32	0.12	2.05	1.15
chr12	122186968	0.937	4.6	0.377	0.75	3.76
chr12	122203646	2.87	5.26	0.00621	-0.04	20.46
chr12	122204528	0.0828	5.76	0.953	4.13	17.34
chr12	122231921	-2.41	5.69	0.0102	4.38	1.59
chr12	122240905	-1.22	6.71	0.162	5.33	15.85
chr12	122326517	-0.673	5.75	0.458	-0.01	5.28
chr12	122371869	3.45	4.86	0.00331	-0.02	10.56
chr12	122502150	0.266	7.58	0.764	15.08	70.01
[truncated: 10,741 more rows]
