# Supplementary material for: Differential chromatin profiles partially determine transcription factor binding
Source: PLoS One. 2017 Jul 13;12(7):e0179411. doi: 10.1371/journal.pone.0179411 (PMC5509100; doi:10.1371/journal.pone.0179411)
Supplement: S1 Dataset — (ZIP) [file pone.0179411.s002.zip › data.tables/FOS_DNase.csv]

chr	coord	PIQ.GM.rep1	PIQ.GM.rep2	PIQ.K.rep1	PIQ.K.rep2
chr10	170700	-0.631339137607885	-0.870205966671276	-0.852235383896503	-0.7035736534268
chr10	179617	-0.731753338430101	-0.851336071387976	-0.78047700544336	-0.707394819892338
chr10	183343	-0.126122466743643	-0.399177797420704	-0.555234391678951	-0.184670537827488
chr10	195037	-0.7797295862044	-0.76265347892181	-1.00106599540148	-0.921691512319965
chr10	239806	-0.800147459736018	-0.919539978285455	-0.907991905354884	-0.750205055070459
chr10	247461	-0.605370903313573	-0.770967169991802	-0.873744866864528	-0.881224911352078
chr10	252597	-0.900399760631661	-0.917379308619022	-0.900377462148948	-0.928817990334461
chr10	273141	-0.556002761343045	-0.904371644400397	-0.907182880014809	-0.685468362117131
chr10	310224	-0.788799763957804	-0.887893491013362	-0.907829637600649	-0.893645032265247
chr10	313256	-0.418372606332455	-0.740890434102206	-0.874100539559816	-0.769951066172879
chr10	401745	-0.781933492497924	-0.977383609372467	-0.877400925115156	-0.928903089386538
chr10	425452	-0.798525178680138	-0.845169292031565	-0.773049128379291	-0.81601898990992
chr10	436194	-0.61336501939941	-0.590377322579774	-0.722665781844446	-0.611453661068892
chr10	457714	-0.533157828103614	-0.90144134058414	-0.920611523091878	-0.851843070204003
chr10	601511	-0.463680755276128	-0.572917891429338	-0.774169191899545	-0.907166443368874
chr10	609811	-0.421957731388367	-0.861007974449531	-0.841621901670168	-0.902031553902108
chr10	656668	-0.591469144732313	-0.839784090353029	-0.832621484656963	-1.00323445392374
chr10	656729	-0.657018803807871	-0.880882769037411	-0.882297606722471	-0.964708344312649
chr10	656790	-0.618233147770135	-0.846847722211893	-0.87420471369062	-0.942956215422805
chr10	656851	-0.631207796761954	-0.877690685989153	-0.871899166973308	-0.919176696430624
chr10	657033	-0.532472647064862	-0.8996270065944	-0.847027315546796	-0.834245461214577
chr10	670658	-0.58651530203314	-0.662743936786436	-0.812111288734308	-0.64961075167266
chr10	758362	-0.6240315925352	-0.807836835413277	-0.867728669797551	-0.921667815517611
chr10	815346	-0.969236764384511	-0.932481151985575	-0.932841202734459	-0.982849997800635
chr10	821584	-0.502155445820702	-0.675998622431873	-0.672307113662394	-0.642294034955449
chr10	825056	-0.815509924796811	-0.689761058553049	-0.665798802563741	-0.484912847694072
chr10	837465	-0.562289307859675	-0.57828167133902	-0.793582429920167	-0.727807368748757
chr10	838780	-0.490972120402076	-0.798957658347034	-0.837064553384524	-0.785899113717858
chr10	1032547	-0.618376730184319	-0.828083900363348	-0.26740967159352	0.123758205874699
chr10	1085933	-0.658771926925437	-0.939399370557045	-0.852683137812019	-0.786979850090751
chr10	1102317	0.198495432084154	0.325991222511126	1.05080891343782	0.61796477604985
chr10	1156303	1.21150836709549	0.179213669601651	0.395994010596399	0.0810525871515934
chr10	1159521	-0.707631993903479	-0.936304392017939	-0.878242407568042	-0.829095509850689
chr10	1174185	-0.664741034832412	-0.840346770543302	-0.911678741402758	-0.865463982857845
chr10	1248398	-0.703678566838557	-0.784410288433602	-0.603367374838276	-0.676302081481212
chr10	1297849	-0.55332754757146	-0.458551612829617	-0.575486882715667	-0.814463875788999
chr10	1316785	-0.511998346315445	-0.694208584156017	-0.739045744065986	-0.716691340032515
chr10	1321790	-0.797663833468862	-0.865269968622136	-0.923838676360066	-0.918754010829797
chr10	1323201	-0.466223646421136	-0.678107133253296	-0.815600589575332	-0.936657349745233
chr10	1329284	-0.407750473989262	-0.836975632005394	-0.824264179898246	-0.752813901484261
chr10	1332326	-0.235122992957504	-0.683904046415334	-0.866348395701241	-0.722436311121281
chr10	1350541	-0.552973634003211	-0.791280013865757	-0.869528442360771	-0.903113544582266
chr10	1408075	-0.600793084347936	-0.832882265770283	-0.755143923941766	-0.701487786758748
chr10	1418381	-0.651781843020814	-0.766882020306804	-0.922341294839768	-0.943314788723771
chr10	1497940	-0.958112346127895	-0.974253067233463	-0.925621252163203	-0.992347752065935
chr10	1508040	1.08597540382115	0.355571473396513	-0.754445784343397	-0.737355401329079
chr10	1512837	-0.264361191977479	-0.916553544340825	-0.871716579519737	-0.904544022895644
chr10	1540981	-0.717354062921963	-0.899181647657554	-0.829692605843068	-0.89569474274161
chr10	1591580	-0.676355498707202	-0.787626708790801	-0.740827213455677	-0.79227599765315
chr10	1685542	0.549560384727952	0.31824799810024	-0.684154034479346	-0.683029574889832
chr10	1704707	0.585409421088212	0.0213747514015794	-0.761333353360013	-0.923902065311167
chr10	1707200	-0.0939856568125835	-0.676500541174751	-0.673957286993941	-0.723274431936488
chr10	1729593	-0.604181878631077	-0.929473340617279	-0.787690355511359	-0.805776486164489
chr10	1736787	-0.794560090599225	-0.74050702841156	-0.883525385953031	-0.773474938002446
chr10	1758313	0.339313959821955	-0.0826827676273215	-0.768597403725908	-0.643208236744311
chr10	1783686	-0.617759077295624	-0.755725967954627	-0.880240558949676	-0.923795825262555
chr10	1804651	-0.538528314610493	-0.89432456732605	-0.88796459954678	-0.788171069290974
chr10	1869355	-1	-0.93677164610862	-0.880482784054649	-0.77775901256286
chr10	1887581	-0.468580357453964	-0.927961700090185	-0.879650458517193	-0.927471228756066
chr10	1893315	-0.848102452317571	-0.955847045870668	-0.93576386345194	-0.793283234006921
chr10	1904053	-0.875927628299188	-0.960207149567245	-0.963588719682366	-0.903920556995222
chr10	1920663	-0.818107865559627	-0.926840786892759	-0.961239520181396	-0.861377838870288
chr10	1992123	-0.76229783742163	-0.820026560556145	-0.858013401782042	-0.739488440985325
chr10	2085118	-0.845095504280016	-0.945036212451596	-0.98458290628627	-0.969508160250444
chr10	2090678	-0.85879559673496	-0.930312718870898	-0.895915289442585	-0.954735683337634
chr10	2094635	-0.7603676762426	-0.836224257716877	-0.961318074455786	-0.916875610902465
chr10	2169094	-0.330476462246599	-0.738470832409965	-0.852867240869668	-0.850619878132901
chr10	2185913	-0.761133878740599	-0.906049424696013	-0.915437772340345	-0.879308427020463
chr10	2289411	-0.726276726298623	-0.813850034875033	-0.90996890814423	-0.959196611393938
chr10	2358659	-0.676284517514163	-0.872994527159142	-0.858189392863305	-0.829388482424269
chr10	2369502	-0.840926508360536	-0.850318328656536	-0.88311477771394	-0.949723029467799
chr10	2372820	-0.83625744217789	-0.944937337391082	-0.968993904933354	-0.926963069197475
chr10	2480031	-0.832858473487566	-0.950314688566345	-0.912217748837842	-0.852439309595104
chr10	2505930	-0.763030997703216	-1	-0.91277793827647	-0.847491383090389
chr10	2518775	-0.608010225608707	-0.764079653510607	-0.831438036956663	-0.704719349094153
chr10	2559891	-1	-0.910623545683875	-0.984728062506979	-0.978178428041564
chr10	2582132	-0.863973792135001	-0.901773934035876	-0.921611339919869	-0.860715783661446
chr10	2588993	-0.938473528769021	-0.904711149355218	-0.94517197336242	-0.94184833960466
chr10	2612457	-0.510729024285924	-0.903890149586806	-0.928990223645476	-0.760483409591255
chr10	2635708	-0.725046128141774	-0.93129059741437	-0.926164897911438	-0.963918939193329
chr10	2665396	-0.491888210010536	-0.766375699985523	-0.742509718659703	-0.560930445162194
chr10	2715300	-0.866842325202869	-0.883771082836333	-0.965972745122797	-0.941794595361944
chr10	2733628	-0.591946731064848	-0.883736349145746	-0.847285942382724	-0.889691750034606
chr10	2739613	-0.680201481993583	-0.908387296720633	-0.896371991168178	-0.932712368240311
chr10	2748996	-0.666985679460381	-0.964162520174769	-0.916201246512881	-0.851477245274212
chr10	2776593	-0.878278263768881	-0.856385613090036	-0.949353339694641	-0.948992393370796
chr10	2794272	-0.852760555778196	-0.898671647473033	-0.876953203100515	-0.887849506843649
chr10	2809710	-0.725534786463543	-0.888087553597899	-0.899654462278506	-0.962742014139324
chr10	2818994	-0.732966331834389	-0.812254633346481	-0.887425978299766	-0.820177904398181
chr10	2874140	-0.356887022726323	-0.650154897839791	-0.850215516474916	-0.835000096267386
chr10	2906263	-0.86019098760763	-0.949918646335591	-0.972098671166584	-0.969496562716857
chr10	2910450	-0.709262210733925	-0.782862781733869	-0.838206941192651	-0.760177128394447
chr10	2911684	-0.664290321918948	-0.725085485099777	-0.883815588742303	-0.751349318720505
chr10	2935453	-0.927804838622805	-0.947701178237913	-0.881410607599189	-0.883157624709162
chr10	2957092	-0.615313733295657	-0.820984172027205	-0.923976854316389	-0.924219597763402
chr10	2967645	-0.359210982364798	-0.734816776245865	-0.72835685189643	-0.804541175977434
chr10	2975874	-0.750546768559409	-0.805724041347942	-0.878458350592405	-0.763688219167851
chr10	2992270	-0.334579462138868	-0.57409178686288	-0.938707095337819	-0.530595238359214
chr10	3051226	-0.105553314143073	-0.498567740305174	-0.826464426327835	-0.763055672087859
chr10	3053214	-0.528543770428482	-0.772704665232895	-0.797683585316987	-0.659039139737682
chr10	3054502	-0.657711718315107	-0.843490420291712	-0.8522139047105	-0.84792394609807
chr10	3064756	-0.797033758087668	-0.895417206499419	-0.960942816044987	-0.847699360422921
chr10	3105001	-0.826736533669878	-0.972919819007487	-0.96009488080255	-0.85435280850175
chr10	3105303	-0.812279260967699	-0.889768411070824	-0.931566442168231	-0.828350520669907
chr10	3113804	-0.245458145286674	-0.659000336710803	0.0406252775223878	-0.0217789617460563
chr10	3133705	-0.0263795246700582	-0.403920612167734	-0.880527607911513	-0.712932435982824
chr10	3137793	0.238299848546992	-0.402913235766046	0.918978117172756	0.541575285535938
chr10	3138062	0.425877119076943	-0.316006382393953	1.01600477378936	1.11356285853304
chr10	3140333	-0.939728858766242	-0.953896089779576	-0.882899052740857	-0.926522753767453
chr10	3141720	-0.569716807144048	-0.755625254613024	-0.55544770334354	-0.817855539605894
chr10	3164879	-0.657425618319217	-0.681100578437291	-0.761188253579122	-0.582600331795287
chr10	3237674	-0.818715956519735	-0.86961002444145	-0.837236201193614	-0.797904833093077
chr10	3256271	-0.768971371348169	-0.782829965083561	-0.813770058617415	-0.665662131874297
chr10	3278528	-0.530849444826848	-0.713377864640939	-0.93049229055409	-0.726414583842743
chr10	3307410	-0.595886013778082	-0.663523015601567	-0.866989885392605	-0.57700010221021
chr10	3336383	-0.664629193998275	-0.794723646395489	-0.901142608810622	-0.985548905016877
chr10	3339417	-0.466020245062816	-0.824336807932748	-0.908831592155983	-0.839941902070497
chr10	3373025	-0.596212435081731	-0.728154029609693	-0.9738714288788	-0.561941111140568
chr10	3466870	-0.382599813359134	-0.797917027077712	-0.705676688827593	-0.529492553116566
chr10	3502240	-0.940771630859131	-0.909464729039424	-0.952021841673059	-0.961287011989409
chr10	3510628	-0.277648616131431	-0.731877948024251	-0.921885008721809	-0.582678626675933
chr10	3516241	-0.897830599043317	-0.888244951662819	-0.874754914271897	-0.851503729429011
chr10	3535970	-0.807396632574754	-0.877828561623514	-0.759743766569655	-0.788466420466378
chr10	3536932	-0.802473372887015	-0.827665584595462	-0.863899804427429	-0.985641616584383
chr10	3537630	-0.852180468605181	-0.94673828856773	-0.928190344143297	-0.908562288076085
chr10	3543486	-0.892204444317881	-0.974121973601532	-0.866567276961551	-0.984612655062281
chr10	3551731	-0.602445836515573	-0.726252840922149	-0.72126277450627	-0.684198090270647
chr10	3563691	-0.532472872176879	-0.806691544298035	-0.872278792356077	-0.933040143782965
chr10	3568176	-0.688409144752854	-0.845920167178991	-0.0702250258225343	0.0767684266997705
chr10	3568234	-0.713434078738241	-0.810142193146061	-0.140005277438726	-0.0914755045729176
chr10	3575058	-0.291197211988442	-0.660847714074068	-0.782532413184965	-0.735792619866785
chr10	3575708	-0.620408433282649	-0.691819549429393	-0.902767607131679	-0.952481972216574
chr10	3591082	-0.693126154825351	-0.805847727200452	-0.311216987044131	-0.514074779896635
chr10	3596706	-0.465662692390363	-0.518416783335828	-0.861050160270735	-0.702096007606414
chr10	3606992	-0.769498690002885	-0.867787877404996	-0.88347659742741	-0.920254660340365
chr10	3626225	-0.113677366627992	-0.548809382038685	-0.684283146921799	-0.537118437679041
chr10	3668473	0.135546421578747	-0.472531449819503	-0.944368852485211	-0.886316892913129
chr10	3732222	-0.821215769320033	-0.883550845669403	-0.829710217601947	-0.770814674654287
chr10	3754242	-0.73757818061095	-0.923467904149222	-0.892580226892398	-0.771332694494465
chr10	3765381	-0.662847096510206	-0.785766240806284	-0.808180421774385	-0.73771484324709
chr10	3797334	-0.819756749679962	-0.808316338611862	-0.606039333985442	-0.111805829189364
chr10	3797898	-0.836504870901169	-0.746053794100712	-0.721648233646768	-0.408608469512257
chr10	3805585	-0.84060958366015	-0.841845829976027	-0.474130075122029	-0.329571326717633
chr10	3834262	-0.864357877712236	-0.931619378473644	-0.970811616251448	-0.866522486057097
chr10	3856357	-0.624164171314468	-0.885479739777159	-0.763485539644277	-0.682826805457388
chr10	3894681	0.690659135186796	0.25031230020421	0.705988162211425	0.657586792670534
chr10	3894885	0.674090507534869	0.232601466978407	0.620521987602482	0.381226544740444
chr10	3905830	-0.950808244123351	-0.927944336851321	-0.966049844512902	-0.948068576233691
chr10	3909865	-0.618410335570267	-0.94741027183757	-0.911029141253301	-0.848689253719187
chr10	3921115	-0.624826462601909	-0.799632946117861	-0.847395991901665	-0.973233812857109
chr10	3924468	-0.828931529388241	-0.830232837301353	-0.870970314559443	-0.873996952615897
chr10	3955238	-0.585878955444209	-0.822830805560483	-0.805653906605893	-0.795307824304182
chr10	4069221	-0.798308309146379	-0.853928772938293	-0.857324953592818	-0.789124839643242
chr10	4081742	-0.934231863731572	-0.981717345419885	-0.949247142511582	-1.0026148871266
chr10	4084035	-0.746962782832613	-0.859234422917192	-0.971573801906151	-0.863399139959453
chr10	4100119	-0.903745357285099	-0.922714346707114	-0.953208386766979	-0.890736910708544
chr10	4135791	-0.724609791258237	-0.844558651576018	-0.927975768592135	-0.961850590406505
chr10	4137611	-0.955463457119133	-0.983489467716623	-0.909675948043301	-0.878763512145091
chr10	4149846	-0.96226507372793	-0.842938241758786	-0.87400966694147	-0.942181976728722
chr10	4187058	-0.628402641421397	-0.928423382063941	-0.929869584004275	-0.933944340770292
chr10	4207228	-0.671840073233976	-0.897914392207698	-0.821497783703826	-0.843617747197636
chr10	4240645	-0.772372480238015	-0.888135577079416	-0.917548949236389	-0.77530149330362
chr10	4276814	-0.97270584922121	-0.876628374520135	-0.769199221530287	-0.890968045649412
chr10	4286082	-0.947105632462104	-0.969650833906952	-0.925013177038484	-0.694522678304492
chr10	4302889	-0.96496527217995	-0.907180793630164	-0.911290919002675	-0.937203261238823
chr10	4339770	-0.808705805602266	-0.981126246306453	-0.927686403003109	-0.883866501717956
chr10	4375151	-0.876522074354831	-0.877093406398814	-0.973793414835375	-0.789512795253112
chr10	4375251	-0.670639537333435	-0.784731719896666	-0.984630122128163	-0.865982917237589
chr10	4393114	-0.669423416382016	-0.917552921507796	-0.967572983865142	-0.739246317964576
chr10	4394126	-0.949231250539474	-0.880414173689868	-0.964175460785488	-0.943684532968752
chr10	4396291	-0.698610100245201	-0.890714146626932	-0.86236532605493	-0.824871984900512
chr10	4411898	-0.692687464880274	-0.909729611641987	-0.980104016707001	-0.919399438174947
chr10	4474648	-0.782364167775924	-0.911656151140847	-0.975865521095912	-0.864196988352762
chr10	4489625	-0.689597720741316	-0.866996939520448	-0.894528285208503	-0.889625564657743
chr10	4492016	-0.906677499166425	-0.914777059928395	-0.918344070417933	-0.916384991234465
chr10	4493637	-0.673471532363273	-0.872183839641712	-0.899885287744489	-0.902209046054413
chr10	4558719	-0.658644432022715	-0.91812417005321	-0.81889436702104	-0.916832079617606
chr10	4603950	-0.762687943924022	-0.855208293572276	-0.831555093250906	-0.890118792937443
chr10	4638309	-0.834280285423497	-0.840939643898611	-0.888906966799742	-0.781179226530404
chr10	4660621	-0.769296664106694	-0.957109954563715	-0.929806458031333	-0.985519638984444
chr10	4693967	-0.367496763292741	-0.716159219730752	-0.969832158196965	-0.644908907006833
chr10	4695630	-0.944299466170556	-0.929694324675404	-0.883557083621937	-0.840812242181177
chr10	4726765	-0.828204709306248	-0.84384606683134	-0.908138179580293	-0.825878263229181
chr10	4768385	-0.901929533706112	-0.97520860629796	-0.926297541549978	-0.908136193547392
chr10	4813717	-0.537077288194912	-0.872672715426676	-0.678857813477608	-0.795973304106108
chr10	4820809	-0.90222624730694	-0.888903980010214	-0.954507881197083	-0.82628336290647
chr10	4823202	-0.772005680105779	-0.911082366969614	-0.958024528535212	-0.911490167041179
chr10	4828375	-0.798631851392672	-0.924375754006557	-0.955632357462165	-0.937852357926865
chr10	4857227	-0.827637079155873	-0.906709373613822	-0.668249211631276	-0.2910159163468
chr10	4889962	-0.535399199781424	-0.811945151216627	0.0130803247176176	-0.185435251063924
chr10	4909999	-0.515892972448888	-0.864061153391124	0.867168397761045	1.11738554461954
chr10	4990108	-0.740905005364303	-0.789671300980143	-0.732185843947706	-0.4805521644785
chr10	5058487	-0.804977671965833	-0.953144937355001	-0.95999592664589	-0.933410037448994
chr10	5075718	-0.693928968780348	-0.827612124725018	-0.345054122848158	-0.625630106448428
chr10	5094117	-0.594931048441028	-0.859403109316797	-0.904523772288346	-0.806590201223786
chr10	5110001	-0.882792459839791	-0.906347426840858	-0.899571997511603	-0.977946090800262
chr10	5114100	-0.760732345060737	-0.853236440211729	0.686286247375289	0.899218715879947
chr10	5185142	-0.64829101890167	-0.960507335065866	-0.84903520931436	-0.919556854531126
chr10	5231687	-0.705611336165688	-0.954549108317374	-0.965865432423655	-0.916620410996971
chr10	5240698	-0.799301302279772	-0.909082810023116	-0.898227236179489	-0.872026574006836
chr10	5303257	-0.443544982775616	-0.868828045757672	-0.896961744713493	-0.856442276991865
chr10	5358169	-0.659158270067543	-0.882689930869844	-0.956065134176366	-0.899663846444623
chr10	5359828	-0.43349692553328	-0.668316040904393	0.357318783620998	0.23918320201654
chr10	5368742	-0.192046875136062	-0.670389874980451	-0.882174434498859	-0.864615007898418
chr10	5373116	-0.753871283930833	-0.912605662782718	-0.849191511831548	-0.876991217930237
chr10	5429298	-0.192332798651401	-0.839618384376347	-0.796603179576474	-0.91483909377544
chr10	5442570	-0.841136074565447	-0.964595257546033	-0.874385223687319	-0.952988770853658
chr10	5472598	-1	-0.981817467158808	-0.964748519265368	-0.955562983428043
chr10	5489326	-0.648699855791402	-0.792869735314155	-0.764720221397405	-0.501729342153435
chr10	5492743	-0.739404107294083	-0.934526662017522	-0.844853779157356	-0.821416860563095
chr10	5526358	-0.504780992895442	-0.871164958442223	-0.70628432626985	-0.240103027863487
chr10	5530268	-0.641192655731335	-0.540120815065295	-0.415251211277287	-0.676070972721215
chr10	5563433	-0.868864030143508	-0.862689020445262	-0.817833384839243	-0.88309370930438
chr10	5593347	-0.0353768240442951	-0.418829983956365	-0.0742623414838541	0.219846198446269
chr10	5597895	-0.77860569736413	-0.721059967199234	-0.851718739302918	-0.80044446759905
chr10	5628094	-0.807268017391023	-0.808176030323874	-0.835355432950251	-0.844424549245519
chr10	5638132	-0.696574836464521	-0.626705333046707	-0.310146428753167	0.124417610000627
chr10	5661473	-0.326420993901522	-0.573301234722936	-0.747764816071576	-0.424671991428583
chr10	5701979	-0.117394965000154	-0.356604257546195	-0.223887302252856	0.169647215285009
chr10	5723313	-0.849683377062201	-0.916300743746842	-0.824221761794392	-0.82457757663038
chr10	5747985	-1	-0.986967831565523	-0.92569491009723	-0.988056441823088
chr10	5821203	-0.694545025162782	-0.934810270827768	-0.793328734315036	-0.774666226252597
chr10	5876819	-0.931698083877202	-0.799935672128514	-0.775026610397028	-0.906115357351462
chr10	5882322	0.856844873267585	0.774730217223594	-0.694962263897089	-0.426141258729282
chr10	5903391	-0.87986604903991	-0.771109607587718	-0.714673001499103	-0.856302900008764
chr10	5959457	-0.836798702987027	-0.814902794472061	-0.694618817425063	-0.499010561471606
chr10	5982228	-0.934629946125937	-0.824346822678708	-0.826654957105504	-0.855360772672117
chr10	5988474	-0.541233232554126	-0.849596750761666	-0.839705169174068	-0.631539396202686
chr10	5993902	-0.810090986818498	-0.793739166260107	-0.897196135705002	-0.926443857883
chr10	6000756	-0.727504664866705	-0.848961544961799	-0.830905337957878	-0.841169677226837
chr10	6004184	-0.571429974385214	-0.785708418649475	-0.828673071261551	-0.738233545725332
chr10	6011006	0.13333621507044	-0.626780359683292	-0.771600121564724	-0.561016960940182
chr10	6067347	-0.912337803191477	-0.971133755350824	-0.963253164485568	-0.931591708628979
chr10	6094767	-0.369215604843638	-0.0203288266034803	-0.880925845000597	-0.763906773802434
chr10	6137492	-0.883583790728376	-0.805750725257411	-0.620157755250725	-0.953514354466449
chr10	6162266	-0.754436135641328	-0.729367048845754	-0.62292702881192	-0.852752148116311
chr10	6191077	-0.810712148969855	-0.953404852431465	-0.584382316714557	-0.276774815339405
chr10	6198783	-1	-0.947717100236167	-0.978554556782206	-0.964918880838339
chr10	6201788	-1	-1	-0.944515351315558	-0.864136624202772
chr10	6226714	-0.946318366483373	-0.98119943299369	-0.989268099917093	-0.944855759917272
chr10	6228302	-0.699958365025239	-0.803119777597128	-0.630077622799736	-0.321837300822904
chr10	6299179	-0.753234235792884	-0.801609240443679	-0.952351508352548	-0.669382602295354
chr10	6317446	0.528635531142309	0.769955245377938	0.132508781819483	0.462104220968992
chr10	6364783	-0.54382425990209	-0.900409253730005	-0.850109564243337	-0.912438839346013
chr10	6382056	-0.872209378239927	-0.964193440212266	-0.921389498804186	-1.00186969715882
chr10	6384505	-0.628070626377008	-0.794397783889182	-0.910671208732745	-0.908558650298606
chr10	6420386	-0.737520533543719	-0.94528088038328	-0.926942192172118	-0.860584068806215
chr10	6425181	-0.902512023580092	-0.703409243204486	-0.907011050722766	-0.879882464120279
chr10	6430205	-1	-0.741782636783159	-0.856102290486984	-0.935387439031494
chr10	6469295	-0.746674898856089	-0.83665944672953	-0.8897309880404	-0.867725663117424
chr10	6529517	-0.804558575435723	-0.754623862608834	-0.890890690893724	-0.867783450852658
chr10	6532416	-0.964953071126111	-0.836778734782819	-0.953419742666668	-0.975719539507443
chr10	6611080	-0.616877373305297	-0.825556333410565	-0.8428869286436	-0.966154405584952
chr10	6628526	-0.76158031696885	-0.872172718065953	-0.893662486267707	-0.878340003326901
chr10	6635571	-0.703864300132768	-0.78018393501705	-0.730297634371544	-0.737551823237038
chr10	6663647	-0.741210311330073	-0.878068543391736	-0.87301409192451	-0.737962405471506
chr10	6717491	-0.671854665235977	-0.84746093916695	-0.881535600031672	-0.794059036147649
chr10	6728952	-0.565634334648249	-0.85940344812658	-0.881017009052421	-0.913379903071912
chr10	6731217	-0.619265782908924	-0.761365997438017	-0.828675998117557	-0.595096480117206
chr10	6736403	-0.784336007524571	-0.829986732284964	-0.915027209842363	-0.980455135470109
chr10	6736904	-0.732748524587103	-0.844209290968121	-0.82947031238238	-0.913155005088756
chr10	6758738	-0.699228636045118	-0.801140613841332	-0.908070991845799	-0.88101652928858
chr10	6788825	-0.379044643667455	-0.828323731304828	-0.868871089559406	-0.896478707757174
chr10	6790163	-0.672511912054412	-0.839023167989752	-0.841393981298772	-0.898299975792706
chr10	6815550	-0.76097386978689	-0.937939103692543	-0.928553822409669	-0.936958383292766
chr10	6910824	-0.64669991732348	-0.848621193150508	-0.96047039346811	-1.03589907528468
chr10	7031824	-0.898778657649384	-0.900450716691044	-0.932044312276667	-0.810853536969796
chr10	7094319	-0.805310356465001	-0.791070959896822	-0.833181521285361	-0.796428693391858
chr10	7126698	-0.504300684165576	-0.780718766488491	-0.81216036785565	-0.790672552568947
chr10	7131381	-0.260968003477529	-0.82422502571245	-0.929845250554779	-0.801307105785078
chr10	7144038	-0.822863678654652	-0.922664627109047	-0.894531634858905	-0.860503123034347
chr10	7144705	-0.751824151182688	-0.653588692119745	-0.918376774665905	-0.903835418312934
chr10	7153763	-0.882026278283693	-0.960089038729358	-0.942667962927748	-0.723716647135306
chr10	7172583	-0.591356086549301	-0.716652815869359	-0.684748075397966	-0.799305416065668
chr10	7175467	-0.500591130834929	-0.78577678740342	-0.414248087981365	-0.46497634276051
chr10	7194557	-0.812846711120432	-0.941859744775121	-0.916506327233255	-0.852154637724868
chr10	7213212	-0.600328482662761	-0.750116297521073	-0.761170413645768	-0.831350494557984
chr10	7255410	-0.826356696198277	-0.702778162531415	-0.920831045587877	-0.752160344692789
chr10	7296473	-0.786407625394292	-0.879176169102628	-0.941317255788738	-0.908000234696087
chr10	7318212	-0.927233929135688	-0.797211690569191	-0.854773178181242	-0.676314868572941
chr10	7379815	0.783189333443855	0.0158671697341667	-0.646690695681558	-0.736440396587305
chr10	7406633	-0.795238550835418	-0.834536103864527	-0.956169066855388	-0.898469438466397
chr10	7411572	-0.834091928817394	-0.869907077131246	-0.936631906973332	-0.906463255894346
chr10	7420829	-0.409181615921894	-0.586645355021012	-0.838569764413562	-0.828916525960189
chr10	7468527	-0.693827618914192	-0.720482733912899	-0.899129493516141	-0.853291363040985
chr10	7478670	0.0371298992584371	-0.451225705344828	-0.876023608559869	-0.777237455500777
chr10	7491525	-0.707334321765233	-0.912649299613606	-0.842833289017667	-0.692016509272163
chr10	7492952	-0.743275140548282	-0.876280430492293	-0.958412595035998	-0.98669729736373
chr10	7560839	-0.881830740323893	-0.959838767763311	-0.971878876777355	-0.945738332952725
chr10	7561324	-0.895504377678366	-0.914698878637674	-0.938281417603762	-0.958385510176894
chr10	7566077	-0.902466728169158	-0.807770791113573	-0.916830693424559	-0.783026621548262
chr10	7585498	-0.62070777631965	-0.850188272467691	-0.846284861363846	-0.83668960416651
chr10	7692073	-0.66136160484695	-0.776223794868256	-0.765580500123208	-0.654220110130874
chr10	7713310	-0.925373099371204	-0.901844203197814	-0.892407147630238	-0.792930587267755
chr10	7722261	-0.927382206369997	-0.896211165673712	-0.824769454336215	-0.905027966495242
chr10	7739810	-0.710935387348373	-0.772135814838471	-0.833352512755079	-0.886440678486568
chr10	7782904	-0.826242676741716	-0.854646794136657	-0.797437192056066	-0.439373607466546
chr10	7790809	-0.765275242249058	-0.778920959770049	-0.778782363474099	-0.620588155307159
chr10	7835732	-0.630161406687508	-0.918739665850463	-0.907590193559421	-0.944286914558958
chr10	7839664	-0.524379933339343	-0.815869700621865	0.437901143690682	0.112127708354743
chr10	7849287	-0.788988284111142	-0.907752329108381	-0.955373853907748	-0.9257294838752
chr10	7902595	-0.929058271898245	-0.939375680088859	-0.889787396208184	-0.918841092617965
chr10	7907052	-0.881736952014371	-0.912741857818519	-0.930171820294785	-0.866833588608786
chr10	7998639	0.432764840840488	-0.334705745086451	-0.682444014094327	-0.514863315882367
chr10	8032821	-0.812485363905268	-0.906019485633711	-0.90856140639689	-0.816470501970062
chr10	8041036	-0.607764776056482	-0.867100016309435	-0.915139958933685	-0.809969233780321
chr10	8099366	-0.066814776683507	-0.466119556044196	-0.740926771895106	-0.829106890626063
chr10	8116200	-0.808971704273649	-0.783019473029357	-0.879428554569105	-0.784980597248053
chr10	8161117	-0.787932639577226	-0.950338298399704	-0.874469556175216	-0.927496481349712
chr10	8173350	0.423952377081297	-0.147696767767666	-0.845338073562988	-0.909437934352408
chr10	8179028	-0.641953150233745	-0.72869288442713	-0.856066693742349	-0.925338973638838
chr10	8180605	-0.825674413201117	-0.821809701593663	-0.944889633042672	-0.859230677779217
chr10	8180620	-0.80331018445094	-0.819847563683821	-0.9313982165031	-0.908439941005019
chr10	8187624	-0.790178817496079	-0.884041161407615	-0.832544602556109	-0.921666440430536
chr10	8193271	-0.684633604304729	-0.779456516232852	-0.838707617081847	-0.911489138972624
chr10	8195403	-0.852052886805735	-0.933086527195698	-0.930343331303143	-0.908226030023269
chr10	8232924	-0.859278435744349	-0.856808748028093	-0.943414054831644	-0.893953243607471
chr10	8235622	-0.968307956027702	-0.969034088357082	-0.907545557758331	-0.971121897355451
chr10	8255910	-0.763001189763134	-0.924795986636589	-0.886036039394016	-0.940257061199708
chr10	8261421	-0.856032809556469	-0.928124421470275	-0.951804562957281	-0.909574511261161
chr10	8312271	-0.789064522689195	-0.941351926999617	-0.945053142114881	-1.01985106507742
chr10	8329899	-0.740597763158301	-0.960828903734253	-0.916920167465815	-0.874517447651862
chr10	8348365	-0.553497160036302	-0.834315475832035	-0.916076599037528	-0.922411981393315
chr10	8394869	-0.886167935113927	-0.871105425200051	-0.900042079677439	-0.901624893555646
chr10	8405635	-0.948901613342892	-0.929175087791188	-0.921477057045683	-0.989109189589985
chr10	8411773	0.121072809811392	-0.473334617126393	-0.886519163862964	-0.714757982695876
chr10	8435810	-0.721344955801307	-0.766028140932968	-0.851847448559211	-0.84426297991797
chr10	8475980	-0.683456476550571	-0.897367554822566	-0.748135056546482	-0.919822888813296
chr10	8477854	-0.669598815326635	-0.757223501986476	-0.820349454949941	-0.784574981421554
chr10	8495792	-0.882844364790787	-0.875989305615004	-0.785700442091587	-0.750086483192295
chr10	8503566	-0.812135214119527	-0.944680839906457	-0.889944376018335	-0.818310105471019
chr10	8504659	-0.673868574959557	-0.9159113228964	-0.8917417007832	-0.894302577368345
chr10	8512367	-0.865966961095858	-0.866608039918726	-0.927532036112376	-0.913636789394845
chr10	8525075	-0.78399701559496	-0.859115914826824	-0.939468894175456	-0.979166559988457
chr10	8529572	-0.548551197720756	-0.9234679733013	-0.912099650537913	-0.86778469730729
chr10	8535164	-0.953625395754745	-0.912585573833059	-0.930680828293664	-0.938515623519431
chr10	8581202	-0.861470698770158	-0.901673039908231	-0.922682752808539	-0.909169475855914
chr10	8594031	-0.81095338530846	-0.897597473050154	-0.880486548652152	-0.848991699685956
chr10	8639113	-0.801346366519833	-0.927804379958287	-0.964577089909275	-0.902335134142345
chr10	8659945	-0.726482297018181	-0.827361869374398	-0.941529601652693	-0.901411512742914
chr10	8661037	-0.311366023499254	-0.816127019036072	-0.844892180317986	-0.862466662238308
chr10	8670619	-0.780076017149194	-0.890310892221276	-0.893619462334015	-0.911497499545368
chr10	8698493	-0.836864038156995	-0.852471160729759	-0.963698160556132	-0.869716435508293
chr10	8737941	-0.869532187621946	-0.910189353759668	-0.916077526964828	-0.955591182836179
chr10	8745115	-0.831754085563692	-1	-0.988164405718074	-0.932603101306431
chr10	8745410	-0.725852822258637	-0.94858258214583	-0.980684158179813	-0.994847239082263
chr10	8785487	-0.804556469707222	-0.931909930847017	-0.979215534539406	-0.82974904731478
chr10	8786239	-0.969040561498722	-0.972430105306537	-0.967634813296041	-0.969857418948562
chr10	8820829	-0.338437230263507	-0.844553303258336	-0.915872297970769	-0.875166932449463
chr10	8859419	-0.674552551129249	-0.943525033725037	-0.933036097655528	-0.954055010671379
chr10	8922244	-1	-0.981678409935688	-0.934578396815263	-0.997814064414452
chr10	8940914	-0.742973725511941	-0.902856745978716	-0.990008670844	-0.995488829418275
chr10	8951258	-0.9495133127282	-0.98582337704154	-0.977965697097526	-0.923830321415974
chr10	8955870	-0.753642084000349	-0.902086827050966	-0.926868407622585	-0.827357445829137
chr10	9004434	-0.65220863034216	-0.908917145136976	-0.926693854272312	-0.908436660711386
chr10	9010489	-0.897306299798909	-0.928597983745663	-0.946293568248955	-1.01071535133362
chr10	9035119	-0.888927134930517	-0.953414465538338	-0.921993414852054	-0.996168371004099
chr10	9040901	-0.851478866142464	-0.914965714510278	-0.939650688552438	-0.863118590706266
chr10	9066407	-0.916963996444541	-0.933321382519899	-0.982026260505357	-0.922272502520579
chr10	9070401	-0.931340129631688	-0.953452840240566	-0.973079047688732	-0.889299103368727
chr10	9077487	-0.800697994757956	-0.937345278641046	-0.951320666816084	-0.921753709318805
chr10	9080849	-0.825980855507708	-0.944268277635222	-0.955993462887198	-0.941772441095795
chr10	9093471	-0.843488041409425	-0.846163287311062	-0.899326358833624	-0.969551461971306
chr10	9123350	-0.806600152503432	-0.897847164824723	-0.884352441689837	-0.929879975195157
chr10	9124134	-0.651548041101767	-0.945730887447877	-0.891815835503706	-0.911595311952199
chr10	9139226	-0.819603618646777	-0.98808367225553	-0.990012750880721	-0.959866237214567
chr10	9144188	-0.897517375135417	-0.954647276019996	-0.939254068826205	-0.913419510348284
chr10	9200874	-0.668855854928998	-0.951131341635314	-0.859475050384034	-0.867242868747477
chr10	9219689	-0.598684527289731	-0.848387085318806	-0.902606833328255	-0.958874643568746
chr10	9238766	-0.860578982668664	-0.975355868408607	-0.904863291422315	-0.940498272497233
chr10	9288129	-0.833628938658197	-0.982041252574604	-0.955306499757622	-0.998041596416605
chr10	9297227	-0.513145857122422	-0.958093734692698	-0.969459932043564	-0.987313696981899
chr10	9299895	-0.813890108499093	-0.957114217098947	-0.954752868846321	-0.953650590790796
chr10	9316582	-0.888604946537378	-0.879692303794364	-0.958622056261795	-0.939359539624526
chr10	9327481	-0.840518947953903	-0.989593679909323	-0.942850868244131	-0.930084831730692
chr10	9377187	-1	-0.88890534719809	-0.910275607541443	-0.935260594061137
chr10	9404455	-0.915357715719802	-0.877362173318595	-0.975691855827003	-0.878165254262545
chr10	9411576	-0.879748835940148	-0.967132594100983	-0.961251081542527	-0.948062999359827
chr10	9433792	-0.821241896956005	-0.969081253090456	-0.959525218209745	-0.886937488013221
chr10	9456014	-0.862990333256622	-0.922769075645547	-0.99076116273231	-0.952443061426907
chr10	9480100	-0.832174114581035	-0.877871401371381	-0.965536222449673	-0.942960784602826
chr10	9513088	-0.726386562865023	-0.955115097994726	-0.961430430358954	-1.02638776536612
chr10	9557312	-0.370331157313533	-0.884829370916762	-0.836433533745531	-0.854973927465367
chr10	9606852	-0.923511161465156	-0.953587672457625	-0.944426557236882	-0.954743613544634
chr10	9655512	0.497460579086029	-0.426962375056616	-0.954963329925134	-0.983436170377763
chr10	9666570	-0.838662715367338	-0.890817929691564	-0.969751559073069	-0.957333251793822
chr10	9670629	-0.926699328686703	-0.850994808387212	-0.912426398776423	-0.809031642690715
chr10	9711290	-0.881902979995515	-0.93542059310974	-0.950556509809939	-0.909279795431682
chr10	9738431	-0.791830266622563	-0.947192422714983	-0.947250274794789	-0.910342091333039
chr10	9799194	-0.622407582802883	-0.870588860427694	-0.952293315786497	-0.816829555441104
chr10	9836587	-0.935310338897028	-0.948858627201301	-0.957666687448498	-0.959494441703572
chr10	9856672	-0.975918751787618	-0.957673820829673	-0.965570094332381	-0.882546468232905
chr10	9880531	-0.904499245580966	-0.974245733564924	-0.929360647255748	-0.948917886404335
chr10	9901995	-0.731687850256246	-0.841006713140132	-0.915706168694786	-0.855088461090019
chr10	9968071	-0.870633210629804	-0.914897149111934	-0.934395567480124	-0.856203742180419
chr10	10056693	-0.951364155608091	-0.990296988432095	-0.931170011182706	-0.700265120636661
chr10	10087799	-0.877225602887523	-0.878784261245705	-0.937254140468769	-0.901537259814339
chr10	10130531	-0.967659504576112	-0.960901046814831	-0.977923517702396	-0.963057839449959
chr10	10136938	-0.826842389346069	-0.864274004653704	-0.960119615644444	-0.858543642165193
chr10	10170600	-0.94452992324939	-0.937716544262255	-0.910092522702717	-0.960860663116544
chr10	10193249	-0.934804609070702	-0.98144330331337	-0.942976970071225	-0.986652288712057
chr10	10234152	-0.912030315365126	-0.961295471432061	-0.958060120242077	-0.92409170143743
chr10	10258050	-0.515498332568996	-0.990001427332598	-0.878119699634145	-0.946681122070472
chr10	10264310	-0.596114101393656	-0.883773161860222	-0.914443264842175	-0.927490362450567
chr10	10277084	-0.906685631848808	-0.968295009682427	-0.93210838193714	-0.820802249121478
chr10	10370081	-0.935645156766624	-0.91552584057875	-0.906583820097042	-0.998459340049805
chr10	10392229	-0.830634181483735	-0.923650884705397	-0.941707746409206	-0.882766653257392
chr10	10392318	-0.765737191134927	-0.928581173395488	-0.934019866634158	-0.888737990236195
chr10	10395615	-0.631029121127224	-0.77930617649229	-0.856969888558757	-0.92195372990107
chr10	10400227	-0.800226158893078	-0.90575232388796	-0.971570340953871	-0.934137104687571
chr10	10405112	-0.775302703430144	-0.865840399150168	-0.982172038554145	-0.993731964434905
chr10	10431409	-0.726434626973121	-0.932914774380664	-0.879882091325308	-0.952740882308332
chr10	10467079	-0.848513218008489	-0.852524446111495	-0.891406262252933	-0.917672998340992
chr10	10517920	-1	-0.984693778664668	-0.974903292556846	-0.918782572793142
chr10	10522216	-0.956930124816015	-0.821175405102442	-0.943708802821138	-0.965248120154411
chr10	10537313	-0.777853058823118	-0.879507005929519	-0.876704642337363	-0.71231780836686
chr10	10542022	-0.861498853871722	-0.898442670341859	-0.790094390277653	-0.930710100353623
chr10	10557545	-0.771982316110383	-0.952202509904695	-0.934841207104515	-0.854132596808168
chr10	10584685	-0.724896620741746	-0.891714844949169	-0.906944000875518	-0.967352268492046
chr10	10606545	-0.788829125178178	-0.917687382725663	-0.956511796021205	-0.799206946786059
chr10	10648400	-0.778712519886017	-0.856544162647493	-0.892758838746371	-0.817627407225957
chr10	10659266	-0.884116705085296	-0.855515003153216	-0.878368011485346	-0.774980405603957
chr10	10691567	-0.404830009180469	-0.841395502348325	-0.936411263280259	-0.824499179378022
chr10	10754717	-0.775053186091922	-0.792451106331946	-0.973681353480934	-0.892709282111056
chr10	10780427	-0.889584996185061	-0.842039430771661	-0.894857515197621	-0.861763512614569
chr10	10887989	-0.745304405073313	-0.970783364182958	-0.917978366064499	-0.81990563339369
chr10	10889721	-0.928746653486252	-0.888871815591772	-0.971697372849183	-0.890279813394094
chr10	10902430	-0.970352028037708	-0.886993613576689	-0.981545270870182	-0.95963042001206
chr10	10908303	-0.674439575978343	-0.926761651012784	-0.969599988424106	-0.944005880197046
chr10	10911750	0.254985393704368	4.01285121915409e-06	-0.444108769799744	-0.429441553384755
chr10	10924128	-0.504699500230954	-0.835102550636587	-0.867042032885838	-0.90046519923022
chr10	10939565	-0.845249611597106	-0.873880352727231	-0.954623272332979	-0.936174760649792
chr10	10967202	-0.818492881085277	-0.773786294974957	-0.923661247036257	-0.801236033753394
chr10	10984599	-0.678143934591156	-0.814377864926418	-0.769871474792197	-0.872768389032053
chr10	10999622	-0.817086285682754	-0.859457082268181	-0.845963262868187	-0.850875038515118
chr10	11003920	-0.919169924922359	-0.909544741365511	-0.976705765720896	-0.971213908687589
chr10	11017823	-0.617517329639994	-0.891968516618684	-0.934493817360927	-0.899969642303462
chr10	11028324	-0.868328474232792	-0.949348696962141	-0.874629218653999	-0.956156473150882
chr10	11045868	-0.686180723313329	-0.863115911706831	-0.908730720866128	-0.760906395188408
chr10	11054075	-0.508104360190873	-0.832424460184893	-0.930823639706471	-0.968722106753224
chr10	11066760	-0.626329969815525	-0.868587212968964	-0.902882672849412	-0.873744510549358
chr10	11101144	-0.775984279054453	-0.899083932559577	-0.786767278063827	-0.719246184511906
chr10	11154826	-0.614363818885088	-0.848633173111508	-0.72385447884466	-0.861577456898763
chr10	11154891	-0.596188175599897	-0.828405007088405	-0.747752512357673	-0.897257930450001
chr10	11157431	-0.920563026039401	-0.830469998479375	-0.590046208920337	-0.573433711387717
chr10	11182707	-1	-0.890175120163263	-0.954222885527979	-0.910358864261332
chr10	11287667	-0.619791119496642	-0.254358363452059	-0.619113304655753	-0.0696949804400728
chr10	11391438	-0.395076605524658	-0.870431345724489	-0.839297921127704	-0.800174316322387
chr10	11409035	-0.651757571957235	-0.846309033033022	-0.815889277747804	-0.865878728627951
chr10	11423140	-0.585225297918044	-0.739365541807331	-0.753098000160265	-0.803296957288452
chr10	11471582	-0.524946348570875	-0.716235691610159	-0.702622602592502	-0.770238372517705
chr10	11531800	-0.759566583765974	-0.858012579218024	-0.809930316451312	-0.873530253936324
chr10	11536642	-0.922633056495069	-0.865135244511885	-0.871201197261721	-0.802237354116924
chr10	11588985	-0.649743340119815	-0.910483751884952	-0.968255898790466	-0.949611982859806
chr10	11594317	-0.741889207531536	-0.803101448451521	-0.463959861767757	-0.0539261242123152
chr10	11625755	-0.888634523247728	-0.979149011334192	-0.95087301883514	-0.984233144292771
chr10	11628431	-0.72753660902617	-0.948342389438274	-0.861021125944423	-0.665570791025194
chr10	11658270	-0.874877099537956	-0.950595606806421	-0.891535750139565	-0.83018991388105
chr10	11661769	-1	-0.927190572742362	-0.900992752171723	-0.88146324985468
chr10	11812440	-0.838116466369056	-0.936262100658526	-0.891776623786486	-0.954570635993737
chr10	11859736	-0.958125575913013	-0.935641636389874	-0.957037334165725	-1.02325334513592
chr10	11891482	-0.0731974278055114	-0.773824787314	-0.703006317267794	-0.769907554441241
chr10	11934367	-0.831227375877922	-0.883918656847638	-0.569066262229804	-0.595088223084843
chr10	11943921	-0.62533574379982	-0.744267266123849	-0.156836187283869	0.366481503129234
chr10	12057429	-0.957428057671337	-0.989254728159983	-0.969280986502029	-1.00564782321999
chr10	12070308	-0.843450909477205	-0.862209446353251	-0.800916969850718	-0.933089364020391
chr10	12073716	-0.862594416633739	-0.91115692930206	-0.880948642472469	-0.98548867664022
chr10	12124260	-0.528353644507256	-0.843828350280684	-0.717728628471444	-0.657711111842789
chr10	12124469	-0.502960823360567	-0.778628180068913	-0.706821717727761	-0.801885116488616
chr10	12140078	-0.638394081552408	-0.888579019054103	-0.872570097236029	-0.824650462893177
chr10	12159729	-0.9671384318578	-0.916127062835933	-0.818913045550627	-0.754444432255498
chr10	12223549	-0.609544899158694	-0.563111308913115	-0.664242973443844	-0.660959995692806
chr10	12239004	-0.731609798408639	-0.825852128750689	-0.928834076830082	-0.834885651242666
chr10	12275984	-0.899014921931461	-0.978926389013146	-0.911042198548861	-0.861091027789685
chr10	12299683	-1	-0.895416880399716	-0.9107726709502	-0.966876610222133
chr10	12371944	-0.804250417329467	-0.899654992526795	-0.834710748443925	-0.804151890538651
chr10	12415987	-1	-0.952070592268973	-0.971771024052698	-0.962224658728083
chr10	12439363	-0.722337203648191	-0.874502160752506	-0.949448149212897	-0.554111837243221
chr10	12490846	0.341118763388903	0.230962085107168	-0.508153851647888	-0.531925405167427
chr10	12500711	-0.83557138892491	-0.952412068286023	-0.929969982636755	-0.951529539132945
chr10	12508968	-0.661191223946356	-0.463546000223301	-0.957476170782934	-0.564817388464802
chr10	12606414	-0.513509255788183	-0.69145062980072	-0.937695306041678	-0.945082145223382
chr10	12617707	-0.40606902077062	-0.799482671966882	-0.801357792729799	-0.715531750237013
chr10	12635317	-0.932184999977658	-0.910621192806598	-0.851291238603705	-0.942505739216085
chr10	12694887	-0.853284761538193	-0.851648186704384	-0.799265600643715	-0.617679811216233
chr10	12772427	-0.10135217690533	-0.756576817988749	-0.762046624358467	-0.754032732909836
chr10	12775226	-0.681459692722029	-0.763137372727209	-0.898325776020725	-0.816972878682435
chr10	12826432	-0.743891981257582	-0.81567155513485	-0.995168914674921	-0.996157836003519
chr10	12832718	-0.817258697262507	-0.926857442151154	-0.910026623660063	-0.919663134497236
chr10	12843871	-0.757623230277533	-0.911162603503205	-0.933953939640374	-0.683330747212551
chr10	12871461	-0.879426245457918	-0.815447098827848	-0.98240048173362	-0.953935560943653
chr10	12877917	-0.687092849501013	-0.872242423202125	-0.773993066478202	-0.972279624452781
chr10	12904507	-0.699701465464882	-0.760518231238763	-0.870880783194752	-1.01070584169632
chr10	12911613	-0.691845482319583	-0.885602944226708	-0.933879040304522	-0.893167836372514
chr10	12919944	-0.834193604351206	-0.934105931401197	-0.946541289717723	-0.927353894391483
chr10	12931377	-0.805812725560423	-0.844604717382674	-0.848202704742854	-0.94680080101432
chr10	12966785	-0.49418910520524	-0.851027463994232	-0.779070082687742	-0.884351152986012
chr10	12984144	-0.714126766485712	-0.873803215666179	-0.916420305276121	-0.936481684241845
chr10	12984532	-0.877596495657824	-0.929893818851837	-0.910168154481456	-0.733134257346112
chr10	13016630	-0.392047819162423	-0.688563267234631	-0.775362374984691	-0.796204119510202
chr10	13023788	-0.833457732719123	-0.755934164208575	-0.882061576857808	-0.798268063672746
chr10	13025808	-0.713254867683345	-0.864433148050402	-0.954025585414049	-0.846878887507575
chr10	13104954	-0.528146534503309	-0.88421046150885	-0.316411029684828	0.115574961155997
chr10	13111451	-0.796429382148006	-0.985616902814454	-0.9849009654179	-0.988204001576378
chr10	13190598	-1	-0.908794818752438	-0.92785467634233	-0.83545887039644
chr10	13223089	-0.0144752378757373	-0.624504391285296	-0.866624381655671	-0.857733146950714
chr10	13243323	-0.79002751360918	-0.903984338786422	-0.806265640513442	-0.747248840738128
chr10	13281224	-1	-0.894264592505463	-0.885680433361539	-0.85887199993577
chr10	13313074	-0.518675351435778	-0.828584816628168	-0.473082876397384	-0.18460961331086
chr10	13313274	-0.513489720016188	-0.662503503411867	-0.441442734262105	-0.657989554799192
chr10	13333142	-0.967969455811006	-0.957728021495536	-0.895882589428124	-0.760914818407079
chr10	13335932	-0.958290054586477	-0.97161763728327	-0.959648066320928	-0.938281204553758
chr10	13351835	-0.646099227345251	-0.906107060881275	-0.945687129855118	-0.94339440894334
chr10	13408170	-0.609469204363021	-0.739781947580973	-0.704510298744738	-0.71099029647911
chr10	13411551	-0.777277322634531	-0.894220109989694	-0.931655031321449	-0.757120354830294
chr10	13428833	-0.916555878933463	-0.923850185677428	-0.900646974013805	-0.806015575423472
chr10	13446487	-0.933530761770749	-0.876745266011854	0.723169556993484	1.08091018034022
chr10	13480476	-0.805351148930927	-0.910530506276503	-0.911376842448196	-0.954901555279388
chr10	13504776	-0.763570014606342	-0.946371470861676	-0.869620231893172	-0.543286620035107
chr10	13599181	-0.256053499143989	-0.705374439410615	-0.657511655108517	-0.401764109996927
chr10	13660771	-0.967322437462306	-0.844309065678419	-0.956508151075626	-0.861953719105387
chr10	13784796	-0.696238830847439	-0.881560169512333	-0.914131252018604	-0.889812691355396
chr10	13802382	-0.884804005817883	-0.815273482916502	-0.937076831499971	-0.928252895907095
chr10	13819237	-0.00761417843974066	-0.283201978325993	-0.74212225238038	-0.708136661011776
chr10	13857984	-0.570131557103388	-0.8649779442081	-0.841145396083522	-0.943038665215887
chr10	13959569	-0.867655177038948	-0.981660653773475	-0.979037950787711	-0.996210606918311
chr10	14011409	-0.568268860295041	-0.727079718523303	-0.920050313338589	-0.910116433834315
chr10	14026803	-0.591637838789416	-0.75676952892461	-0.786026579005898	-0.566412465485131
chr10	14029651	0.175019125448343	-0.374919003241714	-0.758819532888999	-0.616709360621351
chr10	14055659	-0.967995694630487	-0.907716667879717	-0.900715641859626	-0.998554313053974
chr10	14088197	-0.805262737912877	-0.891563590933407	-0.952118141962217	-1.00711030816287
chr10	14096640	-0.864996265341998	-0.908273572132704	-0.902400979603909	-0.905252531177773
chr10	14102926	-0.931974020820806	-0.951124049671599	-0.947863300417805	-1.00946897700096
chr10	14144254	-0.620097628708573	-0.857211368205833	-0.852224929699283	-0.864407442665782
chr10	14161178	-0.481735630518765	-0.777509960299888	-0.791875750976934	-0.75548796904255
chr10	14168867	-0.78664367336994	-0.716409932890863	-0.901867549004654	-0.674462091899377
chr10	14173426	-0.848922359477693	-0.852014856654268	-0.419597071179532	-0.211973303367849
chr10	14258184	-0.850162913625269	-0.725309036482724	-0.908628397333669	-0.879897413960844
chr10	14258398	-0.869996043633937	-0.803282041581755	-0.916023973038463	-0.896911512874672
chr10	14262238	-0.794555375187839	-0.691554788886861	-0.782512658705719	-0.592559785585217
chr10	14265469	-0.640761526945729	-0.905648246147486	-0.9114189905648	-0.912767148098818
chr10	14287098	-0.672118367287121	-0.83650689804208	-0.791763168757763	-0.730828218927535
chr10	14322096	-0.614898020370859	-0.780556111855997	-0.840444147395574	-0.508714886028633
chr10	14324391	-0.697022911784065	-0.833635363895368	-0.930806156693616	-0.923144555566953
chr10	14354629	-1	-0.95230872707332	-0.983425494186468	-0.979672053100673
chr10	14366985	-0.707453491755177	-0.879351553169228	-0.882410630087586	-0.984456814113812
chr10	14376442	-0.899207332980912	-0.821141627165163	-0.926325566042641	-0.88946453102715
chr10	14439226	-0.769363983645831	-0.790445994484539	-0.92218521779538	-0.501714783350276
chr10	14441887	-0.655734542490587	-0.954078520367368	-0.89232888768684	-0.755677482016299
chr10	14497404	-0.745508267599672	-0.918772318146246	-0.895552717138793	-0.990306744555772
chr10	14516880	-0.663222233524227	-0.780693275664995	-0.931533056496392	-0.683751542874857
chr10	14528935	-0.894253013052403	-0.840820386290256	-0.941573132890538	-0.819770480981294
chr10	14571579	-0.629376511271383	-0.831761881451886	-0.907651198203353	-0.881865098781479
chr10	14575124	-0.684958452883064	-0.786520014706503	-0.931929474949126	-0.667625489661667
chr10	14638618	-0.812503188417717	-0.817945937609246	-0.83560892284412	-0.842033278442667
chr10	14649820	-0.970238526242698	-0.896925650277181	-0.89933546955509	-0.92754879518673
chr10	14662423	-0.894061755927438	-0.926204250889059	-0.985789810115864	-0.925699685657122
chr10	14700416	0.171299728310783	-0.364456535122729	-0.754700013349599	-0.903765333223774
chr10	14700648	0.246290646120378	-0.445018057923225	-0.907097362553012	-0.90934703647901
chr10	14713021	-0.297407974667079	-0.844162828071106	-0.917506901003193	-0.829134076093092
chr10	14745691	-0.907758887248493	-0.886017545811717	-0.923109081366922	-0.876474160722132
chr10	14746325	-0.764661115880892	-0.903286538232274	-0.953231013107017	-0.930186999095197
chr10	14762532	-0.655079092041881	-0.923789389061365	-0.949513795141474	-0.960665675647779
chr10	14779349	-0.667679644655746	-0.825124262981021	-0.865598212297427	-0.937449339773062
chr10	14794943	-0.745636052995307	-0.816481650519186	-0.912726814207907	-0.880069498891445
chr10	14815807	-0.595661594337214	-0.771786694046027	-0.759456434152761	-0.836032398872889
chr10	14878438	-0.965216175841148	-0.865427618284208	-0.885815936772042	-0.736482199345609
chr10	14882272	-0.464646961875247	-0.902079372111885	-0.859525288799637	-0.821108548140137
chr10	14942593	-0.80424515269469	-0.917285409715427	-0.873190787349218	-0.884020026401143
chr10	14996548	0.141637749553862	0.25006351707602	0.150794229212442	-0.0563599852728146
chr10	15023714	-0.85840443486134	-0.892939358768696	-0.907030195454329	-0.876571605696833
chr10	15035901	-0.78967117084821	-0.926685524108133	-0.835765882384114	-0.816085247051224
chr10	15078225	-0.322073485507834	-0.761504180554011	-0.748666838065449	-0.756147628999438
chr10	15107968	-0.743441511016061	-0.92437573994745	-0.906596563448142	-0.924205662293541
chr10	15110997	-0.856984273275179	-0.759839123784883	-0.781355842355885	-0.687148954571459
chr10	15147616	-0.907215810590391	-0.841796035571677	-0.853914876903644	-0.678521460203066
chr10	15173492	-0.970128472977591	-0.989414156826389	-0.947730069932963	-0.822300991623369
chr10	15253551	-0.50732914709221	-0.831930070893211	-0.728077320498123	-0.88698008543955
chr10	15264567	-0.64776710722367	-0.882403778463649	-0.784072572939906	-0.675507836657216
chr10	15341660	-0.910256664925697	-0.931875915602081	-0.849311106795877	-0.80567389834869
chr10	15361191	-0.568160552970356	-0.7241443046422	-0.798524593615259	-0.879082349123035
chr10	15364867	-0.691427030384244	-0.93807533420667	-0.890937657995963	-0.92174475939246
chr10	15367845	-0.728268526971143	-0.885988891812216	0.466277625972839	0.479927874831487
chr10	15382201	-0.830258926250814	-0.873339302560277	-0.800476593401569	-0.869548938775376
chr10	15453292	-0.867894514401612	-0.938996327252271	-0.926365635980839	-0.961065062641196
chr10	15475897	-0.0865383127463224	-0.642754508772212	-0.737409161253814	-0.911143443863022
chr10	15484344	-0.718537349643299	-0.616824442037592	0.421364908733271	0.535621626129046
chr10	15511162	-0.634552234447891	-0.839535303256714	-0.814959373387621	-0.873572601486491
chr10	15518948	-0.853853787928049	-0.848594513893141	-0.755323679349732	-0.725628192987074
chr10	15556681	-0.701956599149447	-0.898969067017359	-0.882303439184317	-0.937603009884447
chr10	15584824	-0.854599781807965	-0.935409275350931	-0.844170662220914	-0.991889001935846
chr10	15599397	-0.936553877822897	-0.92289006570938	-0.885388423981363	-0.345423069151204
chr10	15678601	-0.647630556297545	-0.8572202466252	-0.935144994025027	-0.669175078210748
chr10	15705850	-0.581772992254773	-0.953642891376367	-0.94560685641813	-0.937819895270415
chr10	15721043	-0.668438668266896	-0.875542368583263	-0.970572686873749	-0.827082970847624
chr10	15746108	-0.462167754829625	-0.881807185247229	-0.812429891468003	-0.66127666489324
chr10	15746753	-0.725603786187321	-0.912356249065117	-0.799259483069929	-0.734586762857545
chr10	15779939	-0.371909583957262	-0.807376060133612	-0.711599606226491	-0.751518245297414
chr10	15781808	-0.745590998489618	-0.717486553932167	-0.730101651739963	-0.858865914702925
chr10	15822929	-0.724340017756911	-0.865562387863912	-0.931311018868444	-0.912688327824716
chr10	15832344	-0.753429250384855	-0.847205333589432	-0.901121271333771	-0.873499729838126
chr10	15844319	-0.865385828130306	-0.924328818113346	-0.442140266840295	-0.882203913933304
chr10	15912193	-0.898815168057762	-0.91719417046591	-0.786970622935887	-0.899484318115158
chr10	15956312	-0.864611538722098	-0.967870900525851	-0.937476344637035	-0.929500784805766
chr10	15986951	-0.942273771397102	-0.960625333963194	-0.967132511122601	-0.83351791851471
chr10	16069015	-0.881474304682583	-0.898620972024499	-0.898387170789907	-0.971579514128167
chr10	16075513	-0.888454614453948	-0.924910416172528	-0.956783450386211	-0.861257428968303
chr10	16175972	-0.734543891844242	-0.919800557332035	-0.940021208616093	-0.864101890358107
chr10	16190136	-0.784641130382266	-0.914226966429007	-0.970139093399294	-0.735614436324943
chr10	16190661	-0.960654029092343	-0.89743964940952	-0.955973992291259	-0.85551452141473
chr10	16210310	-0.843753544771502	-0.962632788169503	-0.950197476974218	-0.871092297389322
chr10	16281844	-0.802493692371196	-0.908920135517963	-0.944334085087854	-0.888446473316089
chr10	16314403	-0.811424726093544	-0.858282212841102	-0.871542565427674	-0.936767363250264
chr10	16336260	-0.687751881010512	-0.864546510649112	-0.910638647343306	-0.842354663814548
chr10	16360239	-0.922029899097779	-0.944028785630532	-1.00728073346379	-0.961062556767099
chr10	16423262	-0.67945512489058	-0.702529619684259	-0.926750454317224	-0.766242356975627
chr10	16451580	-0.67911422300364	-0.825967188952531	-0.948722360586377	-0.972857151039152
chr10	16467000	-0.797852253319859	-0.915737174457366	-0.90006191483776	-0.787867840516744
chr10	16467233	-0.699723114455797	-0.805033904372729	-0.874576724894532	-0.910658937748263
chr10	16497418	-0.912420488497924	-0.926306802309359	-0.962450957919782	-0.927136417550664
chr10	16507224	-0.879246168047796	-0.794935899997065	-0.935422879102577	-0.710765500380858
chr10	16509539	-0.904900403659989	-0.937548468950413	-0.913283305994939	-0.952091778482671
chr10	16510634	-0.795653876523738	-0.893196054366161	-0.918768297014321	-0.940325475997799
chr10	16547340	-0.875058198411918	-0.873180874080517	-0.858061708149307	-0.946310807164266
chr10	16551975	-0.89255212340785	-0.961248694048914	-0.934123112878576	-0.919071192465621
chr10	16623431	-0.416903942020248	-0.801447417731735	-0.904104098023174	-0.842938545228711
chr10	16633708	-0.85380795867371	-0.861031977849038	-0.889287363908152	-0.903474468260831
chr10	16639834	-0.924593277695671	-0.765588215605245	-0.320036060278465	-0.10211057257114
chr10	16648565	-0.786130669368603	-0.833833469360238	-0.825389163463489	-0.766822873102934
chr10	16653743	-0.942339409911942	-0.799007580231437	-0.89391482640478	-0.796345191360594
chr10	16680902	-0.604738689700068	-0.878703570560486	-0.932911207946267	-0.922520947782861
chr10	16686289	-0.6310538031059	-0.681634213204983	-0.835059293177917	-0.870775734602359
chr10	16703938	-0.68968054817883	-0.790430029770159	-0.862260475005329	-0.726931101970209
chr10	16709091	-0.969921675988478	-0.97670037705299	-0.97258105350149	-0.96314619238179
chr10	16745090	-0.641489786269002	-0.975122923215632	-0.870482900399602	-0.970769468737227
chr10	16823185	-0.621272384896456	-0.876917969042702	-0.881510105282077	-0.805928127039699
chr10	16870745	-0.720303652416451	-0.760955735605833	-0.789011000405722	-0.727627999212788
chr10	16919180	-0.906871516117149	-0.788525000863093	-0.944137828019028	-0.921874756804295
chr10	16932244	-0.755590856278039	-0.878137084089903	-0.718261885563002	-0.624639063087248
chr10	16933657	-0.424789392547526	-0.651467605188747	-0.278293394448527	0.115567903189194
chr10	16986716	-0.713072530218167	-0.890607110079945	-0.863139472792098	-0.797238847312327
chr10	16995478	-0.71943669236784	-0.851974034861881	-0.856957804798507	-0.54348976549135
chr10	17050847	-0.8920890608045	-0.841444709932719	-0.878532969434139	-0.769987865744165
chr10	17065626	0.771703084421288	0.104877475990226	-0.0248906996425201	0.727376305289292
chr10	17086646	-0.843260167872016	-0.970797483672944	-0.980103931024928	-0.934463593729095
chr10	17098845	-0.866725713323141	-0.864498926846024	-0.982110734668352	-0.945771075391649
chr10	17104217	-0.883497801299664	-0.907037415520491	-0.822916864724492	-0.942054573085906
chr10	17143768	-0.885392499392716	-0.920528482845589	-0.910949609244266	-0.655737143429771
chr10	17151626	-0.804138721257268	-0.833429245892901	-0.620222378478569	-0.726483514727794
chr10	17153513	-0.921983258623327	-0.888659588443649	-0.939344527483038	-0.998183408666917
chr10	17158998	-0.873712782619942	-0.836366491789088	-0.928888893154272	-0.946032929907325
chr10	17167281	-0.93266653950728	-0.941854978652105	-0.951174543933595	-0.795763868702301
chr10	17188475	-0.580070181089756	-0.872918381655262	-0.934367058609499	-0.892672949361016
chr10	17286972	-0.744164891818736	-0.818248321357997	-0.487214652307926	-0.49486739061928
chr10	17313000	-0.940254920768921	-0.919976924687411	-0.969121965868206	-0.928057208671261
chr10	17315565	-0.849256218849968	-0.859212755234576	-0.815134968316815	-0.894623076522955
chr10	17334672	-0.786030382224568	-0.815020365770056	-0.881879268209618	-0.741184319695783
chr10	17377289	-0.687972237867737	-0.912051278168833	-0.851241271337568	-0.826447896836343
chr10	17410841	-0.88035082874488	-0.819792925331657	-0.86570812398815	-0.784959755726195
chr10	17442102	-1	-0.864915158622153	-0.86980567402455	-0.794032725163019
chr10	17461131	-0.891193035387488	-0.961803846780031	-0.964385271923186	-0.799270528998331
chr10	17553534	-0.401114921618393	-0.146728717286598	-0.755768543619804	-0.400062390420605
chr10	17605440	-0.72457845721267	-0.887199365429495	-0.899612689955426	-0.81977919292377
chr10	17664205	-0.777106519331574	-0.882580267448154	-0.905648007620087	-0.833135551347669
chr10	17697744	-0.251772684890225	-0.293559489316821	-0.658268892952178	-0.00831336244671699
chr10	17735052	-0.484905268219765	-0.834929599909735	-0.862533929534348	-0.837014277799369
chr10	17800379	-0.913579399591772	-0.928361190528651	-0.767336604962952	-0.602689968111471
chr10	17816323	-0.916120164505863	-0.978732690698452	-1	-0.974461614078585
chr10	17890854	-0.95258809521485	-0.907972485231073	-0.90329621404749	-0.919062402591195
chr10	17923955	-0.848220809401485	-0.933893239526509	-0.961701959547771	-0.984950011382188
chr10	17947638	-0.800122304772613	-0.974360363594157	-0.980632168319072	-1.01329202717027
chr10	18047362	-0.824350650104026	-0.950473624344379	-0.637356732188489	-0.50278908041485
chr10	18063311	-0.842580620792179	-1	-0.982959109743612	-0.991878840741491
chr10	18137781	-0.849454612761062	-0.870996154515112	-0.938685436180669	-0.910219414629599
chr10	18170873	-0.961579294631616	-0.949012269137688	-0.966645681111561	-0.952292405263142
chr10	18194551	-0.799369732354733	-0.946044241764039	-0.967853492432638	-1.01440180703935
chr10	18236443	-0.939514481057869	-0.899944423778687	-0.951425967848408	-1.00624529556662
chr10	18252462	-0.557912112368492	-0.772659736791596	-0.810933003910446	-0.9538807511402
chr10	18263567	-0.831642092075418	-0.772847853219506	-0.869381919936793	-0.716433021868293
chr10	18265294	-0.911117006604508	-0.867567335234315	-0.972620302886839	-0.954520142305
chr10	18270867	-0.765084443241268	-0.822956972931332	-0.886925590496205	-0.862184852041759
chr10	18271144	-0.720326193824744	-0.753150509920648	-0.901934923805529	-0.849332010318471
chr10	18273196	0.236696791331299	-0.2978405792951	-0.901460218327307	-0.885900909438342
chr10	18291222	-0.684417095863901	-0.814774755816332	-0.867668627641964	-0.822605631607335
chr10	18331642	-0.803416895321082	-0.829649333682112	-0.884335509021562	-0.878254748923476
chr10	18332255	-0.660615004505207	-0.869914317205141	-0.842011568173344	-0.912410467233826
chr10	18332749	-0.623478456772891	-0.84369135632215	-0.951319523117976	-0.779807899702225
chr10	18348444	-0.418142650118968	-0.807133828695432	-0.865515566160745	-0.818485271634582
chr10	18357252	-0.503784930434955	-0.987553551162725	-0.932375176428022	-0.895469090166187
chr10	18406674	-0.925582359538329	-0.935084116184962	-0.990711661654984	-0.985313036999874
chr10	18407177	-0.928855784738168	-0.967681662756667	-0.976196624973069	-1.00102863689314
chr10	18441607	-0.705206186639377	-0.899935077257864	-0.842428434954727	-0.792164950849088
chr10	18453847	-0.651491440072641	-0.818559456396509	-0.958871915353261	-0.969578951741857
chr10	18517080	-0.709191209667533	-0.931037943423535	-0.828337160735197	-0.911655959191962
chr10	18523801	-0.909658151623535	-0.916172384768065	-0.934079339799345	-0.911325599852141
chr10	18573043	-1	-0.971402892877266	-0.945165620954749	-0.921098285506412
chr10	18592160	-0.96541100544713	-0.856183823525718	-0.9635740750324	-0.921151611070473
chr10	18642621	-0.873335042280338	-0.907186662152128	-0.922551445607321	-0.920863389667693
chr10	18661883	-0.910711159543632	-0.946499996304753	-0.986659225457303	-0.973277809963989
chr10	18718484	-0.939636338863985	-0.867348165595065	-0.965091123879694	-0.950244017477748
chr10	18839461	-0.955760857974118	-0.98958790364623	-0.944675473986915	-0.899232519601488
chr10	18899617	-0.420657331459061	-0.803547819694841	-0.484696790802931	-0.285402570040291
chr10	18941220	-0.709708632961948	-0.914427561656027	-0.856129346435045	-0.727866823228321
chr10	18953295	-0.864800728006027	-0.93742979250921	-0.97380191829925	-0.973975514907805
chr10	18971254	-0.740656261478325	-0.952714720776856	-0.962455237388727	-0.960440338393273
chr10	18993111	-0.892459958580493	-0.909905905892807	-0.94060516374175	-0.955509632739891
chr10	19002239	-0.739331263860146	-0.900883421138198	-0.821297368247466	-0.819188476096655
chr10	19012082	-0.888186411369701	-0.939383592669525	-0.952986946204488	-0.873763155967203
chr10	19030883	-0.76142166916558	-0.915619444859328	-0.946206630289742	-0.902247514550043
chr10	19101457	-0.933832641355899	-0.891730075168034	-0.918860551092075	-0.933654854805959
chr10	19163962	-0.711917013889435	-0.933249999690227	-0.941345956857105	-0.90413351677457
chr10	19164610	-0.635663873885908	-0.942516343771213	-0.771521752981897	-0.863980274983099
chr10	19175178	-0.762942866730632	-0.877165577897828	-0.921363134972875	-0.978807111091191
chr10	19271518	-0.970231949853066	-0.981717345419885	-0.96175051246	-1.00377249870122
chr10	19290362	-0.949251422802611	-0.89410854639608	-0.929741712207655	-0.907662255626405
chr10	19332527	-0.701487281078268	-0.927770966070939	-0.958669250716248	-0.944119251255485
chr10	19338620	-0.852741615360849	-0.862035905900088	-0.970401530949733	-0.965671022664889
chr10	19386312	-0.742764891191046	-0.963469516339694	-0.900994221586783	-0.933171718887673
chr10	19394490	-0.89113846410697	-0.988479281776987	-0.991149468432999	-0.91870537880081
chr10	19408082	-0.61568743230816	-0.942291753443047	-0.891360907897687	-0.902083812878408
chr10	19460162	-0.859990680399402	-0.983851338905764	-0.953602547986746	-1.02021153342602
chr10	19570097	-0.757187644495658	-0.991160587095601	-0.95835252487388	-0.961413587033119
chr10	19639825	-0.562412196610588	-0.927775486926032	-0.917705503470409	-0.898731629539723
chr10	19658983	-0.789916784760362	-0.899303544770501	-0.971815772206804	-0.959854936516195
chr10	19692297	-0.836476503720996	-0.956134418061631	-0.976798112864293	-0.938202568625714
chr10	19750714	-0.899373086700265	-0.975477469987861	-0.945652507697091	-0.996623972442565
chr10	19758443	-0.882128390941177	-0.989011754349003	-0.985782357230005	-0.938963471396833
chr10	19812513	-0.8797754926963	-1	-0.911549218838226	-0.942964470258609
chr10	19838609	-0.688476147131192	-0.905190029502887	-0.899281924524744	-0.955304906130911
chr10	19878589	-0.746642403868139	-0.983697799494102	-0.842215496394739	-0.933390323456492
chr10	19884628	-0.683190901229675	-0.915251670965666	-0.941014467064142	-0.783878790429744
chr10	19974922	-0.657322378304265	-0.869498022621195	-0.909070730222675	-0.904930581832706
chr10	19991343	-0.758132613472105	-0.93930312962888	-0.931499579394472	-0.964309679419147
chr10	20019164	-0.898612903909055	-0.945809115903567	-0.919877402428609	-0.837999303569319
chr10	20038758	-0.770998556198962	-0.826427204809322	-0.894160758692188	-0.910105660313754
chr10	20066976	-0.674226336224322	-0.924898190252469	-0.932029938174681	-0.89024558900072
chr10	20115022	-0.646690423640013	-0.836151278495188	-0.908645668048777	-0.980494513194076
chr10	20117204	-0.690821496556415	-0.920942199546481	-0.80601908032682	-0.932310697465079
chr10	20118212	-0.479510456259084	-0.803727503786521	-0.784592425624632	-0.754162180626903
chr10	20178325	-0.759919488426911	-0.814746758155411	-0.888647649665723	-0.965395660556334
chr10	20193295	-0.71863514595597	-0.736542715526318	-0.930439529975697	-0.93763967825067
chr10	20203970	-0.934129458834031	-0.977114176490028	-0.95388352578264	-0.963497713105886
chr10	20211416	-0.857907288306475	-0.785463870975914	-0.968077767918832	-0.898334544141071
chr10	20211762	-0.906157518074571	-0.875458603640056	-0.957465366514694	-0.986304251234399
chr10	20220700	-0.752119994719466	-0.782051604484334	-0.933242431983906	-0.773806639706697
chr10	20246602	-0.856174182564362	-0.946003658504276	-0.923125601288445	-0.96250146042252
chr10	20260094	-0.612974782429544	-0.85650548768452	-0.973894968421332	-0.907600513975735
chr10	20307121	-0.793258695350816	-0.894687963295738	-0.970276511562343	-0.773638635197768
chr10	20329084	-0.725203899927963	-0.861996489317047	-0.806643596897434	-0.91925188438148
chr10	20348029	-0.618091862638274	-0.90052482243818	-0.960726533738495	-0.863141943781532
chr10	20378210	-0.703305684247866	-0.920857857674462	-0.886994009531936	-0.945924209992131
chr10	20380394	-0.849614147443704	-0.906749922175937	-0.894137814337533	-0.914262759323632
chr10	20388586	-0.876830823081396	-0.899081927874086	-0.972943155339047	-0.815269093154035
chr10	20395167	-0.859447404142453	-0.912387864801094	-0.92782321488862	-0.975755520578986
chr10	20406607	-0.757494350583342	-0.937124319950416	-0.927541975858383	-0.8814339866534
chr10	20478777	-0.924313199042714	-0.954647501359893	-0.983690080575164	-0.956194464267786
chr10	20519542	-0.761605301560718	-0.960171442327642	-0.952028383197317	-1.01332083950382
chr10	20522022	-0.967385056266622	-0.970914440761734	-0.924280010086839	-0.921852645765794
chr10	20659205	-0.870905268191026	-0.904058845501433	-0.914515961721204	-0.893439111635593
chr10	20664730	-0.827753398378186	-0.920967602563245	-0.921252825390627	-0.941490610782756
chr10	20723232	-0.760469335146214	-0.865828646032804	-0.893831493156861	-0.967848957728439
chr10	20736167	-0.68811977015175	-0.807720301973044	-0.918266966897519	-0.925890572742126
chr10	20776723	-0.914337387097864	-0.968844769454904	-0.918558327309555	-0.993338510939771
chr10	20784290	-0.825366266362831	-0.963368997447881	-0.942274282733585	-0.92258108756601
chr10	20812192	-0.821881555169536	-0.97004588914288	-0.94495238766768	-0.96464078844398
chr10	20885456	-0.860571422771398	-0.92943631613047	-0.924438944882559	-0.960406981563518
chr10	20887738	-0.847220316210186	-0.828025069743062	-0.888847481658431	-0.84144693917493
chr10	20919403	-0.787436924521699	-0.893459616110345	-0.900802621211473	-0.914692789278696
chr10	20986855	-1	-0.883388824355085	-0.919457233437834	-0.997529368988915
chr10	20993279	-0.707850354839504	-0.897991273213932	-0.887521872307385	-0.927510818454855
chr10	20997414	-0.805562618346656	-0.84792948898468	-0.889964331827794	-0.853015448325506
chr10	21017882	-0.819160871826006	-0.962858217666297	-0.873351539998935	-0.919646097633572
chr10	21094829	-0.826150402531054	-0.897424390563719	-0.942855004606819	-0.935780118264726
chr10	21179791	-0.835284299741473	-0.921667688399307	-0.865412844639117	-0.908181967191214
chr10	21207016	-0.972083447552768	-0.986864109290819	-0.968441716142084	-0.929255228081197
chr10	21222324	-0.701826416053877	-0.881139634956532	-0.955027511097374	-0.859930382082585
chr10	21226218	-0.542978191493643	-0.915404214416196	-0.842527874053754	-0.734511274605796
chr10	21244399	-0.744576466356529	-0.862214288675316	-0.480729031985452	-0.299141800585738
chr10	21261007	-0.627751626272115	-0.798082302125635	-0.833661412324435	-0.970785227506733
chr10	21283135	-0.805426347499718	-0.894589184454949	-0.951919238515471	-0.90966760073184
chr10	21319243	-0.589165136142616	-0.861796939313017	-0.658903288259908	-0.719379947603546
chr10	21343083	-0.965522833694254	-0.907454056666419	-0.929334412390146	-0.953670511332264
chr10	21360042	-0.833402956014156	-0.897895148146744	-0.969481574869094	-0.949802680358125
chr10	21369339	-0.785920840840879	-0.912259694008278	-0.894623169766303	-0.970696027655711
chr10	21386481	-0.884396151946946	-0.83085902240194	-0.767304546668698	-0.87179614440335
chr10	21424011	-0.815069845707747	-0.806871743784963	-0.982256515204501	-0.739055789394653
chr10	21425824	-0.852254454249563	-0.917669197887412	-0.946209508160998	-0.858063528127575
chr10	21444478	-0.810221286722768	-0.936772266602232	-0.906206142696094	-0.934208778574122
chr10	21468334	-0.529165364491406	-0.908936008333143	-0.703327540499207	-0.705391849737007
chr10	21473320	-0.582095475221847	-0.762175056606113	-0.567445561190848	-0.417958404313911
chr10	21480671	-0.770041692534266	-0.844503231600742	-0.928939188782071	-0.779858984652242
chr10	21527173	-0.76761661793859	-0.818839776284805	-0.946765147819226	-0.761753758253863
chr10	21535704	-0.969306586568177	-0.952639450443542	-0.978251576044454	-0.977517928362424
chr10	21553421	-0.326389688762665	-0.715892758929895	-0.886839299988893	-0.680298126734079
chr10	21565626	-0.886391960634737	-0.917688393856196	-0.890404967048075	-0.899485492179434
chr10	21565999	-1	-0.986697426769278	-0.98640792828328	-0.844553643178543
chr10	21574741	-0.926064672301122	-0.828583310590151	-0.856215678419174	-0.6483217217233
chr10	21607068	-0.794026959560711	-0.622622351922577	-0.908155648998325	-0.822554243693557
chr10	21619122	-0.803530876993522	-0.891838126860616	-0.937302144211774	-0.867701858658298
chr10	21624074	-0.369412826391102	-0.734050050001797	0.21772797882215	0.188270794622034
chr10	21626027	-0.808913390795188	-0.861108105937718	0.790232155209861	1.12073348425364
chr10	21631621	-0.866762061172018	-0.984655554076604	-0.971746820303895	-0.978755184827815
chr10	21639695	-0.718856892372436	-0.909875816901602	-0.854642257062099	-0.898467553805428
chr10	21655139	-0.967704694749135	-0.962158620010468	-0.818144357857692	-0.858161519500893
chr10	21655691	-0.947959814709078	-0.946884033237636	-0.915595416553866	-0.937824834159883
chr10	21678309	-0.83212628531347	-0.939896290433902	-0.914105273012428	-0.958845457277285
chr10	21690221	-0.735560606421899	-0.89105266372069	-0.945928996950117	-0.863006877402206
chr10	21721326	-0.496274294395225	-0.872046709271047	-0.877163610798489	-0.853731360057285
chr10	21769017	-0.638792257843794	-0.904075448629178	-0.864654067333551	-0.742072323709369
chr10	21825996	-0.927833252224623	-0.912244313241734	-0.956910509647612	-0.926202485368033
chr10	21839196	-0.857193737831995	-0.93438806164339	-0.51783017467064	-0.477211669418037
chr10	21840351	-0.965266140218998	-0.948762689317436	-0.879730455557532	-0.974648145279926
chr10	21877275	-1	-0.871563765097205	-0.940759081144251	-0.945319812501219
chr10	21887837	-1	-0.945304073833634	-0.987489356767893	-0.811974272781119
chr10	21901221	-0.85027377946155	-0.901657083583024	-0.921982162555234	-0.963474501928061
chr10	21970820	-0.780618110841145	-0.986458595018744	-0.76451156957893	-0.933359027285713
chr10	21982058	-0.670411217403885	-0.93567689403039	-0.953502527533752	-0.844876089421708
chr10	21996613	-0.821345035154577	-0.662638924611018	-0.824555210329158	-0.615417138571283
chr10	22016451	-1	-0.879327679536825	-0.954943269350437	-0.782875331926646
chr10	22033257	-0.758566589956686	-0.792704256457773	-0.814360095688551	-0.510854143779024
chr10	22168760	-0.91527139402764	-0.972445383308962	-0.886305590903589	-0.890067690098495
chr10	22195336	-0.893477554810615	-0.969033170966969	-0.911398592755477	-0.890414308341785
chr10	22313750	-0.793247165817554	-0.8786473414093	-0.894010944279679	-0.878250803842347
chr10	22318632	-0.949314491037402	-0.87284875492308	-0.692539867619289	-0.683031867752937
chr10	22376210	-0.841758931493001	-0.866830718559832	0.198879018537493	0.337881689488002
chr10	22405398	-0.785661779923083	-0.939398451426814	-0.97721564997844	-1.00446466838442
chr10	22436295	-0.966939124165493	-0.923537513959113	-0.986312788601729	-0.911852908489505
chr10	22457824	-0.759655748733982	-0.845515687389579	-0.877553406279625	-0.938064491215523
chr10	22458750	-0.960095472831965	-0.985922974113189	-1	-1.00136280411133
chr10	22462450	-0.722758155565633	-0.946714328305458	-0.964533134301565	-1.00645037312416
chr10	22646440	-0.925299018123293	-0.9044669635912	-0.951415856863347	-0.964126576991842
chr10	22650256	-1	-0.982820724430152	-0.936846503344228	-0.940309159294842
chr10	22716956	-0.75031666508329	-0.793039461146655	-0.513968704034275	-0.430904977317894
chr10	22717340	-0.538259758843011	-0.897243641843374	-0.830076536304578	-0.823962143604393
chr10	22751072	-0.746615586860034	-0.83751527165625	-0.749161994855554	-0.829656840024188
chr10	22792901	-0.345432085850484	-0.740004487101639	0.327932955758643	0.232292465142989
chr10	22823899	-0.666887078725767	-0.831171771074132	-0.765196849588439	-0.655030759817838
chr10	22850412	-0.943370225629885	-0.965975185824567	-0.922083203125558	-0.834418130803145
chr10	22913515	-0.86853350016238	-0.917895330428105	-0.848608285346002	-0.746349905842035
chr10	22928001	-0.829527395538822	-0.861080003686562	-0.840421990884922	-0.848830027899325
chr10	22990197	-0.538061208390335	-0.721691603578625	-0.830963463190928	-0.771932785895372
chr10	23030771	-0.731045356740793	-0.934667912253124	-0.930635999255985	-0.843739921888125
chr10	23060534	-0.920029976311498	-0.961738928393115	-1	-0.948866117008949
chr10	23086926	-0.768090709600224	-0.910596249403655	-0.943431403346287	-1.02099389594771
chr10	23106057	-0.141446625514164	-0.75102261723896	0.349707050229298	0.597417535383921
chr10	23112163	-0.19542992323418	-0.708993255879342	-0.838913028009265	-0.698869988324135
chr10	23120663	-0.656040522554932	-0.849807320248633	-0.866380482084508	-0.737217735688322
chr10	23140996	-0.270422752081377	-0.792981738275079	-0.769885268542284	-0.484887832717352
chr10	23164627	-0.644486394471336	-0.87838245562205	-0.88996150251609	-0.875274897997285
chr10	23195228	-0.773492213359795	-0.88977673036868	-0.917021041696384	-0.910576042735435
chr10	23240592	-0.836668944319868	-0.956118224525218	-1	-0.951286039663858
chr10	23294336	-0.886947415949971	-0.874628176564674	-0.979902180465776	-0.813977605463321
chr10	23323522	-0.798085733965245	-0.947674128396454	-0.946577570694686	-0.897545844765844
chr10	23324356	-0.777446199008604	-0.874453440176196	-0.88681276754279	-0.94796845277876
chr10	23339990	-0.890343708688897	-0.944842131020963	-0.933717252373732	-0.818833995160975
chr10	23352019	-0.828976343862252	-0.905029699811847	-0.668969738972195	-0.856117560943175
chr10	23352526	-0.694682137836901	-0.766367385952697	0.470846504031288	0.653088302405016
chr10	23401420	-0.962988529840388	-0.917665767800258	-0.917801100401981	-0.927605213521798
chr10	23403007	-0.88551011451047	-0.939388727996472	-0.972658492203411	-0.754836538909651
chr10	23409234	-0.93238403745751	-0.912567807853682	-0.905313850701384	-0.817207165922466
chr10	23423140	-0.865496239227671	-0.912666339240927	-0.963204938776566	-0.926982576862051
chr10	23444332	-0.672161170816032	-0.869328258838899	-0.754125926949922	-0.871338137158379
chr10	23447083	0.491119655032424	0.0858631106207444	-0.0710718517081468	0.0139852245619501
chr10	23469175	-0.968491804466938	-0.973669850853746	-0.914087390629188	-0.845710583077408
chr10	23539755	-1	-0.976416079359102	-0.979950651500571	-0.95297462491408
chr10	23543890	-0.8841963760509	-0.87222862056415	-0.881197207279963	-0.915328033750525
chr10	23570835	-0.898462599563726	-0.975634159418802	-0.960628951448295	-0.788083574363724
chr10	23574358	-0.665523952652616	-0.957547853932857	-0.937249519940879	-0.976383911441269
chr10	23651682	-0.486029337023529	-0.709921170444811	-0.87505341487391	-0.925513959991647
chr10	23698316	-0.909609606954512	-0.955388101250904	-0.94355578647774	-0.983627721628182
chr10	23701283	-0.68354610701306	-0.848898101578338	-0.889749115201962	-0.808753388764818
chr10	23774559	-0.882503199206583	-0.984058655498508	-0.987712080742374	-0.943014313083996
chr10	23782813	-0.870974716714013	-0.90587278596904	-0.980416982397754	-0.961954899038194
chr10	23801528	-0.93712843528853	-0.889461920606941	-0.409224453461743	0.138324609884962
chr10	23802820	-0.881964115767834	-0.969119820365723	-0.956536953262849	-0.848053625082027
chr10	23828048	-0.749843136641302	-0.903837127052186	-0.980795419527375	-0.778630256847043
chr10	23831990	-0.71936326630276	-0.955329287762831	-0.95900311141068	-0.933773051967738
chr10	23964760	-0.561674353842524	-0.943005780207018	-0.937274093717807	-0.940961639427866
chr10	23966532	-0.828159944171103	-0.936801585347295	-0.937042715184579	-0.968288218125812
chr10	24023652	-0.868094218336116	-0.904052351316773	-0.948439432076605	-0.858516735292562
chr10	24026401	-0.910536225966064	-1	-0.991194418602533	-0.935528008122536
chr10	24043249	-0.759000901154063	-0.796025952851435	-0.901792636347242	-0.935105180332815
chr10	24072343	-0.734995697618304	-0.953180147421407	-0.955701395582395	-0.89404151940945
chr10	24158207	-0.740092741667797	-0.932953914870384	-0.965084012394338	-0.987893315508282
chr10	24163129	-0.889301375640935	-0.938508513237943	-0.913128919189931	-0.882164624311085
chr10	24177121	-0.662960573718785	-0.828491643800795	-0.905081474783593	-0.863612436117474
chr10	24180644	-0.73046758359043	-0.957740632653288	-0.966512098595287	-1.014369990982
chr10	24181399	-0.799459732062328	-0.913905466234256	-0.974205963387482	-0.823869319674059
chr10	24207960	-0.962988529840388	-0.742793118702038	-0.904483375239893	-0.911750170258199
chr10	24219626	-0.697889904847704	-0.989004154674453	-0.908575357761116	-0.960066419536663
chr10	24319431	-0.856419307820966	-0.954676146619232	-0.994608799321764	-0.908155487976206
chr10	24335244	-0.871237399706461	-1	-0.965588066751932	-0.985455541491693
chr10	24425212	-0.966116838704989	-0.861294970778075	-0.909247759504703	-0.956390382085892
chr10	24448437	-0.958502544793133	-0.951399207599663	-0.971928914018406	-0.94036415462277
chr10	24493288	-0.887142066727519	-0.891064398553239	-0.848119393313704	-0.944419637087373
chr10	24521995	-0.881143442333837	-0.92216294035344	-0.929381541594411	-0.960014824209788
chr10	24558625	-0.923209772745983	-0.821307211300667	-0.904469187798038	-0.6973837688054
chr10	24566788	-0.88381398488155	-0.765834938798183	-0.873180977677984	-0.948953721104561
chr10	24569469	-0.941971540712776	-0.904885448647691	-0.992639593556341	-0.963322237296504
chr10	24581639	-0.46149702115182	-0.768407617794102	-0.409833335080209	-0.427913741179364
chr10	24621009	-0.733042018504705	-0.862771585795754	-0.918441848749859	-0.855521534861488
chr10	24641194	-0.658965790160843	-0.886280793167851	-0.83967821549208	-0.859706395558956
chr10	24664597	-0.623375844303797	-0.945640336926934	-0.912970150681307	-0.867372501174687
chr10	24682439	-0.468140371784949	-0.876006387197459	-0.753562202228239	-0.766131848679953
chr10	24695571	-0.616278040115942	-0.808169410886605	-0.839540644131486	-0.870152193679474
chr10	24699204	-0.719897836195105	-0.897182211725637	-0.955485577412491	-0.99679935027577
chr10	24735904	-0.741982032979649	-0.854120631228135	-0.716583187278694	-0.507508943272977
chr10	24772871	-0.764613509839413	-0.628295941099439	-0.72689961915349	-0.606145650252921
chr10	24824395	-0.795422655273508	-0.906720450470416	-0.809253680469373	-0.895150629705086
chr10	24871235	-0.79138367257946	-0.943878023616331	-0.932848538869763	-0.94219052425966
chr10	24898067	-0.772417154928484	-0.935621238467796	-0.949256690649561	-0.90252449974314
chr10	24919806	-0.864204687967592	-0.914021746301208	-0.967760335445526	-0.951472081340824
chr10	24975088	-0.954441278690715	-0.915115214586451	-0.92961490367809	-0.81143666307521
chr10	25009614	-0.66739087141811	-0.908197976629375	-0.919770542147153	-0.851018260584037
chr10	25066261	-0.858732666360493	-0.878345510859019	-0.965642755871082	-0.903059127843822
chr10	25068566	-0.875338202095484	-0.883325949564586	-0.937652142448854	-0.879619857269107
chr10	25104106	-0.946302793589543	-0.887335045156742	-0.780817284893184	-0.670397136968608
chr10	25115155	-0.776084471536821	-0.827757318577087	-0.685281939385074	-0.742737813906508
chr10	25152086	-1	-0.929428148481464	-0.904467418066399	-0.976320618965429
chr10	25154180	-0.855326042020717	-0.806906134729113	-0.816584027845452	-0.841140159156192
chr10	25180975	-1	-0.962441383098078	-0.873558709268505	-0.823040246872242
chr10	25183341	-0.905273138364208	-0.770820984003976	-0.660387899888258	-0.558590554805637
chr10	25198151	-0.774836169340566	-0.801460376000585	0.235731770061745	-0.0300074133806172
chr10	25210457	0.940530181678651	0.0408839445416521	1.14457408053356	1.08595063694209
chr10	25219473	0.0351463311000101	-0.542942059160889	-0.574573658795799	-0.265769169829202
chr10	25233844	-0.382175679734826	-0.743603879220917	1.06872081524814	0.825048858884507
chr10	25234144	-0.207104402056467	-0.771731266237528	0.361516930487427	-0.0763934468465206
chr10	25236461	0.488437243766905	-0.517205607273437	-0.830970583874108	-0.79955113507298
chr10	25250628	-0.880180792369515	-0.955422312083211	-0.917662611103029	-0.889092214342301
chr10	25319776	-0.966860813875818	-0.970340451182734	-0.944318838151592	-0.916456371187448
chr10	25365581	-0.670410270436023	-0.872225138916421	-0.417313648070413	-0.412343814284769
chr10	25387155	-1	-0.88288216784454	-0.969987449107396	-0.923840078247348
chr10	25392876	-0.892228124729708	-0.885177981766478	-0.589623111109256	-0.379258211728803
chr10	25480286	-0.683658621946351	-0.874159301385953	-0.880831495831746	-0.985318937651687
chr10	25484967	-0.703057306064375	-0.94793874465181	-0.908271563185328	-0.940929573326251
chr10	25496215	-0.942270647383135	-0.865233711918758	-0.886057270554745	-0.678210777342078
chr10	25499326	-0.95406193490394	-0.860949275291802	-0.906502921799074	-0.89342140116529
chr10	25534266	-0.478818087522053	-0.842198075021956	-0.804937699916351	-0.870854588055116
chr10	25577311	-0.840859656427143	-0.927373406426626	-0.922604269329246	-0.90951549243408
chr10	25583222	-0.655790027488193	-0.700580295365544	-0.867666159819524	-0.925696852883933
chr10	25583403	-0.699392773433783	-0.757500563308424	-0.733158627373599	-0.743358920387887
chr10	25583431	-0.718950367025623	-0.739880346487495	-0.708063994977399	-0.820702153607527
chr10	25592448	-0.921659967021165	-0.940801106114239	-0.960748333198865	-0.943721652681938
chr10	25626596	-0.92300825136948	-0.954016051934445	-0.989469836902074	-0.969286408408094
chr10	25641709	-0.751577424195623	-0.973217977348835	-1.00995283856642	-0.99037615762625
chr10	25673347	-0.745610698361356	-0.964251521197744	-0.938846104058059	-0.981642361859379
chr10	25682194	-0.886983906683884	-0.93184497477957	-0.929746804132399	-0.936132753162958
chr10	25729659	-0.946056085331813	-0.978107881607669	-0.937354577469863	-1.00171964579988
chr10	25782591	-0.909650887289588	-0.951146738123099	-0.432689781125434	-0.508328359702633
chr10	25787835	-0.815787539083165	-0.852742043424874	-0.887037130788857	-0.769116505829767
chr10	25830628	-0.799855338778322	-0.895540146371139	-0.844575993259631	-0.985706257800872
chr10	25863544	-0.921177501965564	-0.95461136742193	-0.915041528675651	-0.874334756468555
chr10	25893698	-0.816699810268713	-0.953966232024479	-0.867375901053903	-0.651423925164829
chr10	25930751	-0.63407496203131	-0.815641868707094	-0.840678637666076	-0.860616409859922
chr10	26100454	-0.596041379279577	-0.90345351042273	-0.911943582027121	-0.773964183758711
chr10	26101765	-0.919698148458699	-0.941563407322059	-0.938818205118159	-0.870323728080474
chr10	26104400	-0.525759331486308	-0.880633166181313	-0.884238969012274	-0.963547740199312
chr10	26117907	-0.96496527217995	-0.888323798141262	-0.95187760286859	-0.937989386331927
chr10	26133859	-0.845681413775017	-0.926352361353747	-0.916997915314822	-0.987164309565637
chr10	26139799	-0.826783388031678	-0.928792485704769	-0.909051772014736	-0.915967957754868
chr10	26189512	-0.783361978736777	-0.866190183088724	-0.984358613355777	-0.92411076185482
chr10	26209515	-0.890910895757496	-0.95761642257942	-0.947194286444158	-0.985777599943524
chr10	26370243	-0.711967957316371	-0.85591778418572	-0.936692487834746	-0.923251194917104
chr10	26427527	-0.685964825131656	-0.874213548523861	-0.923926791162309	-0.969227010691585
chr10	26433339	-1	-0.920413620589589	-0.956013258113097	-0.954419752411324
chr10	26458629	-0.664589056537279	-0.864893739356449	-0.965395085482381	-0.899409595143393
chr10	26473561	-0.927697707743989	-0.883136602176277	-0.979294050004536	-0.895475067705574
chr10	26484300	-0.734688039300741	-0.903144767873242	-0.965730006309326	-0.919655091316448
chr10	26539215	-0.719461263313799	-0.876447411769454	-0.950299819640781	-1.02667135754852
chr10	26613604	-0.884448584226608	-0.804854795379832	-0.983426759616809	-0.911908328183065
chr10	26675347	-0.811612913064758	-0.912020262829658	-0.942957588927672	-0.947235696745246
chr10	26771018	-0.566851040084829	-0.610832772157983	-0.91441233498746	-0.868329753076118
chr10	26776697	-0.328069484070906	-0.210628409039265	-0.812340257129272	-0.749833510116485
chr10	26796575	-0.789548125392404	-0.8672382605524	-0.904551294410007	-0.873313849200412
chr10	26846706	-0.552700764361531	-0.858289956820727	-0.81991738317934	-0.895500538972585
chr10	26886552	-1	-0.932862435524384	-0.953416839240541	-0.979470578878935
chr10	26891732	-0.703991466810141	-0.893441814714465	-0.857632638954728	-0.653252090892019
chr10	26892354	-0.58922225653548	-0.84148192142436	-0.643845507920762	-0.525160780946201
chr10	26892371	-0.591156735605523	-0.825039728748164	-0.617058680389064	-0.49525373021416
chr10	26911233	0.328405447675387	-0.0489086609466469	-0.467195946831295	-0.439145940506959
chr10	26922679	-0.908611645148736	-0.946528654621111	-0.932596800416975	-0.957696577403384
chr10	26965071	-0.867120292574243	-0.918285832218838	-0.827623077810364	-0.880090368288341
chr10	26970963	-0.526393538653657	-0.853134279318899	-0.513391723433605	-0.510997244657945
chr10	26970980	-0.548180861728389	-0.809134975870828	-0.590385939132958	-0.460004716528855
chr10	27041580	-0.814002356744062	-0.912215667055354	-0.906607446767962	-0.7110052892472
chr10	27044508	0.124262247556446	0.00796142716886452	-0.551536781372878	-0.601893153264209
chr10	27050146	-1	-0.933350311699476	-0.895859264159411	-0.890526971366045
chr10	27074226	-0.73611718968731	-0.95660092891559	-0.873918197613887	-0.815610833093378
chr10	27094527	-0.250480082522993	-0.689854456829446	-0.830166645375265	-0.772725507694144
chr10	27149072	-0.547914022915522	-0.281274512248149	0.250231360177506	0.531223413842603
chr10	27184633	-0.686807428861038	-0.903022446339153	-0.928544777181357	-0.868955257223269
chr10	27208623	-0.902620581172643	-0.978052468202761	-0.916601009349473	-0.880214327703896
chr10	27219455	-0.914076382571709	-0.9582108323628	-0.951215452569972	-0.931621980070145
chr10	27227767	-0.691050015113975	-0.921032954216866	-0.947301226915319	-0.904222297597877
chr10	27240434	-0.62843580886238	-0.949077499716242	-0.971939314528192	-0.913885524526705
chr10	27366141	-1	-0.908043545922115	-0.935973861704019	-0.87396031459506
chr10	27377384	-0.798564043655132	-0.884704678134212	-0.862860274666018	-0.819817378122736
chr10	27397763	-0.906012864100306	-0.866387076597882	-0.827062559590564	-0.935420449263603
chr10	27447510	-0.793474601997299	-0.870121605981876	-0.800812660594739	-0.892874698634514
chr10	27459593	-0.777809992404234	-0.930848520462312	-0.627661748695626	-0.671787066466342
chr10	27479628	-0.860147055300079	-0.796879265010158	-0.851958270926883	-0.906218138367616
chr10	27481412	-0.846850624350051	-0.816434331549557	-0.836407384812218	-0.676410869044439
chr10	27483268	-1	-0.973742663415652	-0.98054541586543	-0.789133517250446
chr10	27494773	-0.903300611700345	-0.904989164707933	-0.941188530516192	-0.943081151454857
chr10	27495724	-0.97169908412454	-0.93795411300265	-0.953444069305103	-0.971865435733264
chr10	27532953	-0.584600147148617	-0.746971933904404	-0.861577043852165	-0.770390853542586
chr10	27563185	-0.967398314053264	-0.980015163330576	-0.957881944565836	-0.944824385548107
chr10	27586886	-0.683544031873528	-0.894939028935399	-0.904610177233569	-0.708557512964447
chr10	27609603	-0.658258052296387	-0.762709089983597	-0.76448839912288	-0.872136189853807
chr10	27632977	-0.911956110020547	-0.949277532929943	-0.949542400313344	-0.94376216176893
chr10	27661118	-0.911409203131058	-0.902642988800986	-0.845764709853689	-0.706806230083965
chr10	27661174	-0.915031916133229	-0.894513810030166	-0.838323024704889	-0.680678607624235
chr10	27674891	-0.800909857356126	-0.958615265432878	-0.976023195641246	-0.962694864009532
chr10	27748082	-0.850899918325342	-0.88982788584208	-0.743524768092197	-0.867580167410065
chr10	27786451	-0.950057508543694	-0.987856129809358	-0.956683599740671	-0.932810253522286
chr10	27893710	-0.800555056544324	-0.960033814089274	-0.891142110374056	-0.927501308569782
chr10	27944437	-0.920571498572643	-0.733124673714517	-0.915254972909232	-0.809667911617292
chr10	28013429	-0.810390441996367	-0.791727252280276	-0.724106274734971	-0.411653160044599
chr10	28019666	-0.841845548867485	-0.976114277878088	-0.949554849008841	-0.978706126638069
chr10	28082577	-0.602453258424868	-0.937007590867408	-0.932578914920188	-0.889797508618757
chr10	28089093	-0.735077791877229	-0.928752207237911	-0.902196174072879	-0.915118307538892
chr10	28105398	-0.573070627084683	-0.93994221266515	-0.896571193462478	-0.926363590534584
chr10	28109362	-0.561241051355288	-0.759213564691162	-0.90165837407105	-0.771772898604824
chr10	28149109	-0.715770994740282	-0.952022011561289	-0.926397734001932	-0.955780034191906
chr10	28154190	-0.194454116886934	-0.705504486037785	-0.896266916327712	-1.01796346434582
chr10	28182511	-0.539145648760497	-0.883732348862953	-0.901706055146597	-0.972142837844901
chr10	28206063	-0.924488442813142	-0.867463746245812	-0.939031842999546	-0.942711817880931
chr10	28207310	-0.80506156689624	-0.972290657555663	-0.956047008920673	-0.986212449808265
chr10	28217860	-0.939120190393854	-0.903429895898376	-0.843360603951228	-1.00241191220463
chr10	28238762	-0.588863037137265	-0.779993585700008	-0.767361823974058	-0.83815755527385
chr10	28259621	-1	-0.971892569803726	-1.00198733452262	-0.987385611035112
chr10	28371477	-0.891851328181291	-0.989633354131538	-0.929487263395254	-0.876814591047277
chr10	28371677	-0.846050770315647	-0.944724572141427	-0.934421901245638	-0.992780486772466
chr10	28381045	-0.870794666673338	-0.940809172482228	-0.967198488407	-0.985458303444153
chr10	28408355	-0.827125839825473	-0.915939610715678	-0.94428527494479	-0.872270011272356
chr10	28427145	-0.734142046420113	-0.923239433267335	-0.957888162477963	-0.878994163459202
chr10	28475004	-0.864221948658095	-0.941627419035088	-0.92351988628182	-0.807258788926048
chr10	28535139	-0.775254282770829	-0.941077058399928	-0.926846198119118	-0.94347033494321
chr10	28543408	-0.651701759067243	-0.832069205937231	-0.830741937815385	-0.959562578565453
chr10	28601623	-0.874123180251113	-0.91833628049653	-0.814250929312877	-0.925450555610974
chr10	28605457	-1	-0.97212454108176	-0.937475977703171	-0.948971858433193
chr10	28620951	-0.792393912715336	-0.9452434590336	-0.849340625084571	-0.869248465887647
chr10	28623152	-0.31472778184019	-0.34846698931034	-0.878443092051252	-0.950312690346425
chr10	28626005	-0.762573972844713	-0.838009605648995	-0.847008938286116	-0.731665069620347
chr10	28648430	-0.884416972198483	-0.950689677248069	-0.882817674964446	-0.897110033959907
chr10	28664830	-0.854126851031189	-0.813594388158333	-0.944123452750089	-0.767348775262814
chr10	28680625	-0.928762002775504	-0.989414156826389	-0.995594081556141	-0.956333617998556
chr10	28687635	-1	-0.980273933003043	-1	-0.917823867274878
chr10	28779553	-0.918599209352744	-0.988097784611033	-0.914984121070827	-0.816694965142788
chr10	28782947	-0.914525159625513	-0.924243535535187	-0.917558962476438	-0.934576255727281
chr10	28798683	-0.872006745762038	-0.905695045480905	-0.854631743338092	-0.914110315112492
chr10	28811740	-1	-0.908271954171104	-0.963097187137854	-0.963734738546308
chr10	28840191	-0.749243718683018	-0.919034451422952	-0.991384176335884	-0.888024439595701
chr10	28852113	-0.917274169655271	-0.934133932550565	-0.88286250613328	-0.744186396088031
chr10	28882013	-0.575120166741387	-0.951763742646475	-0.693004806425099	-0.631127108671564
chr10	28919186	-0.607603078026002	-0.86258451530327	-0.928583768878152	-0.944029053007535
chr10	28963372	-0.795036631118265	-0.944890706177831	-0.961029447861929	-0.910760811015468
chr10	28985658	-0.850272070419788	-0.837786607585574	-0.924923460368448	-0.689423173692178
chr10	29014389	-0.820599515532836	-0.933411970675334	-0.962250570228947	-0.948487490093121
chr10	29017558	-0.611115771182509	-0.851631691163458	-0.628782264183924	-0.797808075499134
chr10	29024325	-0.160927978818184	-0.923433646971183	1.02161640062616	0.680370476750473
chr10	29047550	-0.887786077259233	-0.928747372686311	-0.891846216609858	-0.882884420595528
chr10	29072865	-0.878160183399977	-0.953275729366955	-0.947422797775428	-0.975048848172403
chr10	29086205	-0.927497993231825	-0.854983342866931	-0.0815237951491043	0.43214413457097
chr10	29099438	-0.625738689125779	-0.83236435360148	0.0644486455427574	0.345323186051679
chr10	29182300	-0.775474355289773	-0.932513428695311	-0.807633482754198	-0.468622595952477
chr10	29259221	-0.53108045663936	-0.782327169480625	-0.822549064727674	-0.680819623069556
chr10	29283895	-0.735369591625761	-0.955258721170993	-0.944803841849268	-0.749226541625895
chr10	29325525	-1	-0.951775817006682	-0.899553164299251	-0.939533950697501
chr10	29352503	-0.966281325674052	-0.889121174088387	-0.900371583670243	-0.975806527752543
chr10	29426207	-0.625663958192861	-0.901520429991192	-0.764508330683457	-0.78503712037923
chr10	29449152	-0.593392792030894	-0.802007911156066	-0.836721841051674	-0.595372496334627
chr10	29457781	-0.872574140699553	-0.90300504456154	-0.958063486163781	-0.93947695232725
chr10	29459363	-0.724373726629624	-0.968382194522019	-0.869697379961822	-0.887456749511009
chr10	29470301	-0.850013246373487	-0.961236602608241	-0.953220602897833	-0.89624277118082
chr10	29490816	-0.485769505030597	-0.782706052891961	-0.87556388013363	-0.856406707135495
chr10	29499631	-0.462303103493539	-0.771962076480866	-0.861444337906747	-0.840652207968751
chr10	29515320	-0.762529322023207	-0.897336080239481	-0.918844615118586	-0.951242969809937
chr10	29544935	-0.445845877039823	-0.827220889001482	-0.817700898416899	-0.810133318255716
chr10	29620596	-0.722785690600228	-0.729112821328014	-0.892903410156123	-0.934938030416003
chr10	29630368	-0.507440341616739	-0.875666929336042	-0.899419843956804	-0.877076269204866
chr10	29695408	-0.857852232956057	-0.946669120160559	-0.880306952828052	-0.99176379664104
chr10	29760561	-0.781441717675752	-0.947399463385764	-0.363264502854905	-0.532929710246874
chr10	29829071	-0.795836368844102	-0.772788675020121	-0.86783811540855	-0.853675337018602
chr10	29844484	-0.849376710637071	-0.972584327743445	-0.969843989538964	-0.905879070045465
chr10	29864028	-0.795516054239424	-0.775948217333412	-0.946963918856824	-0.872465805203636
chr10	29884765	-0.760893104246178	-0.881297653257446	-0.853598765593857	-0.854897650116013
chr10	29922399	-0.703884013269724	-0.725596610486481	-0.943578206252222	-0.723173456238154
chr10	29957682	-0.909558235409945	-0.877979458862652	-0.949985502500811	-0.977707777629247
chr10	29975948	-0.882334821082471	-0.852309557537741	-0.888778588219035	-0.957510028301331
chr10	30003617	-0.966954762253851	-0.935507390495942	-0.872824392328011	-0.961071945298223
chr10	30014157	-0.497985771390433	-0.772937740325506	-0.778262763818303	-0.605139242619036
chr10	30047042	-0.740272879119466	-0.87257693932987	-0.844070458416146	-0.765395371212469
chr10	30110168	-0.320120621029234	-0.741883114423297	-0.781743173709252	-0.732758109830818
chr10	30124286	-0.710608827467038	-0.905301978793616	-0.864447477587155	-0.915543532292825
chr10	30126316	-0.87823017260652	-0.960593388996303	-0.976616968393089	-0.959646385484172
chr10	30169687	-0.714906486742853	-0.843311738016144	-0.883274027134427	-0.925056410774112
chr10	30267427	-0.962721907923288	-0.974839462692426	-0.962109188492812	-0.980686394475462
chr10	30274164	-0.692232042319499	-0.95289021885127	-0.875112501949899	-0.882965088071248
chr10	30303665	-0.677653961157271	-0.841904167690642	-0.887430283543347	-0.918784649255492
chr10	30350200	-0.96394979412201	-0.941913475437052	-0.920726434652958	-0.915478002254384
chr10	30369302	-0.882322770446449	-0.834728335649775	-0.827991630028422	-0.954112122602766
chr10	30384273	-0.606036065196008	-0.772197222837812	-0.886861036325547	-0.961004077265166
chr10	30387647	-0.741158851805756	-0.925952449855018	-0.864231774741885	-0.976662686170545
chr10	30403561	-0.683822138993894	-0.917259921977734	-0.928917753955183	-0.874055541475005
chr10	30441135	0.00607797579675419	-0.48602155778707	0.950653552803321	1.07985481347955
chr10	30459997	-0.780239070656781	-0.85392427872377	-0.737086355832113	-0.588021253882553
chr10	30471877	-0.716752217895361	-0.682090144365373	-0.694789370228328	-0.656645493581307
chr10	30484791	-0.972090957827996	-0.895651456484373	-0.988370450011922	-0.944363959860311
chr10	30515479	-0.93695457814716	-0.940884978858836	-0.938192383747221	-0.944352485468471
chr10	30520126	-0.446791521095538	-0.566591652111283	-0.746824254638544	-0.707419241568076
chr10	30592601	-0.878762087547232	-0.92683446522946	-0.97752556312308	-0.974598818430709
chr10	30624144	-0.895246955845422	-0.915718749857895	-0.918488757271354	-0.857695334446868
chr10	30643023	-0.544715850292191	-0.789098924996476	-0.739349354065539	-0.597359995922627
chr10	30646566	-0.624253654700076	-0.719584829938573	-0.74579668145019	-0.835468822919917
chr10	30753171	-0.791274578194536	-0.840948191946123	-0.831463846139363	-0.684741969769543
chr10	30799703	0.182903288244717	-0.199991671320462	0.0178146409802445	0.346306497575151
chr10	30827300	-0.748992568009294	-0.772921048909286	-0.775757602004348	-0.630106327384648
chr10	30923782	-0.91972103675071	-0.831575039304443	-0.895197635776629	-0.805199930702721
chr10	30927189	-0.674093525765951	-0.818113141254061	-0.804976692290683	-0.540618664078195
chr10	30940460	-0.629341958337534	-0.819601501146152	-0.893199436966606	-0.884856479514708
chr10	30948320	-0.904387823812091	-0.900359913899696	-0.988825870502901	-0.977712215074872
chr10	30958460	-0.693544678143908	-0.901959277604001	-0.936723714268216	-0.941991863672704
chr10	30971484	-0.83616178403101	-0.59794157664138	0.447443806009894	0.775871254797035
chr10	31036706	-0.634544091256594	-0.31325198267661	-0.895956096994698	-0.823041737768288
chr10	31054435	-0.817281160693146	-0.688794115057517	-0.776933131765373	-0.741141746911811
chr10	31071544	-0.0654300868451265	-0.489412789719807	-0.86597185052758	-0.658116829081283
chr10	31085361	-0.447689910291312	-0.760898752443911	-0.78291785065557	-0.957247455994278
chr10	31115186	-0.966671746376815	-0.939691396317176	-0.949455250070173	-0.880011964776224
chr10	31148979	-0.850071928353265	-0.759006820973888	-0.934620135728765	-0.889599043612087
chr10	31246803	-0.845078029032453	-0.921284508408435	-0.989938682632815	-0.986316206874929
chr10	31247027	-0.860404605938013	-0.948866523710412	-0.942092814727765	-0.953830119253409
chr10	31263444	-1	-0.967351375220703	-0.969295437497865	-0.827255935999616
chr10	31288104	-0.873598434671678	-0.738832595940193	-0.864727252606082	-0.933619593800441
chr10	31288482	-0.882751248384854	-0.77397080270122	-0.833896558565537	-0.848700182703467
chr10	31291416	-0.794667960488524	-0.935722310108033	-0.941203322994249	-0.937539566662235
chr10	31293755	-0.85292976286618	-0.806712993866684	-0.907031712701057	-0.902929776438769
chr10	31348436	-0.624194864649864	-0.850392949240426	-0.88285174189493	-0.819039954647034
chr10	31402090	-0.63395009338569	-0.879698015617748	-0.804466745098838	-0.890715335579087
chr10	31445050	-0.942927986013756	-0.980867992984946	-0.975778307214684	-1.0162709417707
chr10	31455719	-0.921412164784608	-0.91019522797388	-0.959247426613715	-0.924143557891457
chr10	31532014	-0.135690841076658	-0.330674761345027	-0.127174399155905	-0.219116777569063
chr10	31553023	-0.53337501470976	-0.827638650450847	-0.804196844526606	-0.896177197558216
chr10	31580393	-0.581529809460696	-0.97842961669828	-0.958523874846792	-0.931236507402928
chr10	31598677	-0.936902583552222	-0.951026924821586	-0.927473315588433	-0.913476508981185
chr10	31599729	-0.913068642349101	-0.973215158763998	-0.934560737956976	-1.00002694941588
chr10	31661418	-0.825236922950522	-0.90101727877327	-0.912872515430157	-0.983713098522703
chr10	31716392	-0.649566206493671	-0.907152843678956	-0.931368932376945	-0.755765739452307
chr10	31868068	0.308690499715938	-0.694168238803589	-0.849026697336187	-0.956307803901802
chr10	31909772	-0.635693569940512	-0.695289341904122	-0.636648705498797	-0.759445742336612
chr10	31924020	-0.817019213339837	-0.863515828669853	-0.900511544533982	-1.01039916008448
chr10	31943746	-0.93887344412423	-0.990503548769636	-0.956107965633617	-0.968285194809577
chr10	31979632	-0.869965329109762	-0.899402145561112	-0.973828986663497	-0.944619886591022
chr10	31979937	-0.964789106799762	-0.97060796269589	-1	-0.996682905742954
chr10	32012151	-0.242650410868348	-0.584805331955449	-0.879781839638069	-0.886144758306176
chr10	32034704	-0.24654704016492	-0.590069580709348	-0.887316303888934	-0.671263888244016
chr10	32057590	-0.773190594253812	-0.862342250110811	-0.931425186314197	-0.877507269951662
chr10	32119987	-0.915738351229429	-0.878296507388801	-1	-0.906352427221243
chr10	32164002	-0.765528342661749	-0.835294723836764	-0.897756116222433	-0.940690224564915
chr10	32191332	-0.883914873509916	-0.931747114319707	-1	-0.984048788734311
chr10	32197293	-0.820024464238163	-0.856266627844888	-0.886030792568126	-0.83643660878332
chr10	32215884	-0.922842445862489	-0.88252115161461	-0.861313762866442	-0.648496825432898
chr10	32221957	-0.84417682100387	-0.896002346938762	-0.863757846031707	-0.762685771956579
chr10	32222635	-0.949971498272725	-0.936549734381811	-0.952253144230454	-0.923769250684634
chr10	32233661	-0.832268226487394	-0.938099653415351	-0.960649628642091	-0.71961237804136
chr10	32242278	-0.927252105142577	-0.914542540870918	-0.930022279655417	-0.837311343949869
chr10	32250915	-0.843865122892802	-0.683401401826514	-0.756815840395871	-0.676844187128662
chr10	32263566	-0.892701892777046	-0.967682820747071	-0.942193464261347	-0.914699626638947
chr10	32270691	-1	-1	-0.92950041911504	-0.929365800499613
chr10	32280063	-0.621315189004717	-0.84531710489992	-0.890285666983957	-0.717817875082311
chr10	32338206	-0.568782475309286	-0.915092109604461	-1	-0.952760103228856
chr10	32350289	-0.618134482781028	-0.765979204286664	-0.858897293901665	-0.773255797292624
chr10	32367016	-0.745952824571761	-0.7538348944357	-0.87928473007166	-0.772979747816334
chr10	32393662	-0.615330888527715	-0.718043620105581	-0.725743366983033	-0.570463162837113
chr10	32401169	-0.877705731715236	-0.916505382646287	-0.941258946709133	-0.782604031890816
chr10	32406106	-0.801963559081287	-0.904014497740502	-0.872091503177352	-0.849596624876273
chr10	32428440	-0.397156855518302	-0.363404512080455	1.04820212782571	1.12970438683701
chr10	32441284	-0.784106796038514	-0.916471373928666	-0.975529094900071	-0.926528831860342
chr10	32558046	-0.762859228757118	-0.914454583763273	-0.988994280424245	-0.828473934448061
chr10	32627317	-0.836993151359804	-0.750850653630167	-0.915963847893495	-0.901974238316567
chr10	32637947	-0.630111986870845	-0.787441947627183	-0.204395266468948	-0.228144596353816
chr10	32657565	-0.588778294261027	-0.832607409578649	-0.738852252943466	-0.516020513536842
chr10	32687936	-0.896560513433157	-0.960476792981959	-0.958159941815447	-0.907241552433532
chr10	32693145	-0.742843765368937	-0.943635179328121	-0.958815924336969	-1.00314737127666
chr10	32708677	-0.766517110638067	-0.947554657359452	-0.872982074220499	-0.862493869841875
chr10	32716956	-0.883500641466546	-0.987265158536582	-0.945628168960732	-0.977351557736679
chr10	32731449	-0.904292336420797	-0.963347039742195	-0.934148039054403	-0.874320959634867
chr10	32800673	0.00245335263151084	-0.671701516066049	-0.641316394408376	-0.64850625409135
chr10	32842997	-0.791237102228595	-0.913684279858433	-0.865304797797175	-0.841914048394907
chr10	32948842	-0.815327999294065	-0.94411988237069	-0.972701317861759	-0.987783759900276
chr10	32969835	-0.615552162218261	-0.783660567176868	-0.904530749300537	-0.874208318009651
chr10	32976717	-0.507415867499743	-0.843610526608992	-0.939843007836433	-0.919620794426213
chr10	32979117	-0.507258450769927	-0.805589541153615	-0.838311321525868	-0.924267027212821
chr10	33010140	-0.66621120180334	-0.893311988729706	-0.941677849293199	-0.941219858309658
chr10	33074718	-0.897750270866444	-0.858724999524091	-0.959895700740679	-0.941589364650679
chr10	33097832	-0.552199278104556	-0.903350373783976	-0.836486927583305	-0.96320969701372
chr10	33167076	-0.899350625288426	-0.921530805926638	-0.913962396284658	-0.952451566855602
chr10	33262044	-0.223923940316004	-0.611280309395074	-0.464092893193638	-0.120810770749934
chr10	33365973	-0.841187471376722	-0.772226868516128	-0.947480345112057	-0.883914548638357
chr10	33382175	-0.666289445172973	-0.850480467283893	-0.915455356295867	-0.984477473690203
chr10	33425893	-0.668157280249796	-0.858989744112061	-0.942605560211626	-0.840071099897072
chr10	33432394	-0.603234800890777	-0.667059991382633	-0.632607789051247	-0.695629476809367
chr10	33434993	-0.473397011321284	-0.779000530544337	-0.775754434293981	-0.900908166627284
chr10	33463750	-0.647380245028315	-0.783561471260519	-0.864596166471538	-0.615087286618478
chr10	33469413	-0.459412115213103	-0.72419444276517	-0.768373145199408	-0.800822361965413
chr10	33479529	-0.851949762643772	-0.89517392945127	-0.749217788687214	-0.84304452176103
chr10	33506356	-0.558563823923372	-0.87610221584902	-0.881143549746796	-0.774800603130601
chr10	33553342	-0.59228893368015	-0.805503839029851	-0.78610419878528	-0.869841778408164
chr10	33560813	-0.8068392294065	-0.796059053371748	-0.960881310339431	-0.877967575169841
chr10	33565648	-0.722587871685409	-0.791606683862346	-0.909514807798417	-0.782905619215005
chr10	33580283	-0.695664100458983	-0.791480453755513	-0.912808721606423	-0.938032078393573
chr10	33604213	-0.70676317896753	-0.947383413409072	-0.873599972888759	-0.801273364908934
chr10	33608213	-0.938023176214596	-0.959964227241771	-0.952888415287462	-0.979981166964631
chr10	33628258	-0.320614499425804	-0.74144813679606	-0.853357517423659	-0.920607871492941
chr10	33642970	-0.839390304104817	-0.869473115894459	-0.877190130362745	-0.976022044800352
chr10	33659679	-0.756239730214792	-0.861304328045688	-0.930249291107165	-0.808135791334182
chr10	33666387	-0.668262251433953	-0.880983272718573	-0.783421853180579	-0.847647790792582
chr10	33679168	-0.773918355241278	-0.808013286936943	-0.915878538616429	-0.71845816992665
chr10	33699221	-0.922874661642508	-0.953186538576882	-0.965863940780235	-0.844722612161253
chr10	33739786	-0.825744184642508	-0.882526640758262	-0.961379379403269	-0.813384878123876
chr10	33741639	-0.861737220942481	-0.921604125549195	-0.888688337451624	-0.984214083117532
chr10	33748464	-0.771015267232125	-0.805779156377735	-0.904796673434021	-0.95175023023446
chr10	33751471	-0.879155314530691	-0.976216376274844	-0.902470754195247	-0.983936975060632
chr10	33765438	-0.957428057671337	-0.982553751146244	-0.957643257872788	-0.923208302617322
chr10	33798256	0.365249373836379	-0.530899903005242	-0.633596848935173	-0.541083223708908
chr10	33865038	-0.94957454513512	-0.90109791469841	-0.971584273542065	-0.79586073081783
chr10	33866281	-0.93178254801996	-0.951291085379053	-0.977673917456947	-1.00167968304881
chr10	33883038	-0.803452904270614	-0.839632254387887	-0.943703706235773	-0.898488135503069
chr10	33889493	-0.803025971584641	-0.957427777450862	-0.920289342760359	-0.965366110712475
chr10	33943141	-0.941348392413495	-0.930366433308333	-0.971786536272841	-0.985356706890015
chr10	33945057	-0.475893802782325	-0.820717453630345	-0.80429201126146	-0.943621946378323
chr10	33954602	-0.89966164786369	-0.882134106592861	-0.923382342726426	-0.820491622714058
chr10	34043242	-0.847561345657992	-0.850402717322566	-0.872035799425906	-0.882908213359872
chr10	34050210	-0.649892876469768	-0.901467637128595	-0.953275550179123	-0.94473077823337
chr10	34128032	-0.556557316159951	-0.90487194378264	-0.944040909807765	-0.90909755752969
chr10	34162721	-0.562946852994815	-0.778276671119368	-0.887858391638242	-0.927501192304604
chr10	34168583	-0.66310630545464	-0.876270271271478	-0.865196853978824	-0.977211802126109
chr10	34204554	-0.969418635549801	-0.944938322165346	-0.928312441911821	-0.981747341377418
chr10	34239343	-0.85083888203121	-0.739636047307217	-0.89763823394936	-0.847352269444916
chr10	34258226	-0.702641575200244	-0.788207697942627	-0.932242742817859	-0.846985798729292
chr10	34277664	-0.8771598559467	-0.944449124309734	-0.898601458733852	-0.974325858191037
chr10	34307254	-0.42251229240347	-0.609361982876289	-0.659631254605126	-0.609797349536549
chr10	34310070	-0.666340318739194	-0.840393093964457	-0.882849392110896	-0.710432455434397
chr10	34315276	-0.677088471061257	-0.933257202392468	-0.882819830193653	-0.930499876513002
chr10	34326383	-0.967704694749135	-0.928863957915988	-0.92819074966705	-1.00924029465349
chr10	34334705	-0.803756276387411	-0.915508876186296	-0.880501369686602	-0.942514361888633
chr10	34338581	-0.617931435784175	-0.848496729574727	-0.762470524315392	-0.813021713717676
chr10	34348441	-0.908765267712894	-0.883294339190819	-0.9355469181401	-0.925964477352678
chr10	34421048	-0.821069666414121	-0.856753306864832	-0.855097635664214	-0.899820071675251
chr10	34423911	-0.444156261967511	-0.857707732574304	-0.885530749934981	-1.02290425222308
chr10	34445304	-0.816530364576325	-0.929687988558405	-0.957198446285853	-0.954605012046422
chr10	34446595	-0.752213430683658	-0.901452160626479	-0.902736194437913	-0.786876126823779
chr10	34467875	-0.509845193917673	-0.700443809671514	-0.796291050620288	-0.471699835033459
chr10	34498589	-0.710090074321907	-0.926306223057871	-0.934624926748468	-0.898620171603755
chr10	34514553	-0.926189582872283	-0.846325422423459	-0.952596108932049	-1.00865005956405
chr10	34541239	-0.554028435756894	-0.791927283300802	-0.730417452068038	-0.587791815046839
chr10	34569777	-0.723144818653077	-0.926163271364068	-0.875723025594268	-0.815026301865757
chr10	34571717	-1	-0.919683864393129	-0.925210655471124	-0.912160072794389
chr10	34579915	-0.911880081700981	-0.951662508948581	-0.964317698459638	-0.743722820327201
chr10	34611235	-0.754681364595641	-0.882454545219888	-0.958579751587122	-0.868319292707765
chr10	34633750	-0.69276470520794	-0.906256595395516	-0.842120750714681	-0.970509408459736
chr10	34640273	-0.538873702842578	-0.884164605858644	-0.809459646198141	-0.994422284777203
chr10	34694947	-0.933065045075761	-0.92368930246104	-0.854425515497535	-0.957552053489642
chr10	34707381	-0.869742784081176	-0.983654222303629	-0.957973180540375	-0.95553257922615
chr10	34709832	-0.917650261686415	-0.92012093916097	-0.980372260058956	-0.95624970516003
chr10	34779124	-0.717262593897788	-0.844929284990892	-0.878781573798823	-0.965312990128964
chr10	34794464	-0.780489806972014	-0.758072434146591	-0.814464002085432	-0.830467190742133
chr10	34803420	-0.475591020800736	-0.807730106587771	-0.974772404402419	-0.875438849593016
chr10	34815876	-0.794726861398492	-0.831204721951152	-0.79041936512792	-0.883298882788985
chr10	34864927	-0.824504884551706	-0.787353553686857	-0.865818045261092	-0.919700513577051
chr10	34869819	-0.554339723791564	-0.897411018791557	-0.755283618167419	-0.727935533553046
chr10	34871368	-0.678288437376583	-0.932905853173735	-0.954754779524562	-0.981956008019557
chr10	34955824	-0.496873164998409	-0.865663914312944	-0.945291559633158	-0.796008497617073
chr10	34985535	-0.52735562124009	-0.714621337636292	-0.820531322128583	-0.761135319339834
chr10	34999491	-0.566446189131718	-0.820641601972033	-0.516878089973632	-0.386848829962494
chr10	35035117	-1	-0.818510520690184	-0.947431030219832	-0.955685350509232
chr10	35047518	-0.556222660004043	-0.437875361615886	-0.17260455721339	0.251685696670795
chr10	35067967	-0.930976150803975	-0.953741802552281	-0.927116497143783	-0.93858835886495
chr10	35111340	-0.339976206529723	-0.640176177835248	-0.6085540571201	-0.752324032602101
chr10	35115843	-0.952473997853454	-0.947805086386202	-0.902870932179515	-0.993887769851093
chr10	35124236	-0.952239866950969	-0.949402333251682	-0.964774845643644	-1.00096277685779
chr10	35205516	-0.502868504020226	-0.616026863550617	-0.860693372502055	-0.871442795492698
chr10	35219385	-0.8465688539495	-0.896562324697567	-0.927253239039011	-0.876590300418835
chr10	35226736	-0.83828144404212	-0.715492755737853	-0.850763230706703	-0.956015394526788
chr10	35228931	-0.92179283623859	-0.966676043700389	-0.988523615987592	-0.989168753451533
chr10	35270965	-0.673980032507257	-0.853754765887081	-0.921696125668885	-0.814655266683878
chr10	35330370	-0.405035269374449	-0.819370193694064	-0.852712295715028	-0.730346814229188
chr10	35333056	-0.659589093358953	-0.874047534896564	-0.853327367830373	-0.83326783076217
chr10	35347188	0.382929389026427	-0.534703075703851	-0.837433005423399	-0.91478329149221
chr10	35348722	-0.66654206574483	-0.883290637421747	-0.906458540214021	-0.958547451540299
chr10	35372656	-0.51953706667373	-0.82319038423927	-0.875452196909875	-0.902562047758115
chr10	35416611	-0.368362165338001	-0.466140716319499	-0.359874203813408	0.622110735538882
chr10	35418306	-0.90121627206531	-0.844874194093426	-0.717821314358726	-0.792139931671393
chr10	35479395	-0.952242034249152	-0.970364281052179	-0.964171732590634	-0.815986376968226
chr10	35525239	-1	-0.974254118380633	-0.947871937585055	-0.964317196779206
chr10	35543489	-0.896769122577589	-0.917184864083804	-0.887755794992767	-0.980436535113365
chr10	35559107	-0.642906443590871	-0.794411394443429	-0.570799216503813	-0.538793942722796
chr10	35580214	-0.901906014704518	-0.887242314647217	-0.904225603733321	-0.849352723827459
chr10	35590840	-1	-0.974350767308423	-0.978747682335082	-0.972539746252717
chr10	35596420	-0.853220115526704	-0.951332217587983	-0.889077327197472	-0.744537165499127
chr10	35599969	-0.898856694117336	-0.952099122892691	-0.916477748546086	-0.984715256760138
chr10	35621294	-0.874570770272514	-0.867591659406403	-0.458211440556816	-0.0259586737433164
chr10	35649489	-1	-0.989793655409025	-0.961007100603216	-0.96344154325814
chr10	35698384	-0.47383352875304	-0.776029453711534	-0.561712291800089	-0.735685000585061
chr10	35702394	-0.266200932404715	-0.645968366159472	-0.211764066998871	-0.495247710353733
chr10	35710617	-0.605250515995551	-0.658772022492808	-0.669741434015461	-0.619056846482176
chr10	35714794	-0.305358550866814	-0.634825207770818	-0.748258245257411	-0.417891956912453
chr10	35731256	-0.413122391673515	-0.759816855443164	-0.89788912306205	-0.93981538147294
chr10	35742898	-0.812956830407701	-0.818871088084218	-0.60673874641538	-0.78886515286054
chr10	35769621	-0.744661472315771	-0.841007075287265	-0.906014126618911	-0.932232300984493
chr10	35803981	-0.602690467098246	-0.81416243802657	-0.903827705468955	-0.981578549184703
chr10	35816061	-0.695025946904986	-0.820254063982096	-0.798932244603626	-0.909768532006534
chr10	35845066	-0.931555782995937	-0.737558723888854	-0.834657815509936	-0.5116736619555
chr10	35859472	-0.72111183182405	-0.908121971096283	-0.930355505958967	-0.921849738191768
chr10	35864033	-0.693690333788371	-0.648394460481487	-0.714553964090591	-0.675132618138189
chr10	35895514	-0.862536447176678	-0.887994831258588	-0.895773034905096	-0.822931020385883
chr10	35905136	-0.91822989883042	-0.875269068525521	-0.851352772707749	-0.848784310243312
chr10	35916273	-0.74430573502299	-0.887553899352145	-0.974938127813098	-0.958521368598754
chr10	35928103	-0.600101982589475	-0.898741507314991	-0.894548044390974	-0.791355826737387
chr10	35934578	-0.862341896306943	-0.990804819311701	-0.878287024760752	-0.934921029505527
chr10	35950302	-0.79778773121857	-0.936004390341397	-0.93199243907517	-0.925531730973661
chr10	35986788	-0.726935540835995	-0.953290267239268	-0.952325692324671	-1.01269623592444
chr10	36056081	-0.912575355920047	-0.982221848266161	-0.934042660537173	-0.912857680705639
chr10	36081423	-0.926897435403366	-0.840071502616535	-0.908562985114656	-0.851579801613713
chr10	36095495	-0.898130811836833	-0.893060777666307	-0.930439715634362	-1.01134475264322
chr10	36095880	-0.775461053333882	-0.827962419153638	-0.982955764896639	-0.881686499744909
chr10	36107238	-0.852624773699443	-0.968584433676401	-0.977491294107892	-0.98871978591738
chr10	36182056	-0.721898227345662	-0.968645513319908	-0.939746418986045	-0.934516353410022
chr10	36202623	-0.625781633487778	-0.867753294020166	-0.796334460807789	-0.922927181648151
chr10	36202790	-0.6465786922264	-0.881973628386562	-0.818735933073522	-0.909115447475796
chr10	36214689	-0.734652766667001	-0.805748249911783	-0.930247493065967	-0.821923218340914
chr10	36229179	-0.786250732363196	-0.844803140962466	-0.886034046249117	-0.899675876402099
chr10	36250586	-0.807778684159246	-0.804012641233422	-0.936088349569279	-0.959219280042503
chr10	36266520	-0.788732154084328	-0.958319849314197	-0.978335503465313	-0.905182127549881
chr10	36280803	-0.932820104196145	-0.890346121190293	-0.839151355343785	-0.894899720835926
chr10	36286066	-0.822000072439088	-0.93434851247032	-0.905466561988388	-0.888651457875394
chr10	36290602	-0.656562209943647	-0.771640126580753	-0.917582567430147	-0.911730795970442
chr10	36310252	-0.853065721003578	-0.744184225584439	-0.885834378630791	-0.876769052913488
chr10	36325296	-0.453991315273512	-0.88230987520976	-0.833289532453861	-0.903537857356566
chr10	36346327	-0.408930061478065	-0.849328396307724	-0.826196068663158	-0.916515005478791
chr10	36386802	-0.792357878719181	-1	-0.929616489509125	-0.987940775625523
chr10	36413775	-0.892201651223865	-0.98583234055653	-0.956176423777182	-0.994236100644002
chr10	36450044	-0.822310021318141	-0.948160444517365	-0.960607433422229	-0.804604181907852
chr10	36509086	-0.545447664838113	-0.884355279413542	-0.964204991367368	-0.885331163148026
chr10	36515477	-0.844357711511721	-0.91708362307015	-0.927660471054402	-0.863924208101903
chr10	36542816	-0.820422085024608	-0.917725071521128	-0.907850272075465	-0.913989347977711
chr10	36578458	-0.720606295170071	-0.902210008742514	-0.951605876286391	-0.969422451317312
chr10	36713071	-0.798839152336977	-0.938659417372405	-0.941046339704938	-0.864835318722635
chr10	36751265	-0.6818367576809	-0.921265807617332	-0.887088637386654	-0.993499501060246
chr10	36757754	-0.902118311075767	-0.934961601101858	-0.936689848371939	-0.957931192741796
chr10	36781992	-0.689618731382914	-0.838921292869324	-0.909333006780193	-0.907963366299487
chr10	36788861	-0.690466898929994	-0.969014745529064	-0.972538525223102	-0.955071543348278
chr10	36804359	-0.735478462060469	-0.784667226000101	-0.871769804073675	-0.807384397056976
chr10	36845600	-0.77315941983137	-0.804089024727433	-0.931504191553724	-0.944650906679028
chr10	36848492	-0.860107249701438	-0.899512342167197	-0.942650430670977	-0.914252269307917
chr10	36867396	-0.882706597737032	-0.886295128991646	-0.959994489011832	-0.923744106741234
chr10	36883074	-0.611803412787375	-0.814935837242945	-0.941945502730238	-0.887039017732067
chr10	36916523	-0.965320808604646	-0.984456320911163	-0.984411491555325	-0.9708194033384
chr10	36924066	-0.848382334476585	-0.911877333743886	-0.898319113277735	-0.858955543414105
chr10	36964685	-0.851818926269414	-0.903708703994432	-0.939237932983217	-0.861190616275997
chr10	37025426	-0.860703680228083	-0.945882907374862	-0.930067269144893	-0.804726041677194
chr10	37064826	-0.840181916717178	-0.891177947015828	-0.919063157808719	-0.949862230154523
chr10	37079455	-0.965109860654278	-0.984687805768263	-0.99635715037556	-0.94399733109513
chr10	37104068	-0.871773521896282	-0.909364284874232	-0.924256850522529	-0.962958062876662
chr10	37104546	-0.787506667829391	-0.964170491872007	-0.928579456301473	-0.89936295662162
chr10	37116229	-0.777495610544938	-0.942698622251834	-0.926041463240563	-0.826499085010581
chr10	37124945	-1	-1	-1	-0.985182813980352
chr10	37133870	-0.919079597173442	-0.922742683167973	-0.961778587608863	-0.938183810725993
chr10	37223513	-0.656852987376566	-0.820113613234711	-0.972437307986871	-0.914991845339571
chr10	37235712	-0.783507004203472	-0.921669580975927	-0.984529712847743	-0.993891427906843
chr10	37255017	-1	-0.958755509967387	-0.978664049243968	-0.877491172171122
chr10	37279846	-0.968551590665529	-0.924711739064455	-0.987197265525647	-0.890425573947847
chr10	37313648	-0.711277244020635	-0.902111479566547	-0.911695950573218	-0.878888226354722
chr10	37342578	-0.704906798580599	-0.984622415040865	-0.948225319992435	-0.96330003385815
chr10	37404021	-1	-0.915999980797143	-0.961620287332277	-0.941028971483303
chr10	37405096	-0.761195492051956	-0.922340560512433	-0.804273780617667	-0.938681581824676
chr10	37434133	-1	-0.947172906204978	-0.993050078271915	-0.994296815962186
chr10	37437609	-1	-0.901403680722312	-0.920939476697729	-0.931436031034033
chr10	37443800	-0.963659427627642	-1	-1	-1
chr10	37450604	-0.961060557889229	-0.909110199981477	-0.90544555145794	-0.952440404909505
chr10	37456177	-0.850360286956228	-0.977979913410308	-0.996066830885093	-0.992355131601803
chr10	37461668	-0.852043164407957	-0.888906239994539	-0.975445927597686	-0.939816020539074
chr10	37467903	-0.937287016168901	-0.986654673640601	-0.986436480729045	-1.00255155040454
chr10	37473469	-0.964641580193633	-0.92799919447547	-0.96780251593478	-0.936395967447957
chr10	37479704	-0.941282282719001	-0.977218063263869	-0.972853676790771	-1.0004693227188
chr10	37495294	-0.795751233652121	-0.96259175885954	-0.968765890375214	-0.916279895742235
chr10	37515651	-0.82361026713866	-0.972849196673874	-0.93231114273277	-0.931031934266956
chr10	37525215	-0.91176215910971	-0.957170625739941	-0.965738328064863	-0.925808553775556
chr10	37550872	-0.723465684041765	-0.922116548231551	-0.882479218303677	-0.940099585892199
chr10	37553981	-0.662671140947431	-0.836115328126798	-0.866438802049161	-0.967780168058717
chr10	37579229	-0.790955170430358	-0.859448797227824	-0.948951407654965	-0.973800308075598
chr10	37595416	-0.924286427097325	-0.957048238381484	-0.974712903865679	-0.974144720909747
chr10	37603489	-0.74439639808292	-1	-0.983684890015085	-0.947106377300361
chr10	37604015	-0.825130746319573	-0.849742464181753	-0.824852698786053	-0.994857625900229
chr10	37642854	-0.903843962577747	-0.924299478007576	-0.977885602918642	-0.869237325543067
chr10	37692858	-0.867716171782777	-0.899795514588522	-0.826260488941321	-0.900208795911126
chr10	37710546	-0.699270287284773	-0.969216872536815	-0.981733311820794	-0.864970951225133
chr10	37734961	-0.769187936143384	-0.865901145508945	-0.938482970733338	-0.830364090777765
chr10	37739297	-0.656168773706205	-0.924305412157359	-0.879313535030468	-0.90999808554646
chr10	37749260	-0.801110278649662	-0.844528094143105	-0.926286985149557	-0.998874704549563
chr10	37767033	-0.70876411369735	-0.896992612446975	-0.93055114055835	-0.970159078284641
chr10	37774892	-0.787771556471934	-0.959266350438763	-0.947755176482576	-0.920901555990948
chr10	37779413	-0.667141038785534	-0.812039944487023	-0.921102149614799	-0.829852692257861
chr10	37826428	-0.848336812598633	-0.880787567187381	-0.990365173414731	-0.870307687133011
chr10	37865281	-0.826322100918713	-0.866940922743103	-0.897202557857018	-1.01819050573423
chr10	37961351	-0.505361809235779	-0.894131096379867	-0.887529131576637	-0.825547967854411
chr10	37968127	-0.779568863879556	-0.768933917433632	-0.864059839776476	-0.811155940402336
chr10	38028304	-0.758741341897376	-0.681856424609224	-0.908308238482221	-0.863138223573749
chr10	38093865	-0.571795723044496	-0.912790553870618	-0.87426649035799	-1.07482194845253
chr10	38128363	-0.897714249487359	-0.934765238376765	-0.946393434328945	-0.93878096528716
chr10	38166660	-0.832823493890202	-0.941309421030459	-0.89636181274084	-0.94397903571161
chr10	38216167	-0.922338764502518	-0.990816887840823	-0.985524135117278	-0.977532275962746
chr10	38271291	-1	-0.98144330331337	-0.980286050449418	-0.995330499869249
chr10	38294244	-1	-0.918564970434395	-0.918272089117981	-0.743980066111837
chr10	38317137	-0.936230597562346	-0.950874745021978	-0.828392220601623	-0.880631496703159
chr10	38331510	-1	-0.987350599133492	-0.933835274701062	-0.875337856096694
chr10	38343476	-1	-0.851647375194605	-0.987296644296166	-0.86327517490687
chr10	38343649	-0.956166614078278	-0.916668073248747	-0.986762646674215	-0.985472274017714
chr10	38372104	-0.828422081770235	-0.925982953536802	-0.97885632203317	-0.940548345286095
chr10	38416961	-0.884338372102101	-0.870896703192336	-0.934940732585136	-0.874965034588274
chr10	38426939	-0.807224367089604	-0.869907072471622	-0.970975689616367	-0.915777898218541
chr10	38432744	-0.716508068561448	-0.909465532159509	-0.861517895353071	-0.873714210888486
chr10	38452547	-0.894167257635057	-0.878444074663884	-0.901155485239388	-0.928479291988325
chr10	38491507	-0.700495883485644	-0.910565669245922	-0.888341988984343	-0.812501599003355
chr10	38500846	-0.624132028447974	-0.91695104645376	-0.949391235874068	-0.987977694055047
chr10	38531181	-0.806169655624067	-0.9864231031117	-1	-0.935023869921429
chr10	38545136	-0.788132408276895	-0.866304346205454	-0.946716052199972	-0.911351369512018
chr10	38585805	-0.938843258904052	-0.93275165161824	-0.985659978186441	-0.908448171762642
chr10	38622804	-0.941871310817253	-0.904139057417926	-0.923774053732016	-0.869903422823041
chr10	38643198	-0.696253027447297	-0.925306877385427	-0.936426053327054	-0.9131347027082
chr10	38672450	-0.680629270607695	-0.914014067915329	-0.869633606206111	-0.949334325350401
chr10	38678393	-0.868287291561445	-1	-0.97262008847394	-0.995566371838903
chr10	38682249	-0.967411308572232	-1	-0.962921732294513	-1.00068714491715
chr10	38734942	-1	-0.972054985092346	-1	-0.942933598584209
chr10	38757089	-1	-1	-1	-1
chr10	38757330	-1	-1	-1	-1
chr10	38801141	-0.749989764585252	-0.649469261379606	-0.922556379106797	-0.889247286275546
chr10	38891832	-0.960235717965989	-0.984693778664668	-0.980957478885305	-0.95533528595181
chr10	38924181	-0.96125750084673	-0.986431636765487	-0.951452008957213	-0.897059711269495
chr10	38972586	-0.848907120307554	-0.986839585694405	-0.929674017519557	-0.992080571751679
chr10	39011987	-1	-0.96248175861728	-0.982898129048814	-0.987254732930933
chr10	39013411	-0.780034962795145	-0.952012021063304	-0.928536041179308	-0.769291743421367
chr10	39027500	-0.907319165336733	-1	-0.992145362652093	-1.0002617429887
chr10	39047369	-0.937958404109991	-1	-0.976689247546443	-0.959518022349169
chr10	39047977	-1	-0.983262983030068	-0.997823023782245	-1.02406634387851
chr10	39055206	-0.915949316201472	-0.966428878158625	-0.978358692130904	-0.881209676061228
chr10	39074969	-0.93841069539694	-0.962506449479559	-0.977759524991352	-0.973964891232039
chr10	42490737	-0.836957271953719	-0.936460813470736	-0.973494226975201	-1.0198399011173
chr10	42683165	-1	-0.94778929364473	-0.959906769029042	-0.912878648543221
chr10	42683640	-0.92796697854441	-0.953256411742907	-0.965458136636826	-1.0106941349536
chr10	42694809	-0.955632937188084	-1	-0.942975757174515	-0.937836916682694
chr10	42712947	-1	-1	-0.979223789039665	-0.993341844046776
chr10	42713036	-1	-1	-0.989782370454827	-0.9890392883559
chr10	42766275	-0.914956036143283	-0.989666885273824	-0.931872119588304	-1.00618213960312
chr10	42771512	-0.866765491633966	-0.982096699224719	-0.958043325404357	-1.00919787946986
chr10	42843937	-0.948006604031192	-0.945079776127153	-0.919699820592004	-0.91626418433306
chr10	42855082	-0.664450590606845	-1	-0.929582041011436	-0.899805589510395
chr10	42955521	-0.465895824204648	-0.848472890939038	-0.876458463747704	-0.939899558649521
chr10	42958128	-0.82442593527626	-0.916402929532118	-0.855170096343563	-0.896054215581507
chr10	42976658	-0.964802824152174	-1	-0.96340195104158	-0.996349814414646
chr10	42980880	-0.792406439054305	-0.841545637297507	-0.868121236068905	-0.912616940391012
chr10	42981797	-0.904302399493396	-0.857426096163764	-0.89863866321812	-0.77323499610678
chr10	43055352	-0.750071199854842	-0.872396035259339	-0.864386741272331	-0.893686686053414
chr10	43154628	-0.827366451462522	-0.937211382491366	-0.839854485787628	-1.00183359709359
chr10	43158507	-0.84273906902535	-0.985728923113574	-0.886054219561559	-0.962508089286769
chr10	43187428	-0.96481108146672	-0.956837173777974	-0.90788582753515	-0.786574007676721
chr10	43215452	-0.824993143213789	-0.878736440044123	-0.925764323916616	-0.50770444602124
chr10	43274657	-0.833367369380182	-0.865310939923923	-0.804956666106898	-0.812699292369404
chr10	43278791	-0.336745621505695	-0.390259588360304	-0.151788786338249	-0.128155833888378
chr10	43559179	-0.802118056932541	-0.751301513779278	-0.769289598351441	-0.751978787560649
chr10	43581882	-0.792559219710483	-0.784313032842737	-0.760516024039868	-0.863061209687367
chr10	43632604	-0.710384855548035	-0.954340358215572	-0.93518524245092	-0.951530087548906
chr10	43635717	-0.557843349294572	-0.672319332588133	-0.798629367526725	-0.833682067256022
chr10	43667157	-0.862775583633555	-0.951992843630861	-0.901204394274156	-0.648007620096217
chr10	43672396	-1	-0.969098146582559	-0.95882408086122	-0.879291886530615
chr10	43687255	-0.707959506544309	-0.830529701456672	-0.820552664212201	-1.0024688234998
chr10	43706577	-0.658203867448909	-0.225526051914774	-0.10099790608321	0.304005753834367
chr10	43716763	-0.133922869573935	-0.55142792215095	-0.65942962462683	-0.294318433565937
chr10	43744851	-0.552955189421422	-0.655590432146436	-0.551367263247044	-0.567929185012534
chr10	43755098	-0.0684664687556562	-0.61412124116946	-0.413776069240863	-0.471759630462961
chr10	43812798	-0.464108118511111	-0.595759995589176	-0.666496438904237	-0.600181465801289
chr10	43813131	-0.473041367458979	-0.781426290974195	-0.821976518054802	-0.610162012491184
chr10	43836265	-0.105184922855358	-0.587393615824996	-0.443761710022407	-0.585790643201932
chr10	43849122	-0.890370576700252	-0.972896102361708	-0.865107009039101	-0.795156676895658
chr10	43899473	-0.850491655339317	-0.939292766067196	-0.69569234157918	-0.480642114653501
chr10	43917590	-0.968634139144048	-0.978155755564018	-0.720832411239217	-0.730071136167827
chr10	43921807	-0.846618380077502	-0.959893467090827	-0.931503106954646	-0.781653808327514
chr10	43948165	-0.805865425043448	-0.846504422513983	-0.887134382730313	-0.693954290333677
chr10	43962993	-0.894102282727693	-0.926842691627429	-0.927387144344909	-0.914645561752549
chr10	43977050	-0.622872360820181	-0.911652219226102	-0.880747312431901	-0.765665853712681
chr10	43992882	-0.740862177145073	-0.926345749486079	-0.889170060005189	-0.576898458324278
chr10	44072296	-0.891370123587731	-0.800681684928191	-0.795577793980472	-0.734057769280375
chr10	44087733	-0.700882779687968	-0.924509172014254	-0.894174389116513	-0.920350496259658
chr10	44096134	-0.944363835002494	-0.963002558666982	-0.924729673104383	-0.865074027920077
chr10	44109015	-0.707771855604174	-0.881281562473895	-0.912418568649987	-0.919647084156046
chr10	44123568	-0.587708501790098	-0.908097643957063	-0.0809794981284957	-0.159612644943332
chr10	44141498	-0.284491620554463	-0.751274777208556	-0.757701006531267	-0.7756010732096
chr10	44165843	-0.640053424235154	-0.699731408536757	-0.792560853714917	-0.726747648000522
chr10	44183991	-0.696257146983964	-0.703939208521452	-0.678580974604604	-0.63344247448171
chr10	44204172	-0.767630950734388	-0.922476224784927	-0.858883942262883	-0.762686067256628
chr10	44227328	-0.737729273648363	-0.859649649230399	-0.622702140568441	-0.61068468872449
chr10	44243903	-0.881036545902916	-0.823536662859376	-0.904930269179798	-0.895279821507726
chr10	44260184	-0.958998574750207	-0.932969921626832	-0.979629131149495	-0.98228464072898
chr10	44267846	-0.836609076501893	-0.972819299392865	-0.824362681996563	-0.892965421054389
chr10	44363263	-0.506722187733592	-0.611677938351994	-0.513181375773116	-0.575637295507798
chr10	44403369	-0.819972240566243	-0.911023193196881	-0.886206691064817	-0.667612211294886
chr10	44506610	0.414495351085057	0.596017838186979	-0.853543446857732	-0.892787357845495
chr10	44512832	-0.539432540444336	-0.681453798399483	-0.838562175562958	-0.764924453607974
chr10	44615674	-0.833954230342042	-0.802239856733693	-0.868363105137234	-0.871384531633207
chr10	44649578	-0.781395210575474	-0.910168144606152	-0.879624621569393	-0.999612844728282
chr10	44675861	-0.815246533826699	-0.927002010037383	-0.847989480808957	-0.764806342855088
chr10	44679368	-0.946318366483373	-0.794223898946272	-0.859038091592205	-0.638790752917582
chr10	44691062	-0.506868806622381	-0.741307284938982	-0.740289538128626	-0.832830320297042
chr10	44708584	-0.922684748545342	-0.908399834841865	-0.882338588110207	-0.760725262302815
chr10	44817792	-0.514744859904425	-0.836011584765554	-0.845762658508335	-0.883943735029461
chr10	44824119	-0.86732511196605	-0.983556057385196	-0.949852700312466	-0.948461421049019
chr10	44877623	-0.527224677812173	-0.785082045458166	-0.751321897377743	-0.699242138847149
chr10	44893359	-0.22319186490286	-0.658042973255256	-0.654746154276963	-0.652229055264661
chr10	44934877	-0.673625020706067	-0.708148276033626	-0.750766308168604	-0.708304925559678
chr10	44954247	-0.474953613197639	-0.672293342527337	-0.844869763926489	-0.721373525670905
chr10	44993839	-0.602297237312029	-0.85522369077708	-0.823684458085571	-0.979520904566169
chr10	45098521	-0.966558738637341	-0.953622976953979	-0.935026199978951	-0.926983562118863
chr10	45107754	-0.778234510020474	-0.895983564469562	-0.864487439001456	-0.818940768885827
chr10	45120980	-0.844977421863389	-0.946030505892522	-0.857192987718773	-0.913911830164655
chr10	45146784	-0.621509033488752	-0.729098529107702	-0.889249863480595	-0.914233262100099
chr10	45154883	-0.408156299499478	-0.873255339568893	-0.797493612152434	-0.748958259919078
chr10	45155925	-0.74016891274203	-0.850137640594792	-0.922057057730568	-0.876343273543054
chr10	45184936	-0.610810588274901	-0.869847503199734	-0.756933121838592	-0.624503487212386
chr10	45190978	-0.761161304468737	-0.853535423689603	-0.925077583638219	-0.82988985969776
chr10	45198153	-0.780296096604091	-0.89302848867666	-0.735959710746192	-0.827079325717869
chr10	45203919	-0.861469855698095	-0.849790901694907	-0.954257651456089	-0.85818596071378
chr10	45219414	-0.498250529840955	-0.5802229312817	-0.772967279848667	-0.744856601512309
chr10	45251774	-0.751464902699802	-0.741147319886847	-0.881406576543829	-0.759617880935806
chr10	45264223	-0.849907556081669	-0.946387830115309	-0.932718633209727	-1.01081645654223
chr10	45298350	-0.463874689438469	-0.834232605027439	-0.813647632759512	-0.897169693873242
chr10	45317019	-0.590734931055959	-0.643285371875113	-0.747694514695671	-0.665905602975956
chr10	45353246	0.451170555495077	0.410220341697496	0.349807769979474	-0.154717499737725
chr10	45353737	-0.466173202168804	-0.598994154981902	-0.712512071262082	-0.661253131223236
chr10	45364382	-0.514851772585631	-0.857526137156059	-0.853022855611792	-0.917339957230723
chr10	45412844	-0.62466859488879	-0.83074084337791	-0.699070842481719	-0.612487244351191
chr10	45434590	-0.786443846889755	-0.954562121699	-0.942423392213954	-0.800310302804687
chr10	45438411	-0.919324358880992	-0.883973744343635	-0.993610797626523	-0.955000543177833
chr10	45440041	-0.790898345149588	-0.718929682172698	-0.905779431968104	-0.579795474836123
chr10	45483329	-0.746972166164655	-0.910331304665198	-0.834983970560942	-0.911524634040526
chr10	45599484	-0.932564624386023	-0.949996329139246	-0.932163485635717	-0.741721133932421
chr10	45610305	-0.972083447552768	-0.831265347171486	-0.869408692817522	-0.869335439268077
chr10	45626943	-0.596812888900141	-0.882375019942501	-0.899938807057363	-0.63923691625874
chr10	45641802	-0.880975916786449	-0.89888768422055	-0.851126443942913	-0.950512230344951
chr10	45696185	-0.794400964125687	-0.911704865330601	-0.92018047426173	-0.940116171889506
chr10	45702645	-0.804591877124348	-0.953759897342601	-0.857702335331697	-0.904376271129463
chr10	45702679	-0.786739391715711	-0.959536006152098	-0.872961517469304	-0.877634025925188
chr10	45731246	-0.43870746062758	-0.712541887861512	-0.669174879161094	-0.80737511865551
chr10	45790264	-0.314860762267118	-0.618856007066844	-0.685784891788805	-0.814878532224009
chr10	45798227	-0.741587263849749	-0.845023968851763	-0.434445939384389	-0.289419742161677
chr10	45801631	-0.868129363601096	-0.962263496189924	-0.76261778874221	-0.869073887908324
chr10	45833977	-0.90442965934741	-0.975470408415744	-0.85110956717317	-0.922290857344117
chr10	45870303	-0.548398844498598	-0.35031434836852	-0.56861251517254	-0.550431401509414
chr10	45891972	-0.558305733700856	-0.961950266050112	-0.939239183168798	-0.907284136933478
chr10	45916775	-0.123471272877347	-0.320650493565471	-0.554028120844119	-0.724686324789503
chr10	45984832	-0.8569625441485	-0.92070656974324	-0.835255545866111	-0.710296229688169
chr10	45989397	-0.947913816967514	-0.931478389719746	-0.871387860111806	-0.836868454978225
chr10	45991375	-0.700997915566972	-0.875860789516277	-0.130671200565283	0.387625407976025
chr10	46051776	-0.741624861245209	-0.947762077431203	-0.874340088741474	-0.841444069531538
chr10	46120308	-0.95123130350019	-0.9600841448511	-0.902624555334146	-0.958054917205631
chr10	46131812	-0.949086632298451	-0.989571709877802	-1	-0.955830577540534
chr10	46132928	-0.971746506424763	-1	-0.976904568895963	-0.951869539687615
chr10	46141998	-0.926001117682449	-0.930935585277942	-0.946894253030377	-0.974639498490565
chr10	46157749	-0.602256820558504	-0.80957092341979	-0.779218290136018	-0.781687022147452
chr10	46210622	-0.790673257346632	-0.905136970845455	-0.913875466982997	-0.906973769033397
chr10	46211815	-0.794883367386973	-0.920768608623069	-0.909610175123104	-0.907221072934692
chr10	46213931	-0.921393067329971	-0.954036796523458	-0.943912073257759	-0.950980988176823
chr10	46217573	-0.859102354714704	-0.96195337250844	-0.955844927572787	-0.904936504102977
chr10	46258751	-0.923964470630036	-0.897327989066254	-0.991199909811581	-0.989158472487345
chr10	46310165	-0.862145384915663	-0.924666053032127	-0.810508194471015	-0.655648238054375
chr10	46348647	-1	-1	-0.971438975162677	-1.00689108199144
chr10	46353145	-0.970128472977591	-1	-0.949287886571659	-0.98350459388108
chr10	46359269	-0.963604175534681	-1	-0.901173575716781	-0.792622388779411
chr10	46378649	-1	-1	-1	-1
chr10	46422072	-1	-1	-1	-1
chr10	46539664	-0.97054260040713	-0.875508145680702	-0.925715285982056	-0.958010683956365
chr10	46547884	-0.868105641201103	-0.982866359889983	-0.980283841658573	-0.978634172703099
chr10	46560398	-0.96895336941182	-0.962823970853872	-0.975840430457392	-1.02005583160646
chr10	46572010	-1	-1	-0.982691145092738	-0.941003862769664
chr10	46575161	-1	-1	-1	-1
chr10	46645042	-1	-1	-0.995328468852777	-0.989688639523596
chr10	46669974	-1	-0.954019575736516	-1	-0.993889919933757
chr10	46682490	-1	-1	-0.984217981812259	-0.982365947367985
chr10	46693117	-0.854186391747899	-0.958571188683582	-0.951071484256235	-0.909771025543076
chr10	46738927	-1	-1	-1	-0.979456731879172
chr10	46743409	-1	-1	-0.963712550888105	-0.990141978809597
chr10	46752991	-0.963353386332677	-0.98566217973751	-0.984378038644867	-1.01455380487273
chr10	46769260	-1	-1	-0.961411198144995	-0.964575063478885
chr10	46843729	-1	-1	-1	-1
chr10	46903200	-1	-1	-0.996357315214899	-0.967034680262685
chr10	46926943	-0.912624872127422	-0.989981951933981	-1	-0.980711576723439
chr10	46960631	-0.850132620723806	-0.9483981020944	-0.921519180995233	-0.818228864452475
chr10	46976950	-0.268967618569426	-0.705572759313499	-0.596826221908896	-0.577003849209376
chr10	47001650	0.00750680598352622	-0.496857356253371	-0.227650097119617	-0.248145715229855
chr10	47028501	-0.438037506239005	-0.781763108652519	-0.475918498398437	-0.22843773773181
chr10	47074332	-0.637300377037778	-0.687931801539558	-0.653202982551453	-0.284042172681916
chr10	47093561	-0.41687800937436	-0.637446584665216	0.0465444376684787	0.0501413326262635
chr10	47127079	-0.563254656394828	-0.717821976207907	-0.818346530852133	-0.724975535815579
chr10	47152865	-0.96662829751371	-0.954850881409091	-0.880125117375249	-0.95562225336206
chr10	47179874	-1	-0.985010981899486	-0.98297973580816	-0.966055614933587
chr10	47219343	-1	-1	-1	-1
chr10	47223737	-1	-1	-1	-1
chr10	47233721	-1	-1	-1	-0.989741964109672
chr10	47324534	-0.952812355442232	-1	-0.997549052543864	-1
chr10	47385277	-0.96681048027197	-1	-1	-0.98078787776342
chr10	47409014	-1	-1	-0.975177677464895	-0.961824486158336
chr10	47564915	-1	-0.93054492790703	-0.959617183176091	-0.98370554395699
chr10	47595435	-0.684322456615963	-0.881568263485005	-0.731916937380355	-0.78954460532891
chr10	47674078	-0.678519253329441	-0.816928217770678	-0.727023714859959	-0.646979685533912
chr10	47691696	-0.699822638099165	-0.904129526564247	-0.863424997689934	-0.70905327780044
chr10	47697470	-0.654418137190856	-0.746427192546352	-0.609845001186971	-0.73288460038976
chr10	47749143	-0.963398684048932	-0.919135552378185	-0.954071104094442	-0.991164356593002
chr10	47753123	-1	-1	-1	-1
chr10	47761881	-0.965160272379697	-0.983594427279065	-0.998964636947335	-0.99934841735454
chr10	47783818	-0.93639279198057	-0.941990696399133	-0.91677710695032	-0.975896125082304
chr10	47789272	-0.897609136478782	-0.911887507864744	-0.937225652960252	-1.02892709897493
chr10	47919857	-0.89059006977014	-0.984954797439415	-0.974316820510782	-1.01155279087683
chr10	47978214	-1	-1	-0.982457536643058	-1.00458325819592
chr10	47984192	-1	-0.982722260907501	-1	-0.945271049432853
chr10	48007541	-1	-1	-0.99318167186565	-0.982619342851957
chr10	48034286	-0.866941865813318	-0.92808774037759	-0.873513469799593	-0.890501239566529
chr10	48045957	-0.714629197459037	-0.862396250380258	-0.989154448276187	-0.926467687657498
chr10	48150259	-1	-1	-1	-1
chr10	48152861	-1	-1	-1	-1
chr10	48183770	-1	-1	-0.981723826799772	-1.01053028224879
chr10	48186396	-1	-0.927172106873387	-0.918132089532657	-0.852086755073854
chr10	48195620	-1	-1	-1	-0.972543409041761
chr10	48205604	-1	-1	-1	-1
chr10	48257460	-0.940210431098269	-0.95568999092689	-1	-0.972267200484708
chr10	48261453	-0.935127832558129	-0.979155364388337	-0.996484286511536	-0.952252504066033
chr10	48270209	-0.965160272379697	-0.986602024635905	-0.961421146432795	-0.991072325835612
chr10	48292146	-0.881707975605281	-0.944716754778138	-0.889000005125014	-0.929602709361269
chr10	48297600	-0.96434392173795	-0.973917054659126	-0.869082347958799	-0.911167794202575
chr10	48326224	-0.936993981265307	-0.890504374282638	-0.969313116013021	-0.733445667294568
chr10	48336257	-0.777375269889217	-0.734745979873985	-0.863919745339012	-0.729183764711046
chr10	48432002	-0.473327647294004	-0.727147288732944	-0.641217187107303	-0.703439521179157
chr10	48435905	-0.498352391640335	-0.884906107907677	-0.836349409616632	-0.679090630478392
chr10	48456641	-0.835036263803154	-0.815683060848582	-0.722014244811436	-0.767593614943827
chr10	48459403	-0.732531384635382	-0.774873591845372	-0.873349917665769	-0.790441549689857
chr10	48474297	-0.54787625765224	-0.655661174161509	-0.660532634899807	-0.65454580910932
chr10	48482805	-0.691414682992136	-0.860837876719361	-0.83290346200869	-0.712061346853185
chr10	48485572	-0.643997637782567	-0.66650331893125	-0.706618786239411	-0.518110482302659
chr10	48494442	-0.643326865839634	-0.776266080372418	-0.715667117284554	-0.812418667918022
chr10	48503707	-0.759430705843661	-0.886325107922335	-0.938012511456383	-0.851240044703977
chr10	48505434	-0.719748738951997	-0.837580231226904	-0.906550723348519	-0.848805783420102
chr10	48507817	-0.815831393471133	-0.915840145291192	-0.799338950241966	-0.881141524441682
chr10	48527245	-0.962988529840388	-1	-0.968774587005942	-0.992385524837282
chr10	48549268	-0.691420180866652	-0.750487758905536	-0.789286717931377	-0.651978574042437
chr10	48559346	-0.967452068897775	-0.971343911320865	-0.890893648764996	-1.02150917458272
chr10	48575060	-0.616780130711147	-0.827009585549846	-0.853719661285635	-0.754586571056081
chr10	48586199	0.14034094370529	-0.618157993759333	-0.717693664674882	-0.531568741687488
chr10	48641887	-0.845178902799496	-0.856291246584039	-0.942788019660083	-0.893340652621614
chr10	48660053	-0.806667064632909	-0.845437132680501	-0.792170939023758	-0.87691999228188
chr10	48726579	-0.904359979845449	-0.869464206686595	-0.965684397494118	-0.88753992534304
chr10	48734802	-0.821501754836851	-0.955763836190716	-0.967665478416694	-0.984267829130737
chr10	48747295	-0.937623401022913	-0.98385484512716	-1	-0.996356327253663
chr10	48758904	-1	-1	-0.984175020559488	-0.963517823088637
chr10	48762055	-1	-1	-1	-1.00419755813266
chr10	48831963	-1	-0.985120911464465	-0.995328468852777	-1
chr10	48856873	-1	-1	-0.99240978826821	-0.992569290033131
chr10	48869391	-1	-1	-0.994416082297128	-0.982698724695733
chr10	48879670	-0.851843304746569	-0.982762355774197	-0.959202202941865	-0.911652713771962
chr10	48928689	-1	-1	-0.991954329447244	-1.01282378852231
chr10	48933173	-1	-0.970268536463618	-0.926297393128696	-0.958284138175942
chr10	48942759	-0.963353386332677	-0.98246443066664	-0.953225309900385	-0.943705432115777
chr10	48958995	-0.966379680197983	-1	-0.948979923644278	-0.920660926533771
chr10	49033485	-1	-1	-1	-1
chr10	49093274	-0.945197395183581	-1	-1	-0.904287824743375
chr10	49196256	-1	-1	-1	-0.991676154885474
chr10	49245473	-1	-1	-1	-1
chr10	49249872	-1	-1	-0.959748864711824	-1.01816677828566
chr10	49259869	-1	-1	-1	-0.951076135240932
chr10	49279435	-0.966699481709926	-1	-0.98911639167155	-1
chr10	49282586	-1	-1	-1	-1
chr10	49352488	-1	-1	-1	-1
chr10	49377431	-1	-1	-0.99442527995269	-0.978019125287181
chr10	49403031	-0.537222379646569	-0.793413465741429	-0.854122512739585	-0.816779392606253
chr10	49414162	-0.370962648229166	-0.385922890648396	-0.919070822175932	-0.481251243183917
chr10	49465602	-0.753447240705019	-0.839663973578046	-0.884009488676831	-0.879597617627267
chr10	49492018	-0.80825675776192	-0.751051921167099	-0.789813308242496	-0.784217722009947
chr10	49499398	-0.968051492277698	-0.779495731186061	0.048532096567851	-0.00921683919517546
chr10	49517909	-0.0921327326851463	-0.51376759073239	-0.61686908968316	-0.803691760460624
chr10	49531442	-0.886414043427813	-0.910032858309795	-0.885158083255556	-0.933853798257732
chr10	49542131	-0.643390867815225	-0.834438436690643	-0.741810312850359	-0.680051650139925
chr10	49561697	-0.835991810576471	-0.906329185865776	-0.877209367511916	-0.978432578068041
chr10	49599431	-0.439489291955445	-0.668433402588024	-0.840585698077125	-0.314679361067724
chr10	49608478	-0.622442538198706	-0.838012958123316	-0.594291150547036	-0.658658052881765
chr10	49618707	-0.778749131322155	-0.933532692393015	-0.721340815353564	-0.697074940378041
chr10	49622970	-0.919437882345889	-0.986867806461143	-0.922426350011754	-0.849539329179315
chr10	49656933	-0.281865956289519	-0.473961379469709	-0.381105179269508	-0.62515506672723
chr10	49679550	0.0327664338984273	-0.605759581134647	0.294415589224257	0.29210882020713
chr10	49685426	-0.674952946364587	-0.875113622933515	-0.570957753169093	-0.575234443845598
chr10	49716026	-0.843207463732207	-0.726064308300233	-0.479962824361573	-0.444566144618616
chr10	49769538	-0.825185065814809	-0.93388375776953	-0.944746993364488	-0.910199418714118
chr10	49831866	-0.336874198237085	-0.752272229498837	-0.771463610930047	-0.808212976592528
chr10	49835273	-0.572022495270831	-0.829521759825665	-0.919539231393263	-0.866758902861819
chr10	49847878	-0.389413922386581	-0.729784071941187	-0.962732258118397	-0.926387049642865
chr10	49952936	-0.207089783166525	-0.653906313996385	-0.878125009665568	-0.818351676906133
chr10	49965424	-0.674219906133164	-0.914419265427957	-0.88767230905856	-0.92193911871211
chr10	49974364	-0.63525169096812	-0.775756088384236	-0.881722054004582	-0.815179568158038
chr10	49993420	-0.722122720593065	-0.961325738809368	-0.888243481302425	-0.921014986152651
chr10	50000817	-0.740667917010811	-0.75318820688777	-0.701641926846903	-0.79909679197319
chr10	50010362	-0.335017172311213	-0.578013713152191	-0.960149398943939	-0.871914727131109
chr10	50027603	-0.635995909354596	-0.718434289653676	-0.69022512537707	-0.622520135999651
chr10	50114308	-0.428281051480307	-0.50788701936409	-0.630663313767781	-0.877415660582197
chr10	50159789	-1	-0.728558825798397	-0.717820096018292	-0.448062776450982
chr10	50181280	-0.73245878431114	-0.838111841129142	-0.799468686068815	-0.591826356729289
chr10	50182786	-0.666688917055597	-0.728614640656377	-0.781024120915545	-0.526907336058491
chr10	50183385	-0.623579958459242	-0.785120248148253	-0.753612732788321	-0.888232665035652
chr10	50260337	-0.572016906096391	-0.767415264790353	-0.738422928336279	-0.846659130926644
chr10	50264568	-0.450574101193814	-0.653153980394692	-0.478518868097121	-0.39224852833538
chr10	50328036	-0.430593870554872	-0.928609398222501	-0.56876648644352	-0.56694499380013
chr10	50353456	-0.692468209443675	-0.821470906048921	-0.737547825456807	-0.496637836159739
chr10	50371948	-0.830355105220003	-0.85642099891568	-0.553378722392052	-0.472159953709744
chr10	50438581	-0.622037155053421	-0.814403097799655	-0.8406295068523	-0.848048263891285
chr10	50554377	-1	-0.961078204961643	-0.950782916155262	-0.986890666786632
chr10	50577739	-0.69394616507088	-0.759087839662344	-0.75574654375248	-0.809469301809443
chr10	50579331	-0.802363389750185	-0.925512712047776	-0.829180388961397	-0.887162339493947
chr10	50583031	-0.810581640374202	-0.823865244507089	-0.823070175651417	-0.876503399107037
chr10	50589978	-0.524107349368829	-0.388851879935071	-0.652068812172878	-0.703808158936588
chr10	50662492	-0.532999740519505	-0.954568396392308	-0.832915216319687	-0.885148142330508
chr10	50679460	-0.81405301210366	-0.925930545715958	-0.868181718575951	-0.752350908107464
chr10	50688248	-0.522837036454004	-0.734907872152154	-0.842160229793717	-0.785300050536781
chr10	50700194	-0.673100632611365	-0.844488520792748	-0.971018519173893	-0.772306744818303
chr10	50779607	-0.59392916717681	-0.826344867893965	-0.759938270473682	-0.346831230757286
chr10	50889302	-0.652100632035563	-0.823385014149291	-0.762408194627288	-0.639277017964923
chr10	50891131	-0.919126035259113	-0.919689897207592	-0.881687769871982	-0.88994593427947
chr10	50893774	-0.903690633479128	-0.911840335358844	-0.941717403319899	-0.948089688523793
chr10	50966629	-0.474754848849262	-0.770821343687849	-0.884300691959425	-0.780688613651524
chr10	51016603	-0.903222712362981	-0.972433675374594	-0.937515935026717	-0.954012061018374
chr10	51028124	-0.736061161741424	-0.818257803771494	-0.922448650163729	-0.80177068728869
chr10	51038017	-0.824662086207517	-0.820891544086804	-0.967355146947118	-0.971704581839324
chr10	51039857	-0.688013086557164	-0.890059463809638	-0.862221857378861	-0.832995889834403
chr10	51060374	-0.960173738023795	-1	-0.967730253912659	-0.994039499265124
chr10	51103773	-0.885530152213838	-1	-0.961705171686337	-0.961722777042609
chr10	51112046	-1	-0.96675283473269	-0.950432409461087	-0.947694143269752
chr10	51116518	-0.838507312642657	-0.988701599461406	-0.899861853915368	-0.983149091373302
chr10	51128210	-0.966864933023641	-1	-0.996603778223159	-0.952244427488443
chr10	51135476	-1	-0.980555256690571	-0.987632011825067	-0.98904113158741
chr10	51213796	-0.758119825052594	-0.960555841401075	-0.764229561861183	-0.830204261711207
chr10	51252271	-1	-1	-0.989268099917093	-1
chr10	51256766	-1	-0.97600904239693	-0.941367546098448	-0.959498135768118
chr10	51262884	-0.960813691946376	-0.986426378187445	-0.943192988158088	-0.969587761075725
chr10	51282114	-1	-1	-1	-1
chr10	51325535	-1	-1	-1	-1
chr10	51333830	-1	-1	-0.989895885001644	-0.953796777729048
chr10	51338294	-1	-1	-1	-1
chr10	51349987	-1	-1	-1	-0.974593933934662
chr10	51357038	-1	-0.98911767601662	-0.982425724345082	-0.985724625503897
chr10	51362155	-0.811250060133657	-0.79138034255696	-0.915854844416804	-0.92338396255001
chr10	51511075	-0.709938330006615	-0.745063135573626	-0.770875776547727	-0.791028789224254
chr10	51553128	-0.861291282176411	-0.914951187727586	-0.874431210834903	-0.898681063481439
chr10	51561852	-0.777265236471463	-0.602018830338156	-0.358808567378045	-0.119471749556231
chr10	51589375	-0.731074092843749	-0.898460965650991	-0.308176472835834	-0.514456392369597
chr10	51620544	-0.75772436575394	-0.842073085897342	-0.820945254586707	-0.736503002474928
chr10	51738142	-0.877951908936643	-0.913174432057205	-0.851357580276854	-1.01847558482525
chr10	51817765	-0.825507646046273	-0.954586667774405	-0.86617180446972	-0.82338755527251
chr10	51819877	-0.869119771146577	-0.881479980373156	-0.936404641205483	-0.927190792326245
chr10	51823505	-0.859336784287041	-0.948774625307583	-0.939790389310613	-0.909645896041733
chr10	51863717	-0.841452489115235	-0.96185042166375	-0.972934155616084	-1.0071649352528
chr10	51923511	-1	-1	-0.989057723574921	-1.01586538513012
chr10	51929487	-0.961829201587216	-0.947374511924849	-0.976336669432475	-0.934410643246906
chr10	51952831	-1	-1	-0.995178713939846	-0.992899047343897
chr10	51979571	-0.928365361091589	-0.983808249412313	-0.850470289599488	-0.851588030512843
chr10	51991248	-0.736423372591881	-0.885494322979541	-0.891958952573187	-0.845905068670536
chr10	52002730	-0.67392582149107	-0.855985648710349	-0.728626744827464	-0.791603926589363
chr10	52039522	-0.557000627691416	-0.82741015896631	-0.0464501903739005	0.473471547668474
chr10	52063943	-0.747898048230062	-0.792758442185483	-0.769736460471616	-0.772175469634525
chr10	52089942	-0.942273771397102	-0.942329876640247	-0.832919997690073	-0.804030912823648
chr10	52153743	-0.740250176523575	-0.828196543299883	-0.361944258644368	-0.122836877011425
chr10	52179342	-0.855093903046236	-0.907608836432057	-0.790640297699479	-0.920965346261997
chr10	52208233	-0.884427298733875	-0.962841448481226	-0.909526296699803	-0.933485314156061
chr10	52211453	-0.852231358091813	-0.811551386533972	-0.819397866458929	-0.934254950164492
chr10	52251790	-0.923340721460699	-0.954433430389191	-0.937540481061791	-0.988425619839497
chr10	52261424	-0.710016677502335	-0.831459674492607	-0.542307315415984	-0.351358341714642
chr10	52271697	-0.0843518603846599	-0.587625185818124	-0.501956249164141	-0.406806545112244
chr10	52294722	-0.921696805999511	-0.929699008028498	-0.834033985157436	-0.639872436600573
chr10	52296818	-0.871662577570113	-0.951794787131185	-0.939358191436149	-0.735358156581264
chr10	52500260	-0.0370055414538388	-0.54429489492467	-0.650625986607993	-0.536549392743387
chr10	52508734	-0.952511458962814	-1	-0.993419894729078	-0.971797510636799
chr10	52526910	-0.871003627378872	-0.987545526551404	-1	-0.978676912383217
chr10	52554389	-0.836952909332412	-0.966186518481738	-0.868018052259058	-0.894493016709109
chr10	52569402	-0.642802096286194	-0.891658107525695	-0.844681306902143	-0.883571649549723
chr10	52571067	-0.810083581360376	-0.853785902024919	-0.920413148006897	-0.669097793377745
chr10	52601944	-0.734841867490537	-0.900305836079957	-0.920257566374029	-0.957819080333591
chr10	52689617	-0.659962431260133	-0.858943396240142	-0.898988683767423	-0.585354101363657
chr10	52706920	-0.639185709287011	-0.895155788683508	-0.867442784183169	-0.825035021426233
chr10	52710024	-0.790653962360477	-0.955656692032328	-0.873073424979919	-0.979630056680851
chr10	52737722	-0.929545165639423	-0.970158844946756	-0.94719445276443	-0.940929182604878
chr10	52753893	-0.52762004361771	-0.919454211772232	-0.719867922024995	-0.807724292518136
chr10	52767751	-0.80136509716927	-0.773235603681844	-0.895904759566254	-0.834747628437728
chr10	52789429	-0.642047819615679	-0.961949301598488	-0.806524444825098	-0.92696626404319
chr10	52796319	-0.561975236478666	-0.869558313288904	-0.906419879714343	-0.854424030164311
chr10	52823738	-0.866501198638737	-0.865081975597571	-0.884333179331598	-0.916776880662001
chr10	52829303	-0.858929506959423	-1	-0.926659876444177	-0.890767961112551
chr10	52930506	-0.78565059097801	-0.875670716276912	-0.835434827259849	-0.793514360359178
chr10	52956476	-0.763556224784061	-0.905701403761437	-0.890084935900024	-0.953188827776269
chr10	53057373	-0.870431704537748	-0.968386050616518	-0.958728716148501	-0.933477023697277
chr10	53062290	-0.71108939800146	-0.92234033867904	-0.851222422989866	-0.988616232858341
chr10	53102399	-0.802880790911224	-0.928697152581568	-0.892992864572885	-0.944453477536327
chr10	53121230	-0.570260809476853	-0.899769800055473	-0.864558022506031	-0.882062508297272
chr10	53123176	-0.73558144185329	-0.8896528922072	-0.937592451216158	-0.966124912710612
chr10	53124630	-0.856438011006578	-0.878555559573023	-0.937760239652934	-1.0150971874445
chr10	53132666	-0.937718377660627	-0.950615559975269	-0.938636135627384	-0.875044790933863
chr10	53159849	-0.932987758906994	-0.91071199275656	-0.870642546929908	-0.867852462803892
chr10	53161611	-0.892571388733022	-0.96229517300466	-0.901142860165654	-0.884604361699555
chr10	53189360	-0.923946109174992	-0.947339231759893	-0.953980274666457	-0.960149056976278
chr10	53234523	-0.858937021441721	-0.95954924116039	-0.907572926642942	-1.02903385358608
chr10	53256376	-0.844741627422187	-0.920487120933062	-0.931063775543381	-0.847519684188679
chr10	53304834	-1	-0.985152106440577	-0.896313469192098	-1.00409747266989
chr10	53321711	-0.958394550462058	-0.947638404499079	-0.952396502007035	-0.914412253613338
chr10	53380834	-0.621462247023103	-0.876015202887613	-0.881430081572213	-0.901926158445636
chr10	53390420	-0.72542010433017	-0.919743591736357	-0.87968641645911	-0.943788078131367
chr10	53409018	-0.792551865501643	-0.910989350596224	-0.937204693036461	-0.790408576270623
chr10	53423193	-0.690784818782441	-0.890423497733211	-0.881394214534118	-0.960644607530502
chr10	53445750	-0.736184610655836	-0.915628946505377	-0.899955954178983	-0.897510162323657
chr10	53479017	-0.901541220267443	-0.898507672942628	-0.916543370459534	-0.961191140594879
chr10	53480085	-0.905297870460601	-0.924779112110174	-0.864400766186247	-0.840794039417125
chr10	53500944	-1	-0.938286106618947	-0.982033007089197	-0.668655565855617
chr10	53505328	-0.914745331188131	-0.985829993792414	-0.930684775995553	-0.948783280491987
chr10	53563941	-0.960603703931734	-0.927810591245847	-0.934171520519025	-0.85578995454048
chr10	53592917	-0.690835596576721	-0.820953043478923	-0.869891590432752	-0.919907984352124
chr10	53599266	-0.716328093517319	-0.867694509650065	-0.892681765606218	-0.940298055441199
chr10	53646368	-0.818081452553811	-0.938964565887571	-0.933425152512625	-0.993802781600766
chr10	53695440	-0.87970262290765	-0.966431177292962	-0.853775429512279	-0.928584232660339
chr10	53729099	-0.813168537726136	-0.887239083953731	-0.869608215022661	-0.911729044274284
chr10	53730296	-0.96703347992259	-0.984631580821451	-0.980482642426781	-0.941279278992374
chr10	53759090	-0.5543058000131	-0.949789670427045	-0.776240338421587	-0.780059710456301
chr10	53762322	-0.69241174658761	-0.906345534218824	-0.96443607090061	-0.854098477656728
chr10	53768655	-0.837108068178703	-1	-0.892472605747497	-0.970785887965591
chr10	53800878	-0.841432860073742	-0.973561867552542	-0.886240088792775	-0.989951706834839
chr10	53811620	-0.776339768752861	-0.923025620002722	-0.887456501888666	-0.820726910342727
chr10	53838485	-0.909041098142741	-0.981063325618295	-0.946489819460146	-0.958116020101261
chr10	53851943	-0.673487633073299	-0.955645265229656	-0.961748139349799	-0.863261192411061
chr10	53859099	-0.681258617543384	-0.924467619588905	-0.924371845188252	-0.966881482025078
chr10	53872186	-0.7941858292207	-0.897137755964179	-0.916191381063555	-0.917591760864931
chr10	53933670	-0.873611867164289	-0.985070562895525	-0.957014222049774	-1.02732348222255
chr10	53986396	-0.841554772924365	-0.899714907038342	-0.934331327807418	-0.911750237782956
chr10	53989220	-0.830521757768736	-0.884836683119144	-0.873890543651669	-0.948981347125417
chr10	54025106	-0.761140880556888	-0.975282569860796	-0.910431121057412	-0.848311152085372
chr10	54036565	-0.914256068129272	-0.962258211597121	-0.99586445535101	-0.945142801370698
chr10	54078826	-0.815489213942011	-0.962767803214941	-0.931582522933007	-0.902418691711317
chr10	54078993	-0.773235727781992	-0.935234905804446	-0.904945880419686	-0.978632606097955
chr10	54094532	-0.793469705203839	-0.981906087415003	-0.925368130496421	-0.978998125830004
chr10	54102455	-1	-0.9671297896111	-0.930725556894171	-0.964300801914118
chr10	54203735	-0.863417521946455	-0.925670458322557	-0.855880775585354	-0.981350337277155
chr10	54215124	-0.569583685344119	-0.844366082271799	-0.843811369498031	-0.942461364223476
chr10	54259293	-0.737219387835898	-0.865632535216483	-0.946235657399283	-0.892848434630451
chr10	54278674	-0.811881130399173	-0.944198570371528	-0.971045704686109	-0.994747489682593
chr10	54290547	-0.887471336652211	-1	-0.964344367773188	-0.97636009215081
chr10	54299399	-0.845318087676331	-0.961717236316413	-0.927304709480583	-0.929133793503694
chr10	54325724	-0.847257142122189	-0.963772556523576	-0.938885730660658	-0.960014155554997
chr10	54352472	-0.931786839000658	-0.973099323587168	-0.985277747617168	-0.981274085844609
chr10	54378989	-1	-0.934429273191636	-0.931205180662011	-0.904944302236267
chr10	54407148	-1	-0.93391379507426	-0.924504720206213	-0.990778687803097
chr10	54407896	-1	-0.963975787435692	-0.986839061033659	-0.96512972282425
chr10	54433466	-0.616146140874175	-0.895163790587323	-0.877331134051335	-0.921435548209569
chr10	54454742	-0.82917592827168	-0.886013089159356	-0.989407908212827	-0.892612687232514
chr10	54497315	-0.845176273965269	-0.869226174524428	-0.931820392847998	-0.88648106721891
chr10	54504355	-0.723572227819674	-0.789086433071736	-0.876919187248426	-0.764038537654823
chr10	54511308	-0.959053265266937	-0.799112319423545	-0.83046869968302	-0.834193265668981
chr10	54514424	-0.931010284514124	-0.924625129644908	-0.917097013710299	-0.924704781510512
chr10	54515376	-0.343901436051815	-0.696800737323274	-0.718236805175484	-0.702956520954114
chr10	54516264	-0.681564291367874	-0.910582134872041	-0.914230099458023	-0.776698161610959
chr10	54528295	-0.609410427940505	-0.903059616976463	-0.941864915043	-0.932337035066715
chr10	54592800	-0.829288025168466	-0.984519934630244	-0.987015846277026	-0.990714442222325
chr10	54639333	-0.819580788326456	-0.871184498298043	-0.882063144388669	-0.789050710635425
chr10	54671121	-0.819419521594728	-0.886144476384351	-0.91032656384205	-0.891106488778967
chr10	54676173	-0.883508392589121	-0.902271048238732	-0.92687050718617	-0.955251125554431
chr10	54712655	-0.47544395659199	-0.604524135826007	-0.779610821036604	-0.608213392521221
chr10	54716355	-0.657668950042021	-0.891311081350211	-0.92138939329564	-0.949201828460842
chr10	54718357	-0.834639490803608	-0.882064171846185	-0.972913672989551	-0.841757283336177
chr10	54744119	-0.631067720816771	-0.838878027186856	-0.874896828127201	-0.898127207834365
chr10	54747063	-0.872123391049942	-0.915835064351367	-0.931611157495355	-0.981320263897689
chr10	54758691	-1	-0.972182947142998	-0.954122575700073	-0.989085158971854
chr10	54811090	-0.836921611056011	-0.954750327827304	-0.947789661359914	-0.991515632237176
chr10	54817279	-0.65913646786466	-0.836682461682992	-0.964716977448847	-0.921246325557193
chr10	54830373	-0.805763658789538	-0.986865306491878	-0.891518322165446	-0.844009086348007
chr10	54848886	-0.660953270722943	-0.881082293276446	-0.736402467564988	-0.978292788514962
chr10	54860621	-0.969423107411759	-0.875929669189078	-0.967267599657185	-0.905451889128985
chr10	54863644	-0.883895854609195	-0.909987047731849	-0.922267734975452	-0.718533328840828
chr10	54965717	-0.718000924753668	-0.886034507159186	-0.983995983889999	-0.889714723376902
chr10	54991455	-0.768466862046834	-0.933955649084061	-0.94274136959676	-0.970153014403944
chr10	55019028	-1	-0.927414041282702	-0.962913297559942	-0.937326627811643
chr10	55067160	-0.888959180386711	-0.971447066348111	-0.94817532965063	-0.971400307803224
chr10	55085040	-0.889257385774205	-0.961118775692557	-0.926676361028012	-0.978517905955634
chr10	55090448	-0.800191152350149	-0.960518941615459	-0.954138445621007	-0.973228542547747
chr10	55147046	-0.798930123789905	-0.870262074139651	-0.97849727659727	-0.935551063408387
chr10	55148435	-0.784871793284093	-0.882725812106018	-0.904096943537584	-0.947687658326288
chr10	55224299	-0.782870676817346	-0.879143965292116	-0.870157691669231	-0.823728853070594
chr10	55278558	-0.83493591686999	-0.916388430313819	-0.908672044912609	-0.843369961518071
chr10	55358690	-0.802633775669675	-0.926049386308275	-0.902465201571653	-0.954942936361567
chr10	55366922	-0.867345091847004	-0.952068593685656	-0.977532558965641	-0.99534153322368
chr10	55387302	-0.769972249302431	-0.951428421799663	-0.93690324122798	-0.86586762512536
chr10	55410744	-0.872736847169997	-0.93174170475769	-0.918028419446201	-0.82675599240789
chr10	55412644	-0.886321749362393	-0.905596290235409	-0.870236045577902	-0.748890643486097
chr10	55421427	-0.869162253605022	-0.967488695755488	-0.971615480255745	-0.962257089292192
chr10	55426974	-0.834972652083381	-0.843665667370627	-0.897622880063029	-0.885609257826632
chr10	55456961	-0.711951757336059	-0.934409491184259	-0.900433598934514	-0.872894544375063
chr10	55461131	-0.86254934765648	-0.98171545483988	-0.952146872382202	-0.839870080959389
chr10	55473343	-0.707325737325236	-0.917528883346249	-0.963790629304197	-0.848689049465724
chr10	55493832	-0.931040560106677	-0.861150148838769	-0.968071210418078	-0.924139905648097
chr10	55512640	-0.86754292433445	-0.973169995282123	-0.914162571525588	-0.97710464855124
chr10	55525293	-0.658739589618605	-0.954069940126876	-0.948982056860495	-0.876207564835225
chr10	55534763	-0.792560707150515	-0.917284650850047	-0.915509333357088	-0.919338129295067
chr10	55566912	-0.870931804946245	-0.959196302663052	-0.948991494438157	-0.954891194895257
chr10	55569847	-0.966977487619824	-1	-0.964597927245495	-0.984645240233452
chr10	55578965	-0.925432538501455	-0.951307154192521	-0.968331880595464	-0.897325414618901
chr10	55583974	-0.728053101234859	-0.931935170907941	-0.975624480559961	-0.886810022243147
chr10	55622268	-0.966372139406066	-0.975510800034157	-0.895070513589612	-0.97926963448888
chr10	55629430	-0.89950487068151	-0.951819809969305	-0.944750882872904	-0.917581637029387
chr10	55635185	-1	-0.985778107764126	-0.938887234256985	-1.00584975185055
chr10	55644735	-1	-0.939628630412497	-0.980262428708009	-0.988773779976307
chr10	55663740	-0.888723766691859	-0.913425795829926	-0.880541147653514	-0.984252313132509
chr10	55664012	-0.86103601946489	-0.959561122549681	-0.936159947229904	-0.803943429730898
chr10	55664737	-0.744879793481836	-0.906688923633219	-0.958460567458121	-0.915128588612089
chr10	55689890	-0.936994200616614	-0.956964599067534	-0.929555260436013	-0.946841302489915
chr10	55747364	-0.663374590828453	-0.905757805859224	-0.949011341490769	-0.984208799255493
chr10	55749592	-0.741070773677372	-0.898658422854675	-0.932443746939395	-0.876098176580263
chr10	55850901	-0.855747175498874	-0.918973088792784	-0.968343056083841	-0.904714816932865
chr10	55880793	-0.473178655675667	-0.957435703687522	-0.901183802746957	-0.951681299691139
chr10	55919879	-0.64404347329501	-0.906212217544973	-0.820506604237466	-0.635428220331102
chr10	55953381	-0.676114967280244	-0.905749069526701	-0.941453001206234	-0.764307622208799
chr10	55992983	-0.934887518620145	-0.980025637099721	-0.984270880290947	-0.995421710101629
chr10	56057966	-0.865918641391747	-0.960110740405709	-0.858408917083915	-0.919399991359931
chr10	56073731	-0.575130579373368	-0.871513277833404	-0.841762882525423	-0.78778756284214
chr10	56103196	-0.867383668708078	-0.952946942602854	-0.949005809195286	-1.01147114763876
chr10	56123397	-0.96989709089112	-0.947987806500596	-0.946267634022958	-0.923139006895793
chr10	56239762	-0.759992824372161	-0.896526670307636	-0.884702482841226	-0.978769680916003
chr10	56257582	-0.809524290023041	-0.955541176631149	-0.981851613395098	-0.959638724474994
chr10	56268360	-0.755998230248776	-0.936359369268144	-0.947256553003059	-0.914650147787146
chr10	56300631	-0.887971786707424	-0.98911767601662	-0.941831987021174	-0.954582693061086
chr10	56355743	-1	-0.989793655409025	-0.984444332219591	-0.936367262046709
chr10	56373126	-0.860635837500921	-0.949299708482457	-0.981894766124486	-0.878355048116217
chr10	56380888	-0.940256945955182	-0.976473283673223	-0.931796049895487	-0.912415597067478
chr10	56397111	-0.91421177113932	-0.963385512355053	-0.936431086875852	-0.962161055055851
chr10	56411238	-0.743498445672518	-0.939841259088318	-0.936598834547408	-0.948491176539279
chr10	56427034	-0.832453139806947	-0.944696510073434	-0.925805780092931	-0.893203070464339
chr10	56462614	-0.887969939839566	-0.963982082078667	-0.952802774197032	-0.904394885073816
chr10	56497954	-0.731488367321392	-0.959985750679304	-0.893429679167358	-0.947196851319216
chr10	56506398	-0.811615707373989	-0.988216852056709	-0.924232705903118	-0.982995395095415
chr10	56620774	-0.930167574022113	-0.956852595891156	-0.957414105812229	-0.92578529138881
chr10	56629220	-0.878763952824016	-0.902234159839399	-0.850104707495887	-0.958826460007094
chr10	56665523	-0.607339429902733	-0.890375901653633	-0.8403183430465	-0.938864862292151
chr10	56727000	-0.952477665286879	-0.906080574903693	-0.942007828572	-0.946835573364129
chr10	56865037	-0.969257434585499	-0.931567855200461	-0.958897481836486	-0.961365025404276
chr10	56903941	-0.834856556211617	-0.935855346690815	-0.980780265798542	-0.926657671334944
chr10	56905987	-0.865457971102479	-0.952243982944702	-0.915665023378225	-1.00722236221521
chr10	56927155	-0.965568178496693	-0.939142865091891	-0.946667853904484	-0.964835229113041
chr10	56928393	-0.873348026745788	-0.984519934630244	-0.928032991533871	-0.928823117718946
chr10	56931180	-0.862562827958045	-0.924986594155712	-0.957612209179324	-0.958782752068887
chr10	56963254	-0.79824872222767	-0.84813014843769	-0.915881873889439	-0.905126566721517
chr10	56969617	-0.815140357462435	-0.934706468852465	-0.932847511859499	-0.906731998075474
chr10	56974571	-0.927501409948295	-0.953722871897547	-0.97451855421804	-0.893765970917891
chr10	57010574	-0.962163579659172	-0.986964515945033	-0.953536626729725	-0.992858199415436
chr10	57037114	-0.96915661528424	-0.952660024004973	-0.974698514642516	-0.988014888728085
chr10	57048949	-0.707359198376309	-0.969806903551429	-0.964206485854561	-0.966496135764725
chr10	57071826	-1	-0.850082243129006	-0.902849196022719	-0.932566851066921
chr10	57077716	-0.710941579203924	-0.91123215647604	-0.95200317287493	-0.767660577681735
chr10	57081122	-0.911797522768529	-0.984993420978492	-0.879402522929499	-0.767306804203149
chr10	57088049	-0.85068596771014	-0.985010981899486	-0.901122066639757	-0.937272550042396
chr10	57090442	-0.832402375660966	-0.957621766382963	-0.934094910283115	-0.91228623764528
chr10	57130068	-0.870343623931361	-0.91026975027121	-0.990836537282407	-0.927924143455891
chr10	57142481	-0.788146043762753	-0.819644147850165	-0.900718657861148	-0.954532442426808
chr10	57146808	-0.575380128888771	-0.898474550534015	-0.948710020419429	-1.00907908762189
chr10	57181361	-0.933299505180198	-0.987350599133492	-0.951183201018459	-0.965125259367067
chr10	57216955	-0.965255178186419	-0.970441212704975	-0.984309260511854	-0.982477368968567
chr10	57226240	-0.800007282947525	-0.865332394281433	-0.944177713937294	-0.959745175029385
chr10	57231703	-0.899334344289225	-0.883133094229039	-0.826055031856994	-0.834727982206343
chr10	57236115	-0.871875820922985	-0.866813819961064	-0.946323912442453	-0.984986293942829
chr10	57257971	-0.897712909554459	-0.949453531694165	-0.969452641427331	-0.988937067532528
chr10	57258362	-0.845311249691966	-0.969986729342359	-0.951653118384445	-0.91707438860219
chr10	57285732	-0.753364031293156	-0.965445415684524	-0.955540375349946	-0.923092949086126
chr10	57310193	-0.959880565261997	-0.937598719376708	-0.941050809461654	-0.923903178347679
chr10	57336732	-0.967516882655987	-0.965564292819315	-0.991235319905799	-0.978765317372941
chr10	57345974	-0.889896466173883	-0.979569748156938	-0.940857094550507	-0.99239540718596
chr10	57460917	-0.74347607067308	-0.979368109336618	-0.867686637775916	-0.881459678216387
chr10	57510431	-1	-1	-0.950333503414891	-0.956596836480102
chr10	57529725	-0.77208951509647	-0.930305556342311	-0.980245206826598	-0.932794002450468
chr10	57531314	-0.9153053854782	-0.954706634396962	-0.939351120128114	-0.999483199238585
chr10	57544127	-0.944037372820383	-0.977381153660199	-0.996943669349238	-0.959776305865897
chr10	57548871	-0.96650292231883	-0.9683662724374	-1	-0.955967122731571
chr10	57574696	-0.897952984058393	-0.948906484138198	-0.891694439781693	-0.953455938299507
chr10	57580453	-0.892780757582669	-1	-0.924004854380769	-0.744255968283509
chr10	57606272	-0.929149285188356	-0.928701270352869	-0.900844764706584	-0.93529592761437
chr10	57708501	-0.966258539476417	-0.954046740827677	-0.972741041738199	-0.938150326584473
chr10	57732582	-0.74964902009134	-0.953972257694662	-0.959554271601741	-0.917079896214825
chr10	57747243	-0.945478223219752	-0.968305699178626	-0.994908473941381	-0.981977213123833
chr10	57798682	-0.906757299084343	-0.972393249031116	-0.891709406689644	-0.959881185762423
chr10	57802437	-1	-0.972541873030472	-0.969731952214391	-0.944512785420021
chr10	57971851	-1	-0.978732690698452	-1	-0.901009444895697
chr10	58033304	-0.917546909048639	-0.961008083585013	-0.972417806840927	-0.957831944187886
chr10	58036934	-0.939766743619433	-0.958334084290001	-0.966641687709433	-0.703688519776302
chr10	58078561	-0.867721033067753	-0.926329429384116	-0.942871788472253	-0.906906904389529
chr10	58079282	-0.443559577567677	-0.586183902096707	-0.974482416853011	-0.947290854076371
[truncated: 97,453 more rows]
