# Supplementary material for: Differential chromatin profiles partially determine transcription factor binding
Source: PLoS One. 2017 Jul 13;12(7):e0179411. doi: 10.1371/journal.pone.0179411 (PMC5509100; doi:10.1371/journal.pone.0179411)
Supplement: S1 Dataset — (ZIP) [file pone.0179411.s002.zip › data.tables/GABPA_ChIP.csv]

chr	coord	edgeR.logFC	edgeR.logCPM	edgeR.PValue	GEM.GM.QValue	GEM.K.QValue
chr10	100206678	-0.986	4.22	0.266	2.22	8.36
chr10	100669982	2.52	2.48	0.0313	0	9.81
chr10	100778903	-0.4	1.96	0.794	0.66	5.17
chr10	101491717	-0.852	4.54	0.326	11.25	29.93
chr10	101491837	-0.671	5.36	0.433	25.74	66.73
chr10	101491904	-0.508	6.08	0.55	28.66	88.17
chr10	101989387	-0.391	6.18	0.643	31.28	116.64
chr10	102046284	-1.54	4.56	0.0806	5.75	4.72
chr10	102046429	-0.944	4.91	0.276	5.33	10.43
chr10	102295697	-0.933	6.56	0.272	57.96	126.72
chr10	102381760	-0.714	3.01	0.456	1.69	7.37
chr10	102672468	-0.887	3.57	0.334	1.37	3.87
chr10	102672633	-1.17	3.73	0.202	4.69	12.37
chr10	102672761	-0.667	3.45	0.472	0.52	3.13
chr10	102673143	-1.86	3.89	0.0419	5.15	1.58
chr10	102747140	-1.15	6.06	0.178	32.33	56.48
chr10	102747278	-0.639	9.49	0.446	999	999
chr10	102827753	-0.539	3.56	0.561	1.4	7.97
chr10	102831991	0.568	3.19	0.566	0.65	9.41
chr10	103124615	-1.58	3.82	0.0821	4.11	4.48
chr10	103348031	-0.961	9.47	0.253	999	999
chr10	1034314	-0.141	7.96	0.867	146.77	999
chr10	1034372	-0.206	7.36	0.806	99.24	999
chr10	103543184	-1.45	3.86	0.107	3.59	4.7
chr10	103880100	-1.96	5.08	0.0273	10.84	1.97
chr10	103892645	-1.63	4.83	0.0654	15.72	16.22
chr10	103892738	-2.54	4.57	0.00513	10.05	1.29
chr10	103912030	-1.12	6.26	0.189	53.38	89.8
chr10	103912108	-1.96	5.78	0.0258	31.55	19.08
chr10	104005329	-1.04	4.81	0.233	5.41	17.02
chr10	104179205	-0.201	3.6	0.834	0.47	5.04
chr10	104180923	-1.51	7.66	0.0782	184.2	232.94
chr10	104181192	-1.19	6.75	0.163	70.38	112.18
chr10	104261981	-0.995	6.13	0.244	38.19	73.38
chr10	104402023	-1.24	3.88	0.164	4.05	8.93
chr10	104402208	-0.306	3.89	0.73	1.64	10.31
chr10	104433973	-0.68	3.8	0.455	1.16	6.74
chr10	104503450	-0.674	4.48	0.449	12.24	29.04
chr10	104503632	-1.08	3.68	0.238	7.77	13.3
chr10	104503725	-0.757	3.88	0.404	3.07	11.4
chr10	104574443	2.98	3.5	0.00454	-0.01	27.09
chr10	105156265	-0.288	7.37	0.731	101.32	999
chr10	105156385	-0.925	8.44	0.272	274.15	999
chr10	105231195	-2.53	4.51	0.00544	10.53	4.49
chr10	105264304	-0.742	2.24	0.473	0.46	2.96
chr10	105378657	2.26	4.05	0.0188	0.11	24.8
chr10	105440817	-0.522	3.56	0.585	3.56	19.06
chr10	105523710	1.41	4.44	0.119	0.78	55.14
chr10	105677942	-1.11	4.79	0.201	14.31	23.91
chr10	105678032	-1.09	4.17	0.221	4.21	7.84
chr10	106014641	-0.561	4.57	0.526	4.57	18.38
chr10	106028723	-5.89	6.35	2.72e-08	78.32	0.14
chr10	1095338	-1.02	7.29	0.229	97.87	154.52
chr10	1102670	0.491	8.84	0.558	232	999
chr10	1102750	0.165	9.47	0.844	999	999
chr10	11187585	-0.486	3.63	0.598	2.3	15.39
chr10	112064827	-0.816	4.48	0.354	4.73	14.74
chr10	112207032	0.866	3.21	0.379	0.12	8.4
chr10	112632139	0.122	4.55	0.899	3.68	26.51
chr10	112678539	-0.431	5.71	0.614	15.75	75.14
chr10	112679021	-0.925	6.98	0.275	88.11	178.68
chr10	112935786	0.381	2.15	0.746	0.02	3.8
chr10	11386800	0.697	4.43	0.433	1.9	37.9
chr10	11395459	0.185	3.56	0.851	3.03	23.03
chr10	114206727	-1.06	8.23	0.208	238.77	999
chr10	114206963	-1.58	7.24	0.0656	129.95	157.63
chr10	11475769	0.562	2.8	0.591	0.16	5.79
chr10	114847410	0.468	2.85	0.678	0.9	8.43
chr10	115478914	3.66	3.68	0.00097	0	38.45
chr10	115478981	3.05	3.36	0.00493	0.01	26.29
chr10	116218888	0.267	2.72	0.826	0.21	10.98
chr10	116542685	0.308	2.1	0.865	0.42	6.21
chr10	11704761	-1.53	3.17	0.0978	1.22	2.24
chr10	11726849	-1.64	5.11	0.0613	15.32	13.86
chr10	119171150	0.428	1.81	0.757	0.07	3.4
chr10	119236418	1.67	3.06	0.102	0.13	17.89
chr10	11936726	6.53	5.44	5.07e-08	-0.01	163.56
chr10	11936779	3.95	5.59	6.29e-05	0.62	178.7
chr10	11940734	3.05	4.31	0.00201	0.06	28.8
chr10	119656251	-0.0453	2.63	1	1.59	7.41
chr10	120100224	-2.87	2.55	0.005	4.39	0.16
chr10	120938039	-0.409	3.75	0.666	0.91	10.5
chr10	120965899	-2.11	4.58	0.0187	14.93	11.65
chr10	121030707	-1.5	4.77	0.0881	14.09	18.28
chr10	12105634	0.949	2.36	0.367	0.27	6.52
chr10	121065477	-1.4	3.76	0.128	2.99	6.96
chr10	121065844	-0.974	3.27	0.307	1.01	4.6
chr10	121066260	-3.43	4.14	0.00036	7.67	1.53
chr10	12110721	0.114	3.98	0.907	5.27	19.77
chr10	121410480	-0.0242	3.49	1	0.78	9.03
chr10	121485388	-0.461	4.76	0.596	3.08	9.77
chr10	121652219	-0.329	8.15	0.695	157.34	999
chr10	121904779	1.4	2.49	0.205	0.15	10.01
chr10	12237886	-0.781	7.1	0.355	88.25	211.38
chr10	12238182	-0.0857	8.71	0.919	267.2	999
chr10	122610754	0.474	7.23	0.575	71.87	999
chr10	122610861	-0.989	8.47	0.241	286.6	999
chr10	123687650	0.453	5	0.603	4.44	58.23
chr10	123687720	0.0825	5.34	0.934	10.91	66.49
chr10	123734752	-1.71	5.14	0.0506	13.91	11.42
chr10	124134107	-0.656	4.48	0.449	2.49	15.6
chr10	124575167	1.35	2.21	0.269	0	8.28
chr10	124713765	-0.96	9.27	0.254	999	999
chr10	124894763	1.61	4.01	0.09	-0.01	14.83
chr10	124895539	0.343	4.45	0.718	2.69	25.86
chr10	124913677	-1.79	5.24	0.0413	27.8	29.75
chr10	124913792	-0.823	6.67	0.331	66.76	167.51
chr10	124913904	0.229	3.88	0.821	1.03	14.06
chr10	125694261	-2.49	3.74	0.00848	6.91	5.24
chr10	126063305	-0.244	2.78	0.836	0.9	9.15
chr10	126336560	0.393	4.91	0.662	3.29	47.58
chr10	126406666	0.784	3.83	0.402	0.11	20.59
chr10	126490216	-1.32	3.8	0.145	6.06	11.9
chr10	126490349	-1.28	5.18	0.138	14.06	20.49
chr10	12687580	1.86	3.36	0.0629	0.1	17.2
chr10	126917344	2.13	2.53	0.0617	-0.01	13.01
chr10	12701916	3.09	4.19	0.00198	0.15	57.85
chr10	127210764	-0.152	4.03	0.875	2.76	18.91
chr10	127293951	1	2.86	0.308	0.64	14.61
chr10	127408291	-0.681	6.48	0.421	42.15	107.6
chr10	127776898	0.282	1.71	0.913	0.07	3.94
chr10	127786967	0.962	2.17	0.388	0.05	5.88
chr10	127925168	1.57	2.7	0.151	0.02	17.03
chr10	127925270	1.38	3.43	0.157	0.45	22.28
chr10	12824668	1.16	3.75	0.215	0.71	22.58
chr10	129861476	-1.11	3.75	0.216	3.58	11.77
chr10	130041058	2.78	3.94	0.00535	0.06	41.58
chr10	130427900	2.27	3.67	0.022	0.29	24.54
chr10	130832340	-0.0125	2.19	1	0.28	4.43
chr10	131076222	1.24	3.27	0.196	0.96	20
chr10	13122784	0.681	1.98	0.569	0	2.51
chr10	131909138	-1.47	4.34	0.0975	2.46	2.42
chr10	131909536	-0.788	5.29	0.359	11.52	36.52
chr10	131934654	-0.757	4.56	0.392	6.08	14.13
chr10	13203435	-0.662	5.63	0.436	25.9	65.04
chr10	13203528	0.108	3.69	0.932	0.84	4.65
chr10	132429913	2.33	2.69	0.0352	0.02	19.14
chr10	132495351	3.21	3.68	0.00225	0.05	42.34
chr10	132886978	3.58	5.36	0.000232	0.41	164.68
chr10	133776292	1.12	2.65	0.298	0	4.56
chr10	134108316	0.954	3.45	0.317	0.27	16.61
chr10	134143524	0.176	2.85	0.92	-0.01	6.85
chr10	134248100	0.0797	6.81	0.925	61.64	278.19
chr10	134260445	-0.136	4.07	0.896	1.56	11.83
chr10	134266811	-0.947	4.55	0.284	6.94	16.43
chr10	134368977	0.43	3.66	0.653	0.44	13.72
chr10	134779035	2.49	4.53	0.00874	0.56	86.53
chr10	134801437	0.981	3.09	0.312	0.27	17.5
chr10	134956894	1.7	3.08	0.0962	0.13	14.82
chr10	135075463	-1.06	5.11	0.224	16.28	35.12
chr10	135122382	-0.392	8.37	0.64	200.08	999
chr10	135138208	1.64	5.42	0.0631	7.55	146.1
chr10	135171449	-1.14	6.62	0.182	65.4	110.67
chr10	135201874	-1.47	4.16	0.0977	6.6	11.61
chr10	135207664	0.157	8.9	0.851	260.01	999
chr10	135207706	1.52	6.86	0.0776	21.78	999
chr10	135333903	1.52	5.86	0.0815	6.03	135.16
chr10	13628913	-0.449	6.89	0.594	78.42	239.85
chr10	13628965	-0.4	7.67	0.634	136.86	999
chr10	13747920	1.39	4.13	0.13	0.26	29.97
chr10	13855006	2.25	3.13	0.031	0.01	20.26
chr10	14223426	2.29	3.16	0.0291	0.02	18.45
chr10	14644213	-2.13	3.44	0.024	2.99	2.74
chr10	14713454	0.73	2.38	0.511	0.06	5.55
chr10	14920386	-0.37	5	0.668	3.59	13.08
chr10	14996115	0.582	5.97	0.497	15.41	130.79
chr10	14996247	-0.157	3.76	0.872	3.23	14.56
chr10	14996397	0.685	3.74	0.473	0.85	15.79
chr10	15001809	-0.861	7.49	0.308	145.17	291.39
chr10	15001983	-0.417	8.67	0.618	297.59	999
chr10	15139226	-0.752	5.19	0.38	4.5	9.69
chr10	15188503	0.231	3.41	0.808	0.38	9.89
chr10	15266421	0.93	2.15	0.388	0.04	3.37
chr10	1531503	-3.87	3.5	0.000166	4.4	0.43
chr10	15493332	2.63	2.56	0.023	0	12.08
chr10	15582947	1.34	3.35	0.179	0.59	27.02
chr10	15902494	0.0984	7.05	0.91	68.32	305.98
chr10	15902576	0.796	6.51	0.349	31.77	285.91
chr10	16479041	-0.108	4.06	0.93	0.68	6.2
chr10	16479183	-0.51	3.43	0.596	1.06	5.54
chr10	17038395	2.78	2.19	0.0299	-0.01	8.36
chr10	17045339	1.47	3.06	0.148	0.6	13.4
chr10	17071734	0.176	2.17	0.937	0.39	2.18
chr10	17243476	0.272	5.31	0.762	10.95	47.78
chr10	17243691	-0.795	8.66	0.344	307.09	999
chr10	17468014	1.79	3.44	0.0696	0.59	14.37
chr10	17474020	1.23	2.88	0.241	0.46	16.38
chr10	1749071	-1.18	3.82	0.191	9.03	19.99
chr10	17515063	2.27	3.67	0.022	0.39	30.64
chr10	18940590	-0.282	7.83	0.737	140.79	999
chr10	18948202	0.71	6.94	0.403	35.06	301.94
chr10	2056363	1.5	2.93	0.151	0.04	12.35
chr10	21319237	3.01	3.23	0.00542	0	22.7
chr10	2249915	2.68	4.14	0.00611	0.38	47.43
chr10	22605621	-1.31	5.52	0.129	25.89	43.51
chr10	22614788	-0.241	3.53	0.803	1.4	7.13
chr10	22634374	-4.09	4.86	3.25e-05	14.93	0.21
chr10	22895345	-1.75	2.86	0.0668	1.58	2.35
chr10	22906647	-0.597	2.58	0.567	0.62	6.07
chr10	22955569	-0.267	2.17	0.877	0.37	3.2
chr10	22994121	-2.33	3.75	0.0126	9.04	7.09
chr10	23114905	0.906	2.79	0.37	0.38	10.96
chr10	2357277	8.66	2.58	0.000187	-0.01	15.38
chr10	2357362	9.16	3.01	3.25e-05	-0.01	18.11
chr10	2357556	1.66	2.17	0.174	0.02	3.94
chr10	24934894	-0.906	2.92	0.36	2.2	7.22
chr10	24995594	-0.352	2.72	0.748	0.41	5.55
chr10	25247818	2.25	3.51	0.0245	0.21	27.63
chr10	25755065	2.2	2.87	0.0414	0.07	15.02
chr10	26986446	0.00697	5.78	1	20.88	104.68
chr10	26986550	-0.11	8.5	0.896	208.37	999
chr10	27149881	-2.01	4.24	0.0258	4.32	0.38
chr10	2744214	1.68	3.22	0.098	0.34	25.36
chr10	27443343	-0.4	9.26	0.632	999	999
chr10	27531090	-0.371	6.66	0.66	66.75	193.9
chr10	27531125	0.656	6.85	0.438	44.9	313.68
chr10	27532013	-2.59	5.93	0.00378	46.75	18.92
chr10	27793165	-0.837	8.7	0.319	279.44	999
chr10	27945753	0.381	2.3	0.767	0.21	7.89
chr10	28821318	-1.58	4.45	0.0753	10.75	6.47
chr10	28821458	-0.067	2.83	1	0.74	3.25
chr10	28821743	-0.471	4.77	0.599	10.6	29.81
chr10	28821943	-0.145	4.18	0.871	7.64	24.82
chr10	29298581	2.51	3.11	0.0182	0.07	19.58
chr10	29970885	-0.616	4.97	0.48	15.63	48.37
chr10	30061525	-2.85	3.94	0.0025	12.58	3.56
chr10	30889106	-0.405	1.82	0.771	0.53	2.47
chr10	3109785	-1.19	4.19	0.185	5.38	2.84
chr10	3110542	-0.311	4.9	0.729	6.72	24.55
chr10	31892537	-0.0951	4.41	0.917	0.6	13.25
chr10	32151656	0.0248	2.21	1	0.21	6.45
chr10	32229890	0.293	2.38	0.835	0.21	5.89
chr10	32261580	1.7	3.37	0.0898	0.51	17.47
chr10	32428419	1.38	3.13	0.171	0.21	7.06
chr10	33247336	2	5.48	0.025	1.72	107.85
chr10	33247417	2.89	5.24	0.002	0.13	94.81
chr10	33269618	0.991	6.1	0.246	7.01	132.75
chr10	3379080	1.2	2.34	0.315	0.04	7.17
chr10	346781	1.6	2.63	0.147	-0.01	12.2
chr10	35053484	1.8	2.55	0.105	0.03	12.09
chr10	35415607	0.138	5.68	0.872	10.09	79.1
chr10	35484796	-0.325	4.26	0.717	5.47	26.43
chr10	35625326	-0.332	6.34	0.697	37.26	111.39
chr10	35625560	0.412	6.09	0.629	18.7	127.98
chr10	35931112	1.35	4.39	0.134	0.81	29.4
chr10	3707832	2.9	4.96	0.00226	0.27	68.14
chr10	3805305	0.331	3.12	0.767	0.4	7.38
chr10	4058696	0.617	2.46	0.584	0.01	2.07
chr10	4191614	0.531	2.89	0.614	1.4	10.68
chr10	4191782	2.94	3.17	0.00666	0.07	25.73
chr10	42863480	1.26	5.18	0.151	8.02	97.91
chr10	42863573	0.869	3.06	0.379	1.44	12.09
chr10	43119573	1.66	2.68	0.125	0.09	12.32
chr10	43140701	3.9	2.28	0.00593	-0.01	6.55
chr10	43150099	0.198	2.32	0.887	0.83	3.13
chr10	43239348	3.28	1.77	0.0271	-0.01	9.24
chr10	43278180	1.53	7.48	0.0749	48.8	999
chr10	43278212	-0.39	10.36	0.641	999	999
chr10	43633888	0.736	6.07	0.39	10.65	120.24
chr10	4375624	1.22	3.68	0.19	1.38	36.82
chr10	4375796	1.09	4.01	0.238	3.06	48.42
chr10	4376558	4.94	3.15	2e-04	-0.01	33.64
chr10	4376654	0.84	3.29	0.384	1.02	20.89
chr10	43782950	-0.369	3.46	0.697	1.58	6.09
chr10	43892221	0.392	5.64	0.651	11.14	56.8
chr10	43892748	0.512	5.83	0.548	8.59	62.37
chr10	43904413	0.297	5.3	0.739	4.47	23.89
chr10	43904638	-0.116	5.53	0.898	15.49	35.04
chr10	43913621	2.25	3.8	0.021	0.19	32.23
chr10	43913726	3.43	3.22	0.00235	-0.01	14.94
chr10	43916454	-0.912	5.14	0.29	9.37	21.23
chr10	43950941	0.868	4.55	0.33	1.52	27.6
chr10	43951004	0.779	4.13	0.391	0.06	2.5
chr10	44069809	0.973	3.71	0.293	1.3	3.51
chr10	44070081	2.44	8.18	0.0057	51.38	999
chr10	44080707	-0.352	2.35	0.785	0.57	4.63
chr10	44101858	0.196	10.2	0.815	999	999
chr10	44182060	1.46	3.05	0.157	0	15.88
chr10	4445994	3.19	3.39	0.00302	0.02	37.53
chr10	44847911	0.423	2.92	0.695	0.55	8.24
chr10	45408931	1.66	3.69	0.0873	0.09	17.48
chr10	45484242	0.711	3.11	0.478	0.23	6.95
chr10	45496373	0.57	6.62	0.502	32.88	206.21
chr10	45966230	2.57	2.88	0.0193	-0.01	9.6
chr10	46053167	1.4	4.99	0.115	3.7	86.96
chr10	47588683	5.37	4.91	1.93e-06	0	91.73
chr10	47588799	1.9	3.87	0.048	0.12	31.68
chr10	47590321	1.79	2.78	0.0984	-0.01	5.75
chr10	47619256	0.814	3.36	0.406	0.16	6.61
chr10	4890932	1.24	3.38	0.189	0.3	10.44
chr10	48952464	0.134	3.48	0.895	4.94	24.58
chr10	49407820	2.53	4.56	0.00767	0.8	84.89
chr10	49458095	0.04	2.94	1	0.41	3.68
chr10	49678370	2.01	3.73	0.0388	0.1	13.01
chr10	49864512	0.535	6.05	0.529	5.97	78.97
chr10	50008443	3.22	5.13	0.000822	0.4	142.33
chr10	50008591	0.929	5.13	0.289	8.57	105.47
chr10	50385621	-0.569	4.08	0.52	3.06	7.63
chr10	50543566	0.577	4.31	0.527	4.57	53.51
chr10	50746840	0.36	7.06	0.67	44.71	265.21
chr10	51594314	1.3	2.79	0.226	0.42	10.86
chr10	52086799	1.68	2.69	0.125	0.01	7.19
chr10	52310256	5.99	4.06	4.03e-06	-0.01	58.8
chr10	52310368	1.45	2.9	0.161	0.29	15.29
chr10	52384410	-0.281	3.95	0.761	1.31	2.39
chr10	52384982	1.52	5.04	0.0875	1.21	60.94
chr10	52420014	0.243	6.53	0.776	36.91	200.82
chr10	52499694	0.666	7.51	0.429	71.85	999
chr10	52499949	2.65	4.9	0.00502	1.02	91.1
chr10	52500259	1.54	3.78	0.109	0.99	31.35
chr10	53459404	-0.44	9.91	0.598	999	999
chr10	53459670	0.35	5.08	0.689	7.39	68.34
chr10	5359920	1.46	3.43	0.141	0.36	16.48
chr10	5726536	0.654	6.17	0.444	9.79	125.74
chr10	5726826	-0.494	4.48	0.574	3.58	13.83
chr10	5854833	-0.531	4.04	0.551	0.45	2.36
chr10	5855585	-0.462	5.48	0.588	17.77	53.46
chr10	5855703	0.647	3.66	0.488	0.03	4.75
chr10	5882418	-3.79	5.61	7.03e-05	34.07	3.19
chr10	5932044	0.287	7.85	0.733	101.76	999
chr10	5932091	0.0265	7.41	0.977	92.06	999
chr10	5932171	1.82	4.97	0.0448	0.41	79.75
chr10	60145165	-0.192	5.12	0.831	9.29	23.23
chr10	6096010	0.515	3.87	0.57	0.57	15.1
chr10	61348728	1.7	3.61	0.0817	0.53	34.24
chr10	62022725	1.26	2.91	0.227	0.39	13
chr10	6205839	0.623	5.53	0.468	3.47	56.38
chr10	62074284	0.643	2.47	0.545	0.54	7.38
chr10	62739759	2.32	3.19	0.0255	0.03	20.43
chr10	6281400	-0.21	2.71	0.871	0.41	3.58
chr10	6317382	0.138	6.04	0.874	16.99	116.42
chr10	6325761	0.204	2.57	0.903	0.11	5.25
chr10	63348720	0.433	2.6	0.714	1.03	5.04
chr10	63525481	3.04	2.98	0.00893	0.02	22.26
chr10	63525581	3.84	3.48	0.000821	0	33.42
chr10	63540297	1	3.21	0.306	0.89	11.59
chr10	6379458	1.23	2.88	0.241	0.15	12
chr10	64564251	0.216	7.71	0.798	111.73	999
chr10	64564519	-0.275	5.73	0.753	20.19	52.07
chr10	64564854	0.512	4.43	0.575	0.06	7.47
chr10	64870846	1.59	1.76	0.244	0	4.2
chr10	6515589	1.06	2.24	0.377	0.1	7.49
chr10	6516173	0.125	2.4	0.947	0.37	4.59
chr10	65462984	0.1	2.12	1	0.04	2.51
chr10	65559158	0.737	2.68	0.476	0.66	9.63
chr10	65646990	0.635	2.42	0.584	0.59	3.91
chr10	65647154	4.91	4.15	2.75e-05	0	55.91
chr10	68867605	0.517	1.87	0.689	0.15	6.82
chr10	69609250	0.0586	6.77	0.948	48.46	216.27
chr10	69834631	-0.553	3.93	0.537	1.76	2.42
chr10	69835098	-0.0443	6	0.963	30.44	113.59
chr10	70287173	-0.512	5.05	0.553	9.91	28.14
chr10	70287264	-0.478	4.02	0.608	2.83	2.44
chr10	70660597	0.483	5.9	0.573	8.37	86.62
chr10	70661044	0.374	7.01	0.659	46.76	277.48
chr10	70715880	0.373	8.33	0.657	155.44	999
chr10	70716124	0.167	6.07	0.85	19.19	95.95
chr10	70816011	-1.12	3.61	0.215	3.46	2.59
chr10	70846032	1.71	4.76	0.0582	1.64	71.26
chr10	70848886	-0.188	4.39	0.833	6.27	35.74
chr10	71078047	0.259	5.15	0.768	1.8	20.86
chr10	71672090	2.26	3.34	0.0264	-0.01	31.42
chr10	71877579	1.15	3.75	0.215	0.16	15.35
chr10	71930281	0.328	8.85	0.695	229.07	999
chr10	71934098	0.879	4.58	0.323	1	35.38
chr10	72091597	1.27	4.44	0.16	0.65	34.56
chr10	72163884	0.446	7.31	0.596	58.14	321.81
chr10	72432074	2.34	4.57	0.0131	0.69	34.34
chr10	72675753	1.83	4.25	0.0514	1.02	47.17
chr10	7294233	2.41	3.64	0.0156	0.1	24.37
chr10	73291487	1.39	4.13	0.127	0.31	31.82
chr10	73308395	1.7	4.22	0.0688	1.01	42.24
chr10	73439383	2.22	3.31	0.0297	-0.01	10.95
chr10	73557675	1.83	3.71	0.0605	0	13.73
chr10	73799333	2.49	3.33	0.0164	0	13.04
chr10	74080579	1.76	5.48	0.0461	2.17	86.06
chr10	74114445	-0.682	4.67	0.443	7.83	11.65
chr10	74114548	0.496	3.79	0.605	1.77	13.71
chr10	74114693	-0.554	6.36	0.514	38.5	91.93
chr10	74116976	2.02	2.45	0.0751	-0.01	8
chr10	74451830	0.173	4.35	0.855	2.83	22.27
chr10	74451895	-0.689	4.08	0.439	3.13	2.12
chr10	74870219	0.577	6.13	0.499	21.98	181.93
chr10	74927853	0.095	9.09	0.91	306.46	999
chr10	75012406	-0.784	5.59	0.362	20.24	27.19
chr10	75216144	2.46	2.78	0.027	0	12.4
chr10	75490016	-0.134	5.08	0.887	14.53	56.67
chr10	75490268	-0.229	10	0.784	999	999
chr10	75503786	-0.938	5.61	0.274	28.45	53.85
chr10	75504120	0.829	8.86	0.324	200.73	999
chr10	75545089	-0.664	4.06	0.46	6.97	14.53
chr10	75545329	0.615	8.23	0.464	138.24	999
chr10	75571454	-0.452	5.06	0.602	4.76	6.23
chr10	75625672	-1.02	4.23	0.243	3.65	8.2
chr10	75639561	-0.531	4.68	0.538	5.39	13.49
chr10	75668904	0.727	3.38	0.461	0.13	5.83
chr10	76585983	-0.546	5	0.525	17.24	37.79
chr10	76586102	0.0993	6.04	0.914	35.73	159.01
chr10	76586236	-0.0971	5.44	0.918	11.76	47.41
chr10	76871264	0.104	6.12	0.91	18.67	80.4
chr10	77029515	1.08	2.91	0.272	0.38	12.53
chr10	77036144	1.16	3.51	0.22	0.65	3.81
chr10	77169411	1.93	3.79	0.0452	0.45	13.75
chr10	7829968	0.101	7.26	0.906	57.06	281.35
chr10	7860357	-0.806	5.37	0.352	10.82	23.88
chr10	79230159	0.932	2.67	0.361	0.06	11.22
chr10	79596272	0.616	3.31	0.539	0.07	9.73
chr10	79633704	-2.71	6.01	0.00253	44.84	9.44
chr10	79789318	-0.108	7.4	0.899	91.7	999
chr10	80305720	0.396	4.48	0.662	9.48	56.88
chr10	80874227	2.7	3.5	0.00869	-0.01	20.37
chr10	81664540	-1.02	3.72	0.262	3.52	2.58
chr10	81905881	1.74	2.94	0.0939	0.06	15.26
chr10	81918594	1.4	3.93	0.128	0.1	12.81
chr10	81947445	-3.16	4.47	0.000757	15.56	0.71
chr10	81947753	0.843	3.29	0.384	0.13	8.27
chr10	81965446	0.793	5.14	0.359	2.59	47.27
chr10	82257588	2.36	3.2	0.0255	-0.01	6.18
chr10	82257666	2.66	3.25	0.0113	-0.01	11.74
chr10	82263986	0.707	3.2	0.479	0.03	5.01
chr10	82531960	1.51	2.34	0.182	0.07	5.29
chr10	82712369	0.771	2.56	0.475	0.52	8.02
chr10	85899241	-0.899	5.9	0.292	33.83	72.13
chr10	85899324	0.549	5.72	0.521	8.32	67.23
chr10	86053597	1.09	3.55	0.249	0.51	10.33
chr10	88470944	-0.987	4.72	0.253	9.25	18.1
chr10	88471010	3.23	3.05	0.00426	0	9.62
chr10	89264622	2.71	6.29	0.00281	3.55	303.62
chr10	89264636	-0.866	7.36	0.304	114.73	248.56
chr10	89577984	-0.544	7.03	0.519	64.4	193.31
chr10	89621898	-1.35	4.74	0.122	7.44	11.19
chr10	89622198	-1.82	4.02	0.0464	2.38	4.4
chr10	89880024	2.25	5.32	0.0127	4.86	149.19
chr10	90342702	-1.96	4.21	0.0318	4.24	6.69
chr10	91088102	0.915	2.51	0.377	0.04	6.96
chr10	91461216	-0.784	4.66	0.365	8.23	20.83
chr10	91461284	-0.815	4.45	0.356	4.57	14
chr10	93058236	-1.12	3.29	0.22	0.52	3.03
chr10	93236363	-0.636	2.19	0.551	0.21	3.6
chr10	93683515	-0.333	5.97	0.695	15.98	79.34
chr10	93836683	0.942	1.93	0.418	0.03	4.61
chr10	94050989	-0.513	6.03	0.547	15.93	59.05
chr10	94351482	-1.34	5.67	0.122	21.65	33.3
chr10	94459508	2.17	4	0.0226	0.9	44.84
chr10	94516259	0.644	2.74	0.535	0.15	8.65
chr10	94591059	0.443	2.93	0.695	0.55	7.69
chr10	94608346	-0.57	4.01	0.528	2	7.42
chr10	94608577	-1.12	5.27	0.2	21.63	25.42
chr10	94837942	0.381	1.97	0.783	0	2.67
chr10	95256367	-1.84	5.89	0.0347	30.91	26.89
chr10	95462365	-0.853	8.02	0.311	200.62	999
chr10	95462416	-1.23	8.56	0.146	999	999
chr10	96059407	0.589	2.44	0.584	0.1	6.52
chr10	96122753	-0.287	9.2	0.731	999	999
chr10	96943537	0.152	4.62	0.868	0.87	23.12
chr10	97055154	-2.08	4.97	0.0194	12.17	7.13
chr10	97105282	-1	1.65	0.346	0.07	2.44
chr10	97291995	1.28	3.51	0.176	0.35	16.44
chr10	97321342	0.295	4.51	0.742	3.14	19
chr10	97501819	-0.445	2.58	0.685	0.51	4.4
chr10	977670	-0.00863	8.36	0.993	182.78	999
chr10	978002	-0.439	4.55	0.627	7.96	17.55
chr10	97849667	-0.0364	5.95	0.971	22.31	116.09
chr10	97850019	-0.787	7.79	0.35	162.11	999
chr10	97889440	-0.103	3.27	0.941	1.33	12.23
chr10	97889717	-0.319	4.43	0.721	6.12	28.24
chr10	97889765	-1.89	5.36	0.0313	30.21	25.01
chr10	98346355	1.05	7.84	0.215	59.96	999
chr10	98346835	-0.00899	6.4	0.996	27.99	137.73
chr10	98591777	0.476	3.69	0.598	0.09	9.81
chr10	99160856	-1.61	3.43	0.0846	2.01	2.61
chr10	99161111	-1.07	7.06	0.208	102.64	195.15
chr10	99766165	0.186	2.44	0.896	0.37	4.97
chr10	99894435	-0.678	5.35	0.431	12.83	36.77
chr10	99996834	1.5	1.7	0.28	-0.01	3.45
chr1	10003462	0.0842	11.55	0.92	999	999
chr1	100232195	-0.0237	2.91	1	1.45	10.4
chr1	100315650	-1.09	4.96	0.21	8.86	8.38
chr1	100315723	-0.624	4.28	0.487	2.03	6
chr1	100435528	-0.36	9.58	0.667	999	999
chr1	100598565	-0.763	6.81	0.367	69.15	163.29
chr1	100598725	-0.078	6.32	0.929	37.09	160.87
chr1	100731770	0.072	4.91	0.941	4.02	25.56
chr1	101360421	0.46	4.25	0.605	2.53	31.42
chr1	101360756	-0.523	5.2	0.546	15.8	47.14
chr1	101361644	-0.454	5.82	0.597	18.91	60.83
chr1	101492983	0.533	2.4	0.625	0.02	5.35
chr1	101577823	0.453	3.42	0.651	1.11	15.98
chr1	104615618	1.91	2.36	0.102	0.02	9.3
chr1	10475600	1.87	3.85	0.0519	0.45	27.74
chr1	1051744	-0.682	4.94	0.426	6.49	7.56
chr1	10532539	-0.687	3.95	0.441	1.84	2.72
chr1	10532640	-0.718	5.23	0.406	17.37	27.2
chr1	10571099	-0.226	3.54	0.803	0.73	7.58
chr1	1072860	-0.0229	3.26	1	1.74	9.7
chr1	107599259	-0.064	5.61	0.945	12.05	55.37
chr1	108559234	1.38	2.84	0.197	0.12	11.77
chr1	108622462	0.947	3.36	0.323	0.27	11.14
chr1	109076634	1.75	2.52	0.114	0.01	6.17
chr1	109102642	0.177	3.81	0.874	1.36	3.65
chr1	109234902	0.13	7.29	0.88	70.38	275.68
chr1	109235210	0.109	3.62	0.929	1.7	8.78
chr1	109235320	-1.77	3.92	0.0502	5.15	0.21
chr1	109246243	2.09	2.77	0.0527	0.03	8.37
chr1	109618634	0.598	8.68	0.476	178.63	999
chr1	109632108	1.51	3.76	0.117	0.07	17.14
chr1	109642712	-1.76	3.97	0.0505	7.76	2.13
chr1	109642817	0.587	4.98	0.501	8.24	53.79
chr1	109642879	-1.08	4.29	0.222	3	1.42
chr1	109677243	1.24	3.57	0.186	0.27	18.47
chr1	10970097	-0.226	3.54	0.803	1.4	8.17
chr1	109797420	2.16	4.43	0.0215	0.13	29.97
chr1	109825886	4.1	4.75	8.31e-05	-0.01	51.33
chr1	109825927	0.116	5.66	0.9	13.85	54.94
chr1	109935662	1.54	3.79	0.109	0.8	22.72
chr1	109969088	-0.498	5.48	0.56	16.98	28.32
chr1	109969195	0.455	6.5	0.592	30.07	183.19
chr11	100558097	-1.41	5.08	0.105	11.36	18.94
chr1	110091181	0.61	7.52	0.468	72.51	999
chr1	110091251	-0.243	6.36	0.775	35.2	110.85
chr1	110163677	-0.692	4.87	0.426	5.35	10.3
chr11	102217881	-0.258	4.28	0.777	1.56	7.29
chr11	102218081	0.604	4.59	0.507	4.31	37.06
chr11	102678782	1.17	3.22	0.217	0.16	14.22
chr11	102962936	-0.287	9.15	0.731	999	999
chr1	110395199	2.71	3.71	0.00745	0.22	21.45
chr11	104204893	0.23	1.68	0.913	0.1	3.72
chr11	105892863	-1.37	4.27	0.124	4.4	4.61
chr11	105893167	-0.149	7.32	0.861	94.96	999
chr11	105893225	0.65	4.86	0.463	6.27	63.86
chr11	10627816	0.922	2.34	0.399	0	5.55
chr11	107436334	-0.348	3.56	0.712	0.7	6.2
chr11	107436447	-0.893	3.31	0.33	2.75	6.17
chr11	10772731	-0.861	8.43	0.306	290.61	999
chr11	10772748	0.768	9.29	0.36	273.74	999
chr11	108093465	-0.809	5.93	0.343	25.81	56.47
chr11	108093775	-0.0609	4.98	0.953	2.43	16.88
chr11	108338247	0.0692	6.35	0.938	37.06	159.76
chr1	110882090	-0.651	5.23	0.453	9.5	14.89
chr1	110950357	-0.194	5.94	0.823	19.58	64.43
chr1	110950417	0.334	6.76	0.694	37.4	220.45
chr11	111317433	-0.596	3.91	0.5	0.66	10.76
chr1	111159412	0.382	2.79	0.748	0.04	4.25
chr11	111700570	-3.16	2.32	0.00301	2	0.09
chr11	111749901	-0.726	6.69	0.391	44.85	122.73
chr11	111750158	-0.693	3.67	0.445	0.63	2.71
chr11	11178138	-0.0351	3.54	1	0.88	8.04
chr11	111901112	1.1	1.76	0.438	0	3.79
chr11	111944805	-0.558	5.57	0.515	29.83	87.62
chr11	111944879	-0.309	7.37	0.715	117.56	999
chr11	111945001	-0.228	8.14	0.786	188.62	999
chr11	111957516	-0.0165	8.04	0.985	131.98	999
chr11	111957582	-0.259	7.06	0.76	80.8	283.89
chr1	11120224	0.381	3.92	0.673	0.47	5.15
chr1	11120355	0.124	6.67	0.886	42.27	190.88
chr11	112491936	-2.03	3.5	0.0306	4.54	3.92
chr11	113185333	-0.137	4.02	0.892	2.12	13.51
chr11	113464607	1.34	2.81	0.211	0.15	6.09
chr11	114086759	2.57	3.16	0.0148	0.01	9.3
chr1	111415709	-0.571	3.74	0.537	2.24	16.61
chr1	111506523	-0.0741	4.73	0.944	1.7	11.32
chr1	111506758	-0.13	7.75	0.877	131.7	999
chr1	111506868	-0.155	7.02	0.853	88.55	314.7
chr11	115195485	-0.82	2.55	0.42	0.85	3.93
chr11	116152678	2.03	1.61	0.148	-0.01	3.96
chr11	116643752	-1.12	5.18	0.195	16.57	16.6
chr11	116643802	-0.241	5.37	0.781	13.02	49.75
chr11	116658754	-0.0493	6.98	0.955	60.89	249.31
chr11	117014978	0.42	9.55	0.615	999	999
chr11	117095148	1.43	3.52	0.14	0.25	16.42
chr11	117102808	-0.031	5.58	0.975	13.42	68.09
chr11	117103338	-0.119	5.58	0.894	14.49	62.38
chr11	117198521	-0.591	5.57	0.493	24.99	63.75
chr11	117198589	0.224	5.3	0.797	9.86	60.03
chr11	117357058	0.921	2.93	0.357	0.23	12.85
chr11	118018456	0.947	3.36	0.323	0.05	12.65
chr11	118122899	-0.0534	7.93	0.95	141.6	999
chr11	118123072	-0.179	6.42	0.834	41.83	189.51
chr11	11814793	0.6	2.71	0.567	0.48	10.73
chr11	118230195	0.705	6.49	0.407	33.11	241.77
chr11	118230272	-0.252	8.01	0.764	176.48	999
chr11	118230290	0.232	7.84	0.783	125.29	999
chr11	118286602	0.737	2.68	0.476	0.38	5.99
chr11	118306991	1.54	3.88	0.102	-0.01	14.62
chr11	118307080	-0.066	5.05	0.946	10.31	52.72
chr11	118443129	-0.593	4.93	0.498	7.72	19
chr11	118851237	1.3	3.93	0.16	0.17	8.23
chr11	118868866	-1.3	4.65	0.136	6.53	1.62
chr11	118889100	0.384	9.5	0.646	999	999
chr11	118889188	0.516	6.5	0.543	31.46	216.55
chr11	118928155	0.662	4.64	0.451	1.92	29.21
chr11	118928222	1.38	4.14	0.136	0.53	32.05
chr11	118938483	-1.12	5.45	0.193	15.75	24.51
chr11	118955593	-0.15	6.66	0.862	44.15	177.02
chr11	118955765	-0.123	3.82	0.897	1.06	8.39
chr11	118956428	-0.0499	3.98	0.981	1.13	9.17
chr11	118958624	3.62	4.47	0.000364	0	47.65
chr11	118972590	-0.479	7.07	0.569	79.51	249.48
chr11	118972905	-1.05	7.21	0.214	119.25	216.77
chr11	118979430	1.62	4.74	0.0725	0.23	54.29
chr11	118992114	-1.53	4.43	0.0858	2.87	0.33
chr11	118992219	-0.586	6.18	0.493	32.06	81.83
chr11	119052548	1.38	3.48	0.159	0.15	19.66
chr11	119189618	0.393	4.84	0.655	3.74	36.74
chr11	119190852	0.961	3.69	0.304	0.02	18.37
chr11	120095777	0.0192	3.52	1	1.19	13.09
chr11	120160357	1.21	2.87	0.257	0.29	14.69
chr11	120207018	0.672	5.36	0.439	9.46	80.67
chr11	120207035	0.646	5.75	0.453	13.59	113.85
chr11	120210400	0.643	2.47	0.545	0.08	5.78
chr11	120894788	-0.11	6.31	0.899	25.36	126.95
chr1	1121089	1.87	3.5	0.0571	0.03	7.9
chr11	12222878	2.86	4	0.00419	0.06	33.54
chr11	12246329	-3.47	3.91	0.000402	5.84	0.04
chr11	122933360	-0.417	4.68	0.635	5.16	11.15
chr1	112298158	-0.119	6.15	0.892	17.01	69.35
chr11	123229166	-3.9	4.2	9.29e-05	6.23	0.09
chr11	123349216	0.177	3.32	0.854	0.65	11.38
chr11	123612067	0.678	5.03	0.442	6.32	59.71
chr11	123612401	-0.206	8.57	0.805	238.82	999
chr11	123986172	-0.577	3.4	0.542	1.92	8.12
chr11	124078259	0.804	2.26	0.472	0.1	3.36
chr11	12439908	0.787	3.34	0.423	0.93	7.26
chr11	124405934	1.31	2.62	0.225	0.14	7.62
chr11	124406700	1.34	2.81	0.211	0.31	6.09
chr11	124492734	0.316	8	0.707	115.76	999
chr11	124543850	-0.808	4.39	0.355	6.41	12.22
chr11	124670320	0.0465	7.97	0.957	123.78	999
chr11	124823927	-0.695	7.56	0.409	129.29	308.72
chr11	124824027	-0.365	5.15	0.67	12.44	48.64
chr11	124981853	-0.383	7.28	0.649	82.82	269.81
chr11	124994229	1.19	4.93	0.177	3.94	91.31
chr11	125225259	0.436	3.48	0.664	1.69	20
chr11	125402763	0.959	1.66	0.406	0.01	3.21
chr11	125422962	1.53	2.58	0.159	0.1	9.32
chr11	125423061	8.18	2.18	0.000936	0	11.87
chr11	125424165	0.568	3.19	0.566	0.77	9.05
chr11	125462395	-0.882	3.8	0.327	2.27	6.13
chr11	125462515	-0.661	4.05	0.47	3.98	13.69
chr11	125462722	-0.299	4.15	0.757	2.76	8.42
chr11	125773115	-0.581	5.11	0.505	12.63	45.8
chr11	125808420	0.174	5.39	0.851	14.31	92.13
chr11	125808457	-0.802	4.07	0.364	7.65	25.91
chr11	126138808	-0.181	8.04	0.829	155.16	999
chr11	126152948	0.158	4.6	0.878	1.61	16.87
chr11	126153183	-0.794	5.65	0.353	22.93	52.6
chr11	126290422	1.82	2.57	0.105	-0.01	16.26
chr11	126350735	0.777	2.91	0.452	0	6.79
chr11	126350802	-0.782	3.77	0.398	3.63	13.72
chr11	126663680	0.748	3.47	0.429	1.02	23.28
chr11	1283923	0.807	6.57	0.343	25.66	217.42
chr1	112864791	1.75	2.52	0.114	0.01	9.36
chr11	128707727	-1.74	3.42	0.0603	3.94	5.69
chr1	112938624	-0.223	4.19	0.81	2.99	6.87
chr11	129939748	-0.166	5.65	0.848	13.66	65.96
chr11	129964744	-0.827	2.09	0.434	0.45	2.83
chr11	130315921	0.0966	2.26	1	0.21	5.45
chr11	130431490	1.59	2.39	0.166	0.04	9.3
chr11	130607477	-2.64	2.54	0.00893	4.17	0.74
chr11	130786379	-0.113	6.72	0.895	35.62	149.99
chr1	113162356	-0.505	5.73	0.554	18.29	46.58
chr11	131708117	0.176	1.64	1	0.04	3.5
chr1	11322584	-0.557	6.42	0.508	41.89	104.69
chr1	11322854	-0.0368	10.81	0.965	999	999
chr11	132934532	2.57	5.29	0.00553	1.41	139.75
chr1	11333280	0.0463	6.67	0.959	57.92	227.82
chr1	11333493	-0.0395	6.42	0.965	33.97	127.07
chr11	133907487	-1.01	3.66	0.264	2.06	6.09
chr1	113446826	2.11	2.52	0.0617	0.02	10.33
chr11	134632381	6.64	6.09	1.09e-08	-0.01	304.69
chr11	134632469	3.85	5.14	0.000113	0.28	122.96
chr1	114355058	0.525	7.11	0.534	50.86	317.11
chr1	114355103	0.464	5.51	0.59	16.73	89.06
chr1	114447634	-0.0579	4.71	0.966	4.28	24.05
chr1	114447742	0.634	6.27	0.46	25.82	177.21
chr1	114447827	-0.31	4.67	0.727	6.99	12.92
chr1	114457058	1.74	3.27	0.0828	0.15	15.93
chr1	114472154	-0.589	5.79	0.49	19.56	36.38
chr1	114566263	0.00488	2.56	1	1.4	5.72
chr11	14600246	-0.631	2.57	0.521	1.07	4.5
chr1	114922762	8.39	2.35	0.000454	-0.01	12.75
chr1	114922848	1.94	2.89	0.0673	0.15	13.86
chr1	115054141	-0.37	4.61	0.683	7.75	18.96
chr1	115124429	0.0615	7.1	0.943	67.49	316.42
chr1	115259388	-0.0125	5.61	0.994	15.94	71.39
chr1	115323135	-0.0372	4.24	0.969	1.19	8.92
chr1	115323313	0.286	6.06	0.74	17.44	110.22
chr1	116184588	0.835	5.24	0.336	4.53	48.43
chr11	1640936	2.12	2.8	0.0486	0.04	12.69
chr1	116681727	0.636	3.26	0.53	0.74	14.88
chr1	116681830	-0.653	3.69	0.488	2.69	3.83
chr1	1167428	-0.128	6.27	0.884	19.6	50.19
chr1	11675307	1.9	3.06	0.067	0	9.26
chr1	116877662	-0.466	3.02	0.632	1.86	4.6
chr1	116916632	1.12	3.65	0.23	0	11.36
chr11	17099276	-0.478	7.76	0.569	112.78	318.66
chr11	17208680	2.32	1.83	0.0924	-0.01	3.93
chr1	117223563	1.11	2.94	0.256	0.15	7.56
chr11	17229539	-0.0475	7.21	0.958	56.31	242.31
chr1	117300921	2.26	2.28	0.0609	-0.01	8.34
chr1	117369963	1.25	4.09	0.172	0.75	32.05
chr1	117370027	4.34	2.64	0.00155	0	5.89
chr11	17375268	0.524	4.07	0.559	1.17	4.54
chr1	11741219	-1.13	4.17	0.2	3.65	0.04
chr1	11741509	0.117	4.89	0.9	7.96	28.48
chr11	17426102	0.142	2.64	0.954	0.14	5.29
chr1	117453246	1.8	4.82	0.0468	2.34	51.65
chr1	117882760	1.38	2.47	0.223	0.14	4.7
chr1	117910076	0.621	6.61	0.463	28.13	222.77
chr1	11801103	1.82	3.46	0.0662	0.02	13.84
chr11	18034579	-0.384	5.39	0.658	8.82	26.88
chr11	18127639	-0.134	5.68	0.879	8.68	44.14
chr1	118156103	1.71	3.09	0.0962	0.03	9.71
chr11	18343784	-1.4	5.54	0.104	12.12	9.59
chr11	18344079	-0.00732	8.68	0.994	223.26	999
chr1	118472245	0.342	6.59	0.687	35.32	216.34
chr1	118472353	0.586	7.58	0.486	76.78	999
chr11	18548239	0.691	5.41	0.427	7.13	65.37
chr11	18548499	0.0349	9.15	0.967	999	999
chr1	11858003	1.87	3.21	0.0667	0	9.25
chr11	18610252	0.322	4.56	0.714	0.62	16.16
chr1	11862839	1.44	6.17	0.0969	14.76	208.87
chr11	18655935	0.152	7.79	0.857	118.31	999
chr11	18656021	-0.423	5.97	0.622	30.44	87.64
chr1	11866093	1.12	7.22	0.188	29.01	999
chr1	11866110	-0.0165	6.55	0.987	37.54	149.55
chr1	118727551	2.47	3.98	0.0114	0.28	32.29
chr11	19138650	-0.674	3.91	0.457	3.58	5.88
chr11	19138724	-0.626	3.47	0.497	1.14	2.22
chr11	19262611	-0.792	4.33	0.374	4.37	8.14
chr1	11943092	3.56	4.42	0.000451	0	21.7
chr11	19463020	0.176	2.55	0.903	0.01	2.22
chr11	1968556	-0.181	8.41	0.829	211.41	999
chr11	2000410	1.73	4.1	0.0652	-0.01	21.3
chr11	20088501	2.81	4.49	0.00364	0.76	76.56
chr11	20141011	0.666	2.75	0.535	0.15	5.62
chr1	120190903	2.2	4.66	0.0177	0.26	29.83
chr1	120190976	1.45	5.37	0.101	4.33	86.05
chr1	120280016	2.29	4.36	0.016	0.35	32.75
chr1	120402436	2.18	3.45	0.0303	0.15	24.48
chr1	12043690	1.71	3.5	0.0834	0.01	15.79
chr11	20515113	-0.188	2.21	0.94	0.21	3.88
chr1	12074419	1.36	3.56	0.148	0.03	11.55
chr11	207471	-0.237	7.44	0.779	82.97	269.86
chr11	207641	-0.305	7.12	0.716	73.87	254.48
chr1	1209252	0.11	8.54	0.896	187.72	999
chr1	121337074	1.51	2.06	0.218	0.02	4.89
chr11	2138134	1.28	2.4	0.265	0	13
chr1	12142010	2.78	5.97	0.00239	1.77	222.94
chr11	22647136	0.575	3.76	0.539	0.43	11.55
chr11	22647250	-0.755	4.26	0.39	7.55	12.19
chr11	22647386	-0.264	5.8	0.759	22.73	99.36
chr1	12278763	2.14	3.42	0.0337	0.12	21.65
chr11	22850933	0.0249	4.13	0.983	1.31	15.57
chr11	2323250	2.02	4.4	0.031	0.24	30.48
chr11	2325030	2.02	3.96	0.0356	-0.01	21.9
chr11	236572	-1.63	6.02	0.0591	52.95	55.19
chr11	236962	-0.217	8.47	0.796	217.59	999
chr11	2421571	0.244	10.11	0.77	999	999
chr11	2421787	0.0465	9.18	0.956	999	999
chr11	24605388	-2.87	2.44	0.00433	2.45	0.23
chr1	12509033	2.21	3.48	0.0272	0.04	23.35
chr1	12521050	2.07	2.48	0.0681	-0.01	7.22
chr1	1260067	0.513	8.57	0.541	164.9	999
chr11	27223277	1.48	2.92	0.161	0.1	10.32
chr11	27528254	-0.781	4.29	0.379	3.29	11.9
chr11	27528340	0.166	5.23	0.857	12.74	80.85
chr11	27528409	-0.668	4.17	0.456	3.59	9.81
chr11	28129815	-2.41	4.17	0.0081	9.02	0.84
chr11	28129874	-0.00784	4.8	1	3.13	27.12
chr11	28131810	-1.33	7.82	0.116	190.35	276.16
chr11	2913928	0.911	5.9	0.289	10.91	122.77
chr11	29365471	-0.826	2.63	0.41	0.98	5.04
chr11	30344564	-0.257	5.9	0.764	28.91	112.04
chr11	30344612	-0.536	6.32	0.526	35.56	119.73
chr11	3078689	0.279	8.18	0.74	153.05	999
chr11	3078751	-0.128	7.43	0.879	93.66	999
chr11	308183	0.771	2.93	0.452	0.09	11.04
chr11	308305	-3.24	5.33	0.000474	33.25	6.38
chr1	1310608	0.288	10.48	0.73	999	999
chr1	1310699	0.123	10.13	0.883	999	999
chr1	1310908	0.467	9.58	0.576	999	999
chr11	31391369	-0.545	10.16	0.515	999	999
chr11	31837683	1.04	2.89	0.289	-0.01	7.8
chr11	32442582	0.435	3.11	0.668	0.21	9.31
chr11	32495031	2.59	4.19	0.0076	0.48	56.31
chr11	32605354	0.304	9.04	0.717	266.26	999
chr11	32605368	-1.4	7.51	0.1	165.15	223.26
chr11	32816161	0.418	3.09	0.696	0.77	10.33
chr11	33183078	-0.26	7.17	0.759	89.81	285.66
chr1	1334848	-0.0811	6.7	0.925	48.72	153.43
chr1	1334923	0.379	7.4	0.653	60.7	999
chr11	33941372	-0.169	3.18	0.873	1.02	12.81
chr11	33966470	2.89	5.11	0.00218	0.49	109.23
chr11	3400125	-0.542	4.02	0.546	4.69	11.47
chr11	3400359	-0.0467	8.62	0.956	239.72	999
chr11	34225046	-1.2	3.26	0.201	1.25	6.34
chr11	3425597	2.87	3.11	0.00825	0.01	10.49
chr11	34258331	0.644	2.74	0.535	0.04	6.36
chr1	1342699	0.199	11.1	0.811	999	999
chr11	3443734	-0.592	4.07	0.515	3.81	4.97
chr11	34667946	0.624	2.84	0.561	0	4.95
chr11	35672239	0.0611	2.1	1	0.29	3.38
chr11	35684296	0.41	6.96	0.63	50.02	999
chr11	35684433	0.449	5.35	0.605	15.86	82.87
chr11	35684593	0.313	5.28	0.728	3.61	33.53
chr11	36370047	1.28	2.4	0.265	0.04	9.39
chr11	36615942	1.14	5.32	0.19	9.98	129.67
chr11	36616234	1.41	3.26	0.148	0.8	12.25
chr11	36616356	0.53	2.71	0.648	0.46	7.4
chr11	3855965	1.19	3.53	0.211	0.09	11.22
chr11	38560593	1.94	1.54	0.174	-0.01	3.21
chr11	3862168	-0.489	4.12	0.588	3.29	7.54
chr11	39183453	0.381	2.15	0.746	0.29	6.16
chr11	394311	4.61	5.53	7.59e-06	-0.01	129.89
chr11	394583	2.39	3.44	0.0188	-0.01	3.82
chr11	40121134	0.641	1.72	0.65	0.04	4.38
chr1	14026664	-1.95	4.46	0.0287	6	2.7
chr1	14057570	-2.07	6.58	0.0177	78.34	68.34
chr11	407073	0.48	5.04	0.588	4.44	29.95
chr1	1407112	-0.357	7.65	0.67	110.51	308.36
chr11	4113459	0.751	3.03	0.454	0.35	6.55
chr11	4115862	0.00618	3.97	1	1.96	15.99
chr1	142618804	1.52	4.09	0.0991	1.37	37.87
chr1	142888277	8.2	2.19	0.000804	0	9.3
chr1	14295045	2.35	3.21	0.0239	0.01	27.3
chr1	143122910	4.42	2.71	0.00112	-0.01	21.41
chr11	43380468	0.0903	8.42	0.915	173.75	999
chr1	143467636	3.66	3.41	0.00105	0	20.68
chr11	43902291	-1.15	10.42	0.173	999	999
chr11	43902308	5.11	7.75	3.9e-07	2.24	999
chr1	1441067	-0.484	2.8	0.614	1.4	9.63
chr1	144520130	-0.704	2.76	0.477	2.08	5.89
chr1	144533726	0.272	3.24	0.815	1.16	10.33
chr11	44552906	2.45	3.67	0.0142	0	12.55
chr11	44802694	2.23	3.12	0.0332	0.01	11.85
chr11	448272	-0.764	4.77	0.379	3.74	5.71
chr1	144991935	0.61	3.59	0.529	0.01	5.95
chr11	44992252	1.2	2.54	0.283	0.02	8.69
chr11	450227	-2.74	4.57	0.00313	9.74	0
chr11	450290	-0.477	4.34	0.599	1.65	4.65
chr1	145096357	-0.424	8.46	0.613	265.7	999
chr1	145096389	0.345	8.04	0.681	145.11	999
chr1	145096490	-0.385	5.66	0.658	26.47	68.25
chr11	45241183	1.19	3.53	0.211	0.27	14.75
chr11	45275415	0.695	3.1	0.478	0.32	12.86
chr11	45376977	-0.38	6.52	0.653	58.53	184.41
chr11	45376995	0.999	5.72	0.248	16.92	156.49
chr1	145382422	1.19	4.97	0.175	1.64	43.21
chr1	145455559	-0.459	3.36	0.651	0.65	7.95
chr1	145470559	-0.0598	4.7	0.955	3.17	21.65
chr11	45490010	3.11	4.75	0.00133	0.46	82.45
chr1	145507493	-0.479	5.06	0.58	8.99	31.15
chr1	145610888	-0.538	4.34	0.539	4.51	16.64
chr1	145610965	-0.744	3.92	0.417	6.78	17.46
chr11	45848233	1.14	2.3	0.345	0	3.75
chr11	45939433	0.0759	8.96	0.928	272.85	999
chr11	45951836	-3.28	4.97	0.000507	13.67	1.27
chr11	46016086	0.865	2.63	0.414	0.46	2.96
chr11	46025401	1.64	4.18	0.0732	3.09	58.61
chr11	46148922	-0.121	3.14	0.935	1.45	4.7
chr11	46271238	-0.315	3.28	0.74	1.67	5.16
chr11	46373881	-0.175	5.73	0.844	17.32	57.68
chr11	46638777	-0.732	5.56	0.397	19.11	31.1
chr11	46722169	0.463	5.9	0.591	18.57	119.95
chr11	46722266	1.72	6.17	0.0482	15.08	256.43
chr11	46722341	-0.589	8.56	0.482	295.79	999
chr11	46722576	-0.619	7.47	0.462	123.68	309.9
chr11	46958228	-0.774	8.89	0.356	999	999
chr11	47270423	-0.563	10.28	0.5	999	999
chr11	47290888	0.847	3.54	0.37	0.06	9.59
chr11	47291103	-1.53	4.43	0.0858	9.43	4.24
chr11	47416452	-0.493	5.56	0.569	13.89	37.24
chr11	47429968	0.247	8.9	0.768	258.28	999
chr11	47430009	-0.246	10.96	0.768	999	999
chr11	47447756	-0.847	3.61	0.351	1.68	3.32
chr11	47448161	-0.289	6.82	0.733	63.3	205.95
chr11	47574703	-0.199	6.36	0.817	26.35	101.55
chr11	47600564	-0.595	12.24	0.477	999	999
chr11	47789175	-0.49	5.55	0.572	10.61	49.41
chr1	147806846	-0.751	3.63	0.417	1.52	4.78
chr1	147807126	-0.38	3.75	0.666	0.57	2.34
chr11	47869921	-0.0692	6.98	0.936	51.24	215.74
chr11	47983051	0.991	2.98	0.319	0.37	8.76
chr1	148176440	-0.804	3.09	0.408	1.36	4.75
chr1	148241074	0.261	3.52	0.795	4.94	25.79
chr1	148241553	-0.877	4.23	0.322	5.8	18.33
chr1	148604927	-1.07	2.35	0.283	1.84	3.4
chr1	149194602	-1.44	3.66	0.118	8.52	7.22
chr1	149215634	1.97	5.73	0.0258	5.27	140.42
chr1	149224575	0.36	6.4	0.672	21.67	143.41
chr1	149871110	-4.29	4.9	1.39e-05	13.36	0.04
chr1	149899707	-0.0737	8.85	0.93	268.8	999
chr1	149982712	-0.17	9.34	0.839	999	999
chr1	150039792	0.00163	9.11	0.999	999	999
chr1	150123686	-4.1	4.18	4.08e-05	13.29	0.03
chr1	150241389	-0.0982	4.73	0.922	7.96	31.53
chr1	150241502	-0.385	6.3	0.652	45.8	144.55
chr1	150241617	2.26	3.82	0.0201	0.15	34.35
chr1	150266258	0.0187	8.44	0.983	197.1	999
chr1	150293985	0.503	8.19	0.549	123.87	999
chr1	150459746	-0.524	9.03	0.531	999	999
chr1	150534286	-1.96	5.48	0.0256	21.22	10.17
chr1	150552079	-0.0474	4.54	0.962	5.73	27.38
chr11	506407	-0.65	5.91	0.443	30.11	67.85
chr11	506870	-0.907	6.23	0.286	26.2	38.15
chr1	150898825	0.377	6.07	0.661	21.39	142.04
chr1	150980832	-0.751	5.14	0.386	17.09	36.77
chr1	150980932	-1.42	4.2	0.113	4.66	2.35
chr1	151031910	-0.637	5.06	0.463	11.53	28.37
chr1	151032130	-0.451	5.57	0.599	15.52	31.01
chr1	151138482	-0.537	7.67	0.522	126.43	999
chr1	151162689	-0.517	4.96	0.554	8.38	22.97
chr1	151227159	-0.0404	6.12	0.966	22.27	110.09
chr1	151253994	0.399	5.22	0.649	6.49	76.29
chr1	151254092	-0.757	4.18	0.399	9.11	16.28
chr1	151254199	-0.184	4.58	0.841	5.99	26.71
chr1	151254520	-0.286	4.19	0.748	2.3	13.04
chr1	151254632	-0.145	3.58	0.879	0.97	12.65
chr1	151254709	0.0669	4.86	0.949	10.62	42.43
chr1	151254777	-0.0197	4.41	0.986	4.46	24.05
chr1	151371955	-0.544	7.17	0.519	96.95	270.6
chr1	151372003	0.263	7.22	0.756	70.81	999
chr1	151431972	-0.109	5.61	0.903	16.85	90.7
chr1	15167067	0.695	3.1	0.478	0.55	6.25
chr1	151688006	1.04	2.75	0.295	0.02	6.32
chr11	5173143	1.61	3.01	0.116	0.15	12.02
chr11	518728	1.06	3.14	0.281	0.09	7.93
chr1	151882116	-0.236	8.29	0.778	183.91	999
chr1	151882212	0.261	4.57	0.776	8.26	56.22
chr1	151882350	-0.0594	3.74	0.957	3.37	12.88
chr11	519054	0.786	4.37	0.384	2.71	34.57
chr1	152020597	0.3	3.34	0.77	0.1	7.75
chr1	152020744	-0.453	4.43	0.61	5.8	18.92
chr11	5301960	3.05	3.78	0.00299	0	29.32
chr11	5306012	1.76	3.28	0.0828	0.39	17.7
chr11	5309496	2.13	2.17	0.077	-0.01	3.75
chr1	153316504	2.66	3.67	0.00862	0	36.34
chr11	535686	0.483	6.89	0.569	32.98	242.2
chr1	153700314	-0.345	4.93	0.688	3.99	19.53
chr1	153700455	0.0916	6.95	0.916	55.06	278.24
chr1	153762431	-0.49	3.58	0.61	0.99	12.54
chr1	153892643	0.336	3.28	0.76	0.98	11.16
chr1	153917769	-0.402	4.22	0.653	2.15	12.5
chr1	153918663	-0.623	5.85	0.465	29.68	90.05
chr1	153918934	0.317	3.75	0.739	0.21	7.25
chr1	153931212	-0.25	7.04	0.767	65.63	234.69
chr1	153939992	-0.563	3.21	0.539	1.77	5.51
chr1	153940250	-0.583	4.79	0.506	7.21	27.92
chr1	153963176	-0.00512	6.44	1	40.76	191.64
chr1	153963266	-1.25	5.04	0.148	15.99	17.55
chr1	154130389	0.554	2.68	0.601	0.02	5.33
chr1	154155719	0.179	8.46	0.831	168.21	999
chr1	154193103	-0.779	4.42	0.384	3	5.27
chr1	154193233	-1.1	4.55	0.211	5.58	3.91
chr1	154193924	-1.03	4.32	0.248	4.02	6.89
chr1	154298009	-1.11	4.65	0.209	11.69	13.18
chr1	154327189	1.43	3.03	0.167	-0.01	6.7
chr1	154358246	1.76	3.41	0.077	0.15	17.61
chr1	154469629	0.198	2.32	0.887	0.11	3.37
chr1	154531229	-0.333	5.63	0.703	21.37	67.44
chr1	154531489	-0.683	4.98	0.43	4.44	8.26
chr1	154538569	1.7	2.71	0.115	-0.01	18.29
chr1	154934271	0.247	8.12	0.769	127.87	999
chr1	154934384	-0.228	5.44	0.791	11.61	43.48
chr1	154946615	-0.577	6.03	0.496	43	112.53
chr1	154946753	-0.842	5.63	0.323	34.25	74.49
chr1	154946888	-0.671	6.05	0.43	34.92	88.51
chr1	154955644	-0.24	7.14	0.776	87.81	290.68
chr1	154955784	-0.317	6.47	0.707	49.99	185.26
chr1	154976653	1.04	5.96	0.227	13.18	163.17
chr1	1550779	0.495	8.46	0.555	122.3	999
chr1	155108212	0.0295	6.75	0.975	34.76	162.48
chr1	155113031	-0.275	10.74	0.742	999	999
chr1	155178423	-0.121	4.05	0.912	1.07	6.31
chr1	155179043	-0.164	7	0.847	52.66	216.28
chr1	155231391	-2.27	5	0.0111	17.09	9.81
chr1	155232093	-1.4	5.02	0.109	14.29	8.36
chr1	155232228	-1.35	5.55	0.121	25.31	28.78
chr1	155278436	-0.467	4.34	0.599	3.14	17.46
chr1	155278560	-0.773	4.18	0.385	1.96	4
chr1	155293226	0.369	4.92	0.682	1.42	25.46
chr1	155826890	0.19	3.58	0.877	1.04	8.34
chr1	155826991	2.12	4.87	0.0212	0.93	66.9
chr1	155827020	-5.14	4.99	1.04e-06	32.31	0
chr1	155904211	-0.0771	7.36	0.929	91.78	999
chr1	155904249	-0.124	8.02	0.883	165.95	999
chr1	155904339	-0.248	6.57	0.772	59.35	215.17
chr1	155948344	0.0382	4.36	0.986	1.51	10.58
chr1	155990765	-0.26	8.53	0.756	243.43	999
chr1	156024495	-1.61	3.89	0.074	6.7	4.32
chr1	156024584	-1.33	4.73	0.129	15.13	15.21
chr1	156024880	0.475	3.74	0.61	0.09	5.31
chr1	156067102	-3.27	4	0.00061	6.36	0.44
chr1	156095951	0.987	4.02	0.289	0.59	18.1
chr11	56099721	0.355	2.55	0.756	0.11	4.8
chr1	156163785	-0.48	4.96	0.584	14.03	46.08
chr1	156163877	0.182	7.21	0.83	67.01	999
chr11	5617892	1.82	4.17	0.0524	0.41	30.5
chr1	156252742	-0.379	5.42	0.657	9.16	26.59
chr1	156430502	1.43	2.88	0.172	-0.01	10.11
chr1	156460475	-0.947	4.62	0.281	7.03	19.83
chr1	156536435	0.531	2.66	0.636	0.28	5.15
chr1	156542394	-0.436	6.97	0.605	70.77	190.33
chr1	156561442	-0.529	4.3	0.551	2.43	9.11
chr1	156571260	-0.661	5.93	0.439	28.34	67.62
chr1	1565816	-4.55	4.39	1.05e-05	6.85	0.03
chr1	156631256	1.45	6.02	0.0948	7.37	176.94
chr1	156631330	0.291	4.2	0.745	0.12	15.38
chr1	156698264	0.215	7.9	0.799	123.2	999
chr1	156698527	-0.0287	7.77	0.974	106.48	999
chr1	156710982	-0.0616	7.41	0.942	94.87	999
chr1	156711053	0.145	8.74	0.863	241.55	999
chr1	156718593	-0.311	3.72	0.739	0.63	7.57
chr1	15672558	0.295	3.74	0.758	0.88	7.63
chr1	156737069	-1.84	5.71	0.035	41.65	36.61
chr1	156737221	-1.67	4.64	0.0607	11.76	6.9
chr1	156786623	-1.21	4.44	0.172	8.8	8.2
chr1	156786698	0.843	4.8	0.338	4.36	63.04
chr1	156928231	0.804	2.26	0.472	0	4.46
chr1	156928358	2.42	2.76	0.0295	-0.01	7.12
chr11	57103360	-0.535	6.55	0.529	48.35	141.23
chr1	157108201	-0.0426	7.17	0.961	67.47	295.02
chr1	157108333	0.533	5.36	0.536	4.83	41.8
chr11	57192331	0.683	3.67	0.473	0.23	15.99
chr11	57192393	1.28	3.58	0.179	0	21
chr11	57192746	-0.144	3.41	0.891	0.36	2.88
chr11	57194640	-0.54	4.49	0.533	3.3	8.92
chr1	157249538	0.91	2.66	0.361	0.38	7.22
chr11	57298231	-0.589	6.33	0.486	46.34	118.72
chr11	57415883	1.43	4.28	0.116	0.5	27.94
chr11	57425196	-1.4	6.36	0.102	45.33	49.56
chr1	15742627	-0.412	4.8	0.634	3.04	15.2
chr11	57434939	-0.77	4.95	0.374	9.18	22.73
chr11	57435672	0.276	7.2	0.745	49.72	272.16
chr11	57435939	-0.696	4.37	0.425	5.09	9.94
chr11	57479791	-0.603	6.5	0.476	55.56	141.77
chr11	57480003	-0.62	7.14	0.463	92	212.78
chr11	57508808	-0.52	9.56	0.534	999	999
chr11	57508978	0.68	6.24	0.425	15.94	160.71
chr11	576467	0.0781	8.44	0.926	194.25	999
chr11	57772310	1.57	2.1	0.195	0.01	9.48
chr1	158119559	0.802	2.71	0.447	0.38	6.55
chr1	158119676	0.294	3.02	0.787	0.89	14.36
chr11	58345712	-0.215	6.86	0.799	68.37	243.41
chr11	58345775	-2.03	4.96	0.0222	24.68	11.25
chr1	15853423	1.97	6.08	0.026	3.72	169.62
chr11	58912344	-1.07	4.26	0.227	2.75	4.96
chr11	58967206	0.183	3.03	0.894	0.21	12.57
chr11	58968965	0.588	2.93	0.555	0.06	8.86
chr1	158985444	-0.703	3.52	0.457	1.22	8.71
chr1	1590462	0.294	6.45	0.73	46.87	216.65
chr1	1590626	0.269	6.31	0.754	32.83	169.71
chr11	59333605	-0.305	4.73	0.728	7.02	15.68
chr11	59382763	-0.872	5.97	0.305	37.09	70.01
chr11	59383215	-0.278	5.33	0.747	9.55	36.72
chr11	59383416	-0.555	5.13	0.524	20.1	49.55
chr11	59383565	-0.906	4.69	0.302	8.28	19.34
chr11	59436312	-0.037	4.49	0.974	1.05	14.11
chr11	59474519	3.11	2.96	0.00638	-0.01	16.73
chr11	59578287	-0.375	10.9	0.653	999	999
chr11	59668954	1.35	2.21	0.269	0.04	8.88
chr11	59728097	1.53	2.78	0.155	0.14	9.91
chr1	160001789	1.29	6.9	0.13	29.1	999
chr1	160001807	-0.143	7.07	0.867	79.86	296.36
chr1	160016437	2.11	4.39	0.0253	0.5	44.87
chr11	60250048	-1.08	4.35	0.217	10.07	22.37
chr1	160313077	0.181	7.35	0.831	80.49	999
chr1	160313157	-0.493	5.87	0.566	34.51	105.59
chr1	160313384	-0.26	5.68	0.761	22.23	79.81
chr11	60425483	1.02	2.87	0.308	0.38	14.87
chr1	160510115	0.637	4.05	0.475	0.84	28.85
chr1	160602206	0.19	2.02	0.931	0	3.2
chr11	60673938	-0.133	5.91	0.877	21.45	73.87
chr11	60674040	-0.215	5.99	0.806	34.51	111.75
chr11	60790406	-0.902	3.7	0.316	3.18	9.51
chr1	160807479	-0.99	5.47	0.248	17.9	51.96
chr11	60887769	1.76	3.76	0.0683	0.12	33.36
chr11	60928940	0.126	6.7	0.882	39.63	186.45
chr11	60928977	0.973	5.69	0.262	9.04	109.84
chr1	160983643	0.135	5.69	0.878	18.09	102.57
chr1	160983706	1.69	4.77	0.0607	0.84	83.95
chr1	161008783	-5.69	6.41	4.5e-08	74.61	0.58
chr1	161015093	0.00338	4.04	1	0.89	12.68
chr1	161015783	-0.0654	7.76	0.939	122.97	999
chr1	161016064	0.111	3.35	0.914	0.52	10.75
chr1	161038270	-1.57	4.24	0.0754	10.24	9.95
chr1	161039719	-4.6	7.06	2.53e-06	143.07	9.51
chr11	61055019	0.881	3.22	0.362	0.69	2.85
chr1	161087848	0.0353	7.94	0.968	116.22	999
chr11	61100612	-1.53	5.42	0.0793	11.44	2.89
chr1	161102529	-0.383	5.42	0.657	11.46	35.74
chr11	61103832	-0.518	4.61	0.558	3.59	17.74
chr1	161123780	-0.325	5.17	0.711	15.61	46.82
chr1	161123972	-0.179	7.2	0.832	92.16	999
chr11	61129467	-0.845	4.68	0.332	3.54	4.01
chr11	61129796	0.0341	6.84	0.971	51.88	259.56
chr11	61129852	1.84	4.41	0.0471	0.91	60.77
chr1	161132084	1.01	3.11	0.296	-0.01	6.97
chr1	161136348	0.613	4.37	0.496	0.15	13.32
chr11	61158733	-4.48	2.92	6.69e-05	6.37	0
chr11	61160040	-1.1	6.13	0.196	37.14	75.92
chr1	161170360	0.0456	3.36	1	0.76	7.47
chr1	161172034	-0.797	5.57	0.355	22.73	52.84
chr1	161172119	-0.503	7.15	0.55	80.24	231.53
chr1	161179735	-0.572	4.2	0.523	4.22	16.2
chr11	61197526	0.187	8.05	0.824	143.89	999
chr11	61197580	0.613	8.56	0.465	185.93	999
chr11	61266394	1.5	3.93	0.104	0.74	31.18
chr1	16127177	1.36	3.56	0.148	0.85	8.59
chr1	161275987	-0.131	4.36	0.886	2.91	9.14
chr1	161284182	-0.51	6.67	0.545	57.46	138.5
chr1	161359726	0.586	5.14	0.505	1.16	42.58
chr1	161369160	-0.014	7.05	0.989	56.02	265.79
chr1	161369767	0.0413	5.29	0.97	6.23	50.11
chr11	61370754	0.37	3.56	0.702	0.99	8.84
chr1	161410337	-0.317	5.64	0.714	14.69	45.93
chr11	61509924	1.15	3.31	0.229	0.01	7.55
chr1	161510078	-1.09	3.72	0.231	4.65	2.64
chr11	61560109	0.264	9.13	0.752	304.1	999
chr11	61560337	-1.11	7.16	0.19	87.64	127.16
chr11	61568270	1.73	2.5	0.125	-0.01	7.02
chr1	161582225	0.193	2.31	0.942	0.28	2.48
chr1	161582553	-0.665	2.19	0.551	0.44	3.6
chr1	161592097	1.25	2.38	0.289	0.01	6.34
chr11	615973	-0.988	5.39	0.254	17.07	36.93
chr11	61647720	-4.5	5.11	6.2e-06	22.5	0.2
chr1	161696782	0.538	5.96	0.531	5.48	90.96
chr1	161719556	-0.718	4.65	0.411	3.96	5.38
chr11	61735195	0.557	4.76	0.53	4.96	43.03
chr11	61735305	-0.239	3.62	0.813	1.66	5.38
chr1	161736067	-1.23	3.73	0.182	5.85	8.86
chr1	161736260	0.739	2.61	0.491	0.67	10.6
chr1	161736327	-1.19	3.5	0.197	2.61	5.17
chr11	61793366	-0.0774	4.36	0.943	4.92	27.12
chr11	61809660	1.88	3.31	0.0595	0.46	24.87
chr11	61891262	-0.273	5.93	0.751	32.58	123.52
chr11	61891327	0.389	4.95	0.66	11.92	79.79
chr11	61891515	-0.513	4.65	0.568	5.61	18.91
chr11	61892052	0.074	4.05	0.964	1.72	9.97
chr1	161952887	1.63	2.15	0.174	-0.01	6.2
chr1	162342727	1.82	3.58	0.063	0.03	9.57
chr1	162356321	1.77	3.29	0.0783	0.02	13.28
chr11	62359054	0.265	7.77	0.753	116.33	999
chr11	62359108	-0.678	8.9	0.419	999	999
chr11	62366865	-0.0456	3.01	1	0.17	3.74
chr11	62368765	0.0169	6.34	0.989	26.73	114.43
chr11	62380054	-0.669	4.38	0.451	5.84	5.67
chr11	62389607	0.664	8.25	0.429	126.76	999
chr11	62389659	0.393	7.61	0.64	97.49	999
chr11	62414120	-0.819	5.79	0.338	26.18	48.82
chr11	62420839	-0.784	7.72	0.352	142.36	313.71
chr11	62432281	-1.08	3.66	0.231	2.2	3.33
chr11	62432664	-0.126	4.96	0.886	6.54	35.16
chr11	62439306	-1.06	5.12	0.224	8.7	8.9
chr11	62446582	-0.645	7	0.445	71.2	171.71
chr1	162467637	0.348	7.38	0.679	81.36	999
chr11	62473755	-0.0137	6.82	0.989	42.16	192.56
chr11	62477137	-2.99	4.06	0.00161	5.95	0.54
chr11	62494939	-0.468	4.34	0.603	4.34	9.77
chr11	62495125	-0.864	4.97	0.317	12.41	19.5
chr11	62495688	-0.749	4.88	0.386	12.55	25.76
chr11	62495920	0.0819	7.23	0.926	86.19	999
chr11	62521427	-0.375	7.46	0.657	114.28	999
chr11	62521630	-0.32	5.39	0.716	22.22	65.17
chr11	62521745	-0.812	5.6	0.346	18.97	39.33
chr11	62528998	0.347	5.65	0.691	20.37	109.58
chr11	62529068	0.244	5.69	0.783	16.58	105.1
chr11	62529375	-0.205	3.58	0.831	0.82	6.17
chr11	62554834	0.0595	7.79	0.945	110.11	999
chr11	62554889	0.0169	6.08	0.991	22.19	100.11
chr11	62559477	-0.297	7.43	0.725	95.64	312.04
chr11	62599167	0.305	5.46	0.726	18.25	103.32
chr11	62599230	0.237	7.59	0.78	107.56	999
chr11	62599320	-0.894	5.51	0.295	21.13	35.99
chr11	62607072	-0.893	7.26	0.291	87.49	177
chr11	62609125	-1.02	6.13	0.229	18.16	42.8
chr11	62645273	1.68	2.69	0.125	-0.01	7.21
chr11	6271268	2.85	2.74	0.0129	-0.01	12.17
chr1	16302603	0.258	6.37	0.764	21.42	121.17
chr1	163291595	-0.273	11.12	0.744	999	999
chr11	63342018	0.948	4.7	0.281	3.57	56.72
chr1	163392996	1.53	2.95	0.141	0.29	9.75
chr11	63655912	-0.352	4.61	0.683	8.63	29
chr11	63656017	1.18	4.25	0.194	0.5	28.02
chr11	63742028	-1.14	6.02	0.185	49.53	86.91
chr11	63742065	0.758	7.6	0.368	62.88	999
chr11	63753435	-1.22	5.12	0.161	15.64	28.45
chr11	63753866	0.122	7.15	0.888	56.6	282.58
chr1	16380820	2.1	3.55	0.0339	0	15.67
chr11	63933649	-0.32	4.47	0.728	3.65	6.91
chr11	63953390	-0.63	3.74	0.501	1.21	3.32
chr11	63953538	-0.705	4.43	0.423	10.94	28.4
chr11	63953690	-0.105	3.93	0.924	2.22	10.62
chr11	63975055	0.054	3.93	0.961	0.21	4.52
chr11	63975428	-0.411	5.8	0.629	17.62	58.49
chr11	63993618	0.364	6.55	0.67	28.49	192.34
chr11	63993723	0.539	6.15	0.528	26.47	157.18
chr11	64008369	2.2	5.18	0.0157	0.12	102.23
chr11	64008433	-0.0325	7.17	0.971	68	268.66
chr11	64009550	-0.644	4.86	0.46	9.25	14.35
chr11	64014916	1.82	6.09	0.0388	1.7	153.28
chr11	64036706	-0.593	4.9	0.495	3.3	14.67
chr11	64037543	0.305	9.54	0.716	999	999
chr11	64038953	-0.928	4.63	0.29	5.42	12.41
chr11	64052304	-0.0754	4.85	0.938	3.95	24.31
chr11	64085048	-0.0505	8.61	0.952	241.99	999
chr11	64085091	0.535	6.81	0.526	51.14	318.13
chr11	64102697	2.76	3.59	0.00822	-0.01	24.69
chr11	64102822	-1.44	3.37	0.122	3.22	1.76
chr11	64107650	-4.02	5.78	3.02e-05	42.54	1.2
chr11	6424089	-2.72	4.68	0.00294	12.2	6.74
chr11	64512686	-0.338	3.66	0.731	0.37	2.58
chr11	64578066	-1.13	4.03	0.214	4.45	2.65
chr11	64578243	-0.108	5.17	0.91	15.13	52.23
chr11	64612356	0.219	3.6	0.831	0.69	6.68
chr11	64612751	-0.178	3.05	0.897	0.22	2.16
chr1	164681668	1.69	3.9	0.0754	0.99	37.86
chr11	64757815	0.711	3.11	0.478	0.06	5.43
chr11	64851577	-1.07	8.46	0.204	292.26	999
chr11	64851675	-0.919	5.3	0.287	17.77	35.6
chr11	64863590	-1.76	8.1	0.0406	273.28	300.58
chr11	64863632	-0.0785	9.4	0.925	999	999
chr11	64885154	-0.424	7.88	0.613	145.04	999
chr11	64885192	0.155	7.29	0.854	80.41	999
chr11	64889667	-2.34	4.95	0.00968	10.74	0
chr11	64902029	0.0127	8.42	0.989	169.89	999
chr1	16494335	0.097	4.17	0.918	3.57	8.63
chr11	6502579	0.0348	7.96	0.968	129.75	999
chr11	6502702	0.0022	7.99	0.999	126.89	999
chr11	65082369	0.563	4.05	0.535	0.1	9.06
chr11	65186368	0.163	4.17	0.868	0.55	16.63
chr11	65186618	-0.278	5.05	0.753	6.64	29.63
chr11	65244738	-0.46	3.8	0.622	2.61	5.6
chr11	65244840	9.2	3.05	2.73e-05	0	12.31
chr11	65244978	-0.148	3.75	0.892	2.15	7.78
chr11	65245100	-0.447	3.77	0.633	0.8	2.58
chr11	65314063	0.184	5.24	0.843	2.91	30.37
chr11	65337843	0.21	7.93	0.803	118.41	999
chr11	65337917	-0.518	9.03	0.536	999	999
chr11	65341871	-0.221	4.25	0.802	0.94	10.24
chr11	65342036	2.64	3.45	0.0103	0	10.02
chr11	65342666	-0.0468	4.02	0.982	0.23	12.09
chr11	65381824	-1.03	4.73	0.24	5.84	8.21
chr11	65382832	-0.692	7.78	0.411	148.29	999
chr11	65408212	-4.4	4.57	1.44e-05	12.82	0
chr11	65420240	-0.703	4.25	0.429	4.51	4.98
chr11	65420514	-0.329	4.1	0.733	1.57	7.12
chr11	65479465	-0.36	5.18	0.675	6.33	24.01
chr11	65479707	0.333	8.84	0.69	240.77	999
chr11	65487992	-1.13	4.12	0.198	2.26	0.89
chr11	65488320	-1.16	4.99	0.182	17.09	24.89
chr1	1655853	-0.182	6.96	0.829	69.15	237.27
chr11	65624517	-1.05	4.29	0.237	6.77	9.82
chr11	65624754	-0.606	5.21	0.483	6.68	14.52
chr11	65625711	0.276	8.08	0.743	136.04	999
chr11	65625751	-0.814	7.41	0.335	129.24	275.45
chr11	65627155	-0.951	5.1	0.271	7.08	15.68
chr11	65627931	-0.949	5.58	0.268	17.4	41.39
chr11	65628266	-0.132	5.13	0.882	4.47	19.66
chr1	16563676	-0.282	4.94	0.753	3.91	9.81
chr11	65641062	-1.25	5.07	0.149	7.28	1.77
chr11	65655968	0.115	7.59	0.892	86.78	999
chr11	65656073	-0.161	6.63	0.85	51.43	186.17
chr11	65661531	-4.83	5.69	1.63e-06	43.82	0
chr1	165667564	-0.0274	5.07	0.982	9.65	41.16
chr11	65686840	-1.21	5.22	0.161	13.66	8.25
chr11	65729133	-1.03	8.11	0.221	224.19	999
chr11	65729188	0.181	7.56	0.83	106.28	999
chr11	65729456	-0.483	4.69	0.589	6.9	11.31
chr1	165738133	0.418	10.01	0.617	999	999
chr11	65769653	-0.371	8.06	0.659	181.61	999
chr11	65769700	-0.761	9.18	0.364	999	999
chr11	65819780	-0.681	8.66	0.417	283.6	999
chr11	65819798	2.56	6.75	0.00427	7.09	999
chr11	66024725	-1.6	5.07	0.066	11.44	7.39
chr11	66056612	-0.62	4.63	0.475	6.26	9.35
chr11	66056709	-0.863	6.25	0.31	39.63	66.35
chr11	66189235	-1.61	4.79	0.069	8.25	4.71
chr11	66247799	-0.442	4.26	0.621	1.48	4.2
chr11	66247912	-0.283	5.72	0.739	19.73	75.22
chr11	6624858	-0.878	5.1	0.306	9.27	8.26
chr11	66278071	-1.02	7.22	0.228	91.8	174.72
chr11	6628332	0.297	4.21	0.748	1.68	21.88
chr11	6633460	-0.00979	7.49	0.992	87.68	999
chr11	6633682	-0.654	5	0.454	6.62	15.94
chr11	6639460	-0.0903	3.09	0.966	0.09	6.2
chr11	66494984	1.18	4.04	0.199	0.05	11.96
chr11	66624940	0.0493	3.74	0.978	0.21	10
chr1	166674846	1.39	3.01	0.177	0.6	15.51
chr11	66725896	-0.691	4.05	0.443	2.99	3.96
chr11	66726184	0.221	4.68	0.804	1.56	20.32
chr1	166808585	0.676	6.18	0.427	6.72	87.75
chr1	16693511	0.167	6	0.847	23.2	123.18
chr11	67030343	8.48e-05	4.18	1	1.68	18.92
chr11	67045157	0.0817	4.56	0.937	0.8	12.54
chr11	6704569	-0.507	5.33	0.556	10.72	21.05
chr11	67055954	-0.191	6.25	0.826	26.39	104.62
chr1	167121902	1.64	4.7	0.0699	3.31	77.56
chr11	67169119	0.845	4.77	0.335	1.88	32.4
chr11	67169292	-0.199	5.67	0.821	21.87	74.72
chr11	67171277	-2.23	4.08	0.0153	6.71	1.24
chr11	67176837	-3.46	4.42	0.000317	6.47	0.28
chr11	67210948	0.917	3.43	0.33	0	8.63
chr11	67272604	-1.4	4.38	0.111	4.69	0.72
chr11	67275704	-0.492	5.89	0.563	23.28	71.03
chr11	67275806	0.963	3.94	0.3	-0.01	7.43
chr11	67374368	-0.747	6	0.38	14.17	26.8
chr11	67397930	0.304	4.89	0.732	6.65	40.59
chr11	67398210	-0.173	4.08	0.845	0.84	3.01
chr1	167461542	0.802	2.72	0.447	0.15	7.62
chr11	67572798	-0.425	4.15	0.638	3.55	9.42
chr1	167597480	0.561	4.26	0.539	0.74	15.52
chr1	16767181	-0.268	6.53	0.752	50.73	146.17
chr1	16767217	0.448	6.67	0.597	43.89	234.22
chr1	16767261	0.725	5.4	0.399	8.4	78.31
chr11	67771572	-0.433	4.77	0.618	4.03	22.54
chr11	67797931	-0.296	6.36	0.729	45.71	159.18
chr11	67798258	-1.01	4.57	0.255	2.95	2.04
chr1	167954441	1.8	2.98	0.0819	0.21	10.76
chr11	68039469	0.388	7.34	0.646	71.03	999
chr11	68039556	0.503	5.91	0.557	15.19	114.58
chr11	68099125	-0.714	3.01	0.456	1.69	3.81
chr1	168148143	0.426	7.11	0.614	46.71	298.93
chr11	68189155	0.276	2.82	0.836	0.2	5.27
chr1	168256600	1.03	2.42	0.337	0.03	5.62
chr11	68593344	-1.6	3.93	0.0761	5.76	6.2
chr11	68671329	-0.422	11.67	0.613	999	999
chr11	69066234	1.05	4.23	0.249	0.57	21.08
chr11	69197293	1.33	4.7	0.136	1.25	30.68
chr11	69259320	3.59	5.16	0.00025	0.03	103.5
chr1	169337191	0.529	7.11	0.53	48.86	999
chr1	169337429	0.866	6.43	0.31	29.39	263.88
chr11	69339470	1.72	2.72	0.115	0	7.24
chr11	6947530	2.43	4.93	0.00902	0.55	79.27
chr11	69490124	-0.632	5.53	0.463	10.42	19.75
chr11	695903	0.00338	5.35	1	5.12	26.36
chr1	16971131	-0.0203	5.96	0.986	13.77	53.67
chr1	16971174	-1.02	6.71	0.231	36.46	37.75
chr1	169763869	0.137	5.37	0.885	16.12	81.8
chr1	169764073	0.38	4.67	0.669	6.93	49.52
chr1	169764179	-0.48	6.24	0.57	38.31	110.95
chr11	69827743	2.4	3.25	0.021	0.01	12.56
chr1	169863113	0.126	5.64	0.892	15.54	75.79
chr1	169863157	-0.178	4.95	0.839	10.1	38.94
chr11	70244666	0.879	6.19	0.304	14.05	141.72
chr11	70266226	1.21	3.79	0.193	0.45	13.95
chr11	70414771	0.847	2.88	0.401	0.21	9.06
chr1	17093279	0.401	3	0.711	1.47	6.92
chr11	71164295	0.493	5.48	0.571	4.68	57.91
chr1	171283260	-0.0902	2.69	1	0.53	6.14
chr11	71498573	-0.385	3.5	0.702	3	7.84
chr11	71639497	-1.47	6.64	0.0852	74.34	86.43
chr11	71639718	-0.609	8.22	0.468	237.78	999
chr11	71640057	0.125	7.38	0.884	73.55	999
chr1	171723009	2.22	2.6	0.0509	-0.01	8.64
chr1	171750564	-0.0304	6.8	0.973	43.99	186.17
chr1	171750787	0.145	5.21	0.872	7.13	46.03
chr11	71791696	-0.328	4.95	0.702	10.98	38.1
chr11	71791746	-0.497	5.36	0.569	14.29	51.36
chr11	71814010	-0.623	5.05	0.474	13.64	40.26
chr11	71814315	-0.158	6.31	0.854	38.14	140.36
chr11	71814452	-0.395	5.25	0.646	13.51	46.96
chr11	71823505	-1.39	5.99	0.107	44.21	62.26
chr11	71823740	-0.2	8.88	0.811	999	999
chr11	71823848	-0.368	6.48	0.663	41.97	151.16
chr11	71934472	-1.21	4.4	0.167	7.25	5.66
chr11	72194985	1.46	3.19	0.145	0.28	17.35
chr11	72205059	2.59	2.04	0.0447	-0.01	7.26
chr1	17222156	0.583	4.69	0.517	6.52	38.88
chr1	17231358	0.11	7.05	0.899	55.25	253.35
chr1	17231665	-0.799	3.94	0.369	1.05	5.66
chr1	172394677	2.36	2.35	0.0485	-0.01	4.44
chr1	172413157	0.891	6.79	0.295	36.26	307.94
chr1	172413215	0.864	6.41	0.31	18.84	188.78
chr1	172425713	1.41	3.5	0.152	0.16	9.04
chr11	72488020	3.56	5.53	0.000225	0.18	132.42
chr1	172632014	-0.0587	3.42	0.973	1.41	8.9
chr11	72796457	-3.47	2.87	0.000869	2.95	0.43
chr11	72853442	-0.217	4.43	0.811	0.78	4.82
chr11	72853859	0.149	4.86	0.867	1	18
chr11	73088376	-0.655	5.45	0.443	8.33	21.4
chr11	73309294	-0.966	4.89	0.269	5.19	2.88
chr11	73309654	-0.0209	6.92	0.983	59.64	268.69
chr11	73498911	-1.77	6.38	0.042	72.3	78.47
chr11	73499120	-0.558	7.49	0.507	108.84	272.16
chr11	73587927	-0.636	5.87	0.453	23.69	57.16
chr11	73588028	-0.198	6.84	0.817	57.7	234.65
chr1	173684025	0.0955	9.42	0.909	999	999
chr11	73722808	1.55	3.6	0.112	0.12	11.76
chr11	73727531	1.53	3.59	0.117	0.18	16.62
chr1	173793338	0.538	3.57	0.565	0.21	7.04
chr1	173793583	-0.00988	3.91	1	3.97	18.78
chr1	173793711	-0.239	4.78	0.789	8.38	24.42
chr1	17380630	-0.266	6.22	0.755	21.19	69.99
chr1	173837489	1.74	7.15	0.0439	16.39	999
chr11	73882182	0.124	6.15	0.891	25.18	146.39
chr11	73882282	-0.431	6.65	0.609	36.73	122.82
chr1	17402069	1.2	5.24	0.172	4.22	100
chr11	74699679	-0.774	5.21	0.366	21.22	47.98
chr11	74699957	-0.872	5.12	0.312	8.41	19.41
chr11	74854363	1.04	4.46	0.247	1.01	31.6
chr11	74919687	2.61	3.42	0.0115	0	19.59
chr1	174968509	-0.176	3.98	0.852	0.88	6.38
chr1	174968779	0.0564	6.95	0.949	69.59	285.79
chr1	174968797	-0.533	7.01	0.525	92.64	221.67
chr1	174999000	-0.153	4.77	0.87	2.13	17.16
chr11	75110527	0.294	7.68	0.727	106.04	999
chr11	75117504	1.1	2.79	0.276	0.1	10.9
chr1	17516590	0.746	2.54	0.475	0.31	4.37
chr11	75203442	-0.9	4.6	0.301	7.67	16.31
chr11	75273786	0.169	5.5	0.849	12.61	77.73
chr11	75273850	2.94	4.21	0.003	-0.01	40.78
chr11	75301079	0.983	3.55	0.3	0.61	14.74
chr11	75525853	-0.419	5.39	0.625	10.24	41.61
chr11	7599299	-0.699	4.08	0.439	7.19	22.31
chr11	76092205	-1.97	4.63	0.0272	6.49	0
chr1	176176449	-0.403	5.47	0.639	13.04	33.77
chr1	176176809	-0.733	4.71	0.397	5.58	11.47
chr1	176177882	1.9	2.63	0.0876	-0.01	6.65
chr11	76326396	0.112	3.28	0.939	0.38	4.85
chr11	76348647	-3.7	4.82	0.00012	14.9	0.93
chr11	76411704	1.72	3.92	0.0702	0.18	19.3
chr1	176486881	0.839	2.45	0.439	0.1	5.62
chr11	76758812	0.283	2.62	0.814	0.27	7.68
chr11	77185452	0.0614	4.32	0.955	0.2	14.45
chr11	77348861	-0.573	9.05	0.494	999	999
chr11	77531939	-0.987	4.05	0.263	4.28	2.27
chr11	77532031	-1.01	3.36	0.27	2.3	1.76
chr11	77705862	0.866	7.12	0.306	49.72	999
chr11	77706037	-0.751	5.18	0.385	17.82	45.04
chr11	77790945	-0.657	7.79	0.434	148.48	999
chr11	77850670	-1.02	5.15	0.242	10.42	15.2
chr11	77942351	-0.201	2.32	0.887	0.38	3.5
chr1	177953484	2.02	4.24	0.0315	0.77	59.17
chr1	178007160	1.67	3.69	0.0837	0.35	11.71
chr1	179016240	9.8	3.57	3.07e-06	-0.01	40.76
chr1	179016302	2.27	3.53	0.0233	0.25	34.24
chr1	179016417	9	2.88	5.71e-05	-0.01	15.82
chr1	179846991	0.305	8.93	0.715	265.89	999
chr1	179851855	-0.31	9.72	0.711	999	999
chr11	8008704	-0.883	7.15	0.296	115.8	233.56
chr11	8008869	-0.786	6.42	0.354	59.8	133.71
chr1	180463727	-0.332	4.1	0.719	8.96	29.74
chr1	180472025	-0.223	7	0.793	59.79	224.66
chr11	805455	0.19	5.59	0.834	10.08	51.15
chr1	180579854	1.17	2.84	0.274	0.21	8.31
chr1	180580606	0.933	3.05	0.346	0.75	10.33
chr1	18081808	2.6	4.94	0.00555	1.37	104.79
chr11	809545	0.167	8.72	0.842	191.99	999
chr1	181002402	0.957	3.76	0.31	0.1	15.67
chr1	181122293	1.24	4.02	0.175	0.06	15.01
chr11	8190603	-2.88	5.78	0.00154	39.11	12.76
chr1	181999137	0.299	4.48	0.737	1.68	15.36
chr11	820023	-1.17	4.31	0.189	4.83	4.19
chr1	182055931	1.09	2.93	0.272	0.03	10.77
chr1	182269350	2.37	3.43	0.0199	0.14	10.17
chr11	8228079	2.29	4.07	0.0175	0.21	36.68
chr1	182399995	-0.573	2.33	0.584	0.44	2.58
chr11	82612770	-0.154	6.24	0.859	33.39	137.49
chr11	82719158	0.428	3.71	0.646	0.43	12.84
chr1	182758689	1.5	3.56	0.122	-0.01	8.58
chr1	182758797	0.0658	5.3	0.947	4.83	30.97
chr11	82868857	0.479	3.8	0.605	0.42	14.43
chr11	82904724	-0.408	8.05	0.626	157.17	999
chr11	82997085	-0.879	5.99	0.304	22.22	53.09
chr11	82997522	-0.536	5.61	0.531	17.48	50.45
chr1	183204830	2.48	4.33	0.00969	0.27	62.26
chr1	183441152	-0.339	8.9	0.685	999	999
chr1	183441213	0.165	7.8	0.845	134.56	999
chr1	183441436	-0.0295	5.73	0.977	22.69	95.91
chr1	183672152	0.923	3.59	0.331	0.71	22.88
chr1	183839659	2.07	2.76	0.0572	0	12
chr1	184020841	-0.551	7.43	0.512	97.93	235.49
chr1	184634003	0.52	3.59	0.597	0.88	9.47
chr1	184724047	0.128	7.25	0.88	61.76	274.82
chr1	184724280	-0.502	5.52	0.56	13.11	32.5
chr1	185126245	0.801	4.8	0.362	3.38	44.74
chr1	185126312	0.111	5.12	0.906	9.65	48.02
chr1	185126587	0.893	3.49	0.351	0	3
chr1	185286750	-0.163	4.58	0.865	4.57	20.02
chr1	185344920	1.55	2.97	0.132	0.12	12.06
chr11	85376169	-0.53	5.51	0.539	17.16	44.99
chr1	185663331	-0.299	4.91	0.74	13.29	61.7
chr11	85862567	1.54	3.49	0.117	0.16	13.45
chr11	86013184	0.273	8.22	0.745	168.29	999
chr11	86013289	0.476	6.78	0.574	37.1	255.4
chr1	186051611	0.215	3.88	0.821	2.87	18.91
chr1	186062753	3.21	1.71	0.0322	-0.01	4.23
chr1	186081581	1.35	2.45	0.223	0.14	5.39
chr11	86158131	1.36	4.68	0.129	2.75	66.05
chr1	186344584	0.635	5.6	0.461	3.13	46.15
chr11	8704284	-0.49	6.43	0.562	34.68	96.73
chr11	8710531	0.526	8.88	0.53	231.46	999
chr11	8710592	0.196	8.63	0.815	229.59	999
chr11	8739301	0.0807	4.05	0.947	2.1	20.14
chr11	88070936	-0.369	4.55	0.683	1.3	10.21
chr1	18812851	0.988	2.56	0.35	0.02	5.76
chr1	18857660	1.94	2.66	0.0803	-0.01	7.89
chr1	1886461	1.91	5.69	0.0315	7.71	189.58
chr1	1886520	3.62	7.1	0.000114	5.45	999
chr1	189118765	3.77	3.22	0.00132	0	28.18
chr11	8985973	-0.193	6.17	0.823	28.13	99.64
chr11	8986061	-0.0603	6.91	0.945	60.18	246.59
chr11	89956244	-0.597	4.95	0.495	6.98	16.36
chr1	19007935	2.32	3.51	0.02	0.03	30.44
chr1	19008033	2.1	4.15	0.0254	0.74	55.23
chr11	9023494	0.438	2.48	0.693	0.13	2.93
chr11	910830	-0.0385	8.87	0.964	278.48	999
chr1	19253331	-1.4	4.91	0.11	10.63	18.72
chr11	92616518	1.48	3.2	0.145	0.38	13.49
chr1	192702135	0.0612	2.24	1	0.66	4.83
chr1	192955436	1.62	2.65	0.135	0.06	9.28
chr1	193027766	-1.27	3.96	0.152	2.86	1.41
chr1	193028591	-1.15	5.32	0.182	10.13	2.76
chr1	193029071	-0.0874	4.25	0.938	0.87	2.55
chr1	193040345	0.154	2.84	0.92	0.12	5.1
chr1	193248306	1.32	2.19	0.269	0.07	7.49
chr11	9336101	-0.465	4.42	0.607	3.58	4.77
chr11	9336426	0.466	6.62	0.583	35.88	241.45
chr11	93394809	-0.0376	5.57	0.969	9.91	51.51
chr11	93451549	-0.102	2.59	0.952	0.27	6.1
chr11	93517405	0.0771	6.91	0.928	58.13	268.28
chr11	93862030	0.646	5.72	0.456	7.92	85.22
chr11	93875645	1.13	2.82	0.258	0.16	7.92
chr11	9406131	0.0933	8.41	0.912	187.14	999
chr11	94277094	1.02	5.7	0.24	3.03	80.97
chr11	94373225	1.76	3.12	0.0849	0.06	9.17
chr11	94527551	1.19	2.86	0.257	0.21	10.12
chr11	94706776	-0.383	8.01	0.648	165.53	999
chr11	9482263	-0.158	6.79	0.853	51.23	209.56
chr11	9482528	-0.0399	8.01	0.963	159.73	999
chr1	194842664	1.19	2.1	0.328	0.07	8.27
chr11	94880792	1.2	2.54	0.283	-0.01	4.77
chr11	94886675	4.13	2.46	0.00276	0	13.09
chr11	94886750	1.28	3.51	0.176	0.05	21.03
chr1	19506579	2.69	4.28	0.00565	0.48	63.55
chr11	95276177	1.01	2.99	0.301	0.28	8.96
chr1	19536527	-0.283	4.23	0.77	3.71	7.13
chr1	19536830	0.207	7.59	0.806	71.56	999
chr11	95467417	1.02	3	0.301	0.37	9.15
chr11	95522861	-2.16	5.86	0.0147	34.45	10.57
chr11	95522938	8.63	2.56	0.00021	0	8
chr11	95523061	-0.559	3.41	0.569	0.86	3.08
chr11	95657199	0.704	4.65	0.426	1.92	30.24
chr11	95657271	-0.0642	5.58	0.944	16.45	65.1
chr11	96123095	-0.121	6.08	0.891	33.89	115.7
chr11	96123157	-0.234	4.68	0.796	9.84	31.5
chr1	19642006	1.38	5	0.123	0.21	63.33
chr1	196902874	3.99	5.73	4.94e-05	0.68	188.8
chr1	197323944	-2.97	2.73	0.00292	4.81	0.66
chr1	197898219	2.52	4.26	0.00893	0.46	44.65
chr1	19812021	-0.136	6.43	0.872	47.28	158.28
chr1	19812454	0.0907	4.41	0.93	1.76	8.2
chr1	198128306	0.0636	6.2	0.943	28.22	129.03
chr1	198526253	-0.545	3.83	0.541	3.01	12.22
chr1	19860351	2.18	3.6	0.0279	0	17.28
chr1	1990895	1.2	3.62	0.204	0.62	16
chr1	19923558	-0.607	5.37	0.481	11.17	17.23
chr1	19971391	-1.31	6.14	0.125	43.42	47.05
chr1	19978938	1.56	3.13	0.124	0.06	10.47
chr1	200123510	1.31	3.21	0.195	-0.01	8.73
chr1	200210001	1.02	3	0.301	0.48	14.9
chr1	200589940	0.413	6.27	0.629	18.68	119.63
chr1	200638703	0.784	3.64	0.405	0.17	3.44
chr1	200638783	0.254	4.14	0.783	3.65	17.02
chr1	200638901	0.558	4.05	0.553	1.17	9.94
chr1	200678077	0.676	2.17	0.559	0.06	2.54
chr1	200988732	-0.504	4.08	0.578	3.14	10.51
chr1	201405034	-0.983	3.26	0.284	1.66	6.24
chr1	201547695	1.67	2.89	0.108	0.27	5.36
chr1	201924542	0.71	4.84	0.414	4.77	43.39
chr1	201924604	0.549	6.28	0.521	13.93	132.7
chr1	201952259	0.292	4.61	0.747	1.95	8.81
chr1	201952402	5.93	3.58	3.14e-05	0	35.21
chr1	201952465	2.59	5.85	0.00459	2.69	182.65
chr1	20196652	3.36	4.25	0.000899	0.21	60.13
chr1	202046142	2.69	2.97	0.014	-0.01	14.82
chr1	202317624	-0.601	3.52	0.512	3.57	10.54
chr1	202317784	-1.21	4.19	0.172	3.3	0.33
chr1	202522965	0.939	2.94	0.337	0.21	13.67
chr1	202776118	-0.236	4.4	0.795	4.28	11.42
chr1	202776525	0.606	4.39	0.501	3.22	25.21
chr1	202858165	-0.604	5.3	0.48	4.32	3.3
chr1	202927433	-0.0248	6.15	0.979	20.59	78.73
chr1	203281137	1.02	3.32	0.287	0.04	8.84
chr1	203582539	0.719	2.61	0.491	0.11	8.46
chr1	203608237	0.778	3.56	0.416	0.69	14.32
chr1	203619617	0.793	4.85	0.371	1.76	22.24
chr1	203652069	1.15	7.54	0.174	61.13	999
chr1	203764727	-0.892	3.9	0.321	2.49	4.64
chr1	203765219	0.594	2.73	0.567	0.16	3.22
chr1	203765541	0.204	4.8	0.819	9.52	57.48
chr1	203830696	0.364	8.77	0.664	235.08	999
chr1	203830847	0.283	5.2	0.752	13.68	83.26
chr1	203830940	0.338	3.88	0.723	0.93	16.01
chr1	204332730	1.74	6.01	0.0471	4.25	160.66
chr1	204380502	0.13	3.98	0.907	2.23	17.25
chr1	204380735	-1.19	3.72	0.188	2.04	0.05
chr1	204380987	0.53	5.13	0.543	9.33	56.07
chr1	204381067	0.591	5.54	0.493	14.63	108.21
chr1	204485506	1.07	7.52	0.205	64.37	999
chr1	204485648	1.29	3.53	0.177	0.21	9.46
chr1	204485784	-0.247	3.33	0.83	0.9	3.61
chr1	204641722	3.55	4.59	0.000405	0.02	67.93
chr1	205091119	-0.138	4.58	0.878	3.36	13.41
chr1	205091421	-0.307	8.03	0.715	168.11	999
chr1	20511983	1.74	4.18	0.0631	0.32	32.5
chr1	20512564	2.14	5.36	0.0177	1.36	76.14
chr1	205126484	0.462	2.94	0.664	1.48	6.87
chr1	205180875	-0.165	8.73	0.844	258.28	999
chr1	205225238	2.26	2.93	0.0328	-0.01	8.17
chr1	205257561	-1.04	3.71	0.246	2.76	6.72
chr1	205551399	-0.131	2.76	0.958	0.37	4.22
chr1	205600641	0.634	5.06	0.465	3.5	24.75
chr1	205601149	0.566	6.59	0.506	30.81	204.91
chr1	205601164	0.0331	6.04	0.973	24.92	113.94
chr1	205647899	1.32	3.94	0.15	0.4	18.47
chr1	206274352	1.42	2.7	0.193	0.03	10.45
chr1	206641527	-0.283	3.96	0.761	1.76	11.92
chr1	206730501	0.0754	4.28	0.939	3.41	16.6
chr1	206785824	-0.774	7.57	0.359	112.95	203.04
chr1	206858252	-0.816	4.22	0.357	3.73	6.96
chr1	206859054	0.136	3.92	0.903	1.56	13.71
chr1	207021056	1.74	2.94	0.0939	0.27	9.95
chr1	207194710	2.03	3.34	0.0444	0	9.76
chr1	207197833	2.46	3.97	0.0119	0.14	23.35
chr1	207198356	2.23	3.64	0.0242	0.1	8.7
chr1	207207739	1.37	1.96	0.274	0	3.5
chr1	207326395	0.343	3.48	0.713	1.61	18.2
chr1	207378532	2.3	3.96	0.018	1.03	35.62
chr1	207693677	1.34	2.64	0.225	0.27	5.23
chr1	207870957	1.59	1.76	0.244	0	5.51
chr1	207925377	0.4	5.87	0.642	12.05	77.24
chr1	208067736	-0.0949	2.86	0.961	2.19	10.01
chr1	208136939	1.21	4.51	0.179	0.12	14.52
chr1	208137119	0.751	4.55	0.402	0.86	12.06
chr1	208195369	0.692	3.58	0.464	0.79	15.82
chr1	20834661	0.194	9.35	0.816	999	999
chr1	20834709	0.871	8.18	0.302	115.73	999
chr1	208393175	2.41	3.94	0.0129	0.01	25.46
chr1	208393451	0.813	2.72	0.447	0.02	6.04
chr1	209830705	-0.51	3.92	0.564	2.84	8.96
chr1	20987918	0.729	7.79	0.388	79.97	999
chr1	20988012	0.899	8.62	0.286	163.83	999
chr1	209958022	0.625	8.67	0.456	173.47	999
chr1	209958121	1.29	4.81	0.145	5.73	82.74
chr1	210001261	3.35	5.09	0.000578	0.01	90.61
chr1	210001279	-7.25	5.05	1.82e-09	38.7	0
chr12	100594493	-0.762	3.92	0.389	3.18	12.5
chr12	100594596	-0.67	5.56	0.438	23.72	68.39
chr12	100660910	-0.801	5.82	0.351	24.44	57.31
chr12	10183247	0.16	1.83	1	0.09	3.21
chr12	102455901	-0.14	7.14	0.87	80.41	302.06
chr12	102513892	-0.312	8.14	0.709	171.05	999
chr12	104323556	-1.49	5.6	0.086	31.91	44.82
chr12	104323827	-0.849	6.67	0.317	56.4	121.38
chr12	104351004	-0.63	8.39	0.453	241.47	999
chr12	104359615	-0.794	7.94	0.346	158.83	999
chr12	104771418	0.607	2.94	0.555	0.65	13.69
chr12	104861326	1.04	2.75	0.295	0.03	9.74
chr12	105501477	0.524	6.18	0.54	16.57	122.08
chr12	105501518	-0.574	5.48	0.5	11.52	31.52
chr12	105630035	0.747	9.68	0.373	999	999
chr12	105817839	1.69	2.72	0.115	0.1	15.85
chr12	105817918	1.97	3.43	0.0509	0.29	28.34
chr12	106695738	1.09	4.04	0.238	0	14.09
chr12	106751529	-0.924	8.55	0.273	280.47	999
chr12	107167906	5.02	4.07	2e-05	0	38.32
chr12	107167974	-1.39	4.17	0.118	6.07	7.13
chr12	107557395	2.13	2.53	0.0617	0.02	11.71
chr12	107987670	1.2	4.23	0.188	3.08	45.57
chr12	108297528	0.547	4.83	0.531	2.72	25.51
chr12	108707722	0.938	3.26	0.33	0.01	10.31
chr12	108879395	2.2	3.29	0.0315	0.23	26.22
chr12	108908961	-0.261	5.93	0.76	20.01	61.16
chr12	108955223	-0.512	5.75	0.552	27.42	82.69
chr12	109016386	-0.00474	4.08	1	1.98	18.53
chr12	109094014	1.6	2.63	0.147	0	8.23
chr12	109125426	0.101	5.7	0.908	6.79	40.5
chr12	109309715	2.08	4.45	0.0257	0.86	53.04
chr12	109458782	0.978	4.18	0.282	1.92	16.57
chr12	109490337	-0.495	11.3	0.553	999	999
chr12	109531302	-0.00611	6.91	0.998	41.33	182.04
chr12	109899160	2.75	4.33	0.00467	0.11	55.1
chr12	109915174	-0.123	9.22	0.883	999	999
chr12	109915407	-0.715	8.38	0.394	255.35	999
chr12	110151381	-0.849	4.82	0.326	9.09	19.06
chr12	110318314	0.761	5.14	0.379	1.56	38.36
chr12	110434011	-1.03	4.29	0.248	8.41	8.75
chr12	110434073	-0.724	5.96	0.396	38.15	79.89
chr12	110434218	-1.12	5.04	0.197	10.85	21.04
chr12	110449139	-4.5	3.66	2.58e-05	7.96	0.09
chr12	110486333	-0.577	4.8	0.51	3.49	13.25
chr12	110486437	-0.401	7.22	0.634	100.42	288.34
chr12	110486519	-0.783	6.36	0.355	61.06	141.02
chr12	110562146	-0.358	5.18	0.675	11.75	36.74
chr12	110792104	2.8	2.7	0.0155	-0.01	12
chr12	110888175	0.537	8.47	0.522	144.18	999
chr12	111180972	-0.4	3.54	0.687	1.48	2.85
chr12	111494970	-0.0785	5.06	0.929	7.08	56.17
chr12	111495105	1.09	4.09	0.238	1.41	35.26
chr12	111848450	0.0519	4.07	0.983	1.68	8.7
chr12	111866749	-0.353	3.74	0.702	0.38	8.16
chr12	111883991	0.552	3.73	0.571	0.01	15.99
chr12	112037272	0.514	6.57	0.544	35.23	225.22
chr12	112037402	-0.217	9.18	0.796	999	999
chr12	112123773	-0.347	5.78	0.689	19.25	47.42
chr12	112123891	0.2	5.51	0.818	7.34	68.96
chr12	112450975	-0.302	5.62	0.728	9.01	38.46
chr12	112563313	0.117	6.99	0.892	42.58	219.31
chr12	112608322	2.06	4.1	0.03	0.11	33.77
chr12	112789141	1.87	3.5	0.0571	0.28	24.09
chr12	112847003	-0.364	5.86	0.67	19.36	80.52
chr12	112847455	-0.268	7.41	0.751	101.48	999
chr12	112856667	-0.623	6.33	0.463	33.28	55.56
chr12	112857153	-0.452	4.05	0.63	2.55	7.4
chr12	113022181	1.1	2.64	0.28	0.15	4.18
chr12	113399098	-0.7	3.83	0.431	4.62	15.12
chr12	113527385	-2.97	5.02	0.00133	19.79	6.45
chr12	113745534	1.7	3.71	0.0804	0.09	18.3
chr12	114029419	2.29	3.16	0.0291	0.05	8.13
chr12	114087244	2.21	3.89	0.0227	0.37	26.56
chr12	114211370	4.05	4.85	7.64e-05	0.14	97.53
chr12	114300484	0.474	2.36	0.669	0.01	4.64
chr1	211556115	0.477	4.85	0.591	1.41	24.24
chr1	211556553	0.886	3.18	0.367	0.16	8.98
chr12	115587781	2.65	4.47	0.00574	0.35	79.41
chr12	116635098	0.549	2.9	0.614	0.35	9.72
chr12	116714937	-2.46	3.46	0.0102	5.27	0
chr12	11698565	-0.886	4.14	0.321	5.73	22.75
chr12	117125931	-0.0783	4.27	0.939	2.17	13.36
chr12	117176027	-0.616	4.45	0.482	3.72	6.85
chr12	117176096	-1.32	4.17	0.141	3.87	6.83
chr12	117348750	0.353	9.72	0.672	999	999
chr12	117480247	5.95	4.03	4.58e-06	0	26.93
chr12	117480328	2.39	3.91	0.0145	0.11	17.32
chr1	211780433	0.697	6.48	0.412	30.47	246.8
chr12	117901062	1.34	3.23	0.185	0.24	24.26
chr12	118768325	0.773	2.24	0.472	0.14	7.03
chr12	118814284	-0.916	5.67	0.288	17.43	23.75
chr12	118982551	0.829	2.08	0.47	0.05	5.9
chr12	11951988	-0.0315	2.82	1	1.13	8.24
chr12	119594342	2.45	3.82	0.0129	0.21	26.2
chr12	120030200	1.46	1.67	0.28	-0.01	4.74
chr12	120065700	0.866	3.01	0.385	1.21	12.69
chr12	120103582	1.74	3.52	0.0759	0.21	22.86
chr12	120105687	0.499	8.4	0.552	159.25	999
chr12	120105756	0.291	8.65	0.728	208.21	999
chr12	120632518	-1.05	9.24	0.214	999	999
chr12	120632536	0.842	8.7	0.317	175.38	999
chr12	120639103	-0.937	6.42	0.27	53.73	103.55
chr12	120669314	1.53	4.23	0.0925	0.55	38.64
chr12	120680283	2.51	3.34	0.0155	-0.01	17.57
chr12	120875888	0.0242	7.11	0.978	57.61	240.97
chr12	120907540	-0.95	5.26	0.27	6.71	4.15
chr12	121018910	0.122	3.08	0.932	0.32	4.77
chr12	121019195	-0.22	6.32	0.798	19.41	106.44
chr12	121124265	-0.171	6.09	0.84	18.09	78.27
chr12	121124640	-0.38	9.48	0.649	999	999
chr12	121151827	-0.473	3.19	0.615	0.69	8.43
chr12	121291814	-0.131	2.37	0.945	0.46	4.5
chr12	121456159	1.86	3.36	0.0629	-0.01	15.37
chr12	121523130	0.481	2.95	0.664	0.27	11.66
chr12	121527370	1.01	3.57	0.289	0.26	8.97
chr12	121634925	-0.935	2.41	0.343	0.74	4.38
chr12	121790239	0.625	3.94	0.487	0	4.87
chr12	121790392	-0.482	7.93	0.566	169.21	999
chr12	121837685	0.426	4.91	0.633	6.72	48.06
chr12	121837748	0.571	5.65	0.506	15.98	116.79
chr12	121837900	-0.576	3.96	0.53	0.8	3.6
chr12	122018963	0.353	3.36	0.745	0.44	11.18
chr12	122075591	-2.37	4.31	0.00972	7.82	0.8
chr12	122097078	1.11	3.72	0.23	0.04	9.81
chr12	122110572	-3.99	3.81	9.4e-05	6.08	0.23
chr12	122176360	1.98	2.92	0.0625	0.01	9.05
chr12	122220064	0.324	2.95	0.775	0.09	8.64
chr12	122235147	3.9	5.35	9.16e-05	0	135.93
chr12	122235209	3.18	4.22	0.00172	0	42.81
chr12	122326554	0.398	8.53	0.635	157.34	999
chr12	122502976	0.791	3.95	0.397	0.51	13.18
chr12	122589530	-0.119	2.85	0.961	0.41	7.37
chr12	122690252	1.29	4.06	0.16	0.31	29.39
chr12	122710600	0.00525	7.46	0.997	68.04	278.05
chr12	122751070	-0.93	5.36	0.282	12.23	20.84
chr12	122906691	0.108	4.1	0.931	1.37	8.92
chr12	123011708	-0.264	5.55	0.756	16.08	62.47
chr1	212325738	1.33	2.96	0.2	0.21	6.78
chr12	123320416	0.222	4.01	0.818	2.55	15.89
chr12	123380686	1.43	6.26	0.0979	9.41	205.57
chr12	123380746	0.201	7.29	0.812	69.62	999
chr12	123459243	-0.509	9.42	0.543	999	999
chr12	123465198	-0.733	9.23	0.382	999	999
chr12	123465452	-1.09	4.04	0.226	2.42	4.96
chr12	123591767	0.0953	4.24	0.922	1.53	12.24
chr12	123635805	-0.31	3.67	0.754	2.15	1.73
chr12	123868318	0.193	5.55	0.829	13.51	79.1
chr12	123942703	-0.372	4.28	0.679	6.27	19.86
chr12	124069053	-0.767	5.49	0.371	13.75	27.47
chr12	124086617	-0.152	11.66	0.855	999	999
chr12	124118240	0.302	10.45	0.718	999	999
chr12	124118323	-0.0975	8.16	0.908	163.95	999
chr1	212415725	2.26	3.14	0.031	0.01	15.8
chr12	124196807	0.168	4.99	0.851	5.9	41.39
chr12	124196885	-0.282	7.51	0.738	115.42	999
chr12	124197182	-1.22	4.02	0.17	2.75	0.26
chr12	124227730	0.867	3.39	0.359	0.41	14.12
chr12	124636340	-0.0987	3.01	0.965	1.61	13.73
chr12	124654293	1.02	2.73	0.315	0.21	9.52
chr12	124950950	-3.96	7.12	2.79e-05	129.25	20.3
chr12	12503231	1.09	4.76	0.217	0.78	36.72
chr12	12510034	-0.552	5.16	0.528	6.72	29.2
chr12	125351615	1.26	3.04	0.227	-0.01	7.07
chr12	125369585	0.809	3.51	0.398	0.02	10.67
chr12	125401819	-1.55	3.55	0.0962	3.48	1.99
chr12	125402311	0.136	3.72	0.889	0.61	21.69
chr12	125425435	0.0689	4.41	0.945	1.24	13.55
chr12	125477566	-0.243	3.07	0.833	0.75	7.08
chr1	2126189	0.71	4.48	0.431	3.38	37.92
chr1	2126534	0.637	5.19	0.459	7.55	61.29
chr1	212687587	2.72	4.72	0.00424	0.05	52
chr12	127813632	1.78	3.14	0.0799	0.21	19.24
chr12	127944460	3.17	4.26	0.0015	0.21	69.07
chr1	212809184	1.16	3.51	0.22	0.23	11.82
chr1	212856813	-0.969	4.46	0.276	4.55	18.21
chr12	129308615	0.0936	8.15	0.912	136.45	999
chr12	129329952	1.1	1.76	0.438	0.01	5.05
chr1	212965187	-0.337	9.28	0.687	999	999
chr12	12966262	-0.645	7.1	0.444	88.24	232.96
chr1	213034287	0.972	3.38	0.309	0.22	12.66
chr12	131714708	4.55	4.17	4.66e-05	-0.01	54.54
chr12	131727623	4.69	6.52	2.94e-06	1.13	999
chr12	131727641	0.613	7.08	0.469	64.96	999
chr12	132076803	1.26	3.59	0.179	0.05	7.83
chr12	132076906	2.87	3.12	0.00825	0	22
chr12	132151767	0.781	2.71	0.447	0.8	11.22
chr12	132195412	-0.353	7.37	0.676	95.09	277.76
chr12	132195606	-0.282	9.9	0.736	999	999
chr1	213224593	-0.142	9.28	0.865	999	999
chr12	132434454	0.459	5.84	0.593	9.11	76.79
chr12	13251157	0.736	3.8	0.44	0.85	29.91
chr12	132845451	0.5	2.97	0.633	0.24	3.56
chr12	133021707	-3.5	4.11	0.000281	11.69	0.58
chr12	133022993	0.892	3.41	0.344	0.16	7.78
chr12	133066727	-0.0596	5.62	0.952	30.32	98.43
chr12	133083492	-0.403	3.44	0.691	0.21	5.29
chr12	133197656	1.07	3.76	0.247	0.56	19.4
chr12	133263979	-0.313	3.78	0.751	1.96	2.7
chr12	133264127	-1.11	4.03	0.214	2.11	0.57
chr12	133287339	0.0235	7.44	0.979	98.34	999
chr12	133287385	0.762	9.08	0.364	227	999
chr12	133343531	3.11	4.86	0.00126	0.01	87.4
chr12	133405493	-0.404	9.1	0.629	999	999
chr12	133405725	0.0296	8.47	0.973	214.34	999
chr12	133464391	0.899	5.64	0.296	8.28	124.07
chr12	133464613	-0.228	3.66	0.819	0.6	5
chr12	133757969	1.11	5.66	0.199	12.31	154.28
chr12	133758075	-1.73	5.94	0.0461	40.8	40.88
chr1	213499028	2.75	3.91	0.00581	0.1	39.77
chr12	14341105	4.14	4.48	8.74e-05	0.01	92.96
chr1	214454330	1.14	4.92	0.192	1.12	35.24
chr1	214454848	0.073	4.46	0.946	0.91	6.77
chr1	214576097	0.819	2.59	0.443	0.29	7.18
chr12	14818552	-0.285	2.49	0.8	0.68	6.57
chr12	14956433	-1.15	5.95	0.179	41.58	79.3
chr12	14956526	-0.582	5.74	0.497	33.58	99.81
chr1	214997027	0.945	2.82	0.348	0.82	9.06
chr12	15505001	0.834	2.28	0.434	0.25	9.28
chr1	2159076	0.622	6.05	0.469	5.88	76.12
chr12	16035312	-0.884	7.79	0.294	145.16	999
chr1	21606610	1.66	4.04	0.0789	0.26	26.39
chr1	21646702	3.04	2.9	0.00756	0	9.66
chr12	1703432	-0.408	6.7	0.629	48.11	169.07
chr12	1704025	-0.742	4.37	0.397	2.3	8.5
chr1	217804428	-1.62	5.71	0.063	36.57	46.87
chr12	1800094	-0.977	5.57	0.256	13.15	26.23
chr1	21815432	1.28	4.39	0.158	1.32	33.52
chr1	218458618	-0.394	9.67	0.637	999	999
chr1	218478108	0.864	2.3	0.434	0.27	3.68
chr1	2186917	-0.568	6.51	0.504	58.78	163.42
chr1	2187012	-1.14	5.43	0.184	36.29	61.65
chr1	2187139	-0.296	5.19	0.729	23.71	80.94
chr1	2187254	-0.086	6.1	0.922	44.25	158.82
chr1	2187370	-0.197	7.05	0.816	97.07	318.33
chr1	2187442	-0.364	6.99	0.667	93.27	279.55
chr1	2187550	-0.498	6.38	0.559	59.18	174.24
chr1	2187672	-0.22	7.26	0.795	102.09	999
chr1	2187742	-0.149	5.51	0.864	18.19	93.05
chr12	1913860	-0.533	7.5	0.527	124.26	999
chr1	219328587	1.19	2.1	0.328	0.07	4.22
chr1	21958758	2.06	4.27	0.0288	0.77	25.48
chr1	220080403	1.91	3.39	0.0565	0.6	23.29
chr1	220267386	-0.544	3.38	0.561	3.72	12.13
chr1	220267478	-0.133	5.78	0.881	21.15	70.98
chr1	220445822	0.127	6.11	0.884	20.52	86.11
chr1	220906549	1.07	3.76	0.247	1.9	27.09
chr1	22110167	-0.385	6.13	0.65	23.81	72.49
chr1	221140316	1.03	2.42	0.337	0.27	4.14
chr1	221209422	1.75	2.24	0.14	0.02	7.9
chr12	21590568	-0.238	5.63	0.781	23.65	96.83
chr12	21590723	-1.46	3.58	0.117	2.91	3.59
chr12	21654290	-1.47	4.33	0.0998	9.93	12.64
chr12	21654535	-1.15	4.39	0.191	12.83	21.03
chr12	21654741	-1.32	3.74	0.142	2.63	4.12
chr1	22231638	6.01	4.41	2.22e-06	0	45.58
chr1	22231743	1.75	4.09	0.0611	0.65	31.9
chr1	222578279	-3.91	2.54	0.000277	4.14	0.02
chr1	222763276	-0.0365	7.23	0.966	82.92	321.31
chr1	222817519	-0.0894	4.92	0.922	2.64	22.5
chr1	222886721	0.132	5.75	0.884	14.7	86.09
chr1	222988348	0.639	7.18	0.45	59.33	999
chr1	222988385	0.00335	6.12	1	34.19	145.55
chr12	23052399	0.23	1.68	0.913	0.15	2.97
chr12	2339534	0.353	3.36	0.745	0.79	10.41
chr1	22351986	-7.66	6.29	1.44e-10	107.05	0
chr1	22351997	13.3	6.86	1.38e-12	0	999
chr1	22352144	0.62	4.06	0.493	0.21	6.6
chr1	223816083	1.44	4.6	0.112	0.96	43.42
chr1	224301800	0.377	9.75	0.652	999	999
chr1	224348207	3.95	2.31	0.00519	-0.01	5.63
chr1	224518174	0.591	6.84	0.485	44.25	295.69
chr1	224622542	0.532	7.89	0.527	112.61	999
chr1	224691367	2.52	5.13	0.0066	0.03	61.8
chr1	224716792	2.5	3.7	0.0123	0.02	20.81
chr1	225117516	2.59	5.41	0.00504	0.11	43.52
chr12	25348146	-0.853	4.58	0.333	5.72	12.5
chr1	225654984	-2.27	7.61	0.00943	190.35	128.86
chr1	225655496	-2.87	5.28	0.00169	17.5	2.25
chr1	226111877	0.0734	8.09	0.931	134.88	999
chr1	226111973	0.47	6.81	0.58	52.55	297.14
chr1	226112135	0.288	5.36	0.743	10.28	60.81
chr1	226116316	2.63	3.97	0.00754	0.07	29.86
chr1	226187219	-0.193	5.31	0.822	5.7	25.59
chr1	226197460	0.582	2.28	0.595	0.41	3.7
chr1	226270806	1.4	5.58	0.111	7.54	131.65
chr1	226270824	12	5.6	3.64e-10	0	183.64
chr1	226298366	-0.692	5	0.431	8.36	10.49
chr1	226374399	0.0472	6.66	0.959	39.63	164.95
chr1	226374459	0.053	7.99	0.951	118.26	999
chr12	26471788	-0.936	3.28	0.307	1.03	4.51
chr1	226496251	0.399	4.16	0.66	1.48	14.22
chr1	226714664	1.69	5.6	0.0545	5.87	154.33
chr1	226891292	0.318	4.03	0.732	0.51	17.48
chr1	226891342	-0.949	3.64	0.3	2.53	7.65
chr1	226992697	1.78	3.78	0.0657	0.28	19.15
chr1	226992782	8.76	2.67	0.000132	0	7.18
chr12	26999177	-0.0402	2.3	1	0.37	5.45
chr12	27167305	-0.48	5.17	0.585	5.7	19.88
chr1	227178024	0.631	3.32	0.519	0.5	6.24
chr12	27397030	-0.177	7.19	0.833	62.56	274.51
chr12	27677351	-0.571	3.74	0.537	0.49	4.96
chr1	227730470	-2.83	3.59	0.00276	2.39	0.12
chr1	227751227	1.41	5.17	0.108	4.5	94.99
chr1	227751472	1.24	4.95	0.16	2.01	58.71
chr1	227923042	0.00692	10.97	0.994	999	999
chr1	227950314	-0.201	4.26	0.834	2.07	5.45
chr1	228073599	1.34	3.55	0.154	0.11	8.29
chr12	28283783	1.34	2.64	0.225	0.14	7.82
chr12	28289188	1.04	2.75	0.295	0.53	6.32
chr1	228327599	-0.123	5.53	0.891	8.31	35.85
chr1	228327984	-0.305	5.91	0.725	14.12	24.61
chr12	28343379	0.0152	7.74	0.987	108.29	999
chr12	28343659	-1.76	4.99	0.0446	9.62	1.68
chr1	228366667	2.67	3.47	0.00972	-0.01	11.94
chr12	28396164	0.269	2.07	0.865	0.4	2.99
chr1	228594511	0.777	5.02	0.372	5.05	59.68
chr1	228701164	2.38	4.25	0.0128	0.27	37.85
chr12	2921729	-0.698	5.3	0.416	23.02	61.84
chr12	2921822	-1.13	6.5	0.184	62.34	121.19
chr12	2922110	-2.1	4.62	0.0187	8.2	4.72
chr1	22925541	0.612	3.13	0.546	0.07	4.99
chr1	229335834	0.0769	3.38	0.972	0.85	6.45
chr1	229406756	1.2	5.63	0.166	1.38	52.96
chr1	229691043	2.72	4.18	0.00532	-0.01	43.85
chr1	229761921	0.308	5.45	0.73	7.21	48.43
chr1	229761959	1.1	5.51	0.206	5.67	73.8
chr1	230327071	1.08	2.26	0.377	0	4.21
chr1	230468605	2.62	4.64	0.0058	0.09	37.44
chr1	23076965	-0.201	3.1	0.867	0.17	9.99
chr12	30848880	-1.18	5.54	0.17	24.8	32.2
chr12	30908004	0.00426	6.26	1	19.33	89.88
chr1	231114708	0.647	5.81	0.454	13.51	98.26
chr1	231114776	0.236	7.17	0.78	58.83	299.78
chr12	31226736	-0.838	4.4	0.341	5.8	22.03
chr12	31227086	0.395	5.59	0.645	14.94	104.21
chr1	231296062	1.96	3.57	0.0471	0.21	22.18
chr1	231336384	2.22	3.49	0.0272	0.01	18.81
chr1	231347369	-1.06	5.22	0.219	11.4	18.11
chr12	31544170	-0.502	1.91	0.72	0.8	2.65
chr12	31657763	0.451	2.19	0.692	0.21	8.44
chr1	231664403	0.531	8.56	0.526	162.69	999
chr12	31812243	-0.0403	4.23	0.984	1.47	15.35
chr1	231861185	0.809	3.51	0.398	0.71	16.09
chr12	31886832	-0.0453	2.63	1	0.4	5.95
chr12	32029708	-0.422	2.41	0.693	0.15	4.83
chr12	3206740	0.947	3.36	0.323	0.8	19.19
chr12	32153460	1.37	2.24	0.244	0.07	7.44
chr12	32158625	3.6	4.25	0.000466	0.03	52.81
chr12	32184228	1.19	2.86	0.257	0	5.99
[truncated: 9,216 more rows]
