# Supplementary material for: Differential chromatin profiles partially determine transcription factor binding
Source: PLoS One. 2017 Jul 13;12(7):e0179411. doi: 10.1371/journal.pone.0179411 (PMC5509100; doi:10.1371/journal.pone.0179411)
Supplement: S1 Dataset — (ZIP) [file pone.0179411.s002.zip › data.tables/GABPA_DNase.csv]

chr	coord	PIQ.GM.rep1	PIQ.GM.rep2	PIQ.K.rep1	PIQ.K.rep2
chr10	73827	-0.87140070265136	-0.970646335937214	-0.982173692383441	-1.00098381302363
chr10	75120	-0.980760190383273	-0.984033575876447	-0.936288203766189	-0.970517555130003
chr10	87234	-1	-1	-1	-1
chr10	181765	-0.00154265101909079	0.425512113557321	0.39841454701636	0.755608278984286
chr10	307051	-0.220000517979513	-0.370539063536647	-0.783229955042978	-0.726021026216558
chr10	312465	-0.973701264184486	-0.978302395616637	-1.00381667324983	-0.992219993982028
chr10	342793	-1	-0.984601966336349	-1	-1.00341828812896
chr10	404195	-0.657885558992807	-0.77469335664126	-0.658855919666379	-0.718904284471488
chr10	417941	-0.78223885924102	-0.866911314638433	-0.9141817363874	-0.832591525944837
chr10	425234	-0.784171683071359	-0.786469904203509	-0.82100342035675	-0.819329315179968
chr10	428017	-0.673781929754869	-0.730771991927643	-0.868557407347249	-0.773172043968256
chr10	430936	-0.563979538632603	-0.70139626362462	-0.812457630276435	-0.646063641611721
chr10	445218	-0.686372960261632	-0.799647468984903	-0.815670059896157	-0.760588833395163
chr10	495536	-0.844793449147961	-0.978684226213077	-0.967853802137799	-0.87844032654051
chr10	513286	-0.977721013590951	-1	-1	-1.0133741568056
chr10	522003	-0.585807584145689	-0.842088549460408	-0.923842818964176	-0.723047078503245
chr10	523600	-0.952725087372456	-0.924878800119625	-0.902716952884578	-0.884820492396207
chr10	570826	-0.871844566042795	-0.982937204552649	-0.834725028922245	-0.930905807640039
chr10	618837	-0.578603615141486	-0.8743392198358	-0.933200034232181	-0.86879010920643
chr10	665415	-0.722122424763629	-0.771533425973279	-0.85353824157313	-0.67700169807063
chr10	668143	-0.744048352285417	-0.842981145455653	-0.913950755454534	-0.652870775313232
chr10	674711	-0.566366131903997	-0.838468993818984	-0.767631619749722	-0.497978665375577
chr10	702681	-0.877524608453593	-0.815711278986351	-0.893580288694567	-0.735112163880442
chr10	731178	-0.859937874547797	-0.859730461168105	-0.912704341733292	-0.669943399000898
chr10	787942	-0.751988307405559	-0.814415761709532	-0.891446567201694	-0.920994731933053
chr10	788482	-0.797186681756199	-0.92607409239689	-0.970458251694282	-0.884255145904481
chr10	842353	-0.854640404955586	-0.957976737059162	-0.950500376215343	-0.868029187835212
chr10	851516	-0.649807090604694	-0.6906000595835	-0.62915234404118	-0.516935228692336
chr10	860973	-0.764963133367215	-0.729260563378814	-0.770608537753383	-0.578481007306898
chr10	865555	-0.583000640069885	-0.80151562858702	-0.874290291859425	-0.693855545535418
chr10	892342	-0.578656767134978	-0.759161950226056	-0.821230813236964	-0.601634325631779
chr10	892660	-0.685834233746133	-0.859750099514128	-0.792407381081254	-0.357551699940767
chr10	923625	-0.866609549829773	-0.750125968105782	-0.879477314209894	-0.779817358867999
chr10	957598	-0.638259315182088	-0.887943205496908	-0.739933273160451	-0.527966376565459
chr10	988223	-0.871956127593406	-0.857842881742415	-0.838636934385539	-0.556775130867142
chr10	988647	-0.719995885517644	-0.745785218208191	-0.865138906595286	-0.743014757435702
chr10	1012987	-0.710440139892964	-0.837349600007304	-0.802026960142218	-0.493811850082716
chr10	1034316	1.5060442898323	1.49081413979564	1.65808732741527	1.80338546799461
chr10	1041585	-0.792313417716188	-0.795647756727984	-0.79853294945369	-0.548487363716464
chr10	1067292	-0.577278112434255	-0.753517752152859	-0.733037239484407	-0.693771785869574
chr10	1089768	0.10527029278241	-0.210012394303017	-0.873551635106524	-0.855980416645597
chr10	1102742	0.705605259300281	1.20585410391574	1.44460408860045	1.36439734255972
chr10	1144627	-0.76723566395418	-0.860969708067996	-0.933664051497585	-0.894278068164775
chr10	1148403	-0.683970107623018	-0.728772499380086	-0.882805189191159	-0.784769455198833
chr10	1159618	-0.763443268137026	-0.933240330210106	-0.942674742415111	-0.868335184999131
chr10	1228879	-0.667325134315807	-0.688106350451565	-0.797665601536784	-0.381432259717096
chr10	1282552	-0.685099477865416	-0.755817563207931	-0.774743620882354	-0.651486403227081
chr10	1304158	-1	-1	-1	-0.990462428361049
chr10	1305156	-0.935526474489593	-0.984760098730988	-0.98119884095588	-1.00542306518734
chr10	1307619	-0.857865419446442	-0.956743523914241	-0.942037861468485	-0.826619076799018
chr10	1307652	-0.884642187730198	-0.941698892518329	-0.944678097493348	-0.812655763788562
chr10	1307687	-0.872491552119826	-0.963353006258169	-0.971736347863789	-0.890819748620126
chr10	1307720	-0.868749437449163	-0.974075482177747	-0.971466937755484	-0.92175783304219
chr10	1307755	-0.974916281749182	-0.970758485718517	-0.969840860031576	-0.975060020434395
chr10	1307788	-0.967885631106701	-0.983462957833723	-0.968937335522119	-0.915538954361878
chr10	1307823	-0.978710969438488	-0.987339115747988	-0.978382301638376	-0.961215202150016
chr10	1307856	-1	-0.984181692848974	-0.972969011123487	-0.926242953770954
chr10	1307891	-1	-0.992107229981765	-0.960448419106244	-1.00219285465921
chr10	1307924	-1	-0.983776749799575	-0.963999927444974	-0.982824091754539
chr10	1307959	-1	-0.990793492304786	-0.972810269118871	-1.0073501968645
chr10	1307992	-1	-0.972771017704626	-0.993563390443826	-0.986958605144183
chr10	1308027	-1	-0.963571054454765	-0.958322098036933	-1.01150554227409
chr10	1308060	-1	-0.947681602666513	-0.953533159698915	-0.984100320640573
chr10	1308095	-0.95878294287839	-0.958575788511022	-0.951508369679317	-0.944652221310841
chr10	1308128	-0.95446959119908	-0.940578546547283	-0.929888525074484	-0.932993946777351
chr10	1308163	-0.923164712589912	-0.927924495273911	-0.940198442259522	-0.881756006423703
chr10	1308196	-0.883997485305293	-0.888366487842645	-0.943397617749113	-0.846990840701063
chr10	1308231	-0.901660422275012	-0.869601423213088	-0.975354981032931	-0.834307029003323
chr10	1308264	-0.909797610282297	-0.874099228734126	-0.946727859231921	-0.881700263895401
chr10	1308298	-0.842023386440546	-0.88274674341771	-0.862650587310795	-0.759788836517401
chr10	1308331	-0.774409499160757	-0.865038701900809	-0.896077703051102	-0.76552362103205
chr10	1335227	-0.63648504871063	-0.828853796171647	-0.895891306880048	-0.78410441080501
chr10	1350090	-0.871824965918403	-0.971376693663401	-0.996269926884157	-0.988964976477933
chr10	1368375	-0.677086254877679	-0.865481530940348	-0.813725871383779	-0.713653237088104
chr10	1455802	-0.909115714842432	-0.793176706179074	-0.765102643657582	-0.619389463082603
chr10	1498577	-0.924621448431906	-0.844405265113744	-0.90538549981137	-0.726507101626632
chr10	1505370	-0.705141132627583	-0.696960597978593	-0.826126167976314	-0.645101716241935
chr10	1559435	-0.719306427687385	-0.799074812976349	-0.840411118690723	-0.799281597868659
chr10	1567268	-0.733980242728558	-0.889312168202578	-0.722313028913869	-0.857868880150541
chr10	1590919	-0.0870884754216349	-0.3829698901229	-0.833553418624301	-0.577331013216341
chr10	1618548	-0.559272101891591	-0.689269101371788	-0.84176798272609	-0.715712707108388
chr10	1641113	-0.719119353747997	-0.727424270410902	-0.780994278023021	-0.53617235475304
chr10	1647955	-0.764686186338078	-0.91461739192922	-0.965616291755628	-0.843850386457392
chr10	1690542	-0.505651946077251	-0.863286182645011	-0.969748254367156	-0.953050197744548
chr10	1696488	-0.583334883522624	-0.779253567226581	-0.858317934630164	-0.753384465681355
chr10	1699516	-0.761262576977472	-0.906022779843278	-0.932772715381364	-0.820987162433649
chr10	1731485	-0.680899339556565	-0.824142776867679	-0.953507251487832	-0.843615201174775
chr10	1770260	-0.807929680409119	-0.906961021332084	-0.835553525287488	-0.89769582977793
chr10	1812920	-1	-0.986822616297461	-0.989738540749724	-0.971523507705499
chr10	1817143	-0.837687770294466	-0.817683745156335	-0.848589779146316	-0.769114406860601
chr10	1822382	-0.827613441844852	-0.896178932224288	-0.905674288285552	-0.666921064473125
chr10	1822497	-0.753490513435277	-0.901887735386106	-0.864719402725352	-0.731244729689219
chr10	1822554	-0.792569637348588	-0.878856774877121	-0.932695798557058	-0.772569631486617
chr10	1822611	-0.788804469655426	-0.829120555984935	-0.929326824059874	-0.743689224875577
chr10	1842078	-0.90308173027542	-0.906935111369995	-0.907901247802779	-0.942930329196103
chr10	1842125	-0.9027936940573	-0.915917616643907	-0.889762961364218	-0.880786743134056
chr10	1863203	-0.750461331644532	-0.928459698259859	-0.98755087871336	-0.838963316118992
chr10	1984813	-0.447311455177311	-0.849029687817232	-0.884582852719112	-0.911930016953685
chr10	1984880	-0.433294750642482	-0.838805821437979	-0.824048425827093	-0.910982046616751
chr10	1984947	-0.484220906902401	-0.847005827877529	-0.849843358423284	-0.901423923066183
chr10	1999198	-0.618237394937457	-0.805215667165358	-0.850927785634021	-0.742043096192682
chr10	2001747	-0.976272092739721	-0.969740861502249	-0.99862995952189	-0.993722025240778
chr10	2005241	-0.785359207151585	-0.911727403626597	-0.936949685598292	-0.898874000534163
chr10	2039435	-0.818087881113147	-0.902854134873927	-0.930711408050713	-0.8828793314311
chr10	2041123	-0.859100422571477	-0.897593137662619	-0.96093269027492	-0.84747591459291
chr10	2054501	-0.795480025177249	-0.725484320919092	-0.903352244812264	-0.807865718641749
chr10	2056377	-0.704120308061634	-0.807043069874622	-0.888107293341429	-0.834623243381169
chr10	2071114	-1	-1	-0.998674018257629	-0.990882555376868
chr10	2088397	-0.901213710863999	-0.953771792090777	-0.9312247760357	-0.885722822818295
chr10	2139333	-0.890206934354682	-0.936877618277788	-0.906170835256083	-0.867690797549334
chr10	2194060	-0.80189131696017	-0.871329637893849	-0.942570855923918	-0.877579857413262
chr10	2235324	-0.849764733814564	-0.830039188271578	-0.952248661835393	-0.885524708475737
chr10	2244215	-1	-0.95581463453661	-0.941031244139261	-0.977590613468318
chr10	2297090	-1	-1	-1	-1.00377158007001
chr10	2337661	-0.653977238379804	-0.85859432257348	-0.85224981948966	-0.888325917508748
chr10	2411603	-1	-0.977289941621773	-0.985347213705231	-1.00864215440986
chr10	2425268	-0.773200828165714	-0.932434733448462	-0.942066671039788	-0.905997073580043
chr10	2493087	-0.919129693091689	-0.95685349054373	-0.977536818775057	-0.946063319827876
chr10	2499662	-0.361084578162078	-0.906417867790019	-0.923582542853331	-0.919310590446808
chr10	2517629	-0.736744641196282	-0.824794912602301	-0.92731431838725	-0.838596507447564
chr10	2540994	-0.812587219015561	-0.96329390845062	-0.898703743021739	-0.911356518065855
chr10	2553918	-0.971208921670846	-0.930656608900593	-0.881967016528189	-0.831036372464422
chr10	2579557	-0.898661134421786	-0.917494201708071	-0.952190220651601	-0.749796594878189
chr10	2604268	-0.85995154097114	-0.883093742424451	-0.857674884186181	-0.868859039475378
chr10	2674009	-0.819242969801423	-0.986859797278867	-0.94704314058731	-0.773864335648945
chr10	2676788	-0.870430959721622	-0.913934118608217	-0.919074331272818	-0.601791305557407
chr10	2680370	-0.882961390266015	-0.89961721254626	-0.925599116759805	-0.852875608878956
chr10	2681782	-0.809744062887189	-0.914198144886592	-0.82205102626088	-0.941530813942896
chr10	2685069	-0.914787002549319	-0.921042577077605	-0.991696638927942	-1.04003727816521
chr10	2702091	-0.547773534395168	-0.854634893411946	-0.881885032625006	-0.844456240872319
chr10	2787235	-0.615405853080899	-0.833610324041119	-0.881008028219938	-0.838615815957786
chr10	2787397	-0.79668252253796	-0.865070992469542	-0.875413745528749	-0.872566143011657
chr10	2808691	-0.737762273958091	-0.827282350072827	-0.901662338900848	-0.802501347320789
chr10	2840637	-0.652563290612947	-0.809248246168947	-0.91714679325305	-0.905153209446787
chr10	2865806	-0.610455461484013	-0.760914954905624	-0.843687183354509	-0.523709685473068
chr10	2892650	-0.850243500580513	-0.960493650035124	-0.948462315287103	-0.842555571601702
chr10	2910341	-0.76498918373308	-0.825311738781781	-0.869947546625822	-0.690832215766252
chr10	2958147	-0.422505417773259	-0.781645469444461	-0.797609788075013	-0.584330186547774
chr10	2976153	-0.603340557718342	-0.782915863057672	-0.704999773303026	-0.709409097645677
chr10	2995085	-0.975821661458578	-0.887757173088891	-0.966055321008944	-0.897953108839135
chr10	3017441	-0.903215421611959	-0.916233999932831	-0.870423483232353	-0.723582309229814
chr10	3021689	-0.806753954609996	-0.732442509678144	-0.919130359210726	-0.874474619317681
chr10	3033061	-0.836987371768749	-0.886451752296024	-0.892120387019855	-0.861213140596955
chr10	3042852	-0.774637580361981	-0.901603145981443	-0.961982879233219	-0.953188601777477
chr10	3110093	-0.145776929185274	0.14145419624982	-0.0501666163355654	0.167284037233245
chr10	3111708	-0.111077124154219	-0.299342726590001	-0.468386323707041	0.152716891366801
chr10	3158470	-0.669494438972596	-0.872709747296128	-0.823947062325389	-0.716326606016133
chr10	3184653	-0.818976880507896	-0.536868298445459	-0.670863200151328	-0.446947676240301
chr10	3235384	-0.478793246647031	-0.41756313133233	-0.381728706350868	-0.543738854690998
chr10	3237819	-0.784147007404338	-0.894242776532373	-0.760241519402429	-0.725028724882863
chr10	3277033	-0.683680908247267	-0.788742971935467	-0.816363777485617	-0.720301148963301
chr10	3299872	-0.891152890742487	-0.806772106429995	-0.920850967020354	-0.639235029762465
chr10	3343975	-0.898842513489027	-0.84994645777094	-0.871187524335906	-0.867228152413606
chr10	3364827	-0.747883381962463	-0.838010099417695	-0.89763632554423	-0.645351539089072
chr10	3366881	-0.642574686798421	-0.829826753842835	-0.949946901076633	-0.82177760998203
chr10	3375055	-0.897404803153555	-0.907362839775287	-0.963035812974212	-0.630260105041447
chr10	3392164	-0.897286217761975	-0.912657226123901	-0.988505726852533	-0.872079020442042
chr10	3448992	-0.93114586678891	-0.747037516505152	-0.916587892563251	-0.789140415300424
chr10	3462251	-0.689153797505592	-0.805716531876252	-0.840923449111575	-0.799581515181838
chr10	3462261	-0.743680311215261	-0.777815932289757	-0.730829224037512	-0.553388551930277
chr10	3519828	-0.646234735892069	-0.540166229523111	-0.879194926270322	-0.903523958707476
chr10	3593710	-0.770415449133625	-0.740131662132772	-0.787637086417238	-0.720534967959255
chr10	3603169	-1	-0.986513098408994	-1	-1.01644148127174
chr10	3609071	-0.800684859876728	-0.92270151621469	-0.806065945772485	-0.755037815335608
chr10	3610827	-0.742305406456236	-0.761223659866706	-0.822227689923686	-0.613466325945199
chr10	3627823	-0.663602783375648	-0.819691938781396	-0.855715857981229	-0.802847365868698
chr10	3653317	-0.933422730137758	-0.957146608749827	-0.923593005271256	-0.871675350429612
chr10	3694262	-0.6794016202806	-0.803582808059635	-0.751841047978429	-0.722911049219552
chr10	3698081	-0.222634291065943	-0.568005164212923	-0.716602184142458	-0.695113175216533
chr10	3703128	-0.615301621238041	-0.814157628162961	-0.769653561256517	-0.697256920429671
chr10	3723321	-0.928935904866129	-1	-0.93985001884972	-0.986710883894145
chr10	3770248	-0.817409439581292	-0.945922301615862	-0.93218509625795	-0.865165279613115
chr10	3784495	-0.758409215159136	-0.765736898128568	-0.90507537586109	-0.876532645228506
chr10	3807508	-0.705013533375391	-0.707013249141749	-0.22440797789389	0.547663470394825
chr10	3848311	-0.444046187484456	-0.217988005258175	-0.521046895826578	0.159626323127263
chr10	3850070	-0.826785764944362	-0.825711795177893	-0.788407138672773	-0.569754855137643
chr10	3863783	-0.723704390928088	-0.95494761162576	-0.900823810898852	-0.923823140187336
chr10	3917974	-0.18594566085272	-0.485396356934684	-0.809548640189102	-0.751927282317222
chr10	4053420	-0.633565312465953	-0.864721653609617	-0.88243054668835	-0.785393391161079
chr10	4069116	-0.792924221025612	-0.898576375150639	-0.777151706062852	-0.74147869947974
chr10	4116237	-0.903945410151213	-0.867492421795046	-0.91223246724373	-0.803994017990573
chr10	4122563	-0.854958618177207	-0.926857105271595	-0.888762611436168	-0.978460701790646
chr10	4125906	-0.747608631447675	-0.947896186977331	-0.827366422335191	-0.720127269092787
chr10	4161817	-0.975480149743237	-0.925621763694314	-0.949830499695944	-0.819739164463515
chr10	4193973	-0.705249360546244	-0.764721576398744	-0.875632230389757	-0.816230281607771
chr10	4210213	-0.775024631788613	-0.890987026102362	-0.947639881617461	-0.828295149229211
chr10	4220887	-0.861796666681335	-0.937993989981218	-0.980298052195548	-0.823033136389767
chr10	4285144	-0.83775690675852	-0.914977987800514	-0.916879991378753	-0.871905906075024
chr10	4312509	-0.942456482508993	-0.9340557747455	-0.935443254712822	-0.894611916406644
chr10	4360333	-0.742497480058009	-0.852156147712398	-0.95490439170584	-0.902868315491258
chr10	4380028	-0.841191957996003	-0.895939041673839	-0.969913136652062	-0.831717891848392
chr10	4389907	-0.90585959620938	-0.929668901844201	-0.985375940416827	-0.875928593295386
chr10	4444137	-0.916180260515347	-0.971269305076463	-0.898711067558688	-0.897709402198721
chr10	4470507	-0.807286929404197	-0.907328501180336	-0.982062004580945	-0.859189275483868
chr10	4524633	-0.71398480430807	-0.912125157698119	-0.900861733466074	-0.854196170033148
chr10	4573021	-0.785251132890523	-0.984439625176748	-0.970568977660531	-0.845411837574925
chr10	4633198	-0.910829840056074	-0.872500854886686	-0.98821685716201	-0.933886852138311
chr10	4640771	-0.9268390125717	-0.97609082265601	-1	-0.995282059136792
chr10	4662758	-0.657363155063395	-0.865125291721546	-0.887614675874916	-0.812535593393866
chr10	4692333	-0.784916610635416	-0.862383334865829	-0.916890038770835	-0.921539408000529
chr10	4775890	-0.896969894379356	-0.836966317118901	-0.737148734019484	-0.815452744608238
chr10	4806274	-0.86924555261124	-0.912634713005616	-0.920500208235153	-0.875174344199738
chr10	4992035	-0.64964005163394	-0.879852824442704	-0.857127074613006	-0.714792552160658
chr10	5012967	-0.889216963868496	-0.934597389628263	-0.990675728875366	-0.902764012445991
chr10	5062182	-0.66604774242988	-0.86091235115086	-0.755212531531339	-0.573752917442887
chr10	5122967	-0.557417123134474	-0.856935229053146	-0.806137555255096	-0.718839132558122
chr10	5156091	-1	-1	-0.995478865500437	-0.999724000016711
chr10	5188355	-0.961105529790518	-1	-0.987220051865058	-0.992583906791221
chr10	5209562	-0.89296509249911	-0.988179604994734	-0.993416878372572	-0.952284987667676
chr10	5240425	-0.717275786663665	-0.835374689179244	-0.904903728098568	-0.818330201855637
chr10	5248498	-0.903732639256984	-0.952114629169571	-0.925348401460248	-0.87726931722529
chr10	5280935	-0.980448169776852	-0.969348713542106	-0.985336866241055	-0.969931549756021
chr10	5293150	-1	-1	-0.998028957460221	-1
chr10	5336028	0.0127448871963334	-0.347343832595531	-0.572452571298596	-0.461179963418513
chr10	5343095	-0.778690648067972	-0.925608946629229	-0.916278408944501	-0.821033645826939
chr10	5348092	-0.634722742002718	-0.8631294684794	-0.912097856157759	-0.797641475808544
chr10	5357869	-0.960451631452352	-0.978197649828545	-0.989966758462169	-0.974386003849952
chr10	5387391	-0.911889989477546	-0.995438402716826	-0.986802033063155	-1.00193587641232
chr10	5414206	-0.793652215506711	-0.819431698606826	-0.795105059343152	-0.698122607107111
chr10	5456579	-0.573254334201136	-0.783123130270681	-0.874852623448487	-0.684658035992005
chr10	5511512	-0.637923551386657	-0.814990688632772	-0.780481992214744	-0.673638498335144
chr10	5549050	-0.535132203911472	-0.655509811776367	-0.833002952274516	-0.534859833870733
chr10	5600643	-0.703981508351093	-0.587383908342753	-0.768383005215445	-0.546129067572636
chr10	5623786	0.144927741789848	-0.362815329950635	-0.872273828895522	-0.67730329669839
chr10	5644129	-0.786144191983245	-0.740849132354016	-0.864776520744971	-0.672691340044187
chr10	5644173	-0.758571853056414	-0.736706880338663	-0.801346472246924	-0.735588805279992
chr10	5644217	-0.770100868850908	-0.733288118878255	-0.768981687465931	-0.823696544306655
chr10	5644261	-0.783854152269622	-0.751792173853568	-0.741657058341029	-0.759384955468736
chr10	5644305	-0.750038926432187	-0.722534969709401	-0.747479487373184	-0.661628613221647
chr10	5644349	-0.775785518710516	-0.739852167789344	-0.745790956944785	-0.785624296522145
chr10	5666615	-0.866033088530846	-0.765950682632758	-0.806496032227247	-0.648214654448089
chr10	5704024	-0.84176553877109	-0.921168964986544	-0.850342867099418	-0.797104655862314
chr10	5706171	-0.587629264424941	-0.817133245168607	-0.625914351997272	-0.461962050568489
chr10	5789359	-0.50899506985768	-0.869212031210759	-0.872570762247541	-0.764941409962866
chr10	5870219	-0.763523039286413	-0.919204708335003	-0.644517436366433	-0.672046276457603
chr10	5931987	1.33047428317218	1.42019421977612	1.58346664933548	2.05088193291603
chr10	6008448	-0.678015583094824	-0.773305514481554	-0.803978291008464	-0.739833191493083
chr10	6010908	-0.088264418403693	-0.662833352824824	-0.63859615333878	-0.499938958470006
chr10	6068762	-1	-0.86070082799823	-0.943052601473141	-0.683318034092431
chr10	6094466	-0.683148049553734	-0.553294735748767	-0.90173537177194	-0.669643983885597
chr10	6114008	-0.852498300446127	-0.636676190073685	-0.946607879603799	-0.716631552030842
chr10	6122730	-0.842057259348537	-0.708279672363985	-0.866991319624336	-0.900003570235541
chr10	6182624	-0.564507098982589	-0.460817696436193	-0.559388551472966	-0.456896785128737
chr10	6209162	-0.658581715325528	-0.917093056047775	-0.790847508363201	-0.537907522672118
chr10	6211579	-0.770760291542338	-0.883456156882828	-0.713494295223801	-0.6374153024512
chr10	6261953	-0.957564944704597	-0.804175627921185	-0.911545511509975	-0.87190143382536
chr10	6267723	-0.760991702308633	-0.721913756862785	-0.912035278365647	-0.676896465174124
chr10	6485893	-0.737606847306658	-0.87639807943046	-0.962642047483147	-0.845823521268351
chr10	6495848	-0.961753058674033	-0.98160374716451	-0.983288734740716	-1.00606707042047
chr10	6525102	-0.710367168036862	-0.848985233429762	-0.937517329391639	-0.84999130857191
chr10	6540523	-0.626889205791576	-0.886863381702737	-0.811570931385472	-0.900636811063386
chr10	6619966	-0.908520857466746	-0.957914606652615	-0.936081514416423	-0.778520863299233
chr10	6621219	-0.796454729791946	-0.749804481628	-0.746823515282966	-0.111321055065172
chr10	6640818	-0.938083432571452	-0.92953107308616	-0.944654534143602	-0.960183799780259
chr10	6652794	-0.497749207334713	-0.870462106381	-0.931040027293652	-0.762176935400134
chr10	6674760	-0.978876776203907	-0.973050124395048	-1	-0.997761455983019
chr10	6776001	-0.799853802107984	-0.823635022532627	-0.795273885856777	-0.884153135594154
chr10	6831983	-0.689992031718497	-0.805449477342138	-0.936441400920352	-0.865808410231588
chr10	6842257	-1	-0.956229021654938	-0.979308982245454	-0.901750221885552
chr10	6903970	-0.901052495139408	-0.991815989710817	-0.928435828079083	-0.977371183665334
chr10	6946727	-0.747679167108563	-0.919007207911136	-0.867577115813602	-0.926083531832203
chr10	6951043	-0.887851706673186	-0.925511518616973	-0.943566243759166	-0.93714224494037
chr10	6970085	0.844856655406173	0.557567932267395	-0.598955916743131	-0.60704059184811
chr10	7008009	-0.82778463820649	-0.937086625703444	-0.887768958337652	-0.877941794493036
chr10	7012866	-0.692946500423741	-0.918462851758863	-0.922996913208481	-0.742157249452701
chr10	7040239	-0.755983869602907	-0.857738183882065	-0.767075889109813	-0.67457672242997
chr10	7042693	-0.747647417721318	-0.847743539794093	-0.731115461024287	-0.625090994708941
chr10	7079724	-0.964041954415536	-1	-0.981401894454531	-1.0223367478592
chr10	7184720	-1	-0.993568575588806	-0.971494049217783	-0.977884553983661
chr10	7210853	-0.759020890829098	-0.922170125534614	-0.689559548511289	-0.438937765010344
chr10	7211435	-0.807277324270278	-0.923144074578903	-0.861832528955237	-0.845000221626249
chr10	7281108	-0.549569040337442	-0.881110041932883	-0.973218708728916	-0.929454936205645
chr10	7303860	-0.836688463792519	-0.836287657894501	-0.827539442334521	-0.780669340118111
chr10	7333220	-0.493500797536245	-0.803862290870798	-0.798231253110625	-0.663891736341055
chr10	7345715	-0.652887139869984	-0.878205641309838	-0.798779102557514	-0.850951244954251
chr10	7380514	-0.702713712987373	-0.89009949084074	-0.804541224795309	-0.884853446072545
chr10	7402246	-0.674323406938968	-0.95706271824987	-0.92005637932079	-0.893880305256887
chr10	7459965	-0.840503472931544	-0.761461683757087	-0.882205351432374	-0.820600747412863
chr10	7502335	-0.917250193800532	-0.958603530165321	-0.986268246460005	-0.906159891537401
chr10	7557637	-0.783114505804037	-0.878218960766289	-0.874301760237974	-0.714524581259086
chr10	7560424	-0.903777309718334	-0.84490179860889	-0.891755913121476	-0.656674468622838
chr10	7638346	-0.527234197877668	-0.669548881645474	-0.797398208943875	-0.645263425915872
chr10	7653440	-0.966264643317962	-0.875684547897604	-0.95482734790768	-0.880838896268904
chr10	7745998	-0.835878400510316	-0.951805298205445	-0.951864785012497	-0.927548613071697
chr10	7746849	-0.753245582327933	-1	-0.911809967200993	-0.949910970341415
chr10	7810552	-0.956424168909702	-0.938546534676659	-0.901110418289943	-0.73593203595823
chr10	8080780	-0.755191410547094	-0.881035133515073	-0.832420548151508	-0.739214255303453
chr10	8087229	0.0738006632721781	-0.440588221793193	-0.146733322856105	-0.0787854293251619
chr10	8088103	-0.3096669442832	-0.640610577790099	-0.730663900634897	-0.52802550041696
chr10	8094345	-0.630604473096276	-0.755875840332542	-0.796220388723755	-0.592542836952092
chr10	8115192	-0.821030358651489	-0.918997966799452	-0.811140173398783	-0.678904866554105
chr10	8137798	-0.857098545989713	-0.841069821119576	-0.841159197381017	-0.6208201200248
chr10	8163374	-0.655885894139699	-0.79730248710419	-0.840067894315582	-0.692349012605325
chr10	8175735	-0.366991514377996	-0.661482881223937	-0.868555121656742	-0.793976888784752
chr10	8186065	-0.793513547971218	-0.855581186531653	-0.885803446450296	-0.703011389283781
chr10	8225576	-0.529081037853716	-0.631842876785079	-0.922329076784196	-0.690389281233897
chr10	8231064	-0.922117972401364	-0.893826762940423	-0.91838896688225	-0.903328306851222
chr10	8262292	-0.811285911958024	-0.857372653776189	-0.935455677541032	-0.916545258059201
chr10	8267753	-0.95998692978274	-0.84531004975582	-0.92886647405011	-0.759504747798108
chr10	8303909	-0.780429156976311	-0.882501434339616	-0.876070801069298	-0.707835780577265
chr10	8305310	-0.698560141004005	-0.878603880301347	-0.90276384617709	-0.629942457268092
chr10	8315276	-0.747176518573393	-0.919457374544225	-0.933221134134519	-0.851732071221141
chr10	8320253	-0.81956330684126	-0.792425395628197	-0.953497900966509	-0.853301134605943
chr10	8328292	-0.976944630301907	-0.972951304728284	-1	-0.987343420617415
chr10	8377593	-0.818302065465921	-0.940216534241837	-0.951742812644489	-0.945528628155279
chr10	8420590	-0.872173536934956	-0.838563523846844	-0.923273741083745	-0.734449220575681
chr10	8492081	-0.710902024283017	-0.94626305183497	-0.916299648982176	-0.88354035158912
chr10	8505258	-0.820941140835612	-0.942150587081124	-0.986225939504561	-0.946526941419636
chr10	8626725	-0.711838823450312	-0.813298015678296	-0.89970349401867	-0.885896053199337
chr10	8681573	-0.715588740424368	-0.945407061911495	-0.988873160382985	-0.985270683469399
chr10	8819060	-0.856894378906776	-0.988991223162902	-0.891350402755795	-0.963536762082052
chr10	8855015	-0.867608818807089	-1	-0.974899803950561	-0.93132021386165
chr10	8980981	-0.968025838152058	-0.989701380209366	-0.982245264445148	-0.957859738043031
chr10	9027018	-1	-0.986299993256325	-0.990675714885441	-0.994519653772318
chr10	9050328	-0.803413956620448	-0.881086474949577	-0.986498710024801	-0.905013126449816
chr10	9053981	-0.845111037722485	-0.97576051345558	-0.968544349021541	-0.920073691704493
chr10	9155821	-0.890495226349586	-0.938640073264167	-0.972325595099931	-0.871995215811552
chr10	9158225	-0.910736139157517	-0.976961893095406	-0.970504004753376	-0.975595048655547
chr10	9162068	-0.887366009708698	-0.985782337439504	-0.948902087665791	-0.87535978381271
chr10	9181567	-0.938639310824373	-0.97107795929404	-0.958183212171362	-1.02466925624858
chr10	9201815	-0.869735723914516	-0.905748247538547	-0.957859825337348	-0.943908696380836
chr10	9207876	-0.895551308788017	-0.938924745477801	-1.00061900256142	-0.969308995854234
chr10	9221765	-0.855548589992308	-0.972811163846793	-0.978274737666091	-0.939380060826579
chr10	9255414	-0.976912967868632	-0.939267648742582	-0.917427730090961	-0.86660736598492
chr10	9259517	-0.937414793075434	-0.988321235728444	-0.955677760253489	-0.983898704285491
chr10	9270291	-0.750616423272085	-0.888482224983775	-0.813163525196135	-0.899223009386588
chr10	9315131	-0.969640623683135	-0.987991744963427	-0.979324370051989	-0.837249831904304
chr10	9315330	-0.953359995408114	-0.984805011403882	-0.989153716327164	-0.95752150707332
chr10	9336928	-0.739697817166811	-0.722394681078886	-0.96148030651916	-0.831697478048516
chr10	9337142	-0.709584309632418	-0.695283775518009	-0.938975617837419	-0.861785293005901
chr10	9348489	-0.882432171855804	-0.979206434758149	-0.924428859920299	-0.879014014054566
chr10	9354460	-0.824941672026061	-0.918181224371104	-0.926957872438377	-0.785662947187705
chr10	9378583	-0.914701071602306	-0.936657263034814	-0.947819842603414	-0.952110829102754
chr10	9450580	-0.608796306672948	-0.830961225888872	-0.865081679111843	-0.793980374391016
chr10	9554133	-0.791215397917596	-0.936272443657818	-0.803684192673457	-0.872546195057824
chr10	9567797	-0.929275944331719	-0.969146624212525	-0.975190589362181	-1.01038392505811
chr10	9627183	-0.962176397934382	-0.972297903683588	-0.986791086893367	-1.01863728209322
chr10	9638789	-0.850794473237825	-0.946633488384295	-0.955877954774467	-0.828289654978198
chr10	9645235	-0.829418201386754	-0.957976551388591	-0.970969577791923	-0.944491975639122
chr10	9696265	-0.729325587093945	-0.950737156468718	-0.944635811326371	-0.921854020771309
chr10	9700175	-0.687817209549541	-0.886508199841904	-0.909718391078779	-0.932355711346304
chr10	9746786	-0.935447060290098	-0.966908271336805	-0.996567232732382	-0.823010572958454
chr10	9846591	-0.97340269512695	-0.929513737434934	-0.993678788195991	-0.806181576417949
chr10	9874267	-0.972381470249192	-0.978520741579921	-0.980972549396536	-0.989995682497237
chr10	9894971	-0.908907755019533	-0.94098846305642	-0.904238106719728	-0.937197874398867
chr10	10005503	-0.86498254652874	-0.986015811367278	-0.988702207144602	-0.984712180239242
chr10	10225700	-1	-0.971392283350607	-0.992355881873101	-1.00372719412987
chr10	10267957	-0.835434577281518	-0.976938529461529	-0.976036918180506	-0.960825227617227
chr10	10280983	-0.835268866838738	-0.928178879994487	-0.96995926964093	-0.853302332522918
chr10	10302456	-0.802339437581549	-0.871624925456867	-0.921619599138063	-0.887358526569332
chr10	10346650	-0.838677488340139	-0.919978238645269	-1.00844850848145	-0.93171632577844
chr10	10349005	-0.811071680798707	-0.92214602034684	-0.961766084689837	-0.860533474169127
chr10	10367186	-0.914357055249534	-0.961891493570815	-0.933281651342448	-0.91552644925685
chr10	10394696	-0.769865217096026	-0.893561881608029	-0.886028686827317	-0.767081470802895
chr10	10402435	-0.798124878894444	-0.926727630729409	-0.895593298115688	-0.771907038865797
chr10	10433481	-0.88039581922475	-0.898584199347238	-0.980350468547987	-0.91434899840268
chr10	10448160	-0.941212828059124	-0.935203589890145	-0.92620589161256	-0.968169809135036
chr10	10451677	-0.885493888030035	-0.930146362129424	-0.970348251752199	-0.83447103958013
chr10	10452485	-0.867249844419023	-0.970118522356643	-0.980110461397403	-0.967501332189373
chr10	10489096	-0.962342733800948	-0.983036274727599	-0.974296152513036	-0.939901181524063
chr10	10504976	-0.844244709893533	-0.881550648138279	-0.940668412370981	-0.917463879832634
chr10	10595221	-0.746511636512959	-0.861543520934293	-0.964611470062965	-0.951466717782045
chr10	10627003	-0.745034325797932	-0.908810062761996	-0.865257441117156	-0.877632219730466
chr10	10690446	-0.719445147925819	-0.801469034006832	-0.932928434724126	-0.807543660807423
chr10	10698649	-1	-1	-0.985816038475212	-0.987545400325178
chr10	10743529	-0.793299865920408	-0.848337648234819	-0.905930512026333	-0.852239900640189
chr10	10808099	-0.929141828985919	-0.740625875195102	-0.925605934228754	-0.810654968126387
chr10	10825298	-0.887444490850075	-0.821319441974926	-0.957400848797628	-0.833785447581507
chr10	10852641	-0.633880058457227	-0.869162791152838	-0.865690986930491	-0.851067095793856
chr10	10863966	-0.865163466236211	-0.901244834477889	-0.936910105869158	-0.879264656292196
chr10	10864279	-0.762816771816485	-0.844102965153338	-0.89490727025664	-0.841372903253895
chr10	10951342	-0.73648691348081	-0.779410966692632	-0.886449703061732	-0.704764248823277
chr10	11068292	-0.664997926852244	-0.954466172446051	-0.878082613839972	-0.716161634745002
chr10	11086303	-0.936482025498898	-0.892694747960069	-0.934043652382601	-0.7427821150349
chr10	11104973	-0.718518164427315	-0.886479244794851	-0.965574357576668	-0.8798596376278
chr10	11108055	-0.650705142997445	-0.813239042953828	-0.889363945038414	-0.699140276261975
chr10	11187566	-0.0388936111621803	-0.00906063141249625	-0.570675673186876	0.333578873494576
chr10	11198873	-0.884402313969903	-0.81867032154864	-0.738274216292244	-0.632024080050784
chr10	11214153	-0.886781159140891	-0.927997523246342	-0.76567910672968	-0.954261019344814
chr10	11222587	-0.471790897634581	-0.575105116063136	-0.570848180741546	-0.305290929973016
chr10	11297323	-0.885625397549203	-0.802312329711178	-0.748654867934777	-0.723640064590497
chr10	11312356	-0.47295704144461	-0.63896821971929	-0.674431681714867	-0.463031646444573
chr10	11322182	-0.677572068541833	-0.791682376200552	-0.804000000461254	-0.588129100113838
chr10	11351948	-0.549334193166605	-0.835504502638508	-0.951931698268838	-0.85738886015239
chr10	11365493	-0.962049119081098	-0.871692630191425	-0.943940694910606	-0.570743822196195
chr10	11376984	-0.601965841156016	-0.777234130234483	-0.801974140870152	-0.701716299363346
chr10	11384001	-0.534814704836001	-0.835422547854645	-0.886037017703436	-0.636253285283406
chr10	11446433	-0.88422855988375	-0.992670888713297	-0.981573104752969	-0.98880893705971
chr10	11475723	-0.778419630111593	-0.706287764155074	-0.838083147824518	-0.466408125925477
chr10	11475755	-0.749894027985802	-0.754003206107539	-0.792946884536756	-0.370575142263237
chr10	11476199	-0.543847705910474	-0.717885054866135	-0.839062729478059	-0.765212871551066
chr10	11488554	-0.86067455744866	-0.745548847555235	-0.750448267684205	-0.559026870961052
chr10	11494888	-0.873081317614219	-0.864047803120219	-0.847613950409022	-0.654743655604402
chr10	11570954	-0.767441261907175	-0.80727201506482	-0.89099846331332	-0.721794842953104
chr10	11660246	-0.923715451653903	-0.984396187918517	-0.937086733386722	-0.79037492827187
chr10	11688617	-0.441173813235157	-0.677959232814866	-0.814401064137299	-0.500239406040052
chr10	11729949	-0.749466123769441	-0.733527445624955	-0.458285051561615	-0.465398875138178
chr10	11878675	-0.895464974148989	-0.945816961299855	-0.978009178161934	-0.810683361600901
chr10	11913714	-0.665058664606907	-0.756197283559778	-0.395520595797968	0.150550932332804
chr10	11922860	-0.724922179750047	-0.692148640360699	-0.78528760830673	-0.386754051078915
chr10	11934139	-0.974812220558735	-0.93984175461154	-0.759753661076973	-0.684174867200668
chr10	11936776	-0.81655943299215	-0.671329513772335	0.631135562646028	1.43740488668548
chr10	12034271	-0.854168719205537	-0.912833244258282	-0.87577795790456	-0.969126786859279
chr10	12223414	-0.573455302329779	-0.65959391551724	-0.817606623116724	-0.703935472934741
chr10	12237789	1.18247142853209	1.0359335625089	0.867810240824884	0.923919324497723
chr10	12238131	1.25273394085926	1.16137294474762	1.20301908914259	1.37506005712857
chr10	12262596	-0.774657421360846	-0.848904948064219	-0.939471313525538	-0.912344603761287
chr10	12442443	-0.737695859632738	-0.963715798984705	-0.890541863788196	-0.743198752106815
chr10	12515028	-0.704227614690518	-0.778023596043416	-0.880089710942486	-0.724134801650469
chr10	12541878	-0.688754836447756	-0.786167254643019	-0.897362362543227	-0.828989041616498
chr10	12577101	-0.311162199474476	-0.586790056983627	-0.366534810821839	-0.000412077598859306
chr10	12588774	-0.857008130353033	-0.963092542958031	-0.949177819959211	-0.969227535286345
chr10	12630267	-0.252400102342685	-0.491322001891233	-0.827522500505972	-0.736928692354386
chr10	12653249	-0.712108661861982	-0.832986440630225	-0.860170866284757	-0.719375586150421
chr10	12701886	-0.616617915034803	-0.88898853914144	-0.650821409267555	-0.586172625846394
chr10	12701908	-0.562079880022034	-0.870928825849779	-0.814488188042307	-0.354134165260301
chr10	12728683	-0.935197544921345	-1	-0.948276413484295	-0.960657084349099
chr10	12743315	-0.854632503881461	-0.913750576649912	-0.952806158841692	-0.877861125344594
chr10	12744203	-0.81950365872984	-0.882703232547478	-0.933825731381924	-0.888158598452084
chr10	12824684	0.0370183817234218	-0.493553194579424	0.193845870613354	0.731307768230024
chr10	12873873	-0.818725697248817	-0.691562766838532	-0.861855626733827	-0.777723772155215
chr10	12889925	-0.461068344645786	-0.551056545738353	-0.715223877842416	-0.441806102480882
chr10	12908071	-0.836300646714018	-0.853895097668713	-0.932056434436	-0.863127705875642
chr10	12951608	-0.228182233152012	-0.789955285230423	-0.819479854616388	-0.705892018461118
chr10	12961985	-0.787148640536843	-0.818628877651214	-0.93101647487901	-0.863162094139878
chr10	13012130	-0.811453019876859	-0.933142491536283	-0.868399003756114	-0.798713892770289
chr10	13039340	-0.602825394089837	-0.833134884557	-0.852487453996529	-0.751518295558817
chr10	13188447	-0.796387860060963	-0.979481546921114	-0.891915201966616	-0.557402735012479
chr10	13198186	-1	-1	-0.977714022826926	-0.917607393271674
chr10	13254003	-0.895305959758703	-0.801100527282965	-0.835891292195287	-0.697432776011467
chr10	13260502	-0.927340605582131	-1	-0.981962467240675	-1.00200106395371
chr10	13380884	-0.86146241676505	-0.875841206900493	-0.919454748013159	-0.657626700501963
chr10	13413231	-0.974147738266616	-0.872827931138628	-0.973474630434988	-0.961707603832141
chr10	13421412	-1	-0.983078909655048	-1	-0.931301136259578
chr10	13425489	-0.872572288260122	-0.78364186563005	-0.65485371031097	-0.202217510809084
chr10	13427464	-0.85342798564264	-0.954595880310113	-0.924895376533942	-0.878000070456912
chr10	13443514	-0.833517968531324	-0.963876688030488	-0.860909525828789	-0.806401342040229
chr10	13483050	-0.643527839424105	-0.871727060107432	-0.755937434393764	-0.824624369320409
chr10	13538703	-0.825374381102829	-0.926116517342003	-0.896002891419441	-0.7939280917836
chr10	13578894	0.610913858017255	0.117891235295914	0.00191362281883265	0.753018315338089
chr10	13628946	1.40721693877565	1.58471266576824	1.29945431967806	1.5786814883853
chr10	13689953	-0.709367481299956	-0.913487698349777	-0.769242597535864	-0.827760803366756
chr10	13700490	-0.381094353762954	-0.827007113528516	-0.706241229892801	-0.557058239405395
chr10	13702564	0.401876009092935	-0.339088457665099	-0.510625811372969	-0.303954195274986
chr10	13730359	-0.861928710432907	-0.945858507040535	-0.974474848764583	-0.976564223794091
chr10	13799645	0.279970653432824	-0.12408344135308	-0.960262378964595	-0.833045876671902
chr10	13815883	-0.709946307890557	-0.81467763187032	-0.813890801671661	-0.521744584935654
chr10	13816460	-0.501938978706454	-0.714859744170583	-0.824724437506681	-0.712670502912571
chr10	13817593	-0.765684597891515	-0.840433900732486	-0.803083814876603	-0.577019934968749
chr10	13837837	-0.41437811107743	-0.553591378293769	-0.949714173389093	-0.936918665004167
chr10	13853755	-0.97916674871889	-0.94196579599451	-0.94697502667727	-0.750037372590052
chr10	13913363	-0.383022182913611	-0.667466056675801	-0.912133731156584	-0.763918829780331
chr10	13941870	-0.839229427631757	-0.84832957633994	-0.842742036031833	-0.850108248501414
chr10	14028462	-0.954590416422701	-0.951594706922147	-1	-0.964555293617851
chr10	14052847	-0.61464438974885	-0.793242394478208	-0.679718221113037	-0.823943606314732
chr10	14060799	-0.753214645280313	-0.930370486740045	-0.992565091461825	-0.887375777869083
chr10	14091368	-0.021072828853673	-0.796825152537376	-0.932538584683941	-0.883530338345448
chr10	14117880	-0.842195756604178	-0.881154001600914	-0.908061383721463	-0.8835665390282
chr10	14132326	-0.726691618262693	-0.85807540559902	-0.932108485648129	-0.830437753395135
chr10	14137912	-0.643277819051393	-0.873141792734746	-0.942426252785444	-0.841442860453038
chr10	14175927	-0.790837155417295	-0.870883157188501	-0.834663494506219	-0.778984328168586
chr10	14195712	-0.807463776503354	-0.910381053850557	-0.455078542292751	-0.155951396131413
chr10	14288871	-0.795982464939609	-0.851723168112528	-0.812148629435079	-0.777527447417455
chr10	14312970	-0.92992594793925	-0.950848044840412	-0.888623691091972	-0.924038669884206
chr10	14318153	-0.874123481002345	-0.878630796581058	-0.945344886582826	-0.861909540346266
chr10	14355890	-0.904862274117798	-0.908080849911154	-0.909828502748202	-0.885277461516494
chr10	14359688	-0.752673465449737	-0.931242973689096	-0.956790970782991	-0.797051022484507
chr10	14363728	-0.664700192971619	-0.946535819492019	-0.9484892460055	-0.735018548767067
chr10	14373128	-0.691820221225836	-0.899548175426688	-0.824253050343282	-0.835542413227745
chr10	14449347	-0.758760526293137	-0.916221718497643	-0.940197682093797	-0.847102841489303
chr10	14492789	-0.717288205944745	-0.919002706665692	-0.981216415100734	-0.773268716539101
chr10	14530249	-0.849315892949242	-0.910211354937098	-0.898693407378746	-0.856155444539371
chr10	14557921	-0.938529983775386	-0.978482188122723	-1	-0.906501024771029
chr10	14634860	-0.870791947843755	-0.847612846973752	-0.938344420731005	-0.880268381099318
chr10	14659395	-0.418259220965971	-0.667136524970638	-0.913975770911232	-0.822312311187006
chr10	14669455	-0.953277535799725	-0.925398311475245	-0.939275822744003	-0.892016990569981
chr10	14677233	-0.851093381561867	-0.865520904781691	-0.935666338726241	-0.845348747022966
chr10	14713446	-0.510656686841939	-0.883292826625389	-0.812803616686482	-0.586747644002921
chr10	14744702	-0.861467858893377	-0.92580470509074	-0.878924335341538	-0.878211693398046
chr10	14778240	-0.37814261755347	-0.450881804623187	-0.852944352177499	-0.683661351530186
chr10	14811095	-0.799907469343465	-0.857388426263062	-0.940322806752928	-0.866944914208363
chr10	14818529	-0.766498351041714	-0.836941373634084	-0.881693408168484	-0.95050446665109
chr10	14837175	-1	-0.960826048311129	-0.99611962800363	-0.977125018873491
chr10	14880867	0.136714037206139	0.0993979393142518	-0.234635742487184	0.256889309439225
chr10	15001976	0.343574856335084	0.831946779559702	0.682273530971724	1.24943195839593
chr10	15033962	-0.839733643849221	-0.855954500358554	-0.953221394878544	-0.891484632985091
chr10	15055964	-0.409352168981877	-0.689934405767404	-0.972670759110533	-0.839492008356466
chr10	15075603	-0.858211285427095	-0.890079362965393	-0.954062882503754	-0.769676311275512
chr10	15158595	-0.812981833713359	-0.886248809295399	-0.962428775398507	-0.861375698781336
chr10	15188491	-0.78570565240676	-0.875983306108291	-0.850576943661209	-0.489461835088147
chr10	15211844	-0.529605172002409	-0.842274107189908	-0.511822607576075	-0.139493847690098
chr10	15238388	-0.756564414425649	-0.597899242289312	-0.338589898648483	-0.00576587273744644
chr10	15248079	-0.726853521693237	-0.80458543335965	-0.892883248096772	-0.70871368230869
chr10	15336090	-0.654412161238857	-0.810081979955636	-0.921037032046126	-0.554639330951244
chr10	15360340	-0.497764687140762	-0.819165541939515	-0.763095388754472	-0.686103563101117
chr10	15390656	-0.737754246473875	-0.88327197227295	-0.850219424821063	-0.788090879988416
chr10	15432937	-0.966819479664829	-0.966625923821957	-0.928601918080025	-0.746564373051875
chr10	15445313	-0.951541540683255	-1	-0.987503730053364	-0.96253033688909
chr10	15612532	-1	-0.935914034150305	-0.976625064910923	-0.928301245178215
chr10	15902498	0.949529589030619	0.667508792086142	0.613052843377097	1.11129322620236
chr10	15902558	0.938614722321095	0.645961237113973	0.662164272847525	1.22238105791225
chr10	15902573	0.929936758242313	0.54894134000456	0.596672545701411	1.07550200362634
chr10	15907380	-0.851215621011217	-0.981125722676	-0.838726139365036	-0.766828131578953
chr10	16009280	-0.83624752176324	-0.749067524784503	-0.930663781845277	-0.787661603461145
chr10	16021761	-0.858370051099796	-0.91743835738889	-0.9442730136456	-0.849161616429805
chr10	16139066	-1	-1	-1	-0.980044868045911
chr10	16182920	-0.921821071214072	-0.989716975145249	-1	-0.998906748321853
chr10	16273801	-0.861827206579034	-0.838927818600713	-0.878401653468464	-0.822835011977727
chr10	16352873	-0.919174781772949	-0.993824555272373	-0.966792971068635	-0.998168759257798
chr10	16363312	-0.964838065191864	-0.88146448351499	-0.896270571582177	-0.86500403452277
chr10	16377653	-0.756482751763258	-0.969195402543117	-0.894733289671169	-0.84166930094647
chr10	16523447	-0.893133822354031	-0.681779766104453	-0.877456212326496	-0.594874289085651
chr10	16607772	-0.732603133220895	-0.832377755641238	-0.86046198531986	-0.928783668690755
chr10	16723937	-0.757304783481211	-0.925843869819887	-0.955782365209238	-0.842177831677878
chr10	16772432	-0.822505357904051	-0.89014099430797	-0.836016303937558	-0.836187302195302
chr10	16819838	0.112712306481795	-0.429018055262234	-0.315788787107449	-0.368628128050368
chr10	16845392	-0.855048336814384	-0.983404002791453	-0.990741005497412	-0.828710054124602
chr10	16882030	-0.955328223505089	-0.97654014973051	-0.995001520054878	-0.976054505638729
chr10	16886304	-0.694305374125582	-0.90726975985428	-0.966758979268036	-0.904208409714143
chr10	16901900	-0.974236545346247	-0.970980600940229	-0.976406369449321	-0.964500535284412
chr10	16948458	-0.881383986779232	-0.934266738472845	-0.907092321428767	-0.796118077426049
chr10	16976395	-0.833412840106517	-0.96043868888074	-0.917736551919614	-1.01636885394626
chr10	17027514	-0.8330375654996	-0.858451640568937	-0.879355269431685	-0.893563829115075
chr10	17157350	-0.828772969264374	-0.766107349297216	-0.794298589648518	-0.760430307985906
chr10	17163510	-0.963109856555831	-0.987775565080578	-0.982135620257337	-0.985555370973675
chr10	17323901	-1	-0.977769446508266	-0.955461881368272	-0.946072794004788
chr10	17391194	-0.536091174871749	-0.872624691815943	-0.345440300695525	-0.049793366533768
chr10	17428787	-0.684894111900068	-0.80945056587161	-0.170495509460102	0.23052316721503
chr10	17444738	-0.956045929668631	-0.988485798054183	-0.963970636402194	-0.995099889946671
chr10	17459936	-0.973281138809719	-0.957012022237405	-0.946322802208697	-0.856651619486781
chr10	17487590	-0.762693417609825	-0.873695664409075	-0.624947504955543	-0.79931302957414
chr10	17493276	-0.846231956912808	-0.89210248805428	-0.910449455635155	-0.830610621706951
chr10	17529808	-1	-1	-1.0019876891441	-0.95812478365259
chr10	17628963	-0.743694956686805	-0.77151540475772	-0.820630614756395	-0.613848114303717
chr10	17657553	-0.937418548717654	-0.892602439826178	-0.933659226573079	-0.882363353634317
chr10	17709099	-0.887219370869087	-0.927256560179073	-0.940811535663815	-0.942177014134204
chr10	17736412	-0.881308364479945	-0.969481572414798	-0.878575361826515	-0.90855855775919
chr10	17754263	-0.837391653722353	-0.918921211242318	-0.926414705925409	-0.818485628959483
chr10	17754742	-0.777374118760798	-0.810084801820408	-0.951979063359314	-0.670953086970292
chr10	17765832	-1	-0.978138905003086	-0.998170304900518	-0.99662433973179
chr10	17776039	-0.975688023547857	-0.845276425788756	-0.938198656936351	-0.7168525277742
chr10	17779619	-0.541820691851775	-0.816793245314766	-0.8084685686967	-0.575098265189618
chr10	17896521	-0.895768372985917	-0.887615554550102	-0.870614733610915	-0.954601854347099
chr10	17910803	-0.951818466694279	-0.909217166100436	-1	-1.00471547890457
chr10	18026584	-0.693151286283448	-0.904019556191882	-0.801192981023486	-0.679971963061688
chr10	18143441	-0.837023131410471	-0.922542522345723	-0.937110586687064	-0.901226310155968
chr10	18157720	-0.97590923334714	-0.98122964886351	-0.971909928906961	-0.928714816020141
chr10	18299227	-0.872545477674958	-0.920761273966176	-0.97011000784528	-0.931623123601848
chr10	18372533	-0.699397540627519	-0.949145242328878	-0.889243776429046	-0.718005818076504
chr10	18378059	-1	-0.993755577930137	-0.996117880652411	-0.962099714680256
chr10	18445451	-0.946117937263902	-0.920911065804587	-0.861291906028702	-0.871996664393141
chr10	18450028	-0.798614259968621	-0.911999749796161	-0.935286194676604	-0.864035272695629
chr10	18484226	-0.881627950134948	-0.905703337243814	-0.951592892276232	-0.875153466660572
chr10	18526637	-0.467542039502369	-0.835252904022431	-0.823063203347823	-0.72736642217774
chr10	18527715	-0.215247511314931	-0.703088299567863	-0.844630582531826	-0.730175538975355
chr10	18681149	-0.753629496415928	-0.969911174093754	-0.82728544840649	-0.628123008535022
chr10	18681421	-0.802900037201421	-0.932213910252173	-0.956788590247333	-0.723465249251299
chr10	18707750	-0.555422188585046	-0.760145388192137	-0.823935884756405	-0.713966428939293
chr10	18777088	-1	-0.933550275025911	-1	-0.945461282383218
chr10	18808642	-0.851059632133511	-0.926320544790938	-0.94106373396387	-0.899049381707959
chr10	18819285	-0.792276672797014	-0.934277340057354	-0.905034501160201	-0.817329913562441
chr10	18865629	-0.940361819852101	-0.866673211066839	-0.98001756664612	-0.86255576014161
chr10	18901972	-0.918227193693757	-0.940667170051698	-0.758776009661671	-0.840505528772038
chr10	18922150	-1	-0.969320798186231	-0.989455540613927	-0.956496187825296
chr10	18948159	1.32377143943443	1.30115184352337	1.4616830015066	1.52274474268231
chr10	19009691	-0.892949537520769	-0.966156980573309	-0.933541898486742	-0.893588160894566
chr10	19042459	-0.826494736006202	-0.902921497444831	-0.952074680642612	-0.813834707482065
chr10	19050677	-0.936135845879567	-0.960678204697378	-0.973470520478064	-0.922757547046911
chr10	19088139	-0.915573077749075	-0.923755656314462	-0.902466979079153	-0.915269942484483
chr10	19108669	-0.938150321361209	-0.984726803548678	-0.984521804030436	-0.838408816018711
chr10	19151394	-0.931650562737947	-0.934774787389298	-0.964962448410377	-0.952742866129182
chr10	19221123	-0.719551120446592	-0.98114140957711	-0.921268177309506	-0.93847391014715
chr10	19282772	-0.968441890345089	-0.988014128214925	-0.987165057870818	-0.975829005815323
chr10	19287328	-0.959723890104169	-1	-0.987104630663257	-0.991623860922185
chr10	19308849	-0.941271622642821	-0.946312865955725	-0.957938152841245	-0.898723274913645
chr10	19327299	-0.874524809357485	-0.87571381465717	-0.908042226373602	-0.969456370965568
chr10	19352687	-1	-0.988474167686728	-0.933880706234926	-0.983089077403515
chr10	19408441	-0.795071041903801	-0.985934233715916	-0.899384674044261	-0.981907549227399
chr10	19447183	-0.879846005592938	-0.962257143367794	-0.901241247965993	-0.972497066457604
chr10	19450247	-1	-1	-1	-0.990247547704827
chr10	19477595	-0.882073713270162	-0.931924470592002	-0.968379547079651	-0.925788976957877
chr10	19573007	-0.961062091821059	-0.971523766043202	-0.904002851178284	-0.758764171395472
chr10	19697066	-0.783810132543407	-0.902897652878642	-0.991450695244937	-0.883242196802442
chr10	19809031	-0.925138231947594	-0.97299304641348	-0.957987302648042	-0.866812696118597
chr10	19825127	-0.951277793069377	-0.984553220995958	-0.975133491889017	-0.950620848121204
chr10	19934622	-0.881014776854502	-0.992775438240011	-1	-0.983622990182447
chr10	19944256	-0.796216396855919	-0.974173674358025	-0.997711772953112	-0.976973323271955
chr10	19950529	-0.963142128812523	-0.986187507864299	-1.01090929188766	-0.975266356336476
chr10	19958028	-0.955711856492312	-0.921643138568034	-0.974145915913636	-0.887356139285426
chr10	19967781	-0.97972278572432	-1	-1	-0.999047550206151
chr10	20021714	-0.862878093736523	-0.881376729226798	-0.925558093940512	-0.830812050634427
chr10	20096102	-0.904153118429165	-0.950228160627815	-0.973814162058204	-0.894720340997046
chr10	20212994	-0.743429789604358	-0.868706755536509	-0.978460415323225	-0.980146147103669
chr10	20252581	-1	-0.975418394109591	-0.998170304900518	-0.966531202049544
chr10	20321927	-0.932438493032251	-0.925973899723307	-0.953325225178218	-0.903103822685335
chr10	20327019	-0.841812253194631	-0.959069880957442	-0.847641168317605	-0.920176924145485
chr10	20343597	-0.950495374536022	-0.98217044750598	-0.958646853805125	-0.92705949262593
chr10	20376935	-0.714430268503186	-0.935780201420669	-0.911958014699486	-0.796767447840697
chr10	20463537	-0.932556207802603	-0.967762261765768	-0.968019005123333	-0.954505779150647
chr10	20498280	-0.924040637104022	-0.960856929883781	-0.959721916996368	-1.00760242466837
chr10	20516991	-0.706701666263545	-0.872925833695911	-0.887818840410391	-0.886263354115463
chr10	20601417	-0.869677136985762	-0.981966719703221	-0.979537177045727	-0.923593905703647
chr10	20681616	-1	-0.960703508263127	-1.0052227381726	-0.878130599933516
chr10	20710136	-0.948265642249853	-1	-1	-0.977781221925119
chr10	20746030	-0.822037349620152	-0.927004722550346	-0.968412185077933	-0.899093317160702
chr10	20829255	-1	-0.965617474578674	-0.982497240759956	-0.987901530850172
chr10	20861628	-1	-1	-0.96961867623707	-0.966763782881231
chr10	20873583	-0.666739257783081	-0.916689873243556	-0.860720178716262	-0.851925228006884
chr10	20962837	-0.935787697267833	-0.985345531740212	-0.9533469883471	-0.934847251320648
chr10	21048448	-0.640367228510695	-0.938614187700073	-0.883477096840655	-0.87874102130701
chr10	21118330	-0.961341489108876	-0.96460398719509	-0.998457483891887	-1.01708776166842
chr10	21232334	-0.972684003998034	-1	-0.959399838937073	-1.0116838904777
chr10	21243614	-0.912868147475874	-0.859353841194058	-0.920215029860452	-0.83091719446088
chr10	21248254	-1	-0.932500554999583	-0.936144501763073	-0.910563489974691
chr10	21266123	-0.594923682800784	-0.817068313274039	-0.938727313070476	-0.746621017171229
chr10	21319237	-0.721815745738094	-0.870551133763101	-0.748634129746631	-0.764408743036535
chr10	21361527	-0.855830021354607	-0.930675382196769	-0.836295803871556	-0.694620433345874
chr10	21441551	-0.825631739100802	-0.913461255077138	-0.91502668146232	-0.997971607997946
chr10	21464294	-0.720903420678055	-0.769843319441517	-0.551117125138667	-0.0355068787236341
chr10	21476269	-0.834466293524782	-0.838994416956371	-0.920216269762233	-0.862247182241779
chr10	21487260	-0.888135427407573	-0.908265088637814	-0.874534122336112	-0.802472652330368
chr10	21548919	-0.717858093494295	-0.767315026672994	-0.831440297563654	-0.78857986488824
chr10	21590106	-0.77780012337213	-0.877330013414681	-0.892720635064227	-0.954347291441206
chr10	21611989	-0.975347430531809	-1	-0.99811878351314	-0.978464677074338
chr10	21652173	-0.946119037642462	-0.899504376166107	-0.982274144948052	-0.776410899578337
chr10	21683107	-0.711012483809845	-0.793745043339947	-0.744010340016835	-0.635352883604109
chr10	21750605	-0.901876415685011	-0.982337541043349	-0.962363636907187	-0.937557141824266
chr10	22043689	-0.812278269902802	-0.63957511116443	-0.688540734094691	-0.714669469910163
chr10	22046791	-0.698800567636331	-0.759164738612199	-0.763534755190015	-0.664491953524366
chr10	22047201	-0.663877021775632	-0.783271794287062	-0.805443087730165	-0.801662014418205
chr10	22061772	-0.874496531273928	-0.94735344598494	-0.929980585774944	-0.942712260601303
chr10	22073794	-0.955999763093751	-0.999039839182579	-0.98924236593419	-0.957766077532701
chr10	22113040	-0.74553234752383	-0.883074880930284	-0.752066268437789	-0.627570379999106
chr10	22130991	-0.884615478774175	-0.983931728404681	-0.968676860051672	-0.961664047199729
chr10	22178032	-0.290992788687392	-0.275585593689536	-0.94141967542903	-0.766130553471373
chr10	22328163	-0.819846620477003	-0.891496159404304	-0.848674284225476	-0.868206287849595
chr10	22355597	-0.977679311484087	-1	-0.994193730837865	-1.01004589089358
chr10	22362695	-0.824146798978967	-0.885010942966675	-0.950565303863684	-0.886686389319963
chr10	22492993	-0.758437461808122	-0.914388482196098	-0.873023025065057	-0.818137345327784
chr10	22623007	-0.512756874338224	-0.709087533866536	-0.635360379549214	-0.571626665163312
chr10	22630589	-0.378737661390363	-0.766324969523425	-0.406327613988579	-0.334938826096624
chr10	22659486	-0.843182185233196	-0.884313895931598	-0.891239139673625	-0.867765675052383
chr10	22680693	-0.908110279248457	-0.866102370364773	-0.386279753380647	0.21760794102696
chr10	22746715	-0.893581351135842	-0.954288427928212	-0.964999872590308	-0.843746836708289
chr10	22853089	-0.762544814362117	-0.839297487925627	-0.910470171371402	-0.682303552382473
chr10	22853139	-0.826604443204362	-0.838375857443398	-0.928926920496415	-0.701997724738957
chr10	22858082	-0.764782525398687	-0.795970200693319	-0.892127225991552	-0.801854277293107
chr10	22886174	0.594730498790095	-0.142887509849217	-0.795886695968828	-0.716526261971446
chr10	22946957	-0.523931914804567	-0.902906074149819	-0.901829551005028	-0.696239937585455
chr10	23002670	-0.530011786230496	-0.13907202756725	0.162801724988123	0.510849151621087
chr10	23037790	-1	-1	-0.966069241797405	-1.00379801101906
chr10	23045538	-0.860449993026236	-0.880724917201318	-0.918726527668572	-0.83350705014975
chr10	23114866	-0.768686252857786	-0.858210463603616	-0.760619634255596	-0.532099757998499
chr10	23142124	-0.362521645713659	-0.727729199304372	-0.749374268298164	-0.723972239973731
chr10	23150163	-0.975388865913016	-0.960218780028727	-0.984378317892507	-0.95867451159192
chr10	23169766	-0.87752563605342	-0.900790673235609	-0.94128552317923	-0.930128785984781
chr10	23179838	-0.964138113684079	-1	-0.948271822385466	-0.895463008790805
chr10	23277635	-0.821696065598787	-0.687015713896277	-0.635296263256022	-0.723004302089604
chr10	23283244	-0.921130041280827	-0.943827840583348	-0.909504908927193	-0.746461023876071
chr10	23343539	-1	-0.971978527140556	-0.971551249281826	-0.936747210819689
chr10	23356638	-0.902943560622024	-0.764289254105266	-0.764994325006616	-0.739495998944141
chr10	23362590	-0.898165665235003	-0.777438755343614	-0.806543318274382	-0.670406076738036
chr10	23388977	-0.78788072828392	-0.866191363464076	-0.779994480407373	-0.793119554654004
chr10	23389336	-0.73990984200663	-0.919448320421199	-0.747820966352444	-0.880952692166913
chr10	23469903	-1	-0.992007059983575	-0.98237240128525	-0.982552989146542
chr10	23518327	-0.974781754373522	-0.982853254424654	-0.993261373367317	-0.969299350894315
chr10	23620048	-0.822748395599193	-0.798068371519911	-0.921645755344819	-0.642101472879203
chr10	23652942	-0.386229731215622	-0.667873070152691	-0.906690693882237	-0.896304790071163
chr10	23667536	-0.940404917294144	-0.796393568922228	-0.900702603188428	-0.738869010175921
chr10	23802125	-0.888898227137027	-0.851863630582835	-0.894488705113524	-0.845803643856311
chr10	23970305	-0.951892899124762	-0.990837783175579	-1	-0.97203562052579
chr10	23997486	-0.88279203707343	-0.893136816956385	-0.952453553017434	-0.886953878991943
chr10	24012897	-0.874932190494893	-0.910014156418104	-0.956305633572125	-0.888533577658366
chr10	24030853	-0.746456738624233	-0.844974670300603	-0.932936796067123	-0.879291112832422
chr10	24041295	-0.951043926278959	-0.925010240754456	-0.947840422122815	-0.880721641568174
chr10	24086483	-0.897836199779741	-0.959465977327836	-0.967899970505496	-0.953095237685388
chr10	24184886	-0.975951322344525	-1	-1	-1
chr10	24222229	-0.644101024079686	-0.84896532372674	-0.943563141419165	-0.901964750467256
chr10	24310413	-0.964503246309695	-0.945203572988956	-0.977390982015951	-0.946384035130962
chr10	24453844	-0.83766699301018	-0.850136260557543	-0.942539501857857	-0.839033980526638
chr10	24467739	-1	-0.955589660953868	-0.99602326883631	-0.908674516228288
chr10	24472110	-0.861827360737334	-0.907629494257884	-0.907293541208965	-0.936417925974622
chr10	24539834	-0.857831599268497	-0.892678698748665	-0.95347770658262	-0.916282799963385
chr10	24557953	-0.96463981023513	-1	-0.998692206977343	-0.975031881721584
chr10	24579491	-0.837047353029616	-0.893611831732485	-0.955432737949862	-0.889398336559724
chr10	24772844	-0.809833965078658	-0.638062218664522	-0.699921960475732	-0.543054713184894
chr10	24911334	-0.859799104598856	-0.886878161753855	-0.980706104634073	-0.875883671487056
chr10	24949791	-0.864016105149808	-0.942081120328036	-0.873144474323729	-0.845324709742232
chr10	24969606	-0.858854223164688	-0.890856817235515	-0.811653384903725	-0.736209340216061
chr10	25007093	-0.799964337234053	-0.900058660291152	-0.842094516590326	-0.487731295371131
chr10	25007174	-0.804558619983849	-0.869577568740844	-0.737896774468149	-0.441470787307659
chr10	25018749	-0.780445818299229	-0.894020988666067	-0.896634700001555	-0.838596617454885
chr10	25059058	-0.953180047500756	-0.891121476794055	-0.938090735323312	-0.652294406267362
chr10	25079241	-0.927093415337999	-0.880539836994129	-0.888511546303967	-0.795551898707071
chr10	25138128	-0.855893778770806	-0.934623966969729	-0.931033249979157	-0.791999580947868
chr10	25271394	-0.623869133666656	-0.801008280597408	-0.859462163067154	-0.769912844782385
chr10	25298000	-0.965302993334231	-0.975356218259294	-0.982133084090234	-0.986208018826872
chr10	25354755	-0.839340039897051	-0.831791818329572	-0.921678369333123	-0.588582623274069
chr10	25393665	-0.639329216111878	-0.882975028658971	-0.92876924258849	-0.573418384744613
chr10	25396440	-0.81673371126597	-0.926118450888417	-0.891888599272234	-0.692816770940709
chr10	25397313	-0.745469258092152	-0.860388231528906	-0.955135684920614	-0.869673106823926
chr10	25448321	-0.825237399411517	-0.917667669401009	-0.909175054337906	-0.86540084053949
chr10	25478530	-0.963944304413031	-0.967124043336038	-1	-0.902056505504701
chr10	25496530	-0.906932864719533	-0.924233025402283	-0.924474012285865	-0.934114120628992
chr10	25507084	-0.726660136757783	-0.897904319683759	-0.883444325593609	-0.750025476899594
chr10	25629701	-0.858369766985401	-0.97543463173842	-0.993391811175578	-0.957795702163027
chr10	25655856	-1	-0.970997237116464	-0.951766491901497	-0.88422341620992
chr10	25720753	-0.961777133194461	-1	-1	-0.967992371734548
chr10	25829686	-0.956844413141246	-0.988202100294914	-0.956831937028953	-0.968242106608473
chr10	25887036	-0.858833466717593	-0.809031060182128	-0.957365328128382	-0.829522692240034
chr10	26040524	-0.78717130192013	-0.898693970191721	-0.932056625405119	-0.857276573212566
chr10	26109960	-0.72499438462003	-0.723267204619463	-0.953828637070577	-0.890582485939261
chr10	26198489	-0.863155714334452	-0.98765600329019	-0.996744223980707	-0.982473621887867
chr10	26198543	-0.90128811023663	-0.994419973008293	-0.980926512764821	-0.95478175297586
chr10	26290443	-0.798471114879986	-0.876823173522722	-0.986300985898318	-0.771263432245901
chr10	26298121	-0.970954138961023	-1	-0.991640221579643	-0.994809656406706
chr10	26305364	-0.789026456272494	-0.928338187799638	-0.965936664591962	-0.947644934681295
chr10	26542651	-0.837327612549612	-0.863932422383571	-0.870510865664904	-0.764502920949896
chr10	26543771	-0.605404222431934	-0.718221889967147	-0.79791148365953	-0.796029130228364
chr10	26713792	-0.935731485109941	-0.886920322114792	-0.859397713771956	-0.791278096647245
chr10	26879071	-0.930994512600451	-0.897126673095793	-0.920665865202161	-0.799857929782559
chr10	26894340	-0.869597489447616	-0.953837416254979	-0.910947541689098	-0.897806994706277
chr10	26931976	-0.870501721973534	-0.751691839022508	-0.577127807814972	0.504859519391261
chr10	26981951	-1	-0.984979536294359	-0.956042684104077	-0.812800562525884
chr10	27000486	-0.880590740766859	-0.85816837291896	-0.994045776144034	-0.976875387068932
chr10	27081994	-0.93866212202024	-0.896436340817964	-0.864080910344368	-0.950255654359668
chr10	27168836	-0.809801393049435	-0.947298777152621	-0.936167830587355	-0.605884346913223
chr10	27276174	-1	-0.999550487196925	-1	-0.962023225863532
chr10	27311087	-0.886651886017081	-0.970657664045744	-0.98815573822623	-0.912445182012625
chr10	27360886	-0.846641136250907	-0.746792089323332	-0.936814207604723	-0.818885856562357
chr10	27398733	-0.898858237476268	-0.915136473431819	-0.969645100031564	-0.749592220926846
chr10	27511053	-0.71794624667375	-0.947133506758441	-0.887420832749814	-0.833194439259168
chr10	27540533	-0.806185541583111	-0.800604591876005	-0.84140426155371	-0.696427166496313
chr10	27570290	-0.907234429888961	-0.985119804749533	-0.876854124906257	-0.70118233413188
chr10	27594113	-0.925613727697359	-0.992562045967902	-1	-0.976147898861853
chr10	27619571	-0.932816258407917	-0.962722398088705	-0.939609096679877	-0.915506747270347
chr10	27638241	-0.818501698528494	-0.966345925594947	-0.92390000944768	-0.887370957651921
chr10	27822176	-0.834961472994588	-0.900411795172956	-0.966424898472752	-0.880031514434485
chr10	27880411	-1	-0.942527866897535	-0.989123900975652	-0.966254265089395
chr10	27944949	-1	-0.919004767961291	-0.95864679780507	-0.953446086199974
chr10	27956732	-0.97743348563851	-0.993229533817372	-1	-0.996111945990247
chr10	27974991	-0.844268211774042	-0.867727127462512	-0.862881271318882	-0.8368576048363
chr10	27984512	-0.963853247464706	-0.950395611353368	-0.936232961169298	-0.92921591247106
chr10	28067624	-0.727296169166679	-0.946081895970485	-0.968606723765758	-0.890106401155801
chr10	28133266	-0.641410151219928	-0.882866006804725	-0.923550735262704	-0.903288222600106
chr10	28138296	-1	-0.993862116759541	-1	-0.991458134842996
chr10	28238066	-0.789727153163029	-0.878040615596848	-0.852886128364437	-0.916879269705693
chr10	28244296	-0.893275619202985	-0.856222120197738	-0.840559332691302	-0.887017093650767
chr10	28293636	-0.865449791170981	-0.921214690874498	-0.950252251718782	-0.794042447160817
chr10	28331589	-0.785730356225232	-0.953917836727992	-0.933524443693412	-0.825835683240546
chr10	28365881	-0.926517755639389	-0.963604150937372	-0.843932645255252	-0.826482176893455
chr10	28368351	-0.886586507317133	-0.939673552844214	-0.978247108876794	-0.949981374835791
chr10	28426263	-0.868270281618565	-0.933674794010262	-0.940635187774528	-0.931766914207615
chr10	28462058	-0.898541894595225	-0.935961323722051	-0.872682808139964	-0.847523373717287
chr10	28521103	-0.974581556078023	-0.836405158318743	-0.942382608613153	-0.943565952140468
chr10	28546489	-0.914610799121947	-1	-1.00016048682149	-0.95814225005597
chr10	28592861	-0.890696256549311	-0.886784198783594	-0.852814309638253	-0.756370151368827
chr10	28651733	-0.95451290610828	-0.974479007263141	-0.87131902951283	-0.832158520638773
chr10	28717117	-0.857007457257343	-0.966899417037309	-0.912169953825246	-0.809172311290565
chr10	28732111	-0.852213388638456	-0.927804789312553	-0.918668124544082	-0.944075963855106
chr10	28755364	-1	-0.932848483577423	-0.979923594767364	-0.899112238063505
chr10	28784500	-0.761334454193901	-0.883494408320537	-0.788586885750582	-0.392426649804035
chr10	28920243	-0.813328463238392	-0.94172394940285	-0.937243296763924	-0.820610281909228
chr10	28978526	-0.93622852685657	-0.872749476229842	-0.920220331119356	-0.927775292588285
chr10	29100167	-0.804899602671086	-0.850835128639255	-0.791977369043134	-0.356898242193559
chr10	29149744	-0.815278006111528	-0.900627389619586	-0.598319988407231	-0.877966471054439
chr10	29238175	-0.671600719548888	-0.874830720615215	-0.905297940702844	-0.755442387097817
chr10	29402013	-0.911373189263125	-0.88308997066553	-0.951390532514876	-0.819664815384075
chr10	29411168	-0.762611816380102	-0.92035571877498	-0.963604531499488	-0.778740633096406
chr10	29472559	-0.942245877321306	-0.821342910133997	-0.908493019845813	-0.771767713839679
chr10	29473242	-0.811098224628861	-0.958121243635241	-0.871194108026149	-0.823341222225057
chr10	29482419	-0.897916422708642	-0.818689968472188	-0.81744381226825	-0.649887531140313
chr10	29585356	-0.784477760801221	-0.887648355285185	-0.853387918996854	-0.916017244850256
chr10	29673888	-0.653374807753475	-0.879274161226267	-0.937632148048638	-0.936091607099821
chr10	29758683	-0.636837433319357	-0.715700150309929	-0.616265023108263	-0.498117901119278
chr10	29777020	-0.721510925854931	-0.730754086463969	-0.512655101810144	-0.225377262235789
chr10	29789814	-0.951754053127439	-0.895685880989099	-0.941700151240769	-0.818623524807762
chr10	29811805	-0.645839706783015	-0.781229821192241	-0.794039799948394	-0.69170685366927
chr10	29838766	-1	-1	-0.990303047106746	-0.987922314631406
chr10	29944347	-0.840893594652114	-0.811968021726028	-0.968691290970453	-0.764664251506027
chr10	29969990	-0.846117117801002	-0.870527802293691	-0.915787629038448	-0.680821164148972
chr10	30198106	-0.580951116547018	-0.602592451010856	-0.817788724785999	-0.794974343083713
chr10	30206046	-0.661074387899538	-0.815291834814418	-0.884544311933616	-0.804015903290464
chr10	30215229	-0.898674206517675	-0.889662797029569	-0.974960090465968	-0.967203335761927
chr10	30219199	-0.937298710647193	-0.917162498059472	-0.952683783526104	-0.842494530794844
chr10	30259746	-0.776265826559281	-0.871227288523333	-0.953188607526832	-0.801756489746648
chr10	30264109	-1	-0.964340096046374	-0.96052457138723	-0.898398617344893
chr10	30388516	-0.842099261689668	-0.96226728248196	-0.991275765572271	-1.05053181660409
chr10	30401312	-0.925603284592569	-0.965933191213246	-0.978012501864682	-0.871475672050391
chr10	30610343	-1	-0.98434517274399	-0.981970933007554	-0.876075861116225
chr10	30610612	-0.964862320816423	-0.91617371936649	-0.965314321060748	-0.779484229334968
chr10	30648897	0.863808301732211	0.534210685895339	0.452893168822009	0.576657174998461
chr10	30707809	0.131013399804265	-0.310991011536796	0.206434374889786	0.516529860387076
chr10	30745348	-0.238831446367754	-0.301935383500483	-0.979075417779926	-0.932325909130026
chr10	30783600	-0.644748943851291	-0.686399370521189	-0.424206282559821	-0.402050790521524
chr10	30804543	-0.741240490486709	-0.849331657202453	-0.907323018201175	-0.67743029957121
chr10	30876549	0.831001914552684	0.496036226174938	-0.496330370841963	-0.259991141883992
chr10	30878530	-0.621220502192587	-0.857629212986056	-0.722054280643804	-0.663767210898904
chr10	30903367	-0.593274727197037	-0.739821297951818	-0.866243468370256	-0.749412119641499
chr10	30908571	-0.978175166697817	-1	-0.989413912510899	-1.04362644255713
chr10	30931842	-0.58268536442527	-0.879320529397268	-0.83875140962175	-0.765048550346218
chr10	30978439	-0.856590944919287	-0.820134669460846	-0.806011112564144	-0.781436738773161
chr10	30988249	-0.842304579947829	-0.9555968217181	-0.914606676999834	-0.767904581580365
chr10	30988710	-0.660015833539845	-0.779312672798731	-0.896999624102365	-0.781235950925798
chr10	31005559	-0.897051349891748	-0.861404012841675	-0.923071134794725	-0.937039865309438
chr10	31093138	-0.354150827530497	-0.797336813300291	-0.912292930546131	-0.696323549421088
chr10	31100778	-0.648118605864284	-0.770377302225596	-0.859623344916186	-0.927738187283107
chr10	31130630	-0.856397031973909	-0.90849963959701	-0.908478556077665	-0.860143427067754
chr10	31185599	-0.835928376508095	-0.913800859515669	-0.935427475081013	-0.795621123048953
chr10	31242146	-0.974042296565928	-0.973001314844309	-0.957143167269031	-0.993882558203956
chr10	31253119	-0.844016078993957	-0.853431545808269	-0.894754067542599	-0.769582801630887
chr10	31303336	-0.877089921820201	-0.884318505594313	-0.911989633336655	-0.70862272849993
chr10	31323178	-0.792197869259978	-0.864917641321814	-0.971921507544837	-0.799543584064508
chr10	31388929	-0.760074277433424	-0.732620933427266	-0.971565145305262	-0.920941150399575
chr10	31443169	-0.926307511675553	-0.844584423849347	-0.973342890770419	-0.939331451745847
chr10	31443476	-0.921394159076364	-0.967591073499158	-0.898087062893291	-0.896525911297102
chr10	31468071	-0.913633727488097	-0.977573060871623	-0.97021075950867	-0.886688173731397
chr10	31540423	-0.955436560458603	-1	-0.921818143439347	-0.961834883687769
chr10	31576781	-0.929865594654929	-0.989748260955511	-0.998592027495668	-0.979779805979228
chr10	31630406	-0.656589733386728	-0.663790023369148	-0.935190072793197	-0.838202050689985
chr10	31641786	-0.871513122495362	-0.894929590050572	-0.920441730285651	-0.895294930520917
chr10	31691727	-0.572918989174066	-0.854779345809595	-0.896051393858536	-0.928574831475137
chr10	31728893	-0.715679232417988	-0.892668908700812	-0.936005387641861	-0.834250103536572
chr10	31763955	-1	-1	-1	-0.977640855075427
chr10	31766286	-0.901004414167244	-1	-1	-0.93088973497817
chr10	31842508	-0.859013244734772	-0.908766740445602	-0.922810541196111	-0.885272401375254
chr10	31861096	-0.894359070015549	-0.976571073422255	-0.936068218060017	-0.965814723281951
chr10	32060293	-0.767627292113883	-0.699286311397993	-0.733983241813575	-0.555152508382332
chr10	32155392	-0.708006889705513	-0.699458047612139	-0.91600511551366	-0.843104390062147
chr10	32157454	-0.924753432965797	-0.947314195756566	-0.91703023808512	-0.699822353680585
chr10	32184982	-1	-0.98474902601329	-1	-0.968353020801022
chr10	32217293	-0.347204219071734	0.289156280126971	-6.99545027615933e-06	0.568120470694503
chr10	32420215	-0.823316806034267	-0.793386909760235	-0.887594563728012	-0.727347472762233
chr10	32420520	-0.735178594375966	-0.902840553826458	-0.797850713775307	-0.80318710450838
chr10	32467151	-0.820181972777933	-0.861462720690549	-0.878558437114356	-0.763102978900005
chr10	32494389	-0.923962670837938	-0.872489607168108	-0.91793292329225	-0.852121835567065
chr10	32499229	-0.71730260838191	-0.700301629350748	-0.58916344337974	-0.593671467231037
chr10	32522474	-0.948128008553395	-0.961805315627982	-0.952625493349042	-0.950676135657616
chr10	32614390	-0.904724841211725	-0.918809008791452	-0.985657958158964	-0.901836153057293
chr10	32651987	-0.902587404336064	-0.941492018727565	-0.955161627773829	-0.802550781529953
chr10	32806511	-0.839778620828087	-0.933422458568435	-0.897371067552789	-0.952649322593572
chr10	32833171	-0.875530189653119	-0.938190970100112	-0.928450596830792	-0.955752182406443
chr10	32853544	-1	-1	-0.988882128807769	-0.999229741350344
chr10	32860799	-0.871070396089456	-0.969881813397586	-1	-0.977694820407382
chr10	32966108	-0.979359488320721	-0.973752099784558	-0.943570322585149	-0.963257535611069
chr10	32998214	-0.929104304466769	-0.987556689871237	-0.970339691580817	-0.944632519470334
chr10	33032881	-0.904400159734352	-0.991214062772268	-1	-0.989992554945515
chr10	33049488	-0.949152861545572	-0.992107229981765	-0.977570638629114	-1.03775986909868
chr10	33065024	-0.917358292863643	-0.955848042939909	-0.99906644053614	-1.00507047496723
chr10	33110704	-1	-0.981417725162055	-0.975189553418892	-0.978295034891187
chr10	33119325	-0.911352192101657	-0.960062097036222	-0.909677472406982	-0.938437756714222
chr10	33126818	-0.977100535713005	-0.978305820772454	-0.998706210187652	-0.983881135266335
chr10	33203529	-0.901374081130364	-0.968835649613429	-0.972313216702351	-0.982196402870393
chr10	33236882	-1	-0.908978789767737	-0.902401178857949	-0.898879885448841
chr10	33284785	-0.373087843431854	-0.49604777095971	-0.836215176879246	-0.54178597233772
chr10	33291558	-0.885688319372268	-0.978730538636743	-0.94385266475355	-0.855154873584358
chr10	33461684	-0.875454412896829	-0.91505015421192	-0.936654524453751	-0.751585439347393
chr10	33518691	-0.745107592188816	-0.837623711480419	-0.904295738837021	-0.870401856533906
chr10	33553433	-0.741559623475792	-0.851722645305102	-0.703022333091438	-0.705436181234723
chr10	33569219	-0.96240664550339	-0.919808770688135	-0.862315590753853	-0.846057637711164
chr10	33573302	-0.97835493079958	-0.96993244204574	-0.963459327001224	-0.758750408114478
chr10	33574475	-0.876606133358627	-0.945249327933145	-0.974966155581111	-0.828100488174069
chr10	33657081	-0.944778511390215	-0.834069730445964	-0.960725718466316	-0.816206724021149
chr10	33669227	-0.620679107634567	-0.917517820241817	-0.91191092571876	-0.673552207646142
chr10	33673920	-0.832437787416172	-0.845518974028915	-0.896506813624271	-0.869548721829696
chr10	33679881	-0.905905573647325	-0.933961386010428	-0.903390586528149	-0.822613469929694
chr10	33709825	-0.911214106030349	-0.836230035587143	-0.880593641800759	-0.884109290931605
chr10	33770323	-0.720162152925627	-0.726786146158054	-0.892925219349069	-0.854540914501706
chr10	33878345	-0.855099390416979	-0.954034878546389	-0.942478957420371	-0.811261578757319
chr10	33882892	-0.693134902982606	-0.879204148790992	-0.920835954975185	-0.837353595024441
chr10	33923464	-0.733355795340432	-0.864746730162987	-0.930973298849169	-0.829850245001714
chr10	33958571	-0.898335213656768	-0.920349595151381	-0.93661124295046	-0.829605108574032
chr10	33968818	-0.486450960175701	-0.872869773218736	-0.881181425657796	-0.814960359775851
chr10	33970683	-0.670424651021618	-0.896759876914258	-0.911316558698749	-0.908427113773644
chr10	33988002	-0.895996586854728	-0.923589179358198	-0.959437016766878	-0.989208119486946
chr10	34060656	-0.626230953633137	-0.853548180174982	-0.923455667156784	-0.865331397325523
chr10	34315438	-0.757079102026289	-0.946223664013345	-0.84273036727186	-0.883662631152099
chr10	34321932	-0.674656755932356	-0.892621493274465	-0.806709537821637	-0.80856654839163
chr10	34368703	-0.724763705036761	-0.871183768510607	-0.86971437455911	-0.847468253442602
chr10	34382115	-0.783794966311088	-0.888922939519903	-0.942270935167512	-0.846049565631886
chr10	34400180	-0.562955262424496	-0.800064538654357	-0.776622461475583	-0.650963724956256
chr10	34401829	-0.560224457761869	-0.878671637416197	-0.921418048097486	-0.80986503945854
chr10	34402228	-0.620119140203978	-0.804986886476381	-0.839810338803777	-0.760245196975886
chr10	34405546	-0.738604977697592	-0.803741254693214	-0.939073476865525	-0.865630358044398
chr10	34418426	-0.904167971366865	-0.930474257243054	-0.928441671310046	-0.831261030454186
chr10	34513550	-0.645914109830324	-0.877249608317941	-0.90377574373103	-0.908942198107084
chr10	34530166	-0.726472673983735	-0.822208226472444	-0.797770058386902	-0.747935045849927
chr10	34544175	-0.7152111209324	-0.860543165564346	-0.88763382779804	-0.763650355100289
chr10	34557671	-1	-1	-1	-0.97628085568953
chr10	34583216	-0.952882122682785	-0.965387037602931	-0.998277400167254	-0.893591052968968
chr10	34592923	-0.858506568380979	-0.786646972952305	-0.912053465544725	-0.829586509658161
chr10	34593492	-0.803288262257003	-0.888580027125708	-0.921310650448996	-0.978326202217936
chr10	34612299	-0.677418077112398	-0.898742787377227	-0.905017748740607	-0.825637252392068
chr10	34638016	-0.660639860416095	-0.891655497424527	-0.882634783336985	-0.88131151010893
chr10	34670482	-0.864856944261191	-0.954728373166824	-0.956076074221088	-0.900292156772251
chr10	34680382	-0.812698305834415	-0.946925595661695	-0.906072890696746	-0.87283743570803
chr10	34692265	-0.809437834598651	-0.963228122555692	-0.959771810381076	-0.93679510832164
chr10	34698383	-0.908095439960598	-0.903304695804271	-0.981514990249585	-0.912375152522258
chr10	34721729	-0.944155279927845	-0.965484094414337	-0.866817150441504	-0.926971002193083
chr10	34791195	-0.840926717954662	-0.910568609382805	-0.823393991470145	-0.863366314061957
chr10	34827640	-0.107604526619632	-0.0962353927507169	-0.910279339144296	-0.728955312060331
chr10	34941882	-0.914006205528599	-0.910418456870996	-1	-0.877803534821181
chr10	34969727	-0.950251557275124	-0.990716974452006	-0.950952648961897	-0.965382706653843
chr10	35042714	-0.918257759853666	-0.836487700776686	-0.88257843643174	-0.87289490330032
chr10	35048538	-0.721298918196794	-0.679592103242899	-0.923264411175712	-0.836578761848706
chr10	35068983	-0.520866402984128	-0.678628634663909	-0.908520922369694	-0.89509770995351
chr10	35090196	-1	-0.9393198335504	-0.937332684499116	-0.603004716035698
chr10	35166572	-0.946073076175472	-0.98545156308383	-0.981122773076337	-0.946569266733407
chr10	35186531	-0.945970618804519	-0.903156530090391	-0.949433910056194	-0.846049641706874
chr10	35195556	-0.915832159806745	-0.813298356511494	-0.892204164641592	-0.662713833044975
chr10	35211964	-0.877584991827944	-0.884615222111949	-0.900950164084606	-0.86014942464328
chr10	35295061	-0.87683583578035	-0.840137208883619	-0.618553575454223	-0.575206059146636
chr10	35410137	-0.835961945992679	-0.904330444624142	-0.896944189912242	-0.883711249971691
chr10	35413375	-0.875352410685548	-0.853119721288722	-0.742393680109218	-0.718426785516057
chr10	35481060	-0.918287996687171	-0.850996360531751	-0.840836346284614	-0.473305733609788
chr10	35483924	-0.890637907518012	-0.758767125701236	-0.567111690001447	0.262020638788795
chr10	35489577	-0.971067569982673	-0.917144932430311	-0.896304810898404	-0.562100474872958
chr10	35491130	-0.887164742268467	-0.817339613368276	-0.979784771782522	-0.843481634469495
chr10	35691222	-0.97815727118136	-0.98066476102876	-1	-0.935121483765349
chr10	35735743	-0.543298822081258	-0.883036086339142	-0.755701889793911	-0.693281121736248
chr10	35751473	0.120344592980946	-0.3317375385137	-0.853998853085716	-0.756440592343276
chr10	35758680	-0.62902502384135	-0.802224133201112	-0.823468346729972	-0.708921250835773
chr10	35758780	-0.638911596422731	-0.83372732552132	-0.885950797675927	-0.703530268813014
chr10	35768499	-0.939375323376081	-0.980737922275829	-0.996530485202544	-0.981421597054078
chr10	35779569	-0.728705443074582	-0.923576206957981	-0.908468962877072	-0.792963577240348
chr10	35819343	-0.675388138083414	-0.865330038832859	-0.827937615642012	-0.843532352406011
chr10	35919640	-0.765608579118587	-0.918640965816799	-0.924062871193088	-0.923043132580127
chr10	35931115	1.09395990795664	0.63348235120115	1.22542020792804	1.16122197705897
chr10	35947173	-0.958771135223959	-0.966079571548191	-0.937036309601675	-0.95753416111132
chr10	35969030	-0.943136175877905	-1	-0.975573627664359	-1.0150045615623
chr10	36058782	-0.785308645093478	-0.897022311307886	-0.888001532551104	-0.930201083586619
chr10	36145479	-0.817587484231305	-0.937144403116156	-0.905397935478781	-0.880075536728313
chr10	36153425	-0.918629248041191	-0.985040922656679	-0.992985167166186	-0.975095662246391
chr10	36190401	-0.827189557504989	-0.86014427506681	-0.828248897694497	-0.822389366524769
chr10	36260866	-0.882561156847789	-0.902704178212591	-0.92694916866938	-0.773401286693745
chr10	36368725	-1	-1	-0.997759090310699	-0.860993841163082
chr10	36376766	-0.597140482370031	-0.950033986448902	-0.930061175910741	-0.910152029757967
chr10	36392172	-0.872491225117168	-1	-0.954570688034604	-0.973949092457101
chr10	36394050	-0.459426721276081	-0.949514804432747	-0.976123626092849	-0.939888549373749
chr10	36452610	-0.975604396899455	-0.95470080187006	-1.0020450418472	-0.96506079883933
chr10	36476487	-0.706018621305744	-0.866995632656337	-0.922759614854189	-0.804707652947589
chr10	36508662	-0.689734651582069	-0.928645939253827	-0.970574489897218	-0.902757313833627
chr10	36694320	-1	-1	-1	-0.989805766838686
chr10	36924122	-0.851597071763363	-0.967739806226875	-0.907955210707508	-0.829037720168164
chr10	36936374	-0.945754880449381	-0.843041040223936	-0.922278624781438	-0.970507375558879
chr10	36979707	-0.874159737227374	-0.940381306628799	-0.956731024418471	-0.999450619110099
chr10	37039574	-0.925381424174027	-0.986769927154048	-1	-0.941139409031234
chr10	37067720	-1	-0.934306145036022	-0.777093633726514	-0.878369730247171
chr10	37099213	-0.676292947103024	-0.875118890996531	-0.959705577833389	-0.9111055285753
chr10	37124295	-0.914949054056791	-0.984549742152416	-0.985648157923873	-0.952386087448862
chr10	37146076	-0.932561479610999	-0.984605475573948	-1.00775967904385	-0.998063204889014
chr10	37153288	-1	-0.992754886752536	-0.993616358005786	-0.952542038824091
chr10	37155623	-0.853622856956449	-0.895714175653539	-0.92612116905493	-0.829248475963963
chr10	37201053	-1	-1	-0.997079567880759	-0.994846225213374
chr10	37232432	-0.928851386185422	-0.909567863370894	-0.980970698478496	-0.798196527927975
chr10	37310842	-0.822147179045946	-0.922280252153832	-0.925405286111871	-0.89227681360919
chr10	37316266	-0.598637878167804	-0.906992193075912	-0.898257321487585	-0.932476425535379
chr10	37324669	-0.763363303264308	-0.989302556110261	-0.926141994035124	-0.910402599807939
chr10	37356260	-0.95750501903346	-0.974308716549301	-1.00145327892204	-0.995259134769007
chr10	37375766	-0.958487047732796	-1	-1	-1.00560251298307
chr10	37434987	-0.898967610572196	-0.960472047403704	-0.926217075204189	-0.894314629754631
chr10	37494342	-0.964625848770071	-0.955550600993243	-0.983057403333111	-0.965380543710598
chr10	37613212	-0.946712762450268	-0.949480180104944	-1.00272861052405	-0.93922180431123
chr10	37617296	-0.925383370560883	-0.990017615184625	-0.992098944111077	-0.964463524280091
chr10	37667983	-0.870966188526419	-0.833898964621341	-0.888032461733074	-0.898163344513829
chr10	37773389	-0.920014692877362	-1	-0.914508723707622	-0.959079301209764
chr10	37794812	-0.957974627403442	-0.962667441931283	-0.971932946090819	-0.926471994972231
chr10	37820379	-0.931956499557027	-0.951216136832712	-0.906724434582955	-0.967430650464423
chr10	37826646	-0.817723021203208	-0.884711763793148	-0.940103161758312	-0.849216903190574
chr10	37831056	-1	-1	-1	-0.961867373825799
chr10	37832833	-1	-0.979889408728134	-1	-0.973210397355487
chr10	37836831	-0.806724065455593	-0.865799533040085	-0.908960708919825	-0.903044872839639
chr10	37897253	-1	-0.979528321764386	-1	-0.972510850749461
chr10	37927355	-0.802809894301449	-0.889736862687798	-0.936040512017698	-0.97324224971255
chr10	37931536	-0.619600968537462	-0.78577261742996	-0.961474382473932	-0.868167262412216
chr10	37940188	-0.752877640055021	-0.855222059648263	-0.819715201017637	-0.743301451029848
chr10	37973193	-0.751574603771904	-0.820452903497885	-0.78046280444578	-0.777629018619319
chr10	38013631	-0.962264700733372	-0.976422883364779	-0.99045851856148	-0.97570788381746
chr10	38031002	-0.860479465959543	-0.885493539877582	-0.916689174707509	-0.763046268507091
chr10	38092216	-1	-0.86426806661972	-0.88693334916793	-0.798185148618706
chr10	38129632	-0.886884855998394	-0.958663540698567	-0.978419113475553	-0.964770850567406
chr10	38148191	-0.909158149527518	-0.891509121550182	-0.897543087043867	-0.894960439392088
chr10	38181101	-0.868125154572516	-0.972575889321481	-0.973658190740939	-0.897727673494017
chr10	38191726	-0.96564784509075	-1	-0.978559682435008	-0.984029358908465
chr10	38206237	-0.859659689657026	-0.849879829371677	-0.963824397073823	-0.856192562865326
chr10	38215340	-0.932629431519052	-0.890697850624769	-0.96010725374803	-0.902384520417461
chr10	38243349	-0.74504510387747	-0.936662505569375	-0.952982967562364	-0.952143757108174
chr10	38305559	-0.790113164554447	-0.931379406461677	-0.975996207333074	-0.825882988012918
chr10	38314398	0.163913031207532	-0.5200480064349	-0.875105203013527	-0.530513273115611
chr10	38332240	-0.972936768629727	-0.990555552538645	-0.969642746172669	-0.997503779421616
chr10	38371694	-0.932248400345855	-0.979843149204049	-0.977074388341292	-0.958476750870678
chr10	38384062	-0.194732302342405	0.0635942238943033	-0.0726745651181311	-0.097935269382204
chr10	38511138	-0.910116754969858	-0.987603829140886	-0.970685185969451	-0.988461938518128
chr10	38601100	-0.69846133196207	-0.752808205346296	-0.797750176382986	-0.703913293532031
chr10	38614316	-0.934455988166757	-0.992007059983575	-0.990324036328911	-0.977918870786505
chr10	38645500	0.576405932793711	0.707263458048739	-0.0675587744193799	0.595630677981913
chr10	38723051	-0.974941115144036	-0.971212493419927	-1	-0.990391503287563
chr10	38909129	-0.766971716545904	-0.93226688260708	-0.916756661534982	-0.888175514592257
chr10	38924634	-0.94631784629923	-0.941376634647278	-0.967421637739476	-0.906583026723225
chr10	38929901	-0.96061464895952	-0.958594456712486	-0.981379612824444	-1.00576607872006
chr10	38935894	-1	-0.969217363598063	-0.985007964042764	-0.981856025027689
chr10	38947562	-1	-0.980588457210472	-1	-0.997198448359404
chr10	38964202	-0.967470014937678	-0.96698719608959	-0.955380077948389	-0.931034234993858
chr10	38972285	-0.865910452515357	-0.977707086486069	-0.972068290236307	-0.952802904074877
chr10	38984524	-0.928724596902005	-0.9832989995036	-0.99952670938529	-0.991793490661324
chr10	39020366	-0.970928166290867	-1	-0.981531508649293	-0.972936392056454
chr10	39133898	-0.735015023884169	-0.722146417383348	-0.788340025279165	-0.716652745323688
chr10	39145241	-0.827518033863523	-0.811777689453766	-0.928997086811051	-0.541957952312121
chr10	42442108	-0.974265426870624	-0.988923599458317	-0.994909195655725	-1.01091364130301
chr10	42608912	-0.901378600442557	-0.94629356265476	-0.954146997412853	-0.887285136935601
chr10	42677462	-1	-0.990364629363847	-0.982145396070613	-0.957664376816294
chr10	42683227	-1	-0.947144233890411	-0.982112180281478	-1.00689498002478
chr10	42683859	-0.955234536464023	-0.975426051884505	-1	-0.885895553268551
chr10	42685277	-0.965712425902954	-0.977321493198779	-0.982653184197156	-0.955068346382739
chr10	42714731	-1	-1	-1	-1
chr10	42742391	-0.914758729612854	-0.982623710883433	-0.944618133674514	-0.950349030015563
chr10	42945868	-0.943900708548334	-1	-0.972192653790866	-0.975935639474613
chr10	42970531	-0.937526482223831	-0.897529031026163	-0.520229540786596	-0.542525057129208
chr10	43052565	-0.724389968917933	-0.925179700050458	-0.738731754525364	-0.70563672267461
chr10	43064844	-0.917659575446488	-1	-0.984530187833393	-0.892450481998768
chr10	43149825	-0.924775000905268	-0.856484190019431	0.0804190704532674	-0.051307661758049
chr10	43166553	-1	-1	-0.996443104330712	-1.00629672270894
chr10	43208876	-0.93769819390008	-0.983863077972579	-0.990278602920952	-0.992554997661238
chr10	43228159	-0.94155409469454	-0.913180441522688	-0.9549226466422	-0.899736237139741
chr10	43236520	-0.901562030604429	-0.971716256890142	-0.968957003966353	-0.713265288874228
chr10	43250621	-0.551612380625119	-0.614769842549032	-0.525327442217293	-0.450352074687222
chr10	43263734	-0.842054061537672	-0.927465893922479	-0.648313744391275	-0.604410250069675
chr10	43279952	-0.924490912113794	-0.889942098770321	-0.900761150545202	-0.872737889528779
chr10	43287991	-0.912301719772541	-0.930856770177486	-0.880038082732594	-0.731557784902378
chr10	43332814	-0.568493907868735	-0.840482648402902	-0.898282867483429	-0.841826362397406
chr10	43379295	-0.812686848360482	-0.923143881251813	-0.911006899525061	-0.738062054187914
chr10	43387389	-1	-0.937564382337555	-0.962174605385143	-0.982070884214653
chr10	43428917	-0.797306455278646	-0.665499513710037	-0.598056348037338	-0.332196027117313
chr10	43565841	-0.752672862946325	-0.711809551138885	-0.563665309624652	-0.524224861910009
chr10	43569546	-0.300220225799152	-0.766461334739308	-0.65913824780292	-0.542435465418183
chr10	43633881	0.95986255926457	1.05601628519213	1.41157695248317	1.51905795073286
chr10	43676200	-0.844523661033806	-0.919039275109298	-0.921009035345265	-0.776026677367621
chr10	43686160	-0.817934339894275	-0.883868839570254	-0.877467588844137	-0.841339898037758
chr10	43727390	-0.685260698988095	-0.694904020143456	-0.840403701212993	-0.635674954412773
chr10	43746567	-0.644756905556696	-0.562619096675349	-0.529415893353508	-0.608723670949248
chr10	43751096	-0.430289478173625	-0.557726285172619	-0.61963963491508	-0.0986496287365699
chr10	43782953	-0.339495924988725	-0.128834082805427	0.368500049021973	0.542909264691228
chr10	43817241	-0.677843411337448	-0.66019852773973	-0.621704532952906	-0.377912193560192
chr10	43951795	-0.686993826874781	-0.537925451401916	-0.600623854727343	-0.517823879206487
chr10	43960609	-1	-0.969859465158708	-0.982950674808891	-0.910111080114609
chr10	43994790	-0.891176872195152	-0.981364909004542	-0.950457393467685	-0.816981799729762
chr10	43997795	-1	-0.967445643052912	-1	-0.99327495215615
chr10	44054951	-0.915707627071369	-0.836098471865322	-0.932433464693735	-0.731593462195621
chr10	44154366	-0.607141768387978	-0.891306556990237	-0.798663442056583	-0.746577537800643
chr10	44218093	-1	-0.990738977661773	-0.996120739855817	-0.997695478567174
chr10	44256119	-0.689958114268596	-0.871542324238855	-0.758803403799063	-0.792782726826127
chr10	44289734	-0.607501970569731	-0.890601000159349	-0.907690884245981	-0.824858275939856
chr10	44359401	-0.735123685778956	-0.821680905895346	-0.810744133372119	-0.55259345834272
chr10	44409219	-0.496710847474617	-0.535318374001566	-0.861280278115244	-0.867820350487899
chr10	44417885	-0.637226979850474	-0.629860148925599	-0.604483424228097	-0.617398127858252
chr10	44449269	-0.746354237639854	-0.813060523350036	-0.89552972520848	-0.764287128596316
chr10	44511738	-0.843858645114526	-0.824907984120075	-0.773837570878236	-0.622566655598852
chr10	44521509	-0.667591342564133	-0.828584278445909	-0.821858250535296	-0.780053553378352
chr10	44530925	-0.650232406456543	-0.39137958680565	-0.88681900017399	-0.877019286270294
chr10	44534561	-1	-1	-0.958050455707343	-1.00592803002165
chr10	44561368	-0.745013797106058	-0.65287894779147	-0.810536573577631	-0.67157857208925
chr10	44638075	-0.941942971186496	-0.983741708467038	-0.99776953287445	-1.00150525580536
chr10	44694715	-0.7638637774922	-0.785408280594212	-0.644578161698549	-0.793780336811093
chr10	44776931	-0.754525657112995	-0.861020552712448	-0.85840943885334	-0.675348637950913
chr10	44802243	-0.701073584005074	-0.765457567903463	-0.888367264184689	-0.846253195496787
chr10	44838648	-0.646021466601225	-0.746220389494341	-0.613152141009945	-0.619795595204424
chr10	44879703	-0.468483612107819	-0.520854075036577	-0.7400758310438	-0.663625145783184
chr10	44892840	-0.543643159656839	-0.792293847985569	-0.572658976436222	-0.605429379261942
chr10	44919700	-0.749535116902399	-0.741553268554893	-0.829763285760531	-0.671341196795879
chr10	44938268	-1	-0.988165884875884	-1	-0.984204807218601
chr10	44960033	-0.773850688768698	-0.907723501272702	-0.957411654482069	-0.946574886464089
chr10	45061715	-0.7698110577366	-0.907488041317423	-0.805163977503572	-0.883277066403513
chr10	45072411	-0.645117274846417	-0.749837790356203	-0.731002918631661	-0.741690952016607
chr10	45079465	-0.902061086748634	-0.991947628231641	-0.957556470842004	-0.971353899106015
chr10	45207445	-0.797483077212401	-0.875090275636807	-0.912996780216953	-0.811960771064983
chr10	45229451	-0.547228875680801	-0.923967662098558	-0.899377081880295	-0.920391811160537
chr10	45269827	-0.748599793870853	-0.789255221646126	-0.825208785392377	-0.548149969328733
chr10	45296143	-0.759116163151372	-0.937283760980882	-0.79603807549738	-0.933663838835336
chr10	45329737	-0.598208526241001	-0.786003526109894	-0.815617624232672	-0.76407546621002
chr10	45339907	-0.817743286944644	-0.831197554482479	-0.914409023559979	-0.667663203728904
chr10	45353858	-0.741755450928337	-0.659491071738993	-0.78396348542547	-0.621886239880728
chr10	45400513	-0.763985069329949	-0.907433287615459	-0.62890480296348	-0.793655151176867
chr10	45408861	-0.516158114980233	-0.736961747557417	0.791043880990729	1.18559964588764
chr10	45410852	-0.82541149922062	-0.870617672094501	-0.867365067479947	-0.676059318434467
chr10	45425698	-0.7959500574476	-0.829726433048935	-0.864543733933234	-0.734440957901083
chr10	45442601	-0.952090322612508	-0.987989102797534	-0.947973689854144	-0.90389244798363
chr10	45456463	-0.822023591867751	-0.743247765300896	-0.865886151120624	-0.56286157341082
chr10	45470637	-0.341872991404039	0.180223681448441	0.735216237207932	0.73486734356976
chr10	45522047	-1	-0.976056600048907	-0.970573114105488	-0.975442570847098
chr10	45629826	-0.78952703737068	-0.918669048973083	-0.819580506629359	-0.714705995954734
chr10	45641677	-0.928115951674249	-0.91638122093628	-0.879612784947666	-0.819245138074726
chr10	45772483	-1	-0.992670888713297	-0.989865162711676	-0.952187800823139
chr10	45786677	-0.738330135680912	-0.856220185018267	-0.885350798920398	-0.77553208123767
chr10	45808747	-0.856907056842387	-0.988027914124325	-0.894660252586	-0.80194825785783
chr10	45846011	-1	-0.984811870716304	-0.968928096296428	-0.958005135477782
chr10	45849155	-0.754003235861631	-0.915110489238513	-0.857798711902872	-0.841580556848975
chr10	45890869	-0.898924491573461	-0.93615306174385	-0.982999715130191	-0.962417054780392
chr10	45910848	-1	-1	-0.976429327381188	-0.982435080234842
chr10	45914716	0.336202290876052	0.849847362983884	-0.762694068807799	-0.606900540020676
chr10	45915384	-0.500344069612492	-0.417447389678272	-0.738418850697329	-0.605929055529143
chr10	45951449	-0.715244345366159	-0.633523706277761	-0.725972573249935	-0.757718583273422
chr10	45992462	-1	-0.926404053735175	-0.988835162609738	-0.833273134343602
chr10	46036833	-0.976840692016404	-0.998456668625965	-1	-1.00519171729094
chr10	46053135	-0.47938457903452	-0.482351307527564	-0.422724428041978	0.274460408957085
chr10	46053155	-0.521111370376009	-0.475959893205268	-0.273011131913091	0.316335638834427
chr10	46091847	-0.968798859919185	-0.908528570853853	-0.84971537584306	-0.53190903264608
chr10	46126096	-0.9508733312431	-0.928776087530501	-0.94846537782851	-0.918951275822593
chr10	46200851	-1	-1	-0.963896759318639	-1.00901109828902
chr10	46257148	-0.770665788827053	-0.840937718696897	-0.940394223330812	-0.905125485045228
chr10	46380929	-1	-1	-1	-1
chr10	46484719	-0.920850369214951	-0.901343200324782	-0.982462320305082	-0.960395890380816
chr10	46493661	-0.838807176843687	-0.876067910269162	-0.8651769264467	-0.838473730668825
chr10	46503089	-0.810050136014502	-0.876918127633762	-0.819543235065934	-0.656420432906636
chr10	46538238	-0.891116064973864	-0.912804268654873	-0.913541947576252	-0.781662664006724
chr10	46540680	-0.92368079363806	-0.934545415038295	-0.960888828081083	-0.84480423579125
chr10	46547124	-1	-1	-1	-0.990946957465788
chr10	46597271	-1	-1	-1	-1
chr10	46603788	-1	-0.97042552483955	-0.987737426688592	-0.985781887085713
chr10	46617946	-0.977829826593282	-0.977964498521412	-0.981585980696831	-1
chr10	46681310	-1	-1	-1	-1
chr10	46750014	-1	-1	-1	-0.986077525644011
chr10	46792190	-1	-1	-1	-0.990438350510809
chr10	46914167	-0.756458343066932	-0.873809699173005	-0.382916810764818	-0.343950976268465
chr10	46964818	-0.640012065521358	-0.625902849583363	-0.330543784266519	-0.192916539618279
chr10	46984786	-0.613591280663398	-0.691956000974438	-0.57189630356715	-0.153546730516884
chr10	46995604	-0.291078353697952	-0.715726522084138	-0.25753450495263	-0.387280374728259
chr10	47131327	-0.322348957927628	-0.448153397441169	-0.665247608937405	0.161533390798577
chr10	47230335	-1	-1	-1	-1
chr10	47273010	-1	-1	-1	-1
chr10	47396239	-0.482816354468918	-0.742258257378867	-0.192943283373265	-0.338502839834737
chr10	47587996	-0.571609844449701	-0.600900360125794	-0.431273821892609	-0.123626106782189
chr10	47664967	-0.833809961038701	-0.823228122969935	-0.695437375418559	-0.532828414168385
chr10	47762124	-0.980537814033858	-0.975375470848586	-0.985383217544972	-0.954548754234853
chr10	47972094	-0.978768010230127	-1	-1	-1
chr10	48046810	-1	-0.953361832658734	-0.964549321984822	-0.832116887290631
chr10	48122607	-1	-1	-1	-0.962771706229192
chr10	48270452	-0.930389213655807	-0.987346103017074	-0.972312481455396	-0.978630249078711
chr10	48304017	-1	-0.976451377330015	-0.929416650947643	-1.01331447761021
chr10	48368453	-0.517612722940766	-0.724755759672034	-0.65149833271664	-0.662741916019717
chr10	48378948	-0.378499207329517	-0.685007434599043	-0.695352411932267	-0.352715378595658
chr10	48402481	-0.74094145543468	-0.818989209847869	0.812415543097215	0.765667254033293
chr10	48415934	-0.851500440653566	-0.841941554220101	-0.793433821687434	-0.502107708980885
chr10	48428898	-0.562414450830462	-0.734947035591984	-0.708974171345038	-0.5215435564579
chr10	48452725	-0.919464812151493	-0.76455234613911	-0.821431965564695	-0.796685087565125
chr10	48478068	0.829862455063555	0.564264485909084	-0.91391746511059	-0.719499654347976
chr10	48494681	-0.750282517088662	-0.816676202032889	-0.748257471857525	-0.494231216252498
chr10	48545479	-0.706382190153542	-0.83942239067949	-0.916462327253546	-0.815986434502914
chr10	48550762	-0.75465937637074	-0.884454434430198	-0.859818770344701	-0.759832819070476
chr10	48561211	-0.758282780878321	-0.722986350807563	-0.952419920408622	-0.842277918396902
chr10	48606284	-0.689808082835559	-0.763356491443854	-0.775944654012867	-0.592528170426971
chr10	48654551	-0.802503541928183	-0.895917463281061	-0.780142847808511	-0.703894219381872
chr10	48672061	-0.890719669017525	-0.985010115842848	-1	-0.878972288772592
chr10	48681005	-0.822711046740022	-0.802239140646209	-0.91436120126167	-0.844280784218429
chr10	48690433	-0.810534636613954	-0.870096401190965	-0.889255652799967	-0.724509334160016
chr10	48725151	-0.841384465350687	-0.873007845940517	-0.922657729990513	-0.621835793456263
chr10	48727595	-0.865882041306376	-0.981880797238686	-0.945888469014659	-0.8262088473659
chr10	48734043	-1	-1	-0.997737158211344	-0.983936740647799
chr10	48784157	-1	-1	-1	-1
chr10	48790708	-1	-0.9971065729273	-1	-1.00656020315658
chr10	48804873	-0.959157153642237	-0.973112065135858	-1	-0.982601794938605
chr10	48868211	-1	-1	-1	-1
chr10	48939782	-1	-0.988462409442365	-1	-0.991083046707046
chr10	48981950	-1	-1	-1	-1
chr10	49256481	-1	-1	-1	-1
chr10	49304686	-1	-1	-1	-1
chr10	49311204	-1	-1	-0.975099951378599	-1
chr10	49325386	-1	-1	-1	-1
chr10	49388759	-1	-0.990270893741307	-0.99043837253542	-1
chr10	49407829	-0.874631902453445	-0.877427703123946	-0.85696721102322	-0.541276661721139
chr10	49443152	-0.884408808725979	-0.803698285192723	-0.829382041977677	-0.489621581345762
chr10	49445493	-0.653840099967325	-0.830898484065676	-0.918417195848774	-0.628741515766604
chr10	49514312	1.07879265835039	1.05333288920394	1.50770758798724	1.21525308530585
chr10	49538636	-0.673479481771396	-0.882558603423491	-0.84237458224958	-0.681964912989361
chr10	49550789	-0.814713663864801	-0.907035136794925	-0.655924505883744	-0.432296247442171
chr10	49745802	-0.901924786127744	-0.76585359049452	-0.725548608895946	-0.447443766057678
chr10	49755181	-0.688971076605673	-0.743505054501004	-0.659782908057749	-0.581291078345447
chr10	49772080	-0.849595162138343	-0.959277893720572	-0.862171323844678	-0.740072582087588
chr10	49804578	-0.718075092564979	-0.734805239735365	-0.66190918982707	-0.66714109677662
chr10	49813505	-0.175487932680478	-0.355446455079439	-0.318471612439466	-0.172095296190884
chr10	49937659	-0.69959665590758	-0.824846899519347	-0.690537493642534	-0.629267346043674
chr10	50008420	0.266640130546453	-0.119629399084029	-0.49299439542616	-0.418999246689073
chr10	50008451	0.259479152978231	-0.174217159632807	-0.540647762129506	-0.0922191076227259
chr10	50108604	-0.619883834965402	-0.732691764380618	-0.709458440130784	-0.582337272876084
chr10	50128376	-0.938938343525122	-0.975628482342425	-0.961552829504357	-0.898928398184392
chr10	50131927	-0.723578766764822	-0.689980620665221	-0.8127182414404	-0.573589397892193
chr10	50140937	-0.809409253705722	-0.907661281269014	-0.758476800808348	-0.646531494896052
chr10	50195799	-0.786304841583943	-0.87422109376716	-0.801065277118718	-0.78261149517936
chr10	50227323	-0.822365310884013	-0.843311796025039	-0.83574016527414	-0.817323634950901
chr10	50239287	-0.849108731135903	-0.722099697645054	-0.71801268323177	-0.576109791557338
chr10	50305593	-0.512505999425679	-0.731888421103871	-0.499315353556442	-0.411053595124702
chr10	50500780	-0.581235817899344	-0.847279056377966	-0.767399690981905	-0.560877905701557
chr10	50504147	-0.76390807011062	-0.803634770598702	-0.738358811328515	-0.672810089820152
chr10	50557827	-0.705607288430599	-0.803208677116925	-0.840311479179542	-0.626466719612671
chr10	50562807	-0.838622246978888	-0.815140435977385	-0.75942947572195	-0.691423299136991
chr10	50602964	-0.827721991856012	-0.65784223265992	-0.598283352442739	-0.443172570966885
chr10	50746843	1.22571669135295	0.972317020172539	1.19159365736321	1.21646792646738
chr10	50805645	-0.694434019457914	-0.649350143067393	-0.579562793588926	-0.399512135307238
chr10	50828129	-0.620664354738645	-0.767038886999088	-0.546050131849089	-0.249443550571271
chr10	50836626	-0.534737607929891	-0.749688474232966	-0.832966141482655	-0.775743496338173
chr10	50852467	-0.789319199812538	-0.725869800443952	-0.80325467184238	-0.878805318365375
chr10	50876253	-0.700784668616942	-0.880541758320395	-0.901921376777889	-0.525501924622761
chr10	50887678	-0.451305947528122	-0.701428027816927	0.806397525366852	1.1566144946896
chr10	50928907	-0.94022039151517	-0.98760919523002	-0.933034777625115	-0.924674098758573
chr10	50956973	-0.936486374360963	-0.918686851164799	-0.768468750214728	-0.674294514576857
chr10	50966684	-0.596221027477867	-0.778780546059517	-0.897969992454918	-0.669526393348406
chr10	50986707	-0.866628290954816	-0.894710894037114	-0.988239719266771	-0.928564464737358
chr10	50990393	-0.737942885630725	-0.907005097297789	-0.881444392480371	-0.885994284952894
chr10	50994265	-0.973036544773167	-0.926111207706004	-0.932637206982208	-0.908709133296345
chr10	50995347	-0.962904907272738	-0.975093657131119	-0.943860547492066	-0.885628737557862
chr10	51022354	-0.950604822942494	-0.952703392841878	-0.956203192406639	-0.881156957697132
chr10	51051423	-0.856037923991313	-0.899472800400576	-0.918858897391105	-0.807136493873819
chr10	51053006	-0.935691856054248	-0.914579317694585	-0.879428681112055	-0.91856056561665
chr10	51062655	-1	-1	-1	-0.979143689744585
chr10	51284397	-1	-1	-1	-1
chr10	51371381	0.863889724010973	0.94772130713699	1.0351459614231	1.42998852133802
chr10	51393946	-1	-1	-0.988535436703362	-0.990503897883143
chr10	51498679	-0.601846168184933	-0.633704080904925	-0.883662276606396	-0.652326201301814
chr10	51566315	-0.641662728712518	-0.731242310709754	-0.768595000925844	-0.4320679680309
chr10	51620651	-0.73976609803692	-0.823712777798306	-0.869385592417706	-0.68958478373569
chr10	51677927	-1	-1	-1	-1
chr10	51688871	-1	-1	-1	-1
chr10	51727268	-0.955763576026416	-1	-1	-1.00317476142189
chr10	51794276	-1	-0.973181261036891	-0.982247193851656	-0.935054946301406
chr10	51806934	-1	-0.970225816861211	-0.987852839711039	-0.922830134979689
chr10	51917394	-0.978768010230127	-0.989560548414095	-0.996117880652411	-1.01179855615732
chr10	51992101	-1	-0.934200791756138	-0.974894846506314	-0.803623176109359
chr10	52030575	-0.943790789337651	-1	-0.93165827586829	-0.944496805289008
chr10	52057345	-0.92244180652567	-1	-0.998101083346862	-0.996327062770776
chr10	52078725	-0.808366324208593	-0.907781198197639	-0.784072065043722	-0.503160656485147
chr10	52116642	-0.795333739709623	-0.97957942077584	-0.943274023649866	-0.942867187441155
chr10	52154762	-0.80971786003459	-0.92643788384911	-0.893748349603279	-0.824398890140213
chr10	52267717	-0.727072654488559	-0.73744083424893	-0.694752327513206	-0.800566780809701
chr10	52306447	-0.953210506712468	-1	-0.993745109363579	-0.982180493127008
chr10	52346433	-0.864895451717297	-0.888265646536003	0.352304988768469	0.876340181494264
chr10	52373858	-0.902565261898801	-0.890771145289294	-0.653218645581044	-0.732984631507455
chr10	52414333	-0.794147877429494	-0.903002962807841	0.0274253606258513	0.185209415675549
chr10	52443568	-0.97287301013227	-0.925344381817928	-0.683832133265077	-0.743399161854532
chr10	52467163	-0.941602012888628	-1	-0.972692384310237	-0.943636135093183
chr10	52469343	-1	-1	-1	-0.989079532935203
chr10	52523024	-0.882893191443226	-0.979435389158557	-0.963289764722085	-0.992078909531661
chr10	52565876	-0.87715075386223	-0.841629727194941	-0.8269622704358	-0.732838914527621
chr10	52631739	-0.912627126705608	-1	-0.957375226750376	-0.983882159047776
chr10	52674978	-0.615340450620333	-0.885607527794277	-0.865433731412789	-0.782614153191826
chr10	52730847	-0.755894970006576	-0.946667532397306	-0.885665397177241	-0.831397621849131
chr10	52804079	-0.768200825358493	-0.910678550953921	-0.937737836244451	-0.857600644501041
chr10	52850397	-0.818727586730811	-0.91014127585525	-0.899052567032596	-0.810608938226234
chr10	52861060	-0.755839491101257	-0.937951053421677	-0.928828034360992	-0.898508897198978
chr10	52891211	-0.895754666002564	-0.936660514481198	-0.962266712815187	-0.983577368541686
chr10	52895690	-0.882135299697471	-0.941244236971054	-0.931695000634104	-0.878046261593757
chr10	52935294	-0.82032833462426	-0.971133078793017	-0.93036919700553	-1.00619373931191
chr10	52950288	-0.764457676476693	-0.859407641924734	-0.881332792663733	-0.939275087714316
chr10	52973041	-0.903315474810109	-0.986177380378599	-0.976611799100548	-0.993275723777706
chr10	53026141	-0.70008256875066	-0.881811925980151	-0.917137103700389	-0.82007805503435
chr10	53114009	-0.848485576273264	-0.977829734282159	-0.93117827217426	-0.949163916280291
chr10	53160237	-0.787087749894137	-0.929125559852923	-0.972244104066266	-0.878647130216023
chr10	53266876	-1	-0.998249607598524	-1	-0.929452310561136
chr10	53303621	-0.976450093040275	-0.884748515217033	-0.944967893588168	-0.902171215788245
chr10	53358711	-0.782392622511729	-0.918801661890948	-0.869017441374546	-0.931372213304225
chr10	53363479	-0.725773974913987	-0.860885423657886	-0.97712855721187	-0.858620911556037
chr10	53415014	-0.909857615078277	-0.962447837659095	-0.851074441645511	-0.936652895011403
chr10	53425880	-0.87040669247745	-0.937116776896923	-0.961190034509111	-0.893672037399882
chr10	53459386	0.518494898122906	0.326234711055392	-0.187532315770159	0.741062562456542
chr10	53525341	-0.80980980730753	-0.95671850705243	-0.89568746278725	-0.930222013040969
chr10	53562544	-0.855207575896559	-0.879946570764665	-0.97747481274959	-0.872048914679805
chr10	53617424	-0.686642991861357	-0.9370354806784	-0.888724324688948	-0.971471067624449
chr10	53727136	-0.864174423909292	-0.995959868231589	-0.975700039952509	-0.940215611565466
chr10	53759067	-0.642913400609126	-0.961284466743906	-0.855653845793917	-0.865852850398881
chr10	53796728	-1	-1	-0.996235656733543	-0.991641691574308
chr10	53959382	-0.707932088998195	-0.910673178167298	-0.918037851297759	-0.868220090212119
chr10	53998896	-0.963755408206638	-1	-0.990356456000203	-1.00377487662062
chr10	54030445	-1	-1	-0.983381367586362	-0.994619356150003
chr10	54077224	-0.937807924671244	-0.989824970917298	-0.975861852738947	-0.91244684101684
chr10	54106957	-0.741400871259813	-0.741361326329513	-0.780909400084713	-0.845951510347882
chr10	54170926	-0.829277957628178	-0.927045953348645	-0.91870027841526	-0.868963287488118
chr10	54366839	-0.885473482779702	-1	-0.989165854589111	-1.00479074278597
chr10	54482416	-0.844237110263725	-0.933158756567412	-0.911907694295938	-0.919546599216298
chr10	54708055	-0.439365723532413	-0.911399601199601	-0.75709499512441	-0.850292263745688
chr10	54753405	-0.83758977051477	-0.904206606427954	-0.890347695960485	-0.846545072448227
chr10	54772980	-0.880961883641388	-0.801154925002649	-0.965789987167785	-0.920417338980241
chr10	54856502	-0.953193596240429	-0.976669504839731	-0.927377465901724	-0.870294186199931
chr10	54883306	-0.863309121383473	-0.884149924149695	-0.925697914662769	-0.89333823782142
chr10	54936934	-0.865314112155524	-0.892697781605704	-0.943094933987201	-0.919686677600524
chr10	54947197	-0.938831456103103	-0.972023333955968	-0.972409446303255	-0.993015941614753
chr10	55016326	-0.626929532453825	-0.971701152551475	-0.972642095298159	-0.907366743282045
chr10	55052172	-0.823604062004987	-0.943831668095747	-0.98520278490471	-0.925780661784697
chr10	55120441	-0.892852012199828	-0.966692556623701	-1	-0.973622971833303
chr10	55134051	-1	-0.989898762469488	-0.972342113460719	-0.973491335822364
chr10	55145815	-0.876146439685014	-0.933360992444761	-0.90306057742038	-0.803743198455732
chr10	55158771	-0.786853639606005	-0.869024706179815	-0.943612983975412	-0.990497583873893
chr10	55425617	-1	-1	-0.988498352732161	-0.954462609533625
chr10	55577938	-0.880765352245345	-0.919078507430393	-0.969930336076163	-0.90010145704973
chr10	55591963	-0.940143465771704	-0.931097270359393	-0.853086436685373	-0.875953573222778
chr10	55742395	-0.980760190383273	-1	-0.949300777634833	-0.993146978219912
chr10	55788513	-0.940646100663603	-1	-0.983220341406974	-1.00499824951017
chr10	55909534	-0.930005373124765	-0.948650335623326	-0.892629088791832	-0.908676324641006
chr10	55939144	-1	-1	-1	-1.00578579623275
chr10	55959175	-0.941191513004213	-0.932362284156935	-0.962996397322357	-0.934433953957862
chr10	55976572	-0.963915750294268	-0.954406880309123	-0.810748690500283	-0.875597934518739
chr10	56081476	-0.967781017089587	-0.992077566077317	-0.949670874181967	-0.927682917846882
chr10	56101427	-0.958636838851633	-0.968967248343559	-0.965147632448569	-0.984703983679849
chr10	56118736	-1	-1	-1	-1.00317470746411
chr10	56183316	-0.933970568432207	-0.955433494491995	-1.00259971837252	-0.887633586425722
chr10	56184584	-0.97096974968792	-1	-1	-0.974149481564115
chr10	56197913	-0.670173460510282	-0.930522495908541	-0.814026135362869	-0.915191090356667
chr10	56213229	-0.978497691961102	-0.988548940520357	-0.987614358532656	-0.974845017361458
chr10	56215115	-0.920723648208724	-0.957282750231532	-0.945256381202784	-0.916740401861375
chr10	56244757	-0.895342213470624	-0.98046250744724	-0.959619806704751	-0.954228218477415
chr10	56248519	-0.879514667039726	-0.985238250161093	-0.960675478277713	-0.978587390519205
chr10	56253811	-0.903192829407098	-0.955223890856743	-0.962165511221162	-1.00534741192738
chr10	56280787	-1	-1	-0.984605429982901	-0.970304833206155
chr10	56302768	-0.823909950356614	-0.884218420133824	-0.924885090501563	-0.744782411012396
chr10	56383645	-0.89647746941375	-0.974578438755329	-0.944163205373193	-0.980416112010365
chr10	56391934	-0.875250620477297	-0.982044085254395	-0.989662392311965	-0.950505721878201
chr10	56460667	-0.873615868654598	-0.91257989912518	-0.959140971924562	-0.718679686758893
chr10	56495591	-1	-1	-0.984909108356143	-1.0095509761006
chr10	56512593	-0.93324587959103	-0.897648553918676	-0.804779041517547	-0.816985671588977
chr10	56544775	-0.931719667077766	-0.908961112432861	-0.968892170548012	-0.909690294178401
chr10	56547792	-0.975466608690259	-0.972717467144889	-0.988880975314202	-0.75824923586258
chr10	56590309	-0.960336262242435	-0.986949713458804	-0.987220051865058	-0.994752503583541
chr10	56690104	-0.927778809409703	-0.937151535677829	-0.941395369119758	-0.861513312310065
chr10	56694805	-0.976369009247546	-0.988827041596693	-0.989979058968197	-0.990872927789061
chr10	56771747	-0.899745159270666	-0.935011671947995	-0.932860001474576	-0.959046345584706
chr10	56785938	-0.927875940374974	-0.956487480866985	-0.981843090974398	-0.977065635187321
chr10	56855558	-0.920204239801908	-0.963799353699928	-0.948135779476097	-0.826336092217092
chr10	56917530	-1	-1	-1	-0.999160502186659
chr10	56984145	-0.667074682746671	-0.857021907905259	-0.963987545482633	-0.828956414040912
chr10	56996235	-1	-0.984795188292384	-0.937048532699321	-0.89026583664273
chr10	57227580	-0.921572948966775	-0.895099496908214	-0.973314024547048	-0.974598828006536
chr10	57350038	-1	-1	-1	-0.999730490800485
chr10	57358664	-0.866494709786205	-0.895528709224213	-0.93423540713827	-0.933519301502983
chr10	57367473	-1	-0.992077566077317	-1	-0.997085196373635
chr10	57409305	-1	-0.990033228101726	-0.988203595050933	-0.909013392134192
chr10	57420604	-0.825217498195845	-0.933073789314632	-0.965027307796717	-0.848098364777931
chr10	57504778	-0.852926513673843	-0.958651711475523	-0.957782213570692	-0.9450983936462
chr10	57530411	-0.943886114469256	-0.980542365520751	-0.875853465942668	-0.904976495080711
chr10	57533595	-0.972762387683371	-1	-0.991724525345251	-0.958216138524154
chr10	57535367	-1	-1	-1	-0.98176184064244
chr10	57621142	-0.929116662912556	-0.97499198079994	-0.973498771176434	-0.977968937266893
chr10	57634250	-0.936468394236261	-0.971907543285533	-0.953723805882654	-1.01055793286412
chr10	57665249	-0.965221530224795	-0.982508395591614	-0.965416650183926	-1.00177289616028
chr10	57850173	-0.945014833718684	-0.988786592703027	-0.963080011676048	-0.888334901893269
chr10	57904587	-0.952608481923588	-0.985651016780202	-0.998337691910884	-0.94546701616207
chr10	57951828	-0.921246018534675	-1	-0.991586395943609	-0.991720808586551
chr10	57964705	-0.839246441968233	-0.98082927344937	-0.88062362924675	-0.935524885886139
chr10	58036029	-1	-1	-0.998932299812719	-0.981920491328278
chr10	58150133	-0.931118433027137	-0.946162042548954	-0.959803532209964	-0.935547135683639
chr10	58160126	-0.832201441093559	-0.954232662019712	-0.984521377291752	-1.03037460326123
chr10	58245764	-1	-1	-0.986524940727288	-0.980668416434289
chr10	58267934	-0.911671538963435	-0.954297001788047	-0.977239589283205	-0.932853576770289
chr10	58291814	-0.927529387181636	-0.940701931921313	-0.954255973679977	-0.834602767587684
chr10	58306181	-0.661863556480956	-0.949505598488387	-0.933271793094675	-0.869945006343976
chr10	58321743	-0.60014409237326	-0.865914674571119	-0.824251909796813	-0.871193316812881
chr10	58337265	-1	-0.973942313861346	-0.96706060346641	-0.97014663787991
chr10	58368735	-0.921824320792794	-0.997007058605503	-0.958584623606462	-0.885507674722439
chr10	58449532	-0.92641454001352	-0.983659627805619	-1	-0.967019513624225
chr10	58471778	-0.979285870634444	-0.991776057951166	-0.989246417919549	-0.978270829963432
chr10	58489012	-1	-1	-1	-0.96853337443096
chr10	58560378	-0.839610906294076	-0.9254041930223	-0.946742048593669	-0.89816344014234
chr10	58630554	-0.973529613660495	-1	-0.990405228102423	-0.996186745907909
chr10	58707969	-0.809243383665495	-0.9679841970883	-0.949946141089194	-0.87723785804414
chr10	58765519	-1	-1	-1	-0.989504513697885
chr10	58871509	-0.89401554470302	-0.954203844161078	-1.01328674393393	-0.902989533521845
chr10	58920757	-0.784789687436443	-0.940286414987989	-0.904336743100553	-0.941442775552083
chr10	58957465	-0.946272881973932	-0.926987404503489	-0.919656894942079	-0.930979000875379
chr10	58997659	-0.883930792316466	-0.960336985072013	-0.944862447915651	-0.917078928340063
chr10	59041774	-0.970909106356699	-0.981480913668847	-0.986376615315654	-0.990808000157741
chr10	59117781	-0.972727271417956	-1	-0.973966262519992	-0.986886350280138
chr10	59171785	-0.912329172441647	-0.956263418671975	-0.984141185075979	-0.82788305538737
chr10	59186817	-0.846633044286066	-0.911961346148585	-0.969309687613211	-0.881472173145963
chr10	59229012	-0.828471843259069	-0.932185411858515	-0.968087024627527	-0.927030672618845
chr10	59368320	-0.923518013799346	-0.927946839227749	-0.897226735591783	-0.922336646113802
chr10	59431129	-0.924893457330376	-0.968530357195055	-0.99781130229542	-0.902196493886353
chr10	59491395	-0.838089485440539	-0.896130086682112	-0.910465519662316	-0.942151929724119
chr10	59545642	-0.891015926495954	-0.900486579021655	-0.907817580507167	-0.897812022131715
chr10	59656831	-1	-1	-0.995459768445989	-0.990128109729298
chr10	59682149	-0.850939776937063	-0.875542164851719	-0.883790268109631	-0.908754209556733
chr10	59683202	-0.827728795093352	-0.920665825218058	-0.962285161197528	-0.910264847519298
chr10	59818129	-0.775025519148154	-0.940494193059978	-0.968057777654442	-0.935642975544183
chr10	59854515	-0.938131478588293	-0.925406966701679	-0.971469164214296	-0.946704678926257
chr10	59872702	-0.710350365848101	-0.947965097269442	-0.909545801723641	-0.914022586805612
chr10	59879584	-0.88777341871807	-0.95225395148514	-0.964310695757156	-0.801365385143114
chr10	59947378	-0.818604069947394	-0.908743042873608	-0.802389072475129	-0.645354862614632
chr10	60007381	-0.966670044026823	-0.963062022335577	-1.00305455273307	-0.970030255128814
chr10	60027046	-0.695180586396341	-0.043079019437761	-0.17074451060024	0.370878464809824
chr10	60030288	-0.959926738801389	-0.930477598456368	-0.855765181902995	-0.735096938534637
chr10	60035473	-0.958531681833543	-0.897138644295352	-0.863636769974259	-0.735115680890521
chr10	60058531	-1	-1	-1	-0.997773669596454
chr10	60094138	-0.765184852871191	-0.869250312701519	-0.746424091426112	-0.757668449596336
chr10	60105430	-0.869095677354328	-0.929974316810276	-0.946003269103235	-0.853679842634502
chr10	60175395	-0.905794825364028	-0.955342687366995	-0.881177831770451	-0.612605163130295
chr10	60285287	-0.973784995177486	-0.991631655086109	-0.994861825638069	-0.997663459750358
chr10	60297377	-0.95204579095447	-0.963070628030241	-0.988657171517201	-0.973627273328301
chr10	60348185	-0.826220087469715	-0.965150498636055	-0.922099430721367	-0.89938554096332
chr10	60381580	-0.955972777576944	-0.978749936890137	-0.939601098937346	-0.884065684147756
chr10	60386377	-0.857975385976334	-0.944848618805747	-0.919993842106839	-0.883847692336678
chr10	60397714	-0.929053231815676	-0.929479583303865	-0.915273859091048	-0.747935471601982
chr10	60467122	-0.90807962524238	-0.938604062353268	-0.869826973054385	-0.733029406586788
chr10	60480368	-0.767626853907343	-0.872770876281578	-0.955458691796995	-0.798266738635105
chr10	60517372	-0.825613089302254	-0.714304870406407	-0.908078286857169	-0.676871200536156
chr10	60547073	-0.63491675708606	-0.892321870603309	-0.801661051373809	-0.923441582416793
chr10	60586560	-0.803583533635735	-0.914713932590561	-0.935802273922684	-0.762548364800276
chr10	60602965	-0.844601912403595	-0.889590131004058	-0.907526240534845	-0.848234014252953
chr10	60607702	-0.580288523928525	-0.986777454439696	-0.923638773472336	-0.953059985635807
chr10	60863245	-0.944862875478451	-0.989238644599016	-0.93522159644683	-0.941090065720001
chr10	60957757	-0.852117775320392	-0.948140423505316	-0.935800096871639	-0.949848888551505
chr10	61003794	-0.86654276528328	-0.909393161565777	-0.927026408509698	-0.886737285422067
chr10	61012824	-0.817841286521305	-0.919413012785382	-0.866854016995564	-0.903133854695056
chr10	61024830	-0.680081693785344	-0.902855581879774	-0.829046248300415	-0.779629180356276
chr10	61071480	-0.649993728271677	-0.816446493235421	-0.789250899535538	-0.83431290459557
chr10	61091659	-0.716011695077469	-0.841182537314407	-0.762077501480636	-0.75104942235483
chr10	61094484	-0.880563300735924	-0.986917323717798	-0.95198252033762	-0.982337227125194
chr10	61110547	-0.878837995473704	-0.95956193205715	-0.935457590302442	-0.839945164568569
chr10	61165051	-0.897714106645928	-0.914349639865737	-0.895801012125265	-0.899659149204344
chr10	61264902	-0.713563757270269	-0.852253914516625	-0.950945230956073	-0.972984007876702
chr10	61301602	-0.938521019215772	-0.962837106423239	-0.980801038537568	-1.00535107201853
chr10	61324742	-0.876895592096958	-0.821477742757493	-0.831644748216539	-0.819635758484236
chr10	61407249	-0.752713747913586	-0.881435633956475	-0.835074205678487	-0.756334037216606
chr10	61442952	-0.905901080595598	-0.915325396895058	-0.86884165055856	-0.7704180899444
chr10	61488153	-0.976394886016342	-0.963517353048565	-0.865044572037608	-0.557546468414075
chr10	61525171	-0.931226350852605	-0.945031240238943	-0.880522884865894	-0.922611703048566
chr10	61525641	-0.897477617243646	-0.972297810442274	-0.960671936129742	-0.939057927156047
chr10	61544489	-0.959231235453475	-0.992332983354805	-0.988995567011554	-0.998902397571106
chr10	61568992	-0.198619531741794	-0.496064008980664	-0.632999350965176	-0.782162078539902
chr10	61609249	-0.920571886050463	-0.93219918099597	-0.985719029592146	-0.799985960241281
chr10	61613214	-0.908558410673915	-1	-0.997365183873292	-1.00153841254118
chr10	61640272	-0.457289446989606	-0.684651171741382	-0.507466672277751	-0.263925622863105
chr10	61699458	-0.888570935631961	-0.871072319742296	-0.725970671064446	-0.737105960724747
chr10	61948195	-0.893480556547163	-0.847463273858497	-0.911997371835985	-0.764803228496109
chr10	61965847	-0.916975459299272	-0.916879533645352	-0.979928512160732	-0.832632883119666
chr10	62214261	-0.613004334326466	-0.894258268888311	-0.853927441188377	-0.457456467869377
chr10	62239871	-0.826358767821742	-0.90989174892287	-0.841475096139549	-0.768087634427892
chr10	62265306	-0.863420489147106	-0.977833744441674	-0.987623737159038	-0.925018745938821
chr10	62311529	-0.925474286227103	-0.959270686646045	-0.974623704995072	-0.938569044486585
chr10	62398957	-0.933145582575817	-0.967258419932248	-0.961551282179168	-0.901967597616998
chr10	62402355	-1	-0.988923599458317	-1.00187748590857	-0.977992739123085
chr10	62458475	-0.974105950632337	-0.99031269253137	-0.996530485202544	-1.00740625684026
chr10	62459434	-0.906500944372994	-0.983835906438882	-0.925667741666933	-0.969011079294698
chr10	62514971	-0.948233167996325	-0.913398982007168	-0.883193612175133	-0.890890576952937
chr10	62580171	-0.651316394646495	-0.736503044998384	-0.826218455819808	-0.550323949340587
chr10	62587527	-0.697547420170203	-0.988343624116915	-0.680596018556237	-0.517507069829398
chr10	62597575	-0.945732708034816	-0.947620505661506	-0.86551571952705	-0.813026890164326
chr10	62614046	-0.701941318501735	-0.854337557121244	-0.776918605615943	-0.486092802873542
chr10	62681649	-0.731058821378134	-0.763524048197469	-0.934269251340298	-0.536994086350248
chr10	62732258	-1	-0.988923599458317	-0.962032769341914	-0.962624729945882
chr10	62793617	-0.975407008848066	-0.947272158862704	-0.950039772795662	-0.892524895361537
chr10	62882076	-1	-0.976352918048901	-0.952376468701196	-0.935196579661043
chr10	62913731	-0.868969238635926	-0.937085308635308	-0.931210211527663	-0.705670538299708
chr10	62921671	-0.867382495938552	-0.889020586271608	-0.929027808092666	-0.70185428705635
chr10	62923866	-0.754197112126007	-0.948598264192736	-0.944373136107912	-0.792333786829417
chr10	62924085	-0.790752062766496	-0.969200472158398	-0.965150738214068	-0.672598441922822
chr10	63037460	-0.971324681988982	-0.964795715870426	-0.978976367637506	-0.81468976918507
chr10	63041723	-0.857405904896514	-0.932870476680006	-0.864228821793753	-0.847538893069032
chr10	63053911	-0.766902493587866	-0.827947615554637	-0.857755590152429	-0.844893540128807
chr10	63094896	-0.939579776016798	-1	-0.983508997030239	-0.990196329900296
chr10	63150706	-0.16061836007222	-0.860377616624927	-0.867231544756492	-0.866230875284831
chr10	63206135	-0.740252553798486	-0.900420042084042	-0.775098515218398	-0.813819877431995
chr10	63214501	-0.769514470523258	-0.854480425559472	-0.869478950141497	-0.740881755885351
chr10	63295466	-0.870451803221141	-0.948079968218448	-0.934437118283934	-0.9607179336574
chr10	63349150	-0.740974929311977	-0.838555778670639	-0.841918025645376	-0.567945606997212
chr10	63421901	-0.814221348226339	-0.883948987216791	-0.802486487424955	-0.841363525126408
chr10	63512723	-0.80070216714952	-0.903963437891552	-0.659852293920598	-0.48443733402325
chr10	63525723	-0.613397925542495	-0.857821712640077	0.864142980574346	0.964875714843959
chr10	63555166	-0.492501358266691	-0.793184339223934	-0.180267178880663	0.490208761537796
chr10	63672620	-0.958357935522561	-0.880184477511436	-0.846784848728239	-0.871822532333139
chr10	63684416	-0.946727294060901	-0.910075467737854	-0.819152679710199	-0.703461671310775
chr10	63723212	-0.68491439734262	-0.783458959587421	-0.648567399739726	-0.5327058012038
chr10	63832169	-0.712717718530643	-0.823749572266917	-0.867665704394326	-0.761718646713468
chr10	63917066	-0.711385500166642	-0.85846147374271	-0.897458355766228	-0.923800305456177
chr10	63933708	-0.975440519111505	-0.990004400381893	-1	-0.995298112048661
chr10	63974042	-0.696122952861163	-0.965546255367057	-0.934826146941878	-0.807185621862757
chr10	64034080	-0.918130719033252	-1	-0.925130573475504	-0.932362448438778
chr10	64073998	-0.932097094057687	-0.929156902425261	-0.937272006012274	-0.797156121378214
chr10	64134719	-0.575241871378213	-0.82506749963335	-0.7519507156879	-0.481348824603951
chr10	64143907	-0.459741676923246	-0.85820276222152	-0.760314751304546	-0.759075013573779
chr10	64220177	-0.583492249512261	-0.815280495364994	-0.755560564571614	-0.894913533201226
chr10	64253015	-0.603738409689694	-0.832214973510056	-0.83463982233477	-0.769645216740796
chr10	64342727	-0.934017840125218	-0.884267743830787	-0.903835647389442	-0.815489359086093
chr10	64371580	-0.637392153320639	-0.675180747585316	-0.846793499957954	-0.796717459061155
chr10	64374626	0.264062785717616	-0.516391452114194	-0.821255437759383	-0.688745368785785
chr10	64390162	-0.945864658776125	-0.988290478362961	-1	-0.970455642218878
chr10	64399298	-0.828559926512717	-0.826872386858791	-0.881729063217159	-0.787002105269724
chr10	64473522	-1	-0.996318020208915	-1.00151975797685	-0.999031836621275
chr10	64496284	-0.416229390790467	-0.537768869054177	-0.705394186750035	-0.357881193759882
chr10	64523472	-0.85193887618113	-0.87296470333046	-0.936054550322382	-0.829785844464958
chr10	64603277	-0.571646319830283	-0.80108933875225	-0.83056968316784	-0.727158750633333
chr10	64642724	-0.788124384462666	-0.850878884038795	-0.880383700654815	-0.646901710894129
chr10	64735233	-0.899299320423963	-0.871648582516058	-0.968137779291303	-0.83770003575336
chr10	64817735	-0.871373803335113	-0.864782305299515	-0.85895812281344	-0.68427483416721
chr10	64824685	-0.574058098781597	-0.783415164726016	-0.846706071749901	-0.883411218098634
chr10	64829630	-0.942788395768158	-0.859503718194251	-0.845976472110185	-0.646827196244296
chr10	64850954	-0.933125811219544	-0.928467944751571	-0.930501089992623	-0.7794129917641
chr10	64867351	-0.941649162556379	-0.914915173488488	-0.899080459617811	-0.8803472088175
chr10	64919723	-0.619840043320038	-0.838424641056947	-0.7484897361953	-0.758904163247913
chr10	64921631	-0.723281422806404	-0.923440523950542	-0.857301735685482	-0.887649749283315
chr10	64980792	-0.94958792126925	-0.950565424172852	-0.945287259969499	-0.775080510679434
chr10	65008733	-0.977217738701114	-0.952569963620033	-0.898061637052043	-0.835759392000772
chr10	65086716	-0.91725292371236	-0.937218681171182	-0.902034923471315	-0.960225677425516
chr10	65116559	-0.745487732955647	-0.83980419146986	-0.822019591471661	-0.809230453916347
chr10	65166880	-0.698280575430121	-0.911676192743406	-0.722805943437772	-0.335382109099666
chr10	65171969	-0.827481071207215	-0.90210499507453	-0.879341978270979	-0.718655297877816
chr10	65267184	-1	-0.900888937630702	-0.956407753972262	-0.821822187043404
chr10	65424566	-1	-0.97241214821872	-0.840573827174989	-0.652044653564185
chr10	65432252	-0.80728581496939	-0.808122918530154	-0.839545096286643	-0.572659339036324
chr10	65508473	-0.978747857112671	-0.915888297792723	-1	-0.990924064507345
chr10	65519217	-0.692107325507328	-0.834014279077559	-0.676951020428193	-0.549180099095174
chr10	65554318	-0.950840117677647	-0.981001762222034	-0.935462015117986	-0.944189256294412
chr10	65722461	-1	-1	-1	-1.00265051936109
chr10	65960465	-0.682026865750543	-0.890485542796704	-0.9270130826018	-0.917668392743012
chr10	65964756	-0.862629340145922	-0.962491623460692	-0.932047349915644	-0.99367903046712
chr10	66000400	-0.948590876880744	-0.955021878491132	-0.940726672218926	-0.950238964255791
chr10	66017991	-0.843026989607582	-0.896685830249811	-0.940721609443842	-0.893932680352794
chr10	66091519	-0.944865653287044	-0.87539131078782	-0.873790438606864	-0.905910010084239
chr10	66096802	-0.860223214589356	-0.949327201373743	-0.926010941484975	-0.864965984816679
chr10	66116355	-0.934229322491037	-0.935966220769445	-0.950344419639034	-0.969060036002413
chr10	66125479	-0.760628994300058	-0.880511984653836	-0.88004548247545	-0.87400477333893
chr10	66173504	-0.851827147618489	-0.958149896763253	-0.977482616746646	-0.917556152207655
chr10	66391724	-0.943026723840552	-0.927249173124006	-0.919195096909307	-0.951758687946765
chr10	66420219	-0.946205436189049	-0.992107229981765	-1	-0.988251920267307
chr10	66651969	-0.81810412845845	-0.991790661483924	-0.886953735073324	-0.924675024353249
chr10	66659146	-0.963319748469713	-0.947977970078604	-0.971017761944765	-0.891483715276021
chr10	66689821	-0.975677154189187	-1	-1	-0.972301161403885
chr10	66852412	-0.980007113429947	-0.994819321232797	-1	-1.01619732123523
chr10	66853691	-0.823715821401877	-0.898240763459292	-0.906143294506765	-0.952604426400874
chr10	66865453	-0.9228155749972	-0.956072033677783	-0.976015820748337	-0.987385209117093
chr10	67056273	-0.742351761463953	-0.928264196535915	-0.938736217652502	-0.864513711042051
chr10	67152152	-0.891047119829969	-0.982152964658272	-0.95793060213082	-0.995760779985754
chr10	67216442	-0.934448389835228	-0.96460263301079	-1	-0.993661168215973
chr10	67260329	-0.946629096219371	-0.984315497700473	-1.00674608357401	-0.968640377395428
chr10	67284205	-0.972481994469344	-0.983440475047486	-0.966671229717987	-0.998727074948875
chr10	67287935	-1	-1	-0.978138293990316	-1.01777206017775
chr10	67309022	-1	-0.972468332287264	-0.983109610633442	-0.933660915071111
chr10	67314897	-0.805827352313544	-0.879469232559249	-0.952567048271457	-0.731653747126383
chr10	67415632	-0.975809533279297	-0.98018471739454	-0.972193059687405	-0.976323847537767
chr10	67417186	-1	-0.982017913882415	-0.98293607073479	-0.95913297480151
chr10	67459562	-0.929870653023159	-0.983341766748262	-0.926174666928768	-0.965862722940986
chr10	67585541	-0.661765060691579	-0.908098160774162	-0.851227878511759	-0.849044505534299
chr10	67662964	-0.938427571961451	-0.780858131799928	-0.961314860815153	-0.878773678088213
chr10	67788318	-0.976152678948633	-1	-0.975711088050084	-0.98764301534612
chr10	67809985	-0.945790645115185	-0.961832614016269	-0.975349873387776	-0.889982611703132
chr10	67823933	-0.89093784754458	-0.865317016140586	-0.964518512544301	-0.899938729917393
chr10	68004084	-0.912320986447283	-0.943646686553238	-0.920911014422483	-0.906448226492722
chr10	68054303	-0.909436734313468	-0.898027988281648	-0.961096662309075	-0.826527740069366
chr10	68149394	-0.818418234525324	-0.92959884928307	-0.9443348942405	-0.941485501453061
chr10	68191470	-0.97248359989499	-0.990555552538645	-1	-0.989633266430378
chr10	68208400	-1	-0.993453267957695	-0.959609977195245	-0.982863846835601
chr10	68229639	-0.834325906632353	-0.967429882455927	-0.963515446932992	-0.903227338927516
chr10	68232017	-0.75545315133929	-0.967472654048144	-0.918730894542083	-0.804841306136424
chr10	68252370	-0.88221732644816	-0.932658856036348	-0.986904488085428	-1.01201782063029
chr10	68302461	-1	-1	-0.973935357501672	-0.973707054445204
chr10	68367744	-0.841695789204328	-0.94076194658538	-0.97511246351135	-0.916957961875503
chr10	68379285	-1	-1	-1	-1.00740625684026
chr10	68438344	-0.807451542607709	-0.934937207260228	-0.799599105296132	-0.903869587025522
chr10	68455439	-0.787538504652163	-0.909508062617798	-0.909747339191416	-0.885997661022301
chr10	68501284	-0.805456613345107	-0.890726872454744	-0.874010782711848	-0.88463670356991
chr10	68515976	-0.89080781480722	-0.932429715053058	-0.928609421634741	-0.895112828720443
chr10	68532933	-0.810367064844787	-0.881549044362552	-0.938006133690565	-0.870720641088927
chr10	68571295	-0.849442216520089	-0.870491398171592	-0.913221871961089	-0.890195886079921
chr10	68603658	-0.772923592240511	-0.947640906883117	-0.843987285650406	-0.923555382447925
chr10	68668891	-0.685659726730456	-0.893684172147056	-0.803666552795467	-0.808143637212659
chr10	68717992	-0.81054365463734	-0.944395534886675	-0.941534785091335	-0.948254639128653
chr10	68722049	-0.829986397295171	-0.952948635766492	-0.993356712732174	-0.899332748742006
chr10	68758812	-0.930696117700862	-0.957495558288086	-0.919784937603127	-0.955680286091851
chr10	68763642	-0.859277061470745	-0.947406844385508	-0.950327067469453	-0.841773035203596
chr10	68765956	-0.97629462079902	-0.957479325889042	-0.919664884257909	-0.836673021716724
chr10	68780691	-0.738970515878206	-0.936269273781258	-0.865556421006375	-0.82147788085577
chr10	68780882	-0.759872066535602	-0.953844123249088	-0.943269908201147	-0.853633625865523
chr10	68785831	-1	-0.987905362092719	-0.972798713590861	-0.982800081320549
chr10	68853297	-0.64937135351569	-0.949698642661922	-0.913675231364111	-0.882927993563863
chr10	68857455	-0.787962910019437	-0.955349083829816	-0.929442129701695	-0.8691351160338
chr10	68897818	-0.825828002070424	-0.937776368338252	-0.913827302622063	-0.917979691889355
chr10	68921806	-0.949478938798873	-0.926302431022124	-0.927981467771269	-0.803945167399069
chr10	68943262	-1	-0.986131086284174	-0.997746491154455	-1
chr10	68988293	-0.971883207559913	-1	-0.989509099707731	-1.00886838670397
chr10	68996234	-0.972497479542011	-1	-0.992230719064641	-0.982234964046134
chr10	69029531	-0.964087082272883	-0.914213441449403	-0.937319228832678	-0.83771702617994
chr10	69143035	-0.882724370228911	-0.958778183006506	-0.909841845347673	-0.890408510474194
chr10	69152629	-1	-0.989716975145249	-1	-0.94136661175603
chr10	69193204	-0.830959199162603	-0.947028295409096	-0.959623330731826	-0.944023965409615
chr10	69215963	-0.906610314932191	-0.957704091919231	-0.945688716400365	-0.927551189255243
chr10	69243331	-1	-1	-1	-0.956860326634387
chr10	69247160	-0.899752966521402	-0.904409467729088	-0.949440372809746	-0.810281316474677
chr10	69283424	-0.793108740957	-0.921554752877009	-0.880165557384425	-0.856748018402668
chr10	69289215	-0.976206024541008	-0.990788642016388	-0.946917604709713	-1.00081239845599
chr10	69304178	-0.578841172049998	-0.894332911554644	-0.796442854158335	-0.939316234750942
chr10	69399807	-0.889213089146545	-1	-1	-0.995180312433693
chr10	69401580	-0.932337924557174	-1	-1	-0.971698615811828
chr10	69495033	-0.709336595342596	-0.913295667553736	-0.846682979662889	-0.771133865281937
chr10	69505232	-0.912800166397773	-1	-0.982355700114946	-0.978464677074338
chr10	69548516	0.104273581605837	0.219487040271019	-0.0111549232364276	0.396839425870908
chr10	69549350	-0.90486169257186	-0.962945278976757	-0.927406494104227	-0.993781208714389
chr10	69553708	-0.893343415203247	-0.917257155712439	-0.764471165157433	-0.78688978664633
chr10	69580225	-0.823702258914671	-0.9650607430342	-0.943906043519202	-0.748124515524416
chr10	69601084	-0.943383753157104	-0.961667604473	-0.979160006252625	-0.85718913966923
chr10	69623050	-0.797273114905285	-0.819598137311806	-0.836680429956253	-0.493435215912524
chr10	69623303	-0.841200201792618	-0.864166716155766	-0.807805610659155	-0.591876222905084
chr10	69678466	-0.958000445067332	-0.840438492083376	-0.850446638887514	-0.68055971567836
chr10	69729552	-0.815854047339936	-0.908130050666325	-0.782875350641039	-0.781904645203221
chr10	69834000	-0.654205494566214	-0.82994366848517	-0.60034632592233	-0.47426975075581
chr10	69835097	1.01202284669033	1.40289493108057	1.83229116557757	1.95283057504702
chr10	69865455	-0.878311949644195	-0.905241216141571	-0.774608746769672	-0.743070609713814
chr10	69904479	-0.758160029246143	-0.92153848256771	-0.954667766105215	-0.769049616405999
chr10	70038844	-0.920794223540809	-0.853641450430628	-0.953766678857164	-0.849814484962631
chr10	70048160	-0.853503672916332	-0.918844835033796	-0.913063182228559	-0.702692968107389
chr10	70158529	-0.950782991700895	-0.921476725581196	-0.872975873948493	-0.838370837124321
chr10	70178072	-0.901241860846948	-0.929119951505995	-0.969513715263025	-0.986701247897358
chr10	70184393	-0.921089559443548	-0.785441037940306	-0.882750343365453	-0.859299148762094
chr10	70245897	-1	-0.996828179134146	-0.969262471066982	-1.00068889176381
chr10	70246798	-0.896179431766172	-0.936358768506422	-0.9095096554126	-0.643050873317467
chr10	70355958	-1	-0.931064949375304	-0.972182643366176	-0.852573294574133
chr10	70399999	-0.938842765918866	-0.94834012815517	-0.96408318149807	-0.934485798104277
chr10	70488333	-0.919044275858466	-0.881438867298597	-0.727969847150693	-0.699875955555901
chr10	70573732	-0.767418979716023	-0.817047311250239	-0.803803760090487	-0.578720101692802
chr10	70616347	-0.824611469611898	-0.724232067308107	-0.854971610634249	-0.581859932530463
chr10	70652014	-0.965414438575785	-0.945829891267052	-0.94878184929703	-0.850735461375498
chr10	70661022	0.588187227014692	1.11475342588832	1.44335100282767	1.83914595846506
chr10	70715865	1.48078290214792	1.27471242360988	1.54649703494313	1.72731699877892
chr10	70723200	-0.826657206949726	-0.774976027695567	-0.77918602853431	-0.757655670635687
chr10	70761742	-0.968492755264397	-0.993149994191998	-0.942755924395286	-0.973676231804937
chr10	70784358	-0.742955013520825	-0.57769332672034	-0.785732730936558	-0.643523665294994
chr10	70787434	-0.608878639063224	-0.711939810716417	-0.695343299538667	-0.585655142201755
chr10	70803037	-0.730392180634803	-0.781591376824168	-0.655915233263549	-0.533889088096211
chr10	70804107	0.138678450533599	0.0711137604251779	-0.77682634902634	-0.587847406314103
chr10	70814873	-0.543381080494966	-0.694924042406357	-0.866924761393327	-0.755823702655336
chr10	70853270	-0.575237781076643	-0.513631129121688	0.215884433065309	0.330647296226006
chr10	70933282	-0.909519811974718	-0.893251032849512	-0.911291950187995	-0.80490755841196
chr10	70949046	-0.861957998117602	-0.879106521784936	-0.801926768277198	-0.577107382789434
chr10	70999760	-0.966092112012454	-0.92462482748795	-0.861141054826375	-0.747317742872784
chr10	71172275	-0.813761505540256	-0.839926529241346	-0.796530627778645	-0.494902128081266
chr10	71275166	-0.546868655422081	-0.744061110887903	-0.688815731547758	-0.705767814900825
chr10	71300963	-0.805525509593288	-0.707662952544015	-0.869109379805236	-0.573757972406203
chr10	71326213	-0.900662136954073	-0.980480688012241	-0.879485926898031	-0.919453622709692
chr10	71333611	-0.303115328859306	0.043987075092905	-0.706604493873958	-0.458164558835764
chr10	71333987	-0.796506250833982	-0.786848858395381	-0.790935863962397	-0.550127635048934
chr10	71411733	-0.893306485023354	-0.91023182094501	-0.881444380978353	-0.589582157360129
chr10	71420792	-0.392805354801474	-0.828960214204389	-0.76082801556345	-0.639286190241644
chr10	71435447	-0.606789971660405	-0.90167280580218	-0.785645381160731	-0.859601219036894
chr10	71438574	-0.614437567773104	-0.815746191541815	-0.916515780580296	-0.631573401373111
chr10	71442989	-0.44827971605101	-0.728144111519296	-0.627078178576939	-0.76215101535642
chr10	71525945	-0.668954160202758	-0.694014271531819	-0.663272424112443	-0.450593567775311
chr10	71603848	-0.532028980988646	-0.85600719337851	-0.752666185123549	-0.284804427057962
chr10	71606067	-0.80944594605525	-0.76318541689809	-0.756876114144993	-0.653228251493163
chr10	71629277	-0.852519944539449	-0.852562748089847	-0.819102523695578	-0.541840031820461
chr10	71813438	-0.731654729568903	-0.550534399026988	-0.77693941900413	-0.651474040907097
chr10	71942076	-0.918412746095572	-0.965248518656255	-0.975046531367987	-0.85000178466857
chr10	72217198	-0.871290992680858	-0.886494806251224	-0.79326985294785	-0.687879561809938
chr10	72254157	0.755941822209293	0.252440451132888	-0.569933920332073	-0.46374300241409
chr10	72259334	-0.5561692876431	-0.370299564462171	-0.720972805865363	-0.829204396831081
chr10	72286505	-0.768489703193334	-0.714898892294111	-0.707013260177461	-0.530722917868842
chr10	72325300	-0.777058930628579	-0.645251487902557	-0.673562263958432	-0.542209338383019
chr10	72391794	-0.973614917574113	-0.998213147721943	-0.89656069759532	-0.660093355217331
chr10	72462583	-0.620285125473046	-0.791560771146221	-0.82738069522944	-0.558436361973727
chr10	72468407	-0.480245660988186	-0.71117962777105	-0.626827795048619	-0.570321100594175
chr10	72490390	-0.586017113912408	-0.745452082866575	-0.81357530825922	-0.597458573751157
chr10	72514314	-0.460249273833041	-0.697140283412745	-0.770843374416624	-0.603664892927426
chr10	72525083	-0.726982694706942	-0.966228398720803	-0.897424019721306	-0.924709654497461
chr10	72632182	-0.770004158622822	-0.853026075518743	-0.905245892611589	-0.593989472617136
chr10	72648015	0.369519571817905	0.93152622277148	1.03629099832615	0.976094026207612
chr10	72685341	0.108329521466402	-0.358019547965328	-0.348693740685087	0.0126643230248749
chr10	72765615	-0.784015206257162	-0.486472351412595	-0.677364202527742	-0.46179149447553
chr10	72794717	-0.933874775212392	-0.970491649597338	-0.991238336899493	-0.997728712076693
chr10	72833993	-0.665836614283406	-0.580108508294157	0.452749094519148	0.847900123972762
chr10	72850135	-0.746636248321885	-0.776840261556371	-0.62437827764836	-0.370231205869939
chr10	72910258	-0.650974487244236	-0.815621184236108	-0.819760086165813	-0.738997329461484
chr10	72911981	-0.557486473087127	-0.846641688706338	-0.865101097628029	-0.765039727799958
chr10	72921308	-0.0916721208607733	-0.690242715736866	-0.610374955871594	-0.287033223939215
chr10	72932769	-0.819545736066973	-0.808596664927801	-0.895335761249174	-0.665159854592653
chr10	72941758	-0.842359282343639	-0.705251384399474	-0.884324275207812	-0.353883225947085
chr10	72973317	-0.800539628237879	-0.576019970196145	-0.319407362279312	-0.279154467433068
chr10	72993187	-0.733661777015138	-0.763900307867398	-0.572545759050189	-0.604332746279764
chr10	72997969	-0.837195702592356	-0.687904283492706	-0.558212144823509	-0.175953518466768
chr10	73032239	-0.459927587886285	-0.678014632409541	-0.581942230472117	-0.109937099750908
chr10	73073650	-0.759740568963224	-0.771936179516496	-0.643698222260812	-0.279967844322667
chr10	73099780	-0.739994108395294	-0.700278207262548	-0.650234049864138	-0.567620239213492
chr10	73114737	-0.690175548023744	-0.723612086514646	-0.816373505223425	-0.594986420870423
chr10	73136080	-0.76002066745152	-0.903633108363595	-0.903622825810684	-0.673993890371639
chr10	73136986	0.555195818390043	0.492349076929211	0.132784209326522	0.12367868361109
chr10	73199064	-0.438680363660544	-0.761224008912146	-0.740002537396068	-0.426958949061191
chr10	73264925	-0.725310631065281	-0.828160195857506	-0.796163887742249	-0.516037623819705
chr10	73307713	-0.412439307094809	-0.68782907747764	-0.482330488155062	-0.418735649481222
chr10	73367031	-0.78195144581571	-0.828281178362873	-0.696286618735151	-0.57548783164687
chr10	73379430	-0.771741536789785	-0.803968705472412	-0.798457779482987	-0.468655456607713
chr10	73395366	-0.606147811126841	-0.828497230063529	1.0266500129411	1.64024770210362
chr10	73427366	0.130016797329846	0.120374110200141	-0.597187841581502	-0.525603408267481
chr10	73449948	-0.876540983171596	-0.84633923363358	-0.851983639203834	-0.553984430574844
chr10	73472361	-0.796272450601591	-0.819873614805952	-0.518084397667572	-0.570056887086601
chr10	73526573	-0.929830153880538	-0.839807376273039	-0.617359829674274	-0.605877098245475
chr10	73535338	-0.672728507926695	-0.803712454634119	-0.772749095636139	-0.408846310600486
chr10	73542625	-0.382639509592375	-0.411716838514414	-0.7364032305111	-0.308271379734423
chr10	73557872	-0.688240890005184	-0.713791236923472	0.463987609403446	0.961146705294526
chr10	73608680	-0.876016163038537	-0.952239316755406	-0.695431384613918	-0.190068499533764
chr10	73632154	-0.713840430292992	-0.82057111231911	-0.849089334345885	-0.675492912504855
chr10	73648788	0.810776307511678	1.1057843952741	0.516529055167648	1.09595036837856
chr10	73732302	-0.715118473725915	-0.707396475265686	-0.738994030627918	-0.603499997738248
chr10	73732949	-0.814843546278699	-0.637928817585311	-0.779567005029541	-0.479543124589105
chr10	73823781	-0.874789457422964	-0.754040362742239	-0.518508719684444	-0.338924283947555
chr10	73843862	-0.715779458798551	-0.689058578780259	-0.602190450928411	-0.367444011994579
chr10	73855736	-0.861595897123748	-0.878092265207115	-0.710154981725812	-0.677828598259102
chr10	73857113	-0.85784917889568	-0.868446407573265	-0.745459699541513	-0.425732787423205
chr10	73894539	-0.748594187366069	-0.914967501321258	-0.763352051617254	-0.709651633005032
chr10	74070487	-0.766279805425265	-0.750548232803233	-0.470929883990761	-0.447188188643801
chr10	74096872	-0.821280069157709	-0.378308178840313	-0.424009127972977	0.281427909468777
chr10	74109974	-0.914938190424358	-0.90559179773633	-0.926271697528261	-0.716644121566643
chr10	74125957	-0.936494084298969	-0.871712499124853	-0.936240588578931	-0.638856870925835
chr10	74159035	-0.979080047434859	-0.957565139574462	-0.941081691007714	-0.898030239651469
chr10	74178162	-0.65103577938303	-0.942366192145054	-0.89898793012233	-0.768197981227041
chr10	74283007	-0.720877504202345	-0.855486050360269	-0.821512130743705	-0.728856024001671
chr10	74325212	-0.957403689814758	-0.991905673991053	-1	-1
chr10	74363848	-0.881937947274334	-0.916301969695105	-0.880863976925041	-0.828348667248546
chr10	74590765	-0.853844397766887	-0.919871695320561	-0.892616681270823	-0.719531738960555
chr10	74607575	-0.791620767730545	-0.881381824519346	-0.794127856807097	-0.561969878629827
chr10	74664758	-0.506011293569325	-0.65486911460819	-0.845186901371302	-0.588703612432463
chr10	74753832	-1	-1	-0.991790850212218	-0.97893535675544
chr10	74771868	-0.904017698574628	-0.932739672341274	-0.837608707858892	-0.950952593325607
chr10	74785416	-1	-1	-1	-0.986571497187539
chr10	74965761	-0.799522840114518	-0.90425805201067	-0.993074542454056	-0.803709800871484
chr10	74985097	-0.832808480901213	-0.987833020464698	-0.899382436125478	-0.98572604434365
chr10	75048571	-0.693493079375652	-0.895913815385074	-0.95139799208179	-0.65965031933515
chr10	75089063	-0.946813123684215	-1	-0.981475263551029	-0.971950667173761
chr10	75104193	-0.310143674496358	-0.553549206180318	-0.619337907525393	-0.663879614343011
chr10	75172754	-0.104434914414647	-0.372277564451304	-0.371456667095674	-0.234583453055366
chr10	75405927	-0.771748229458462	-0.788811026599444	-0.816637064628626	-0.687002498243942
chr10	75446332	-0.862627127837613	-0.943064248006185	-0.977769587240092	-0.955870016419496
chr10	75504133	1.00168625852465	1.08332891751423	1.61009035737171	1.77796186359622
chr10	75530727	-0.608053795565697	-0.773581385684184	-0.558699692605175	-0.303973741147906
chr10	75545324	1.0670867431807	1.15765515667331	1.59544575647264	1.73682429815534
chr10	75562542	-0.679715708771138	-0.682958642281672	-0.727343017250452	-0.476538076692128
chr10	75568903	-0.844969649129641	-0.861204944447571	-0.631199076995125	-0.261654679715107
chr10	75616465	-0.73826662993353	-0.797846705842485	-0.832907864645893	-0.689305833022353
chr10	75625970	0.693756344839129	0.455747391462089	-0.554988266699904	-0.333212244373512
chr10	75639623	0.434839931140721	0.485199161488347	0.840422251402547	1.26628656448687
chr10	75697689	-0.618015263130608	-0.715251805648192	-0.653518858733796	-0.445610887073601
chr10	75707918	-0.940612318125746	-0.969655602208761	-0.914315575784339	-0.920720582112681
chr10	75954470	-0.752243410559976	-0.900234221383207	-0.873455300597842	-0.789435640944744
chr10	75982584	-0.98075900175969	-1	-0.963837631613142	-0.977714618599018
chr10	76177070	-1	-0.929466163443336	-0.846283119702022	-0.815346967361812
chr10	76304006	-0.523207935133856	-0.749942238937902	-0.868827577731277	-0.663261336344281
chr10	76433573	-0.951361118297039	-0.891477935697836	-0.855092677698078	-0.878893740642454
chr10	76460455	-0.945561740499716	-0.968159251548678	-0.91312412390884	-0.938713954190987
chr10	76470735	-0.816181134114149	-0.862279865898031	-0.927025643523216	-0.760053002872547
chr10	76489346	-0.798819880144569	-0.913907833212704	-0.933411227603592	-0.737208453471221
chr10	76586076	1.66066416260417	1.82652855818058	2.24564054843298	2.36422650155507
chr10	76735194	-0.687300445110782	-0.797510172873726	-0.735899674468686	-0.543172432111397
chr10	76835000	-0.731280247701097	-0.853397532345421	-0.638344565127805	-0.713391281424715
chr10	76946524	-0.751784763144205	-0.757556293427711	-0.746159570159169	-0.230250616981969
chr10	76947871	0.0766490317089494	-0.102246918243604	-0.158410404840774	0.618677794536188
chr10	76962133	-0.79486394319518	-0.822773595602031	-0.81323458729676	-0.618410193518238
chr10	76969837	0.530918935931078	0.258192898124077	0.224908187985694	0.999214716977457
chr10	76997958	-0.955266335545209	-0.822518444072371	-0.321259546491036	0.739130797412782
chr10	77044224	-0.840004146679568	-0.919699645656566	-0.840917428385569	-0.658037980486808
chr10	77047955	-0.920172024571136	-0.810774161643205	-0.90342321568523	-0.662330063210628
chr10	77054098	-0.757856011672361	-0.635580339337506	-0.56132892263641	-0.425351581474176
chr10	77056095	-0.597455096871509	-0.738027342803387	-0.629425922279754	-0.559018679365879
chr10	77056297	-0.677235420465597	-0.787290300112999	-0.706130295693807	-0.379850425935785
chr10	77071447	-1	-0.98787459327146	-0.938477193297847	-0.894866323305075
chr10	77156419	-0.18441973109571	-0.619223872781699	-0.437656338380047	-0.318107594329761
chr10	77289643	-0.812994031739242	-0.857379826278189	-0.859438137179121	-0.708568491496368
chr10	77300691	-0.801670125822567	-0.888906507201591	-0.887455265710134	-0.820921193229053
chr10	77314976	-0.65194203397241	-0.854710346752139	-0.737467799044176	-0.653018605089898
chr10	77413773	-0.664661859728098	-0.875675311989436	-0.868567927094354	-0.78408833623144
chr10	77440445	-0.819742218659466	-0.997012238124192	-0.981994745724907	-0.947144276433806
chr10	77463441	-0.912276556190554	-0.871438380026365	-0.943411063674584	-0.693647652614845
chr10	77651559	-0.745206154992162	-0.789915582209803	-0.874678659885266	-0.659828848112997
chr10	77653266	-0.787516001445054	-0.829149036895567	-0.972248256702694	-0.701250303640513
chr10	77708637	-0.886460374681546	-0.888513978612728	-0.903043568738247	-0.768023843799604
chr10	77749051	-0.748204805658592	-0.899748841213667	-0.904234655730279	-0.787167278324403
chr10	77860164	-0.82723670731595	-0.906940541473666	-0.96452676597552	-0.730297705419915
chr10	77909048	-0.765597660289124	-0.868530892957905	-0.853159649447232	-0.506830762141122
chr10	77916306	-0.702580298342391	-0.890375013758516	-0.8435904957889	-0.947638651503037
chr10	77941270	-0.836480802758575	-0.924316755367905	-0.885206009666021	-0.695720301949625
chr10	77955943	-0.591778690642453	-0.768246116062273	-0.930895059735133	-0.792576805725572
chr10	77964978	-0.623286210679664	-0.861136297992899	-0.80795705038379	-0.801711837682852
chr10	77975881	-0.934949713418269	-0.908789985853427	-0.968823779835989	-0.993060115972942
chr10	77978125	-0.643684924425523	-0.831745276555743	-0.892901281138631	-0.873083207193754
chr10	77982839	-1	-1	-0.977604125941285	-0.996243277474677
chr10	78001370	-0.919490130113752	-0.90853726697664	-0.955033008972222	-0.84736877970248
chr10	78101605	-0.877335729843862	-0.908228837220097	-0.91610488265762	-0.835584812389913
chr10	78165830	-0.745223823704869	-0.939381182294576	-0.917438715543892	-0.813522834582359
chr10	78211875	-0.785056873415027	-0.807291559401738	-0.903353402099912	-0.899679082207422
chr10	78214573	-0.645346014293373	-0.904738938789977	-0.84383756977144	-0.729791080243128
chr10	78224042	-0.926644069140487	-0.963788566322487	-0.975010797289993	-0.83727677589119
chr10	78238620	-0.976023502468292	-0.988049258612492	-0.994367851065616	-0.976590683559125
chr10	78304765	-0.931058524081434	-0.878582940052379	-0.883098253055498	-0.892215559586998
chr10	78351314	-1	-1	-1	-0.99190788951972
chr10	78360380	-0.949784995703561	-0.988556387731584	-1.01332480391982	-0.916786112439981
chr10	78363385	-1	-1	-0.98194724725577	-1.005989044766
chr10	78392194	-0.56902665968411	-0.866423282817546	-0.865553713889101	-0.745836761559587
chr10	78420893	-1	-1	-1.00098625147462	-1.00610102568086
chr10	78467357	-1	-1	-0.975596742142847	-0.981034451989074
chr10	78523750	-0.722264595562835	-0.947238064430675	-0.867238636172719	-0.749845431802713
chr10	78577133	-1	-1	-0.989402294660644	-0.98714126481053
chr10	78611894	-1	-0.983351291921181	-1	-0.906388270974286
chr10	78638059	-0.835222499971304	-0.801452464094359	-0.901992565290628	-0.65548461913993
chr10	78643514	-0.926701790751093	-0.864605200418728	-0.948224825178135	-0.794276751388154
chr10	78664554	-0.764235427690669	-0.933176633980105	-0.918019155083171	-0.829854169861842
chr10	78675685	-0.80491430508506	-0.862292191865126	-0.840891583462223	-0.796327104120748
chr10	78717237	-0.688606238468865	-0.868688338829198	-0.746544270485098	-0.777870828156347
chr10	78801550	-0.573057189188984	-0.752140421201335	-0.802755108248689	-0.60877157951324
chr10	78813795	-0.877816222389469	-0.948645770993406	-0.95233923490695	-0.850669478952409
chr10	78851104	-0.558520989287424	-0.900716869937548	-0.86312223900914	-0.695608560693814
chr10	78883491	-0.838806890921038	-0.936932131270028	-0.961840176588091	-0.803135746486025
chr10	78936126	-0.639031852344822	-0.568708194850924	-0.817810981687045	-0.660394883332701
chr10	79000441	-0.810137928235251	-0.877125739271747	-0.92927151973691	-0.835365899648584
chr10	79021368	-0.82283231524866	-0.879708577577396	-0.90988507022454	-0.873486760266187
chr10	79039117	-0.639829012808094	-0.749564246852772	-0.900017104238257	-0.824981851889948
chr10	79193529	-0.798510110577416	-0.820990045967877	-0.87069115019014	-0.8659050998975
chr10	79223603	-0.798344287008804	-0.847128585083974	-0.842602627897907	-0.763229119957434
chr10	79224533	-0.767602717105134	-0.800556913906504	-0.849607362282311	-0.782268544111281
chr10	79230239	-0.504985470443006	-0.721381982991758	-0.750523347784833	-0.45523652485661
chr10	79233880	-0.802133538044571	-0.896947376272346	-0.882467784045664	-0.716809227705296
chr10	79267828	-0.923052768266301	-0.950363776053866	-0.948179345710531	-0.923861024226614
chr10	79330310	-1	-1	-1	-0.981142465333765
chr10	79348365	-0.550590414263546	-0.81834440649595	-0.737439212177586	-0.807416404482695
chr10	79357002	-0.926827829363091	-0.935862154356724	-0.864826862033193	-0.847862332659978
chr10	79359567	-0.662257670436081	-0.907068404379647	-0.866603539805593	-0.748254790935901
chr10	79374731	-0.535443753245395	-0.707912113849879	-0.787123059472346	-0.621591283376296
chr10	79430477	-0.821880830947961	-0.914114710797787	-0.938334523014342	-0.863777045294744
chr10	79433575	-0.807491172463536	-0.875321099187507	-0.757772540012228	-0.51485649884669
chr10	79435719	-0.946857635616291	-0.85813881126671	-0.932336347436298	-0.888503186338119
chr10	79458206	-0.622126551992231	-0.893216983066722	-0.834324093125233	-0.898690697869225
chr10	79459655	-0.815917158103504	-0.887151609993252	-0.912976561814001	-0.850468994998131
chr10	79478880	-0.797583629365667	-0.86700192941767	-0.820985716767834	-0.571410005439736
chr10	79479359	0.209778865111503	-0.298525168470154	0.0328621188684688	-0.14961635625653
chr10	79483723	-0.707403506650882	-0.896302802279133	-0.873706018256856	-0.911566129408347
chr10	79517369	-0.88228522242248	-0.902331326390754	-0.908331484344465	-0.923419872794333
chr10	79546053	-0.859597991617392	-0.889286724274163	-0.814322321185532	-0.774163877801099
chr10	79580199	-0.701137772840566	-0.821607796871729	-0.829733935441908	-0.596964295355299
chr10	79596274	0.314252378408918	0.427283080102469	1.24951577264436	1.5197496789563
chr10	79623555	-0.729260105903246	-0.859597684846655	-0.813952028285775	-0.649212603065756
chr10	79623650	-0.698420641122153	-0.894250099009551	-0.81359781570615	-0.628963362185279
chr10	79689456	-0.787063641493933	-0.828141769998315	-0.647655762758729	-0.457510493757991
chr10	79709458	-0.817373072888661	-0.789987599338596	-0.735973882051337	-0.397579937441792
chr10	79718924	-0.780916183503734	-0.80347279605569	-0.70688941301948	-0.586099498349091
chr10	79739224	-0.766966664024057	-0.733101432310803	-0.773175275328755	-0.743824376779527
chr10	79758874	-0.93770925726644	-0.991197904270227	-0.975383120691613	-0.966907804754929
chr10	79773573	-0.858761820449104	-0.885490273320748	-0.847827449752383	-0.73351886373059
chr10	79854039	-1	-0.963799659206612	-0.974491481206155	-0.963190118226751
chr10	79943874	-0.658947772571426	-0.878676499584777	-0.927535739674182	-0.528991829442741
chr10	80069364	-0.666816160521983	-0.736168095887993	-0.935241360499385	-0.652634127283779
chr10	80140015	-0.651979375579954	-0.858177321779134	-0.723677955604322	-0.696500633655763
chr10	80161903	-0.92284984504265	-0.751008359845261	-0.908336290458964	-0.60006308721723
chr10	80165324	-0.565808854420188	-0.819533482455939	-0.71981964535353	-0.409415273749815
chr10	80179558	-0.611364750068116	-0.781047714681378	-0.794868490992246	-0.598344040581744
chr10	80181962	-0.836972439220425	-0.874826194611083	-0.854440715748741	-0.808116271267026
chr10	80199508	-0.773887800646027	-0.813901358845177	-0.852574787131354	-0.668872151055134
chr10	80224703	-0.427200532028228	-0.637905973896479	-0.739885322574598	-0.579300102330838
chr10	80227416	-0.555139988614516	-0.857408256100959	-0.688375790987813	-0.5880768396649
chr10	80250938	-0.871840452547558	-0.84203934427693	-0.81206017085884	-0.781078765082914
chr10	80289130	-0.742438389609719	-0.81325962937092	-0.773998103319775	-0.783502773444097
chr10	80303312	-0.833292180226497	-0.773529009007605	-0.87381121885412	-0.722329149934411
chr10	80357902	-0.732706418629432	-0.695459808484267	-0.715122209910233	-0.586795056644515
chr10	80404448	-0.919235390166432	-0.951785393919104	-0.920191868471874	-0.879878330337048
chr10	80540462	-0.773470886262147	-0.751405769825476	-0.811860454134066	-0.437063444693887
chr10	80563399	-0.693142658719806	-0.719925645661145	-0.63412030294909	-0.654947051569504
chr10	80619581	-0.874421407823334	-0.676067424654533	-0.905537594936892	-0.726959254010595
chr10	80691096	-0.867214621131005	-0.710356205447677	-0.900697915635062	-0.641251687768458
chr10	80767243	-0.793118355886929	-0.788989699254163	-0.843276017993408	-0.537246339463204
chr10	80797851	-0.806701931770806	-0.825507237539584	-0.632617736418302	-0.313695424626009
chr10	80819495	-0.728999179828159	-0.733098810071922	-0.472089007816557	-0.310614971457104
chr10	80843249	-0.592949176858432	-0.688010289715928	0.0122514873855397	0.481781356495375
chr10	80912688	-0.797681097577038	-0.698003786026458	-0.754158529495552	-0.527409098608549
chr10	80969045	-0.919466808559605	-0.858713547974726	-0.926293447485564	-0.75583972369495
chr10	80975743	-0.639555148408761	-0.814070368564914	-0.792367136081053	-0.64789945680761
chr10	81004876	0.448823655084446	0.268952130133916	-0.761063333569605	-0.500425523610744
chr10	81010712	-0.942860260289139	-0.806226614360039	-0.704881970765441	-0.474925371925881
chr10	81044505	-0.477694692868895	-0.761197473381015	-0.622644199987185	-0.702578336523098
chr10	81069428	-0.537206739013508	-0.834766697286287	-0.699892781009256	-0.474918101963751
chr10	81085500	-0.934618418381957	-0.854158104185132	-0.751873035432359	-0.505988335064032
chr10	81089209	-0.867187182365336	-0.741060250060252	-0.756887609125919	-0.578920500991716
chr10	81104782	-0.844049650664118	-0.82183811129294	-0.779950670565985	-0.338383682066256
chr10	81145668	-0.366707836032296	-0.628864119425076	-0.356714539173782	-0.0187052985822421
chr10	81157726	-0.700127221181328	-0.743445330834857	-0.829068873805831	-0.32085965043653
chr10	81171233	-0.352280800287278	-0.667553658587701	-0.670504943009101	-0.516492367307125
chr10	81173170	0.0710361422742609	-0.499488881441309	0.398835264579764	0.590721547281955
chr10	81206766	-0.680451029853161	-0.773394845862345	-0.41637465737918	-0.244512203740768
chr10	81232095	-0.842963110712217	-0.945992972672773	-0.921459320651835	-0.742130502225874
chr10	81243058	-0.84200591678249	-0.909001579336746	-0.864659707809174	-0.773278126812984
chr10	81263327	-0.766749474249537	-0.737721528722183	-0.782334585514006	-0.7266309850756
chr10	81296795	-0.460605422923815	-0.745790217745413	-0.784312785279986	-0.920283081634634
chr10	81312834	-0.862226349495351	-0.882632442589766	-0.882787785107144	-0.650065610697891
chr10	81317114	-0.821816281760252	-0.769863443425624	-0.85063857117434	-0.667404042796566
chr10	81365484	-0.759720370353059	-0.852568281171474	-0.87970878835841	-0.936224576411979
chr10	81429163	-1	-0.992199914921166	-0.949261496183181	-1.02618328223357
chr10	81452311	-0.402205363099766	-0.869461964233016	-0.733782742868568	-0.438399192310212
chr10	81470436	-0.886722079730089	-0.948006685386826	-0.990518240957	-0.926446277345037
chr10	81509405	-0.960267443408244	-0.985344092015307	-0.986873038745783	-0.944448460746535
chr10	81571051	-1	-1	-0.996058600847297	-0.979090674667614
chr10	81608567	-0.970187392836495	-0.94808397724401	-0.99594842743845	-0.872538199709032
chr10	81632154	-0.89281136199475	-0.986661038353535	-0.983993155593969	-0.955694423772296
chr10	81698524	-0.159141887186412	-0.437093849256632	-0.715490933227134	-0.137584001828855
chr10	81721866	-1	-1	-0.999887313333465	-0.960115195800823
chr10	81761431	-0.681129293932951	-0.915161063224532	-0.915386878749674	-0.820562028429215
chr10	81808732	-0.914683518275731	-0.911068447139759	-0.796848345531652	-0.690293298953045
chr10	81850648	-0.861315418755437	-0.964423791904643	-0.88827066366377	-0.656113323933782
chr10	81851324	-0.93714289041373	-0.917648543549984	-0.810781608748397	-0.739183100824121
chr10	81864045	-0.451494806248882	-0.55618730684434	-0.734660010087652	-0.403330613583488
chr10	81864742	-0.578437067910194	-0.762393717607018	-0.85936243751102	-0.776652407366181
chr10	81910860	-0.762413824459106	-0.741989024991422	-0.771951089964815	-0.599666350255568
chr10	81924242	-0.72804878768555	-0.781484597821468	-0.848880885231382	-0.532137645235754
chr10	81926014	-0.702475308458079	-0.829839725695634	-0.724627010400864	-0.816960851598554
chr10	81952297	-0.918588880266363	-0.938504052635598	-0.936118516785487	-0.718432587793719
chr10	81959809	-0.893309096857949	-0.818655945522185	-0.737074209022077	-0.310119241441181
chr10	82038390	-0.624010312819098	-0.738383212659677	-0.678012141554971	-0.554072542648906
chr10	82053344	-0.609598065958225	-0.768661242591124	-0.843371200532021	-0.776155619728553
chr10	82116560	-0.546915203271951	-0.513892085243971	-0.801750645812332	-0.38518363375563
chr10	82122784	-0.553775333570451	-0.782194163181367	-0.93553814341121	-0.68620752497734
chr10	82240501	-0.974573822129011	-0.990288891431873	-0.953437378786161	-1.00423973531105
chr10	82247751	-0.550290199799175	-0.381324930191542	-0.638411646006845	-0.309114161819067
chr10	82300090	-0.925487170868702	-0.863361464117649	-0.811556633244878	-0.498446357144124
chr10	82358953	0.0376407502940887	-0.645723472103553	-0.589588334581903	-0.759342461809144
chr10	82378987	-0.686445741735756	-0.875422980947443	-0.82325420038952	-0.869297720756717
chr10	82414128	-0.764107390214051	-0.934933401796573	-0.794749985707704	-0.764916808241709
chr10	82462694	-0.626559318178463	-0.723053970701323	-0.625854998385078	-0.543521041819218
chr10	82503700	-0.801954640935163	-0.938584838555626	-0.934089781039513	-0.805349402975239
chr10	82528249	-0.93459439185177	-0.951505600312701	-0.841494475511041	-0.784681839756177
chr10	82581622	-0.98218955035405	-0.975275660754298	-1.00248880941092	-0.977098935771216
chr10	82593158	-1	-1	-0.917225764661241	-0.992552503430341
chr10	82608075	-0.920510340750568	-0.911181479909711	-0.933112040985132	-0.81892459309989
chr10	82618661	-0.892941119948306	-0.911196109623943	-0.784101706951106	-0.83214912015493
chr10	82641218	-0.874577425151652	-0.992150502303596	-0.906097774785614	-0.734808549844016
chr10	82647164	-0.975474644838057	-0.994168196059192	-0.997329181931371	-0.983293116154257
chr10	82647374	-0.974589911656883	-0.937132929395557	-0.965673312792203	-0.925146179998676
chr10	82706713	-0.857047427781928	-0.917760120224755	-0.902706917338459	-0.892324520093276
chr10	82712367	-0.850271720361839	-0.821506271725081	-0.844303244443231	-0.772956566645535
chr10	82715377	-1	-0.876099915528968	-0.948184548012248	-0.949373613806669
chr10	82769660	-0.859394226194577	-0.910809871722444	-0.87967043626667	-0.820934669461523
chr10	82824884	-0.840352654908891	-0.905879451624456	-0.935639002090138	-0.965067267758171
chr10	82843130	-0.8584188111848	-0.890070690824917	-0.93723457826864	-0.821089057361868
chr10	82911842	-0.932031654812176	-1	-0.916397184633934	-0.895103227234146
chr10	82956607	-0.7581895527585	-0.950952224926676	-0.90448044273131	-0.842141994471343
chr10	83096143	-0.875413016824258	-0.976964690856833	-0.973186450510705	-0.976449352244927
chr10	83111794	-1	-1	-0.970964526513631	-1.00135471187749
chr10	83113383	-0.974842533358664	-0.965897258534359	-0.999858134059259	-0.995879816785184
chr10	83127414	-0.833375055134693	-0.925244157980215	-0.909897687745742	-0.976922711568974
chr10	83255187	-0.975694387041081	-0.945953816389954	-0.96010969575183	-0.900538705133926
chr10	83337460	-0.922004452017547	-0.945731392071987	-0.984889301543508	-0.991880712199665
chr10	83414200	-1	-1	-1	-1.02002858319702
chr10	83460857	-0.893531368252906	-1	-0.991975295289591	-0.947472537140612
chr10	83475200	-1	-1	-1	-1
chr10	83500625	-0.945486130864947	-0.987023527980549	-0.931601923162351	-0.960115382629639
chr10	83598622	-0.716642962238507	-0.866733059772404	-0.931112464800158	-0.859846748685259
chr10	83614387	-0.922798440684744	-0.974181682888719	-0.954254723026408	-0.911963230513797
chr10	83631884	-0.537641118080352	-0.829009252259722	-0.902249148197497	-0.808806022110314
chr10	83658634	-0.921886999938891	-0.96369863446255	-0.926503391780327	-0.841257050242423
chr10	83686661	-0.829373294649442	-0.924623617623231	-0.926177602070551	-0.729029524319878
chr10	83705690	-0.904016941936049	-0.98841075045595	-0.967280762757692	-0.938614542590891
chr10	83718938	-0.885451170454805	-0.863749028711909	-0.893120486499271	-0.76424360332032
chr10	83744816	-0.981369334610871	-0.933778007126492	-0.945491205761226	-0.983917619766079
chr10	83771551	-0.891609759243283	-0.921616119679111	-0.965995290504446	-0.916572977603996
chr10	83781470	-0.869687231993973	-0.947060143682438	-0.990333894420632	-0.874449223105715
chr10	84110253	-0.808780074355282	-0.848409625875312	-0.772815430072903	-0.856357885930906
chr10	84173218	-0.953217378213897	-0.946542818141718	-0.957133497179653	-0.91939450356383
chr10	84174259	-0.831526494549296	-0.926366805549718	-0.966251962640139	-0.879564778051989
chr10	84227382	-0.75988421934654	-0.912967326885376	-0.836808765832173	-0.851212195145593
chr10	84265260	-0.592611310145384	-0.72452693909707	-0.884598469046919	-0.767316346212483
chr10	84293534	-0.835395809203014	-0.958004054994773	-0.981047796250369	-0.94096196877353
chr10	84410975	-0.73906600399741	-0.889631277226844	-0.890606030201274	-0.863034732769595
chr10	84452712	-0.691964006517775	-0.885510404228656	-0.925666851445985	-0.841099164456619
chr10	84544925	-0.948876976473495	-1	-0.973434250786727	-1.00044707366636
chr10	84612013	-0.917857138012528	-0.951419382409635	-0.889459774913428	-0.856019182186976
chr10	84646144	-0.876203688873813	-0.900966911724177	-0.960949437195176	-0.971088637437298
chr10	84681896	-0.477972602779926	-0.652150918730876	-0.931791130996963	-0.945704016105273
chr10	84685002	-0.608043902370359	-0.839759404263853	-0.973099922871273	-0.950290639149404
chr10	84788752	-0.860752957626739	-0.988168803909022	-0.951996684494889	-0.987231504173818
chr10	84798909	-0.854246062114566	-0.977975918331814	-0.980435835626054	-0.927388486828936
chr10	85057162	-0.928691378685877	-0.993567099040834	-0.979815904829907	-1.00232103440222
chr10	85103653	-0.770872883392986	-0.805158450521351	-0.81835756987479	-0.886264896675408
chr10	85136293	-0.906037483591668	-0.981306185402568	-0.970636887365281	-0.946819709709176
chr10	85328871	-0.762574457795429	-0.93434011970733	-0.911577416945018	-0.881296412886995
chr10	85388891	-0.959791204359067	-0.990602705323209	-1.00281101694536	-0.999577246977031
chr10	85439611	-0.556628401583153	-0.86201170692714	-0.914192926029517	-0.884711839279612
chr10	85451946	-0.884048465977728	-0.916561764783742	-0.881727713450581	-0.804363600999212
chr10	85478267	-0.879186554469736	-0.985810942656272	-0.994959798079442	-0.993705812748773
chr10	85510709	-0.960275367690299	-0.94867761388425	-0.959810724476797	-0.976059092441058
chr10	85634382	-0.853897811716009	-0.918921073310607	-0.936843511949586	-0.863982357149193
chr10	85662764	-0.932529524695445	-1	-0.981200328873231	-0.921252862407422
chr10	85684663	-0.604691909908178	-0.919474878055832	-0.824460412654431	-0.757179892730808
chr10	85709951	-0.776726147031465	-0.916109368750452	-0.932434611113382	-0.741205989038065
chr10	85743607	-0.626306373117453	-0.624444229502832	-0.0979121429675269	0.292574538965301
chr10	85751118	-0.851032748478577	-0.933360044109552	-0.952501150213773	-0.927594272422223
chr10	85790397	-0.860168950121167	-0.808554980535612	-0.91541644006015	-0.716380961066727
chr10	85798696	-0.760357963648856	-0.867493581232784	-0.87074501170936	-0.727465951696315
chr10	85899308	1.13257549712386	1.19810870732353	1.30978212363633	1.73591016434227
chr10	86004279	-0.587625959633171	-0.767130158234256	-0.757307062453809	-0.564131045946207
chr10	86030677	-0.695760919359351	-0.740215776997384	-0.926547883310306	-0.544072355643126
chr10	86034581	-0.826220856008552	-0.925922694467306	-0.890008585863193	-0.698250491026997
chr10	86045568	-0.946057568049593	-1	-0.978317169920227	-1.01195967301113
chr10	86103618	-0.74870317914439	-0.92392656165186	-0.918878294061461	-0.710713358550972
chr10	86134353	-0.833133688762247	-0.951677610093406	-0.997513411956706	-0.810878173683504
chr10	86211378	-0.930623737023221	-0.967933579381136	-0.986145454983086	-0.902656528058792
chr10	86212017	-0.801312203722126	-0.854018017060127	-0.80147106139456	-0.51206142057037
chr10	86292959	-1	-0.983990986608864	-0.967666604205152	-0.974442626335581
chr10	86296013	-0.648750947292615	-0.921646315904449	-0.698978906291031	-0.673784254572385
chr10	86364639	-0.589672314887871	-0.700481388183549	-0.738339790207405	-0.756941924663744
chr10	86379193	-0.852211330826836	-0.882779512025867	-0.902754357294756	-0.886768483951853
chr10	86492791	-1	-1	-0.991000539479027	-1
chr10	86509124	-1	-1	-0.977496461340467	-1.01769002843364
chr10	86613138	-0.841784134566848	-0.891317717575752	-0.970337870972969	-0.891955372282152
chr10	86632524	-0.924467891941429	-0.985836609510093	-0.899133471851566	-0.941356187738747
chr10	86737668	-0.939678560364321	-0.974058231577764	-1	-0.98359908981115
[truncated: 66,878 more rows]
