# Supplementary material for: Differential chromatin profiles partially determine transcription factor binding
Source: PLoS One. 2017 Jul 13;12(7):e0179411. doi: 10.1371/journal.pone.0179411 (PMC5509100; doi:10.1371/journal.pone.0179411)
Supplement: S1 Dataset — (ZIP) [file pone.0179411.s002.zip › data.tables/MAFK_ChIP.csv]

chr	coord	edgeR.logFC	edgeR.logCPM	edgeR.PValue	GEM.GM.QValue	GEM.K.QValue
chr10	100083140	0.653	4.38	0.523	0.44	12.3
chr10	100121269	0.93	5.03	0.326	0.06	28.47
chr10	100133217	0.389	4.38	0.703	0.11	17.11
chr10	100140690	0.628	7.33	0.462	36.45	212.33
chr10	100220688	2.69	5.24	0.0067	0.03	50.41
chr10	100224143	1.5	5.07	0.107	0.07	29.43
chr10	100369232	-1.34	5.34	0.133	17.24	14.86
chr10	100645350	0.784	4.56	0.423	0.75	12
chr10	100670118	1.59	4.22	0.132	-0.01	6.93
chr10	100679889	1.54	4.33	0.131	0.03	7.72
chr10	101103219	-1.18	4.14	0.228	3.56	5.92
chr10	101390385	-0.775	4.53	0.41	0.19	8.24
chr10	101468565	2.38	5.25	0.0143	-0.02	51.63
chr10	101500899	-1.45	5.44	0.104	9.12	13.99
chr10	101535799	1.48	5.28	0.109	0.6	36.72
chr10	101543929	1.68	4.29	0.102	-0.02	22.31
chr10	101545023	1.39	4.6	0.145	-0.01	21.74
chr10	102046538	-0.612	5.12	0.494	4.16	21.31
chr10	102156557	-0.517	4.01	0.614	0.6	8.54
chr10	10239584	-0.54	3.84	0.567	1.04	2.51
chr10	102634808	-0.813	4.41	0.395	3.02	12.38
chr10	103113645	-1.07	5.34	0.226	1.59	13.28
chr10	103336461	1.03	4.64	0.284	0.61	23.93
chr10	103362704	-1.04	4.9	0.247	1.52	5.69
chr10	103590887	-1.72	5.89	0.0527	8.63	20.85
chr10	103732774	-9.16	6.4	1.59e-10	44.25	0
chr10	103832827	-2.1	4.5	0.0269	-0.02	3.13
chr10	104264738	-0.0629	5.5	0.954	2.14	33.92
chr10	104339328	0.0151	4.44	1	2.05	11.26
chr10	104479429	-1.42	3.98	0.132	2.25	2.37
chr10	104556395	-2.44	5.46	0.00787	9.85	7.85
chr10	10473582	-1.41	4.31	0.133	5.46	8.29
chr10	104958602	0.858	4.84	0.375	0.02	27.66
chr10	105001285	-0.329	4.31	0.738	0	12.48
chr10	105014912	0.434	3.7	0.738	0.08	4.6
chr10	105096302	-0.823	3.61	0.426	0.84	4.85
chr10	105154132	0.937	4.38	0.337	-0.02	14.45
chr10	105264189	-0.0213	4.82	1	1.67	18.01
chr10	105285856	0.817	3.29	0.47	-0.02	3.84
chr10	105517665	1.11	6.07	0.214	2.47	90.05
chr10	105523284	1.15	4.19	0.241	-0.02	11.21
chr10	105576393	1.69	5.97	0.0619	1.67	87.23
chr10	105730799	-0.328	3.48	0.767	0.02	3.04
chr10	105758768	-0.968	4.23	0.293	0.24	4.43
chr10	105796639	-0.248	5.58	0.786	8.93	35.34
chr10	105898095	-0.753	3.35	0.492	0.1	2.48
chr10	106051395	-2.08	4.93	0.0244	0.76	2.67
chr10	106110192	-0.852	5.45	0.337	1.69	18.56
chr10	10633943	-1.19	4.98	0.196	4.72	12.44
chr10	106594534	-1.5	4.61	0.105	5.79	11.89
chr10	106673342	-0.86	4.91	0.337	2.33	10.99
chr10	108702220	3.09	5.96	0.00146	-0.01	85.16
chr10	108782878	1.32	4.66	0.165	0.15	24.2
chr10	108785661	1.87	4.85	0.0576	0.06	28.73
chr10	108792349	1.6	4.86	0.0921	0.31	27.96
chr10	108928694	-1.4	6.6	0.107	21.2	48.83
chr10	10911764	-0.328	3.69	0.747	0.11	3.61
chr10	109376419	-2.26	7.33	0.0105	59.24	51.63
chr10	109425413	-2.44	4.33	0.0109	3.44	2.66
chr10	109499906	-1.73	4.49	0.06	3.26	8.84
chr10	110138742	-2.04	4.18	0.0356	6.77	3.59
chr10	110865677	-0.857	4.83	0.343	3.26	15.81
chr10	110885920	-1.87	4.41	0.0483	8.8	4.11
chr10	110887327	-1.26	3.92	0.186	1.02	5.78
chr10	111613877	-1.36	4.17	0.162	1.67	5.55
chr10	111741147	1.08	3.48	0.321	-0.02	5.61
chr10	111742123	2.02	4.38	0.0517	-0.01	14.59
chr10	111795288	-1.43	5.47	0.105	7.17	23.83
chr10	111843921	0.925	7.09	0.281	19.55	150.34
chr10	111848704	-0.789	5.79	0.364	7.97	36.94
chr10	11187351	-1.4	8.17	0.1	84.69	148.4
chr10	112129964	2.57	3.74	0.0282	0	7.84
chr10	112185824	0.362	5.71	0.698	1.18	44.46
chr10	112243577	1.71	4.31	0.0962	-0.02	10.99
chr10	112288790	-2.17	5.88	0.015	6.41	7.81
chr10	112329072	-0.981	5.56	0.264	5.26	23
chr10	112368042	-0.149	6.63	0.867	30.23	80.45
chr10	112399813	-1.06	3.81	0.276	1.05	2.62
chr10	112417924	-0.176	6.48	0.844	15.68	71.35
chr10	112424926	1.33	5.1	0.151	1.27	32.15
chr10	112493522	-1.42	4.92	0.113	4.92	10.1
chr10	112717561	-0.88	5	0.329	2.76	12.08
chr10	112790341	-3.02	4.13	0.0026	5.38	0.54
chr10	112840155	-1.18	5.27	0.18	6.74	16.57
chr10	112994190	-0.757	4.09	0.442	1.53	7.24
chr10	113571472	-1.71	5.5	0.0555	10.7	17.37
chr10	1139838	-1	4.61	0.291	1.53	3.31
chr10	114021109	0.999	3.94	0.337	-0.02	9.56
chr10	114150262	-1.76	4.77	0.0581	4.72	5.95
chr10	114292160	-4.12	7.73	1.63e-05	82.04	18.68
chr10	114607759	0.827	5.08	0.36	2.45	30.75
chr10	114664064	1.57	4.04	0.144	-0.01	15.81
chr10	114893468	0.529	4.55	0.57	1.22	15.38
chr10	115004708	-1.35	3.45	0.17	0.11	2.11
chr10	115086118	1.34	5.03	0.153	-0.02	34.53
chr10	115129309	-1.02	6.29	0.239	15.87	49.03
chr10	115345886	0.669	4.39	0.5	-0.02	14.63
chr10	115503551	0.482	3.85	0.674	0.06	5.25
chr10	115548602	1.39	6.13	0.116	0.55	97.11
chr10	115629747	-0.796	3.79	0.447	0.18	2.63
chr10	115632284	-1.37	6.54	0.115	19.81	49.88
chr10	11590633	-1.16	4.82	0.199	0.84	8.05
chr10	115992735	-1.35	8.16	0.114	104.48	171.04
chr10	116259608	-2.27	6.19	0.0116	29.1	29.53
chr10	116365089	0.337	4.35	0.732	-0.01	16.33
chr10	116444029	-0.949	4.87	0.3	1.31	19.05
chr10	116692186	-0.829	6.35	0.334	15.64	56.7
chr10	117187309	-1.35	3.61	0.176	0.2	2.31
chr10	11726985	-0.163	5.54	0.867	0.02	30.62
chr10	117422135	-1.02	3.83	0.311	1.58	6.19
chr10	117505652	-0.863	3.5	0.439	0.66	3.44
chr10	117678544	-1.31	6.26	0.134	20.14	43.39
chr10	117762451	-1.49	6.51	0.0883	32.16	45.35
chr10	11799708	1.32	5.01	0.159	-0.01	25.52
chr10	118116546	-0.665	4.26	0.489	0.52	7.18
chr10	118325244	-1.94	8.33	0.0254	154.44	143.02
chr10	118706820	1.2	4.57	0.208	-0.01	18.97
chr10	118729768	0.0115	3.43	1	0.03	2.94
chr10	118761915	-0.0546	5.73	0.961	9.43	38.64
chr10	118766762	3.17	4.87	0.00263	-0.02	36.96
chr10	118813246	-0.22	4.01	0.836	0.42	6
chr10	11900290	0.637	3.54	0.595	0	6.79
chr10	119026539	-0.329	4.25	0.725	1.16	11.73
chr10	119057922	-0.302	4.05	0.763	0	7.63
chr10	119151453	-0.434	4.83	0.634	2.43	19.21
chr10	119400131	-1.6	3.91	0.0939	2.31	3.93
chr10	1195966	2.46	5.43	0.0109	-0.01	53.03
chr10	119728291	1.15	4.19	0.241	-0.01	14.37
chr10	120103260	-0.118	4.23	0.928	0.02	6.07
chr10	120161421	-1.64	4.56	0.0825	5.84	5.16
chr10	120242499	2.17	4.66	0.0319	-0.01	18.87
chr10	120244195	0.855	4.22	0.385	0.03	14.63
chr10	120248372	0.768	4.37	0.436	0.5	12.52
chr10	120262899	0.105	4.28	0.93	0.51	6.11
chr10	120264252	1.62	4.4	0.11	0.01	10.7
chr10	120304262	-0.329	6.75	0.703	22.18	86.23
chr10	120364961	0.817	3.29	0.47	-0.02	7.3
chr10	120718780	1.84	5.05	0.0583	0.36	44.54
chr10	120880278	-1.21	5.33	0.178	2.73	10.4
chr10	120891133	-0.0564	5.31	0.965	2.33	31.71
chr10	121010246	1.4	5.15	0.132	0	41.03
chr10	121063638	0.775	5.1	0.398	0.03	29.5
chr10	121347767	-1.24	3.5	0.205	-0.01	2.15
chr10	121355018	-0.131	8.43	0.878	73.13	999
chr10	121417978	2.67	5.48	0.00623	-0.02	49.06
chr10	121451477	0.0184	3.56	1	-0.02	2.64
chr10	121632770	-1.33	8.43	0.12	110.88	201.56
chr10	121898407	-1.34	4.13	0.159	0.28	5.27
chr10	121943258	-0.27	3.9	0.826	-0.01	9.8
chr10	122471578	-2.01	5.4	0.0254	14.26	14.48
chr10	12264092	2.34	5.38	0.0154	0.28	60.13
chr10	12264520	0.612	6.14	0.482	15.48	67.98
chr10	122874869	-1.32	3.96	0.164	3.01	3.73
chr10	122973148	-1.44	6.33	0.0958	27.45	36.42
chr10	123017217	-1.09	6.48	0.204	28.27	52.75
chr10	123605051	-2.17	5.23	0.0178	1.82	6.2
chr10	123670365	0.129	5.91	0.896	3.46	58.99
chr10	123778813	-0.12	3.9	0.955	0.66	10.32
chr10	12386889	-1.04	4.09	0.269	0.52	6.13
chr10	123955954	0.904	4.64	0.344	0.84	21.62
chr10	124173041	-0.59	3.89	0.548	0.15	4.13
chr10	124249972	-1.38	4.22	0.145	1.82	4.9
chr10	124598591	0.0382	5	0.978	4.07	18.33
chr10	124613350	-1.69	5.04	0.0653	15.19	8.46
chr10	124690860	2	4.36	0.0551	-0.02	11.62
chr10	124753656	-0.219	4.31	0.833	0.74	12.99
chr10	12490874	-1.11	5.24	0.213	0.09	13.42
chr10	124935705	-0.557	4.37	0.575	1.27	8.68
chr10	12507820	0.668	3.85	0.539	-0.02	14.07
chr10	125569344	-1.37	4.5	0.144	0.84	11.62
chr10	125686262	-1.15	4.79	0.214	0.76	16.27
chr10	125979165	-1.43	4.95	0.116	1.47	9.34
chr10	126091044	-1.12	5.82	0.204	12.09	30.08
chr10	126092283	-1.26	5.1	0.164	5.71	12.28
chr10	126103997	0.155	4.06	0.918	0.05	8.46
chr10	126109095	1.8	4.53	0.0741	0	17.05
chr10	126236383	2.87	5.23	0.00419	-0.01	55.28
chr10	126337465	0.655	4.55	0.519	-0.02	16.09
chr10	126377621	-1.32	5.57	0.138	5.72	16.39
chr10	126381562	1.11	4.94	0.239	0	22.44
chr10	12656606	-0.737	4.39	0.43	1.54	5.19
chr10	126755812	-0.988	4.38	0.301	0.49	6.77
chr10	127030380	-0.51	3.58	0.639	0.2	3.3
chr10	127309806	-0.122	3.7	0.949	0.36	4.77
chr10	127505229	2.53	5.25	0.00982	-0.02	33.8
chr10	127605687	-0.853	4.17	0.36	0.15	3.88
chr10	12767465	-1.33	4.56	0.146	2.92	6.56
chr10	127726704	-2.14	5.55	0.0178	7.71	20.66
chr10	127836897	1	5.77	0.266	4.93	72.86
chr10	127854636	-0.744	7.3	0.38	43.12	121.34
chr10	127885798	2.19	4.08	0.0414	-0.02	10.13
chr10	127888007	2.5	5.35	0.0104	0.1	56.98
chr10	127950919	-0.462	3.71	0.663	0.32	5.49
chr10	127972070	-0.841	3.91	0.386	0.69	2.64
chr10	127990963	-1.35	4.46	0.141	2.59	7.47
chr10	128224895	-0.953	3.63	0.369	0.42	3.83
chr10	128926278	-1.18	5.79	0.18	12.09	30.29
chr10	129172722	-3.84	4.61	0.00015	6.32	0.23
chr10	129750517	-1.58	5.18	0.0805	10.43	12.92
chr10	129825084	-1.33	7.13	0.123	32.84	80.28
chr10	129828459	-0.699	4.12	0.478	2.36	7.69
chr10	129915307	-0.615	4.29	0.523	0.97	7.61
chr10	130106289	-1.16	4.45	0.209	2.27	7.41
chr10	130197462	-0.222	3.64	0.896	0.36	4.21
chr10	13027545	-0.679	3.99	0.503	1.61	6.79
chr10	130754623	-0.811	3.43	0.419	0.2	3.59
chr10	130904780	-1.41	4.21	0.145	4.62	6.42
chr10	131074323	-1.38	4	0.154	2.84	4.44
chr10	131401403	-1.21	4.18	0.204	1.09	6.13
chr10	131404510	-3.86	6.44	5.77e-05	36.09	4.77
chr10	132342170	-0.328	4.03	0.763	1.27	8.38
chr10	13243355	1.71	3.71	0.137	-0.01	8.25
chr10	132523933	-0.771	4.48	0.416	3.65	9.65
chr10	13263730	0.708	4.12	0.503	0.25	11.97
chr10	132791277	-0.773	3.54	0.457	0.66	4.63
chr10	132858335	-1.27	3.57	0.207	1.27	2.87
chr10	133154908	-0.653	5.41	0.466	4.38	30.64
chr10	133730153	2.78	5.15	0.00557	0	47.09
chr10	133732430	1.11	3.5	0.293	-0.02	6.54
chr10	133741946	0.14	4.81	0.902	0.24	18.99
chr10	133787734	-1.63	4.49	0.0874	4.75	6.35
chr10	133793666	0.848	3.98	0.42	-0.01	12.99
chr10	133797392	0.319	4.34	0.761	0.04	10.34
chr10	133825657	-0.607	3.8	0.521	0.11	7.79
chr10	133858484	-0.714	6.05	0.415	24.02	52.07
chr10	133879452	1.15	4.31	0.241	0.15	16.33
chr10	134133839	0.211	5.83	0.816	1.14	56.7
chr10	134177948	-2.29	4.66	0.0158	7.72	0.8
chr10	134225208	0.307	3.86	0.814	0.2	10
chr10	134257203	0.989	4.07	0.327	0.08	18.22
chr10	134355737	-1.81	4.62	0.0476	3.97	6.11
chr10	134394327	-0.893	7.49	0.293	48.7	110.91
chr10	13446455	2.11	4.24	0.0469	-0.02	13.34
chr10	134498679	1.19	4.34	0.228	-0.02	17.07
chr10	13457928	3.43	5.53	0.000733	-0.01	47.86
chr10	13470149	1.08	3.85	0.302	0	11.98
chr10	134889438	0.125	4.3	0.93	1.27	17.94
chr10	134956893	2.62	4.42	0.0139	-0.02	18.74
chr10	13544522	-0.227	9.07	0.787	161.67	999
chr10	13567883	0.243	6.83	0.78	22.52	114.9
chr10	13628149	-0.85	5.08	0.342	5.66	14.45
chr10	13646845	-0.571	6.29	0.511	15.68	48.92
chr10	13654855	-0.97	5.24	0.278	11.47	17.03
chr10	13717380	-0.764	5.15	0.389	7.48	23.69
chr10	13888093	-0.416	6	0.634	21.06	49.39
chr10	13958741	0.709	5.06	0.434	0.52	23.82
chr10	14283402	-0.888	4.43	0.337	1.82	6.08
chr10	14740712	-1.06	4.67	0.249	0.49	8.03
chr10	14776976	-0.81	4.69	0.379	4.21	14.26
chr10	14830157	-0.654	4.72	0.464	1.41	11.04
chr10	14967469	-0.739	5.85	0.402	14.52	29.74
chr10	15300455	-0.123	4.66	0.919	2.66	17.17
chr10	15367815	1.52	4.32	0.139	0.01	10.06
chr10	15407918	1.2	9.39	0.157	120.91	999
chr10	15503429	2.73	5.41	0.0055	0.03	44.12
chr10	15599403	2.03	7.41	0.022	18.71	281.16
chr10	15746114	1.15	5.24	0.218	2.27	35.51
chr10	15782462	0.889	3.71	0.407	-0.01	8.85
chr10	15851678	0.302	4.55	0.765	0.75	10.56
chr10	15894514	0.425	4.23	0.711	0.25	6.06
chr10	15996384	-0.381	4.63	0.708	1.67	10.56
chr10	16039514	-1.15	5.02	0.21	7.72	13.4
chr10	16933660	1.43	5.38	0.12	0.06	26.58
chr10	16986717	1.15	4.31	0.241	0.15	12.97
chr10	16999258	1.1	4.5	0.264	0.36	18.26
chr10	17071705	1.44	4.64	0.132	0.16	14.28
chr10	17169642	0.542	3.48	0.641	-0.02	4.15
chr10	17255080	1.52	4.58	0.114	0.06	21.74
chr10	17258382	0.566	4.97	0.548	0.52	19.43
chr10	17269775	-0.663	7.94	0.433	57.83	171.25
chr10	17274443	-1.99	7.11	0.023	34.81	44.19
chr10	17368572	0.0551	4.65	1	1.15	10.76
chr10	17546036	1.66	4.27	0.109	-0.01	13.87
chr10	17549735	0.991	5.36	0.271	1.12	41.69
chr10	17622537	0.603	4.35	0.546	-0.02	12.62
chr10	17658489	1.66	4.8	0.0825	0.25	29.45
chr10	17675540	0.377	8.78	0.654	83.49	999
chr10	17686762	0.208	5.1	0.819	0.55	13.62
chr10	17699297	1.65	4.26	0.109	-0.01	12.68
chr10	18391532	-0.226	4.66	0.84	1.54	10.96
chr10	18597815	-1.26	4.54	0.176	2.76	5.33
chr10	18829321	-0.505	6.64	0.552	26.62	67.35
chr10	18942240	-0.268	4.83	0.788	1.47	18.97
chr10	19148794	-0.957	4.58	0.315	2.43	9.65
chr10	19269360	-1.12	4.17	0.241	2.82	7.35
chr10	19591168	-0.22	4.01	0.836	0.11	9.75
chr10	19894937	-0.951	3.71	0.361	1.27	3.54
chr10	20362297	-0.628	5.28	0.481	7.96	18.74
chr10	20561704	-0.754	5.19	0.402	7.72	15.93
chr10	20971901	-0.453	3.8	0.636	0.7	7.11
chr10	21123954	-0.499	5.66	0.573	3.92	30.79
chr10	21172684	-0.189	7.03	0.824	40.61	110.08
chr10	21288848	1.58	3.84	0.147	-0.02	10.57
chr10	21331301	1.52	5.73	0.0967	1.4	53.19
chr10	21333452	2.63	5.87	0.0058	0.27	87.64
chr10	21343089	0.264	4.3	0.792	0.47	11.37
chr10	21357155	0.582	5.85	0.514	4.53	62.07
chr10	21360405	0.207	4.27	0.857	1.04	9.94
chr10	21399484	-0.0778	5.1	0.94	4.93	23.26
chr10	2140326	-1.59	7.55	0.0642	67.8	87.88
chr10	21464248	1.56	5.34	0.0904	1.52	42.86
chr10	21497382	1.27	4.62	0.189	0.15	17.56
chr10	21497885	1.88	4.73	0.06	0.03	23.45
chr10	21816737	0.265	5.26	0.783	0.75	19.98
chr10	21876543	-1.17	3.61	0.242	0.51	2.65
chr10	22046394	0.232	4.02	0.831	0.4	11.48
chr10	22066007	-0.295	4.67	0.764	1.67	13.68
chr10	22215485	-0.0984	7.33	0.913	48.64	150.54
chr10	22232832	0.649	5.02	0.488	-0.02	26.17
chr10	22331681	4.09	6.11	6.8e-05	-0.01	99.51
chr10	22423315	1.46	5.19	0.116	1.18	30.84
chr10	22460262	0.428	5.04	0.649	1.54	15.53
chr10	22638885	0.56	5.77	0.533	6.77	45.29
chr10	22716268	1.64	5.17	0.0777	0.07	38.39
chr10	22792443	0.138	4.86	0.906	1.54	18.73
chr10	22820541	1.42	4.09	0.184	-0.01	19.89
chr10	22837469	-0.755	5.06	0.401	6.77	14.92
chr10	22913277	-0.102	5.38	0.934	4.27	21.25
chr10	22972029	-0.932	5.46	0.29	6.74	17.86
chr10	22972481	0.263	5.19	0.791	1.77	16.37
chr10	22975069	0.278	4.6	0.775	0.52	10.4
chr10	22990590	-2.29	5.25	0.0118	15.17	3.66
chr10	23025245	1.22	4.48	0.206	-0.02	16.16
chr10	23026682	1.57	4.49	0.123	0.03	15.48
chr10	23050749	1.14	4.04	0.258	-0.02	9.28
chr10	23142036	-0.153	4.13	0.885	0.96	5.79
chr10	23214212	0.168	4.24	0.891	0.69	8.66
chr10	23282438	0.694	4.73	0.48	0.6	20.99
chr10	23327291	1.83	4.4	0.0752	-0.02	21.83
chr10	23342227	3.21	5.51	0.00141	-0.01	63.07
chr10	23359457	-0.559	5.15	0.531	4.16	20.85
chr10	23737452	-0.278	4.68	0.792	0.12	12.84
chr10	24417423	-1.1	4.8	0.23	6.07	16.83
chr10	2456958	-0.42	4.55	0.667	3.24	16.61
chr10	24581646	0.297	6.73	0.733	12.9	112.93
chr10	24582517	-0.817	4.06	0.406	0.37	6.79
chr10	25162469	2.09	6.93	0.0191	1.86	162.75
chr10	25186463	1.29	4.73	0.176	-0.02	20.45
chr10	25191205	1.92	5	0.0491	0	27.22
chr10	25210466	0.979	8.15	0.25	20.96	999
chr10	25219488	-0.0132	5.1	1	1.53	17.85
chr10	25281857	1.32	4.17	0.186	-0.01	12.39
chr10	25282625	0.152	4.52	0.91	0.8	12.08
chr10	25307818	0.62	4.75	0.506	0.23	15.41
chr10	25350871	2.52	6.02	0.00753	0	73.99
chr10	25406868	2.41	4.48	0.021	-0.02	18.56
chr10	25458875	0.361	4	0.748	0.15	9.42
chr10	25480291	-0.673	8.46	0.425	109.92	271.71
chr10	25746741	1.75	4.87	0.0749	0.1	30.49
chr10	25782201	2.08	4.89	0.0356	0.03	23.3
chr10	26548466	-0.821	4.85	0.363	5.61	6.92
chr10	26612337	0.137	5.67	0.877	7.96	37.91
chr10	26727215	-2.64	5.26	0.00473	11.81	7.11
chr10	27044521	-0.523	4.95	0.583	0.06	12.21
chr10	27092980	-0.345	4.69	0.719	1.71	14.85
chr10	27099533	1.05	5.29	0.258	1.81	37.86
chr10	2718854	-0.98	4.99	0.278	7	13.21
chr10	27716201	-0.363	3.67	0.747	0.43	4.7
chr10	27743959	-1.31	4.14	0.181	3.24	2.49
chr10	27818439	1.83	5.61	0.0468	0.52	66.05
chr10	27892240	-0.946	3.93	0.343	2.06	1.49
chr10	281143	-0.681	4.19	0.467	-0.02	5.81
chr10	28529532	-0.499	7.07	0.559	32.09	101.26
chr10	28559181	-0.807	3.93	0.425	1.58	2.78
chr10	28670958	-0.621	5.02	0.494	0.35	10.06
chr10	28700874	-0.591	4.96	0.53	5.61	14.68
chr10	28867586	-0.454	4.11	0.633	1.45	4.18
chr10	28882018	1.08	4.76	0.259	-0.02	20.21
chr10	28973657	0.277	8.21	0.745	57.61	999
chr10	29008878	2.62	4.85	0.01	-0.01	31.57
chr10	29024238	4.6	6.11	1.55e-05	-0.02	110.08
chr10	29258540	0.343	4.77	0.724	1.62	24.02
chr10	29275449	3.04	5.52	0.00222	0.03	69.46
chr10	29324853	-0.754	5.98	0.387	23.13	41.59
chr10	29647775	-0.107	3.81	0.952	0.5	4.25
chr10	29709899	-0.399	4.62	0.68	1.67	14.65
chr10	30049257	-0.457	8.41	0.588	117.92	302.13
chr10	30060528	-0.693	9.55	0.409	278.8	999
chr10	30062812	0.565	4.03	0.591	-0.01	11.46
chr10	30331947	-0.658	4.63	0.48	3.76	9.94
chr10	30441139	2.57	5.28	0.00877	0.05	43.15
chr10	30479939	3.14	5.75	0.00144	0.02	82.23
chr10	30516540	0.0854	4.48	0.969	1.5	18.77
chr10	30678666	-0.548	4.77	0.561	4.5	10.54
chr10	30726207	10.6	5.55	1.12e-07	0	65.39
chr10	30726248	0.599	5.79	0.499	1.34	46.36
chr10	30831537	1	5.01	0.29	0.03	22.29
chr10	30842306	1.84	5.15	0.0484	0.3	29.21
chr10	30847049	3.07	5.02	0.00299	-0.01	37.34
chr10	30849454	0.357	5.94	0.686	14.9	58.4
chr10	3088187	2.14	4.79	0.0323	-0.02	23.15
chr10	3091064	0.35	4.94	0.731	0.69	21.91
chr10	30997365	-0.727	4.97	0.434	2.33	10.96
chr10	31103132	-0.771	4.71	0.402	5.37	9.28
chr10	31151105	-1.16	7.14	0.178	49.08	80.81
chr10	31294022	-0.646	4.68	0.472	3.65	6.81
chr10	31296745	-3.99	5.25	7.4e-05	16.36	0.54
chr10	3138048	2.42	6.01	0.00897	0.2	84.34
chr10	31414934	-1.22	4.38	0.188	2.12	3.88
chr10	31418359	1.58	4.95	0.0936	0.06	35.25
chr10	31475355	-0.542	4.59	0.553	0.15	13.41
chr10	31484037	-0.885	5.25	0.322	4.04	20.78
chr10	31531993	1.35	5.56	0.142	2.88	53.98
chr10	31567679	2.87	5.52	0.00356	0.01	61.97
chr10	317840	-0.369	4.99	0.689	6.9	24.52
chr10	31810110	-0.672	4.71	0.464	4.52	8.33
chr10	31813589	-0.617	6.41	0.48	15.18	68.18
chr10	32162847	-0.613	4.4	0.53	-0.02	4.62
chr10	32267210	0.744	6.74	0.39	5.66	111.91
chr10	3235766	-0.826	4.92	0.356	8.57	13.44
chr10	32419956	0.181	4.99	0.87	1.82	23
chr10	32428436	3.96	4.93	0.000568	-0.01	42.7
chr10	32428766	1.94	4.09	0.0725	-0.02	23.77
chr10	32519013	1.15	4.53	0.229	0.36	27.8
chr10	32668737	0.279	5.5	0.77	0.12	25.45
chr10	32736205	0.0204	5.12	1	0.75	14.9
chr10	32872032	1.32	4.55	0.169	0.25	20.24
chr10	33062218	-0.719	4.04	0.452	0.8	2.67
chr10	33226982	-0.229	5.1	0.803	1.01	11.28
chr10	33262044	2.48	4.54	0.0175	-0.02	22.41
chr10	3356182	3.85	6.5	0.000107	0.15	162.92
chr10	33666390	-0.388	5.45	0.666	3.87	21.74
chr10	33690426	-0.884	8.77	0.294	158.13	999
chr10	33699613	-0.312	4.71	0.746	3.65	14.15
chr10	33782048	-0.639	6.73	0.456	24.75	77.68
chr10	33818361	-0.837	4.4	0.368	0.87	5.43
chr10	3462101	-0.219	7.95	0.797	68.89	234.97
chr10	34635763	-1.1	4.84	0.231	7.31	7.89
chr10	34653286	0.0365	3.99	1	0.27	9.31
chr10	34733351	-1.74	4.84	0.0561	1.47	5.81
chr10	34869799	-0.544	4.32	0.59	0.52	5.97
chr10	34871191	-0.988	4.81	0.283	3.44	7.56
chr10	34919566	-0.194	5	0.852	4.01	21.37
chr10	35020358	-0.926	5.4	0.299	10.18	13.87
chr10	35036766	-1.76	4.74	0.0556	3.07	3.88
chr10	35070941	-2.87	6.67	0.00161	36.01	13.12
chr10	35157712	-1.67	4.3	0.0701	2.43	5.96
chr10	35270968	0.406	3.92	0.732	-0.01	4.48
chr10	35288069	0.033	3.9	1	0.2	8.38
chr10	35305083	-0.912	4.26	0.321	1.4	2.47
chr10	35478094	-0.751	3.73	0.46	0.37	2.3
chr10	35621290	2.81	4.81	0.00663	-0.01	23.3
chr10	35740230	0.612	5.3	0.511	0.46	26.32
chr10	35742908	0.998	4.21	0.319	-0.02	14.13
chr10	3591072	0.337	4.35	0.732	1.04	7.54
chr10	35933309	-0.225	8.33	0.79	103.28	311.87
chr10	3663212	-0.658	4.63	0.48	2.9	6.9
chr10	36768199	-0.085	5.98	0.934	8.67	51.5
chr10	36835936	-0.0776	3.83	1	0.5	11.35
chr10	37042556	-0.417	3.31	0.746	-0.02	3.93
chr10	37077275	-0.483	3.5	0.669	0.36	3.54
chr10	3710581	3.03	5.36	0.00246	0	54.28
chr10	37525220	-1.55	4.84	0.0914	4.72	8.51
chr10	37725463	-2.02	5.65	0.0241	17.68	10.34
chr10	3782641	0.995	5.19	0.283	-0.02	26.32
chr10	37964576	-0.622	5.55	0.486	7.16	22.39
chr10	3797344	1.06	4.83	0.268	0.07	17.48
chr10	37990342	0.214	3.26	0.931	0	5.39
chr10	38073812	-0.429	5.69	0.628	16.95	42.25
chr10	3807443	1.03	4.96	0.274	-0.02	15.78
chr10	38128368	0.447	4.71	0.636	-0.02	18.99
chr10	38174986	-0.353	4.17	0.711	1.78	4.32
chr10	3825283	-0.329	5.48	0.714	1.17	19.11
chr10	38537233	-1.44	3.72	0.129	2.06	3.27
chr10	38564006	-0.402	4.14	0.672	1.78	7.18
chr10	38619442	-1.2	5.36	0.178	16.95	22.59
chr10	38691758	-2.23	5.7	0.0134	12.23	14.52
chr10	3893985	-0.618	5.48	0.487	2.23	12.92
chr10	3894661	0.847	4.51	0.384	-0.01	13.74
chr10	3894913	0.0534	5.1	0.98	1.26	19.04
chr10	4066375	0.817	4.88	0.392	1.47	25.3
chr10	4071567	-0.958	4.54	0.317	2.27	10.26
chr10	4131061	-2.87	5.36	0.00212	22.83	3.44
chr10	4142712	-0.816	4.46	0.389	1.82	5.97
chr10	4153926	-0.561	4.97	0.552	5.61	20.53
chr10	4179714	0.169	4.53	0.882	0.8	16.92
chr10	42847408	-0.612	3.43	0.551	0.36	3.64
chr10	42974701	0.143	5.87	0.881	4.73	55
chr10	43278197	-0.582	5.57	0.515	2.6	14.31
chr10	43652587	-0.36	6.14	0.684	9.63	48.99
chr10	43826425	0.781	3.27	0.517	-0.02	3.1
chr10	43922890	0.576	4.42	0.566	0.84	10.75
chr10	44092180	0.134	5.55	0.896	-0.01	34.99
chr10	44123579	2.99	5.16	0.00317	-0.02	34.23
chr10	44175676	2.09	5.43	0.0284	-0.02	42.95
chr10	44354662	-0.771	5.36	0.391	9.18	19.94
chr10	44759848	-2.32	5.13	0.0122	8.45	5.42
chr10	44933858	-0.298	5.8	0.745	8.01	42.14
chr10	44973662	3.04	5.67	0.00198	0.08	66.27
chr10	45062435	-0.359	3.85	0.732	0.84	6.79
chr10	45124563	1.14	6.12	0.201	11.6	82.02
chr10	45166966	-0.728	4.69	0.431	1.41	8.48
chr10	45284494	2.07	3.99	0.0572	0	8.01
chr10	45299460	0.284	7.79	0.74	34.54	235.61
chr10	45371211	-0.281	4.21	0.787	1.78	5.97
chr10	45389250	-0.629	4.22	0.536	2.26	11.34
chr10	45392661	-0.829	5.46	0.35	10.43	25.79
chr10	45434600	1.46	4.65	0.126	0.15	16.44
chr10	45440031	0.155	4.06	0.918	0.02	4.97
chr10	45671136	0.434	3.7	0.738	0.08	5.95
chr10	45798240	2.19	4.84	0.0279	-0.02	22.39
chr10	45835539	1.42	3.73	0.205	-0.02	3.7
chr10	45899701	0.904	4.64	0.344	0.34	13.04
chr10	45966256	1.72	5.66	0.06	0.37	39
chr10	45991391	2.57	5.62	0.00764	-0.02	54.29
chr10	45996449	-0.142	4.54	0.884	2.04	13.88
chr10	46090366	-0.787	5.23	0.389	2.36	8.52
chr10	46236779	2.34	3.07	0.0794	-0.01	7.03
chr10	4669311	-0.691	4.83	0.458	1.78	11.2
chr10	46968071	1.55	4.61	0.108	0.03	7.83
chr10	46982690	0.415	5.35	0.648	1.15	28.17
chr10	46998667	2.04	5.1	0.0356	-0.02	26.36
chr10	47057764	2.09	5.24	0.0297	-0.02	30.59
chr10	47111588	0.414	5.61	0.651	2.47	33.03
chr10	47366324	1.93	4.11	0.0725	-0.02	19.58
chr10	4762856	0.211	4.62	0.86	0.08	12
chr10	4793614	-0.0497	6.04	0.968	12.71	57.08
chr10	48332351	1.8	5.11	0.0563	0.2	30.11
chr10	48413296	1.28	5.71	0.15	3.65	55.6
chr10	4855335	0.543	4.22	0.604	0.2	9.71
chr10	48642969	1.75	4.76	0.0759	0.06	21.91
chr10	4890968	1.27	4.81	0.179	-0.02	14.75
chr10	4925744	2.18	4.67	0.0319	0	18.13
chr10	49510757	-0.969	4.82	0.283	0.3	7.75
chr10	49597462	0.144	5.01	0.892	1.07	11.08
chr10	49614515	1.62	5.23	0.0821	0.42	26.61
chr10	4983882	4.75	6.24	8.89e-06	-0.02	113.29
chr10	49842563	-3.43	5.6	0.000383	5.65	2.15
chr10	49846949	-0.978	5.03	0.277	3.07	11.64
chr10	4995801	2.06	5	0.0356	0.15	31.51
chr10	50288230	0.821	4.95	0.396	0.42	20.81
chr10	50359725	1.2	4.46	0.217	0.06	12
chr10	50369778	0.935	5.15	0.301	1.66	21.67
chr10	50371008	0.883	6.07	0.316	7.48	78.53
chr10	50374216	3.65	6.19	0.000243	0.03	118.04
chr10	50382521	2.17	4.95	0.0284	-0.01	29.18
chr10	50433864	1.55	5.02	0.0987	0.54	19.88
chr10	50472416	-0.289	4.46	0.787	0.52	9.87
chr10	50520102	0.98	4.19	0.319	-0.01	9.12
chr10	5054996	0.596	3.34	0.608	-0.01	2.78
chr10	5062625	2.42	5.16	0.0139	-0.02	45.71
chr10	50724462	0.0271	6	0.978	11.69	50.87
chr10	5075724	1.1	4.59	0.251	0.5	24.83
chr10	50891123	0.799	4.39	0.416	0.02	16.33
chr10	5114106	4.34	7.76	1.11e-05	1.78	999
chr10	5121201	4.32	6.3	2.94e-05	-0.01	133.53
chr10	51524850	1.05	4.24	0.285	-0.02	11.64
chr10	51566460	0.833	5.2	0.358	0.06	20.3
chr10	52039525	1.75	5.17	0.0609	0.07	34.43
chr10	52086882	1.99	5.67	0.0307	0.01	35.58
chr10	52178255	0.379	5.63	0.68	2.54	39.72
chr10	52304425	0.657	6.61	0.446	8.59	90.31
chr10	52337701	2.57	5.81	0.0071	-0.02	67.62
chr10	52363929	0.324	5.21	0.721	0.27	23.38
chr10	52381923	-0.0213	5.14	1	0.9	13.37
chr10	52408793	-1.26	4.81	0.163	3.97	4.94
chr10	53102329	-0.329	4.65	0.736	0.87	12.16
chr10	5314231	1.36	5.67	0.137	3.24	59.78
chr10	5326614	3.38	6.08	0.000592	-0.02	103.8
chr10	53267442	-0.83	5.49	0.348	7.37	23.26
chr10	5333803	1.54	5.01	0.0987	0.05	25.56
chr10	53545969	0.2	4.09	0.841	0.4	8.03
chr10	53552628	-0.314	5.82	0.724	17.83	37.34
chr10	53561990	-0.303	4.12	0.775	0.02	5.25
chr10	5359820	2.14	5.05	0.0289	0.06	27.56
chr10	53725416	-0.483	3.5	0.669	-0.01	2.05
chr10	54097182	-0.601	6.69	0.485	36.45	72.23
chr10	54103407	0.427	4.14	0.695	0.02	12.43
chr10	54337007	-0.889	4.52	0.344	2.12	6.85
chr10	54343296	-0.84	4.45	0.363	1.82	8.03
chr10	54693706	-0.723	4.93	0.419	3.44	15.59
chr10	54835428	-0.531	5.41	0.545	4.04	28.47
chr10	54921187	-1.15	5.36	0.194	0.39	12.85
chr10	55856854	-0.912	4.31	0.318	2.56	7.41
chr10	5605424	1.01	4.63	0.296	0.66	18.03
chr10	56078437	-1.53	4.05	0.102	3.23	2.47
chr10	56123289	-0.356	5.35	0.705	5.93	29.27
chr10	56123390	1.99	3.29	0.111	-0.01	7.06
chr10	56247682	-0.829	3.69	0.414	0.11	2.62
chr10	56373133	0.687	4.21	0.502	0	10.13
chr10	56482029	-0.656	3.86	0.535	1.27	4.39
chr10	56597436	-0.0149	4.72	1	3.04	16.3
chr10	56666905	-0.498	4.51	0.608	3.24	7.89
chr10	5670854	-0.821	4.85	0.363	4.75	16.32
chr10	5724103	1.18	4.55	0.218	-0.01	9.21
chr10	5777284	-0.157	4.34	0.867	0.92	10.23
chr10	57842128	-0.209	5.42	0.825	4.72	29.71
chr10	58039225	-0.534	3.67	0.612	0.66	5.06
chr10	58087079	-0.315	4.98	0.724	6.56	17.28
chr10	58130134	0.768	4.37	0.436	0.2	12.52
chr10	5856349	-0.179	7.83	0.834	41.96	209.29
chr10	59063521	-0.678	9	0.42	189.69	999
chr10	59127372	-0.611	4.61	0.515	0.46	9.08
chr10	59190343	-0.656	3.86	0.535	0	4.39
chr10	59826936	-0.439	4.54	0.638	1.54	11.13
chr10	59924445	1.12	3.88	0.28	-0.02	7.44
chr10	59940497	0.871	4.12	0.401	0.04	8.2
chr10	60107930	0.187	5.8	0.838	4.21	36.05
chr10	60108447	-0.251	4.95	0.804	0.76	18.75
chr10	6019621	-0.137	4.76	0.899	0.61	20.27
chr10	60216138	-0.0353	7.59	0.967	42.03	201.17
chr10	60304011	0.789	5.17	0.39	1.27	25.09
chr10	60387341	-0.632	4.09	0.528	1.3	6.76
chr10	60521573	-0.565	4.19	0.587	0.08	4.9
chr10	60524317	-0.654	4.49	0.479	3.02	8.45
chr10	6076071	1.38	5.06	0.138	0.42	21.89
chr10	60787936	-0.938	4.35	0.315	-0.02	4.18
chr10	60849130	-0.494	5.18	0.588	4.16	19.45
chr10	61160170	-0.871	3.75	0.403	1.27	5.51
chr10	61367915	0.593	4.15	0.584	0	6.9
chr10	61408824	-0.0399	5.66	0.973	5.71	36.29
chr10	61426266	-0.0324	5.13	0.98	2.76	21.63
chr10	61473434	1.27	4.4	0.193	-0.02	12.85
chr10	61658086	-0.513	4.4	0.607	1.47	5.42
chr10	6166710	1.01	4.44	0.306	0.03	18.07
chr10	61690745	0.104	4.36	0.933	1.52	15.29
chr10	61705497	0.62	4.36	0.546	0.05	10.96
chr10	6171148	1.32	5.23	0.158	0.56	27.64
chr10	61717932	0.304	5.88	0.731	4.21	54.53
chr10	61785235	1.12	3.88	0.28	-0.01	9.12
chr10	61858640	-0.0318	5.99	0.978	16.52	46.02
chr10	61860151	0.705	4.81	0.44	-0.01	13.49
chr10	61890233	3.95	5.98	0.000115	-0.01	84.3
chr10	61894928	1.47	4.77	0.12	0.15	16.14
chr10	61929064	0.499	4.28	0.651	0.27	8.01
chr10	62018013	1.19	4.56	0.218	-0.01	13.66
chr10	62060484	2.08	5.74	0.0243	-0.01	60.49
chr10	62073206	3.09	6.58	0.00113	0.91	131.92
chr10	62074292	0.966	4.68	0.317	0.34	8.18
chr10	62091853	0.879	6.1	0.319	13.14	63.39
chr10	62157772	1.02	4.34	0.296	-0.01	9.61
chr10	62226608	0.033	3.9	1	0.02	3.54
chr10	62247467	-0.107	4	0.958	0.34	8.84
chr10	62354421	0.272	5.04	0.791	3.65	22.36
chr10	62404677	0.775	4.27	0.432	-0.02	14.37
chr10	62423198	0.86	4.91	0.366	0.69	18.13
chr10	62424815	1.32	4.55	0.169	-0.01	12.26
chr10	62548503	-0.258	8.49	0.759	81.71	999
chr10	62704502	0.705	4.81	0.44	0.03	17.96
chr10	62730471	0.447	4.15	0.695	0.2	6.53
chr10	62738348	1.95	5.49	0.035	0.42	32.14
chr10	62810075	0.806	4.49	0.42	0.66	10.99
chr10	6281385	1.74	5.68	0.0571	0.91	57.12
chr10	62888159	-0.251	4.48	0.819	1.22	12.44
chr10	63040230	1.08	4	0.295	-0.02	8.66
chr10	6317395	-1.22	5.14	0.176	2.76	17.11
chr10	63199166	1.03	5.28	0.266	2.64	31.6
chr10	63235418	1.93	4.77	0.0518	0.01	21.74
chr10	63318147	0.474	4.72	0.616	2.06	16.02
chr10	63386167	-0.0346	4.66	0.973	1.27	6.57
chr10	63461014	-0.0276	6.71	0.98	23.06	84.41
chr10	63493272	0.351	4.65	0.726	-0.01	6.99
chr10	63539236	1.55	5.65	0.0884	0.03	36.15
chr10	63546574	1.21	5.34	0.19	0.11	34.27
chr10	6355269	-0.744	5.89	0.398	15.04	36.96
chr10	63564357	3.19	6.87	0.000676	0.91	192.84
chr10	63574114	1.03	4.23	0.301	0.03	8.97
chr10	63657633	-0.446	6.27	0.611	18.74	52.76
chr10	63990695	-0.0449	4.71	0.974	0.06	17.07
chr10	64093091	-0.28	4.73	0.773	4.41	14.63
chr10	64193058	-0.073	4.58	0.943	0.15	12.62
chr10	64262953	-0.556	4.73	0.547	1.29	11.71
chr10	64373428	-0.295	4.67	0.764	0.34	16.16
chr10	6443670	2.35	4.81	0.019	-0.02	31.02
chr10	6443905	-0.56	4.58	0.553	1.86	8.11
chr10	64521125	-1.18	7.92	0.168	55.27	147.65
chr10	64529509	1.32	6.18	0.139	3.85	81.88
chr10	64697633	-0.95	4.83	0.302	5.84	10.38
chr10	64862359	1.73	4.48	0.0875	0.01	18.97
chr10	64864068	3.74	4.19	0.00193	-0.01	16.4
chr10	64880582	1.57	4.04	0.144	-0.01	11.04
chr10	64967086	-1.88	5.68	0.0372	6.84	11.17
chr10	64996319	0.299	4.85	0.763	-0.02	10.09
chr10	65017049	-0.0528	6.33	0.957	7.71	70.11
chr10	65040344	-0.177	4.12	0.885	1.27	8.74
chr10	65041972	-0.0117	6.83	0.994	10.15	98.73
chr10	65124908	0.00255	7.24	1	30.24	132.78
chr10	65128317	-0.265	4.35	0.772	1.15	5.43
chr10	65183434	1.69	6.15	0.0576	0.6	60.74
chr10	65184535	0.66	5.14	0.474	0.69	20.2
chr10	65264752	2.29	4.16	0.0328	-0.01	12.24
chr10	65433803	0.234	6.09	0.797	4.23	48.8
chr10	65805203	-0.618	5.78	0.482	12.97	34.18
chr10	65994447	-0.794	4.74	0.397	2.76	13.66
chr10	66210264	0.516	5.15	0.581	1.67	37.41
chr10	6623901	1.55	4.61	0.108	-0.02	11.84
chr10	66279362	1.83	7.87	0.0354	17.4	999
chr10	66318065	-0.623	4.45	0.519	3.94	3.58
chr10	66358555	-0.0577	5.19	0.962	5.38	19.43
chr10	66555805	-0.329	4.38	0.744	0.11	7.3
chr10	66886244	0.0853	4.02	0.958	0.27	6.27
chr10	6699833	-0.615	4.29	0.523	0.52	5.43
chr10	6702619	-0.7	5.12	0.433	1.75	17.52
chr10	67651256	-2.23	5.2	0.0166	3.67	5.62
chr10	67950367	-0.763	4.15	0.432	2.45	8.78
chr10	67952114	-0.231	4.94	0.801	1.41	21.31
chr10	67988851	-0.155	3.68	0.949	0.25	5.3
chr10	68044577	-0.437	5.69	0.628	7.59	32.61
chr10	68052447	-0.166	4.82	0.879	5.05	14.77
chr10	68052873	0.552	4.06	0.603	0.34	8.87
chr10	6811865	-0.282	4.78	0.78	3.86	13.19
chr10	68126120	-0.161	5.35	0.882	2.76	38.13
chr10	68694671	-0.309	5.4	0.728	7.72	25.08
chr10	68806467	-0.645	4.44	0.489	0.28	9.87
chr10	69426352	-0.115	4.61	0.917	0.04	11.86
chr10	69677640	0.177	6.55	0.844	11.35	83.48
chr10	69868008	0.104	4.36	0.933	0.6	5.69
chr10	69953319	0.105	6.27	0.91	3.55	56.61
chr10	69993002	-0.112	5.24	0.909	5.69	18.87
chr10	70040700	-0.371	4.95	0.679	2.76	16.33
chr10	70048670	-0.535	4.39	0.575	3.38	7.24
chr10	70179338	0.147	4.65	0.917	1.02	13.87
chr10	70357347	0.924	4.27	0.346	0.02	9.17
chr10	70720110	-0.169	6.27	0.857	12.56	63.68
chr10	70778532	1.29	3.83	0.207	-0.02	7.24
chr10	70848859	1.68	5.85	0.066	-0.01	42.98
chr10	70974557	0.95	5.74	0.288	6.2	47.95
chr10	70975733	1.18	6.74	0.172	8.45	110.89
chr10	70982595	0.544	5.59	0.54	1.11	30.36
chr10	70989266	0.168	5.2	0.868	0.75	18.73
chr10	71075516	2.85	5.36	0.00412	-0.01	38.86
chr10	71150033	1.74	4.33	0.0904	-0.01	9.27
chr10	71169832	0.739	5.24	0.417	1.54	31.9
chr10	71206580	2.86	6.51	0.00218	0.8	131.02
chr10	71402691	1.05	4.11	0.289	0.02	14.15
chr10	71525261	-0.161	5.87	0.871	17.54	51.59
chr10	7153247	-0.0352	4.81	1	4.22	15.46
chr10	71554627	1.11	5.28	0.231	2.26	36.55
chr10	71605526	-0.755	4.33	0.438	3.47	8.29
chr10	71754163	1.4	5.36	0.13	2.06	28.31
chr10	71847590	1.59	4.05	0.134	-0.02	8.01
chr10	71892587	-0.127	5.34	0.899	0	33.6
chr10	72056448	1.25	4.39	0.204	0.11	11.79
chr10	72190398	0.56	4.41	0.59	0.84	8.36
chr10	72288700	0.544	5.06	0.558	0.69	18.51
chr10	72309819	-1.18	4.95	0.195	7.24	5.37
chr10	72344771	0.631	4.69	0.507	-0.02	11.86
chr10	72422537	2.94	4.4	0.00715	-0.01	13.05
chr10	72427167	2.37	5.56	0.0132	0.02	33.89
chr10	72557776	2.21	4.69	0.0287	0	21.91
chr10	72590132	1.58	4.62	0.117	-0.01	12.22
chr10	72624895	-0.545	5.64	0.545	7.59	23.21
chr10	72768096	-0.305	4.19	0.749	1.78	7.2
chr10	72784457	2.6	4.4	0.0148	0	25.37
chr10	72872097	-0.65	5	0.474	10.45	13.87
chr10	72964706	1.29	4.63	0.181	0.18	15.36
chr10	73010771	1.21	4.86	0.196	0.67	23.08
chr10	73067613	0.376	5.78	0.677	2.11	44.45
chr10	73099971	1.18	4.45	0.228	0.15	15.46
chr10	73142757	1.4	4.37	0.151	-0.01	14.77
chr10	7329532	-0.788	6.09	0.361	13.99	42.69
chr10	73306176	0.952	4.39	0.337	0.07	15.82
chr10	73373356	2.05	4.72	0.0414	0.01	16.35
chr10	73419675	1.81	5.12	0.0522	0.02	29.4
chr10	73508211	-0.415	5.49	0.633	7.85	26.07
chr10	73611111	0.178	5.83	0.853	2.9	44.96
chr10	73620381	2.54	7.17	0.005	3.79	224.81
chr10	73631263	0.207	4.27	0.857	1.04	11.97
chr10	73653872	2.43	5.03	0.014	-0.02	37.07
chr10	73680679	1.25	4.61	0.189	0.15	27.85
chr10	73808476	-0.458	4.9	0.61	-0.01	4.93
chr10	73856109	1.19	4.34	0.228	-0.02	10.48
chr10	73931018	0.693	4.8	0.456	0.59	14.07
chr10	73935173	0.592	4.43	0.566	-0.01	10.16
chr10	73976746	0.161	5.32	0.878	0.55	21.38
chr10	74016296	-0.346	5.66	0.707	5.08	27.69
chr10	74017143	-0.201	5.08	0.84	-0.02	12.94
chr10	74020590	-1.22	7.41	0.156	53.28	105.27
chr10	74020645	-0.231	8.47	0.785	92.17	999
chr10	74070093	1.53	5.75	0.0924	0.23	62.27
chr10	74080550	0.523	5.88	0.554	0.75	47.02
chr10	74080729	-0.16	5.31	0.862	2.77	20.73
chr10	74114803	-1.31	6.76	0.129	24.74	48.64
chr10	74114850	-1.59	7.22	0.0656	47.09	56.8
chr10	74148992	0.685	4.4	0.5	-0.02	11.81
chr10	74267993	0.0031	4.22	1	0.53	7.11
chr10	74327879	0.239	4.51	0.819	0.69	8.36
chr10	74397369	2.89	6.83	0.00183	1.4	161.63
chr10	74419589	2.78	5.31	0.00495	0.03	69.75
chr10	74436368	1.37	5.87	0.125	1.18	54.26
chr10	74472708	0.179	4.84	0.879	1.4	12.63
chr10	74491988	-0.0777	4.39	0.968	0.06	7.08
chr10	74554226	3.13	6.19	0.0012	0.3	99.85
chr10	74586264	0.102	4.49	0.939	0.31	11.23
chr10	74618056	0.814	5.01	0.367	2.03	27.19
chr10	74645909	0.285	5.19	0.754	4.28	27.45
chr10	74671736	2.52	5.86	0.00806	0.84	68.65
chr10	74802089	-0.27	3.9	0.826	0.34	2.57
chr10	74901563	-0.191	4.26	0.861	1.71	6.07
chr10	7511055	-1.64	4.12	0.0799	-0.02	2.96
chr10	75127607	1.36	5.51	0.136	1.15	45.23
chr10	75148206	-0.114	4.82	0.927	0.97	11.39
chr10	75173383	0.0927	5.7	0.92	0.98	28.52
chr10	75311468	-0.345	4.69	0.719	1.82	7.21
chr10	7534202	-3.25	6.14	0.000529	19.35	5.81
chr10	75353768	-0.884	6.5	0.307	26.9	48.38
chr10	75504036	-0.617	6.44	0.475	8.71	32.64
chr10	75516126	1.01	4.44	0.306	0.09	14.55
chr10	75619765	0.277	6.02	0.755	5.27	47.65
chr10	7567445	-1.19	6.15	0.171	11.68	24.09
chr10	75689998	1.76	4.99	0.0683	0	18.44
chr10	75690751	1.66	4.8	0.0825	0.12	15.95
chr10	75692277	1.24	5.17	0.184	-0.02	31.16
chr10	75733378	0.456	4.42	0.649	0.6	14.15
chr10	75771839	1.34	4.86	0.158	-0.02	18.51
chr10	75781193	1.84	5.05	0.0583	0.36	22.92
chr10	75789239	2.21	4.32	0.0355	-0.02	14.89
chr10	75827914	1.86	5.06	0.0539	0.36	30.13
chr10	75882011	0.592	4.43	0.566	-0.01	12.74
chr10	76193170	1.52	4.32	0.139	-0.01	8.72
chr10	76236276	1.57	4.94	0.0975	0.23	20.64
chr10	76345872	-1.87	5.48	0.0374	0.93	6.23
chr10	76359636	-0.198	5.04	0.835	1.7	16.15
chr10	76530378	0.244	4.12	0.804	0.66	7.64
chr10	76677458	1.47	5.53	0.11	1.04	37.66
chr10	76869014	2.79	5.8	0.00382	-0.01	79.5
chr10	76940969	-0.559	4.48	0.548	3.63	6.62
chr10	76952036	2.2	4.84	0.0266	0.01	30.01
chr10	77086263	-0.143	5.46	0.89	1.27	28.59
chr10	77130971	-0.449	4.43	0.639	1.27	9.78
chr10	77196860	-0.164	7.32	0.847	31.11	136.48
chr10	77229926	-0.351	4.3	0.732	1.67	7.24
chr10	77243149	0.102	4.49	0.939	0.31	11.42
chr10	77247045	-1.55	6.09	0.076	15.41	26.07
chr10	77383496	-0.564	4.68	0.531	0.53	15.81
chr10	77418454	-0.0602	4.7	0.947	2.03	13.42
chr10	77423907	1.25	4.97	0.184	0.7	27.58
chr10	77747619	0.425	4.23	0.711	0.27	12.45
chr10	77780581	-0.351	6.28	0.687	18.21	68.76
chr10	77901334	-0.285	5.29	0.757	4.16	25.3
chr10	7806131	0.93	4.03	0.37	0.02	8.66
chr10	78444919	-0.785	4.37	0.402	0.78	7.61
chr10	78460200	-0.571	5.47	0.522	15.19	23.59
chr10	78571381	-0.267	4.41	0.811	1.83	8.66
chr10	78638474	-0.78	5.58	0.379	8.01	26.07
chr10	7869159	1.15	4.63	0.229	0.1	24.2
chr10	78731081	-0.807	4.65	0.384	1.41	12.43
chr10	78812551	-0.779	6.3	0.37	21.97	49.58
chr10	78878521	-0.591	4.41	0.53	0.24	7.24
chr10	78899704	-0.359	6.16	0.678	16.36	53.42
chr10	79057302	0.033	4.45	1	0.8	8.2
chr10	79081828	0.669	4.3	0.501	0.09	11.2
chr10	79157060	-0.591	4.17	0.55	0.37	11.09
chr10	79291367	0.789	5.27	0.386	1.38	40.2
chr10	7929625	2.09	4.75	0.0374	-0.01	23.1
chr10	79342721	2.02	5.08	0.037	0.07	35.51
chr10	79458498	-0.842	6.06	0.335	18.21	31.6
chr10	79587342	0.905	4.46	0.362	0.02	18.07
chr10	79668839	1.69	5.29	0.0696	0.28	25.09
chr10	79669758	3.55	6.23	0.000317	0.01	99.86
chr10	79675484	0.355	4.36	0.732	0.11	8.39
chr10	79728973	1.61	4.39	0.117	0.03	13.72
chr10	79884135	-0.619	9.76	0.46	303.9	999
chr10	79925131	-0.166	4.58	0.886	3.04	11.2
chr10	7998644	1	6.7	0.248	3.96	117.8
chr10	80016059	5.84	6.95	1.68e-07	-0.01	237.02
chr10	8011727	2.24	4.72	0.0272	-0.02	14.45
chr10	80218965	0.758	4.26	0.454	0.15	12.41
chr10	80326317	-0.352	4.24	0.725	1.69	4.81
chr10	80472035	0.0502	5.01	0.978	5.83	14.7
chr10	80517474	0.598	5.34	0.521	1.18	36.85
chr10	80652744	0.469	4.51	0.615	0.15	15.58
chr10	80685707	1.42	5.01	0.129	-0.01	28.49
chr10	80723019	1.85	4.05	0.0844	-0.02	10.77
chr10	80732644	2.39	5.67	0.0121	0.02	63.98
chr10	80911636	0.784	4.56	0.423	0.34	12.41
chr10	80938791	1.98	5.34	0.038	0.05	37.16
chr10	80999283	1.99	6.04	0.0297	0.25	87.2
chr10	81077606	-0.768	5.96	0.379	7.34	33.7
chr10	81134530	-0.913	5.18	0.311	2.36	11.58
chr10	81165608	1.64	6.81	0.0617	9.18	158.39
chr10	81226457	0.799	4.39	0.416	-0.01	10.36
chr10	81235197	1.1	4.5	0.264	0.15	15.93
chr10	81339315	-0.27	3.9	0.826	0.84	3.88
chr10	81906876	0.746	4.15	0.477	0.01	9.49
chr10	81965883	0.403	6.36	0.642	4.25	78.24
chr10	82028845	1.01	4.72	0.292	0.68	18.8
chr10	82032769	3.35	5.26	0.00115	-0.02	44.97
chr10	82181852	-1.68	5.15	0.0611	5.27	3.11
chr10	82226741	2	5.53	0.0311	-0.02	38.28
chr10	82230224	-0.436	6.7	0.608	27.17	81.09
chr10	82237768	3.03	4.75	0.00406	0	25.51
chr10	82258713	1.51	5.31	0.102	0.18	36.6
chr10	82431805	-0.738	4.77	0.419	4.93	13.16
chr10	82527883	2.07	7.25	0.0192	6.95	231.85
chr10	82745059	-1.54	7.44	0.0737	68.03	80.62
chr10	8275208	0.381	5.33	0.676	2.59	28.44
chr10	82831051	-0.314	4.98	0.747	5.16	24.11
chr10	82831363	-0.199	5.03	0.835	2.76	22.14
chr10	83057249	-0.359	5.41	0.684	0.83	27.36
chr10	83280646	-0.757	4.09	0.442	2.23	8.3
chr10	83832083	-0.679	3.99	0.503	-0.02	5.16
chr10	8403368	-1.71	4.33	0.0629	1.53	5.06
chr10	84054825	-1.08	4.7	0.248	5.38	4.94
chr10	84143313	0.301	4.33	0.761	0.92	12.05
chr10	84200695	-0.563	8.09	0.504	86.89	213.66
chr10	84312227	-0.309	5.99	0.723	10.02	39.38
chr10	84336043	-0.786	4.08	0.406	1.85	8.06
chr10	84341894	-0.535	4.64	0.569	4.64	10.82
chr10	84510490	0.272	4.39	0.802	0.15	16.58
chr10	84694902	-1.03	5.52	0.243	8.45	16.82
chr10	85207958	-0.194	4.03	0.878	1.04	4.9
chr10	85809570	-0.666	5.85	0.452	20.47	35.25
chr10	85899599	1.29	5.81	0.148	1.58	71.46
chr10	86053493	4.41	5.64	4.79e-05	0	64.44
chr10	86053648	1.97	4.51	0.0527	-0.02	14.91
chr10	86070376	2.16	5.07	0.0266	0.15	33.17
chr10	86088097	0.612	5.3	0.511	1.54	28.66
chr10	86254729	0.322	5.81	0.73	8.2	55.56
chr10	86285741	0.182	6.99	0.835	26.62	123.09
chr10	86311059	-0.368	5.46	0.682	5.51	30.25
chr10	8632685	-0.551	4.54	0.565	4.13	11.5
chr10	86656861	-0.629	4.22	0.536	0.44	7.85
chr10	86772263	-0.964	4.34	0.289	3.44	7.41
chr10	87677127	-0.243	6.32	0.785	8.67	64.23
chr10	87679670	-0.454	4.37	0.656	1.51	9.12
chr10	87682689	0.242	5.37	0.799	5.32	48.87
chr10	87686125	-1.09	4.39	0.251	1.97	6.88
chr10	878378	-0.19	5.95	0.833	12.45	49.85
chr10	87985085	0.746	4.15	0.477	0.25	13.66
chr10	88071852	-0.713	5.21	0.419	4.92	25.35
chr10	88289254	0.254	3.29	0.865	-0.02	3.73
chr10	88369877	-1.17	4.4	0.208	2.12	5.43
chr10	88465870	0.726	3.6	0.511	-0.02	9.8
chr10	88611179	-0.969	4.82	0.283	1.21	13.41
chr10	88691848	-1.18	4.3	0.206	1.82	7.02
chr10	88719061	1.01	4.44	0.306	0.04	16.79
chr10	88853809	-0.559	5.42	0.523	5.91	23.91
chr10	88897440	-0.867	4.53	0.369	5.83	13.43
chr10	8916414	-1.31	4.44	0.155	4.5	3.39
chr10	89252387	0.0447	3.31	1	0.03	5.39
chr10	8931707	-0.404	3.54	0.728	-0.02	3.3
chr10	89420688	1.41	5.16	0.128	-0.02	37.92
chr10	89465233	-0.313	4.76	0.755	5.03	14.86
chr10	89586605	-1.16	6.5	0.183	17.54	44.46
chr10	89612047	-0.792	4.14	0.399	1.1	3.88
chr10	89638622	0.0449	5.79	0.975	3.04	39.28
chr10	89690131	-1.84	5.53	0.0403	9	9.71
chr10	89708513	0.615	4.6	0.536	0.3	22.4
chr10	89987530	0.367	4.2	0.703	0.05	10.68
chr10	90932990	-1.13	4.1	0.241	2.07	8.84
chr10	91098671	-1.1	5.73	0.206	5.01	23.66
chr10	91279148	-0.789	3.71	0.46	1.04	3.3
chr10	91282340	0.166	3.88	0.906	-0.01	5.33
chr10	91350282	-1.06	6.28	0.221	12.94	36.87
chr10	91559522	-0.706	4.36	0.469	2.61	14.07
chr10	91590576	-0.959	6.58	0.263	37.34	63.28
chr10	92102433	-1.47	5.8	0.0972	24.61	25.91
chr10	92502163	-1.23	4.33	0.186	3.24	5.35
chr10	92747995	-1.41	4.21	0.145	1.81	5.49
chr10	92980141	0.779	5.58	0.387	2.1	48.48
chr10	93049196	-0.673	6.6	0.436	22.18	54.48
chr10	93072012	0.703	4.87	0.442	0.31	20.45
chr10	93140897	0.783	3.93	0.447	0.01	6.53
chr10	93162723	0.952	4.39	0.337	0.3	17.07
chr10	93237170	-0.535	4.39	0.575	3.38	8.9
chr10	93327785	0.25	5.03	0.81	3.65	24.53
chr10	93336039	0.99	4.52	0.315	0.2	13.04
chr10	93363133	-0.352	4.24	0.725	1.49	9.19
chr10	93367743	1.43	4.52	0.14	0.15	11.33
chr10	93519651	0.14	7.62	0.872	45.95	209.46
chr10	93643587	0.127	4.22	0.926	0.98	13.5
chr10	93654358	-3.67	4.19	0.000345	6.3	0.11
chr10	93670424	-0.0776	3.83	1	-0.02	5.61
chr10	9373710	-0.602	7.84	0.475	68.62	198.78
chr10	9373730	-0.522	8.86	0.534	140.11	999
chr10	93771521	0.434	3.7	0.738	0	5.24
chr10	93801413	-0.352	4.24	0.725	1.5	14.62
chr10	93861233	-0.497	6.35	0.565	1.54	63.49
chr10	93973011	-0.76	4.38	0.43	0.09	9.78
chr10	94069227	-0.818	5.65	0.353	2.56	25.92
chr10	94167670	1.22	4.36	0.216	-0.02	16.31
chr10	94194958	-0.883	5.13	0.33	13.14	18.71
chr10	94198161	2.01	3.3	0.111	-0.01	7.59
chr10	94223544	-1.26	4.21	0.183	0.34	7.11
chr10	94246616	2.09	4.89	0.034	-0.01	28.24
chr10	94265008	-1.15	3.97	0.241	2.68	5.96
chr10	94333612	-0.66	5.38	0.471	2.76	26.05
chr10	94404434	0.261	4.94	0.798	2.44	18.8
chr10	94424287	-1.06	4.67	0.249	1.78	10.98
chr10	94520526	1.33	4.85	0.158	-0.02	27.62
chr10	94581927	2.64	6.39	0.00434	0.08	109.68
chr10	94758229	-1.57	4.2	0.098	1.97	6.6
chr10	94786031	-0.546	4.69	0.557	1.18	10.34
chr10	94803022	-0.362	4.69	0.719	1.82	25.09
chr10	95073772	0.00309	3.29	1	-0.01	5.01
chr10	95170906	-1.2	3.67	0.208	0.65	3.44
chr10	95217471	-0.829	6.47	0.336	20.9	64.7
chr10	95633320	2.72	5.4	0.0057	0	58.48
chr10	95639228	-0.642	4.54	0.498	0.97	12.19
chr10	96292983	-0.807	3.93	0.425	0.03	6.88
chr10	9655502	-2.14	4.91	0.021	4.55	6.57
chr10	96613018	-1.43	6.5	0.0994	31.6	42.41
chr10	96749148	-0.964	4.97	0.279	4.16	15.4
chr10	967898	1.38	6.72	0.115	6.95	132.81
chr10	96989650	0.163	4.32	0.897	0.15	9.49
chr10	97013012	-0.308	4.39	0.778	-0.01	4.15
chr10	97026668	0.047	4.32	1	0.6	9.94
chr10	97084342	1.66	4.8	0.0825	0.01	22.62
chr10	97154019	0.0477	4.91	0.977	0.15	16.71
chr10	97259604	-0.297	3.8	0.814	0.27	5.7
chr10	9727762	-0.623	5.25	0.487	2.11	23.67
chr10	97288930	1.65	5.18	0.075	-0.01	32.84
chr10	97447830	-1.67	3.7	0.0984	0.69	2.21
chr10	97502917	-1.04	5.3	0.25	4.73	15
chr10	97902303	-0.498	4.35	0.623	1.12	7.04
chr10	98080076	0.337	5.46	0.718	4.41	43.66
chr10	98175871	0.149	5.39	0.884	0.3	30.11
chr10	98476385	-2.59	6.82	0.00411	43.95	22.41
chr10	98512336	1.17	3.91	0.26	-0.01	10.57
chr10	98673863	-0.911	3.81	0.354	-0.02	4.11
chr10	98747462	-1.09	5.55	0.222	8.89	19.94
chr10	98758373	0.927	5.15	0.31	1.89	32.09
chr10	98783794	-1.17	5.66	0.18	8.18	22.5
chr10	98986347	-0.801	4.56	0.379	1.18	11.46
chr10	99072910	1.79	4.37	0.0799	-0.02	24.52
chr10	99088897	-0.0232	7.19	0.986	29.18	129.99
chr10	99302117	0.235	4.2	0.815	0.75	11.26
chr10	99357764	2.36	5.55	0.0136	0.38	58.99
chr10	99387608	0.382	3.91	0.772	0.1	4.85
chr10	99400279	-1.11	5.98	0.2	7.37	23.21
chr10	99572625	1.38	3.89	0.208	-0.01	9.78
chr10	99600107	1.88	4.85	0.055	0.15	23.85
chr10	99692920	-0.393	5.33	0.67	7.48	25.04
chr10	99891570	0.1	4.68	0.946	0.44	22.31
chr10	99952982	-1.49	4.46	0.114	4.93	3.4
chr10	99975337	-0.758	4.58	0.404	1.18	13.24
chr1	100094919	1.48	3.97	0.166	-0.02	9.08
chr1	100163327	-0.0493	5.79	0.962	6.74	45.98
chr1	100230674	-0.567	5.24	0.528	1.98	15.63
chr1	100291448	-0.186	3.95	0.871	0.97	5.62
chr1	100408884	1.98	5.35	0.038	0.77	46.05
chr1	100410927	-0.107	5.05	0.917	2.59	20.43
chr1	100458782	0.57	4.72	0.542	0.69	18.73
chr1	100476560	-0.26	5.23	0.783	6.3	22.91
chr1	100515879	1.79	5.44	0.0526	0	56.69
chr1	100727442	0.0366	4.95	0.978	3.86	22.39
chr1	100731771	-0.318	6.28	0.712	8.67	54.8
chr1	100752919	-0.304	6.11	0.734	5.33	41.44
chr1	100808146	1.57	4.04	0.144	-0.02	6.02
chr1	10087279	-0.411	3.99	0.678	0.5	4.6
chr1	100945378	-0.428	4.13	0.672	0.78	6.2
chr1	101050463	-0.371	4.95	0.679	1.66	16.33
chr1	101215953	0.567	4.5	0.583	-0.01	14.68
chr1	101260461	1.85	4.83	0.0602	0.01	26.82
chr1	10127279	1.15	4.63	0.229	0.2	11.58
chr1	101276121	0.24	4.64	0.808	0.91	11.58
chr1	101357133	-0.654	5.73	0.453	12.45	27.5
chr1	101358310	-1.22	5.05	0.173	2.36	10.13
chr1	101466206	0.634	4.83	0.488	1.18	15.12
chr1	101494934	-0.464	4.48	0.623	-0.01	8.45
chr1	101516578	0.53	5.5	0.554	2.92	34.34
chr1	101537392	2.04	5.48	0.0282	-0.01	42.3
chr1	101543634	0.387	6.63	0.653	17.42	97.71
chr1	101673024	-0.669	4.92	0.466	6.72	13.53
chr1	101725448	1.65	5.72	0.0711	1.11	49.72
chr1	10181951	0.0266	4.69	1	3.68	12
chr1	101821770	-1.69	6.05	0.0556	15.41	24.46
chr1	101836242	-1.84	5.13	0.0419	2.73	10.26
chr1	101842150	-1.83	5.32	0.0441	5.04	11.26
chr1	102098260	-1.07	4.58	0.249	2.59	5.79
chr1	102485289	-1.19	3.76	0.242	0.69	2.63
chr1	10254737	-0.748	7.69	0.376	60.24	150.54
chr1	102644232	-1.14	5.88	0.198	17.15	29.72
chr1	103093811	-0.834	4.35	0.373	3.24	10.24
chr1	10323709	0.292	5.47	0.751	3.44	27.97
chr1	103443047	-1.18	4.44	0.209	1.29	8.15
chr1	10347221	1.51	4.16	0.151	-0.02	7.21
chr1	103714453	-0.373	4.29	0.732	2.27	9.65
chr1	10380608	2.58	4.62	0.0129	-0.02	24.66
chr1	10413952	0.123	4.37	0.933	0.6	5.85
chr1	10437636	1.02	4.63	0.284	0.14	14.29
chr1	10448275	0.709	6.74	0.413	12.09	108.34
chr1	10464045	0.62	4.36	0.546	0.05	6.28
chr1	104641666	-1.25	4.37	0.188	5.81	5.55
chr1	10475662	4.11	6.85	3.77e-05	-0.02	179.16
chr1	104812545	-0.348	4.48	0.734	0.6	9.08
chr1	104946705	-0.492	6.69	0.569	22.43	88.29
chr1	105074809	-0.404	4.51	0.684	3.04	9.94
chr1	105117449	-0.454	4.37	0.656	0.15	10.1
chr1	10519321	4.15	6.16	5.54e-05	-0.01	106.4
chr1	105566538	-1.1	5.47	0.221	4.39	21.11
chr1	105869708	-0.977	4.62	0.291	2.59	9.87
chr1	105942536	-1.27	6.6	0.142	27.35	48.48
chr1	106820610	-0.646	6.37	0.454	17.65	58.2
chr1	106862430	-1.05	5.29	0.238	4.73	14.77
chr1	10751328	0.343	4.77	0.724	0.44	18.24
chr1	107594085	0.261	4.83	0.806	0.19	21.62
chr1	107681594	-1.13	6.03	0.194	15.19	37.77
chr1	10801919	0.315	5.07	0.754	0.97	31.11
chr1	108036868	-0.591	4.52	0.536	0.87	11.03
chr1	108152669	-0.48	4.1	0.664	1.8	9.51
chr1	108661255	0.811	4.58	0.406	0.07	16.16
chr1	108744508	0.311	5.16	0.751	1.18	26.94
chr1	109044910	1.62	3.87	0.135	-0.02	6.18
chr1	109118050	0.877	4.53	0.368	0.05	15.7
chr1	109171481	-0.329	4.25	0.725	1.76	6.85
chr1	109246235	-0.159	5.25	0.856	6.07	21.88
chr1	109262958	2.07	5.5	0.0257	0.61	57.84
chr1	109351249	1.12	3.88	0.28	0	3.2
chr1	109386205	0.0595	4.87	0.953	0.12	16.02
chr1	109405800	-0.855	5.5	0.333	7.59	20.66
chr1	109455860	1.83	5.47	0.0481	0.5	45.8
chr1	109633330	-0.411	5.55	0.647	1.31	20.71
chr1	109638457	0.95	4.05	0.348	-0.02	4.09
chr1	109674646	0.95	4.05	0.348	-0.02	3.39
chr1	109693931	1.22	4.36	0.216	0.02	6.86
chr1	109729136	1.32	4.75	0.161	0.38	17.98
chr1	109740825	2.91	5.42	0.00333	-0.01	41.76
chr1	109743966	0.273	4.94	0.798	0.28	12.74
chr1	109926668	1.49	5.43	0.107	0.8	38.44
chr1	109932657	2.13	5.17	0.0282	-0.01	20.24
chr1	109981652	0.456	4.84	0.641	1.83	9.43
chr11	10004884	1.61	3.63	0.166	-0.02	10.49
chr11	100432248	-0.604	4.1	0.528	1.88	2.47
chr11	100506139	1.85	4.41	0.0708	-0.01	18
chr11	100590717	0.723	4.24	0.478	0.15	11.49
chr11	10063081	-0.819	4.51	0.384	1.07	7.82
chr11	100659494	-0.163	4.84	0.881	0.19	15
chr11	100660420	2.79	5.81	0.00382	0	77.72
chr11	100734137	1.93	5.76	0.0359	0.31	61.86
chr11	100840561	1.9	4.28	0.067	-0.02	12.64
chr11	100974362	-0.866	3.59	0.426	0.79	4.29
chr11	10109354	-0.328	4.03	0.763	0.15	3.54
chr11	101233569	-0.789	6.18	0.361	15.44	48.27
chr11	10152612	0.889	3.71	0.407	0	6.98
chr11	101563910	-1.1	4.33	0.252	0.97	10.06
chr1	110179187	1.02	5.02	0.281	1.4	25.02
chr1	11021216	-0.675	5.31	0.439	8.45	24.46
chr11	102135665	-0.203	3.43	0.877	0.13	2.69
chr11	102176589	-0.563	5.04	0.535	2.33	23.69
chr11	102261558	-0.447	5.03	0.638	0.61	12.21
chr11	102350667	-0.63	4.6	0.488	1.07	7.37
chr11	102435083	-0.499	5.58	0.578	6.95	35.54
chr11	102492012	0.365	4.65	0.702	0.98	15.23
chr1	110262113	2.79	7.07	0.00245	2.43	202.27
chr11	102915023	0.357	3.89	0.772	-0.01	5.25
chr11	102968209	-0.597	5.43	0.512	6.11	23.66
chr11	103028467	-0.888	4.48	0.334	0.46	8.96
chr11	103041716	-1.7	5.55	0.0586	15.04	16.67
chr11	10329704	-0.655	5.49	0.467	2.35	25.56
chr1	110334976	2.12	8.17	0.0158	30.82	999
chr11	103410090	-0.991	4.33	0.289	1.68	4.38
chr11	10344674	-0.592	5.03	0.515	2.33	13.78
chr11	10349072	1.96	5.03	0.0434	-0.02	38.59
chr1	110365150	2.43	5.03	0.014	-0.02	30.11
chr1	110366634	3.98	6.35	7.85e-05	-0.02	127.45
chr11	103914128	-1.33	4.38	0.153	4.28	9.3
chr1	110423991	0.0366	5.52	0.97	4.53	34.43
chr11	10427918	-0.182	4.88	0.861	0.53	9
chr11	10436457	0.492	4.08	0.645	0.01	8.05
chr1	110438623	1.36	5.04	0.143	0.02	27.95
chr11	104412626	-0.748	4.68	0.431	1.41	10.91
chr1	110444543	1.21	4.47	0.206	-0.01	12.21
chr1	110452952	-0.968	5.61	0.273	5.04	22.91
chr1	110460870	1.15	5.18	0.217	0.64	24.88
chr11	104874077	-1.45	4.19	0.127	3.65	3.84
chr1	110499085	2.26	3.85	0.0464	-0.01	5.05
chr1	110503516	-0.228	4.43	0.815	0.44	9.08
chr11	10506208	-0.427	3.73	0.663	0.4	6.65
chr11	10512314	3.12	6.8	0.000857	0.89	190.28
chr11	1051262	-1.46	4.24	0.13	1.97	4.02
chr1	110522399	1.52	5	0.103	-0.02	17.64
chr1	110546664	1.09	6.39	0.212	4.21	84.5
chr11	105594195	-1.23	4.92	0.181	12.56	8.66
chr11	105660507	-0.606	3.96	0.561	1.44	7.82
chr11	10590343	1.11	4.6	0.251	0.42	11.72
chr11	106027463	-1.52	4.82	0.0987	1.86	8.51
chr11	10604492	2.62	4.14	0.0178	-0.01	14.45
chr11	10610705	1.18	4.33	0.228	-0.02	10
chr11	106109674	-1.03	5.83	0.245	15.83	25.82
chr1	110613779	0.543	4.01	0.624	-0.01	7.44
chr11	106290953	-0.997	5.86	0.254	16.09	37.41
chr11	106317226	-1.3	4.72	0.154	8.76	10.02
chr11	106378567	-0.329	4.31	0.738	2.22	9.12
chr11	10666989	1.21	5.01	0.2	-0.02	22.61
chr11	10679125	0.564	5.07	0.543	0.24	24.3
chr11	10681456	1.62	4.66	0.101	-0.02	19.1
chr11	10688230	1.78	4.78	0.0724	0	31.16
chr11	107028304	-0.419	4.26	0.696	2.27	7.41
chr11	107256288	-0.997	4.22	0.293	0.69	6.34
chr1	110739667	0.246	4.44	0.811	0.2	11.42
chr11	107649666	0.543	6.88	0.529	12.9	124.54
chr11	107875509	1.4	3.71	0.223	-0.01	8.63
chr11	107890807	0.742	4.53	0.459	0.01	13.07
chr11	108007066	-0.171	7.92	0.841	41.8	220.01
chr11	108064651	-0.592	5.03	0.515	3.61	14.77
chr11	108070727	0.258	6.08	0.775	7.8	54.69
chr11	108089368	0.83	4.41	0.397	-0.02	8.01
chr11	108107889	-1.8	4.89	0.048	1.67	4.02
chr11	108117236	-0.388	7.04	0.651	35.51	94.31
chr11	108214637	-0.81	5.37	0.359	4.55	18.51
chr11	108492399	-3.13	5.64	0.000956	9	1.9
chr1	110850059	-0.603	4.23	0.536	1.26	4.51
chr11	108502870	-0.319	5.43	0.718	0.42	21.97
chr11	108595897	-1.22	5.05	0.173	6.39	6.57
chr11	108684009	-0.577	4.12	0.566	0.06	4.38
chr11	108724073	-1.1	4.69	0.23	2.72	10.98
chr11	108743845	0.0204	5.12	1	1.53	33.81
chr11	108809572	-0.153	4.13	0.885	0.27	4.64
chr11	108818544	1.39	4.22	0.164	0.01	7.15
chr11	10921301	1.48	5.48	0.107	1.14	39.13
chr11	109244955	-0.328	3.78	0.764	0.41	4.77
chr1	110930171	-0.816	5.44	0.352	5.08	17.73
chr11	10941985	1.54	4.71	0.104	-0.01	18.98
chr1	110964017	1.55	4.83	0.1	0.15	15.38
chr11	109679504	1.43	4.52	0.14	0.07	15.48
chr11	10974622	-0.656	3.86	0.535	1.2	5.1
chr11	109811669	1.03	4.81	0.278	0.11	17.76
chr11	109817231	-0.347	5.55	0.701	-0.02	24.8
chr11	109866988	-1.14	4.82	0.215	3.79	10
chr11	109870865	-0.913	5.21	0.309	0.52	19.74
chr11	109882514	-0.567	4.31	0.556	1.76	11.23
chr11	109996612	1.15	5.11	0.216	0.03	34.45
chr11	11011906	2.27	5.48	0.0179	-0.01	45.12
chr11	110182755	0.344	6.32	0.691	2.12	87.81
chr11	110274505	-0.603	4.23	0.536	2.45	10.24
chr11	110298964	-0.0628	4.52	0.971	0.2	12.98
chr11	110455077	-1.55	4.43	0.101	4.93	2.65
chr11	110606713	-1.49	5.49	0.0952	19.89	12.46
chr11	110804379	0.719	4.33	0.478	0.15	15.1
chr11	110966	3.38	3.07	0.0229	0	7.43
chr11	111232881	-1.4	4.05	0.157	0.4	3.3
chr11	111241819	-2.75	5.46	0.00297	4.95	5.16
chr11	111290719	-2.44	5.71	0.00749	10.25	9.12
chr11	111293902	-2.33	7.52	0.00831	52.27	59.28
chr11	111398203	-0.912	4.46	0.323	1.97	7
chr11	111435999	0.291	7.01	0.738	20.9	135.25
chr1	111159367	2.76	5.29	0.00533	-0.02	47.92
chr11	111666254	-0.617	9.44	0.462	202.23	999
chr11	111723025	-0.0236	4.61	1	1.15	14.39
chr11	111915799	1.61	4.39	0.117	0.03	14.67
chr11	112067433	0.743	5.95	0.398	7.24	78.75
chr11	112118119	1.22	4.48	0.206	0.23	15.12
chr11	112126264	0.866	4.7	0.364	0.57	15.63
chr11	112173221	3.23	5.83	0.00106	0.07	83.99
chr11	112189032	0.62	4.36	0.546	0.52	6.81
chr11	112235856	0.956	3.91	0.361	-0.01	6.72
chr11	112252479	0.222	4.11	0.841	0.62	11.22
chr11	112668792	1.28	4.41	0.193	0.06	13.07
chr11	112772824	-1.12	3.92	0.241	1.85	4.85
chr11	113059447	0.333	4.57	0.74	1.35	15.82
chr11	113061296	1.29	5.15	0.165	1.15	32.01
chr11	113189994	-0.241	3.92	0.826	0.05	5.95
chr11	113241557	0.0274	4.31	1	0.87	5.56
chr11	113505859	1.65	4.79	0.0825	-0.02	14.98
chr11	113561564	1.59	4.51	0.117	0.07	19.21
chr11	113649430	-0.0922	4.78	0.95	2.43	22.86
chr11	113735370	-0.302	5.58	0.731	2.9	28.49
chr1	111399235	0.434	4.7	0.658	0.58	12.62
chr11	114165919	1.87	4.72	0.06	0.06	17.43
chr11	114211438	1.34	5.11	0.151	0.15	31
chr11	114268493	0.828	4.89	0.392	0.03	22.86
chr11	114271156	-0.321	5.67	0.721	5.08	27.22
chr1	111433433	2.64	5.68	0.00607	-0.01	47.86
chr11	114416853	-0.0685	6.17	0.942	14.52	61.17
chr11	114432081	0.205	4.68	0.84	0.01	9.74
chr1	111459661	10.8	5.71	5.29e-08	0	75.88
chr1	111459678	1.64	6.42	0.065	1.93	97.85
chr11	114827486	-0.0189	6.08	0.99	19.3	50.49
chr11	114855631	0.34	3.5	0.82	0	6.88
chr11	115781333	-0.532	4.78	0.561	1.41	14.85
chr11	115791692	-3.18	5.22	0.000899	6.43	2.31
chr11	115832119	-0.755	4.33	0.438	1.4	11.86
chr11	115948014	0.783	6.1	0.375	2.36	66.15
chr1	111644788	2.07	5.22	0.0319	0.16	44.67
chr11	116472636	1.08	4.26	0.269	0.14	15.34
chr1	111659319	0.31	5.52	0.743	3.61	30.84
chr11	116647293	0.657	4.78	0.472	0.24	12.69
chr11	116667471	2.21	5.53	0.0203	0.53	44.49
chr11	116671518	1.2	4.46	0.217	0.1	14.67
chr11	116723399	-0.798	5.01	0.368	2.02	9.42
chr11	116943469	0.841	5.74	0.351	-0.02	37.75
chr11	116948204	-0.299	5.44	0.751	1.47	20.35
chr11	116948999	-0.342	5.04	0.697	0.55	12.43
chr11	116978837	-0.294	4.62	0.784	1.54	10.99
chr11	117101180	-3.06	5.53	0.00114	9.45	2.11
chr11	117119245	2.07	4.88	0.0356	-0.01	30.53
chr1	111715284	0.873	4.23	0.385	0.02	7.9
chr11	117494604	-0.913	5.55	0.293	8.23	20.91
chr11	11792855	0.25	5.21	0.794	0.32	26.32
chr11	117931778	2.22	5.24	0.0217	0.1	44.53
chr11	118084743	-0.668	6.28	0.438	20.62	55.28
chr1	111812647	0.00893	4.89	1	1.82	15.03
chr11	118268360	0.598	4.25	0.577	-0.02	7.36
chr11	118286517	3.15	4.88	0.0025	-0.02	35.51
chr11	118286622	3	5.14	0.00331	-0.02	37.18
chr11	118444154	0.487	5.44	0.592	1.66	22.17
chr11	118563359	-2.76	5.9	0.00268	11.71	7.41
chr11	11861461	-0.0864	4.32	0.932	0.08	6.32
chr11	118749095	1.06	4.57	0.275	-0.01	20.85
chr11	118758617	1.57	5.49	0.0875	0.08	30.45
chr11	118782784	1.26	5.32	0.172	0.36	42.77
chr11	118817993	-0.882	4.16	0.36	0.52	5.55
chr11	118851283	1.9	4.87	0.0526	0.14	21.15
chr11	118900163	0.768	5.54	0.393	0.68	46.3
chr11	118933698	1.76	4.88	0.0717	0.03	32.38
chr11	118958541	3.64	5.27	0.000547	0	33.64
chr11	119107380	1.04	3.97	0.315	-0.02	7.49
chr11	119239290	1.47	5.04	0.115	0.34	35.88
chr11	119257767	-0.0728	3.62	1	0.19	5.1
chr11	119285645	-0.793	4.47	0.389	1.82	6.16
chr11	119389714	0.873	4.23	0.385	0.1	8.58
chr11	119439059	0.537	5.51	0.543	0.92	42.23
chr11	119455042	1.45	4.12	0.172	0	16.85
chr11	11951664	-0.557	5.08	0.547	6.3	11.43
chr11	119554619	-0.238	5.55	0.797	8.67	38.61
chr11	11959170	-0.226	5.06	0.819	5.16	19.7
chr11	119967784	1.1	4.5	0.264	0.15	19.58
chr11	120204196	0.363	5.55	0.692	0.76	26.93
chr11	120215297	-0.774	5.38	0.388	0.76	9.43
chr1	112024478	-0.794	4.74	0.397	0.84	8.68
chr11	120461399	0.389	4.38	0.703	-0.02	13.21
chr1	112046575	0.201	4.74	0.846	0.15	15.7
chr11	120644424	-0.895	4.93	0.316	-0.01	10.12
chr11	120678418	0.178	4.08	0.878	0.25	8.68
chr11	120918835	-0.956	3.54	0.377	0.07	2.35
chr11	120952229	-0.89	8.07	0.293	86.48	189.41
chr11	121128259	0.72	3.75	0.509	-0.01	4.9
chr1	112120621	0.333	6.28	0.706	5.21	69.25
chr1	112142507	0.841	5.41	0.355	-0.02	38.64
chr11	121454699	-1.43	4.15	0.142	0.87	2.63
chr11	12145574	1.42	5.37	0.123	1.76	48.19
chr11	121663080	-0.534	3.67	0.612	0.34	3.66
chr11	121679001	-0.988	4.38	0.301	1.82	9.75
chr1	112168087	0.000681	5.15	1	1.66	16.15
chr11	12196260	0.426	6.75	0.62	6.02	105.34
chr11	121980841	-1.02	6.29	0.239	31.12	49.03
chr11	122052772	-0.966	5.35	0.275	6.74	23.48
chr1	112212130	-0.116	4.49	0.91	1.37	3.93
chr11	122266194	-1.15	4.36	0.229	1.97	10.06
chr11	122456951	-1.15	4.31	0.229	4.8	7.24
chr11	12267169	0.668	4.2	0.528	0.25	9.92
chr11	122727376	-1.07	5.08	0.238	0.83	10.75
chr11	122754492	-1.83	7	0.0365	36.05	52.19
chr1	112276182	2.4	4.67	0.0188	-0.01	27.1
chr11	12284848	2.2	4.69	0.0303	-0.02	28.4
chr11	12296440	2.1	4.76	0.0356	0.01	18.26
chr11	123041840	-1.43	3.86	0.147	1.02	2.02
chr11	123157160	-1.1	5.61	0.213	9.57	23.68
chr1	112341403	-0.214	5.59	0.816	5.91	40.29
chr11	123644860	-0.997	4.22	0.293	2.47	4.86
chr11	123950560	1.33	4.94	0.156	0.79	23.62
chr11	124044901	2.2	4.84	0.0266	0	22.61
chr11	124078195	3.13	5.99	0.0013	0.1	80.83
chr11	124095736	3.11	5.73	0.00157	0.07	80.8
chr11	124109423	2.18	4.67	0.0319	-0.01	18.13
chr11	124146234	1.62	4.24	0.124	-0.01	14.22
chr11	124181771	0.48	5.93	0.591	1.67	51.54
chr11	124201973	-0.124	4.55	0.914	1.38	15.4
chr11	124250691	1.54	4.18	0.141	-0.01	14.15
chr11	124252945	1.44	3.94	0.179	-0.02	11.5
chr11	124264533	2.22	4.33	0.0355	-0.02	21.31
chr11	124266952	3.1	4.53	0.00443	-0.01	27.93
chr11	124291132	0.102	4.56	0.942	0.37	11.38
chr11	124294475	1.15	4.89	0.222	0.78	27.62
chr11	124310693	1.98	5.25	0.0395	0.2	39.02
chr11	124351533	1.94	5.76	0.0351	1.97	64.1
chr11	124352328	0.765	4.16	0.452	-0.01	11.59
chr11	124381839	0.119	4.5	0.939	0.8	10.75
chr11	124413266	1.85	4.41	0.0708	-0.02	25.62
chr11	124465340	0.297	3.74	0.847	0.14	5.24
chr11	124478281	2.41	9.83	0.00626	75.26	999
chr11	124482665	0.826	5.4	0.364	0.97	45.2
chr11	124684843	0.341	4.43	0.744	1.18	10.75
chr11	12487087	-0.13	4.14	0.924	1.2	8.25
chr11	124945887	1.24	4.38	0.204	-0.02	16.55
chr11	12524656	0.533	4.11	0.614	0.34	8.45
chr11	125268579	-2	4.8	0.0314	8.2	6.57
chr11	125349199	-1.04	4.36	0.276	1.82	2.97
chr11	125372296	-0.444	5.48	0.617	5.91	29.72
chr11	125457604	2.92	5.1	0.00393	-0.02	22.17
chr11	12554496	0.0853	3.93	0.955	0.2	7.85
chr11	125760524	1.52	4.8	0.11	-0.02	18.08
chr11	125801848	-0.471	4.77	0.622	1.3	17.89
chr11	125803822	-0.0777	4.39	0.968	0.8	11.13
chr11	125840437	3.11	5.97	0.00139	0.23	98.82
chr11	12585757	0.397	5.12	0.685	3.65	16.16
chr11	125902471	-0.449	5.84	0.608	19	42.69
chr11	126153464	-0.895	4.93	0.316	3.79	10.12
chr11	126216237	1.49	5.06	0.111	0.79	36.69
chr11	126219388	-0.259	4.64	0.812	3.99	11.42
chr11	126223392	2.67	5.7	0.00558	0.03	56.8
chr11	126352802	0.208	4	0.871	-0.02	8.26
chr1	112642797	0.973	4.3	0.329	0.31	13.3
chr11	12647126	3.04	6.3	0.00147	0.34	107.85
chr11	12661138	1.44	6.43	0.106	1.86	102.8
chr11	126709532	0.411	8.07	0.628	68.02	318.7
chr11	12697016	1.06	4.66	0.272	0.47	22.91
chr11	126978933	-1.19	4.39	0.208	0.53	5.95
chr11	12705604	1.25	4.5	0.196	0.1	12.83
chr11	127671384	-1.01	4.37	0.276	1.82	4.02
chr11	12791064	1.81	4.68	0.0696	0.02	23.91
chr1	112806203	1.8	4.53	0.0741	-0.01	16.07
chr1	112811217	2.02	5.76	0.0286	0.69	82.16
chr11	128172856	-3.59	5.14	0.000273	3.55	0.89
chr11	12836554	2.05	4.4	0.0485	-0.02	15.03
chr11	12846158	1.24	4.49	0.196	0.1	15.34
chr11	128565503	-2.98	6.63	0.00118	28.05	13.3
chr11	128627306	-2.86	5.46	0.00233	3.86	6.72
chr11	128684934	-2.15	4.85	0.021	1.89	2.51
chr11	12870148	0.477	4.35	0.668	0.79	12.16
chr11	12881868	1.95	6.82	0.0289	7.24	151.04
chr11	12884841	1.87	8.01	0.0315	24.15	999
chr11	128915243	-1.21	5.63	0.171	10.25	21.24
chr11	128933214	-1.25	4.85	0.165	6.77	8.66
chr11	12910462	0.631	4.18	0.555	-0.01	10.38
chr11	129169082	-0.655	4.21	0.501	1.02	6
chr11	129260512	-0.551	6.2	0.532	11.57	47.39
chr11	129314368	-1	6.34	0.245	16.57	51.59
chr11	129321726	-1.08	7.3	0.205	43.9	106.77
chr11	129354159	-1.57	3.8	0.103	2.58	2.99
chr11	12940413	-0.00629	6.26	1	11.39	60.07
chr11	129446746	-0.628	4.69	0.497	2.27	15.55
chr11	129698533	1.05	3.66	0.31	0	4.18
chr11	129816362	1.01	4.33	0.312	-0.01	10.96
chr11	129839121	-0.208	7.02	0.808	32.44	112.9
chr11	129972943	0.58	5.03	0.53	2.84	28.92
chr11	130002351	0.544	4.4	0.59	0	13.07
chr11	13003878	0.925	4.81	0.331	0.51	22.91
chr11	130050596	-3.46	6.06	0.000253	30.21	4.69
chr11	130201512	0.18	4.61	0.886	1.63	21.49
chr11	130241287	-1.23	4.23	0.205	1.68	3.09
chr11	130296555	-0.763	4.99	0.39	6.3	16.08
chr11	13034880	-1.9	8.69	0.028	155.78	171.37
chr11	130392302	2.85	4.61	0.00729	-0.02	24.91
chr11	130406659	0.172	3.77	0.951	0.23	3.54
chr11	13062678	1.1	3.86	0.28	0	8.9
chr11	130633350	-1.33	7.76	0.12	83.1	117.76
chr11	130862878	-0.0537	4.26	0.965	1.44	9.78
chr11	130903144	0.957	4.29	0.329	0.12	13.07
chr11	130922464	-1.3	5.14	0.145	9.18	14.9
chr1	113100243	1.07	5.61	0.232	0.46	32.62
chr11	131149782	-1.29	5.4	0.144	2.22	17.57
chr11	131219785	-1.37	4.41	0.139	2.43	4.08
chr11	131278166	-0.464	5.13	0.607	3.79	21.37
chr11	131419198	-0.567	4.31	0.556	1.15	8.03
chr1	113142334	0.173	5.69	0.852	13.43	40.75
chr11	131503066	-1.45	4.19	0.127	3.65	2.78
chr1	113168514	0.474	4.72	0.616	-0.01	15.03
chr11	131878316	-1.25	3.65	0.208	0.76	3.3
chr11	131913823	-1.06	4.45	0.251	2.12	11.34
chr11	132121186	-1.04	5.56	0.242	18.71	25.26
chr11	132280470	-1.27	4.16	0.181	1.54	7.87
chr1	113259081	-0.533	5.32	0.549	2.23	8.79
chr11	132791691	-0.705	6.96	0.412	37.19	95.95
chr11	132805476	-1.56	3.74	0.12	0.37	2.7
chr11	13299089	-3.66	5.46	0.000182	14.71	1.35
chr11	132992319	-0.329	5.12	0.73	3.44	18.74
chr11	13356138	-0.57	5	0.543	0.3	12.64
chr11	13360177	0.525	5.15	0.581	0.34	24.78
chr11	133986295	-0.258	4.22	0.787	-0.02	9.42
chr11	134159253	0.562	4.78	0.557	1.97	17.63
chr1	113430710	2.54	5.11	0.0104	0.06	44.34
chr11	134311802	-0.869	3.67	0.414	0.99	5.01
chr11	134351227	-0.44	5.27	0.626	7.24	26.32
chr11	134422842	-0.06	3.74	1	0.01	4.49
chr1	113446893	1.18	5.2	0.204	0.8	25.79
chr11	134469590	1.34	6.8	0.127	11.44	154.04
chr1	113478382	1.2	5.28	0.194	0.46	18.69
chr1	113525151	0.278	5.57	0.767	6.53	44.64
chr11	13547005	-0.148	3.33	0.934	-0.02	4.64
chr1	113614873	1.49	5.66	0.103	0.19	44.98
chr11	13658875	-0.328	3.95	0.748	-0.01	2.7
chr11	13659478	1.13	3.71	0.286	-0.02	7.4
chr1	113684551	2.81	6.87	0.00232	1.63	176.05
chr1	1136955	-1.97	4.71	0.0333	12.85	5.93
chr1	113737918	0.101	5.56	0.927	4.53	39.96
chr1	113867838	1.5	4.68	0.114	0.08	24.02
chr1	113915369	0.815	4.4	0.416	0.17	16.58
chr1	113922903	-0.0814	4.98	0.957	2.27	15.92
chr11	14062799	0.217	3.91	0.862	0.25	6.4
chr1	114135055	-0.0464	4.34	1	0.69	8.08
chr1	114224414	1.44	4.53	0.133	0.06	16.71
chr11	14288340	-0.69	4.25	0.489	1.15	7.85
chr1	114302106	0.279	5.5	0.77	0.12	32.41
chr11	14355933	-0.821	4.85	0.363	2.92	8.2
chr1	114362560	1.04	7.38	0.225	18.89	217.99
chr1	114364795	1.1	4.15	0.272	-0.02	8.92
chr1	114401743	0.571	6.42	0.518	3.96	83.24
chr11	14444047	2.05	4.86	0.0373	0.03	25.99
chr1	114449094	0.689	6.09	0.437	3.75	80.57
chr1	114457080	1.5	4.79	0.115	0.13	11.72
chr11	14566350	1.18	5.64	0.188	0.02	43.37
chr11	14641374	-0.233	4.75	0.825	3.24	11.37
chr11	14863752	0.432	3.82	0.714	-0.02	6.98
chr11	14882258	0.687	4.21	0.502	0.27	13.16
chr11	1488662	-0.355	4.02	0.72	1.2	4.96
chr1	114889346	-0.644	5.36	0.476	5.71	11.36
chr11	14906615	-0.419	4.26	0.696	0.37	9.19
chr11	14916773	1.71	4.6	0.0853	0	21.67
chr1	115001113	2.25	5.02	0.0219	-0.01	27.97
chr1	115124410	-0.185	5.81	0.841	1.9	32.54
chr11	1522503	-0.755	4.33	0.438	2.9	10.49
chr11	15601743	2.74	5.66	0.00457	0.1	65.89
chr1	115722300	2.29	5.49	0.0168	0.46	55.19
chr1	115734957	0.843	3.83	0.414	0.06	2.92
chr1	115944510	-0.0269	4.92	1	0.46	11.14
chr11	15991131	1.54	6.16	0.0843	0.43	87.94
chr11	16037481	-0.371	4.35	0.71	0.11	7.64
chr11	16052391	1.4	3.91	0.193	-0.02	9.08
chr11	16057967	1.14	4.52	0.24	0.13	21.83
chr1	116108613	-0.422	4.79	0.647	6.75	9.22
chr11	16172884	-0.396	5.84	0.652	18.71	43.81
chr1	116191799	-0.55	6.09	0.522	6.16	28.76
chr1	116211848	3.5	6.3	0.000365	0.1	122
chr1	116245808	1.3	4.54	0.177	0.06	21.37
chr11	16262432	0.166	5.8	0.862	5.91	39.02
chr1	116269389	-0.49	4.23	0.623	1.64	6.08
chr11	16301966	1.01	4.79	0.289	0.99	18.3
chr1	116310428	-0.632	4.09	0.528	0.8	5.24
chr11	16317362	1.32	4.44	0.173	0	12
chr11	16321910	0.669	4.56	0.499	0.65	8.23
chr11	16328106	1.22	4.36	0.216	0.1	22.31
chr11	16359532	2.11	4.24	0.0469	-0.01	8.12
chr1	116410027	0.406	4.03	0.712	0.2	9.87
chr1	116618399	-0.534	3.67	0.612	0.6	2.63
chr1	116667904	-0.573	3.82	0.567	0.24	3.21
chr1	116674780	1.04	4.46	0.291	0.19	9.93
chr11	16783643	-0.0146	5.36	1	0.84	30.49
chr1	116811023	0.032	5.61	0.986	3.54	42.7
chr1	116874346	-0.498	4.8	0.585	0.68	12.08
chr1	116900268	1.07	4.25	0.285	-0.01	12.84
chr1	11702634	-0.807	4.65	0.384	0.68	4.29
chr1	117046818	1.62	4.66	0.106	-0.02	18.07
chr1	117047143	0.549	5.55	0.542	-0.02	37.99
chr1	117117371	-0.0614	5.21	0.963	-0.01	9.79
chr1	117117801	-0.223	5.2	0.816	0.52	14.9
chr11	17158027	-0.0635	4.8	0.975	3.4	12.2
chr11	17174057	-0.441	4.74	0.635	2.12	12.62
chr11	17219199	-0.936	4.45	0.323	0.46	2.06
chr11	17315072	0.388	5.16	0.693	1.97	20.57
chr1	117424620	1.21	5.01	0.2	0.04	18.84
chr11	17435196	0.107	6.11	0.909	12.45	71.09
chr11	1750934	1.73	4.15	0.101	-0.02	16.67
chr1	117636080	1.62	5.23	0.0821	0.28	28.65
chr1	117670646	1.61	4.39	0.117	-0.01	14.67
chr11	17704595	-0.0933	5.45	0.937	4.53	29.1
chr11	1781741	2.28	5.49	0.0173	0.32	58.67
chr1	117869830	0.218	5.43	0.823	1.2	30.75
chr1	117911588	0.93	5.6	0.3	-0.02	33.08
chr11	1793926	2.52	6.3	0.0063	0.91	123.92
chr11	17943671	0.86	6.89	0.319	10.27	137.58
chr11	17958536	-0.912	4.08	0.333	1.67	4.96
chr11	1803399	0.275	5.18	0.771	4.28	30.25
chr1	118077767	-0.375	5.54	0.671	2	16.61
chr11	18089126	-0.881	4.1	0.365	1.9	5.92
chr1	118096291	-0.0864	6.72	0.921	19.14	83.05
chr1	118099799	0.566	4.97	0.548	2.64	21.64
chr1	118155437	2.2	4.98	0.026	-0.02	20.49
chr1	118155613	4.34	5.59	6.03e-05	-0.01	54.23
chr1	118197944	1.08	5.19	0.245	0.04	27.94
chr1	118198882	-0.285	5.29	0.757	1	19.99
chr1	118238910	1.69	4.58	0.0946	0	21.17
chr1	118240042	1.49	4.88	0.115	0.34	22.91
chr1	118251618	2.14	4.47	0.0378	-0.02	18.74
chr11	18335722	0.988	3.78	0.35	-0.02	5.02
chr11	18340958	-0.316	5.02	0.732	2.8	9.46
chr11	18350831	2.06	6.25	0.0231	0.34	98.11
chr1	118364578	2.25	5.02	0.0219	0.02	30.37
chr11	18386252	1.08	4	0.295	0.03	14.01
chr11	18411810	1.12	4.61	0.24	0.02	20.74
chr11	18416071	-1.36	5.6	0.126	4.71	16.39
chr11	18451104	0.93	4.03	0.37	0.07	11.5
chr1	11851117	1.19	4.66	0.21	0.24	15.57
chr11	18542873	-1.07	6.81	0.214	36.91	63.07
chr1	11858075	3.25	6.39	0.000737	0.05	110.69
chr1	118586447	-0.159	4.53	0.884	2.64	4.88
chr11	18600895	0.554	5.07	0.558	0.06	25.32
chr11	18656414	-0.122	5.3	0.896	3.3	23.57
chr11	18718389	-0.033	4.28	1	0.6	8.25
chr1	118749779	-0.578	4.24	0.571	0.01	9.31
chr1	118786104	-0.637	3.94	0.518	0.2	4.96
chr11	18824376	-0.898	5.16	0.328	3.54	10.59
chr1	11884003	-0.371	4.35	0.71	1.02	5.1
chr1	118840351	0.111	3.94	0.955	-0.02	7.26
chr11	19061156	-0.229	3.74	0.852	0.2	4.77
chr11	1912425	-0.559	3.91	0.548	0.51	8.79
chr11	19144708	-0.759	5.59	0.392	16.71	21.44
chr11	19155747	-0.447	4.18	0.68	1.97	6.6
chr1	119157885	-0.257	4.59	0.804	1.4	12.74
chr11	19185382	0.688	4.11	0.503	-0.02	8.08
chr1	119420489	-0.241	7.79	0.775	50.05	193.52
chr1	119445120	1.24	4.6	0.198	-0.01	12.86
chr11	19639583	-0.797	4.2	0.391	1.15	7.92
chr1	119668695	-0.377	5.48	0.673	5.71	29.19
chr1	119793157	-0.314	4.89	0.731	4.5	18.32
chr1	119811707	0.0163	4.07	1	0.19	4.64
chr1	119828435	-0.286	4.91	0.754	4.03	14.22
chr1	119911300	-0.553	8.91	0.51	172.04	999
chr11	19994877	1.43	4.39	0.142	0.03	11.59
chr11	20044315	-1.61	5.41	0.0739	7.17	10.33
chr11	20147673	0.607	4.05	0.561	0.15	11.94
chr1	120188681	1.64	5.09	0.0787	-0.01	25.11
chr1	120258278	1.32	5.24	0.153	0.25	36.82
chr1	120280024	4.21	7.05	2.41e-05	0.15	238.62
chr1	120324623	0.753	4.04	0.477	0.04	9.08
chr11	20385649	1.9	6.02	0.0373	1.19	89.3
chr11	20389315	1.66	5.41	0.0732	0.2	40.53
chr11	20390211	0.767	4.78	0.431	0.02	19.94
chr1	120402392	2.42	5.01	0.0147	0.01	28.45
chr11	20428222	0.138	4.45	0.906	-0.02	7.9
chr1	120454601	-0.561	4.97	0.552	3.26	14.09
chr1	120463397	0.2	4.09	0.841	0.27	5.31
chr1	120502095	-0.942	4.13	0.329	1.15	3.91
chr1	120510820	-0.173	5.05	0.856	0.15	12.3
chr1	120566941	0.988	5.68	0.268	1.41	50.52
chr1	120608728	-0.823	3.61	0.426	0.34	3.26
chr11	20616460	1.8	6	0.0482	3.24	79.62
chr1	120635613	0.727	4.13	0.477	0.1	14.77
chr11	20659817	-0.378	5.45	0.666	5.51	20.91
chr1	120674939	0.255	4.77	0.799	3.31	25.35
chr1	120753102	2.57	3.74	0.0282	-0.01	14.48
chr1	120930494	2.73	3.86	0.0189	-0.01	16.61
chr1	12112311	-0.842	7.37	0.32	35.27	99.51
chr1	121141253	2.21	3.45	0.0684	-0.01	10.53
chr1	12118321	0.0854	4.98	0.934	0.19	19.46
chr1	12123366	0.315	5.07	0.754	0.34	22.12
chr1	121298558	0.125	4.3	0.93	0.15	16.08
chr1	121300519	0.912	3.88	0.387	0.06	10.74
chr11	21424029	-1.52	3.82	0.124	2.39	3.25
chr11	21505783	-0.874	4.79	0.346	5.38	10.38
chr11	21568460	-1.25	6.01	0.153	19.81	31.05
chr1	12156876	0.25	5.21	0.794	1.41	19.6
chr11	21669587	-0.764	3.45	0.473	0.46	3.44
chr11	21709386	-0.898	5.13	0.33	2.11	14.68
chr11	22195279	-1.38	6.11	0.114	17.89	25.52
chr1	12222089	-0.0861	5.58	0.942	3.7	24.43
chr11	22814282	0.255	4.37	0.802	0.17	7.54
chr11	22817639	0.931	4.57	0.337	0.05	14.59
chr1	12339895	-0.289	4.46	0.787	1.15	8.28
chr1	12353665	0.13	4.7	0.92	1.15	12.64
chr11	23878353	-1.06	4.62	0.249	0.84	6.16
chr11	23983233	-1.42	6.44	0.101	37.94	42.42
chr11	24010129	-0.63	5.21	0.475	4.72	18.73
chr11	24081871	-1.19	4.53	0.192	7.06	11.34
chr1	1241125	0.947	5.48	0.293	0.15	44.26
chr11	24156935	-0.358	5.49	0.688	8.69	28.22
chr11	24238222	-1.29	5.23	0.149	6.74	16.16
chr1	12463070	0.147	4.23	0.891	0.22	5.77
chr11	24777013	-1.32	3.7	0.179	1.7	3.3
chr11	24870603	-0.443	3.52	0.669	0.34	3.13
chr1	12497225	1.69	4.58	0.0946	0	14.08
chr11	25074593	2.47	4.53	0.0175	-0.02	28.37
chr11	25141168	-1.09	4.39	0.251	3.86	6.35
chr11	25246824	-0.573	3.82	0.567	0.11	8.04
chr11	25349402	-0.975	5.45	0.272	5.63	23.67
chr11	26133933	-1.83	8.08	0.0347	108.78	108.95
chr11	2616634	-0.498	4.66	0.596	1.07	16.07
chr1	12626971	2.75	4.53	0.00935	-0.02	25.5
chr11	26344087	-1.38	4.11	0.159	1.54	3.66
chr11	26432720	-1.01	4.04	0.301	1.02	5.92
chr11	26465365	-1.25	7.14	0.145	50.22	84.04
chr11	26487015	-1.07	4.58	0.249	4.72	10.02
chr1	12664535	1.21	4.77	0.203	0.24	12.18
chr11	26677034	-1.14	4.55	0.21	2.59	6.6
chr11	26743707	-0.933	4.68	0.31	0.84	11.94
chr11	26879848	-0.296	4.72	0.773	1.82	16.92
chr1	12714182	-0.197	5.4	0.838	4.53	19.6
chr11	27223636	0.756	4.54	0.441	0.67	11.59
chr11	27315500	-0.22	4.01	0.836	0.11	7.16
chr11	27331904	0.406	4.31	0.688	-0.02	9.5
chr11	27393234	0.383	4.85	0.692	2.63	17.86
chr11	27433061	0.299	5.74	0.754	7.72	42.86
chr11	27522846	0.0204	4.15	1	-0.01	5.31
chr1	12756876	1.21	4.35	0.216	0.2	9
chr11	2802936	1.89	4.44	0.0667	0	16.48
chr11	28031116	1.38	4.8	0.142	0.09	23.84
chr11	28128081	-0.44	4.95	0.622	1.63	15.36
chr11	28131797	-0.881	5.04	0.327	1.09	9.22
chr11	28319954	-0.849	7.04	0.321	21.96	83.85
chr11	28365050	2.69	5.61	0.00545	0.18	62.9
chr11	28365577	-0.109	7.18	0.903	19.98	119.95
chr11	28560986	-1.04	4.63	0.269	1.66	10.74
chr11	28650979	-0.604	4.1	0.528	1.41	6.15
chr11	28695430	-0.77	5.05	0.401	1.63	12.68
chr1	12870900	2.02	5.28	0.0344	0.2	43.66
chr11	2888607	1.61	4.65	0.106	0.14	19.97
chr11	28899855	-1.54	4.26	0.102	0.53	2.78
chr11	2905531	0.0489	4.39	1	1.2	15.24
chr11	29152802	-1.04	7.12	0.221	40.95	85.05
chr11	3009866	1.38	5.06	0.138	0	24.92
chr11	30174755	-1.6	5.9	0.0722	19.81	21.24
chr11	30378134	-0.997	4.99	0.262	7	12.98
chr11	3073132	-0.509	4.84	0.575	1.02	12.52
chr11	30747390	-0.681	5.09	0.456	4.16	16.09
chr11	30971577	-0.281	3.26	0.865	0.07	3.62
chr11	3102777	0.749	6.18	0.398	9.18	83.08
chr1	1310669	-0.0664	5.47	0.953	-0.02	24.85
chr11	31350446	-0.303	5.02	0.732	1.78	25.9
chr11	31647592	-0.181	5.13	0.844	5.38	13.49
chr11	3175546	1.8	4	0.0984	-0.02	17.42
chr11	31823682	-0.184	5.37	0.851	10.04	30.25
chr11	31877212	0.166	3.88	0.906	0.16	8.61
chr11	31940914	-1.22	4.38	0.188	2.12	5.05
chr11	32035379	-0.619	4.65	0.506	3.68	18.49
chr11	32350132	-0.804	4.61	0.389	0.27	8.87
chr11	325125	2.55	4.36	0.017	0	19.74
chr11	32657562	0.24	5.54	0.806	3.97	37.86
chr11	32663113	-0.152	4.47	0.879	2.45	9.92
chr11	32728725	0.201	4.55	0.854	0	17.43
chr11	32840930	-0.359	3.85	0.732	0.08	3.4
chr11	32913883	-0.897	5.99	0.303	5.1	31
chr11	329343	1.05	5.41	0.25	0.68	46.54
chr11	329614	1.38	4.36	0.159	-0.02	16.97
chr11	329747	0.236	4.17	0.849	0.02	7.4
chr11	33013178	-0.406	4.07	0.695	1.44	5.14
chr11	33364635	2.2	4.52	0.0315	-0.01	22.5
chr11	33730697	0.351	4.65	0.726	1.26	15
chr11	33744983	1.08	5.62	0.227	1.07	45.54
chr11	33763553	0.0854	4.42	0.968	0.25	6.75
chr11	33830012	-0.538	4.74	0.547	0.6	9.32
chr11	3391696	-0.408	5.6	0.657	6.74	26.48
chr11	33921035	0.891	4.71	0.351	0.34	17.05
chr11	33934533	0.331	5.17	0.734	-0.01	19.38
chr11	33963548	1.52	5.08	0.103	0.06	24.2
chr11	33992787	-0.202	4.77	0.851	0.15	6.06
chr11	34066716	2.53	6.36	0.00603	2.45	105.35
chr11	342491	0.682	4.72	0.497	0.02	14.29
chr11	34265393	-0.406	4.8	0.672	0.33	10.96
chr11	34393137	3.05	6.02	0.00165	0.34	79.71
chr11	34430519	0.663	6.39	0.448	18.12	85.41
chr11	34449096	3.21	5.67	0.00126	-0.01	68.89
chr11	34501016	-0.348	4.48	0.734	2.65	9.07
chr11	34547633	0.142	4.76	0.899	2.13	19.33
chr11	3458853	2.86	6.96	0.00194	4.8	211.26
chr11	34625078	1.91	5.46	0.0395	0.42	34.79
chr11	34673886	0.575	4.79	0.539	0.22	10.45
chr11	34691222	1.03	4.1	0.308	-0.02	6.81
chr11	34706972	0.572	4.91	0.534	0.11	22.91
chr11	34748833	0.793	4.18	0.429	0.23	16.58
chr11	34748928	4.35	3.87	0.00155	0	17.96
chr11	34792976	0.565	4.03	0.591	0.1	12.74
chr11	34816446	0.507	6.03	0.566	2	73.06
chr11	35234199	-0.633	4.5	0.508	2.23	10.57
chr11	35310549	-1.15	3.97	0.241	0.83	3.92
chr11	35327538	-0.331	8.53	0.696	97.87	999
chr11	3533425	0.0563	4.71	1	1.27	14.32
chr11	35358988	0.517	4.29	0.623	-0.02	10.56
chr11	354160	1.64	4.68	0.0962	-0.02	24.53
chr11	35437235	-0.236	4.54	0.827	2.8	17.69
chr11	35601405	2.81	5.72	0.00374	0.2	63.12
chr11	35686821	0.484	4.52	0.615	0.1	8.81
chr11	35700726	-0.444	7.12	0.604	38.6	127.52
chr11	35748877	-0.539	5.84	0.537	7.37	43.1
chr11	35866337	-0.789	4.42	0.395	3.44	8.96
chr11	35949893	-0.21	6.7	0.813	32.31	86.8
chr11	36123179	2.01	4.54	0.047	-0.01	19.94
chr11	36137154	2.14	5.38	0.0254	0.46	50.2
chr11	36171416	1.61	5.14	0.0864	0.34	35.51
chr11	36189493	0.973	3.6	0.367	-0.02	4.78
chr11	36520470	-0.64	4.27	0.523	0.15	8.29
chr11	36683095	0.887	3.34	0.427	-0.01	4.59
chr11	37121748	-0.447	4.18	0.68	0.8	10.49
chr11	37281485	-1.46	4.38	0.123	4.5	6.35
chr11	37400725	-0.747	6.43	0.387	19.39	62.42
chr11	37424373	-0.912	4.26	0.321	1.4	6.98
chr11	37549292	-0.912	4.37	0.315	0.87	4.9
chr11	37554812	-1.13	4.32	0.229	4.8	5.05
chr11	38034903	-0.453	3.8	0.636	0.46	6.13
chr11	38228418	-0.393	4.34	0.71	1.02	5.48
chr11	38268202	-0.355	4.02	0.72	1.2	6.35
chr11	38345713	2.33	5.43	0.015	0.34	60.37
chr11	38560613	2.5	5.34	0.0104	0.13	52.6
chr11	38740423	0.728	4.52	0.459	0.46	11.19
chr11	38970140	-0.635	6.65	0.463	22.94	77.97
chr11	39292788	-0.235	3.28	0.865	0.07	3.95
chr11	39457392	0.21	3.68	0.896	0.14	5.35
chr1	13953826	-0.00369	6.96	1	28.27	119.05
chr11	3971683	2	5.17	0.0383	-0.02	42.23
chr11	3978839	1.08	4	0.295	-0.02	6.29
chr11	39809061	-1.15	3.45	0.243	0.79	2.42
chr11	4002694	-0.458	4.9	0.61	2.76	13.87
chr11	40182166	-1.05	4.96	0.246	2.92	13.4
chr11	40530058	-0.926	5.42	0.298	7.16	29.51
chr11	40890023	-0.862	5.37	0.329	3.18	23.4
chr11	4137479	-0.329	4.6	0.755	3.14	14.9
chr11	41549281	0.00755	4.3	1	1.43	11.5
chr11	42080543	-1.08	4.49	0.25	1.3	13.25
chr11	42115288	-1.62	4.02	0.0862	3.24	1.78
chr1	142545072	-0.677	3.77	0.476	1.19	5.19
chr11	42565611	-1.67	4.55	0.0724	1.21	7.59
chr1	142816414	3.06	4.49	0.00506	-0.02	21.15
chr11	42843930	-1.19	5.75	0.179	11.63	31.2
chr11	43388476	0.163	4.88	0.883	1.38	15.92
chr11	43641604	0.641	3.7	0.584	0.01	7.19
chr11	43707224	-1.05	4.79	0.247	1.21	7.69
chr11	43809576	-0.485	5.46	0.586	4.21	28.66
chr1	143999071	1.95	4.12	0.0673	-0.02	13.07
chr11	44140836	1.12	4.16	0.256	0.02	12.74
chr11	44192491	0.0341	7.37	0.975	39.15	153.78
chr11	44546666	1.5	5.14	0.108	0.52	37.92
chr11	44675018	-0.193	4.68	0.868	1.54	22.14
chr11	44756713	0.445	4.77	0.649	0.08	23.14
chr11	44802766	3.56	9.87	0.000115	34.11	999
chr11	44817887	0.283	4.31	0.792	0.99	14.15
chr11	44857094	-0.862	4.39	0.341	3.44	10.49
chr1	144887461	1.55	5.53	0.091	0.37	31.27
chr1	144998026	2.73	7.79	0.00247	0	301.3
chr1	145000420	0.841	6.35	0.331	0	45.89
chr1	145009623	2.12	6.79	0.0178	-0.02	95.17
chr1	145028834	0.687	5.78	0.434	-0.02	26.18
chr1	145096347	-0.577	5.6	0.509	1.12	12.28
chr11	45105236	-0.0894	5.1	0.94	1.66	19.26
chr1	145144444	1.01	5.86	0.255	3.09	54.96
chr1	145184112	-0.0949	5.63	0.93	8.69	39.41
chr1	145196045	-0.328	3.69	0.747	0.2	5.91
chr1	145212645	-0.985	5.71	0.261	10.25	31.39
chr1	145254463	1.33	7.16	0.124	16.09	191.98
chr1	145382870	0.396	6.93	0.642	-0.01	84.05
chr1	145397935	-0.903	5.68	0.304	2.01	9.5
chr1	145399302	-1.16	5.61	0.186	-0.02	2.79
chr1	145412025	1.6	3.86	0.147	-0.02	6.53
chr1	145440388	0.0409	5.39	0.984	1.34	10.94
chr11	45454666	0.651	4.29	0.525	0.2	14.13
chr1	145536223	0.814	7.48	0.339	37.34	222.64
chr11	45579114	3.08	5.95	0.00154	0.11	97.1
chr11	45618870	1.71	4.31	0.0962	-0.01	11.79
chr1	145675146	-0.38	6.41	0.667	20.62	63.35
chr11	45684591	0.978	3.93	0.337	-0.02	14.22
chr11	45894269	0.504	4.87	0.585	1.94	29.52
chr11	45901816	0.601	4.6	0.557	0.51	12.62
chr11	4600058	-0.295	4.67	0.764	3.32	14.85
chr11	46134736	0.0944	5.08	0.918	1.58	10.74
chr11	46134984	0.303	5.15	0.747	1.95	30.56
chr11	46331552	0.642	4.62	0.517	0.73	14.15
chr11	46449129	2.92	6.28	0.00218	0.99	121.19
chr1	146557349	0.593	5.24	0.524	0.4	32.09
chr11	46612980	0.572	4.58	0.548	0.15	15
chr11	46615652	-1.31	5.49	0.141	0.26	12.41
chr11	46788405	0.00395	5.65	1	5.51	38.39
chr1	146849801	2.19	5.21	0.0243	0.1	18.95
chr11	46951736	0.856	4.77	0.37	0.51	16.95
chr11	46957887	0.4	5.54	0.66	7.99	40.82
chr11	46958240	-1.47	4.8	0.107	0.15	3.35
chr1	146972460	1.12	3.88	0.28	-0.01	9.12
chr11	46985590	-0.885	9.35	0.293	242.5	999
chr11	47065876	-0.22	4.01	0.836	0.99	6
chr11	47082548	2.46	4.9	0.0142	-0.01	27.2
chr1	147191315	-0.0139	3.96	1	-0.02	3.85
chr11	47224319	-0.0659	7.22	0.944	30.5	128.42
chr1	147323520	2.24	4.12	0.0383	-0.02	6.77
chr11	47359053	1.4	4.5	0.148	0.14	18.24
chr1	14738930	0.58	4.24	0.577	-0.02	8.53
chr1	147397147	0.863	3.69	0.407	0.02	7.63
chr11	47428645	-0.257	5.16	0.774	0.3	19.03
chr11	47447818	-0.35	5.35	0.705	0.33	26.07
chr11	47473187	-0.425	5.62	0.635	16.07	25.52
chr11	47473768	0.255	4.03	0.793	0.2	8.46
chr1	14748796	2.82	5.83	0.00344	0	72.23
chr11	47511116	-0.0979	4.5	0.941	1.72	7.54
chr11	47600539	-1.55	5.53	0.0842	8.18	14.45
chr11	47694019	1.61	4.65	0.106	0.06	17.85
chr1	147737173	2.35	5.34	0.0152	0.03	30.3
chr11	47858906	0.34	5.35	0.712	6.39	35.88
chr11	47881699	0.829	5.3	0.357	1.72	34.73
chr11	47883550	1.16	4.32	0.241	-0.02	15.34
chr11	47968675	2.41	6.14	0.00904	-0.01	88.98
chr1	147994218	-1.7	4.51	0.0693	2.05	6.67
chr11	48005250	1.28	4.52	0.186	-0.01	11.66
chr11	48013093	0.363	4.59	0.715	0.25	15.15
chr11	48015142	8.57	3.75	0.000238	0	13.69
chr11	48015224	3.11	4.17	0.00638	-0.01	18.32
chr11	48030594	-1.07	4.07	0.269	0.52	2.58
chr1	14806506	2.02	5.28	0.0344	0.34	37.76
chr11	48083047	3.65	5.89	0.000301	0	82.97
chr11	48115519	-0.71	5.08	0.437	2.76	13.56
chr11	48119801	0.486	7.01	0.571	15.64	155.12
chr1	148241564	-1.21	6.45	0.161	3.41	28.41
chr1	14841460	0.0397	5.04	0.979	0.6	14.48
chr1	14897258	0.855	4.22	0.385	-0.02	5.03
chr1	149202544	0.228	3.81	0.903	0.28	6.35
chr1	149204433	-0.345	4.74	0.728	0.03	4.76
chr1	149223997	-0.977	5.61	0.273	-0.02	7.44
chr1	149224067	-0.877	5.86	0.315	3.51	15.41
chr1	149225750	1.08	5.36	0.231	-0.01	33.78
chr1	149297849	-0.203	3.43	0.877	0.2	3.86
chr11	493966	-0.213	6.33	0.812	17.94	75.45
chr11	4943738	0.793	4.06	0.45	0.07	4.9
chr1	149514184	-0.792	4.14	0.399	1.02	8.54
chr1	149680273	1.33	3.65	0.243	-0.02	4
chr1	149694666	1.65	4.42	0.104	-0.01	27.23
chr11	49772739	-0.528	3.92	0.591	1.2	7.82
chr1	14979509	0.483	4.79	0.609	0.91	16.37
chr1	149818365	0.171	5.72	0.855	3.7	33.51
chr1	149849170	0.778	4.64	0.426	0.11	20.85
chr11	50107333	-1.06	5.44	0.232	7.8	20.85
chr11	50134339	-0.193	4.68	0.868	4	22.14
chr1	150152304	0.177	4.4	0.87	1.63	13.64
chr1	150159176	0.729	6.14	0.408	2.76	58.71
chr11	50184483	-0.571	5.47	0.522	15.19	27.87
chr1	150252737	1.13	4.71	0.239	-0.01	26.05
chr1	15026373	0.746	4.15	0.477	0.1	8.68
chr1	150266148	-0.209	5.42	0.825	0.15	23.15
chr11	50290112	-0.303	4.12	0.775	1.44	13.53
chr1	150339421	-0.535	5.06	0.555	3.03	8.01
chr1	150388489	0.474	4.96	0.61	0.19	20.92
chr1	150395212	-0.0456	4.53	0.971	0.44	8.78
chr1	150586179	0.429	5.55	0.636	0.3	28.88
chr1	150588208	0.747	4.9	0.414	0.31	12.55
chr11	5059321	1.08	4	0.295	0.03	5.94
chr1	150635999	0.278	6.42	0.757	6.78	83.14
chr1	15072483	-0.31	4.56	0.775	0.69	7.82
chr1	150971851	2.24	5.46	0.019	-0.02	53.03
chr1	150997229	-1.02	4.6	0.27	4.72	7.61
chr1	151032790	0.0533	5.14	0.98	1.27	18.82
chr1	151035511	1.27	4.51	0.186	-0.01	13.03
chr1	151042026	1.18	4.83	0.212	-0.02	21.21
chr11	5105030	0.586	4.34	0.571	0.52	11.42
chr1	151058839	1.43	3.5	0.221	-0.02	6.76
chr1	151153285	-0.372	3.33	0.746	0.06	2.71
chr1	1511900	-0.0232	8.85	0.979	106.42	999
chr1	151210360	-0.747	4.99	0.409	1.41	11.16
chr1	151284220	1.68	5.28	0.0696	0.11	36.85
chr1	151509711	1.96	5.33	0.035	0.11	40.66
chr1	151682865	0.222	3.56	0.887	0.12	3.41
chr1	151712598	1.34	5.18	0.15	0.02	30.86
chr1	151748547	1.58	4.75	0.0947	0.24	24.66
chr1	151750003	-0.656	3.86	0.535	0.98	2.38
chr1	151828651	0.891	5.18	0.325	1.15	36.15
chr1	151835291	1.46	5.79	0.109	2.41	62.08
chr1	151917854	0.0116	4.94	1	2.25	8.05
chr1	151940619	0.144	4.7	0.895	0.52	11.99
chr1	151945172	1.36	4.25	0.177	0	9.78
chr1	151945629	2.74	5.23	0.00545	0.01	42.61
chr1	15203355	0.811	4.94	0.396	0.06	16.77
chr1	152140531	1.58	4.37	0.124	-0.02	17.52
chr1	152142300	-0.398	5.45	0.649	8.45	26.43
chr1	15255084	3.46	3.96	0.00441	0	11.42
chr1	152555247	-0.22	4.01	0.836	1.19	7.63
chr1	15256058	3.65	7.75	0.000118	2.12	999
chr11	5257114	0.996	4.62	0.296	0.31	8.97
chr1	152774011	-0.629	4.22	0.536	2.45	3.85
chr11	5280013	2.6	4.4	0.0148	-0.02	10.54
chr11	5294057	1.71	4.95	0.0685	-0.02	18.83
chr11	5301988	3.05	7.53	0.000928	2.19	301.26
chr1	153093622	-0.283	4.82	0.763	4.07	12
chr1	153128218	-0.667	5.35	0.46	5.71	22.25
chr1	153214830	-0.65	4.33	0.511	0.6	6.27
chr1	153316425	1.03	4.55	0.287	-0.01	18.21
chr1	15335523	0.197	5.09	0.837	6.27	25.56
chr1	15346315	0.322	5.03	0.747	0.87	26.55
chr1	153539206	1.35	4.95	0.15	-0.02	29.24
chr1	153643785	-1.54	5.8	0.0836	0.08	5.66
chr1	153669780	1.17	4.44	0.228	0.1	12.41
chr1	154121473	0.0241	4.23	1	0.15	11.94
chr1	154124031	0.473	4.43	0.623	0.42	15.59
chr1	154213110	-0.226	6.69	0.799	16.8	81.56
chr1	154357679	0.55	4.77	0.557	0.8	14.5
chr1	154435770	1.75	5.07	0.0631	-0.02	40.76
chr1	154438949	-0.567	7.37	0.505	43.12	130.29
chr1	154452387	0.683	7.8	0.423	18.9	264.3
chr1	154491667	-0.612	5.12	0.494	6.77	14.15
chr1	154607843	0.608	5.39	0.509	4.28	38.72
chr1	154699150	0.692	3.87	0.507	-0.01	8.96
chr1	154701718	1.01	4.33	0.312	0.2	17.43
chr1	154719282	-1.84	6.85	0.0361	45.66	40.52
chr1	154832833	-1.06	5.6	0.232	1.91	25.79
chr1	154915090	-3.93	6.97	3.75e-05	33.09	5.76
chr1	154943310	0.805	5	0.379	0.14	28.4
chr1	154968306	1.4	4.23	0.154	-0.02	9.77
chr11	55307575	-0.679	3.99	0.503	1.7	5.92
chr1	155359836	0.507	3.87	0.636	-0.02	7.61
chr1	155457539	0.36	4.89	0.722	2.45	27
chr1	155525897	0.147	4.23	0.891	0.42	11.26
chr1	155540243	1.13	4.8	0.239	0.07	16.15
chr11	55616713	-0.623	4.45	0.519	3.24	8.24
chr1	155641733	-0.393	6.07	0.66	21.95	45.25
chr1	155879906	1.55	5.1	0.0962	-0.01	25.11
chr1	155904474	-0.721	5.63	0.414	1.45	15.38
chr11	55917941	-1.04	6.31	0.233	19.39	41.85
chr11	55931477	-0.959	5.9	0.271	23.13	33.19
chr1	155973327	0.719	4.33	0.478	0.56	10.96
chr11	55975467	-0.83	7.26	0.329	38.88	110.94
chr1	155978875	0.0944	5.39	0.934	3.61	40.26
chr1	15599227	0.0311	4.8	1	-0.01	8.58
chr1	156092824	1.36	5.51	0.139	0.56	36.91
chr11	56119885	-0.365	3.56	0.728	0.15	2.94
chr1	156131409	2.04	4.98	0.0371	-0.02	30.75
chr1	15615223	-0.0932	4.88	0.954	3.86	17.28
chr1	156161523	1.66	5.27	0.0743	-0.01	42.12
chr1	15617134	1.87	4.43	0.0667	-0.01	21.11
chr1	156184256	1.72	5.15	0.0654	-0.01	32.1
chr1	156195412	-1.68	4.35	0.0736	0.12	2.78
chr1	156202165	1.6	4.86	0.0921	0.44	24.06
chr1	156368375	1.63	4.08	0.124	-0.01	16.58
chr1	15655465	1.4	4.82	0.136	0.2	25.67
chr1	15659642	0.669	4.39	0.5	0.27	14.63
chr11	56608910	-0.974	5.12	0.282	0.83	12.03
chr1	156631308	0.593	5.94	0.505	1.47	54.17
chr11	56654157	-1.62	4.02	0.0862	3.24	0.94
chr1	15666949	1.24	4.7	0.192	0.4	11.73
chr1	156774537	0.544	4.83	0.554	1.25	27
chr11	56783354	-0.743	5.1	0.415	2.92	16.79
chr1	156786572	-1.02	5.8	0.241	15.3	23.81
chr11	56918287	1.9	4.74	0.0571	0.06	22.15
chr11	56931145	1.17	4.2	0.241	0.07	13.44
chr11	57019401	1.68	4.58	0.0946	-0.02	14.7
chr11	57052313	0.468	3.58	0.717	0.02	7.82
[truncated: 20,505 more rows]
