# Supplementary material for: Differential chromatin profiles partially determine transcription factor binding
Source: PLoS One. 2017 Jul 13;12(7):e0179411. doi: 10.1371/journal.pone.0179411 (PMC5509100; doi:10.1371/journal.pone.0179411)
Supplement: S1 Dataset — (ZIP) [file pone.0179411.s002.zip › data.tables/MAFK_DNase.csv]

chr	coord	PIQ.GM.rep1	PIQ.GM.rep2	PIQ.K.rep1	PIQ.K.rep2
chr10	104172	-0.906158811604156	-0.957585863076121	-0.95942207598061	-0.97114408009935
chr10	298656	-0.856456257869356	-0.973807262214414	-0.960005895913982	-0.904431973805649
chr10	317836	-0.835592398123295	-0.921741820963	-0.925711756458089	-0.781711162729942
chr10	326538	-0.806321735335398	-0.923388183212212	-0.797819552308482	-0.823044995133967
chr10	419186	-0.717815062991218	-0.901877649873847	-0.827644141654517	-0.919212742525765
chr10	541621	-0.973367640010178	-0.901908924882139	-0.817286339041673	-0.922570920450902
chr10	615760	-0.530565314352503	-0.955550089530926	-0.931129335543026	-0.813122447719793
chr10	615841	-0.570142515085556	-0.937055491108208	-0.904170393187452	-0.859716648540711
chr10	654793	-0.649648761942238	-0.875424543679406	-0.924776392403284	-0.821644486793769
chr10	661482	-0.641687976651599	-0.884573558984179	-0.831800314413606	-0.771743459616779
chr10	705597	-0.758413474089957	-0.953999214323809	-0.87363482171996	-0.853670893265519
chr10	728675	-0.687897352840678	-0.901751136543435	-0.863941031484159	-0.969047712762361
chr10	733048	-0.409709756042377	-0.923091537014603	-0.889446050135601	-0.842634097371345
chr10	800059	-0.930916671112281	-0.969056520489678	-0.889309817893659	-1.02104419575954
chr10	808065	-0.639916103702994	-0.969023872821421	-0.900527845023941	-0.845200114684372
chr10	844824	-0.806432814749129	-0.975664268220803	-0.91556016381544	-0.977461156376015
chr10	880625	-0.89368007858741	-0.965936002083561	-0.923681886188285	-0.933602777751084
chr10	898998	-0.747994467174544	-0.940844137713612	-0.923013066934258	-0.9465134859116
chr10	1044541	-0.80238822829731	-0.974147529319829	-0.748137947756882	-0.887748583840291
chr10	1085300	-0.771907661243129	-0.969477142074833	-0.886414305996841	-0.882951014184231
chr10	1099444	-0.97158915868949	-0.980551156624969	-0.967048631147275	-0.888013758933549
chr10	1112434	-0.941168904719737	-0.948084839464432	-0.930568437114819	-0.950163019185325
chr10	1139835	-0.52772624217457	-0.889351070155067	-0.867744053915446	-0.865512075109599
chr10	1163614	-0.782195170231697	-0.947778092231821	-0.883912667320684	-0.921056719860354
chr10	1239685	-0.721899700235003	-0.937905225749836	-0.904603038981243	-0.908050107148516
chr10	1286589	-0.702778159565609	-0.925941113618731	-0.787251980347827	-0.767163858378676
chr10	1293287	-0.68972907853443	-0.960156616860401	-0.895934517581082	-0.999680360046356
chr10	1305985	-0.776362818361766	-0.963377253349862	-0.872340548652972	-0.780508745241973
chr10	1326541	-0.402234036614775	-0.844012639080844	-0.856766369612878	-0.753057129024084
chr10	1350489	-0.678222719051528	-0.905064110836337	-0.876598048870959	-0.813451568232677
chr10	1373120	-0.931450902668628	-0.993764912279894	-0.923661573092375	-0.936147702323506
chr10	1394257	-1	-0.989633021073065	-0.983326435652412	-1
chr10	1407931	-0.796471548520168	-0.940413354784677	-0.860899321562706	-0.718437275136884
chr10	1415262	-0.758316073942663	-0.934910276489957	-0.892223419331282	-0.932129305144869
chr10	1441657	-0.799250972493598	-0.901121293648785	-0.725145047618838	-0.847993700388273
chr10	1501701	-0.684964821840921	-0.977973971255984	-0.933703860833929	-0.992996379421991
chr10	1533078	-0.771911091633367	-0.949986114098116	-0.937614275409045	-0.806656464509181
chr10	1538324	-1	-0.994463778309054	-0.908846241404351	-0.965612749548355
chr10	1545757	-0.886665540254155	-0.890938039832517	-0.935470150859951	-0.979527799834817
chr10	1613279	-0.751088288035665	-0.908386328037725	-0.89529871290799	-0.90209714462111
chr10	1646341	-0.855511340870508	-0.971377602167046	-0.93158480630086	-0.900266082238439
chr10	1746487	-0.934629497018217	-0.944158316124541	-0.971218952869005	-0.959599431451618
chr10	1778283	-0.412419663790056	-0.801627688825282	-0.816151508755257	-0.860819752968233
chr10	1818146	-0.743852182498632	-0.961500704520808	-0.916108466242387	-0.904556996456947
chr10	1830359	-0.796748387013835	-0.965033821817819	-0.928011415389572	-0.919013961206629
chr10	1878432	-0.758625635570054	-0.931793293128501	-0.907725494315597	-0.918915721371596
chr10	1893106	-0.946815003327811	-0.99381911888148	-0.921162671355333	-0.941121664728398
chr10	1959001	-0.948292698593282	-0.978038646194528	-0.935804109110886	-0.936410180649725
chr10	1960658	-0.966279258053163	-0.977911251725445	-0.989661515637296	-0.958188061779875
chr10	1973604	-0.822044861159273	-0.953636901393641	-0.968796456461437	-0.90235871588318
chr10	2023241	-0.834011677103874	-0.924150538129772	-0.900968465727631	-0.931652395066058
chr10	2067074	-0.674665091027258	-0.93771182546876	-0.892505148729172	-0.954685395137143
chr10	2071421	-0.957211644504728	-0.994543518185054	-0.963407539992379	-0.929492900638853
chr10	2095037	-0.917366364704524	-0.928642605581054	-0.915281280588087	-0.921812620019016
chr10	2107235	-0.952223682213334	-0.974947217304624	-0.968959686502926	-0.944521663547262
chr10	2109605	-0.971544193170012	-0.987523222364741	-0.927093099791768	-0.987076393223297
chr10	2171339	-0.883244790371799	-0.983447273803808	-0.873787726828354	-0.984619968310173
chr10	2204123	-0.595755060251008	-0.916701692432108	-0.943211143138726	-0.854475830283
chr10	2244039	-0.90766619305501	-0.94970562755077	-0.965594345846138	-0.941557387583122
chr10	2283999	-0.941130622729692	-0.985704112734159	-0.944433613843072	-0.908206190480659
chr10	2348106	-0.871333679159851	-0.936165512516085	-0.900763442587684	-0.960992770117436
chr10	2429377	-0.747596566354633	-0.943499159241294	-0.870492517845168	-0.935156313521186
chr10	2439513	-0.689828195172105	-0.914619913599204	-0.893252619099719	-0.886694833057873
chr10	2480321	-0.778285076392618	-0.982566081240842	-0.950829476645792	-0.997277998605358
chr10	2495457	-0.821640218931365	-0.900112330898567	-0.91597600848179	-0.960324851185569
chr10	2504106	-0.956432114663276	-0.992094228049072	-0.965713316422505	-0.942207594487494
chr10	2547795	-0.814655964178119	-0.97160949033732	-0.895954344430173	-0.934978100706461
chr10	2583781	-0.599422569314856	-0.960869847082396	-0.968257320926117	-0.85682223503146
chr10	2625472	-0.785933976465221	-0.976847209514047	-1.00031647025762	-0.993029318827727
chr10	2633107	-0.42827928886122	-0.89568881977534	-0.937457149613826	-0.904110565242051
chr10	2651733	-0.874929545203932	-0.933094256111301	-0.896416336345748	-0.853238108849316
chr10	2676158	-0.626302267888104	-0.937295020123202	-0.944719205930257	-0.83811181773109
chr10	2704218	-0.90965892839988	-1	-0.92041894921858	-0.967721869737162
chr10	2745513	-0.614478183722029	-0.97893412709199	-0.864934289084039	-0.919684101548587
chr10	2771009	-0.915372509029561	-0.973020053622052	-0.974545758813366	-0.942891424866199
chr10	2809492	-0.648060402175107	-0.93455724917048	-0.92750230060707	-0.871303320806148
chr10	2839902	-0.716553697095894	-0.971888944152245	-0.97383838236111	-0.970404561040541
chr10	2898025	-0.891106030513439	-0.988199222923097	-0.951580528515309	-0.990215304963222
chr10	2906507	-0.765583964929711	-0.959555059766349	-0.945937951494029	-0.909771777084017
chr10	2925355	-0.871630955765871	-0.932980630392877	-0.842214328699131	-0.904625988543758
chr10	3026024	-0.958814742000666	-0.958771126654743	-0.966681893371409	-0.930748354520383
chr10	3078940	-0.600174845984788	-0.865554659850052	-0.857935036220268	-0.855175054819365
chr10	3235759	-0.827965931806064	-0.923774294876105	-0.819836067689431	-0.717030517213794
chr10	3277776	-0.87247085221586	-0.947003197016253	-0.907507990991076	-0.907499262531439
chr10	3297334	-0.657356245484198	-0.922259655678287	-0.942106502534175	-0.96783958282577
chr10	3302296	-0.636836130581013	-0.915213014965116	-0.684856968604167	-0.878145237512285
chr10	3310425	-0.768700012602992	-0.921862910887498	-0.92021053273298	-0.682383922901707
chr10	3335402	-0.692611500240398	-0.923887538542152	-0.879615262140076	-0.895865973708875
chr10	3375134	-0.813476126984526	-0.964611070543802	-0.959642053026024	-0.631731951164257
chr10	3425074	-0.669767223105309	-0.975083397164449	-0.934901891466346	-0.860934463045298
chr10	3445186	-0.827128773623644	-1	-0.933989775035016	-0.898806675130027
chr10	3460922	-0.901658772365372	-0.959443443128143	-0.951023961475947	-0.949959376841951
chr10	3462095	-0.680021138593384	-0.890304488552087	-0.780209995430865	-0.766616452068544
chr10	3574343	-0.706467419480491	-0.947442252685566	-0.949821051477131	-0.897092517901026
chr10	3663207	-0.880572588329901	-0.993636000483253	-0.965469585960522	-0.929256762168348
chr10	3710579	-0.533214905445161	-0.806207733324228	0.384882473096867	0.328119259940154
chr10	3738710	-0.712855806174427	-0.915168186952165	-0.852449091407715	-0.890520039352532
chr10	3782449	-0.656288850940438	-0.898935270886796	-0.367171521612034	-0.581779635330208
chr10	3817361	-0.841295105397964	-0.848634333374874	-0.610633923573959	-0.716053963451318
chr10	3836334	-0.904230743922104	-0.953870080854845	-0.852318030382546	-0.919671484449773
chr10	3855198	-0.781869388310468	-0.974646553320249	-0.89805211372708	-0.835080496331621
chr10	3891869	-0.645290319086512	-0.932125450471946	-0.856480378866253	-0.936176493706259
chr10	3913225	-0.89916908151994	-0.980131376286984	-0.955373978340628	-0.912364626065497
chr10	3942792	-0.871373647577438	-0.973890488918444	-0.974854182674099	-0.865688769886405
chr10	3945132	-0.348024855636968	-0.720282187562354	-0.964706095618193	-0.857452762745992
chr10	4034422	-0.609652626925478	-0.861064726128062	-0.868764948854878	-0.771788466813514
chr10	4066372	-0.529985916315287	-0.930666330649114	-0.863908901707882	-0.74612016025148
chr10	4108260	-0.83301251941394	-0.96298223663834	-0.970048351068515	-0.869961393817107
chr10	4114923	-0.865900406037873	-0.927083210806416	-0.901558822094901	-0.859335989339875
chr10	4221270	-0.831215520614834	-0.960358341334977	-0.938892083265674	-0.923290958462792
chr10	4233185	-0.788959037544953	-0.908505546324529	-0.956377128934322	-0.902650083482136
chr10	4240059	-0.900371905433469	-0.984317122042452	-0.964008023641301	-0.964035108403502
chr10	4265989	-0.893616133719596	-0.990720432414134	-0.968370442246235	-0.974727412821458
chr10	4293179	-0.835138239794224	-0.935746522429897	-0.92881913633237	-0.966777010496258
chr10	4317508	-0.968177400397533	-0.992543922872846	-0.9795148421489	-0.963526488168629
chr10	4322131	-0.912784087089137	-0.934552539580965	-0.934929809140742	-0.922610998776019
chr10	4397682	-0.818549316794778	-0.953263551868628	-0.896966389902683	-0.983644768166597
chr10	4448002	-0.688255710235767	-0.992493018046242	-0.951395072492036	-0.909237084581602
chr10	4602426	-0.855661945342037	-0.978984005764192	-0.959975531030368	-0.971560822638671
chr10	4612052	-0.83151380089498	-0.979630258781919	-0.959997111935831	-0.906193292281594
chr10	4621549	-0.55046734020767	-0.971421814586707	-0.895688930529326	-0.893586017082487
chr10	4662727	-0.678497980079138	-0.908558505269787	-0.906653887431876	-0.946832031935948
chr10	4671961	-0.972306248167723	-0.993742277629616	-0.94782317444247	-0.876828291205003
chr10	4721852	-0.946554300092221	-0.978095548415585	-0.834426959801597	-0.940882046445021
chr10	4743659	-0.855068299477326	-0.962453663380948	-0.954996576600534	-0.974239715517384
chr10	4762849	-0.889068493074374	-0.986839705182495	-0.924299766173142	-0.877627204565036
chr10	4778526	-0.824361756570855	-0.96587489076991	-0.986873499103017	-0.975129625044011
chr10	4780797	-0.897784978173021	-0.974345937872438	-0.952624765081095	-0.98643574138726
chr10	4797858	-0.910756966010019	-0.907088283187091	-0.917330436175439	-0.863513492313807
chr10	4800692	-0.97532002668947	-0.986099172639403	-0.975621301960579	-0.942064306618711
chr10	4840260	-0.734053682878803	-0.906965921081939	-0.913098944331577	-0.894335300167638
chr10	4846203	-0.654130280998973	-0.965986564176475	-0.89929493718219	-0.948199949357151
chr10	4850720	-0.588140427334603	-0.839944139272379	-0.818132821729828	-0.932294266814798
chr10	4921690	-0.920474534139515	-0.950355097464195	-0.9537239212604	-0.929262760684201
chr10	4965928	-0.83728280518189	-0.957388597688872	-0.948033467471032	-0.970286550996749
chr10	5005940	-0.911711321635595	-0.882750342518641	-0.691894835495173	-0.808394735118697
chr10	5013678	-0.876120059527853	-1	-0.952714909965004	-0.929890453241969
chr10	5059773	-0.889795740532122	-0.973319944250688	-0.96884338062823	-1.0089552151916
chr10	5105948	-0.68350929467978	-0.902057182634437	-0.933681327708978	-0.91618067437557
chr10	5112453	-0.756622704300642	-0.966518676726965	-0.775025157708361	-0.782668050908167
chr10	5135199	-0.709416011539191	-0.981341142156365	-0.935923827883486	-0.934924003118851
chr10	5143390	-0.759274430351377	-0.971091228148968	-0.985332639792933	-0.990537057139365
chr10	5190507	-0.809870193219979	-0.89928700925613	-0.926951838249817	-0.937794584361215
chr10	5192182	-0.843270394068568	-0.995282061599468	-0.936418969309622	-0.959147132124637
chr10	5257741	-0.746467944991274	-0.974642858090957	-0.91645796731107	-0.912540324760307
chr10	5273106	-0.740690777647708	-0.964591347443293	-0.920254088555027	-0.984298162541117
chr10	5284734	-0.637721713629324	-0.925546405124021	-0.832979224406125	-0.875927546642301
chr10	5296788	-0.61391871078841	-0.982962161289005	-0.976156625807068	-0.987149637799306
chr10	5314222	-0.527513520047532	-0.912534939841294	-0.620016095196017	-0.606463568584992
chr10	5375233	-0.916661919999224	-0.981603197794814	-0.972623122642673	-0.980533565740972
chr10	5384785	-0.593524337445974	-0.935840162532403	-0.9176927720292	-0.895283825550867
chr10	5516403	-0.93591067052565	-0.970951200862598	-0.991873295506694	-0.976699122846498
chr10	5559502	-0.667821540928601	-0.939418798264515	-0.947040793856357	-0.808758352577889
chr10	5590145	-0.582687187043423	-0.820462023228566	-0.493237786858435	-0.575099771366333
chr10	5605421	-0.489610997175489	-0.838077839067279	-0.415664582016637	-0.25318630520304
chr10	5637198	-0.821656535180621	-0.917322554670052	-0.872430104274953	-0.765457575494891
chr10	5696680	-0.819234130544793	-0.931627695566104	-0.854731740904024	-0.815555867020128
chr10	5710858	-0.794782250841675	-0.967320544110477	-0.931322534589697	-0.908846922936976
chr10	5711674	-0.673349556334068	-0.956632776435884	-0.379078749525145	-0.5540282938309
chr10	5755907	-0.864443513821104	-0.969209397164681	-0.969956749265808	-0.944992221258486
chr10	5763813	-0.898394087170759	-0.930063268183879	-0.915328073309125	-0.92047042944145
chr10	5782022	-0.860719693582846	-0.898059027275592	-0.917950248365836	-0.874741739121468
chr10	5795900	-0.818687356005089	-0.977477598849194	-0.873208459615058	-0.896139129096861
chr10	5800052	-0.76039545938397	-0.953528851197025	-0.903775881024106	-0.889193951718224
chr10	5803392	-0.70544957085727	-0.94626090059763	-0.874784787030706	-0.758665994048972
chr10	5822762	-0.732930078564892	-0.956860748372135	-0.856616682728901	-0.881730058881426
chr10	5824407	-0.656348205723692	-0.933718298081346	-0.868374504903693	-0.805855526561724
chr10	5856348	-0.622002460195814	-0.751511683452789	-0.56546298024191	-0.352482271291065
chr10	5926774	-0.955746352626339	-0.958912200732418	-0.976829015724308	-0.920980359293002
chr10	5973196	-0.89760244239188	-0.926956369547249	-0.847249509917225	-0.872695647340249
chr10	5996752	-0.877700368113337	-0.904991744482807	-0.935559564001475	-0.983975005414959
chr10	6039950	-0.695305553608059	-0.93919537487765	-0.931580817843621	-0.864393412569485
chr10	6051417	-0.672969042203305	-0.919059907895338	-0.896922936819713	-0.925531890132331
chr10	6075809	-0.71927364086062	-0.890667928328566	-0.846207322083889	-0.970713413976332
chr10	6157257	-0.631723802047836	-0.921391307496645	-0.853415326527393	-0.886679452950004
chr10	6183503	0.684435603196481	-0.319748605780866	-0.209599983954459	-0.338165127718952
chr10	6202385	-0.917868406189915	-0.974049067653304	-0.875576357639017	-0.865105875999561
chr10	6223292	-0.939088259519688	-0.963847937615389	-0.940003183813545	-0.855155501452566
chr10	6249786	-0.799421392178942	-0.89552218202712	-0.892459211608987	-0.761170815394034
chr10	6281384	-0.433675186707178	-0.747836261228778	0.841892724770869	0.711890007640788
chr10	6309661	-0.364374069371433	-0.687337309715872	-0.96788639250375	-1.04443373011386
chr10	6396767	-0.853501816785639	-0.940743010592618	-0.88829873968764	-0.874212033085005
chr10	6397222	-0.788793315695208	-0.957253056339054	-0.917612151168879	-0.930069851816981
chr10	6411558	-0.9362394371868	-0.951289463154217	-0.943111847653084	-0.963255303566883
chr10	6423134	-0.943557915477867	-0.982321784265416	-0.970112129798022	-0.983890834548364
chr10	6480148	-0.804303471559816	-0.994734540604571	-0.931960312352355	-0.846633087310076
chr10	6548004	-0.90307673861021	-0.985962866194529	-0.922101153647839	-0.940135864591487
chr10	6548263	-0.880016612212686	-0.967235866244366	-0.889536862898226	-0.954963217336161
chr10	6548822	-0.858599814170285	-0.977691972866774	-0.873953623019075	-0.902031953226978
chr10	6699826	-0.71425443749334	-0.935785507861753	-0.89995259924785	-0.8746012745185
chr10	6700923	-0.69742639206043	-0.929171612096632	-0.961218756544428	-1.01378199015655
chr10	6776939	-0.929797052150264	-0.957465079899327	-0.977655355214424	-0.842751820218239
chr10	6809912	-0.773855438548692	-0.911683365123604	-0.865917410828253	-0.842345925812378
chr10	6855083	-0.88482894085265	-0.989919226255025	-0.970908886882327	-0.957882714244009
chr10	6875654	-0.709630376969278	-0.982138403876046	-0.952645297336051	-0.899971980193846
chr10	6884590	-0.83775801396443	-0.959242796614653	-0.895913006725413	-0.994273805932209
chr10	7021034	-0.867977369460674	-0.955538318487633	-0.958220861065515	-0.914877321814333
chr10	7167483	-0.785500289093268	-0.915842711466066	-0.985460249570892	-0.777252355948767
chr10	7187596	-0.744894858739433	-0.950585215843231	-0.953830638320647	-0.83088580608254
chr10	7201254	-0.816757737532685	-0.919912308465255	-0.877143171186832	-0.974868959676461
chr10	7275534	-0.778001483855666	-0.918913119507926	-0.377721783827035	-0.404302143564464
chr10	7329531	-0.706138395171927	-0.927018884675155	-0.8949191381996	-0.783584990251665
chr10	7331948	-0.689269219587553	-0.938240583353267	-0.938546966650269	-0.910299259107131
chr10	7343155	-0.756282542049971	-0.922078724692995	-0.808428564408407	-0.667349417273352
chr10	7354585	-0.702911097206836	-0.865874850095699	-0.780705525236854	-0.77630812960789
chr10	7357237	-0.664245503931611	-0.904932396699662	-0.870048428930511	-0.837624015647309
chr10	7418099	-0.625729299050151	-0.902767546789026	-0.953731922868843	-0.856157888131644
chr10	7452063	-0.484716495263648	-0.768982573695574	-0.395406183966607	-0.644292385075984
chr10	7482206	-0.869622738160302	-0.958075865707979	-0.942688596577127	-0.916603652628185
chr10	7494453	-0.791227168653016	-0.960010799522646	-0.936077793099968	-0.890602714913562
chr10	7500994	-0.893512167358265	-0.948109037691652	-0.956522396105945	-0.941179341161263
chr10	7535619	-0.698833388571646	-0.951973288168348	-0.94066661211857	-0.961768827458358
chr10	7583877	-0.766156846942929	-0.87160610929374	-0.803222604646067	-0.842476732726213
chr10	7593061	-0.743814458740867	-0.938237668564996	-0.891841155694983	-0.861726772674132
chr10	7599355	-0.679399686044308	-0.940618403655881	-0.787659155456906	-0.817155710985388
chr10	7674507	-0.703587698826604	-0.926421146657012	-0.929026134571329	-0.990501674282969
chr10	7819604	-0.942119342492847	-0.991237541451975	-0.988300587618494	-0.989946517172902
chr10	7831893	-0.933374050200693	-0.909653156026173	-0.949559979953145	-0.864363299173569
chr10	7862703	-0.851704658121869	-0.969519289562755	-0.959584935013845	-0.991271431537894
chr10	7923354	-0.97650752804183	-0.939697710450686	-0.965478005051723	-0.944573418533281
chr10	7978374	-1	-0.962921253880595	-0.954068556459247	-0.910719959075465
chr10	8021811	-0.806538686521977	-0.947824541974426	-0.883247859529508	-0.895131416666728
chr10	8042473	-0.97006194279252	-1	-0.994606198403454	-0.953007338738343
chr10	8057950	-0.761568275965111	-0.952795236608326	-0.875544608857545	-0.93112836695825
chr10	8094402	-0.661823637346428	-0.884862580279869	-0.839845723284392	-0.86078363566567
chr10	8110883	-0.655639111189425	-0.819519816519319	-0.819037267956649	-0.78385449978752
chr10	8112855	-0.790099482196913	-0.964646493227038	-0.869886388437647	-0.895373782836369
chr10	8201399	-0.512361733420353	-0.859955558589129	-0.908626969890147	-0.834965397486401
chr10	8261436	-0.873822677467944	-0.965414191619442	-0.968336187565435	-1.01486258756382
chr10	8333688	-0.819031439688168	-0.99132060600997	-0.920969785654893	-0.824033660276412
chr10	8343852	-0.919048817271082	-0.936156206305423	-0.901552712959463	-0.969145918102019
chr10	8349885	-0.78967777865318	-0.989042157571508	-0.927475122933668	-0.968043348703365
chr10	8392105	-0.802604211590443	-0.949991597671893	-0.847010893835735	-0.909473366667494
chr10	8437839	-0.820049977792692	-0.975943984322703	-0.947598178300441	-0.964455654072157
chr10	8438707	-0.73084649194578	-0.957613888717184	-0.971626760491961	-0.887027374803898
chr10	8458844	-0.822807783285316	-0.926382302529791	-0.920519886900272	-0.911393276756798
chr10	8505087	-0.758064453106026	-0.965527524274834	-0.96060433820312	-0.954452105564039
chr10	8506015	-0.624292221440382	-0.960132675954828	-0.945130869773447	-0.914267598706527
chr10	8508663	-0.830946818869863	-0.966214493265309	-0.880255017891349	-0.897455673157923
chr10	8548996	-0.73536878941308	-0.952797953412496	-0.96602180117983	-0.847366001390034
chr10	8566372	-0.874885147405967	-0.943299297518517	-0.97571377999952	-0.912055494155919
chr10	8613257	-0.880150603836795	-0.957907611470463	-0.921811088810548	-0.984702837725494
chr10	8629665	-0.882858098359031	-0.952053580703029	-0.896552102711669	-0.994060482265686
chr10	8716367	-0.924700255130439	-0.981429482485606	-0.982686219560997	-0.930165403863772
chr10	8728153	-0.836142374069431	-0.956008237768366	-0.917782521274397	-0.962149306838028
chr10	8775333	-0.829635503270973	-0.954053829835651	-0.998252710053867	-0.965111841550863
chr10	8814090	-0.757386523079173	-0.992303207427766	-0.930142524945436	-0.971314889928874
chr10	8850807	-0.892724185289919	-0.955726494638841	-0.949081198340493	-0.88850095296566
chr10	8857000	-0.8968407864706	-0.985591099484959	-0.97457643288877	-1.00590602151974
chr10	8889394	-0.868850658983429	-0.977734632058091	-0.955965154349165	-0.939399806271718
chr10	8925906	-0.921687143043655	-0.971074302717477	-0.892925363860183	-0.941812026827661
chr10	8939804	-0.833253116895519	-0.975923215769309	-0.953491296677891	-0.922330695784648
chr10	9066330	-0.938956829291145	-0.971884069357188	-1.00018467149573	-0.947917687684224
chr10	9070730	-0.947261671633248	-0.979144829657064	-0.990274396298285	-0.993093365092024
chr10	9099068	-0.972534256784108	-0.972678857700767	-0.940641972926381	-0.950708361868744
chr10	9138131	-0.772165403221477	-0.95406208150144	-0.937893055714005	-0.958228480149601
chr10	9183956	-1	-0.976335721559332	-0.956004418268406	-1.03310691525626
chr10	9184297	-0.924250684260075	-0.989079258855517	-0.941272125867428	-0.966939587582508
chr10	9219634	-0.7012869427704	-0.93441774488446	-0.915158296778197	-0.985025529343016
chr10	9304087	-0.917650958444211	-0.978272078104346	-0.959571650733937	-0.972521503481183
chr10	9315719	-0.872018618085441	-0.981854796862283	-0.999712645221068	-0.983217446788341
chr10	9367026	-0.830206588319458	-0.978472028473846	-0.904544925760079	-0.928252504003022
chr10	9418153	-0.927606400582517	-0.987711310882131	-0.983122166126224	-0.93466421782502
chr10	9475546	-0.753548287961316	-0.948211957467704	-0.978357338713172	-0.916253642801882
chr10	9494295	-0.622417094055003	-0.952161307743028	-0.989294500993682	-0.933167287704916
chr10	9531953	-0.829917074674793	-0.967065276835637	-0.974689602033379	-0.999155857500902
chr10	9535104	-0.874315437122257	-0.98797198082126	-0.957581842856466	-0.988978698371524
chr10	9539295	-0.971642413452211	-0.958543771210536	-0.962064141298546	-0.978300087497765
chr10	9550725	-0.681943861303559	-0.928247856366046	-0.892821368793567	-0.88935755630851
chr10	9572103	-0.845578512764326	-0.966384160958967	-0.990503963401366	-0.975052162293013
chr10	9587340	-0.782610680999345	-0.983463769772697	-0.949950687977449	-0.934298699814504
chr10	9604272	-0.868042634993295	-0.986833240064763	-0.951692022545473	-0.999328876290962
chr10	9620767	-0.630777592995957	-0.954890074660379	-0.9268723393715	-0.880018943729147
chr10	9624001	-0.854533037126396	-0.976540239651509	-0.975018831377736	-0.963498858263694
chr10	9632391	-0.765968927028562	-0.957965020290861	-0.987560403878661	-1.00921437430438
chr10	9646131	-0.732907425079381	-0.961763636674033	-0.952039889980167	-0.922858927888435
chr10	9646634	-0.962594348715087	-0.996639442243374	-0.964341645076706	-0.961654887736435
chr10	9652510	-0.708899350676649	-0.988476087384704	-0.945161322104483	-0.97453345505265
chr10	9716755	-0.945227060200159	-0.956554946418262	-0.967167366936895	-0.982020683130644
chr10	9767136	-0.960493240374299	-0.957084498486458	-0.949158283244112	-0.998449616790288
chr10	9786407	-0.786996329496075	-0.996763257890536	-0.911765187836052	-0.954733590355729
chr10	9817758	-1	-0.982770452658411	-0.943852582802845	-0.981063458224965
chr10	9884284	-0.911213467235076	-0.936603233174269	-0.827581485913045	-0.886800779976879
chr10	9928047	-1	-0.987237821354676	-0.98084744216713	-0.946277013845396
chr10	9977093	-0.867272652040275	-0.967196339111954	-0.843168496287674	-0.944544526368203
chr10	10028010	-0.965035243903159	-0.987581184697703	-0.984795645551568	-0.927623633555434
chr10	10039058	-0.918351568881748	-0.994195749896775	-0.956571105500579	-0.977796585323998
chr10	10040144	-0.711744963442146	-0.960012465221811	-0.961449667742004	-0.888811510867777
chr10	10041334	-0.91932823392934	-0.948443091622497	-0.938075825840366	-0.920722997447753
chr10	10043439	-0.643899176116193	-0.925742150432993	-0.949975437633588	-0.92346339750354
chr10	10043796	-0.765775792125029	-0.926037824885749	-0.929302953869344	-0.897061311346972
chr10	10045656	-0.898931986332234	-0.919588112264058	-0.958368793934239	-0.965630606087566
chr10	10069122	-0.867647399355911	-0.989298966421214	-0.960651817688188	-0.93049832304052
chr10	10093508	-0.888882294762969	-0.968606768919341	-0.938018533385016	-0.937429041581336
chr10	10133502	-0.969603728862456	-0.939088558562088	-0.944101243043266	-0.969675611680255
chr10	10160283	-0.849669442770401	-0.990399679106953	-0.896702542758886	-0.956295507944054
chr10	10211198	-1	-0.996595335361038	-0.969220962909699	-1.00462544090316
chr10	10236227	-0.896379218890726	-0.977883906523393	-0.938903311510021	-0.985892194443201
chr10	10262903	-0.820766726917958	-0.991835561395954	-0.977726558416676	-0.894033954684932
chr10	10267739	-0.853514285895689	-0.98779922285237	-0.98429876255639	-1.00081019844463
chr10	10366366	-0.909609865596946	-0.968119342280049	-0.948123709309845	-0.926358729221367
chr10	10374977	-0.389014460752991	-0.846644222254705	-0.960502539714863	-0.971071225720767
chr10	10379871	-0.727831142066263	-0.935164889296605	-0.916558849137698	-0.950168492486167
chr10	10473581	-0.943219420868105	-0.947489593789103	-0.922038662031163	-1.04844068814403
chr10	10477801	-0.73016479361231	-0.898325694255973	-0.914620476221395	-0.902986737035674
chr10	10531732	-0.835817629167888	-0.988766787334569	-0.982678921365687	-0.978237781672826
chr10	10575937	-0.890498713237945	-0.962525594301749	-0.940905309191923	-0.989414507605206
chr10	10578414	-0.889234277063436	-0.967755665617164	-0.963548389489897	-0.901471068457067
chr10	10607848	-0.766667387716829	-0.96329255563825	-0.905307443200276	-0.973322414663871
chr10	10627305	-0.805993826200286	-0.946190801969162	-0.954760952641966	-0.879558969044402
chr10	10633939	-0.663319313253024	-0.947509869220991	-0.850449290369028	-0.95539702460583
chr10	10634687	-0.649855431687732	-0.943413844166142	-0.948987624488676	-0.898891897624383
chr10	10641038	-0.863264768938131	-0.98150391095956	-0.966622797806368	-0.950256645866325
chr10	10677674	-0.920707386207476	-0.944963943947376	-0.926861373332674	-0.979393340457675
chr10	10699038	-0.780197562741159	-0.981046439921018	-0.962915240932182	-0.94283810923187
chr10	10749267	-0.736960473876885	-0.96723731483884	-0.958624506552181	-0.951344540261913
chr10	10819286	-0.673128458455499	-0.877632941133682	-0.928916141327486	-0.856455922085116
chr10	10923568	-0.91677252907726	-0.955412433132388	-0.958451621901742	-0.981628161239556
chr10	10951666	-0.526580240641782	-0.860578689948303	-0.85884427049538	-0.756472130265735
chr10	10952234	-0.672208458845869	-0.97289299549283	-0.887945553439472	-0.955140784758129
chr10	11051432	-0.385133323383981	-0.904954971597549	-0.884655359643813	-0.853245329353057
chr10	11091243	-0.890200769443671	-0.96370321642478	-0.91758224961535	-0.973819968258123
chr10	11108084	-0.575848606299503	-0.915950381137516	-0.915416139140902	-0.897449624658418
chr10	11119572	-0.926386908141977	-0.96356041096294	-0.925285226914772	-0.930250913000374
chr10	11135614	-0.898707173946511	-0.95840270632918	-0.922649393148337	-0.97868214031856
chr10	11196880	-0.730851473320722	-0.931312876943736	-0.85705505016123	-0.84975488325135
chr10	11277029	-0.916056443194804	-0.934036081104639	-0.890393256765942	-0.851051715595342
chr10	11311554	-0.631816969309644	-0.941628707614139	-0.875901686969051	-0.850627974198916
chr10	11382815	-0.7906509893171	-0.938691910103582	-0.868712384188566	-0.815550443764536
chr10	11385240	-0.332497407879713	-0.887682890359444	-0.776469669950494	-0.871710882129147
chr10	11525004	-0.870356254506764	-0.973903288645073	-0.93004356012969	-0.912071581303578
chr10	11573840	-1	-0.96953776910313	-0.973239568298846	-0.911845279479808
chr10	11587530	-0.787014536522792	-0.908135379558443	-0.917106059482534	-0.885274465455623
chr10	11631163	-0.752739237498088	-0.932435502227775	-0.167553975377594	-0.204040287114543
chr10	11642634	-0.642913962994667	-0.891719771062311	-0.914771915932526	-0.923988176924711
chr10	11668518	-0.933381583600363	-0.92011859796955	-0.965265090237951	-0.972799335554963
chr10	11900278	-0.758253986364319	-0.908477328436572	-0.824913201783216	-0.814985913087327
chr10	11973528	-0.856577582643734	-0.912497915238476	-0.857227635844926	-0.886211490077805
chr10	12009324	-0.854008801881305	-0.951073038132271	-0.968981585903924	-0.985414004252585
chr10	12023428	-0.683340052574139	-0.964800544152465	-0.936279821640034	-0.893637806928719
chr10	12054522	-0.923318739139148	-0.981573117262658	-1	-0.907155031109525
chr10	12071180	-0.942136571339245	-0.94775941606336	-0.87534048493326	-0.919700645081972
chr10	12166036	-0.945078629101279	-0.946127508634773	-0.955670760056311	-0.913649233806068
chr10	12264096	-0.838695773180179	-0.881082837568356	-0.0263916818330505	0.428316946516352
chr10	12343179	-0.880299310863984	-0.939886410616446	-0.9295559762386	-1.01267230031593
chr10	12434482	-0.726879338433229	-0.978477693601414	-0.813726132544598	-0.886861361652121
chr10	12458352	-0.843077681992576	-0.965156185278658	-0.921042793026802	-0.896484757020022
chr10	12507949	-0.74075087580622	-0.877171824102161	-0.806978198004382	-0.783350731372329
chr10	12582561	-0.677268761000456	-0.845223742481093	-0.793895866645277	-0.878653960115689
chr10	12644649	-0.875557360501719	-0.911808055845866	-0.871723603953311	-0.900012930067387
chr10	12669660	-0.942583713618709	-0.977717862223659	-0.959305575326599	-0.964017903331123
chr10	12701567	-0.802233871742119	-0.945944705548164	-0.902335823454849	-0.907138470406041
chr10	12718871	-0.861863794126279	-0.979809098462582	-0.946242978435761	-0.921412451188913
chr10	12777770	-0.842914878470445	-0.946055548314416	-0.914091549305319	-0.878284004231837
chr10	12793426	-0.91788183955558	-0.929425484121128	-0.912448555931877	-0.90797508352515
chr10	12829242	-0.66102162253358	-0.938188807713704	-0.854055002569605	-0.745042974350556
chr10	12844146	-0.828249263987168	-0.892877834382872	-0.854430446504678	-0.95878950489605
chr10	12932361	-0.802130175585823	-0.924717222453042	-0.898750149909773	-0.874523968557824
chr10	12939596	-0.569603581264598	-0.91621940182344	-0.822138291256476	-0.79807860722156
chr10	13064437	-0.781709147454413	-0.980718186038997	-0.948973362877953	-0.926237182423208
chr10	13109361	-0.666924468762065	-0.972992601523358	-0.947312138556593	-0.869136487217108
chr10	13145647	-0.683940961544286	-0.903777726709379	-0.911654902604782	-0.918814594818583
chr10	13171825	-0.924617804641303	-0.936976836367837	-0.848583743403424	-0.98634376489003
chr10	13192293	-0.860871638981493	-0.981406144953496	-0.930622301620908	-0.942612023907029
chr10	13192411	-0.850993699952317	-0.984950772894926	-0.967398962964968	-0.987573865707529
chr10	13224029	-0.82481503373675	-0.952297213926682	-0.926718350687501	-0.945034451223
chr10	13233812	-0.787608551290343	-0.945251457311138	-0.884883341781824	-0.85206876428797
chr10	13270814	-0.727839377077846	-0.957385791884578	-0.858496560419359	-0.844688029294535
chr10	13281657	-0.915159280093593	-0.978674613686243	-0.916233382164471	-0.955697346530379
chr10	13346573	-0.902911246198338	-0.961118723022368	-0.928585240064132	-0.838466910819092
chr10	13391076	0.00553250961275045	-0.690227803103625	-0.465919700326945	-0.736098032901073
chr10	13412062	-1	-0.987462927889344	-0.97597836429735	-0.971113206570152
chr10	13451686	-0.382272415259467	-0.872129548994793	-0.735207857687159	-0.563911609932112
chr10	13494403	-0.917907861242626	-0.951868066360154	-0.907023236075363	-0.917080765135382
chr10	13544518	-0.857271546620312	-0.942558991237381	-0.841749380728407	-0.798116712260149
chr10	13550258	-0.831590462725716	-0.918844942892841	-0.950267583822506	-0.830175034251658
chr10	13597769	-0.750821659024582	-0.969413231259637	-0.920120640655112	-0.949786776454039
chr10	13667422	-0.811162569867563	-0.922865130169191	-0.911194039312283	-0.98659662991239
chr10	13717377	-0.810324141846919	-0.921546269780899	-0.858734803320406	-0.926207727379986
chr10	13786428	-0.8369374709654	-0.868348227410817	-0.86788081983597	-0.920824825029382
chr10	13801933	-0.723355403068203	-0.80573587499877	-0.923643328104673	-0.805003440796753
chr10	13864231	-0.886456947934448	-0.96166031303306	-0.980403178774053	-0.93998784373252
chr10	13888088	-0.925956472344869	-0.942855417626948	-0.874735357322975	-0.850782658903526
chr10	13899566	-0.625395381137555	-0.93979138174687	-0.855087365152588	-0.817587706403835
chr10	13908083	-0.465326778930519	-0.916722273900176	-0.897423629706866	-0.883703933569334
chr10	13912874	-0.400317302907387	-0.786135079141478	-0.796588713010788	-0.832353978561969
chr10	13932399	-0.409186663855722	-0.917478114280955	-0.835256490209982	-0.767374172324773
chr10	13968488	-0.300114489663603	-0.833144255806883	-0.871487886321261	-0.900901482428041
chr10	14074237	-0.769043474224058	-0.910111682475844	-0.861382097251016	-0.912666729185768
chr10	14075527	-1	-0.99123929158043	-0.983656642047638	-0.969043230093217
chr10	14135173	-0.570319793166065	-0.870908308343375	-0.905296578698905	-0.896361700687468
chr10	14185108	-0.860580194412893	-0.966305800147406	-0.943384607748577	-0.957522415270952
chr10	14186616	-0.745445796738104	-0.892941979498938	-0.948523879399788	-0.86032295376078
chr10	14248277	-0.877583709555397	-0.937721214158439	-0.915683801354224	-0.896697957180847
chr10	14278985	-0.709525068306495	-0.902590887538447	-0.941710778585073	-0.937860448626282
chr10	14283025	-0.456746565219745	-0.924464812558383	-0.859764957507482	-0.623292186518847
chr10	14283396	-0.456020975634475	-0.924059668960052	-0.952279243008927	-0.916510543773023
chr10	14300889	-0.897267174050724	-0.982590066767059	-0.91297471724713	-0.982018188862837
chr10	14304879	-0.600392366299884	-0.949096560473785	-0.87924972555338	-0.959144608701531
chr10	14310788	-0.837657405459318	-0.956395353400091	-0.922725507834292	-0.875717854016369
chr10	14326698	-0.858266790428939	-0.95052832373857	-0.971258804172758	-0.944474629528343
chr10	14367726	0.103921354614997	-0.765607326781103	-0.588938864680917	-0.818026334661273
chr10	14372548	-0.884418612473856	-0.859239540682027	-0.828099384188025	-0.767753301045231
chr10	14378581	-0.878597208785766	-0.971477612840316	-0.88690131703019	-0.975309595929201
chr10	14389560	-0.941882427886128	-0.949462821777167	-0.964537275085126	-0.962523119858882
chr10	14434536	-0.835014993289943	-0.943716994144309	-0.960247717981134	-0.910122859676499
chr10	14445838	-0.706800383582118	-0.963967824584053	-0.958006883452231	-0.93859250577227
chr10	14507161	-0.846935124610202	-0.954703643679759	-0.922380324959092	-0.945530833806148
chr10	14525223	-0.900735283378929	-0.976950405185596	-0.986191851899678	-0.93863750108411
chr10	14550759	-0.557743467576329	-0.816464946603346	-0.935369175091359	-0.887048462095739
chr10	14566559	-0.936171072778114	-0.979549418940512	-0.961394983286314	-0.965140793002745
chr10	14612820	-0.921811006614685	-0.940957947220386	-0.983276695504376	-1.00078683478856
chr10	14728705	-0.511031386051868	-0.774105985566424	-0.922869983081321	-0.897100438619178
chr10	14730358	-1	-0.986725570352696	-0.961696489692251	-0.89490300234923
chr10	14744239	-0.939715786968373	-0.963316343802871	-0.966311754834469	-0.955496754332875
chr10	14818919	-0.858239074653723	-0.919541447609447	-0.862970261599374	-0.770536237909765
chr10	14819634	-1	-0.976235046868971	-1	-1.00514940332958
chr10	14876034	-0.824096309441105	-0.993277551322751	-0.949586921629255	-0.927141943140014
chr10	14878439	-0.977256092098481	-0.945043001926933	-0.929291957656599	-0.850643450495421
chr10	14972879	-0.97527618386139	-0.91932573626107	-0.929601843292976	-0.8700886988569
chr10	15010087	-0.902692151446205	-0.995765496143276	-0.982519758443248	-0.959853498946025
chr10	15059747	-0.960050239720656	-0.987212036420795	-0.952929610705152	-0.9539118170663
chr10	15103565	-0.819941128700441	-0.960646598158081	-0.928523910220585	-0.951715976264829
chr10	15116164	-0.825634449601719	-0.863163349315845	-0.895099446335983	-0.87878649667519
chr10	15117532	-0.946807671772605	-0.944328498260354	-0.90947217550245	-0.91148127754319
chr10	15117716	-0.949090244988945	-0.925151748420621	-0.949764170723619	-0.954310444671873
chr10	15159141	-0.742055983025257	-0.966215007731142	-0.883331123522972	-0.945191465904136
chr10	15170587	-0.895495904955639	-0.92129008802887	-0.958088911250308	-0.860753218868454
chr10	15179811	-0.923093229019293	-0.941780333188829	-0.870647797548475	-0.754456554369398
chr10	15187053	-0.885633384158091	-0.947287364466664	-0.936964709887646	-0.892556363048887
chr10	15242082	-0.784180517253489	-0.96097834514566	-0.975280213989839	-0.875368944937329
chr10	15258960	-0.808998796457032	-0.973628761376656	-0.923811001908346	-0.937630541031667
chr10	15273827	-0.90949149345239	-0.940674596401499	-0.947916311985928	-0.940938821436863
chr10	15289009	-0.971292315164831	-0.990564967272086	-0.97852219537669	-0.924895725391255
chr10	15300450	-0.774429891072428	-0.921857879662761	-0.917367819168703	-0.886677374665537
chr10	15369392	-0.834210984747454	-0.961546288592089	-0.934042238755275	-0.918033256674045
chr10	15451685	-0.897262880066892	-0.977519114458264	-0.953530111771447	-0.952829956232855
chr10	15548905	-0.79816351679413	-0.974123519406194	-0.90104904117183	-0.885633036865308
chr10	15571870	-0.564061252346277	-0.938066055863397	-0.842576836949498	-0.820427613475364
chr10	15578374	-0.80335143195732	-0.901331020159697	-0.858792809392873	-0.791651923066737
chr10	15630947	-0.749849714166107	-0.915257825936772	-0.716532544888408	-0.639066079330702
chr10	15642534	-0.513839207104249	-0.915246887712073	-0.89004819993118	-0.908918027698232
chr10	15666268	-0.601685322098841	-0.887435458214355	-0.831311619319474	-0.803609394131158
chr10	15679254	-0.915949943987292	-0.962217101284673	-0.960249834662434	-0.926170164809191
chr10	15683761	-0.922721612873689	-0.974749942012992	-0.959055157178819	-0.914797551220425
chr10	15742606	-0.626291103885549	-0.945321764857437	-0.93268456482879	-0.917463030384626
chr10	15746109	-0.540183246539675	-0.957570419050231	-0.807350132873799	-0.71475904039122
chr10	15769892	-0.585046139923627	-0.919754676355336	-0.807654710388561	-0.899776367995335
chr10	15845877	-0.833559642422354	-0.997044002002822	-0.89799397008401	-0.881315072576134
chr10	15857704	-1	-0.983309917726385	-0.89158419345005	-0.933543432958394
chr10	15863461	-0.931969520563777	-0.934246791850407	-0.930190574297707	-0.947480902636889
chr10	15905523	-0.796503747878395	-0.975127882853713	-0.943193242973957	-0.834219397775944
chr10	15986748	-0.935873371023819	-0.964958335854905	-0.921599780583464	-0.923759563239594
chr10	16003266	-1	-0.991699919526568	-0.934744818888806	-0.899045395566441
chr10	16008938	-0.794177157013507	-0.92329907447145	-0.966642108395111	-0.882328390896609
chr10	16026353	-0.924659884244505	-0.960428020453684	-0.944022191419369	-0.943565789238758
chr10	16039507	-0.878020387587704	-0.933483159018545	-0.926449169371149	-0.859472754115122
chr10	16120277	-0.949744024786931	-0.933838601150245	-0.921506118225793	-0.988652959074815
chr10	16132384	-1	-0.987114926450848	-0.952567062351067	-1.00861876101407
chr10	16183239	-1	-0.988368726291628	-0.98318502445059	-0.915660222888839
chr10	16187475	-0.761516154693073	-0.947612790755924	-0.918432251145921	-0.945585335073439
chr10	16212687	-0.730660485352822	-0.979172833663126	-0.896596149490654	-0.933203167066337
chr10	16221557	-0.902988392361092	-0.966175788714103	-0.962902107202291	-1.01762933429389
chr10	16276302	-0.866312053672873	-0.970872246189007	-0.900962588852909	-0.973034575217749
chr10	16290582	-0.929614931403091	-0.941551159355691	-0.98707516871534	-0.98148981198205
chr10	16331100	-0.863939755814284	-0.930967404709834	-0.905287494532888	-0.904692676685144
chr10	16339735	-0.803252817745856	-0.997190817831253	-0.946945520118596	-0.929848595821513
chr10	16360863	-0.895033983088267	-0.932325990816123	-0.951353646618527	-0.948863766354108
chr10	16399968	-0.801300902419273	-0.879083431406066	-0.92865394570625	-0.928735161688866
chr10	16420042	-0.93644300396002	-0.972965625520899	-1	-0.954615369217896
chr10	16425953	-0.847153037952221	-0.930863595247977	-0.964163907410463	-0.905371800099755
chr10	16428162	-1	-0.985113790264311	-0.982003967740079	-0.926753316374159
chr10	16517946	-0.940704053424297	-0.969993922351374	-0.966885906855494	-0.953754608798403
chr10	16556526	-0.714756345989018	-0.956116913520454	-0.952804866171188	-0.998658157424148
chr10	16678117	-0.925123528868639	-0.928473066467661	-0.945796918634516	-0.795902656346216
chr10	16731420	-0.887872548866907	-0.939478659206289	-0.89399001251047	-0.970514130991862
chr10	16808024	-0.511828132852555	-0.818483359507424	-0.679531811570496	-0.842321395034513
chr10	16819158	-0.839566199930759	-0.976253014455498	-0.93396867085797	-0.901152762010187
chr10	16824849	-0.838014998418088	-0.966584443455203	-0.938282187073994	-0.967797507694211
chr10	16947235	-0.897028673560881	-0.948819270513934	-0.873560301761046	-0.924068311763779
chr10	16957388	-0.527143860728564	-0.939069783553442	-0.913237096112368	-0.901812681355271
chr10	16969692	-0.692128670691147	-0.933426404453156	-0.920450697790366	-0.888413000698395
chr10	16974436	-0.693022576358983	-0.955622189795542	-0.870445793767253	-0.909252094590021
chr10	17018400	-0.887208066173393	-0.996652500319494	-0.893561286618585	-0.953441952367511
chr10	17033044	-0.859765251217537	-0.957322799667619	-0.971352035194576	-0.914728690705466
chr10	17045085	-0.661146947227333	-0.947554007603086	-0.383228254339986	-0.336573156772862
chr10	17073553	-0.760042342946848	-0.968886698492786	-0.982763593418573	-0.874727035873789
chr10	17085514	-0.960719152589004	-0.954127369769859	-0.929067116415243	-0.929536760269896
chr10	17182426	-1	-0.976674830680577	-0.902770343251123	-0.953285188093331
chr10	17227781	-0.939706382589014	-0.98946962911424	-0.999759008681779	-1.00690396912124
chr10	17247325	-0.760192319561807	-0.939925514844603	-0.908302262329865	-0.926716066656625
chr10	17256424	-0.863152945533309	-0.966670001760334	-0.869064821594564	-0.756679037773007
chr10	17274441	-0.117349810102008	-0.773848862291594	-0.935818485060722	-0.892211013641699
chr10	17309935	-0.747953787801782	-0.949542195232644	-0.864223317788001	-0.866722749066958
chr10	17314278	-0.914087906469927	-0.956325286422717	-0.972023554385026	-0.896191974454803
chr10	17317027	-0.841645520378027	-0.981083960063923	-0.961734022433065	-0.901985763871762
chr10	17320770	-0.869217660432874	-0.966443878678607	-1.01752278227795	-0.962135973550059
chr10	17334248	-0.948411739814808	-0.948261662815935	-0.936722712977958	-0.902941058948422
chr10	17368567	-0.79201658899531	-0.97352987715147	-0.888513000918847	-0.862184363475624
chr10	17405943	-0.80884415000072	-0.952656853884035	-0.899349333435492	-0.97541191005488
chr10	17450407	-0.973011104113499	-0.976314754016937	-0.976757307214956	-0.951599880755259
chr10	17451446	-0.731842800561208	-0.853327179515578	-0.686690313700738	-0.674822636621415
chr10	17475646	-0.743843848135681	-0.936062746185829	-0.701307005265079	-0.828676992095581
chr10	17588341	-0.94928342692427	-0.990331436268448	-1	-0.974635338403907
chr10	17597852	-0.889606485391826	-0.97095938316258	-0.96247331882998	-0.974423986228964
chr10	17647538	-0.917673196594968	-0.994163234896288	-0.948640014104283	-0.90686320990642
chr10	17662833	-0.757135626713818	-0.976696959693612	-0.917317090524377	-0.933033492683747
chr10	17675534	-0.749851019705928	-0.94414305553417	-0.745640731488464	-0.695625272904905
chr10	17747810	-1	-0.971224567657465	-0.977266805858825	-0.963574364066456
chr10	17750919	-0.928276560501859	-0.904390131430397	-0.975174847677719	-0.869077265084264
chr10	17810679	-1	-0.986408202598834	-0.953825458891362	-0.948402261655695
chr10	17858779	-0.824417055502335	-0.95060609200234	-0.927006821009455	-0.994522336932562
chr10	17879238	-0.821280840713751	-0.928768579710477	-0.730507145206188	-0.832491904871941
chr10	17940942	-0.917550393362241	-0.966580485943024	-0.970843974913536	-0.985548704540464
chr10	18057661	-1	-0.993778872035432	-0.964296071473516	-0.934821461850696
chr10	18105764	-0.728522072885464	-0.962263414933672	-0.957503848128892	-0.97476393045832
chr10	18126192	-0.811777412169182	-0.95971427967662	-0.915218145854242	-0.825876804631657
chr10	18187859	-0.958084447667262	-0.974804056976602	-0.970343597508206	-0.887271028145703
chr10	18252269	-0.667599536071546	-0.888372199832804	-0.871546169718694	-0.825891789821444
chr10	18269226	-0.751923007490663	-0.983835887007566	-0.914568811366779	-0.956123453886268
chr10	18300824	-0.799784150172284	-0.957506325020567	-0.929890261863346	-0.932614240522811
chr10	18335886	-0.666479998592246	-0.947950689747665	-0.911404543136222	-0.841285331682765
chr10	18370798	-0.573384624081515	-0.899246586772689	-0.802454792033635	-0.889270671588751
chr10	18412987	-0.854954441014076	-0.990638461032114	-0.865045716738839	-0.893991701691728
chr10	18468520	-0.871635346021493	-0.967965745691014	-0.956077881467172	-0.930346190845855
chr10	18594403	-0.872387079577738	-0.951118628283917	-0.934609840756837	-0.95907067313579
chr10	18621376	-0.728081237160109	-0.929399106832178	-0.798669218857203	-0.978229393138164
chr10	18621752	-0.716397729323552	-0.966086832363798	-0.887659679593619	-0.973468642859582
chr10	18623495	-0.449501294541076	-0.86351599255065	-0.92704718793516	-0.889851113511226
chr10	18633936	-0.799039415945168	-0.970603881633893	-0.947511374430638	-0.92050105057402
chr10	18700803	-0.813740488306109	-0.946638762616146	-0.899949730405895	-0.907552594569061
chr10	18792659	-0.872446059332099	-0.938776689995997	-0.921609573942845	-0.928711081804485
chr10	18829309	-0.78685173626053	-0.957035569859739	-0.925335489421526	-0.931173005783314
chr10	18885688	-0.9588369952488	-0.945899275707769	-0.972199445479463	-0.89177650640326
chr10	18891743	-0.944382860979373	-0.965981874438682	-0.95390528221325	-0.950751238329013
chr10	18951014	-0.815472713730289	-0.94147531279171	-0.672848305291733	-0.73791732521059
chr10	18998558	-0.653637729692891	-0.955232686292091	-0.929089918247563	-0.970825949133223
chr10	19009179	-0.865004189624488	-0.979674729348879	-0.902845506335397	-0.921902237128827
chr10	19154366	-0.906566426300444	-0.994054657431855	-0.961074254230846	-0.964375774429231
chr10	19269356	-0.519269407123737	-0.95199025184138	-0.917938863975299	-0.865583176126388
chr10	19287858	-0.724317919673794	-0.930747598211189	-0.912250264320727	-0.958128449434725
chr10	19324984	-0.848037262417242	-0.979221628306855	-0.942108416866338	-0.987385647847262
chr10	19336476	-1	-0.960049337580183	-0.974681688364735	-0.982612760913258
chr10	19377025	-0.757662100859256	-0.934459555098041	-0.906755827856909	-0.940748407833873
chr10	19405761	-0.766171149353493	-0.945100541069081	-0.946555980321468	-0.982819654013733
chr10	19411336	-0.627541501804304	-0.871079226103548	-0.83874567693205	-0.961052347805082
chr10	19429531	-0.833624761361898	-0.997044002002822	-0.939446087582379	-0.961081091841783
chr10	19433933	-0.835326037766539	-0.939888898717074	-0.962918691275771	-0.982850728813893
chr10	19438576	-0.873494907348125	-0.993240345633405	-0.920017838202401	-0.88707494560461
chr10	19444690	-0.903344135609069	-0.942395307437929	-0.955112957842538	-0.994988535453706
chr10	19457956	-0.825026650490008	-0.935041819071637	-0.95497082091013	-0.986348090499594
chr10	19469687	-0.88680034853028	-0.972572407763263	-0.906148137190546	-0.901427016263405
chr10	19497627	-0.685461816163724	-0.926549822905238	-0.871250845121129	-0.958379919868384
chr10	19499211	-0.837158403209408	-0.954650907007838	-0.945152774114471	-0.962605246578952
chr10	19538281	-0.974422964449093	-0.984994729423254	-1.00078284642227	-0.962976178684728
chr10	19542451	-0.812978926105913	-0.982188794322184	-0.951572138201246	-0.960688834860851
chr10	19547812	-0.836316689651266	-0.962275104118407	-0.979757531708938	-0.944057344299739
chr10	19591163	-0.832360619269542	-0.978838005152815	-0.966364067667096	-0.89846306974524
chr10	19667335	-0.635198314735067	-0.948158026507649	-0.923239158476993	-0.954549136289663
chr10	19687881	-0.757005633498129	-0.991242565902124	-0.938574471884342	-0.975859276100606
chr10	19705219	-0.903414017903857	-0.981230866776213	-0.971626656501562	-0.985113493542761
chr10	19715031	-0.904700404839889	-0.965353936327749	-0.953896388832203	-0.92949605048815
chr10	19758171	-0.863866114137696	-0.972792551952641	-0.972453385147218	-0.984086028449275
chr10	19771801	-0.971899405351289	-0.996720107964424	-0.990722924682397	-0.917861351466345
chr10	19785253	-0.95322344881607	-0.989819835829617	-0.988924863948683	-0.971098847973174
chr10	19795265	-0.785373064200459	-0.945398013644042	-0.931571012090296	-0.887506100263399
chr10	19807239	-0.918554295538214	-0.970845679556633	-0.985783419603167	-0.974527394261918
chr10	19807628	-0.892974384781246	-0.993213455766778	-0.985171683009708	-0.976720756317093
chr10	19823119	-1	-0.992362591227459	-0.965456854555743	-0.887895398512277
chr10	19861157	-0.754869958114747	-0.94643543238525	-0.94326338054745	-0.913101500348652
chr10	19864451	-0.654176999348748	-0.945612359056128	-0.958705732119357	-0.907239076828973
chr10	19864678	-0.719905541932419	-0.949901046199655	-0.991026025671618	-0.93729777917802
chr10	19867654	-0.698089324865015	-0.985415373737565	-0.921010806761857	-0.947634756689118
chr10	19893478	-0.785000039556971	-0.931712625716573	-0.904966672832602	-0.863204791794935
chr10	19898421	-0.781967211631379	-0.955960158982765	-0.95984634865296	-0.982432750877452
chr10	19993613	-0.660052718550709	-0.982434881820215	-0.923523890065133	-0.976887661383262
chr10	19999952	-0.760208888928194	-0.935005012633114	-0.883738233958618	-0.983165612940639
chr10	20006689	-0.938847212811109	-0.973290100128038	-0.983742292351376	-0.963171865127599
chr10	20015683	-0.891540643518724	-0.970047670037459	-0.953468895032032	-0.974659781919282
chr10	20038476	-0.836929164611314	-0.958244279627075	-0.874908306816062	-0.932646803356991
chr10	20040099	-0.904124491608194	-0.976600294130095	-0.97089980030249	-0.981337112058186
chr10	20157679	-1	-0.984877802968366	-0.970332532062645	-0.970811103991207
chr10	20196563	-0.830020579962227	-0.972897451153291	-0.879869629804264	-0.9288017987581
chr10	20200833	-0.697496822061367	-0.992268074524035	-0.921624142221694	-0.928372542991556
chr10	20222099	-0.889968753863127	-0.955652893703155	-0.983702481143132	-0.90080710247113
chr10	20243733	-0.803825308945537	-0.928035645647547	-0.981189054617164	-0.950209691316627
chr10	20248588	-0.789392089858917	-0.952880352577667	-0.819598617258859	-0.909373891350895
chr10	20260776	-0.763757477470844	-0.905017274964255	-0.902393115754315	-0.963783324560234
chr10	20267671	-1	-0.996835085777772	-0.94976491019762	-0.945406909937042
chr10	20318647	-0.97156162381846	-0.993963484886853	-0.97420595538952	-0.938510178577597
chr10	20350115	-0.921394859980719	-0.97246284916072	-0.992748129484269	-0.967985097631421
chr10	20359768	-0.870427641697541	-0.967340303264307	-0.873111365728939	-0.981290928496044
chr10	20388587	-0.877508167626888	-0.967391346936427	-0.975393423014752	-0.94758439532946
chr10	20397180	-0.836238841773634	-0.987483597382378	-0.971771902156989	-0.937841137824087
chr10	20460782	-0.945624256882936	-0.935021825728811	-0.907730167241368	-0.992673872352497
chr10	20466577	-1	-0.964549306486834	-0.965854544737876	-0.989316298737876
chr10	20478938	-0.971510514157065	-0.983267410706979	-0.997825702963741	-1.00471613300777
chr10	20499957	-0.851651568250759	-0.975664894191755	-0.935046452189765	-0.896505071780936
chr10	20521462	-0.829886726969121	-0.939633621785871	-0.94113377843314	-0.932231185114749
chr10	20567457	-0.958963642594297	-0.971861246272875	-0.92267104288911	-1.00416056855648
chr10	20596726	-0.758762466032275	-0.98162525357158	-0.908792324734135	-0.91420960209915
chr10	20664084	-1	-0.971052750082216	-0.968888791251997	-1.01250968733138
chr10	20680750	-0.862488180223133	-0.998540422584678	-1.00052618886001	-0.96238987932288
chr10	20731354	-0.87664768773043	-0.947306762080967	-0.936222372878677	-0.960985403269342
chr10	20768759	-0.887378599805728	-0.970759725030427	-0.857196421411831	-0.925139559603832
chr10	20852232	-0.898592643703155	-0.908294222802719	-0.978521873935268	-0.950976952350908
chr10	20907263	-0.946194955161726	-0.955063410452048	-0.935965806414799	-0.932627117299055
chr10	20918288	-0.819167771936694	-0.913399784717252	-0.895284621892759	-0.925316445798877
chr10	20937977	-0.882848441724279	-0.931048909612698	-0.929500651535217	-0.923248837943421
chr10	20948769	-0.884041988999383	-0.969498063346815	-0.946016281300256	-0.864901516618641
chr10	20959320	-0.722614222731387	-0.94137872518309	-0.87514524015785	-1.01918244283991
chr10	20984952	-0.883188678246774	-0.95136322350795	-0.94521941697123	-0.936362062776138
chr10	20992590	-0.917950904758232	-0.933045276083302	-0.943190174043707	-0.901599344126713
chr10	20996798	-0.952053715956972	-0.99354275711272	-0.941941993423968	-0.955508930779017
chr10	21002323	-0.811095513516681	-0.955662432274981	-0.928241895396491	-0.932943105167006
chr10	21032154	-0.638864999497096	-0.961700260887061	-0.905076116751419	-0.945590032561147
chr10	21098432	-0.970982913403232	-0.97144708316925	-0.977587534305537	-1.00526088497448
chr10	21133044	-0.872314622838191	-0.988253820435076	-0.9425512144199	-0.958430926475557
chr10	21198911	-1	-0.995855735637104	-0.977885577818322	-0.966594700847289
chr10	21204284	-0.917845329348917	-0.988063691584703	-0.957855806461971	-1.00012595958269
chr10	21216951	-0.977998249667669	-0.957661173479361	-0.982067989902772	-1.00140180250439
chr10	21246158	-0.867728629571626	-0.920470044986151	-0.952610257020005	-0.942566654385925
chr10	21254044	-0.881634297559989	-0.976438543700091	-0.926348777378614	-0.968387854825519
chr10	21343084	-0.971309294085601	-0.956830244207437	-0.961831574645092	-0.943909590030139
chr10	21349773	-0.812270144265111	-0.934831556416361	-0.90272699212205	-0.920845602661893
chr10	21357152	-0.786642907894138	-0.964303851949392	-0.803324122852134	-0.948797936102917
chr10	21385212	-0.778186892533872	-0.934662952917343	-0.894561166147054	-0.961031147076445
chr10	21406266	-0.774366989979131	-0.950440811725741	-0.946800572128961	-0.792422890284922
chr10	21425477	-0.885105074524796	-0.96808883448689	-1	-0.689373588795344
chr10	21427830	-0.790908023349362	-0.969766631750553	-1	-0.896659801660778
chr10	21464243	-0.680901064558725	-0.853831498445208	-0.622820846204368	-0.394350838658439
chr10	21502942	-0.78506921657754	-0.987926966317705	-0.926159864247201	-0.978986178328169
chr10	21534107	-0.928120125188593	-0.984454771452254	-0.996846086087155	-0.953994247012378
chr10	21537374	-0.821065744548147	-0.973141070463716	-0.941552985135112	-0.895399384652951
chr10	21568439	-0.888465109473008	-0.967659689184991	-0.943887631182843	-0.986550713884445
chr10	21582027	-0.84998298553981	-0.905278777842299	-0.71133736089202	-0.633009148408789
chr10	21595190	-0.79894734526924	-0.958745512804732	-0.9057235372818	-0.930374503394602
chr10	21597737	-0.724749581826806	-0.93721876231653	-0.882410586350324	-0.771052757430912
chr10	21636138	-0.75521978930458	-0.917817458436717	-0.815890815968534	-0.662354133225244
chr10	21648519	-0.879521761061021	-0.962447038713001	-0.874835882439503	-0.911943817777127
chr10	21660807	-0.93194514655791	-0.987142910503558	-0.980739911618529	-0.977752461213992
chr10	21720893	-0.594378364065616	-0.976475348253749	-0.872058209371538	-0.775525952873718
chr10	21732365	-1	-0.991415377930674	-0.966965723171378	-0.993404503627334
chr10	21735149	-0.892150424138958	-0.969341708000251	-0.930493657236129	-0.937959566674927
chr10	21738661	-0.429793526185914	-0.850784011595729	-0.954480958394382	-0.95760718021988
chr10	21778024	-0.831867172301303	-0.902994783774278	-0.876957166850679	-0.987579607007998
chr10	21801827	-0.690071145634967	-0.966034872813644	-0.957487245657692	-0.963968446592514
chr10	21810776	-1	-0.958396733192589	-0.951535116078687	-0.943204039219814
chr10	21813954	-0.772072739592194	-0.905633157050198	-0.755769102799569	-0.55627715933962
chr10	21819888	-0.969697048492964	-0.987238826493724	-0.90469384050061	-0.927933193254859
chr10	21925836	-0.805921166234223	-0.929235706593894	-0.927143928639946	-0.912978614909348
chr10	21963609	-0.969002127645647	-0.988297984933957	-0.984506739124647	-0.98816276933784
chr10	21973417	-0.807556356513128	-0.887851807373526	-0.863289615866554	-0.988094006319057
chr10	21980570	-0.937613453476918	-0.981787901164989	-0.954762515343053	-0.973824751053975
chr10	21998139	-0.724781799410608	-0.930363899075003	-0.955876292785793	-0.961070358583666
chr10	22008539	-0.871849105845656	-0.9654260465201	-0.988817632162911	-0.921007832713429
chr10	22029381	-0.865213253637199	-0.982293687960445	-0.918081870926525	-0.859715223238665
chr10	22065104	-0.903516458578275	-0.923656605209598	-0.898260473530346	-0.884690256245058
chr10	22072310	-0.970380931001571	-1	-0.984644229773849	-0.990706649639646
chr10	22161508	-0.904523436615782	-0.882905672302591	-0.947397326696901	-0.915263002579757
chr10	22170171	-0.773379368896093	-0.965265435198933	-0.937713500939291	-0.975299487912753
chr10	22259032	-0.950950784043917	-0.966226338267537	-0.904837519621869	-0.955279477377891
chr10	22267369	-0.781214386727383	-0.967206297255188	-0.905701461447949	-0.898365503429473
chr10	22316482	-0.945751274898293	-0.946790697117146	-0.96332422786155	-0.956181571662266
chr10	22334261	-0.826486244426587	-0.982081286493595	-0.943569312769565	-0.943931881196348
chr10	22385901	-0.276067828799933	-0.963124801458807	-0.829771867371673	-0.883992903319139
chr10	22404960	-0.887812171333817	-0.993529378129872	-0.976513430682664	-0.979374814795349
chr10	22423537	-0.401829997020439	-0.876600878816099	-0.513306412742213	-0.781634566883592
chr10	22424427	-0.826678743944308	-0.924319778631588	-0.90187784028559	-0.835334942043055
chr10	22480097	-0.642600442660833	-0.907056460116206	-0.903818095002591	-0.834140038741928
chr10	22498363	-0.589807349871592	-0.923007846419525	-0.835793343252294	-0.852929868626475
chr10	22514343	-0.78905973966955	-0.97794852812331	-0.940980535017155	-0.894752945484645
chr10	22519537	-0.183334560404207	-0.614512381773502	0.205347786814062	0.286789515166018
chr10	22608043	-0.913881906871333	-0.987212534705591	-0.916491653084877	-0.997306734473985
chr10	22638879	-0.922260559556698	-0.984299971383236	-0.916039025746816	-0.886322830697098
chr10	22654969	-0.86983760685596	-0.978875508896216	-0.947480182712773	-0.853160887272736
chr10	22673069	-0.635228767875019	-0.913715373374387	-0.816081504672307	-0.751243475713363
chr10	22710482	-0.0187873715845572	-0.842477965953877	-0.8799867810724	-0.930517393747722
chr10	22730678	-0.876692273980784	-0.925990840286933	-0.888539873855082	-0.923531473339914
chr10	22736118	-0.801323522836821	-0.960387378140207	-0.90496251584767	-0.760628609739055
chr10	22737363	-0.801900639682075	-0.942562078135868	-0.915466500873386	-0.898159183762748
chr10	22738316	-0.891171534266053	-0.931801390548939	-0.922301731917989	-0.865580605436565
chr10	22752387	-0.822042641806072	-0.88182819184147	-0.8560582773532	-0.799531531175602
chr10	22754099	-0.248593262889579	-0.796326348055336	-0.862230946565124	-0.830964240681946
chr10	22761820	-0.934577441053652	-0.975435304206951	-0.938354023382179	-0.912807028738502
chr10	22805855	-0.79677118119622	-0.882266625973492	-0.909628281618014	-0.877817416864084
chr10	22842808	-0.921284307267785	-0.966307479145246	-0.938176110001637	-0.949128950582675
chr10	22845523	-0.860900451374174	-0.960057841941034	-0.934107412343804	-0.888154745574043
chr10	22894322	-0.232469724885112	-0.727291602258723	-0.880274998718288	-0.780735246263166
chr10	22900764	-0.202039757229759	-0.606634510318357	-0.907911453589639	-0.894577485164454
chr10	22913271	-0.934644987393525	-0.963199128422592	-0.802655354576238	-0.852787404656215
chr10	22920636	-0.854428260858558	-0.943767136346403	-0.595164616690635	-0.61102708348057
chr10	22920682	-0.828848864064603	-0.951678499448875	-0.621804100679702	-0.603927833109353
chr10	22938015	-0.76893807861829	-0.923480433055528	-0.964202302060482	-0.982123108067064
chr10	22963422	-1	-0.978228119690407	-0.766397757005739	-0.721600138061217
chr10	22991601	-0.691974235364625	-0.933165585776087	-0.0674559773664614	-0.166803897682711
chr10	23063226	-0.851555229399524	-0.922979740730113	-0.925358265202759	-0.936025562701315
chr10	23076796	-0.942224801973324	-0.991995833207446	-0.947437049038181	-0.957333595622917
chr10	23085680	-0.859275377560186	-0.967689787067834	-0.947290704354562	-0.907501070472809
chr10	23229929	-0.763941965384092	-0.950933841975244	-0.915020449562975	-0.947404474070781
chr10	23315284	-0.799662637673367	-0.968756880976256	-0.971505195672859	-0.953993686123813
chr10	23328849	-0.821875058725887	-0.947153925452867	-0.93737883792696	-0.93534316897886
chr10	23475848	-0.702308997448439	-0.94103919967308	-0.942808203448648	-0.893463006018624
chr10	23526502	-0.834314107689211	-0.885473493698954	-0.841856030750982	-0.944602000846244
chr10	23582951	-0.879441903839878	-0.85961573461333	-0.945917574010044	-0.91602446470881
chr10	23616896	-0.854206337427751	-0.955992645520536	-0.907684976418192	-0.940172872837943
chr10	23663129	-0.525734699040788	-0.886318787950197	-0.8542586602023	-0.874192203865554
chr10	23749030	-0.920906268142322	-0.979339267753846	-0.947145551127418	-0.938566555587294
chr10	23754936	-0.866759861098385	-0.945073001384457	-0.981609035498238	-0.920326725395087
chr10	23849552	-0.8996346087267	-0.944765621550327	-0.957137362070884	-0.923655175107869
chr10	23874949	-0.364712078250007	-0.909424168775926	-0.984926461859656	-0.953825009110183
chr10	23911716	-0.803807012434992	-0.972836879087341	-0.923018981004242	-0.923075690423428
chr10	23920958	-0.951908680220171	-0.951696730623996	-0.97326794255233	-0.996977410927595
chr10	23936816	-0.905726246374673	-0.917263202733219	-0.849901354343491	-0.811637816611061
chr10	23995785	-0.924283881053485	-0.978283663199735	-0.961466241856605	-0.942830358661994
chr10	24073277	-0.906984377348294	-0.938705195204523	-0.922509365164475	-0.986314337102935
chr10	24107466	-0.833775308562257	-0.938789203173196	-0.947684483617169	-0.906466651796008
chr10	24187869	-0.698568063226087	-0.963900313508594	-0.956643147218375	-0.969878084744821
chr10	24229630	-0.835323549615191	-0.9835634038146	-1	-0.940084553225135
chr10	24262706	-0.793958502028505	-0.992406243883859	-0.98682086980611	-0.931440695009697
chr10	24265905	-0.698159976002552	-0.990278196348743	-0.941797136097431	-0.941753420987673
chr10	24278005	-0.656316127837295	-0.981142343483842	-0.969233240538015	-0.976546363076521
chr10	24296100	-0.719769895002693	-0.929007620171282	-0.942528712859766	-0.959921500175781
chr10	24311174	-0.973551011075038	-0.988696111593841	-0.992983835641179	-0.941869961229278
chr10	24389813	-0.937362149432306	-0.962665589700078	-0.970614422526797	-0.968710200708179
chr10	24393251	-0.891716693786556	-0.984023742586667	-0.972687094118237	-1.02147262453734
chr10	24394617	-0.697055603588	-0.966375491633994	-0.916369068339287	-0.899281641813557
chr10	24416836	-0.672495958832493	-0.950063049918621	-0.811894038748248	-1.01732512382141
chr10	24421636	-0.86570508283963	-0.902623616072236	-0.948668172142699	-0.871972449769828
chr10	24422244	-0.901910402192343	-1	-0.980660443518637	-0.970827096523123
chr10	24425213	-0.972202831662845	-0.953034451567357	-0.921108976881788	-0.955428734775219
chr10	24497501	-0.612226330233948	-0.814264638157636	-0.90409282481284	-0.914573893763097
chr10	24506982	-0.771879717271097	-0.944099097116511	-0.906418095422051	-0.931535300446899
chr10	24514798	-0.872687296190664	-0.971512856430159	-0.91348086907131	-0.904572783937523
chr10	24592969	-0.761996543077058	-0.979745517457715	-0.911021659609115	-0.948725148908218
chr10	24657398	-0.908747187443999	-0.95026360844375	-0.985900766229235	-0.911826031622463
chr10	24667369	-0.728472775436662	-0.839426517451687	-0.896597066221186	-0.810487018067884
chr10	24667607	-0.939268969168215	-0.915941986396565	-0.949893721547096	-0.860482279155648
chr10	24708819	-0.691839436877546	-0.90664783578992	-0.840200808642293	-0.917073170095554
chr10	24714803	-0.851185676449219	-0.952398157550952	-0.937887736864053	-0.925101331436101
chr10	24836899	-0.969073145138327	-0.982370953277585	-0.938055025463996	-0.95976299871367
chr10	24884102	-0.914491787693106	-0.978082540802881	-0.962159288555522	-0.982510358087511
chr10	24891059	-0.828842034854738	-0.976486086999904	-0.927510568982005	-0.907178768707059
chr10	24893097	-0.804868398331022	-0.948853917053174	-0.933194189472623	-0.940964727522835
chr10	24911095	-0.873366069749238	-0.953154643363831	-0.983858222665697	-0.892153467398942
chr10	24936641	-0.813788789545354	-0.953085391133035	-0.895921946498017	-0.926328974179952
chr10	24962084	-0.823628841112391	-0.891952229189761	-0.929136591272275	-0.871706478196818
chr10	25003148	-0.775926601469669	-0.93873620521824	-0.928995148908923	-0.917626103978665
chr10	25018140	-0.840632238528251	-0.96506968696238	-0.924547057524397	-0.966772744836321
chr10	25052364	-0.879958150942195	-0.970606044785228	-0.918171478819382	-0.93598525426288
chr10	25105904	-0.902731342382072	-0.928039794415972	-0.864757460613512	-0.858358547945569
chr10	25122607	-0.966361381351183	-0.989333063739835	-0.969735414480077	-0.95489036408033
chr10	25158704	-0.848256625502636	-0.898588436759073	-0.594918834301572	-0.344860979494892
chr10	25164455	-0.920015897327103	-0.962071934855918	-0.895976736763963	-0.908468696189471
chr10	25190234	0.397316781527649	-0.361506228813186	-0.825643682168938	-0.824138937183659
chr10	25199140	-0.887966204652056	-0.958465081327962	-0.929325925246365	-0.886418563552867
chr10	25209337	-0.958989873654658	-0.979949871695365	-0.993702736261235	-0.971992648289671
chr10	25251695	-0.891053554124309	-0.982628601112532	-0.872642317133991	-0.875801758777819
chr10	25282622	-0.724168567451092	-0.935944456367188	-0.907694179528835	-0.894009712970634
chr10	25295200	-0.813947310414377	-0.961280900475758	-0.917597025892852	-0.856160343723098
chr10	25332348	-0.948148746158662	-0.996575711936398	-0.885516228544817	-0.941081584787145
chr10	25374247	-0.798813005456183	-0.966585995310525	-0.938738237410892	-1.01073401939873
chr10	25384033	-0.930537230296013	-0.994992362144844	-0.943855380305359	-0.93399199212684
chr10	25458868	-0.776675263387913	-0.981520629160856	-0.898436476102228	-0.792214098412104
chr10	25480287	-0.751946912719581	-0.94165818879891	-0.935611089611161	-0.954714580924327
chr10	25587620	-0.905430165643658	-0.955698309618122	-0.947157517828652	-0.993236256935735
chr10	25609666	-0.874199896027312	-0.983889064834067	-0.903977745849874	-0.952333926131102
chr10	25641222	-0.815162872082362	-1	-0.979976744280623	-0.9648317093079
chr10	25655513	-1	-0.977227838905776	-0.943998612506302	-1.00617758861614
chr10	25661855	-0.977575701822114	-0.991983123966944	-0.976373412161107	-0.984136539158157
chr10	25670896	-0.966764365780433	-0.969118265628456	-0.96026887039705	-0.950336509242479
chr10	25693028	-0.877641368858449	-0.966938074450679	-0.986395781684475	-0.998831367649853
chr10	25698958	-0.849494154252975	-0.976307145314449	-0.839975059570408	-0.944201599111038
chr10	25701187	-0.76998639301237	-0.939692246321227	-0.869163701091564	-0.817434660830991
chr10	25725032	-0.695059410662791	-0.941610787830042	-0.89914858763879	-0.911428602781283
chr10	25746737	-0.773221714282312	-0.920566899534616	-0.704799490205267	-0.71526966877892
chr10	25784817	-0.74351616573382	-0.968031795459033	-0.921015239568733	-0.92788824751827
chr10	25791826	-0.70412816857658	-0.896352930501121	-0.871082176083285	-0.926188420420951
chr10	25834638	-0.912241183210539	-0.981067039406743	-0.96384167589297	-0.96041892077564
chr10	25892544	-0.933702901680787	-0.937488737825709	-0.874223758227142	-0.815535134282223
chr10	26001570	-0.596938850510601	-0.892887891951265	-0.925684237976724	-0.927131899179448
chr10	26008804	-1	-0.991150602299562	-1	-0.972007647684134
chr10	26087974	-0.969603728862456	-0.982696983303536	-1	-0.993827056724944
chr10	26127814	-0.807785470566699	-0.949165945960654	-0.964007171360197	-0.930467311894257
chr10	26143838	-0.964771637155447	-0.97478639895965	-0.951367571096857	-0.955106016372798
chr10	26219489	-0.651782922418436	-0.953898219810553	-0.895662422979371	-0.865549795778201
chr10	26264813	-0.93595773704803	-0.979524173920252	-0.93952119614705	-0.921025746361537
chr10	26277658	-0.880949009405362	-0.980873295239945	-0.930436505107545	-0.879370390846244
chr10	26340649	-0.609210127948598	-0.968588004485169	-0.95979840560716	-0.912788503909561
chr10	26361911	-0.970507441493274	-0.98645000040283	-0.991048360645571	-1.0154906744905
chr10	26393922	-0.907561485213312	-0.956517618546061	-0.95047953114227	-0.958637318096185
chr10	26404455	-0.861125453771931	-0.921192404141534	-0.981038335339876	-0.963178959987324
chr10	26530821	-0.845669918172392	-0.966301247361152	-0.928480120013188	-0.961832082187656
chr10	26545773	-0.808847985462797	-0.928499638203001	-0.876245205527743	-0.995991686752311
chr10	26612333	-0.973642385245031	-0.965696857141043	-0.917920439261301	-0.869188914740128
chr10	26617576	-0.793592162355235	-0.977975038238226	-0.939919910197077	-0.892759494547239
chr10	26629674	-0.736799825918261	-0.91630236517567	-0.921557321646073	-0.911112531772154
chr10	26646237	-0.587448330720358	-0.895336739715577	-0.933990754526954	-0.952800441059565
chr10	26676191	-0.741875107217703	-0.935896993045573	-0.934566055225264	-0.968528202835679
chr10	26691450	-0.753232436783323	-0.951023334378488	-0.956322453261744	-0.782788605776027
chr10	26695777	-1	-0.946266836763919	-0.973903092655588	-0.91883031034917
chr10	26734239	-1	-0.951941405740916	-0.964008946016362	-0.948921052659029
chr10	26741028	-0.858953666027489	-0.996990767622493	-0.991141137361145	-0.94973556986349
chr10	26744860	-0.766144796154199	-0.903011067979366	-0.951231055002854	-0.975328901171065
chr10	26812641	-0.76892748802263	-0.87947240157728	-0.880450616269226	-0.94983088627788
chr10	26954337	-0.879390480560587	-0.953927870363338	-0.42334945095094	-0.549285012228135
chr10	27028487	-0.364803426350976	-0.859691568527206	-0.895771371489329	-1.00498994519693
chr10	27111439	-0.676902958449098	-0.922350680315332	-0.889046118621171	-0.921830650055461
chr10	27115368	-0.86842154809129	-0.859663764346785	-0.83677790485047	-0.923974261903793
chr10	27119294	-0.765513478827576	-0.94313475827621	-0.932858969744769	-0.913787803924644
chr10	27177115	-0.818339330229162	-0.900694783068337	-0.914772798602578	-0.850547290647379
chr10	27276487	-0.945933342476944	-0.938149492419791	-0.94181555323911	-0.899591274987103
chr10	27283974	-0.922275930208308	-0.969344816845515	-0.984202519157748	-0.965512137095032
chr10	27293895	-0.894745216317714	-0.942421343544328	-0.930548279973124	-0.854100388904559
chr10	27306242	-0.849818143174745	-0.944641693212838	-0.910518496342481	-0.952500340260473
chr10	27312661	-0.913208119365816	-0.987693582271784	-0.971963958221254	-0.915516921301549
chr10	27328816	-1	-0.976672415855942	-0.99711519010399	-0.965497980223425
chr10	27334374	-1	-0.955150263933531	-0.991193074267231	-0.970258601589942
chr10	27405700	-1	-0.992753533520913	-0.95997077412157	-0.95573396273548
chr10	27414040	-0.574177796882605	-0.957602238270046	-0.828561670442905	-0.961004707162813
chr10	27486155	-0.976907241220374	-0.963443037645014	-0.93932161166383	-0.870718410206799
chr10	27565529	-1	-1	-1	-0.985361662390123
chr10	27603503	-0.799443863182791	-0.933199532201127	-0.959650048648213	-0.960820846826513
chr10	27647480	-0.86595941993849	-0.941792281433285	-0.919033857236445	-0.911379962740897
chr10	27662706	-0.838095530801181	-0.982299843565973	-0.904813676797813	-0.956901745786964
chr10	27670674	-0.748547287829777	-0.966169094432499	-0.956316836054556	-0.953521217478605
chr10	27697154	-0.727685129723112	-0.976491011761535	-0.936018461713026	-0.971600706855877
chr10	27729593	-0.727560589420473	-0.976838321079239	-0.948458605501609	-0.968496924382173
chr10	27755915	-0.858826936976954	-0.935517345603542	-0.947126224805767	-0.937925536542859
chr10	27800447	-1	-0.964794154288696	-0.961985106501121	-0.961759947566415
chr10	27805228	-1	-0.981181465864529	-0.903025280070326	-0.986726455941018
chr10	27806404	-0.943174570871911	-0.945093677326961	-0.985635215684726	-0.989574471654461
chr10	27812443	-0.815706602717006	-0.969985957822874	-0.824006550792966	-0.931099132403389
chr10	27826171	-0.531740884031182	-0.954420011992675	-0.91080620558266	-0.984602813406229
chr10	27839267	-0.765871600782874	-0.899680658725537	-0.832423222654336	-0.759968321632323
chr10	27924826	-0.61312943268198	-0.952649808386099	-0.91208484921455	-0.934157026294499
chr10	27925501	-0.914962705510674	-0.977495919012594	-0.903156254911835	-0.905313974626699
chr10	27992846	-0.938743431944171	-0.992356681439326	-0.96069095103596	-0.991262428876626
chr10	28075898	-0.904015211621618	-0.982190954388435	-0.935080372902188	-0.98621162079538
chr10	28090428	-0.636231818667155	-0.900934731322999	-0.933086964243835	-0.815230913624074
chr10	28188442	-1	-0.993031809566094	-0.923075110211846	-0.997435153928593
chr10	28220148	-0.944550643185916	-0.973210949984535	-0.928206034663462	-0.901117848515887
chr10	28229147	-0.905553119321735	-0.980828981631612	-0.972950062663148	-0.971005940009652
chr10	28229236	-0.810533352177981	-0.986452665625283	-0.974574594976337	-0.999062217296763
chr10	28239071	-0.666105238570921	-0.902572406922992	-0.907659101627585	-0.945913798980295
chr10	28246085	-0.746697893738142	-0.937531785702215	-0.92019385528249	-0.999151542045482
chr10	28351637	-0.859724584033979	-0.961082382655691	-0.977415702765596	-0.947610986937805
chr10	28392545	-0.91949164897128	-0.981020091811072	-0.965342154255716	-0.930061725762678
chr10	28398687	-0.852633175704505	-0.939360652053617	-0.894923989946373	-0.855839214421079
chr10	28404928	-0.899050750336696	-0.97341250558394	-0.955820035493178	-0.95897765517165
chr10	28505858	-0.812482137932785	-0.937106242158072	-0.917653141236964	-0.939401737163284
chr10	28511171	-1	-0.995076660760434	-0.988387557274366	-1.00645293279547
chr10	28652503	-0.860624905895252	-0.961329123744551	-0.898583327572124	-0.862177690303439
chr10	28670936	0.0865806829788937	-0.573948864330772	-0.288557709188249	-0.0617603703218303
chr10	28700872	-0.631805375830585	-0.823584182651118	-0.96898707333693	-0.815822481721751
chr10	28719519	-0.911155685845933	-0.896762716824874	-0.868422653005126	-0.869703347189118
chr10	28733342	-0.905453520231303	-0.923724510134339	-0.832033951081121	-0.783358254302142
chr10	28743983	-0.942551134152238	-1	-0.944832793389134	-0.922344194795144
chr10	28854041	-0.805300733588009	-0.896189006005601	-0.848964506103187	-0.879249418180048
chr10	28858907	-0.594237698426341	-0.918737456949619	-0.631919466016153	-0.568839562570482
chr10	28904694	-0.900658120995186	-0.953948271830377	-0.867822784094828	-0.92571273894513
chr10	28973652	-1	-0.947690438272969	-0.901649641879312	-0.777329552001899
chr10	28976573	-0.846711229440439	-0.94563743642605	-0.965059887492308	-0.882953197340794
chr10	28981470	-0.911346157443104	-0.978913497640313	-0.93170166017638	-0.927906671468461
chr10	28981928	-0.898323856516744	-0.973434887240111	-0.92885958454277	-0.915410498974697
chr10	28991184	-0.898677879088437	-0.957505074494802	-0.968049601830035	-0.860047561427162
chr10	29123127	-0.718521295009864	-0.957304797263266	-0.910704680664269	-0.881507199983349
chr10	29231112	-0.93442612342022	-0.976244588217739	-0.878124364661212	-0.975832744392873
chr10	29253160	-0.737568021824158	-0.917309268897043	-0.902130052505106	-0.905953791504557
chr10	29274245	-0.917764931418046	-0.948417397135243	-0.776072258557611	-0.685713860302749
chr10	29303688	-1	-0.989245823977109	-0.974101958631351	-0.947305803172413
chr10	29321531	-0.78607422215645	-0.954870493954369	-0.937710356713262	-0.929115680043695
chr10	29324847	-0.826591080025668	-0.887082732815948	-0.926045465027719	-0.894236805731657
chr10	29332410	-0.75029463623165	-0.930452844853872	-0.959705046856408	-0.996552929952545
chr10	29376934	-0.767523984374187	-0.8952297102225	-0.887425395495947	-0.820170840192113
chr10	29419483	-0.0259229147394945	-0.877736666851159	-0.708616223248452	-0.685200365671736
chr10	29504300	-0.585530106433363	-0.987141403851548	-0.959376014707384	-0.945003375174833
chr10	29507450	-0.626425461943648	-0.932395943977163	-0.906770685010672	-0.876741904742013
chr10	29580403	-0.928698568845339	-0.963116848554034	-0.971299651108179	-0.957533037247995
chr10	29584920	-0.788505086626646	-0.909651023701548	-0.887762577499209	-0.919030404372901
chr10	29590283	-1	-0.991418732877827	-0.970442377882203	-0.925633648688835
chr10	29590557	-0.968468617273994	-0.983504931240984	-0.942606975803094	-0.92593672954561
chr10	29594112	-0.434056444560088	-0.913734327136298	-0.729391639607934	-0.868184364802713
chr10	29596082	-0.81110905743448	-0.944222783042702	-0.916863159787897	-0.898686092166286
chr10	29596358	-0.77888190499554	-0.948857547157937	-0.983416883185759	-0.949814728954994
chr10	29674167	-0.602313716800302	-0.932782227970112	-0.928144985557963	-0.946414948469747
chr10	29717495	-0.781945877620813	-0.958487156683044	-0.922718999192951	-0.955207479015684
chr10	29781119	-0.496891881043263	-0.858493115186759	-0.78171929155134	-0.785760963148362
chr10	29827207	-0.740835441428832	-0.962336593772252	-0.904921014523874	-0.960134584426716
chr10	29872144	-0.812638554581658	-0.943662990587132	-0.930273525127802	-0.940603663908338
chr10	29877503	-0.972215798575592	-0.945615244198689	-0.96237198143807	-0.912154712262275
chr10	29941297	-0.844843759389198	-0.987971936347146	-0.915345409714036	-0.961293749754747
chr10	29958786	-0.796039614953482	-0.950789968331652	-0.886026793923014	-0.919069928699156
chr10	30002449	-0.922879776943089	-0.960545917721677	-0.964716630478414	-0.982638575731904
chr10	30016013	-0.590174651109814	-0.938669145421728	-0.818192641967424	-0.923790245095381
chr10	30060524	-0.725953570207306	-0.928359486596308	-0.875885061234793	-0.923624231384772
chr10	30062805	-0.718897146975575	-0.945445235265224	-0.921433954619233	-0.893627017100389
chr10	30065337	-0.83965557647985	-0.881892555446646	-0.922881320913504	-0.870027620709067
chr10	30071399	-0.73850544892809	-0.954226243059874	-0.847349593897091	-0.733211635344845
chr10	30081523	-1	-0.965558504288392	-0.971056325530891	-0.982654907740393
chr10	30114508	-0.3950647042635	-0.949047672201062	-0.792409952762718	-0.903571503546842
chr10	30119999	-0.77626818107773	-0.889308782940726	-0.819988417389336	-0.857911184642499
chr10	30169421	-0.67939176067903	-0.934166698084515	-0.865226312826438	-0.945163878894976
chr10	30171252	-0.545037279345314	-0.79762821745833	-0.888699219021923	-0.782891187885571
chr10	30228042	-0.882643729903972	-0.983832891162727	-0.892616879734548	-1.01147817260351
chr10	30232161	-0.784333972606729	-0.946265265148826	-0.968821717094402	-0.917323516393449
chr10	30247742	-0.527240467638572	-0.87791557944944	-0.854467276658531	-0.92352568068541
chr10	30293087	-0.857640284951324	-0.9534225498357	-0.905749117353829	-0.972935292659648
chr10	30295715	-0.746352774514932	-0.889757254358002	-0.937162478154416	-0.774619228475975
chr10	30374984	-0.657815044772964	-1	-0.968378678484784	-0.918800637519181
chr10	30515278	-0.853964781180858	-0.954003887468213	-0.873243572242376	-0.887739422318858
chr10	30516541	-0.875022535043408	-0.809528214751019	-0.846909374511937	-0.653766441609503
chr10	30531276	-0.924292733335694	-1	-0.964607514942209	-0.988952788131915
chr10	30532988	-0.970507441493274	-0.956710561520653	-0.987472574333792	-0.940809194327106
chr10	30616518	-0.917135899938849	-0.996916224687429	-0.988544820472717	-0.987337162360744
chr10	30655160	-0.862393407461628	-0.968081229566152	-0.939819181489876	-0.907652175135499
chr10	30683695	-0.874753825927215	-0.935837342583322	-0.899266472642855	-0.944156525175474
chr10	30713257	-0.865094881909213	-0.958092989690257	-0.893387211630208	-0.903700672037956
chr10	30725936	-0.268419834276716	-0.865726695989598	-0.0328544643221986	-0.0409019233318848
chr10	30743785	-0.840141181177279	-0.927190271482015	-0.957177207203048	-0.89683112152621
chr10	30794503	-0.399306851918044	-0.866056216222827	-0.862697803006745	-0.905873429911154
chr10	30796238	-0.892380045782229	-0.975344148484689	-0.91844878560813	-0.912834991876213
chr10	30842819	-0.546596249114289	-0.922254566806438	-0.199763925398103	-0.514908553314346
chr10	30847060	-0.94359036644624	-0.927583749965984	-0.701274927536353	-0.549436103297827
chr10	30848861	-0.748547367122037	-0.97229807105392	-0.98309375732089	-0.918653674595381
chr10	30849451	-0.971438705132369	-0.990954510771831	-0.976093497346505	-0.911630485662094
chr10	30867783	-0.726932629016788	-0.923969462865306	-0.897767332138044	-0.856044700293086
chr10	30873557	-0.70813547914722	-0.861498367260724	-0.625372030759704	-0.665337012196354
chr10	30922715	-0.68619048569462	-0.952112102084486	-0.909093614286156	-0.958077664750865
chr10	30943117	-0.825212245234787	-0.934817044421656	-0.950206523307539	-0.948731696432157
chr10	31120866	-0.908295377788834	-0.933145295411375	-0.909676166205991	-0.786910085622569
chr10	31133432	-0.945711142138798	-0.995350288486893	-0.927590846723385	-0.936865111602179
chr10	31171431	-0.842653605832316	-0.934240567216957	-0.947473446683208	-0.859548805563354
chr10	31181771	-0.774161861881808	-0.946679159517448	-0.914139308614095	-0.965460459094451
chr10	31259529	-0.944008916749663	-0.950290450668274	-0.9544069832786	-1.00443005681363
chr10	31291807	-0.840183616345703	-0.980978664978443	-0.99175264322134	-0.886346096305691
chr10	31294013	-0.787102970030372	-0.932814071602874	-0.943740479577981	-0.905383902190494
chr10	31296733	-0.568645012605434	-0.656208218335074	-0.959614752033821	-0.888405960396502
chr10	31348743	-0.88766654061986	-0.946220874413106	-0.946460595549847	-0.93448119309153
chr10	31385629	-1	-0.960732784893992	-0.970319841378539	-0.992856915728384
chr10	31386480	-0.966565095572515	-0.977917754062308	-0.948195321696237	-0.915492185979215
chr10	31418353	-0.827632252948151	-0.95862093288453	-0.822742060415573	-0.452791296577884
chr10	31484036	-0.771189690522345	-0.966978108779621	-0.946524487426674	-0.995140119871264
chr10	31528995	-0.838547197786337	-0.968618070820864	-0.987764685096486	-0.961546399425328
chr10	31531880	-0.273835597178233	-0.691712635042552	-0.308030345901938	-0.501868838886357
chr10	31556900	-0.794026282728131	-0.940695918558232	-0.954532940117083	-0.961679148027005
chr10	31557009	-0.800573190084488	-0.950995204243153	-0.974336516957455	-0.975655516557928
chr10	31567669	-0.74761641633462	-0.947485822683731	-0.450028765894794	-0.601067147850222
chr10	31567970	-0.768256450201797	-0.958968426839308	-0.660203994194185	-0.739966517763697
chr10	31577769	-0.545843427222891	-0.960287819692061	-0.804968738664789	-0.952053829508994
chr10	31583361	-0.560525915099305	-0.965413767784746	-0.937124203807119	-0.955545942402278
chr10	31599530	-0.932379189253829	-0.980687169221947	-0.93983851072176	-0.997005115709153
chr10	31633791	-0.835211718619408	-0.933074689569608	-0.907546806465426	-0.941653152111065
chr10	31642851	-0.0612290807478783	-0.797825442672227	-0.944149777854218	-0.95771954149164
chr10	31668724	-0.760612325266543	-0.977364363901418	-0.858784295836465	-0.993694743579865
chr10	31723050	-0.972615311275845	-0.946585557914773	-0.937767149470885	-0.975189433708567
chr10	31746416	-0.808328757074667	-0.911850199483412	-0.937947149639829	-0.928765873273575
chr10	31835899	-0.914021821543227	-0.964463385916957	-0.997638689480047	-1.000926646104
chr10	31914094	-0.862143549969574	-0.978122308007987	-0.962556344125131	-0.956099036003937
chr10	31925420	-0.783115783466997	-0.955621575584706	-0.959191845277557	-0.963078878094482
chr10	31931437	-0.704834515503294	-0.936973027192816	-0.887375404592616	-0.859563151909511
chr10	31980521	-0.934611344836918	-0.9794120476259	-0.972105517634913	-0.955726368498335
chr10	32050311	-0.851971745265026	-0.936354687786357	-0.92804663039786	-0.853743322356685
chr10	32110128	-0.842143659291507	-0.978318591381111	-0.929622765041507	-0.981630882901283
chr10	32120680	-0.940803915210417	-0.964535050596653	-0.984997165704749	-0.988500917146726
chr10	32145705	-0.975391540056729	-0.956987282969418	-0.945318033377485	-0.927191750833827
chr10	32159990	-0.945065463032489	-0.976697023149908	-0.892096506251159	-0.848465663688632
chr10	32166071	-0.627796118219921	-0.780184239139751	-0.947098412566236	-0.910009670042874
chr10	32193439	-0.921014258692518	-0.978851870287471	-0.948142268255663	-0.841076123492824
chr10	32212513	-0.819296521158971	-0.972629907316493	-0.961620653560802	-0.9294893135007
chr10	32228248	-0.916511827096766	-0.996735008701873	-0.979588579426614	-0.963597722788065
chr10	32228619	-0.929185052146582	-0.945719666771122	-0.855140695762974	-0.769778419183562
chr10	32229022	-0.822012676063266	-0.964573693309988	-0.920854486475055	-0.879246799947782
chr10	32229763	-0.969723056895597	-0.920764221188649	-0.799768598684018	-0.59830782073271
chr10	32239742	-0.865918985729069	-0.982377846290288	-0.881844461694183	-0.872419006649365
chr10	32267386	-0.975552958412815	-0.986351417749278	-0.935051128582298	-0.982532919338909
chr10	32287990	-0.632649116842951	-0.938166106311126	-0.900681536464969	-0.866441863534758
chr10	32317855	-0.823308008981628	-0.938737627732825	-0.851627630824197	-0.880837377211707
chr10	32347459	-0.804220960154832	-0.956512903713059	-0.860464918805951	-0.898370757555466
chr10	32382571	-0.798727096694047	-0.936497254463702	-0.82445862419034	-0.779277379933326
chr10	32409973	-0.851085705442553	-0.967200475255999	-0.9561901616314	-0.951160801537012
chr10	32415898	-0.705650737494645	-0.942313461630339	-0.96452278608151	-0.933285181543954
chr10	32422363	-0.797913999106952	-0.997022209695335	-0.941973206543697	-0.908520629992314
chr10	32509476	-0.935580407457763	-0.992290811947514	-0.964353870188422	-0.953797092220517
chr10	32518919	-0.946320344575755	-0.9641362854625	-0.780558360223137	-0.955398317096527
chr10	32529869	-0.90950752444224	-0.9652559875642	-0.953405041212116	-1.00703980567567
chr10	32533453	-0.664770609650828	-0.871488985306646	-0.929866351527296	-0.867161541359742
chr10	32569046	-0.933596241780146	-0.967702871472141	-0.947820810149615	-0.996543912666788
chr10	32605404	-0.848791354639231	-0.936547112849133	-0.960754243067309	-0.970788159454856
chr10	32609895	-1	-0.958695625900828	-0.987900870586842	-0.924997883108859
chr10	32676231	-0.866689472515311	-0.967009473355817	-0.979628265353588	-0.921844553040746
chr10	32677407	-0.924645942930143	-0.968836565950812	-0.987379828618301	-0.865667856924904
chr10	32731497	-0.899082342906139	-0.992441705568038	-0.925747939920831	-0.889895578540138
chr10	32765636	-0.772927467279745	-0.966881350351071	-0.928497218036568	-0.968883277958281
chr10	32805982	-0.83922791017893	-0.984400126822441	-0.894152129537532	-0.935788091938573
chr10	32871023	-0.774273793120412	-0.973885482242396	-0.961911730552382	-0.943369220332104
chr10	32872024	-0.765937653100254	-0.931633428787988	-0.862480681990012	-0.735593762487891
chr10	32890652	-0.960492642124584	-0.982843125778876	-0.928260163642427	-0.895005791369636
chr10	32931833	-0.840411824191054	-0.976964180654289	-0.93408575230967	-0.865885706889076
chr10	32946983	-0.94041045406282	-0.982929145719011	-0.991453536825716	-0.989358594078281
chr10	33049008	-1	-1	-1	-1
chr10	33087599	-0.925230879586322	-0.975886492241516	-0.899045970020587	-0.984936330487296
chr10	33104722	-0.739468780339835	-0.94389524254617	-0.915760793222352	-0.822510380092341
chr10	33142497	-0.974667632792922	-0.96779434807373	-0.940185850003505	-0.985747710193737
chr10	33145743	-0.537102921082964	-0.924305848900112	-0.897565194771236	-0.82938211394851
chr10	33157483	-0.97340033949217	-0.983812988594187	-0.95354524300142	-1.01167322890574
chr10	33189717	-0.92390763870525	-0.977529627646898	-0.977467466200835	-0.963745230547454
chr10	33243387	-0.706025771789953	-0.927891932971221	-0.865496641682753	-0.84658059729402
chr10	33344805	-0.883959735392237	-0.995244798826443	-0.980460307388318	-0.879648615635291
chr10	33407847	-0.799328364948177	-0.978645083799869	-0.855762668597871	-0.889432814134914
chr10	33442999	-0.666099642742046	-0.921882627014347	-0.846717377247136	-0.887679992740801
chr10	33452424	-0.815520294101013	-0.981016477122333	-0.955568180604024	-0.869833853358744
chr10	33474937	-0.789811887919063	-0.909121510514258	-0.904339476124428	-0.873100989571181
chr10	33534454	-0.67771556000936	-0.94663676568594	-0.940530785903525	-0.916067781434506
chr10	33543143	-0.847782421772028	-0.943039559609738	-0.897766485674221	-0.941749881242022
chr10	33582571	-0.763449226878481	-0.956008245250873	-0.932462774990217	-0.920729698589215
chr10	33584379	-0.831962824721553	-0.946009906578718	-0.997528958860781	-0.915344112618268
chr10	33636367	-0.533456374677147	-0.878609048474075	-0.882159802578474	-0.854622434227454
chr10	33641325	-0.807835211208631	-0.954562890514523	-0.907287041237078	-0.748650712427494
chr10	33657862	-0.861082269365162	-0.951418312643866	-0.875377945862763	-0.954609565132719
chr10	33679538	-0.792560340637102	-0.951313283401664	-0.898564109594053	-0.950155297861081
chr10	33684388	-0.808728045284858	-0.947758791686335	-0.971651313674193	-0.855723089348693
chr10	33690423	-0.858364098349436	-0.954373727526901	-1.00087462165633	-0.954972987893046
chr10	33695556	-1	-0.979173621231788	-0.941066074723154	-0.902031700202308
chr10	33712484	-0.764129448648437	-0.952280054953321	-0.862127354826032	-0.981414369565595
chr10	33743618	-0.705230094775932	-0.91787914293634	-0.819258544827756	-0.846485536580404
chr10	33762860	-0.868174472224812	-0.977792040546037	-0.918164503929707	-0.95560694768741
chr10	33793684	-0.626070606786098	-0.978445208429447	-0.943280152941413	-0.963617617301901
chr10	33820331	-0.908515998300192	-0.933697219255572	-0.948003864552789	-0.909483071521228
chr10	33831620	-0.763450529920306	-0.927692206221361	-0.954628448662967	-0.910972753785014
chr10	33854369	-0.854103004424017	-0.964587609046222	-0.939150758682382	-0.913189655287926
chr10	33855099	-0.942174970266706	-0.965038169154163	-0.839863437101431	-0.621403350847522
chr10	33890565	-0.973073449362645	-0.97567790020194	-0.933427339812234	-0.952841737759387
chr10	33896251	-0.799839301672152	-0.9859811534407	-0.975312431320167	-0.963051413246904
chr10	33899988	-0.838327966829099	-0.951400016845605	-0.94687630379974	-0.912941845391997
chr10	33912733	-0.843703990470429	-0.936942159775417	-0.897027659744341	-0.804161130584703
chr10	33992779	-0.602077837147497	-0.891429949164821	-0.917039473851731	-0.836066853466827
chr10	34023763	-0.9137914920808	-0.94836598302147	-0.95636882077577	-0.903693134618281
chr10	34030975	-1	-0.994428931600763	-0.968619522705571	-0.983583893942791
chr10	34134120	-0.97417909432271	-0.993778678300502	-1	-0.977703249694638
chr10	34173323	-0.528014001848292	-0.866256003163854	-0.89577272489689	-0.928448934806901
chr10	34175833	-0.831892739410193	-0.976462076386414	-0.944692365729763	-0.961446627795198
chr10	34235205	-0.777700903987854	-0.986443706022807	-0.92327131681753	-0.882521434231985
chr10	34241593	-0.814537269877988	-0.965500185370805	-0.972271830897134	-0.884140325702454
chr10	34257013	-0.798665744564038	-0.955711197956625	-0.975506243071016	-0.967625197131014
chr10	34258544	-0.773515237818933	-0.916484802754095	-0.951853207319054	-0.923199660840504
chr10	34285184	-1	-1	-0.990329128470853	-0.989587162946636
chr10	34296587	-0.80132473697048	-0.979297470717496	-0.908932286247044	-0.961937615179491
chr10	34366991	-0.807317174201548	-0.929334630627333	-0.932848467996112	-1.0164184572844
chr10	34425906	-0.710441761436632	-0.953190290684175	-0.956533526538244	-0.949692423011062
chr10	34430858	-0.881812814627106	-0.953767456543731	-0.954114397310129	-0.921688938331487
chr10	34496310	-0.760169734565061	-0.914294618992779	-0.900107428609551	-0.950444449468523
chr10	34511607	-0.596958238026722	-0.914079231817762	-0.904445437917457	-0.870311033800724
chr10	34610195	-0.908195481876854	-1	-0.978047250032007	-0.977957465407274
chr10	34635751	-0.852262070965602	-0.958998084055379	-0.908779028526996	-0.977058329824583
chr10	34641121	-0.888956413736227	-0.952739028711567	-0.948691318430142	-0.982805137219689
chr10	34645223	-0.711884495312867	-0.983955427823292	-0.943472433294578	-0.913037567139309
chr10	34645521	-0.738617346503532	-0.990160045017094	-0.930097805652291	-0.950768729101631
chr10	34649664	-0.817723451124435	-0.959808368914459	-0.948207171440701	-0.996005839946129
chr10	34656924	-0.85038453053804	-0.959914115705879	-0.95743298247466	-0.93025864582133
chr10	34679007	-0.930719792652805	-0.942989919527954	-0.965491297477106	-0.929496406950333
chr10	34757959	-0.891737985933132	-0.971603198303306	-0.963663472950417	-0.966885694351257
chr10	34761385	-0.812277049419813	-0.930562550254183	-0.868840325219492	-0.988547814988984
chr10	34766037	-0.795540426765637	-0.97632567585917	-0.91609191900223	-0.955556386141385
chr10	34782403	-0.909773661534868	-0.954166100369387	-0.971277357722874	-0.984601715966922
chr10	34814183	-0.739794491381436	-0.925048062447917	-0.922392612285704	-0.873609046422593
chr10	34846297	-0.971438705132369	-0.963830197114236	-0.926230633006563	-0.976813764718848
chr10	34863759	-0.645267204273337	-0.924591694354288	-0.845016640104293	-0.935079497273748
chr10	34886778	-0.78993082679297	-0.922496325128278	-0.912034553755855	-0.946094546777147
chr10	35046175	-0.864864657188266	-0.959891191993327	-0.953716303113156	-0.929744995741106
chr10	35075477	-0.821924162810073	-0.911819171798521	-0.85237278313145	-0.825500011213988
chr10	35077255	-0.971822783450004	-0.932317848047787	-0.978764905657003	-0.898169932332415
chr10	35167544	-0.976345323801766	-0.989570484138811	-0.980002482018032	-0.995836749481714
chr10	35170027	-0.887878552132576	-0.973962736580103	-0.940836771153004	-0.97230325575319
chr10	35187681	-0.956771663817172	-0.963187034255735	-0.98053397435672	-0.969623511058985
chr10	35194280	-0.928184187770045	-0.913543481338152	-0.974826445310616	-0.854976000478299
chr10	35196063	-0.971111053641718	-0.90452275290769	-0.947165623667056	-0.923847685046643
chr10	35237851	-0.885302096932728	-0.915494127938463	-0.917660187850542	-0.857909929127741
chr10	35342877	-0.8468906030019	-0.93115882627551	-0.933291052772699	-0.941644331940745
chr10	35344293	-0.874667566305542	-0.991985003642211	-0.890877852803303	-0.94140836752415
chr10	35404565	-1	-0.992356681439326	-0.998651879971592	-1.00456149398786
chr10	35407208	-0.804449415621495	-0.946621952135161	-0.944920373375854	-0.837924079775393
chr10	35409568	-0.58779678808484	-0.847872943352497	-0.748896396067248	-0.696400134736829
chr10	35423481	-0.910263533946237	-0.981537534289448	-0.986093888391308	-0.948552897697941
chr10	35425118	0.377707655924593	-0.750634245755169	-0.756913154432075	-0.861104005440157
chr10	35442739	-0.796099330140132	-0.914517472259173	-0.830830168335794	-0.666005516041237
chr10	35455234	-0.934534811069095	-0.992391198184345	-0.933140627355487	-0.967805869930418
chr10	35455746	-1	-0.978258890142931	-0.959730598517773	-0.941379725071582
chr10	35483563	-0.906001662732167	-0.947746729479119	-0.943661476571207	-0.890976699182922
chr10	35507962	-0.737175885503832	-0.933169170151086	-0.613829685761796	-0.696179568028817
chr10	35543504	-0.943855470885695	-0.9509944777727	-0.946919811472177	-0.954113465153665
chr10	35576538	-0.850122611952162	-0.994856821467818	-0.96115633049038	-0.965557453309636
chr10	35690617	-0.861473363737982	-0.913817151494596	-0.935809184581286	-0.940677269700776
chr10	35785022	0.104293924686083	-0.646238924338329	-0.768857621397521	-0.74953365639673
chr10	35799971	-0.863716911868939	-0.864092859763462	-0.907078018785094	-0.901310825661879
chr10	35832212	-0.895496753566994	-0.936198585662129	-0.887649033910904	-0.840847828646813
chr10	35833616	-0.922750482179864	-0.956810692042356	-0.948238676717579	-0.752680129281373
chr10	35933305	-0.0872480661746752	-0.86682531673979	-0.747007984713767	-0.734058074220686
chr10	35941946	-0.687975637489813	-0.961043633742651	-0.966838371487226	-0.899800409579429
chr10	36002495	-0.766674978694956	-0.943275199676008	-0.877415227776312	-0.92041902235655
chr10	36004394	-0.909756881001179	-0.946220401746309	-0.959322323543826	-0.950045349179386
chr10	36067078	-0.293770975958744	-0.863779110126308	-0.840489186969324	-0.756555980367669
chr10	36075778	-0.86496897103123	-0.992968583023227	-0.971953350991402	-1
chr10	36079437	-0.807465248839986	-0.971579550744434	-0.956691373684443	-0.937133949028523
chr10	36113929	-0.816492644879802	-0.96851696733647	-0.964486727688715	-0.958870335833272
chr10	36169053	-0.831712059443744	-0.961999886180466	-0.933675290558724	-0.821070296623063
chr10	36201742	-0.549197908797929	-0.924380768616952	-0.895880410700395	-0.915872123614921
chr10	36246270	-1	-0.973701226222072	-0.973774516886567	-0.934182216861496
chr10	36371453	-0.910866368769788	-0.972834730146392	-0.935186906612881	-0.954342764050389
chr10	36386880	-0.830995443527811	-0.994956799357001	-0.918114781175211	-0.94287222912489
chr10	36405184	-0.725774662411782	-0.932924348305981	-0.946071307834379	-0.89662930945318
chr10	36479875	-0.808291966570964	-0.989341323455768	-0.960033447413111	-0.903501740715066
chr10	36507545	-0.91795649268379	-0.969215584211586	-0.94713178954196	-0.96393416240315
chr10	36509215	-0.723450474331792	-0.955903173804821	-0.98175785146406	-0.996082282930555
chr10	36573537	-0.740917699154467	-0.929523140527072	-0.842435763494844	-0.878327366421573
chr10	36574099	-0.907238700004034	-0.94091563175392	-0.919480916910256	-0.958188903571838
chr10	36574665	-0.889719906737266	-0.983183007911209	-0.984215487765447	-0.940198870957037
chr10	36588375	-0.623775592462247	-0.991017440138828	-0.956436213939324	-0.975366375446334
chr10	36594616	-0.780401780353721	-0.919204366743679	-0.945687771086236	-0.981278685758768
chr10	36597992	-0.886838352266715	-0.989640162360626	-0.981351416434892	-0.973468828550508
chr10	36701118	-0.85776552687732	-0.960376432527874	-0.890967115911655	-0.794505806618537
chr10	36712965	-0.817943775892299	-0.988180580457173	-0.980349712009028	-0.996726147193839
chr10	36725434	-0.955173041929891	-0.996109166164075	-0.967367364784942	-0.94749378261416
chr10	36731418	-0.778422484268899	-0.964206858761728	-0.928533866347352	-1.01890572130994
chr10	36735500	-0.909126775139326	-0.955077437608246	-0.959084064756707	-0.976227220306637
chr10	36742967	-0.773594601147386	-0.965465621207575	-0.965698389258192	-0.971514964527709
chr10	36772798	-0.85311687690457	-0.987843729497773	-0.94785081501425	-0.961262034170583
chr10	36778967	-0.581979253102641	-0.950176618860086	-0.833954051374431	-0.955525323419016
chr10	36829776	-0.924149557031484	-0.97054706057112	-0.96339182211803	-0.915560641325333
chr10	36835929	-0.888998037031554	-0.973096997049646	-0.970932492175711	-0.958045205483482
chr10	36890495	-0.766081872620219	-0.950528083639457	-0.960471638853888	-0.978493663598777
chr10	36910278	-0.832348313464467	-0.975345308378342	-0.98032297896895	-0.932406762297262
chr10	36976954	-0.880688944869135	-0.957499943405326	-0.926254398185638	-0.96380211975517
chr10	36985588	-0.88301120714023	-0.990174209094151	-0.99274557474563	-0.918263086551052
chr10	36985695	-0.82742511116879	-0.983271274060251	-0.961711389146551	-0.937784497172088
chr10	37048417	-0.865357150206524	-0.9150710011509	-0.862600288827324	-0.947989961137032
chr10	37051733	-0.973490655923189	-0.994724026638704	-0.978424785278768	-1.02450839448018
chr10	37092362	-0.897037999743282	-0.965953071798297	-0.951014760679668	-0.974905869631234
chr10	37093146	-0.747062473156708	-0.967376175155078	-0.959782045129965	-0.892936450436457
chr10	37175781	-0.939983616475677	-0.961007560521283	-0.974039257256262	-0.865332323854286
chr10	37297299	-0.856454378775587	-0.985519038408047	-0.902436115116378	-0.944787792078008
chr10	37320202	-0.905240970687206	-0.975380048824785	-0.9477815972867	-0.969805983255768
chr10	37359587	-0.87101864313884	-0.991189678385279	-0.956500483077816	-0.955382037157297
chr10	37376373	-0.491662691124402	-0.946116531842956	-0.921942732793142	-1.02037007396443
chr10	37387527	-0.812845439419842	-0.973283164583954	-0.940118149417723	-0.984049293338899
chr10	37401671	-0.855038973118156	-0.980241458692312	-0.974811718198739	-0.98637455780726
chr10	37425050	-0.782100596332445	-0.938152951269302	-0.9677666014282	-0.985058684847928
chr10	37437048	-0.798870195316403	-0.973593472083509	-0.94018948004091	-0.96512725092631
chr10	37444586	-0.927940656636755	-0.98251052337143	-1	-1.00204172060184
chr10	37456967	-1	-0.985348484536711	-1	-1
chr10	37468759	-0.979660895228587	-0.990178166691055	-0.991877723102736	-0.926146559676768
chr10	37480500	-1	-0.989649527250568	-0.978530786637713	-0.980315603233649
chr10	37509217	-0.957515547209339	-0.993298609592272	-0.991872902117408	-0.971924339958541
chr10	37527363	-0.936836632723172	-0.991156328447261	-0.976365118113952	-0.984832555748072
chr10	37615531	-0.928327811490575	-0.978377580911103	-0.977756482885415	-0.968610911694281
chr10	37678164	-0.683824622801876	-0.955303419077094	-0.973010743975431	-0.946732170807482
chr10	37680427	-0.810338768092036	-0.952004920019515	-0.950859571510542	-0.900365326944462
chr10	37798190	-0.788121530511753	-0.998208215996031	-0.978549780101454	-0.945744793829149
chr10	37815386	-0.89622262821851	-0.948691170881151	-0.988651619292362	-0.969462437540016
chr10	37824970	-0.464666707806108	-0.900274359731457	-0.898527527342219	-0.917433151440962
chr10	37874220	-0.858660767460358	-0.97956361615576	-0.976915110847178	-0.970308385230388
chr10	37904315	-0.943841914340575	-0.95352679013888	-0.907040250269102	-0.934566548171086
chr10	37946502	-0.888300983877443	-0.980941259046932	-0.971776563718775	-0.997064193442419
chr10	37960092	-0.832896880602521	-0.953917195030545	-0.945198275139827	-0.914004367924764
chr10	37980133	-0.850136092974672	-1	-0.92870103262674	-0.982341268925331
chr10	38073810	-0.549805798826194	-0.878931514832382	-0.876599331258547	-0.857875230064031
chr10	38083735	-0.916744254255775	-0.964880628631598	-0.971923034346089	-0.821114872534981
chr10	38127480	-0.912715729413837	-0.955967408716962	-0.922467046029067	-0.97784881026325
chr10	38144154	-0.810712561243428	-0.936707065451884	-0.968703103593927	-0.955660514861691
chr10	38174977	-0.781940413159727	-0.945965559378706	-0.83599015224702	-0.917180325767704
chr10	38209421	-0.950535706244731	-0.952279307663468	-0.944689859067959	-0.956787235761979
chr10	38219688	-0.803891072043695	-0.9456538786398	-0.921153589123245	-0.93722677810991
chr10	38250264	-0.717966909777159	-0.966491188761477	-0.926170034540609	-0.940957848522706
chr10	38254831	-0.856095017716697	-0.954403680754939	-0.908771764673033	-0.926667756531295
chr10	38259175	-0.896444853147269	-0.94938148631512	-0.955513057835795	-0.9854730270941
chr10	38294251	-1	-0.957836484012577	-0.906055306518243	-0.757784886650583
chr10	38306683	-0.876415987688961	-0.95711085995064	-0.979380251841884	-1.00688184540909
chr10	38320241	-0.917405160320121	-0.974419559537303	-0.978643782684647	-0.927252225672706
chr10	38367001	-0.888562406310586	-0.975641411649827	-0.970429634227019	-0.971743097627315
chr10	38464223	-0.908921139880553	-0.95666003274557	-0.98785735001901	-0.878574582249042
chr10	38475613	-0.784094895118781	-0.972685724666118	-0.964430852392889	-0.98601678340813
chr10	38494310	-0.847086738457662	-0.961046456744072	-0.972728235512261	-1.00095167127687
chr10	38495930	-0.803420934968927	-0.957782897586474	-0.965025095914458	-0.938402426811921
chr10	38530473	-0.926033041945328	-0.989969041966127	-0.992834968705297	-0.98701206565073
chr10	38537230	-0.879168513114257	-0.960234647822334	-0.937355709725341	-0.907011333050822
chr10	38551037	-0.794796086201793	-0.974726422086808	-0.949270087095095	-0.926859378975088
chr10	38560159	-0.973090000098828	-0.982845599970766	-1	-0.999552006636953
chr10	38591858	-0.87878569857279	-0.979291179655955	-0.990156559351312	-1.00145887048478
chr10	38608645	-0.822545714645714	-0.966307378695285	-0.97968468553132	-0.93131377564094
chr10	38619439	-0.886682707338269	-0.935857630167122	-0.981084106490533	-0.975585825819351
chr10	38634649	-0.882502390213886	-0.994945117830082	-0.949656402277925	-0.977287561245855
chr10	38650148	-0.912307552191074	-0.956700543376049	-0.953212881370898	-0.975888822674979
chr10	38650494	-0.890495410344577	-0.963891560417303	-0.954882127163931	-0.968460498784347
chr10	38754639	-0.971776278091267	-1	-1	-0.995688063040766
chr10	38766900	-1	-0.991858837791924	-0.997443233402566	-0.999296807094625
chr10	38913078	-0.869614710318979	-1	-0.973885752630501	-0.997487618357789
chr10	38961325	-0.866672154078702	-0.955457692685356	-0.999554644230933	-0.978354309299881
chr10	38985557	-0.933814587071723	-0.962669346079973	-0.974003859092434	-0.995468408672244
chr10	39055207	-0.92856294991599	-0.977902117440991	-0.992964576956905	-0.974538407498444
chr10	42429717	-0.933099214902386	-0.991269344111191	-0.991900616973044	-0.931489870628676
chr10	42502493	-0.785306934386979	-0.964775615479493	-0.97163892353703	-0.952843822755478
chr10	42635015	-0.947413880000824	-0.99431594261864	-0.981321708533125	-0.94447080647418
chr10	42652975	-0.949739976239569	-0.984425431744493	-0.996970548463981	-0.95700230290978
chr10	42658233	-0.914391535913996	-0.994848713562858	-1.00122736823442	-1.01352175966346
chr10	42691147	-1	-1	-0.986187855294093	-0.985324276712569
chr10	42734201	-0.944641061022248	-0.984296850972926	-0.989884018822487	-0.963272468676943
chr10	42859223	-0.864526072212834	-0.985713559137745	-0.963118321439112	-0.926564738887079
chr10	42882070	-0.770724857029577	-0.957065202939774	-0.909913244795343	-0.921494090959186
chr10	42909891	-0.881337974217203	-0.99026246774281	-0.969202467416314	-0.927390234451672
chr10	42922035	-0.762039251721183	-1	-0.962324317928528	-0.962832736357302
chr10	42929978	-0.971935256553085	-0.975500432379571	-0.943584645244324	-0.919198472693198
chr10	42962933	-0.802371480405741	-0.938719163548403	-0.956041958027656	-0.918815954494002
chr10	42975070	-0.901220736518228	-0.945695255934841	-0.844215325152034	-0.889350457058196
chr10	42976996	-0.836219316800392	-0.996725359980589	-0.93096476547853	-0.945883952403055
chr10	42984928	-0.803740626720112	-0.965102324064133	-0.955464341656411	-0.92949767215687
chr10	42986046	-0.89056166340123	-0.970502383899618	-0.905818996127242	-0.9689956543728
chr10	43040396	-0.84089836595078	-0.961751127895104	-0.940925968840747	-0.81532228509563
chr10	43043686	-0.797659979482462	-0.95919018788904	-1	-0.8626515917689
chr10	43072881	-0.760781190787377	-0.909751338320566	-0.753769899806095	-0.73517216487824
chr10	43090050	-0.926658970909271	-0.983078785008073	-0.981094928362941	-0.871801246096188
chr10	43092002	-0.972039415630721	-0.982430451296451	-0.930917509891984	-0.941156960841125
chr10	43099154	-0.746321397794041	-0.951547531669774	-0.779385065048748	-0.829693486923491
chr10	43148821	-0.835201134607346	-0.971446599644666	-0.804764075036756	-0.845699596382834
chr10	43156765	-0.818402202591852	-0.959600218610473	-0.798029384163106	-0.836055407235831
chr10	43183914	-0.877414781206038	-0.964045049925234	-0.920249276639107	-0.827076631859521
chr10	43188862	-0.908125892236064	-0.968608144785638	-0.932428923071712	-0.947899121649674
chr10	43189484	-0.943019268950664	-0.955841092693138	-0.902256223096023	-0.972489040074914
chr10	43221279	-0.955961027272499	-0.984356069127435	-0.922478206584635	-0.988470734850421
chr10	43223429	-0.893955667810726	-0.947337450691083	-0.960918593868027	-0.903832141517246
chr10	43256560	-0.930702141274083	-0.962334656125958	-0.707416493996472	-0.733396765619923
chr10	43302769	-1	-0.961191623404843	-0.895091807827173	-0.878490275156216
chr10	43340087	-1	-0.961141002101436	-0.934085197472569	-0.93049146576627
chr10	43422531	-0.466698063899439	-0.867654147617012	-0.621527855592892	-0.859355292408702
chr10	43442734	-0.850914880761994	-0.968091988570516	-0.956202307917145	-0.924598897160598
chr10	43492658	-0.644602426443233	-0.812205017260537	-0.747400860769418	-0.782338907133352
chr10	43635199	-0.942655609554012	-0.940190369064529	-0.881849745960585	-0.810215208768243
chr10	43687256	-0.765175167452171	-0.929535825120214	-0.838342939530822	-0.916551370803212
chr10	43765747	-0.81900903053105	-0.95362077422584	-0.842571949960929	-0.991287163837838
chr10	43827343	-0.625100907338361	-0.926872926733955	-0.883325634113287	-0.901684395780588
chr10	43832434	-0.142680494224598	-0.835749604465586	-0.759911587369557	-0.69593687297325
chr10	43881071	-0.943357231508836	-0.893972793163662	-0.840021309987983	-0.760750378653893
chr10	43917591	-0.973952101913499	-0.996441127976149	-0.828825341691544	-0.79783039136289
chr10	43922883	-0.900110962207086	-0.938413472731182	-0.957322620297767	-0.864604620021186
chr10	43942259	-0.969185042660351	-1	-0.960139306996675	-0.898273485744351
chr10	43987750	-0.935462795959645	-0.959270776247406	-0.963944169375077	-0.867367263270787
chr10	44008523	-0.954829278841144	-0.981664117506993	-1	-0.948065183031209
chr10	44065317	-0.809839120010868	-0.920704338158146	-0.916097336073777	-0.896367976638624
chr10	44084258	-0.830785050878008	-0.961082638045307	-0.963147493664268	-0.943829378055676
chr10	44096017	-0.920452833604057	-0.971399142212821	-0.905452031765857	-0.960345048527121
chr10	44098924	-0.808533177949672	-0.923464399113803	-0.855415321906439	-0.86402897903082
chr10	44193306	-0.779929425220122	-0.995368888838263	-0.891740120823567	-0.967346276779881
chr10	44299980	-0.814812020404866	-0.890997109048455	-0.920214016932202	-0.936995376097468
chr10	44303632	0.571456380410778	-0.810943873360824	-0.813818606048623	-0.863654648704791
chr10	44343776	-0.718619661766726	-0.944328957573628	-0.941132888766725	-0.967036397454394
chr10	44367133	-0.546662969655188	-0.880193247997275	-0.770465158071741	-0.696695553027782
chr10	44434859	-0.405145222507911	-0.754751441646183	-0.871758265708223	-0.843546699237125
chr10	44443518	-0.893882829583123	-0.977487321358297	-0.937831990314436	-0.950247032113733
chr10	44473519	-0.665052664263928	-0.897381474226564	-0.733529594474547	-0.816418301036334
chr10	44477345	-0.701669200455462	-0.951919498723412	-0.957578547707049	-0.980114910327275
chr10	44505725	-0.695328321510052	-0.902901903207111	-0.97368425672993	-0.955077199526715
chr10	44515725	-0.463167254795022	-0.806923758525921	-0.868129596019219	-0.841112997825844
chr10	44523149	-0.830336452649094	-0.926119677497467	-0.864413328657728	-0.732740682932349
chr10	44530395	-0.670089798384554	-0.929665494803081	-0.946946333422759	-0.927975362146549
chr10	44562639	-0.894709520137722	-0.91594136330434	-0.929129161703326	-0.869961333444295
chr10	44590472	-0.945403218576556	-0.990572398619239	-1	-1.01049202744819
chr10	44608794	-0.808467037299692	-0.95264134859306	-0.947040084183752	-0.922981102362059
chr10	44612246	-0.563158264089394	-0.925525245565463	-0.861870570329635	-0.841139528967446
chr10	44672281	-0.914675069942129	-0.965705442911137	-0.874463444678447	-0.879591765792704
chr10	44679493	-0.905419599280485	-0.909097485031214	-0.951124315845662	-0.84857010467197
chr10	44698903	-0.768844349119776	-0.948470595344686	-0.891342406428717	-0.827883442426928
chr10	44759848	-0.13284894504335	-0.680938279476332	-0.936145088507781	-0.911404609792642
chr10	44841910	-0.855252682186593	-0.914174828374024	-0.934512636090117	-0.85492853068078
chr10	44888312	-0.681383296135458	-0.929737922072048	-0.889602472613517	-0.859641390118815
chr10	44908371	-0.301466532418083	-0.85652436314383	-0.635332548594395	-0.771360952160126
chr10	44933853	-0.633424268887026	-0.880994386260238	-0.915792953445298	-0.936938233459196
chr10	44939789	-0.94041045406282	-0.99385403292621	-0.98408668944755	-0.973707974398562
chr10	44973897	-0.777898247996332	-0.927183815864875	-0.055340063012395	-0.645740360469707
chr10	44999707	-0.851842425015748	-0.991965120127961	-0.951424773584507	-0.894214313534648
chr10	45000276	-0.927874548652598	-0.958901642654564	-0.944462060244559	-0.893814153009704
chr10	45062426	-0.477148558302251	-0.949549373497307	-0.849423816528695	-0.791646731634259
chr10	45064224	-0.837111870687802	-0.986229454854396	-0.900922795046836	-0.964794975644088
chr10	45078194	-0.724122454345907	-0.972023826252681	-0.859924507788137	-0.876946830740208
chr10	45102030	-0.888910342489101	-0.959822297810315	-0.962546709208149	-0.954121744362911
chr10	45124557	-0.890641219308809	-0.928871153365731	-0.822898276548663	-0.629747284442678
chr10	45130034	-0.827355613189099	-1	-0.995316922773155	-0.98437158410204
chr10	45149250	-0.859929167282871	-0.976344592455202	-0.952629702328093	-0.901807924639673
chr10	45151040	-0.847447114253314	-0.952918613390523	-0.894172370302159	-0.93721583815547
chr10	45166961	-1	-0.96818452983419	-0.977211719901941	-0.988164846061118
chr10	45181381	-0.801330702714	-0.974371978993941	-0.92669986735626	-1.03148755354436
chr10	45215781	-0.972405760697691	-0.975270855764672	-0.900103231769439	-0.963314569425883
chr10	45293523	-0.711033918359804	-0.937697133306001	-0.9088326526235	-0.935579073725081
chr10	45327569	-0.668120836388226	-0.9559270743011	-0.956414274472204	-0.959723686069606
chr10	45338869	-0.560462932146964	-0.956906418663324	-0.884505983156925	-0.87127371167565
chr10	45363115	-0.941408164290278	-0.983259753371398	-0.947597643116828	-0.923219218861829
chr10	45371199	-0.757846397246966	-0.961157759320344	-0.918987079389024	-0.833264008687088
chr10	45392649	-0.476768154332557	-0.883050735762043	-0.844353984835346	-0.672696413574381
chr10	45399624	-0.755033479348829	-0.950265412684273	-0.918107444905903	-0.942770091110504
chr10	45456567	-0.68721761898326	-0.797444327006504	-0.869234055130628	-0.679871611668906
chr10	45463125	-0.819686362757982	-0.822663413713217	-0.81313221745982	-0.867270517451425
chr10	45508824	-1	-1	-1	-1.00151388481795
chr10	45663042	-0.916814274153513	-0.958747596527362	-0.956574748894796	-0.91512944209544
chr10	45671236	-0.941199099124506	-0.964045957280668	-0.421554984321932	-0.806958094318053
chr10	45699574	-0.809857140421195	-0.969191010151755	-0.874161257056051	-0.952514505074702
chr10	45699737	-0.740553384092251	-0.966086758991503	-0.88680617059483	-0.846613210441265
chr10	45740965	-0.844943030139266	-0.968010879493005	-0.92953826280369	-0.93933239948054
chr10	45753821	-0.580626355615275	-0.902344740070683	-0.75853213624348	-0.94529000977714
chr10	45777955	-0.716218858778622	-0.898681898012732	-0.855004345507689	-0.858946366412945
chr10	45819237	-0.777096803236409	-0.989570484138811	-0.899353622248628	-0.889738423809208
chr10	45820740	-0.950388839866324	-0.983594517991241	-0.949294870350355	-0.888365896432816
chr10	45835542	-0.732132086056403	-0.966129700224243	-0.76012817764333	-0.741195944331729
chr10	45900659	-0.878007501968409	-0.985118832197685	-0.893689955685592	-0.947163227021355
chr10	45964393	-0.893285235427986	-0.90922024690049	-0.893218101705817	-0.687802577159059
chr10	45981245	-0.674332784711303	-0.951419647342573	-0.870089469521437	-0.874156919159488
chr10	45991376	-0.756417242541236	-0.944843031792951	-0.348836088852869	-0.33666769339901
chr10	46032187	-0.815170454004822	-0.953341997724094	-0.905496935384207	-0.926316999331481
chr10	46032741	-0.87608961268387	-0.958113185069871	-0.93996027584027	-0.925116100409771
chr10	46058206	-0.57094234866949	-0.89346214548319	-0.790200524163962	-0.858501074146648
chr10	46069983	-0.933261180688356	-0.949194604787144	-0.944487215070378	-0.935486015564134
chr10	46182446	-0.971496847636983	-0.989959530801739	-1	-0.993727033582908
chr10	46217822	-0.824828324920163	-0.970236626734113	-0.957085329089182	-0.903893030626772
chr10	46228311	-0.890149799537707	-0.927107988838869	-0.922633909677238	-0.80368633717783
chr10	46234025	-1	-1	-0.9877684343781	-0.985990157407954
chr10	46275577	-1	-0.99106778266811	-1	-1
chr10	46297607	-1	-1	-1	-1
chr10	46319908	-0.972172102452387	-0.973898436906577	-1	-1.00765036289548
chr10	46323693	-1	-1	-1	-1
chr10	46369354	-1	-1	-1	-1
chr10	46406281	-1	-1	-1	-1
chr10	46481267	-0.881624094810171	-0.988803629993568	-1	-0.96824206824404
chr10	46523573	-0.783858290163592	-0.92414871315577	-0.9012648094019	-0.871862399769793
chr10	46592965	-1	-1	-1	-0.973146634366959
chr10	46611656	-1	-0.993841811041956	-1	-0.980155929687924
chr10	46612878	-1	-1	-1	-0.999202963992339
chr10	46614913	-1	-0.989919226255025	-1	-1
chr10	46668371	-1	-1	-1	-1
chr10	46688379	-0.969628694337803	-0.992207912038626	-0.970811452122764	-0.993068349503138
chr10	46689764	-1	-1	-0.978557392059508	-0.984453879504018
chr10	46691180	-0.914821074291971	-0.99037441381432	-0.918150119187757	-1.02645833676505
chr10	46693145	-0.885417003776672	-0.99040515473569	-0.957589229286892	-0.907191869141774
chr10	46702006	-1	-1	-1	-1
chr10	46779630	-1	-1	-1	-1
chr10	46805756	-1	-1	-1	-1
chr10	46834113	-1	-1	-1	-0.989608725892168
chr10	46843753	-1	-1	-1	-1
chr10	46852985	-1	-1	-1	-1
chr10	46929897	-0.977998249667669	-1	-0.984634287494529	-0.973315259648287
chr10	46948545	-0.3790678406569	-0.917895622370992	-0.785185229929221	-0.816919788993433
chr10	47111760	-0.666202773077714	-0.918374763869116	-0.805227350181919	-0.797602613996135
chr10	47139896	-0.854551424672335	-0.978186960748821	-0.855970079268968	-0.91248883405558
chr10	47141896	-0.740938669538755	-0.876894255266899	-0.894243928175031	-0.759397144686004
chr10	47143160	-0.761553207779398	-0.936889233435683	-0.74790486585241	-0.857420257958034
chr10	47184266	-0.934640450577195	-1	-1	-1
chr10	47194395	-1	-1	-1	-1
chr10	47202090	-1	-1	-0.996402737941947	-1
chr10	47260443	-1	-1	-1	-1
chr10	47286577	-1	-1	-1	-1
chr10	47314915	-1	-1	-1	-0.991396102196183
chr10	47324558	-0.955584104362312	-1	-1.0001219212698	-1
chr10	47333777	-1	-1	-1	-1
chr10	47411966	-1	-0.976182250563301	-0.99003870193498	-0.942090184776504
chr10	47535394	-0.959713758895843	-0.988909311118899	-0.955181327795298	-0.981663312327983
chr10	47576450	-1	-1	-0.993688756909251	-1.00850424425792
chr10	47601935	-0.877160772430214	-0.945416522422169	-0.919453591026912	-0.909076367995208
chr10	47614625	-0.833789955882878	-0.985970925840222	-0.959232121363563	-0.940208417747898
chr10	47674873	-0.725413153024107	-0.875018574780159	-0.729108509813806	-0.746979069719374
chr10	47687072	-0.789183486265365	-0.883858243377359	-0.765628769719448	-0.779576214460198
chr10	47716649	-1	-1	-1	-1.01768290034103
chr10	47895166	-1	-1	-1	-1
chr10	47936667	-1	-0.988960073614683	-1	-0.998212265955899
chr10	47958652	-0.922627059499471	-1	-0.988342045164676	-0.969391354942479
chr10	47996451	-0.969273561920637	-1	-0.991604325458207	-0.994274729187775
chr10	48008729	-1	-1	-0.980979134236259	-0.985239662953765
chr10	48114355	-1	-1	-0.998595472310079	-0.955619147781241
chr10	48130328	-1	-0.99118307684231	-1	-1
chr10	48148724	-1	-1	-1	-1.00818898944965
chr10	48224021	-1	-1	-1	-1
chr10	48332343	-0.838666344723561	-0.925985375619501	0.430564808655675	0.810830505594285
chr10	48332438	-0.892626149980109	-0.916231842476757	0.367440489328293	0.202179632934067
chr10	48519825	-0.946997233114622	-0.953900064975025	-0.919447714611445	-0.997628983462796
chr10	48522698	-1	-0.964530542799953	-0.968155520529314	-0.955917353317913
chr10	48526431	-0.895304331202557	-0.934110004072678	-0.969130924787305	-0.971380083844517
chr10	48552579	-0.661852981358867	-0.894750367768754	-0.936630751961135	-0.98714853905422
chr10	48570726	-1	-0.981968130082355	-0.968901482974995	-0.970091795132659
chr10	48593915	-0.558240018264205	-0.865423901155143	-0.892263915522501	-0.8329437893704
chr10	48611285	-0.700805708060053	-0.952421451412525	-0.919878908123355	-0.815027971136983
chr10	48615798	-0.975546745572327	-0.98535764200507	-0.942162660155041	-0.903457986129857
chr10	48668607	-0.87388723100756	-0.973812218854028	-0.969072233442365	-0.867045227932567
chr10	48710918	-0.856921114705784	-0.884216176433804	-0.920708469358375	-0.830034902129354
chr10	48798584	-1	-1	-0.962646659900684	-0.991916595757857
chr10	48799806	-1	-1	-1	-1
chr10	48801840	-0.963607449396877	-0.989919226255025	-0.965191225773746	-0.9990512201446
chr10	48855270	-1	-1	-1	-1
chr10	48875292	-0.939257388675605	-0.994764171951542	-0.965223016304696	-0.99924919535602
chr10	48876677	-0.971425795282553	-1	-0.98156674828378	-0.93099524422476
chr10	48878093	-0.973079872189072	-0.993663707249867	-0.980042364936811	-0.954559500755141
chr10	48879698	-0.888451613076414	-0.980301810022967	-0.946933602017815	-0.949916656457309
chr10	48888554	-1	-1	-0.966945347354281	-0.924473578117603
chr10	48903755	-1	-1	-0.992834968705297	-0.994348244067167
chr10	48969374	-1	-1	-1	-0.975745198956869
chr10	48995502	-1	-1	-1	-0.965221757938296
chr10	49023867	-1	-1	-0.965943250666217	-1.00444544071647
chr10	49033509	-1	-1	-1	-1
chr10	49042743	-1	-1	-1	-1
chr10	49210403	-1	-0.995861290325194	-1	-1
chr10	49220517	-1	-1	-1	-1
chr10	49228207	-1	-1	-0.991769472871391	-1
chr10	49300383	-1	-1	-1	-0.980861755255961
chr10	49319100	-1	-0.995046864143	-0.966120071757494	-0.982429266149601
chr10	49320323	-1	-1	-1	-1
chr10	49322353	-1	-1	-0.984429902673693	-0.997819970228437
chr10	49375832	-1	-1	-1	-1
chr10	49425584	-0.788884329987852	-0.976206745998809	-0.933258725194025	-0.918078508217642
chr10	49476604	-0.795577990427047	-0.915741142901459	-0.902233368883529	-0.909697287697232
chr10	49518207	-0.273946324434766	-0.774678578109587	-0.778946746630131	-0.594776710203894
chr10	49544832	-0.696893946098264	-0.929605413013921	-0.959454608712226	-0.960073363793664
chr10	49561721	-0.866743798182359	-0.973616070773686	-0.898556408480851	-0.969389120539015
chr10	49594351	-0.89249372542573	-0.97547542749557	-0.981049522339873	-0.929044909190347
chr10	49602315	-0.97267397079015	-1	-1	-0.930272802901283
chr10	49610395	-0.959284180525876	-0.978681891264985	-0.974608413125867	-1.00165186369873
chr10	49610552	-0.927442689181312	-0.97921435658651	-0.955684962081259	-0.911931547320586
chr10	49626130	-0.850827202960275	-0.91358055700369	-0.850287420025429	-0.773885996768416
chr10	49652717	-0.464068336320088	-0.871993068101537	-0.574846948422565	-0.664122660096021
chr10	49687873	-0.761396105894032	-0.885823999088857	-0.736442545849716	-0.802489392408132
chr10	49698970	-0.852166540930828	-0.878678933817132	-0.727973666846133	-0.676952834080459
chr10	49766921	-0.746307221884592	-0.924681800134407	-0.816982256943571	-0.70779672368121
chr10	49767834	-0.906093886076962	-0.974171046896128	-0.899261603573962	-0.980713675135925
chr10	49811530	-0.727547908163787	-0.921889083453464	-0.737729282831208	-0.74975073305167
chr10	49846946	-0.687917718354079	-0.842207800250686	-0.840061565097654	-0.887250802518438
chr10	49848462	-0.774425140158569	-0.954297497467036	-0.931720112185336	-0.990227187629968
chr10	50018057	-0.849554441191316	-0.885625397917782	-0.884238531876452	-0.968901361388976
chr10	50105178	-0.594958659212104	-0.782489680342749	-0.843046517074968	-0.737262400470528
chr10	50188946	-0.742279041208597	-0.881867132910531	-0.911107769450409	-0.893749649772987
chr10	50349151	-0.564720727788159	-0.858481451973911	-0.77527802076685	-0.850388032540437
chr10	50352539	-0.815264810645331	-0.901185233896658	-0.75908151048125	-0.813354295107449
chr10	50418583	-0.846045860855478	-0.914818104941606	-0.893818067851939	-0.79341848185662
chr10	50432091	-0.615495809493673	-0.955003608991505	-0.89802243408773	-0.86985743789572
chr10	50460894	-0.79476651781625	-0.92072656566216	-0.83062851929623	-0.859213680222805
chr10	50508385	-0.0120421708216604	-0.363327271857503	0.875351621436036	0.587917296867503
chr10	50580319	-0.791403170500742	-0.953885392441444	-0.877729680156165	-0.738712050065872
chr10	50643437	-0.602573029832263	-0.910049856331126	-0.779799046140766	-0.779207330650173
chr10	50650905	-0.807776214698831	-0.943011310402949	-0.883306513503532	-0.964654299089725
chr10	50781920	-0.871952196787173	-0.936815937992836	-0.830390678182426	-0.82177924115535
chr10	50810928	-0.712651829681783	-0.937611929923046	-0.862472754508984	-0.807607829314078
chr10	50843585	-0.955060234529161	-0.95903050331422	-0.956356336587387	-0.953473212545741
chr10	50865116	-0.492338972772796	-0.837487840506221	-0.847328563351588	-0.758912770375205
chr10	50898618	-0.758366986753404	-0.917241011739997	-0.89044630537018	-0.861797359765037
chr10	50938421	-0.934520533764014	-0.970248782646151	-0.972190795777922	-0.97153232233358
chr10	51011488	-1	-0.972695375073105	-0.933534173843607	-0.964928916982311
chr10	51033915	-0.675579267908758	-0.971502560586823	-0.938546451141476	-0.967477931636504
chr10	51088003	-1	-0.996803430482493	-0.982196741804459	-1.00336027177896
chr10	51107175	-1	-1	-0.940889040101656	-0.938121140281352
chr10	51136342	-0.927782820797321	-1	-0.970895952124793	-0.916639176879429
chr10	51201236	-1	-1	-0.996912630752355	-1.00878556933458
chr10	51223536	-1	-1	-1	-1
chr10	51227318	-1	-1	-1	-0.990287785101
chr10	51272821	-0.961766206183512	-1	-1	-1
chr10	51309733	-1	-1	-1	-1
chr10	51357918	-0.910955143639774	-0.988775331733583	-1	-0.98247326750514
chr10	51377202	-0.781100138343328	-0.980803151438732	-0.936004355913092	-0.948309029373631
chr10	51393974	-1	-1	-0.995138494225559	-1.00218870011244
chr10	51451481	-1	-1	-1	-1
chr10	51466792	-1	-1	-1	-0.976338716413279
chr10	51493793	-0.944136698395445	-0.93150748673977	-0.922008506463846	-0.971440830071299
chr10	51501034	-0.917917697725962	-0.939758212421547	-0.868389470737577	-0.842704888614023
chr10	51524846	-0.903621640255619	-0.935346167197599	-0.782085500834095	-0.679434850579961
chr10	51569527	-0.837535657476555	-0.990534140272888	-0.897236630321818	-0.995682472554621
chr10	51649209	-0.965354230977148	-0.994394549714875	-1	-0.987607855916682
chr10	51655265	-0.941237497360371	-0.987930461610127	-0.993056895865932	-0.986232337463709
chr10	51658227	-0.948889433298995	-1	-0.962003195714074	-0.985350234047203
chr10	51689891	-1	-1	-1	-1
chr10	51690689	-1	-1	-1	-1
chr10	51712671	-1	-1	-1	-1
chr10	51727296	-0.943567106649192	-1	-1	-0.992532106377553
chr10	51747759	-1	-1	-1	-1
chr10	51756673	-1	-1	-1	-0.962105447694448
chr10	51823754	-0.856073799207564	-0.973593771974688	-0.965480088995112	-0.883610991793752
chr10	51833314	-0.730325656083502	-0.94201944170969	-0.923347995471229	-0.792760597453304
chr10	51839029	-1	-1	-1	-1
chr10	51880526	-1	-0.990053863578888	-1	-1.00190194939795
chr10	51902491	-1	-0.993126624293697	-0.990469587642923	-1.00935517140836
chr10	51941745	-1	-1	-0.991909371942524	-1.00334575093083
chr10	51954019	-1	-0.992589665001899	-1	-0.968603968946648
chr10	52014287	-0.753464767456203	-0.953521872744536	-0.838412283451411	-0.77289744023099
chr10	52059542	-0.890566791187225	-0.938013402370449	-0.942623480777708	-0.852816424982909
chr10	52088783	-0.911666243753641	-0.948301735761743	-0.868153644853013	-0.679467722695991
chr10	52249279	-0.832873673944503	-0.978960876542577	-0.941456543651673	-0.953106303392489
chr10	52267518	-0.439217147671945	-0.866180576494972	-0.820474245347169	-0.937475465752566
chr10	52281856	-0.894103394119138	-0.978135312457765	-0.973843408506606	-0.931529899935985
chr10	52321837	-0.633780383237645	-0.87819516018486	-0.517270385930009	-0.520155774602119
chr10	52323896	-0.825099048147851	-0.873334179906978	-0.854627557209389	-0.695567107664007
chr10	52335472	-0.834061171493083	-0.971950967986938	-0.926311517104686	-0.947652546626797
chr10	52342227	-0.771955203283573	-0.960198193249106	-0.836202675021185	-0.670613624608354
chr10	52392917	-0.854771063042888	-0.969367869552965	-0.863375584443568	-0.880820326845015
chr10	52426443	-0.85483745360379	-0.956588958507164	-0.843207072636971	-0.790167353241471
chr10	52466698	-0.893429402827861	-0.964619247273916	-0.990923038555678	-0.979990652286236
chr10	52571668	-0.661976040818643	-0.925248782206492	-0.943468530291311	-0.873715660954315
chr10	52613499	-0.905697931633072	-0.943192074378959	-0.938233896155579	-0.903365946719836
chr10	52625776	-0.837297066760714	-0.988110872907199	-0.991510643794845	-0.947681707647252
chr10	52627569	-0.776580325040551	-0.936754143145009	-0.948425593189764	-0.866712231592088
chr10	52659106	-0.823535215553975	-0.985013040110841	-0.936038668154025	-0.932311020818818
chr10	52683936	-1	-1	-0.990548558008989	-0.986522126088049
chr10	52706632	-0.771125181667855	-0.96559290160691	-0.907961602245621	-0.95940761679035
chr10	52709300	-0.915489205254306	-0.959835539612743	-0.942083519730318	-0.956325499903482
chr10	52735163	-0.773812911864437	-0.981171478813002	-0.954011140703259	-0.962184487000776
chr10	52781151	-0.643451118911028	-0.935211286622969	-0.875321686515189	-1.00453177532379
chr10	52794161	-0.892297208634278	-0.964785659573671	-0.927423744832301	-0.889470268921964
chr10	52862506	-0.792041961087467	-0.971067068409665	-0.889533295979174	-0.998232360877106
chr10	52874145	-0.716350849536825	-0.946918245984072	-0.921127121395524	-0.96089619007613
chr10	52885191	-1	-1	-0.967408508706978	-1.01238342153829
chr10	52995501	-0.866543415595225	-0.931476232228083	-0.971040881086844	-0.932104089122958
chr10	53008275	-0.932492491331363	-0.992552575434683	-0.973604086226837	-0.975035106508344
chr10	53035825	-0.861397115007706	-0.979592348198114	-0.979430021548226	-0.981662858245441
chr10	53048281	-0.932691513413842	-0.981457047227927	-0.885558665410381	-0.956663299663514
chr10	53056215	-0.878474026111889	-0.971056548208375	-0.93123269304803	-1.00083594506403
chr10	53102326	-0.765644584269959	-0.966400989928402	-0.882522082859232	-0.947341979253243
chr10	53185601	-0.884027983097438	-0.9442699889673	-0.930943060048421	-0.913543629530385
chr10	53226376	-0.933000519091052	-0.974378726999484	-0.987744702938664	-0.964252197655862
chr10	53251431	-0.757810787080823	-0.921017730824962	-0.956463083971825	-0.987714288730781
chr10	53270207	-0.952415461412088	-0.978883904471654	-0.980212367558701	-0.963188210039057
chr10	53291072	-0.836572165792563	-0.955436687039078	-0.961248326024257	-0.939601596664973
chr10	53373370	-0.886342011822178	-0.985362615801493	-0.974044692646994	-0.972630411376618
chr10	53384312	-0.840158365834427	-0.971781128018359	-0.889546050507789	-0.918357913957051
chr10	53404417	-0.827955400718337	-0.95846501573513	-0.922222745669725	-0.926785940604562
chr10	53415238	-0.946530642003294	-0.984194601622986	-0.867075412697851	-0.991543097910982
chr10	53470224	-0.846536354938164	-0.986967549981355	-0.941361998093501	-0.929719837082002
chr10	53493030	-0.756659227193875	-0.966286174866641	-0.914899993519305	-0.95614202588792
chr10	53506857	-0.880656686627684	-0.926125776842434	-0.955434369736788	-0.911155737613193
chr10	53539216	-0.823213584026501	-0.948071391950672	-0.951819589861093	-0.934457178686746
chr10	53543193	-0.9102972156805	-0.977890467613219	-0.934906501392071	-0.963573064722997
chr10	53614840	-0.700197966035189	-0.994698256479889	-0.958567686677581	-0.943304678317465
chr10	53618237	-0.965157265327563	-0.99178737962172	-0.907124226512416	-0.861172472482627
chr10	53620136	-0.298492109869008	-0.837129301574647	-0.929026589542336	-0.92564277800252
chr10	53659168	-0.973361586928446	-0.987485061753208	-0.973122711530258	-0.981659878031208
chr10	53678136	-0.812814818367195	-0.963087111818306	-0.937058526757037	-0.994313470810543
chr10	53687603	-0.814786459506252	-0.987893424141512	-0.979880145443847	-0.97054409094648
chr10	53775724	-0.932843517462918	-0.990666683654977	-0.993211492663334	-0.95093086996902
chr10	53790471	-0.666538299077027	-0.916711676885888	-0.867856031386253	-0.973743074501242
chr10	53807683	-0.730679642712804	-0.972693848350179	-0.886268210086349	-0.953493450052931
chr10	53819202	-0.919004080991423	-1	-0.950373889417025	-0.929397629038048
chr10	53830300	-0.88595499916402	-0.967325387283889	-0.981091745354617	-1.0002185757243
chr10	53875744	-0.854945744279926	-0.961556938600074	-0.910729865971659	-0.919250551481993
chr10	53926498	-0.973642385245031	-0.971048171176568	-1	-1.00420934406205
chr10	53931197	-0.746069150570831	-0.980896907611578	-0.946563412591849	-0.953167175011638
chr10	54027544	-0.874966485976982	-0.980979202421122	-0.991722886667396	-0.94183904970756
chr10	54064358	-0.973516400769982	-1	-0.967162429055984	-0.920250367446509
chr10	54085524	-0.972247140569228	-0.993463133787679	-0.927106028474688	-0.957501375948617
chr10	54088321	-0.784941169536947	-0.96913002277437	-0.960308873362	-0.950741776140845
chr10	54103404	-0.655040809420419	-0.989060535767837	-0.855844245695742	-0.859665787453596
chr10	54113656	-0.721878912394005	-0.945856513637199	-0.906750736967594	-0.96898616158911
chr10	54114708	-0.751840317138524	-0.962650805813421	-0.944387570224493	-0.931738121998634
chr10	54143955	-0.902721861245598	-0.991733158246564	-0.948232067922624	-0.993372772107056
chr10	54182915	-0.792748188661674	-0.946167004088884	-0.873639692625942	-0.901545183304393
chr10	54185268	-0.733621858975821	-0.947034937319207	-0.936788892472792	-0.905076508110386
chr10	54262767	-0.849228648414167	-0.998357119965843	-0.914660253666763	-0.937253612346013
chr10	54313389	-0.832427046328539	-0.970782440644428	-0.996678849528518	-0.950196668928827
chr10	54325804	-0.874445348534006	-0.985456904317468	-0.958467602617812	-0.921904268642619
chr10	54338034	-0.857813072835288	-0.93733834765376	-0.980255119113562	-0.972381363809785
chr10	54352270	-0.943864224132452	-0.973455980281253	-0.968351612615712	-0.971194387436866
chr10	54352769	-0.942013416588269	-0.985944567629415	-0.926225911437534	-0.891745443886855
chr10	54392790	-0.605530678175382	-0.982811815722972	-0.982316964152284	-0.939811246489538
chr10	54414304	-0.791544251846005	-0.883845335253737	-0.965575295629465	-0.978977583071705
chr10	54427937	-0.702579173305547	-0.983925902490226	-0.92645880094562	-0.940188200025324
chr10	54478046	-0.910912938676793	-0.995350288486893	-0.980306735244991	-0.949043578519431
chr10	54485486	-0.957002950089361	-1	-1	-0.998096687850208
chr10	54485913	-0.873963917049288	-1	-0.977934853453503	-1.01796492083653
chr10	54499072	-0.820901133817329	-0.836429254626379	-0.912014793814271	-0.969129734643594
chr10	54499988	-0.853505293784582	-0.904347237169301	-0.855411297803283	-0.903126343283265
chr10	54502015	-0.505123180097597	-0.928428720787717	-0.937727086853761	-0.939034398734591
chr10	54504737	-0.893410580195145	-0.903197682132961	-0.940230320262689	-0.935976366271869
chr10	54623001	-0.714674173342136	-0.95996287418416	-0.919222592596269	-0.958888072158852
chr10	54654539	-0.637707595860022	-0.949731742916333	-0.946861471648139	-0.894870580675138
chr10	54661378	-0.723652532966672	-0.927242240320608	-0.954466725943913	-0.911592895232493
chr10	54715893	-0.717749335170524	-0.937218726967785	-0.864705457840569	-1.00364979349624
chr10	54716853	-0.659243546131648	-0.899174919474786	-0.884214518939847	-0.970419858555807
chr10	54731417	-0.661932184401411	-0.958275500323468	-0.889314575123904	-0.964526047259446
chr10	54741090	-0.890628630128266	-0.996486248767133	-0.923684301987276	-0.937971534004817
chr10	54761891	-0.715384074926136	-0.927917076972672	-0.930288051192318	-0.962363086755525
chr10	54771616	-0.896176500221135	-0.920451354550051	-0.972900161200817	-0.936648501338927
chr10	54795254	-0.902367051432889	-0.993888818091653	-0.9589539104531	-0.978099931110511
chr10	54815071	-0.75383963864945	-0.98166728396404	-1	-0.996617928940426
chr10	54870123	-0.895756796662696	-0.996985591584039	-0.956805522269039	-0.926734862455015
chr10	54920808	-0.798792545917802	-0.963131727830113	-0.919011723274744	-0.953319093090982
chr10	54926780	-0.944150216279946	-0.979491683455426	-0.911455451840792	-0.961193536686594
chr10	54987246	-0.899890003854392	-0.98693157238253	-0.946307877886946	-0.980726401211917
chr10	55017006	-0.904027160522219	-0.963125539784486	-0.958537685578722	-0.935009527386898
chr10	55029434	-0.887647188051041	-0.958741934699249	-0.976733483969871	-0.928404839857412
chr10	55033485	-0.840247804023598	-0.972078623878728	-0.927335361906597	-0.89782721988975
chr10	55035632	-0.964472883628815	-0.990836877386251	-0.964244356058615	-1.00723746017554
chr10	55088890	-0.748096525080512	-0.956806268146831	-0.937060851985848	-0.901017255662988
chr10	55215621	-0.702746032823114	-0.978031818688648	-0.969938241985332	-0.97898216888189
chr10	55246181	-0.879037457944049	-0.993696242936004	-0.988253125747828	-0.926796087327708
chr10	55278544	-0.861824111599927	-0.969592325809556	-0.956112337451475	-0.918569362238819
chr10	55304499	-0.761130794894264	-0.984298030513826	-0.989271324247769	-0.949320083054582
chr10	55317344	-0.90927838707758	-0.971207869462854	-0.952167426337715	-0.946098944003446
chr10	55373421	-0.819187190834605	-0.981035437784921	-0.966890075269182	-0.918942116868087
chr10	55420492	-0.97238077458972	-0.997816161419269	-0.959067784477999	-0.94877866362821
chr10	55449094	-0.942373062697489	-0.950954564052269	-0.931656969430133	-0.976815619940648
chr10	55487392	-0.853379806922381	-0.984196731843093	-0.962516779815847	-0.954240580828845
chr10	55509693	-0.910276375449205	-0.989292019754878	-0.949308712183453	-0.929753164669816
chr10	55512056	-0.901403132734306	-0.993778678300502	-0.969046370780398	-0.985044567738887
chr10	55538935	-0.918774593972006	-0.969253145176719	-0.982640255424842	-0.920514033504322
chr10	55547883	-0.787015735123158	-0.96401555298509	-0.930501360462135	-0.955435191908992
chr10	55561205	-0.919857531617696	-1	-0.981349112700476	-0.982584642502062
chr10	55662579	-0.970161252338961	-0.983923333902316	-0.936694917962301	-0.954283500247089
chr10	55672531	-0.932871223078825	-1	-1	-0.998195574656039
chr10	55724666	-0.726215563022996	-0.960434613867578	-0.886078638076308	-0.959735266841224
chr10	55740160	-0.837655358797836	-0.983127549892323	-0.925223550050336	-0.828903787615824
chr10	55740987	-0.94114691086098	-0.986472464801822	-0.9796828797937	-0.963076962563761
chr10	55817772	-0.968688477177176	-0.986928269348892	-0.988140937123836	-1.0113089319879
chr10	55917757	-1	-0.979721619868686	-1	-0.968573037750071
chr10	55929845	-1	-0.989811031529506	-1	-0.999010161877656
chr10	55929940	-1	-0.988346369605928	-1	-0.965955510843093
chr10	55987718	-0.911583041334261	-0.997604451029035	-0.978454815324474	-0.977846477587861
chr10	56026354	-1	-0.963389659084814	-0.985357961386896	-0.976633009121408
chr10	56044655	-0.808467990504607	-0.983626285466115	-0.981068136200876	-0.960387058460553
chr10	56053954	-0.972594125044928	-0.985106738226662	-0.978960412111273	-0.975796303758109
chr10	56080461	-0.945688750986758	-0.986054741283098	-0.986105314274084	-0.916022480466162
chr10	56099130	-0.892644689289174	-0.973806801873541	-0.977684254889208	-0.971069478684563
chr10	56123285	-0.97222424642493	-0.964197167254612	-0.939864703252116	-0.957159446852204
chr10	56142748	-0.921928410573207	-1	-0.94990988514229	-0.929801056899636
chr10	56174469	-0.952690647603531	-0.971780175999901	-0.983872235771789	-0.985156648638474
chr10	56206484	-0.869858590550664	-0.979354892097721	-0.947815202171236	-0.956925761639642
chr10	56243059	-0.915959807266866	-0.975835704968807	-0.965625850824297	-0.862424529558229
chr10	56265282	-0.760409765825034	-0.973537376226553	-0.993837678407496	-0.966149366982118
chr10	56282154	-0.911304634119159	-0.92787849965682	-0.957594052930964	-0.967643150587673
chr10	56282874	-0.79222588524684	-0.972641119881659	-0.938827333229396	-0.923882177538561
chr10	56324117	-0.871655461672695	-0.955587161405637	-0.870569891582129	-0.977264974190611
chr10	56349751	-0.936597430998067	-0.976815843614862	-0.980100930415528	-0.986632908399945
chr10	56356305	-0.968062024137352	-0.996985591584039	-0.934254190648315	-0.896676871398651
chr10	56380315	-0.969849834343488	-0.972117313632912	-0.951995994396682	-0.947060142266328
chr10	56402339	-0.924394666665361	-0.96387382639013	-0.964289237348069	-0.984736347986579
chr10	56408527	-0.902161715528452	-0.969246725186042	-0.918811128463311	-0.936150116929364
chr10	56449292	-0.97381775102458	-0.964434954876452	-0.968264929029965	-0.948789329489794
chr10	56451638	-0.918259000703163	-0.974624494929097	-0.990751689612098	-0.91542419503355
chr10	56459109	-0.837547195692641	-0.978133484303602	-0.948975875557198	-0.96129976255997
chr10	56503134	-0.924224674653089	-0.980465936069201	-0.996097460637037	-0.972875902855095
chr10	56543263	-0.891731751064831	-1	-0.969454731131963	-0.922520635203143
chr10	56548480	-0.9163480841253	-0.985429965205506	-0.983254410066184	-0.966958329682716
chr10	56580955	-0.801715960017427	-0.976782362631472	-0.991723271359801	-0.929392469360286
chr10	56617720	-0.876757065127086	-0.989534606621659	-0.959088319311454	-0.918639833195768
chr10	56704101	-0.852547971741616	-0.927998746904201	-0.953544151151334	-0.919361078513529
chr10	56707562	-0.915577428406642	-0.99476016921856	-0.973816201058076	-0.98799200859821
chr10	56709671	-0.867571262955259	-1	-0.973813257632745	-0.978996187383088
chr10	56764017	-0.929122355960795	-0.944903735737592	-0.965666745281718	-1.00048561785138
chr10	56889754	-0.755733721759834	-0.952949633550049	-0.986099254663078	-0.973073678051766
chr10	56922855	-0.859238619678347	-0.95999457532549	-0.799948361347788	-0.875825011327631
chr10	56928394	-0.904430481483804	-0.995347735850062	-0.946147086073061	-0.944635472302165
chr10	56947387	-0.94646327637967	-0.966303541996514	-0.955606377733357	-0.967668324611304
chr10	56990593	-0.737305560972901	-0.990203244805014	-0.957400761114669	-0.963614818994346
chr10	57027197	-0.879006686069216	-0.975706250875884	-0.901002280067509	-1.01465360221611
chr10	57039597	-0.901369493385818	-0.979628753463999	-0.941245302598143	-0.974719271447189
chr10	57060300	-0.778550570025826	-0.974209171949454	-0.937854775032283	-0.951764132257926
chr10	57087389	-0.911743926356597	-0.978618158231825	-0.959575356862923	-0.953420731926801
chr10	57115673	-0.857474802954798	-0.9620480965179	-0.983353699489476	-0.957646093915511
chr10	57122895	-1	-0.96870931949602	-0.978209046012072	-0.935673177195297
chr10	57124141	-0.916979807582903	-0.974059699541155	-0.965071341115207	-0.93694195665582
chr10	57138184	-0.870688496747996	-0.978437722703263	-0.989864670498156	-0.918899495611868
chr10	57158998	-0.925900613686644	-1	-0.976306061573963	-0.988675236053066
chr10	57161084	-0.834392061873454	-0.971248867033172	-0.915878103911849	-0.957679219724932
chr10	57182036	-0.707718894549348	-0.962892660264613	-0.904791960863353	-0.979157529890983
chr10	57233160	-0.926289489708394	-0.98412306352337	-0.990056346522205	-0.973517227179034
chr10	57239270	-0.922221701514164	-0.990590844862361	-0.93288224167507	-0.978673823637213
chr10	57280732	-0.943207696485313	-0.980678374144461	-0.973880510343915	-1.01385667207591
chr10	57309224	-0.817452221584641	-0.986050975378121	-0.959560064557469	-0.952853305525233
chr10	57321897	-0.937161853517216	-0.99565894339293	-0.906032982893274	-0.934582638230254
chr10	57333451	-1	-0.985534421345898	-0.928507091286353	-0.962255704403232
chr10	57430141	-1	-0.974381797901405	-0.947945514065566	-0.953211448673196
chr10	57458416	-0.9239406740149	-0.984734716850462	-0.953611161040956	-0.933669595498212
chr10	57539949	-0.92590596158495	-0.986918585987728	-0.98712955399227	-0.980378646560278
chr10	57543871	-1	-0.993436541452197	-0.985301547379258	-0.934052857545293
chr10	57583637	-1	-0.924748208939485	-0.921197972611543	-0.941820158602438
chr10	57593324	-0.892504348536141	-0.960134884540431	-0.987571805989267	-0.97579712172434
chr10	57606283	-0.947234010247862	-0.973108561640647	-0.928384404196321	-0.935096664700516
chr10	57651847	-0.886109436731122	-0.992136682229883	-0.948558769545217	-0.939787775200466
chr10	57655322	-0.804763404093475	-0.975719751775737	-0.93734593883121	-0.943287216171695
chr10	57655379	-0.840338109936589	-0.972278351255755	-0.943235493745936	-0.987288002088495
chr10	57667763	-0.930017160622863	-0.976202738507475	-0.963743421019455	-0.933544816046117
chr10	57734383	-0.785515953570748	-0.965868958770081	-0.974954331276132	-0.950569535561751
chr10	57786524	-1	-0.976877422498171	-0.993734344340079	-0.928686690864223
chr10	57787103	-1	-1	-0.989635713942839	-0.985054901876359
chr10	57822979	-0.97610570687763	-0.986626745613481	-0.990119920690333	-0.982185704369462
chr10	57862519	-0.901297470644453	-0.999723131478117	-0.972953029341142	-0.990820385879634
chr10	57907638	-0.964583664227794	-0.977802603873246	-0.969465840774744	-0.946277257791085
chr10	57916521	-0.963185381614865	-0.992512957476277	-0.908828932151381	-0.987104361566793
chr10	57919910	-0.624038694829002	-0.967666952844706	-0.948995119630351	-0.975667663047028
chr10	57953123	-0.800140339458073	-0.978244945070755	-0.935656320187313	-0.919537959870121
chr10	57959271	-0.957537526402289	-0.973253457481081	-0.98892739347341	-0.910567601629932
chr10	57964077	-0.973892596387757	-0.97872064190245	-0.948134123755124	-0.955551326658905
chr10	58021402	-0.715848859663481	-0.95019500317081	-0.952222597567021	-0.82517658824193
chr10	58052317	-0.769460037695907	-0.994509299870241	-0.885931960304451	-0.932613843218051
chr10	58057486	-0.833388262155591	-0.944630229340369	-0.926165696440513	-0.948577538125492
chr10	58166471	-1	-0.996129460578145	-0.958307505591507	-0.96675088697166
chr10	58185758	-0.906992700893952	-0.993234895642404	-0.976159563928201	-0.964704280669836
chr10	58188816	-0.885069726815064	-0.998790991197878	-0.990677595593427	-0.943929283996466
chr10	58190760	-1	-0.978334345131747	-0.9871057633237	-0.942805583276732
chr10	58199403	-0.958067193802954	-0.98804247624228	-0.985194557159032	-0.972486973789631
chr10	58241887	-0.922930457188571	-1	-0.968272243999939	-0.942688389771109
chr10	58279611	-0.912492403682745	-0.978371284584799	-0.933176151343201	-0.928521738049365
chr10	58295841	-0.643657929611137	-0.990167637122131	-0.851839280505036	-0.911937722578712
chr10	58319766	-0.880974155753687	-0.994042678678311	-0.951059708842378	-0.938983491324926
chr10	58354038	-0.674402557438597	-0.917595083913209	-0.960814771857187	-0.951597457896769
chr10	58374149	-0.865782201149853	-1	-0.993375177466993	-0.962037537719777
chr10	58375317	-0.865975107466824	-0.991427405625031	-0.909427879582054	-0.946131381881499
chr10	58381645	-0.887144669278717	-0.929984014346596	-0.980492123750973	-0.987197048520565
chr10	58417394	-1	-0.973761846474476	-0.975423344472661	-0.956385013191818
chr10	58421060	-0.959893537336452	-0.967878372808699	-0.974031260556012	-0.948337334416778
chr10	58432060	-0.899059302664444	-0.985572841929786	-0.931213791523893	-0.974185037151727
chr10	58494474	-0.851936768520217	-0.982950943712329	-0.951579517954964	-0.908830343361052
chr10	58497303	-0.922051139276359	-0.994339873530925	-0.972582458829327	-0.955225895662287
chr10	58497315	-0.891852207740581	-0.974405800100518	-0.972879252772127	-0.964520916687779
chr10	58510578	-0.944843449805083	-0.984971371829614	-0.926655506651259	-0.916153217088341
chr10	58513734	-0.956381017977731	-0.968563697388413	-0.933316101661806	-0.972765140177812
chr10	58522904	-0.801967725645987	-0.915465023257128	-0.876080438833195	-0.830424286966343
chr10	58564977	-0.841137499235566	-0.974995704913087	-0.967822409507737	-0.903228909334998
chr10	58568523	-0.973629698832235	-0.985705940118886	-0.953584533624101	-0.915377346660881
chr10	58586658	-0.94236203099806	-0.946183604058979	-0.970122225183767	-0.959162110721554
chr10	58597331	-0.94397520488589	-0.994149319899148	-0.972172222533428	-0.905552632217364
chr10	58628745	-0.735649277276833	-0.991012687985825	-0.946386638350338	-0.948559146551567
chr10	58632214	-0.964384179986215	-0.969993639379215	-0.959412214916729	-0.940796341837561
chr10	58646557	-0.890558616293799	-0.984854862958921	-0.959021148161985	-0.975249271819289
chr10	58711457	-0.825195164538244	-0.965466353432979	-0.910479009353985	-0.966827833900281
chr10	58722677	-0.760522182291261	-0.90058370848001	-0.96090780017042	-0.931078800849219
chr10	58762323	-0.904182032261764	-0.987225977463757	-0.933190645505667	-0.961648222681028
chr10	58774190	-0.953005006266658	-0.979843359084038	-0.956200071979182	-0.904503882808912
chr10	58787230	-0.753383320591335	-0.99379460453216	-0.955579674006674	-0.980661107592198
chr10	58794247	-1	-0.997261736680942	-0.931848040783733	-0.973956400903594
chr10	58806080	-0.969452631890203	-0.972904214594662	-0.981449980108497	-0.939394784948891
chr10	58848320	-0.976120865516824	-0.984739295622476	-0.977098094197087	-0.989426472246734
chr10	58861036	-0.906890776342729	-0.968020660883952	-0.912261658255709	-1.01463544339951
chr10	58876574	-0.90794568314506	-0.987158324873216	-0.934942190301965	-1.00470977683857
chr10	58878450	-0.959200666686165	-0.973711776672409	-0.933384208686624	-0.911586921127791
chr10	58888472	-0.957143659463513	-0.989756994084804	-0.963815056400086	-0.998388150244903
chr10	58953276	-0.891650805678935	-0.99125450009415	-0.991909371942524	-0.929718128551991
chr10	58973949	-0.884034965196879	-0.959591626584124	-0.990620164299259	-0.937659107047945
chr10	59048732	-0.944247906165382	-0.996045325649638	-0.897789043128012	-0.966928334080332
chr10	59063516	-0.904087281299248	-0.978377581955174	-0.873483933574853	-0.885640928768964
chr10	59088957	-0.581298374094304	-0.965368952906474	-0.815968687465058	-0.953455251836967
chr10	59090136	-0.76184443032129	-0.981972853531523	-0.845733490012387	-0.952956457063025
chr10	59140347	-0.796920746163959	-0.964985531432764	-0.907218093733323	-0.941226512661146
chr10	59149363	-0.777697645655923	-0.976522837240337	-0.99567484004674	-0.921678362008676
chr10	59190334	-0.920089988472368	-0.978792312703268	-0.935078145424557	-0.90476729043819
chr10	59232847	-0.918717817903276	-0.974474837940849	-0.936572959552642	-0.956721639355512
chr10	59254224	-0.971783295488834	-0.986004034075875	-0.966171009216905	-0.962186207500645
chr10	59295495	-0.954539672370221	-0.992348327249691	-0.979516553779713	-0.972813949315447
chr10	59316538	-1	-0.97293682709305	-0.959232264655509	-0.981701080554046
chr10	59332929	-0.838260421736014	-0.975034614748229	-0.902858938987292	-0.971006704775589
chr10	59339997	-0.829325530924528	-0.903345521196989	-0.862948398354808	-0.786107849499403
chr10	59344155	-0.947662068570043	-0.978909923236098	-0.983372395012065	-0.96805024578285
chr10	59346376	-0.954348981452835	-0.991227956800988	-0.990722770416634	-0.958981499596073
chr10	59349003	-0.879048937201915	-0.9850150437405	-0.992145015893023	-0.980831860622074
chr10	59355221	-0.907778859728224	-0.979940623622756	-0.964132867920783	-0.958271893349578
chr10	59357656	-0.745707118060098	-0.970533710689157	-0.985620591455788	-0.905569208587152
chr10	59364056	-0.976972573560577	-0.968110366070798	-0.965419428058991	-0.964324387495871
chr10	59378333	-0.656016279472764	-0.969914441290031	-0.980507555351769	-0.97243468087632
chr10	59388625	-0.840093251375093	-0.924066063823848	-0.925475674680147	-0.971430485503398
chr10	59394208	-0.933703704289667	-0.945813634165586	-0.979627047883899	-1.00507612572084
chr10	59428463	-0.83073197397346	-0.965728792352247	-0.908727459378696	-0.950170136219296
chr10	59437940	-0.822197992225065	-0.96849225130715	-0.991453536825716	-0.9809124793468
chr10	59438213	-0.887321038555564	-0.973072708891172	-0.983499273888848	-0.969810883770544
chr10	59451620	-0.967407622871775	-0.964075471679994	-0.954167121115238	-0.988123330782394
chr10	59487753	-0.934007010883178	-0.992177138287033	-0.961270105292659	-1.01187241079507
chr10	59580543	-0.971510514157065	-0.981319835428754	-0.953599842802581	-0.873206504034952
chr10	59583253	-0.824522301850166	-0.947465714748059	-0.960446302117355	-0.962824465172709
chr10	59609824	-0.810095211606576	-0.972962390061837	-0.937206314829986	-0.896337667538984
chr10	59623997	-0.851593609856156	-0.938412678585721	-0.922108242882529	-0.848125610018975
chr10	59628185	-0.927603740557493	-0.951055503350441	-0.922652808787774	-0.986219123338127
chr10	59669040	-0.963122196664326	-0.984425620476534	-0.926058892065643	-0.95733763757646
chr10	59678419	-0.815946133785371	-0.983684165554991	-0.839371617990131	-0.923773215055348
chr10	59711675	-0.758720279612139	-0.964357169057823	-0.893390627072937	-0.968103918646018
chr10	59719183	-1	-0.982191414185566	-0.982631391383772	-0.899571694460052
chr10	59741662	-0.73765788129228	-0.972119124585784	-0.925607498515318	-0.855965775809159
chr10	59790982	-0.907473113641297	-0.961055364493109	-0.930073716707698	-0.981970280628177
chr10	59795986	-0.932351515502155	-0.992440273988008	-0.991758594813648	-0.997327930980481
chr10	59814000	-0.936803544218236	-0.946619197329385	-0.890442477237438	-0.914535624640375
chr10	59823308	-0.865537505713343	-0.973442041589509	-0.957164971439876	-0.946637143693302
chr10	59840020	-1	-0.967412958422127	-0.925531187335627	-0.885138471801284
chr10	59842750	-0.832319083429107	-0.963341898236163	-0.945573094072916	-0.896086413436983
chr10	59852463	-0.857554114943016	-0.977889347773054	-0.922387731066193	-0.921518727703117
chr10	59868569	-0.765655231748935	-0.97945649340082	-0.851447395311317	-0.863513143927748
chr10	59872426	-0.609991855509205	-0.980804243472058	-0.81853038166441	-0.914866770403615
chr10	59911359	-0.737408397041084	-0.973377011762547	-0.89774835110375	-0.864323345212287
chr10	59944240	-0.848437292457069	-0.961859574090163	-0.92568393952789	-0.885080601771486
chr10	59959801	-0.863491218668353	-0.960034644970155	-0.863352436443434	-0.997239696339435
chr10	59973136	-0.807233968049327	-0.958187131166275	-0.920050499321987	-0.929934318738944
chr10	60094519	0.267061366286345	0.00487504068265257	0.276866204506664	0.0957965639915907
chr10	60107927	-0.803041133594194	-0.96762863208613	-0.940339864932229	-0.964790371986584
chr10	60108723	-0.836737721994792	-0.920287061931117	-0.900554974200648	-0.868694732306176
chr10	60143087	-0.733288518758756	-0.954856067080946	-0.853678306392028	-0.815306178134322
chr10	60291595	-0.892393203872013	-0.980206219682391	-0.991908753132227	-0.973460803697067
chr10	60350831	-0.796179747432772	-0.955479615742654	-0.940442726131789	-0.920228507838513
chr10	60398858	-0.844124916364878	-0.990420028060262	-0.938822747702436	-0.935728837633104
chr10	60406002	-0.918218124328229	-0.959026133924221	-0.880121244029806	-0.875255686386441
chr10	60407385	-0.820137146769297	-0.966802538624393	-0.900354064264912	-0.913370100477596
chr10	60425651	-0.841531131303391	-0.967121120699405	-0.9562030674943	-0.920954740595743
chr10	60426389	-0.7178385050076	-0.96059507106016	-0.949318986790016	-0.911544278828886
chr10	60454959	-0.831037210192885	-0.932447740624058	-0.887559853923219	-0.913353531755376
chr10	60472745	-0.788480765541295	-0.924502733262684	-0.959160526145948	-0.983481298542777
chr10	60475836	-1	-1	-1	-0.98555859282648
chr10	60489788	-0.927101566095549	-0.962460287448031	-0.94669870912447	-0.935332266695787
chr10	60545506	-0.876251693699899	-0.962473758728225	-0.924116771760126	-0.914180762740512
chr10	60639301	-0.968765427413825	-0.995294029201756	-0.960935700991524	-0.924321957881887
chr10	60641444	-0.891149051272468	-0.992220792448717	-0.98434737310222	-0.986118636296278
chr10	60679956	-0.825217502452562	-0.937955968348894	-0.920628398384611	-0.884206622970433
chr10	60680379	-0.711768151763553	-0.949950101314307	-0.90017491081401	-0.981834896323997
chr10	60698610	-0.890628199927352	-0.963065583447549	-0.892958166131937	-0.922941836226606
chr10	60767151	-0.903348951294387	-0.876917647432473	-0.906149158118206	-0.886277296071689
chr10	60770126	-0.86637340569489	-0.91115764862991	-0.846781879529614	-0.869741303265153
chr10	60773480	-0.85204716417865	-0.982419336858134	-0.979707786083777	-0.907900324920684
chr10	60787932	-0.937436012648959	-0.975092713871254	-0.937849872637506	-0.888729164912119
chr10	60828013	-0.589157581473118	-0.93294901596965	-0.879394310799269	-0.980856704672799
chr10	60829366	-0.765832155331448	-0.954176522949276	-0.918275401525472	-0.877336482215034
chr10	60860184	-0.914977810630513	-0.971611882767304	-0.988544179152919	-0.977936100179716
chr10	60860737	-0.967110907966326	-0.989981440020321	-0.94899279653698	-0.949831453698744
chr10	60873810	-0.687767596851348	-0.926947892088848	-0.904063723421836	-0.877931263827276
chr10	60873868	-0.724834697872415	-0.924203097144779	-0.962598882985314	-0.866424769097502
chr10	60909632	-0.910438783414285	-0.976210444420045	-0.9361500791091	-0.977892470628859
chr10	60912613	-0.912728725892327	-0.976754906429	-0.931316654795755	-0.961645743455903
chr10	60931612	-0.866666517021871	-0.967502150145054	-0.847402284474776	-0.986463401743797
chr10	60943154	-0.751631735108556	-0.975585873353506	-0.915351370284887	-0.979145349643029
chr10	60996706	-0.765901344119898	-0.998903137382938	-0.944335486611409	-1.02377997793109
chr10	61061024	-0.924725835909234	-0.943146033862644	-0.9076226453641	-1.02224995368334
chr10	61157504	-0.778287691218074	-0.94332003709223	-0.978494685466849	-0.909911093533926
chr10	61161450	-0.859075795704053	-0.98920715032264	-0.953408826109863	-0.989824060151883
chr10	61163207	-0.957329649016469	-0.976198084272351	-0.922817242575999	-1.01269606060826
chr10	61174330	-0.829923713915941	-0.956574927252122	-0.967989885055331	-0.986707437947932
chr10	61181723	-0.821577435288606	-0.975149478273282	-0.977039008575156	-1.00934735303565
chr10	61220720	-0.812141008598222	-0.931334567025274	-0.949728918093984	-0.937991741092493
chr10	61223404	-0.824941146292301	-0.955048306138963	-0.934134381912324	-0.923386005124996
chr10	61237442	-0.860766546968606	-0.916204230409654	-0.92474199226029	-0.94734886386291
chr10	61250493	-0.872174263628455	-0.927828205912466	-0.930336891303715	-0.963637476591777
chr10	61270448	-0.66202385437558	-0.945700171139117	-0.937051845719855	-0.859903490020357
chr10	61347073	-0.413930219380542	-0.897554538755525	-0.910083243317789	-0.916555391176241
chr10	61371643	-0.911296726324119	-0.917229030101144	-0.947865811005647	-0.859587183714764
chr10	61411855	-0.6990863359232	-0.965832933629126	-0.988293650547228	-0.897047053908227
chr10	61426790	-0.81207476806335	-0.970343027021136	-0.931928938685694	-0.961261158453858
chr10	61442340	-0.817775669144999	-0.942980605726784	-0.834706981417216	-0.807605776964379
chr10	61454720	-0.784245995148187	-0.990546045694967	-0.950601588884723	-0.983012778202473
chr10	61459796	-0.786903198969062	-0.953001497928379	-0.956053749462786	-0.94202073169124
chr10	61461497	-0.826061839752377	-0.934757309639592	-0.834523381798295	-0.917598218128149
chr10	61482510	-0.947258836549303	-0.985931317191447	-0.895778241311915	-0.870427930258888
chr10	61493460	-0.948193664099623	-0.978968703046977	-0.908648364587444	-0.809010322275512
chr10	61508496	-0.174496055682165	-0.878363643534024	-0.811302233792774	-0.856261489829275
chr10	61523558	-0.775864316616438	-0.901754187520861	-0.894929038003978	-0.785064214988173
chr10	61538093	-0.928018896499265	-0.996233678786427	-0.9986470502164	-0.968470212262319
chr10	61584766	-0.812688811381915	-0.964810074394596	-0.955424995205333	-0.88907844914481
chr10	61592841	-0.865005144231293	-0.955191219419665	-0.847245715401725	-0.985576475938382
chr10	61616523	-0.941965976940504	-0.977650195074133	-0.956899258565779	-0.881600946391506
chr10	61673714	-0.719627911980082	-0.926691383475758	-0.913382905686435	-0.898799856565907
chr10	61682860	-0.888113102605348	-0.964440741580251	-0.878445170602292	-0.812179575411952
chr10	61690739	-1	-0.987576452969333	-1	-0.990464235004651
chr10	61694644	-0.795473556900868	-0.975578195170641	-0.908035984478724	-0.942386316027364
chr10	61696604	-0.779672762515808	-0.993564788396388	-0.941234701527906	-0.742913329913419
chr10	61705490	-0.533807281634668	-0.818799820008139	-0.819425601951529	-0.738576932865408
chr10	61707773	-0.916998140613513	-0.904710588547852	-0.903498719136231	-0.944632593899262
chr10	61722750	-0.809344494669907	-0.970998250868249	-0.910705454082814	-0.851022099965746
chr10	61743561	-0.483052926489699	-0.926263528502457	-0.807079671470443	-0.761746824003629
chr10	61773138	-0.91589424189099	-0.982891593017625	-0.959737811111796	-0.944232359126555
chr10	61779023	-0.92162596363217	-0.920275456805135	-0.789414076599399	-0.838144365291851
chr10	61823059	-0.854765838489649	-0.972976804704806	-0.885577558553065	-0.846054076356692
chr10	61858559	-0.768378144927398	-0.986280450913618	-0.924851592579236	-0.770337941365413
chr10	61885839	-0.760009313390706	-0.923503461144283	-0.959726238344895	-0.827261252287342
chr10	61904333	-0.902940880009004	-0.945012008077871	-0.914693418721258	-0.763968645798096
chr10	61905074	-0.837843192466928	-0.968463992915242	-0.924157932538575	-0.897089759126617
chr10	61912712	-0.867971331807381	-0.992861759452545	-0.952938083604493	-0.920350906023135
chr10	61913648	-0.796687433231522	-0.942514851518459	-0.920439784665865	-0.794907705103453
chr10	61963359	-0.846495179059083	-0.992990104568382	-0.93364719515921	-0.880953372309983
chr10	61965054	-0.782107792920892	-0.96610433197464	-0.946409652972988	-0.88100667755008
chr10	61987588	-0.890064447365799	-0.973332834463443	-0.982871260516716	-0.915217760466559
chr10	62007401	-0.957013181111715	-0.978834863340235	-0.911803244799744	-0.977876643496213
chr10	62015903	-0.918304467287417	-0.95045485916379	-0.924806608019434	-0.932323122152387
chr10	62050008	-0.915609633281982	-0.966985687309337	-0.869927699722883	-0.921943808387234
chr10	62144713	-0.845300882974179	-0.932419168046437	-0.870327101120532	-0.78232849826036
chr10	62157765	-0.89875441601608	-0.981947932636303	-0.90211958799712	-0.926762783918516
chr10	62201662	-0.910914699458858	-0.921360060726829	-0.862512308497128	-0.95070620250267
chr10	62259162	-0.8269419688332	-0.930463280360936	-0.900319563818216	-0.874934669900666
chr10	62261206	-0.959089241780211	-0.950245484109732	-0.917636101844126	-0.896947436748292
chr10	62294101	-0.741741298479867	-0.964720856280886	-0.932832740308392	-0.957409444066504
chr10	62297065	-0.954662523987106	-0.977331610881815	-0.882135251319025	-0.821964554437633
chr10	62306331	-0.907856317867166	-0.9920798255623	-0.976089977099902	-0.952044596290236
chr10	62321259	-0.854724339930942	-0.913245718548126	-0.94754817606435	-0.865886690463655
chr10	62362823	-0.790825812873515	-0.963601525492154	-0.90550991603805	-0.916895915823555
chr10	62392250	-0.943651671275135	-0.97357428377533	-0.927940162809174	-0.952801390053276
chr10	62473072	-0.93557477136549	-1	-0.962479405177186	-0.946260725436822
chr10	62475233	-0.884280459032736	-0.984841407940175	-0.951464086489917	-0.931368714217077
chr10	62479223	-0.820151474614855	-0.967056367195903	-0.942746747816493	-0.791481736876213
chr10	62544131	-0.868087292626072	-0.939296738095898	-0.940641422911929	-0.92264749592243
chr10	62653227	-0.813031697039359	-0.974935241081032	-0.897085530789694	-0.879039135023682
chr10	62723098	-0.683560218510124	-0.944586402191729	-0.73565677136151	-0.813858286735416
chr10	62738565	-0.928519763491338	-0.947878742717878	0.353776549697112	-0.222024943851731
chr10	62744397	-1	-0.999379591386115	-0.89370933083619	-0.895434781334949
chr10	62789024	-0.714605686369905	-0.936588649972793	-0.841956359658704	-0.838022282079871
chr10	62913861	-0.877704598630124	-0.970469983058924	-0.957791802305203	-0.912408828384272
chr10	62938532	-0.880483655563963	-0.966363303906802	-0.949057585470818	-0.905747385081224
chr10	62991472	-0.892099922575646	-0.993299209700903	-0.989952770753684	-1.01354972786482
chr10	62995195	-0.974023101770473	-0.983029009456465	-0.942454869130395	-0.983674531984573
chr10	63010567	-0.868280371440503	-0.966693447012987	-0.947538027079935	-0.914642927723928
chr10	63042381	-0.905019352146106	-0.963972277966077	-0.939054998070147	-0.90555303517202
chr10	63057297	-0.973308340868312	-0.957556705749787	-0.920917625619591	-0.895617082237877
chr10	63100684	-0.903144430624108	-0.958154416516271	-0.908654604226188	-0.905172531751508
chr10	63103117	-0.860924944694326	-0.962553408360967	-0.943231360225902	-0.801945248638989
chr10	63122959	-0.917275696690419	-0.993795767414833	-0.923190902846845	-0.883154382704396
chr10	63157081	-0.82171936778446	-0.960841937448724	-0.881214965638285	-0.877992422132513
chr10	63177611	-0.894191178714144	-0.947975375534124	-0.957206224046257	-0.921729498978015
chr10	63178274	-0.584169185601022	-0.918686165391618	-0.855757695017611	-0.956503979240983
chr10	63185629	-0.90490089087603	-0.993906799968898	-0.931308547470221	-0.958648521754434
chr10	63209747	-0.902503600618422	-0.950467785966376	-0.876230519319919	-0.936072273586927
chr10	63212344	-0.730986586886394	-0.734778263678505	-0.851499142381618	-0.814653093950382
chr10	63250347	-0.878396521457019	-0.974936314517953	-0.896171294202402	-0.870400003227837
chr10	63279390	-0.91329962466922	-0.973531789260858	-0.943762539146505	-0.954319396335127
chr10	63288497	-0.824740221667381	-0.959599021638867	-0.954619471199154	-1.00873159720445
chr10	63297214	-1	-0.959820683539422	-0.911310175802779	-0.981785835239082
chr10	63319470	-0.95622122757297	-0.986495970661329	-0.912709866155429	-0.923644121467725
chr10	63389075	-0.755141368375704	-0.954306373033044	-0.808083660890506	-0.832940539465288
chr10	63414557	-0.730137450490789	-0.958697884863776	-0.940331345022834	-0.906534354511889
chr10	63431208	-0.701777543837495	-0.920115154102377	-0.802395412400792	-0.857648378588454
chr10	63461009	-0.950984945271411	-0.998088099143303	-0.913931119170679	-0.943880421218229
chr10	63493360	-0.639655006608493	-0.876463118950396	-0.762554370015233	-0.453846012623231
chr10	63493499	-0.648203714961016	-0.924437893453639	-0.820295300790964	-0.760215247925867
chr10	63512418	-0.679844900302758	-0.963135076254013	-0.701673220640285	-0.766258223578568
chr10	63518869	-0.829932583840853	-0.99553790197593	-0.917649815646747	-0.908821158637656
chr10	63538727	-0.968777042774417	-0.982233312162345	-0.983256795105698	-0.909488427369553
chr10	63539233	-0.719421531992893	-0.982288167984457	-0.774018228894759	-0.515884043859415
chr10	63564351	-0.770665917103928	-0.965647453053105	-0.433269871678966	-0.474022375916851
chr10	63569153	-0.44463375969333	-0.888218617705831	-0.759746136885675	-0.535341538327729
chr10	63592496	-0.84201335467358	-0.965031139078179	-0.893022288172089	-0.803849716241797
chr10	63594356	-0.876162910894823	-0.974440726643282	-0.954745620113136	-0.705286789385138
chr10	63635058	-0.719873955868257	-0.940297616666066	-0.763062173402129	-0.841769057745366
chr10	63636087	-0.594284499383678	-0.90613896520919	-0.682849097341771	-0.816060289979092
chr10	63652849	-0.944133973909282	-0.973901737272034	-0.829366901680373	-0.833348596776191
chr10	63691737	-0.80928733892898	-0.935463080267928	-0.793835564022559	-0.615454290393149
chr10	63697384	-0.76787217179879	-0.939720598344199	-0.839074038815986	-0.726162059442328
chr10	63735686	-0.798250914846111	-0.86290468907062	-0.865659859488483	-0.711206855696051
chr10	63752565	-0.532600100564337	-0.886545865273098	-0.865459657136611	-0.642243348235355
chr10	63792049	-0.895992389594419	-0.974225410348815	-0.919433305091452	-0.926248571658532
chr10	63820801	-0.841612782017319	-0.968862820045052	-0.865639949559507	-0.866229221530144
chr10	63898597	-0.937680692019081	-0.993404692278791	-0.926558861678726	-0.90693353239884
chr10	63913109	-0.931830707290538	-0.926227657831397	-0.942093126388255	-0.915670318744125
chr10	63922966	-0.820224726902079	-0.972021171398429	-0.925374899064909	-0.869007608981868
chr10	63965816	-0.862398611701645	-0.968895326265376	-0.915345165886095	-0.994831807035451
chr10	63996107	-0.871324545835085	-0.97650811406047	-0.97219588392614	-0.937085456622075
chr10	63998076	-0.971707523040759	-1	-0.956977370917148	-0.944365057226675
chr10	64005721	-0.973968133693076	-0.980601607338826	-0.935432634531042	-0.867372027189308
chr10	64044711	-0.845070543536923	-0.987922934175843	-0.946124614364319	-0.852365692691402
chr10	64060051	-0.888127100269742	-0.98439357651869	-0.949577406437218	-0.819049698277522
chr10	64154366	-0.734137749076016	-0.96237885748818	-0.839919526769267	-0.943044870022936
chr10	64198519	-0.777176079911038	-0.962595843632437	-0.865332685987936	-0.845110499562598
chr10	64209775	-0.6791576281741	-0.983068320031044	-0.922832903354176	-0.978715709203213
chr10	64215099	-0.543145713232001	-0.947849825018311	-0.893403410083463	-0.914297302391607
chr10	64262948	-0.760372241296078	-0.938748428316427	-0.928752292583277	-0.897339554254503
chr10	64290434	-0.918526580506336	-0.994526320194633	-0.940178910401401	-0.939947846673737
chr10	64334912	-0.829247793418963	-0.995357914147202	-0.948965364282645	-0.901340127610724
chr10	64345456	-0.893341324428178	-0.951480334734522	-0.932958871137448	-0.899889169591736
chr10	64375174	-0.73825420984524	-0.911121767611011	-0.926886254043784	-0.893612269193562
chr10	64394343	-0.810864964146425	-0.937117226419582	-0.95798421262106	-0.963918434754382
chr10	64398328	-0.481607564838622	-0.872109097168678	-0.840324371322523	-0.785215551032411
chr10	64404643	-0.906534133665826	-0.977214255929587	-0.951575641392141	-0.974252026318114
chr10	64407584	-0.371707793578995	-0.824207026393579	-0.910805387174516	-0.934062539092057
chr10	64589572	-0.84775958032395	-1	-0.937961795153792	-0.977210654736502
chr10	64620667	-0.628037691240369	-0.949894326289459	-0.851187630076386	-0.888041729089096
chr10	64624895	-0.944607200609344	-0.972892418176707	-0.941774825880114	-0.904223568474786
chr10	64635656	-0.689295508041566	-0.95753230650219	-0.886855232860648	-0.938406978027381
chr10	64656993	-0.70418045788387	-0.940121449321204	-0.879792183890409	-0.855068862160442
chr10	64697627	-0.425761294786492	-0.92285394130677	-0.776077770050816	-0.842358423065339
chr10	64702434	-0.880397451020767	-0.948498534270342	-0.895651802522998	-0.955019549598545
chr10	64720337	-0.869593267315895	-0.9597565336235	-0.905819690332853	-0.961940893840584
chr10	64729878	-0.724311679958373	-0.967188915856349	-0.893435856915692	-0.902843053230764
chr10	64730029	-0.732337653968393	-0.954269107583419	-0.916918107527051	-0.829462927201332
chr10	64756661	-0.68956967969763	-0.929130061998471	-0.859155058532677	-0.851923384122625
chr10	64801117	-0.838272885631107	-0.969540020891949	-0.954476005291911	-0.905088828219893
chr10	64868586	-0.934234137028878	-0.946805120541617	-0.906725390689006	-0.848699192332072
chr10	64931882	-0.897900200549927	-0.981625052413021	-0.956448602571971	-0.836971980560391
chr10	65076914	-0.952613484551428	-0.946517436056328	-0.939779430141493	-0.997906512843003
chr10	65124904	-0.884100853863878	-0.919456825697153	-0.880612029814861	-0.895702350891202
chr10	65125274	-0.745173827920455	-0.967270596040591	-0.910034051537563	-0.969384105192002
chr10	65144554	-0.937794706209796	-0.980635507908125	-0.803714883279588	-0.755958903982399
chr10	65157664	-0.97159259235007	-0.946036155084176	-0.877526212422061	-0.900212257019499
chr10	65176085	-0.75735882929018	-0.96807068101635	-0.869705072731838	-0.868713807306002
chr10	65183865	-0.916309233873592	-0.965188945115001	-0.925798283493031	-0.851777907436087
chr10	65189458	-0.623669324840589	-0.943496684778051	-0.916620232382264	-0.85898896215293
chr10	65217624	-1	-0.970010606746022	-0.950713731900797	-0.961129082978405
chr10	65221108	-0.906221804964463	-0.988941446034151	-0.897717029976026	-0.923351991534194
chr10	65251665	-0.944895094646782	-0.910385430264985	-0.815862366262078	-0.765393130510686
chr10	65267483	-0.950511129050303	-0.995955613295501	-0.972823072440156	-0.901152340252297
chr10	65318070	-0.758598331466536	-0.939472019320792	-0.96937811297315	-0.763372010518708
chr10	65327215	-0.941536347327825	-0.92735030407326	-0.884755721012735	-0.923940948161272
chr10	65338274	-0.870440645485823	-0.93797155133132	-0.905806841758211	-0.974142033619235
chr10	65360177	-0.970159370735842	-0.98723169363478	-0.987125726777483	-0.922419172904732
chr10	65369263	-0.91017351444355	-0.983581375055375	-0.991471686133144	-0.931150778649272
chr10	65529316	-0.675376058765015	-0.9284950909696	-0.789530815495081	-0.921933868397543
chr10	65541182	-0.548984842180326	-0.921443392411044	-0.861503153373044	-0.827439062479102
chr10	65549659	-1	-1	-1	-0.97892146164912
chr10	65560001	-0.642102298529652	-0.924788705640105	-0.884164877420897	-0.808089996968046
chr10	65560018	-0.613606091341829	-0.922860378235012	-0.859330441403287	-0.895948255112524
chr10	65635369	-1	-0.982103276406039	-0.967313636501691	-0.976730551655898
chr10	65653823	-0.805857157482267	-0.924382623867434	-0.980846570050557	-0.900504364814916
chr10	65684968	-0.721903365420543	-0.961936321760989	-0.906099304856823	-0.918733025799579
chr10	65716266	-0.835715459997304	-0.980117160255739	-0.965120563792881	-0.985325690098694
chr10	65729566	-1	-0.985198447286168	-0.95671442571416	-1.00250645599874
chr10	65806681	-0.822773205082208	-0.98986237428576	-0.935556918874303	-0.970537026187681
[truncated: 88,714 more rows]
