# Supplementary material for: Differential chromatin profiles partially determine transcription factor binding
Source: PLoS One. 2017 Jul 13;12(7):e0179411. doi: 10.1371/journal.pone.0179411 (PMC5509100; doi:10.1371/journal.pone.0179411)
Supplement: S1 Dataset — (ZIP) [file pone.0179411.s002.zip › data.tables/MAX_ChIP.csv]

chr	coord	edgeR.logFC	edgeR.logCPM	edgeR.PValue	GEM.GM.QValue	GEM.K.QValue
chr10	100083196	3.68	4.59	0.000241	0.09	52.89
chr10	100099671	-3.76	3.35	0.000324	9.9	0.33
chr10	100206715	-0.941	6.03	0.27	52.23	60.98
chr10	100220687	2.24	3.14	0.0297	0.14	15.04
chr10	100221038	4.24	3.27	0.000327	-0.01	16.83
chr10	100224123	2.69	3.32	0.00772	-0.02	15.06
chr10	100227074	3.42	4.27	0.000621	-0.01	37.95
chr10	100227425	-1.68	3.86	0.0682	12.28	5.49
chr10	100669992	3.4	3.53	0.00147	-0.02	16.29
chr10	100994023	-3.47	4.35	0.000343	25.46	2.81
chr10	101190714	-0.0635	4.88	0.943	11.11	37.52
chr10	101380658	-1.16	4.9	0.184	23.95	15.31
chr10	101380797	-0.385	4.91	0.666	19.97	34.43
chr10	101492058	-0.328	4.89	0.715	15.53	38.7
chr10	101666418	2.94	3.34	0.00473	-0.02	21.3
chr10	101743377	-1.48	3.7	0.103	7.34	5.26
chr10	101754287	-0.592	3.3	0.533	2.7	6.75
chr10	101769743	-0.179	4.32	0.851	10.64	22.98
chr10	101805967	-2.34	3.52	0.0144	4.61	1.53
chr10	101934721	-4.1	2.88	0.000358	4.23	0.04
chr10	101945770	-0.987	6.31	0.247	69.6	70.9
chr10	102027446	-0.578	4.54	0.519	6.83	20.31
chr10	102049629	2.16	2.52	0.0498	-0.01	5.43
chr10	102098396	-1.87	3.09	0.0477	5.43	1.37
chr10	102102317	-0.84	3.76	0.358	4.81	8.6
chr10	102106310	-0.134	5.56	0.879	35.32	62.54
chr10	102106825	-0.89	4.91	0.31	22.87	28.19
chr10	102107762	-0.783	4.28	0.388	9.43	11.17
chr10	102119051	1.8	3.04	0.0773	0.01	9.26
chr10	102131176	1.16	3.79	0.205	1.15	19.77
chr10	102133123	-0.192	4.54	0.843	11.22	25.07
chr10	102133813	0.229	4.44	0.802	6.27	23.67
chr10	102193734	-1.35	3.38	0.143	3.46	3.34
chr10	102214619	1.93	2.35	0.0848	-0.02	10.31
chr10	102241377	-2.76	4.08	0.00416	13.29	1.8
chr10	102288796	-0.168	3.37	0.873	0.42	8.35
chr10	102295606	-1.72	4.68	0.055	14.05	11.61
chr10	102321980	-0.794	4.05	0.379	11.08	14.04
chr10	102440672	0.869	2.97	0.386	-0.02	8.35
chr10	102491039	-2.38	3.4	0.0157	6.53	3.5
chr10	102650675	1.18	3.1	0.227	0.62	11.81
chr10	102669485	0.541	2.99	0.603	0.16	7.06
chr10	102672498	-0.692	5.98	0.419	56.75	64.76
chr10	102729041	0.501	3.47	0.6	1.27	12.87
chr10	102747324	-0.77	6.88	0.362	112.9	120.55
chr10	102757485	-1.4	5.28	0.11	17.31	7.61
chr10	102771397	2.28	3.4	0.0223	-0.01	17.1
chr10	102772781	-1.35	4.09	0.138	9.43	8.01
chr10	102778888	0.744	3.75	0.411	1.8	19.89
chr10	102810168	-0.307	3.53	0.775	4.81	12.25
chr10	102822550	0.0672	5.45	0.939	25.62	59.25
chr10	102826058	3.05	4.41	0.00161	-0.02	45.88
chr10	102826428	0.274	3.59	0.808	2.15	8.91
chr10	102855536	-1.89	3.02	0.0584	5.02	1.7
chr10	102902185	-0.245	3.25	0.797	5.34	8.41
chr10	102921681	-0.541	2.9	0.624	0.03	3.71
chr10	102973587	-0.984	3.85	0.282	5.89	11.69
chr10	103018172	0.0188	2.49	1	0.73	2.76
chr10	103113672	-1.74	5.18	0.0484	27.94	16.34
chr10	103124624	-0.926	4.49	0.3	8.91	8.84
chr10	1032516	1.02	2.9	0.311	-0.01	3.43
chr10	103255324	-1.03	2.19	0.328	1.87	2.13
chr10	103326222	0.332	3.49	0.74	3.18	11.87
chr10	103326570	0.1	4.2	0.928	15.4	19.47
chr10	103330130	-1.71	4.13	0.0591	13.03	10.77
chr10	103336421	2.68	2.93	0.0135	-0.02	12.88
chr10	103348074	-0.87	4.88	0.312	14.63	22.4
chr10	103362722	-1.1	3.6	0.239	5.54	4.05
chr10	103377359	-4.49	4.22	2.02e-05	24.16	0.37
chr10	1034269	-0.509	4.19	0.566	10.04	14.34
chr10	1034392	-0.39	6.53	0.647	57.91	114.79
chr10	103454097	-1.02	4.21	0.244	17.96	14.32
chr10	103454976	-0.956	5.29	0.268	37.48	34.65
chr10	103509502	2	3.19	0.0446	0.18	15.04
chr10	103539770	-5.54	4.58	1.04e-06	34.24	0
chr10	103543152	-1.07	4.7	0.219	34.22	19.7
chr10	103578403	-1.11	5.01	0.204	8.16	21.04
chr10	103590394	-0.594	5.71	0.487	40.34	55.49
chr10	103590776	-1.5	5.69	0.0846	47.94	36.86
chr10	103600618	-1.25	4.08	0.158	12.06	9.09
chr10	103601094	-3.23	3.37	0.00166	4.69	0.24
chr10	103661314	-10.4	4.36	1.24e-08	15.67	0
chr10	103761377	-10.2	4.14	2.92e-08	7.49	0
chr10	103762443	-8.82	2.73	7.73e-06	3.88	0
chr10	103769766	-9.74	3.64	2.2e-07	5.69	0
chr10	103816009	-1.07	5.27	0.218	23.15	31.17
chr10	103817998	2.68	3.73	0.00705	0.18	22.36
chr10	103824980	-0.298	5.31	0.736	21.16	49.07
chr10	103832852	-1.3	3.53	0.167	0.36	6.13
chr10	103872251	1.16	3.58	0.201	0.64	13.49
chr10	103873030	0.593	3.32	0.556	0.42	9.59
chr10	103874763	-1.26	3.81	0.163	4.78	3.76
chr10	103877698	-2.34	5.66	0.00869	63.31	17.9
chr10	103880354	-0.856	5.3	0.324	32.52	36.66
chr10	103893026	-0.843	6.3	0.319	82.65	78.54
chr10	103893464	0.319	6.42	0.71	48.43	133.09
chr10	103912139	-0.876	6.98	0.301	110.31	120.71
chr10	103912547	-0.564	5.51	0.512	39.27	48.28
chr10	103929370	-0.477	3.27	0.641	2.39	6.42
chr10	103961187	-3.69	2.82	0.00101	8.02	0.11
chr10	103986146	0.865	5.31	0.317	20.67	69.45
chr10	103989735	-0.776	4.6	0.374	23.12	17.63
chr10	104001512	0.486	5.26	0.574	30.68	60.4
chr10	104005304	-1.05	5.07	0.229	27.9	24.65
chr10	104040552	0.486	2.74	0.663	0.07	4.78
chr10	104159428	-0.884	5.33	0.308	27.74	37.23
chr10	104159738	-0.782	2.81	0.42	0.2	2.16
chr10	104163729	-0.122	4.19	0.909	12.64	23.77
chr10	104180881	-1.51	5.41	0.0821	31.34	15.22
chr10	104182628	0.545	5.58	0.522	25.99	77.95
chr10	104191697	0.423	3.87	0.646	2.12	15.57
chr10	104192363	-0.308	3.58	0.755	3.26	9.4
chr10	104192488	-1.36	4.35	0.126	13.55	12.04
chr10	104210315	-0.49	6.31	0.562	82.32	92.64
chr10	104215834	1.42	3.35	0.137	-0.01	13.94
chr10	104221083	-0.757	4.86	0.385	28.64	24.38
chr10	104221707	-0.384	4.69	0.661	8.73	24.29
chr10	104223293	1.03	3.36	0.277	1.48	12.19
chr10	104262609	-1.15	4.72	0.194	12.08	15.13
chr10	104263603	-0.495	4.21	0.59	4.48	14.14
chr10	104271877	-4.73	4.63	7.33e-06	30.71	0.48
chr10	104343752	-1.72	3.19	0.0752	2.99	2.46
chr10	104356395	-0.45	2.98	0.645	4.41	4.35
chr10	104404746	-1.28	6.17	0.135	84.97	57.49
chr10	104434005	-0.405	3.55	0.673	1.01	8.84
chr10	104438712	-1.09	3.7	0.23	6.33	7.49
chr10	104474278	-0.746	6.01	0.382	47.92	69.59
chr10	104474569	-0.748	5.9	0.381	71.5	55.73
chr10	104489165	-0.352	3.2	0.755	3.92	6.42
chr10	104520531	2.01	2.61	0.0617	-0.01	9.43
chr10	104539592	2.76	2.76	0.00903	-0.02	10.27
chr10	104556309	-2.13	4.19	0.0196	15.36	6.37
chr10	104613926	-0.694	3.5	0.443	4.37	9.43
chr10	104614068	-2.94	3.67	0.00296	12.77	0.87
chr10	104614328	-0.728	3.96	0.422	12.41	11.1
chr10	104677395	-1.59	5.29	0.072	49.48	23.59
chr10	104677856	-0.741	6.56	0.383	93.64	95.94
chr10	104678303	-1.43	4.47	0.109	20.79	14.32
chr10	104679253	0.487	3.68	0.603	2.93	15.53
chr10	104800452	0.738	2.02	0.546	-0.01	2.19
chr10	104800757	1.23	2.11	0.274	0.01	3.83
chr10	104813847	-0.513	3.79	0.568	5.35	10.6
chr10	104829483	-2.45	3.69	0.0104	6.14	1.69
chr10	104885267	-3.37	3.75	0.00068	7.97	0.44
chr10	104952403	-1.32	4.51	0.139	12.98	8.23
chr10	104957096	2.38	3.36	0.0186	-0.01	16.57
chr10	105004605	-0.646	2.8	0.521	0.28	2.45
chr10	105110879	0.0876	3.94	0.935	3.3	17.77
chr10	105127684	-1.04	5.04	0.236	21.62	18.36
chr10	105128441	-0.864	5.15	0.314	28.41	30.35
chr10	105154086	1.35	3.13	0.177	0.02	11.82
chr10	105156234	-1.29	4.34	0.151	15.21	13.77
chr10	105156440	-0.106	6.32	0.904	66.56	102.66
chr10	105236287	-1.41	4.19	0.113	12.8	11.31
chr10	105250530	-4.54	4.08	1.84e-05	17.98	0.09
chr10	105264278	2.03	3.71	0.0332	0.18	21.93
chr10	105338710	1.58	2.88	0.12	0.02	9.09
chr10	105358746	-0.224	2.83	0.862	0.42	3.74
chr10	105372368	0.91	2.65	0.377	0.08	7.13
chr10	105378733	2.99	3.39	0.00389	-0.01	19.98
chr10	105438087	-4.91	4.44	4.27e-06	29.69	0.33
chr10	105451573	-1.51	3.42	0.103	0.59	2.34
chr10	105451866	-2.83	5.55	0.00194	71.4	14.77
chr10	105472824	-1.38	3.02	0.164	1.11	2.03
chr10	1055277	1.95	2.73	0.0567	-0.01	8.35
chr10	105532372	1.14	4.21	0.212	3.27	33.09
chr10	105668226	-0.41	3.99	0.654	6.53	12.04
chr10	105677761	-0.873	5.31	0.312	27.02	34.27
chr10	105678314	-1.57	4.64	0.0773	24.94	13.14
chr10	105726855	-0.951	5.01	0.271	25.62	32.48
chr10	105880777	-0.813	4.56	0.359	11.11	13.41
chr10	105881536	-0.289	4.5	0.754	11.95	20.78
chr10	105881855	-0.613	4.34	0.497	13.37	19.61
chr10	105992091	-1.04	4.95	0.233	28.63	28.14
chr10	106014651	-0.311	4.74	0.73	14.89	30.36
chr10	106028688	-5.19	3.92	6.27e-06	15.59	0.02
chr10	106028900	-5.83	4.16	7.91e-07	11.89	0
chr10	106051391	-1.81	3.61	0.0547	2.59	2.95
chr10	106107253	1.89	3.11	0.0584	-0.02	9.14
chr10	106113484	0.0206	4.31	1	4.61	22.59
chr10	106147154	-1.74	3.56	0.0661	12.12	5.25
chr10	106337944	2.03	3.63	0.0356	0.87	21.21
chr10	106340783	0.482	2.82	0.636	0	5.21
chr10	106584361	-2.73	2.79	0.00823	7.03	0.71
chr10	10819431	2.11	2.25	0.053	-0.02	6.13
chr10	1082432	-1.11	4.41	0.205	21.76	14.19
chr10	108702205	1.54	2.97	0.124	0.03	8.63
chr10	108782783	4.86	3.39	8.79e-05	-0.01	21.91
chr10	108782936	2.99	3.18	0.00522	-0.01	19.02
chr10	108785641	1.82	3.05	0.072	0.18	10.69
chr10	108788219	2.15	3.62	0.0283	0.36	23.55
chr10	109202013	-3.76	3.13	0.00069	5.74	0.08
chr10	1095040	-0.222	5.9	0.799	48.97	74.66
chr10	1095324	-0.588	5.02	0.492	36.27	28.53
chr10	1096706	-0.793	3.48	0.389	3.23	2.37
chr10	111658630	1.72	2.98	0.0893	0.01	9.11
chr10	111683171	-0.816	5.05	0.351	29.16	30.93
chr10	111716619	0.303	2.57	0.785	0.24	5.07
chr10	111738323	-0.182	2.46	0.882	1.15	2.09
chr10	111827972	0.807	2.94	0.41	-0.02	7.29
chr10	111897047	-1.83	3.51	0.0514	0.61	2.02
chr10	111952507	0.0837	3.04	0.961	1.85	4.44
chr10	111967333	-1.21	4.52	0.171	9.65	4.85
chr10	111970544	-1.07	4.64	0.218	7.7	3.04
chr10	111970983	-0.345	6.23	0.682	67.69	87
chr10	111981648	1.4	3.8	0.135	0.93	17.99
chr10	111985916	-0.486	5.54	0.574	39.92	52.25
chr10	111986553	0.498	4.48	0.583	11.47	37.81
chr10	111987133	0.346	4.14	0.721	3.62	26.68
chr10	112033368	-2.17	3.23	0.0285	2.66	1.22
chr10	11205353	-2.87	4.31	0.00237	9.69	4.25
chr10	112064777	-1.07	5.09	0.216	11.82	20.85
chr10	112066130	-0.913	3.24	0.337	4.61	5.31
chr10	11206867	-2.88	3.89	0.00276	10.9	1.22
chr10	11207205	-0.953	4.82	0.277	19	24.39
chr10	11208207	-1.35	4.18	0.133	6.94	6.71
chr10	11209742	-3.2	3.92	0.00122	10.92	0.32
chr10	112116498	-3.28	4.26	0.000677	5.17	0.88
chr10	112117334	-4.2	5.52	1.96e-05	62.32	3.06
chr10	112174173	-4.55	4.1	1.69e-05	12.97	0.05
chr10	112174669	-4.92	4.81	3.54e-06	21.47	0.11
chr10	11217985	-5.26	5.55	4.81e-07	48.8	0.04
chr10	11220698	0.0422	5.49	0.97	23.88	58.08
chr10	11220866	-2.19	4.59	0.016	22.81	5.99
chr10	112256188	-3.15	4.75	0.000882	35.32	0.09
chr10	112257593	-1.6	4.97	0.0679	29.68	6.44
chr10	112259379	-2.57	4.54	0.00528	12.81	0
chr10	112327093	-0.317	6.47	0.709	71.26	97.3
chr10	112328003	-0.81	4.36	0.365	19.04	16.06
chr10	112401129	0.725	3.23	0.445	0.62	10.34
chr10	112406289	1.72	3.3	0.0708	0.17	10.49
chr10	112411506	0.305	3.41	0.755	1.53	9.95
chr10	112424847	2.9	3.49	0.00436	0.01	18.16
chr10	112431969	-0.184	4.92	0.835	13.43	34.56
chr10	112432331	-0.585	3.31	0.533	3.71	9.2
chr10	112477870	1.24	3.5	0.189	1.49	14.04
chr10	112525398	1.42	3.42	0.126	0.3	14.98
chr10	112534144	-0.969	4.09	0.275	2.33	9.59
chr10	112562557	-2.51	3.74	0.00859	8.41	2.26
chr10	112601720	-4.95	4.26	8.49e-06	25.46	0.2
chr10	112603087	-5.89	4.22	6.27e-07	16.43	0.01
chr10	112617178	0.493	2.76	0.625	-0.02	5.45
chr10	112617535	0.0297	3.39	1	0.87	11.58
chr10	112620541	-3.83	4.4	0.000128	23.61	0.05
chr10	112631477	-0.303	4.55	0.749	13.32	25.06
chr10	112632442	-0.878	5.62	0.305	48.7	47.9
chr10	112643981	0.44	2.93	0.704	-0.02	5.02
chr10	112646179	-1.7	2.41	0.108	3.61	0.88
chr10	11268020	-0.103	3.48	0.941	1.02	8.97
chr10	11284524	-5.09	4.61	2.1e-06	20.31	0.33
chr10	112847238	1.17	2.71	0.242	0.25	8.89
chr10	11287616	-5.16	3.89	6.88e-06	9.1	0.04
chr10	11288855	-5.73	4.27	1.5e-06	21.35	0.04
chr10	11289278	-5.02	3.92	6.27e-06	10.17	0.09
chr10	112935797	2.11	2.25	0.053	-0.02	5.54
chr10	11312732	-1.67	4.71	0.0604	18.43	11.69
chr10	113875742	-1.58	2.63	0.11	0.45	2.36
chr10	113897332	-0.937	2.74	0.361	1.27	2.66
chr10	113900120	-0.339	2.88	0.741	0.23	4.58
chr10	113943538	-0.828	5.29	0.336	29.84	39.84
chr10	113943661	-1.66	3.99	0.0702	16.06	8.36
chr10	114135908	-3.63	4.5	0.000187	14.15	2.67
chr10	114290891	-3.78	3.37	0.000303	10.14	0.33
chr10	114603569	2.2	3.35	0.0268	0.1	16.04
chr10	114820635	2.9	3.49	0.00436	-0.01	19.77
chr10	114823400	2.9	3.49	0.00436	0.03	18.94
chr10	114833634	2.22	3.1	0.0262	0.08	15.15
chr10	11514372	0.361	2.67	0.747	-0.01	4.15
chr10	115282414	0.816	2.48	0.454	0.06	8.22
chr10	115323405	-1.31	3.45	0.163	2.66	4.58
chr10	11541628	1.46	3.45	0.12	1.59	12.17
chr10	115439524	-1.44	4.21	0.106	13.26	10.49
chr10	115478927	1.93	3.01	0.0625	0.01	11.82
chr10	11557801	-0.593	3.71	0.505	2.66	6.71
chr10	1156235	-0.445	3.32	0.649	6.3	5.43
chr10	11581002	1.46	3.84	0.115	0.42	18.31
chr10	116218860	0.0206	3.34	1	1.14	11.04
chr10	116256704	-6.3	4.06	2.98e-07	18.46	0
chr10	116286637	-6.11	5.15	1.04e-07	50.51	0.11
chr10	11653793	0.514	5.41	0.549	16.9	69.59
chr10	116697965	-1.36	4.99	0.119	16.33	17.63
chr10	11704748	-0.735	3.7	0.425	7.39	8.6
chr10	11720299	-3.66	4.03	0.00023	3.37	0.42
chr10	11726858	-2.64	4.67	0.00463	20.08	5.36
chr10	11726926	2.79	3.7	0.00567	0	24.79
chr10	11728038	-0.0979	3.56	0.944	0.06	8.56
chr10	11729623	2.35	3.69	0.0139	-0.02	22.47
chr10	11767375	0.00455	3.46	1	5.81	7.14
chr10	11784542	-3.4	3.21	0.00107	9.97	0
chr10	11784612	6.65	4.16	1.19e-06	0	47.17
chr10	118442017	-1.34	2.56	0.188	1.15	2.58
chr10	118547775	-0.973	2.82	0.332	0.18	2.86
chr10	118609015	-6.26	3.12	1.21e-05	7.78	0
chr10	11867016	3.09	3.47	0.00302	0	18.94
chr10	118765317	2.05	3.22	0.0418	0.18	4.9
chr10	118947023	1.17	2.71	0.242	0.25	4.64
chr10	118976310	-0.887	3.67	0.343	5.54	9.7
chr10	118978400	2.2	2.92	0.0312	-0.01	12.08
chr10	119026060	1.85	3.3	0.0555	0.25	15.26
chr10	119032400	1.74	3.11	0.0765	0.03	12.61
chr10	11911271	0.625	2.66	0.56	0.13	4.57
chr10	119135144	-0.367	5.24	0.673	29.43	45.28
chr10	119136122	3.42	4.59	0.000452	-0.01	53.51
chr10	119151558	1.33	2.7	0.207	0.18	10.03
chr10	119157705	-0.124	2.07	1	0.33	3.05
chr10	11916910	2	6.21	0.0229	17.98	159.85
chr10	119171134	3.37	2.98	0.0023	-0.01	10.69
chr10	11918011	2.05	3.82	0.0297	0.83	24.11
chr10	119256244	-1.07	3.38	0.263	1.29	5.03
chr10	119297721	-3.61	3.85	0.000443	11.33	1.13
chr10	11936704	4.64	4.64	1.61e-05	-0.02	59.93
chr10	119375796	-5.64	3.41	3.94e-06	9.03	0
chr10	119412561	-4.23	3.1	0.000158	2.08	0.11
chr10	119412859	-4.87	3.84	2.05e-05	9.02	0.11
chr10	119423531	-4.32	4.07	3.78e-05	11.01	0.5
chr10	119522389	1.74	3.41	0.0741	0.33	20.86
chr10	1195922	2.22	2.94	0.0288	-0.02	10.85
chr10	119762241	1.82	3.05	0.072	0.18	11.36
chr10	119806150	-1.06	3.6	0.239	7.61	8.84
chr10	119806509	-0.561	4.34	0.535	7.41	20.17
chr10	119867945	2.22	3.58	0.021	0.33	21.91
chr10	120101797	-1.13	4.09	0.211	6.86	13.09
chr10	120242517	2.16	3.19	0.0332	0.14	11.66
chr10	120255269	2.45	3.41	0.0155	0.12	16.09
chr10	120264151	1.39	2.34	0.198	0.03	3.94
chr10	12028783	-0.0257	3.18	1	2.52	4.33
chr10	120354142	0.816	2.48	0.454	0.25	5.88
chr10	120458184	-0.592	3.06	0.555	5.1	8.22
chr10	120514588	-0.116	5.79	0.897	47.15	76.7
chr10	120514761	-1.09	6.82	0.2	123.55	97.68
chr10	120563336	1.76	2.23	0.134	-0.02	5.63
chr10	1205796	4.66	5.05	7.83e-06	-0.01	84.3
chr10	120706956	1.31	2.8	0.193	0.36	8.49
chr10	120790049	-0.458	5.32	0.599	36.49	49.66
chr10	120790350	-0.827	3.5	0.359	4.74	6.31
chr10	120839708	-0.188	4.52	0.841	3.87	26.95
chr10	120840341	-0.422	6.41	0.619	49.69	92.34
chr10	12085043	-1.05	5.37	0.225	30.28	34.28
chr10	120850638	0.81	3.34	0.379	0.11	11.87
chr10	12085402	0.516	5.87	0.548	20.73	83.98
chr10	120924965	-0.146	6.27	0.866	71.03	103.25
chr10	120925282	-0.497	4.27	0.573	12.28	19.79
chr10	120938295	-0.651	4.34	0.456	17.11	20.45
chr10	120938475	0.543	4	0.543	1.03	21.91
chr10	120944892	0.724	2.8	0.476	1.09	8.63
chr10	12095705	-1.97	4.1	0.0315	7.82	5
chr10	120959122	-2.54	3.53	0.00961	2.96	1.44
chr10	12096246	-0.782	2.59	0.457	0.14	2.67
chr10	120965942	-2.02	3.87	0.0289	5.47	0.3
chr10	121028750	-3.23	4.5	0.00084	17.16	2.14
chr10	121030706	-1.44	5.25	0.101	30.64	26.09
chr10	12105610	1.43	2.77	0.163	0.18	7.86
chr10	121073295	-3.81	4.38	0.000141	12.24	0.5
chr10	121076405	1.4	3.07	0.141	-0.02	12.95
chr10	12110723	-0.519	4.93	0.552	20.16	26.32
chr10	12111025	0.118	3.91	0.912	8.77	18.77
chr10	121138515	2.91	3.12	0.00654	-0.02	17.6
chr10	121176567	-1.34	3.17	0.159	3.36	4.18
chr10	121205044	-0.44	2.89	0.658	1.15	5.39
chr10	121249321	-2.1	3.54	0.0283	9.67	3.49
chr10	121302335	-0.594	5.21	0.5	35.9	43.44
chr10	121303070	-0.982	5.37	0.257	40.47	36.37
chr10	121355383	-1.99	4.87	0.0266	29.43	13.77
chr10	121356425	-1.55	4.55	0.0837	9.39	13.42
chr10	121356827	-1.49	7	0.0819	132.26	92.5
chr10	121368012	-0.33	2.84	0.732	3.97	3.92
chr10	121417944	3.37	3.88	0.000917	-0.02	25.77
chr10	121427587	1.52	3.49	0.103	0.85	18.05
chr10	121446162	-1.36	3.29	0.156	2	3.3
chr10	121453004	-2.3	3.06	0.0196	4.06	1.57
chr10	121544446	-1.53	4.7	0.0834	11.68	15.04
chr10	121545754	0.559	3.13	0.566	0.37	9.5
chr10	121632417	-0.908	5.52	0.292	31.01	38.79
chr10	121652099	-0.372	6.04	0.667	49.76	66.86
chr10	12171357	-0.698	4.21	0.442	12.77	14.99
chr10	12171639	-0.45	4.21	0.621	7.23	20.16
chr10	12172431	-0.958	3.22	0.309	3.02	3.74
chr10	12237896	-0.533	4.7	0.55	14.45	20.55
chr10	12238247	-0.415	5.98	0.626	61.08	65.88
chr10	12250659	1.64	2.92	0.103	0.22	6.92
chr10	122584607	0.00735	3.2	1	3.36	7.62
chr10	122610850	-1.32	4.61	0.138	14.68	14.2
chr10	12264062	2.67	3.12	0.0103	0	16.26
chr10	122702518	-1.54	3.66	0.0962	9.44	6.53
chr10	122708594	-1.14	2.35	0.267	0	2.64
chr10	12295076	-1.48	3.02	0.124	2.86	2.14
chr10	12305804	-4.47	3.79	5.38e-05	16.22	0.02
chr10	12306387	-1.47	5.3	0.0908	26.4	27.9
chr10	12306659	-2.75	4.44	0.00344	15.92	3.34
chr10	12307948	0.69	4.28	0.443	6.29	25.91
chr10	123358089	2.63	2.89	0.0147	-0.02	14.21
chr10	123687689	-0.9	4.52	0.311	15.36	20.73
chr10	123734073	-0.63	4.33	0.476	13.74	19.04
chr10	123734767	-1.4	4.47	0.112	15.08	15.34
chr10	123822971	3.18	3.55	0.00223	0	16.91
chr10	12390933	-3.58	4.75	0.000245	36.4	1.63
chr10	12392454	-4.31	4.5	3.49e-05	30.76	0.11
chr10	12392658	-4.15	4.08	6.39e-05	11.2	0.07
chr10	124058469	-3.68	4.54	0.000156	30.76	1.7
chr10	124134101	-1.52	4.09	0.0951	14.73	9.7
chr10	124135006	-2.98	3.73	0.00243	10.77	2.64
chr10	124276454	-0.878	2.44	0.419	1.39	3.96
chr10	124639070	-0.584	5.6	0.501	39.04	55.42
chr10	124639348	-0.776	5.15	0.372	37.91	37.2
chr10	124639486	-0.732	4.79	0.401	21.85	29.01
chr10	124671617	-0.0885	3.24	0.965	1.66	8.24
chr10	124713751	-1.18	4.62	0.179	20.21	22.43
chr10	124713998	-0.819	7.15	0.333	127.57	147.29
chr10	124739919	-1.1	5.39	0.203	17.72	36.27
chr10	124740352	-1.62	4.41	0.0684	19.13	9.84
chr10	124767498	-0.771	5.63	0.37	39.57	43.09
chr10	124768307	-0.988	5.38	0.254	27.48	33.21
chr10	124803059	-0.592	2.97	0.531	0.93	3.54
chr10	124892688	-1.3	4	0.148	8.21	6.29
chr10	124894729	3.44	4.61	0.000426	-0.02	56.65
chr10	124899222	1.42	3.63	0.131	0.78	17.36
chr10	124907510	-1.52	3.05	0.116	3.28	4.55
chr10	12490858	-2.19	3.55	0.0221	1.37	2.46
chr10	124910346	-4.92	3.26	2.81e-05	7.34	0.01
chr10	124910925	-5.65	4.38	9.84e-07	24.86	0.04
chr10	124913558	-0.138	4.05	0.9	9.11	14.8
chr10	124913741	-1.15	6.13	0.178	65.5	55.22
chr10	124914322	-1.74	3.31	0.0629	2.86	4.19
chr10	124914575	-0.286	3.8	0.767	6.28	15.62
chr10	125151439	-6.13	4.86	1.4e-07	29.59	0.04
chr10	125157997	-7.85	4.71	2.04e-08	23.59	0
chr10	125319051	-2.16	3.93	0.0186	9.85	4.9
chr10	125595307	-6.13	3.9	5.81e-07	13.51	0
chr10	125703025	-3.33	2.75	0.00275	3.19	0.2
chr10	125705238	0.102	3.25	0.965	1.4	9.7
chr10	125734042	2.12	3.7	0.0279	0.13	21.93
chr10	125754293	-1.7	3.42	0.0699	5.54	4.75
chr10	125795608	-2.39	4.26	0.0102	20.79	7.03
chr10	125974620	-3.41	4.53	0.000439	23.28	1.69
chr10	126043423	1.72	3.39	0.0783	0.02	14.75
chr10	126077988	-0.952	4.15	0.296	2.66	14.04
chr10	126106894	0.745	3.67	0.422	2.7	17.19
chr10	126107477	-0.635	5.14	0.464	23.28	36.08
chr10	126150441	-1.07	4.52	0.227	23.67	21.83
chr10	126218900	-1.32	4.82	0.136	18.65	21.02
chr10	126236384	2.2	3.35	0.0268	-0.01	18.77
chr10	126256319	1.56	2.09	0.191	-0.02	5.25
chr10	126329512	0.524	3.17	0.577	-0.02	9.09
chr10	126330127	-0.871	4.12	0.321	12.28	10.56
chr10	126336505	-0.533	4.2	0.553	5.79	15.25
chr10	126337554	0.453	3.44	0.646	0.36	10.31
chr10	126360193	1.89	3.11	0.0584	-0.02	12.13
chr10	126377629	-1.68	5.06	0.0568	30.17	16.83
chr10	126386907	-5.51	4.24	1.74e-06	14.43	0
chr10	126406851	-0.436	5.43	0.618	25.59	43.09
chr10	126412100	-3.44	4.32	0.000515	10.77	1.23
chr10	126421621	-5.8	3.7	1.3e-06	6.54	0
chr10	126421878	-4.09	3.39	0.000125	7.57	0.15
chr10	126429477	-3.09	5.08	0.000961	46.49	2.74
chr10	126430026	-1.99	4.27	0.0276	14.18	3.45
chr10	126480446	-0.66	5.05	0.45	23.86	30.91
chr10	126490360	-0.981	4.99	0.26	17.6	27.23
chr10	126605267	-1.14	4.82	0.189	20.17	18.97
chr10	126734498	3.86	4.13	0.000212	0	37.39
chr10	126736727	2.89	3.64	0.00363	-0.01	21.86
chr10	126736823	0.334	3.38	0.75	2.41	6.69
chr10	126802795	3.29	4.12	0.0011	0.14	37.98
chr10	126833788	1.66	3.05	0.0939	0	9.26
chr10	126834105	3.01	2.68	0.00659	-0.02	11.31
chr10	126843373	2.5	3.16	0.0134	0.03	13.94
chr10	126849966	4.29	4.52	4.35e-05	0	55.2
chr10	126883601	1.71	2.19	0.134	-0.02	6.02
chr10	127210917	1.06	2.74	0.28	0.5	8.89
chr10	127407817	-0.8	3.75	0.37	4.52	11.97
chr10	127408002	-1.43	4.46	0.108	25.8	13.15
chr10	127408190	-1.03	4.1	0.245	12.18	13.93
chr10	127409865	-4.13	3.47	0.000185	2.02	0.14
chr10	127511649	-2.15	3.85	0.0201	17.15	1.63
chr10	127511817	-0.728	3.59	0.429	4.93	7.64
chr10	127512136	-1.11	4.99	0.204	20.63	20
chr10	127584470	-1.06	3.71	0.248	8.52	7.14
chr10	127585060	-0.752	4.38	0.399	6.94	18.76
chr10	127730608	-4.4	5.3	1.08e-05	55.11	3.05
chr10	127888051	2.82	3.58	0.00454	0.02	23.31
chr10	12824715	-0.00906	2.55	1	0.85	3.7
chr10	129652428	-1.68	3.66	0.0689	9.9	4.35
chr10	129809774	-1.46	2.8	0.129	1.94	2.59
chr10	129845742	-5.53	3.37	4.79e-06	12.34	0.01
chr10	129845850	-3.68	3.45	0.00043	9.51	0.5
chr10	129924699	-1.75	4.78	0.0486	25.62	15.9
chr10	129948407	-1.43	4.29	0.111	21.49	14.21
chr10	130010347	-1.4	2.97	0.151	2.54	3.76
chr10	130262848	-2.19	3.68	0.0182	7.22	2.86
chr10	13108722	2.38	3.81	0.0144	0.67	27.23
chr10	131202496	0.539	2.08	0.626	0.12	4.01
chr10	131402853	-6.85	3.7	1.23e-06	12.8	0
chr10	131404411	-5.13	3.47	1.28e-05	7.81	0.01
chr10	131582748	2.87	2.21	0.0175	-0.01	6.37
chr10	13178822	0.673	2.85	0.521	0.73	6.36
chr10	13188507	1.6	2.77	0.125	0.14	6.07
chr10	131908560	-1.86	5.47	0.0342	41.19	19.72
chr10	131908841	-1.04	5.11	0.233	34.74	31.64
chr10	131909083	-1.65	5.27	0.0594	55.6	23.55
chr10	131909590	-1.8	4.9	0.0419	23.47	15.98
chr10	131926110	-3.59	5.01	0.000199	29.02	4.75
chr10	131934675	-1.14	5.02	0.188	27.39	25.53
chr10	131935583	-0.747	3.85	0.417	6.53	9.84
chr10	131988545	-4.5	3.82	4.88e-05	16.72	0.2
chr10	13203510	0.12	4.45	0.909	7.39	30.2
chr10	13203603	-0.321	4.5	0.726	9.05	24.15
chr10	13262115	0.987	3.05	0.304	0.24	10.75
chr10	13313733	2.02	3.32	0.0378	0.35	13.13
chr10	13341637	0.838	4.85	0.341	10.85	53.82
chr10	13342106	0.543	3.94	0.546	7.03	20.81
chr10	13344113	-0.675	4.54	0.446	7.92	18.41
chr10	13344490	-0.694	4.13	0.445	4.97	17.03
chr10	133622556	0.157	2.71	0.9	0.98	5.31
chr10	133736747	1.33	2.7	0.207	-0.01	8.41
chr10	133776254	3.01	3.88	0.00272	0.04	26.64
chr10	133786308	-0.558	3.42	0.561	3.19	8.41
chr10	133795560	-0.616	5.58	0.474	38.78	53.95
chr10	13382843	-4.7	4.24	9.83e-06	16.21	0.05
chr10	133836743	-0.53	3.56	0.573	5.65	6.74
chr10	133878150	2.9	3.31	0.00542	0	20.73
chr10	13390480	0.0783	4.91	0.933	14.65	40.4
chr10	133956134	-0.521	2.45	0.656	2.18	5.14
chr10	133977114	1.57	2.99	0.116	0.36	11.55
chr10	133999260	1.66	2.16	0.15	-0.02	7.37
chr10	134036793	-0.0237	4.33	1	19.21	27.26
chr10	134061724	1.43	2.77	0.163	0.2	13.26
chr10	134125031	4	4.75	9.14e-05	0.05	61.13
chr10	134133792	0.143	3.78	0.904	0.93	16.81
chr10	13414065	-1.22	3.39	0.188	3.3	2.77
chr10	134145666	-1.05	5.74	0.22	44.35	46.74
chr10	134160522	0.982	2.07	0.375	0	4.5
chr10	134166309	-0.03	2.87	1	3.07	7.05
chr10	134168528	3.93	3.75	0.000352	-0.02	30.07
chr10	134174457	0.799	2.36	0.472	0.24	6.49
chr10	134177951	-2.36	3.74	0.0138	16.08	1.54
chr10	134188966	1.51	2.57	0.137	0.08	9.2
chr10	134211558	1.23	3.94	0.18	2.04	23.02
chr10	134234815	0.441	2.57	0.728	-0.02	6.67
chr10	134235170	-0.155	3.33	0.87	1.3	12.2
chr10	134260457	0.778	3.54	0.4	1.15	16.81
chr10	134260977	-1.61	3.61	0.0788	12.38	3.01
chr10	134266817	-1.19	3.83	0.192	6.27	10.77
chr10	134267996	1.79	2.45	0.102	-0.02	8.23
chr10	134272203	-1.98	3.74	0.0348	3.62	4.76
chr10	134330920	2.82	3.42	0.00558	-0.01	23.77
chr10	134332286	3.03	3.22	0.00485	-0.02	14.04
chr10	134350769	-0.24	4.92	0.782	20.79	38.96
chr10	134365177	-0.808	4.11	0.365	11.8	15.18
chr10	134384875	-4.25	4.32	4.34e-05	25.99	0.96
chr10	134385581	-1.33	4.64	0.136	15.12	19.41
chr10	134388855	-6.87	3.72	1.11e-06	11.12	0
chr10	134407976	-5.29	4.33	2.92e-06	18.43	0.08
chr10	134468380	-1.53	2.5	0.125	4.8	2.13
chr10	13457164	1.69	2.83	0.106	0.14	3.65
chr10	13459734	3.33	3.85	0.00101	0.03	25.79
chr10	13482643	0.667	3.37	0.489	1.85	13.15
chr10	134912436	3.66	2.36	0.00455	-0.01	11.79
chr10	134948600	0.271	2.62	0.841	1.33	6.27
chr10	134956887	3.12	3.29	0.00341	-0.02	16.83
chr10	135044096	5.11	2.76	0.000359	0	16.81
chr10	135055263	-2.81	3.38	0.00436	12.38	0.09
chr10	135056549	1.94	3.81	0.0364	1.26	24.51
chr10	135061682	2.52	3.18	0.0134	0.03	11.38
chr10	135071204	1.5	3.98	0.0997	1.51	29.63
chr10	135072954	0.711	3.16	0.478	0.03	4.54
chr10	135088528	-3.32	4.98	0.000444	29.59	2.16
chr10	135118840	2.73	2.97	0.0114	-0.02	13.42
chr10	135119336	1.69	4.45	0.0631	1.94	32.58
chr10	135120804	0.739	3.18	0.454	0.5	4.94
chr10	135121412	-0.994	4.08	0.26	9.67	8.28
chr10	135122394	-0.32	4.21	0.735	6.65	17.95
chr10	135132345	0.84	3.9	0.359	1.36	25.52
chr10	135137794	0.814	2.11	0.445	0.08	4.5
chr10	135170939	0.414	3.87	0.646	4.81	21.02
chr10	135171305	-1.08	4.14	0.218	17.15	15.36
chr10	135173642	2.84	3.98	0.0036	-0.02	32.87
chr10	135186844	-0.955	4.22	0.285	13.99	14.87
chr10	135202643	-2.83	5.08	0.00219	31.01	2.66
chr10	135207707	-1.93	4.71	0.0312	23.55	12.54
chr10	135207809	0.311	5.8	0.722	37.75	89.15
chr10	135252511	0.0225	3.82	1	1.88	9.73
chr10	135333921	0.0544	4.53	0.971	6.32	24.76
chr10	13534909	0.336	2.09	0.85	0.18	2.83
chr10	13578959	-0.245	2.7	0.852	0.29	4.38
chr10	13628873	-1.06	5.05	0.226	13.92	23.48
chr10	13747928	1.83	3.27	0.059	0	7.83
chr10	13748067	1.42	2.91	0.144	0	2.39
chr10	13785366	-2.79	4.05	0.00359	5.21	1.61
chr10	13789095	-4.81	4.12	1.5e-05	10.75	0.2
chr10	13799590	-6.11	3.87	6.39e-07	10.91	0
chr10	13874009	-3.73	3.11	0.000743	3.07	0.2
chr10	14050478	-4.35	3.68	8.48e-05	5.38	0.18
chr10	14051656	-4.86	4.39	5.2e-06	9.16	0.27
chr10	14064223	-4.18	3.53	0.000155	9.21	0.2
chr10	14223444	1.61	2.9	0.111	-0.02	5.52
chr10	14630171	-5.43	5.14	4.74e-07	31.38	0.5
chr10	14644206	-2.74	4.19	0.00357	12.77	1.63
chr10	1468260	-4.82	3.17	4.03e-05	5.16	0.01
chr10	14690321	-4.15	4.22	6.43e-05	6.43	0.36
chr10	14880285	-0.773	5.35	0.372	33.3	36.27
chr10	14920374	0.842	5.09	0.331	7.41	60.19
chr10	14920634	-0.00112	5.26	1	35.39	54.54
chr10	14920854	-0.122	4.64	0.893	19.04	33.4
chr10	14921338	-1.49	4.14	0.0941	15.47	4.88
chr10	14921671	-1.29	3.68	0.165	8.97	2.41
chr10	14931565	0.235	3.22	0.824	0.65	6.07
chr10	14996230	-1.76	6.44	0.0429	123.93	49.8
chr10	14996383	2.51	3.81	0.009	-0.01	26.73
chr10	15002042	-0.966	5.17	0.264	24.18	28.22
chr10	15077573	2.62	4.5	0.00529	1.11	44.2
chr10	1507923	-4.18	3.53	0.000155	6.32	0.18
chr10	15130860	-0.335	4.99	0.703	23.12	38.01
chr10	15139094	-1.28	3.93	0.162	8.39	7.29
chr10	15139302	-1.48	5.4	0.0899	48.34	29.91
chr10	15139597	-0.114	5.16	0.898	16.68	43.32
chr10	15164829	-5.72	4.04	1.29e-06	15.76	0.01
chr10	15198171	1.36	2.6	0.205	0.14	6.42
chr10	15210559	-0.2	5.07	0.822	27.81	43.94
chr10	15224681	1.86	3.4	0.0595	-0.02	14.55
chr10	15238213	1.3	2.27	0.219	0.03	3.54
chr10	15286889	1.1	3.04	0.272	0.18	10.27
chr10	15287712	0.645	3.18	0.514	0.08	9.59
chr10	1531546	-4.32	3.65	9.43e-05	7.59	0.2
chr10	15342337	1.02	2.61	0.331	0.03	5.95
chr10	15356091	3.43	4.1	0.000594	0.07	29.96
chr10	15367803	2.39	3.23	0.0159	0.07	12.03
chr10	15645837	2.17	2.9	0.0339	0.03	9.7
chr10	1568787	0.33	2.87	0.779	1.1	8.1
chr10	15767848	0.659	2.92	0.505	1.08	6.32
chr10	1623584	1.58	2.62	0.114	0.01	8.89
chr10	16821421	-4.3	3.38	0.000125	10.61	0.01
chr10	16859094	0.481	4.31	0.595	9.24	24.23
chr10	16859382	-0.368	5.34	0.678	26.77	43.58
chr10	16859697	-1.09	4.5	0.217	13.48	18.74
chr10	16859880	0.74	4.28	0.417	3.15	29.48
chr10	17045419	2.73	3.64	0.00663	0.01	20.78
chr10	17068888	0.745	2.54	0.473	0.16	2.32
chr10	17203996	0.527	2.2	0.662	0.24	3.48
chr10	17243360	0.33	5.02	0.716	21.49	47.9
chr10	17243694	-0.855	4.85	0.324	24.68	16.63
chr10	17245575	2.15	3.81	0.024	0.11	22.63
chr10	17271602	-0.809	5.3	0.346	33.93	12.94
chr10	17272554	-0.328	4.83	0.713	9.88	10.65
chr10	17391001	3.83	3.91	0.000328	-0.02	28.8
chr10	17428885	1.75	2.59	0.0896	0.03	8.89
chr10	17454536	1.13	2.79	0.26	0.24	7.99
chr10	17465919	3.17	3.34	0.00297	-0.02	14.72
chr10	17468150	4.2	4.62	4.62e-05	0.03	53.48
chr10	17470928	2.19	4.28	0.0177	1.39	33.59
chr10	17477386	2.41	3.63	0.0136	0.03	17.56
chr10	17481747	1.47	3.12	0.124	0.67	10.07
chr10	1758128	-2.39	3.49	0.0119	9.67	3.05
chr10	17649702	-0.839	3.2	0.372	1.11	2.66
chr10	17685659	1.42	3.87	0.122	0.34	22.75
chr10	17685985	-1.92	5.23	0.0303	43.23	17.68
chr10	17686169	-1.19	4.97	0.174	26.63	20.26
chr10	17704840	4.15	4.4	7.4e-05	-0.01	42.08
chr10	1851459	2.96	2.79	0.0082	-0.02	12.4
chr10	1851780	1.06	2.46	0.315	0.24	7.84
chr10	18739415	-4.61	3.36	5.49e-05	5.11	0.04
chr10	18794812	0.71	3.02	0.464	0.37	6.28
chr10	18940543	-0.223	5.96	0.797	34.16	73.73
chr10	18948187	-0.261	5.23	0.762	13	42.75
chr10	20971933	0.55	2.52	0.61	0.67	6.27
chr10	21333732	1.83	3.28	0.059	0.33	12.78
chr10	21367859	2.42	4.33	0.0102	0.18	32.84
chr10	21379723	1.59	3	0.108	0.25	10.34
chr10	21456037	2.54	3.01	0.0151	-0.02	10.21
chr10	21483591	1.71	2.39	0.113	0	5.49
chr10	21497833	2.26	3.39	0.0237	0.18	16.83
chr10	21559065	-0.21	2.78	0.857	0.01	3.54
chr10	21567847	-0.263	3.33	0.807	2.24	6.08
chr10	21624164	2.03	2.95	0.0414	0.07	10.6
chr10	21784810	-0.407	5.89	0.633	43.98	68.54
chr10	21785718	0.596	4.36	0.497	8.41	31.22
chr10	21812636	3.1	3.04	0.00336	0	4.8
chr10	21814394	2.65	3.55	0.00734	0	2.7
chr10	21814527	0.583	4.45	0.522	2.03	9.59
chr10	21814827	0.512	4.46	0.563	2.14	9.17
chr10	21822903	-0.179	5.82	0.84	44.84	69.74
chr10	21823934	0.828	3.93	0.356	3.49	24.74
chr10	21824351	1.88	3.76	0.0435	0.31	23.41
chr10	21839269	2.19	3.56	0.0222	0.33	20.4
chr10	22009284	-0.234	3.72	0.825	8.52	11.36
chr10	22021297	0.562	3.36	0.566	2.01	11.1
chr10	22096279	1.91	3.45	0.0532	0.57	12.24
chr10	22178129	-4.55	3.62	4.88e-05	9.23	0.04
chr10	22250980	1.34	2.93	0.169	-0.01	5.69
chr10	22292410	0.704	3.95	0.44	1.73	25.81
chr10	22292753	-0.535	4.9	0.545	26.54	30.32
chr10	22292868	-1.19	4.93	0.176	36.6	21.49
chr10	22375761	2.1	2.67	0.0509	-0.02	9.44
chr10	22376265	1.55	2.28	0.156	0	3.24
chr10	22422995	2.09	3.11	0.0342	0.14	12.64
chr10	22423320	2.82	3.28	0.00621	0.03	14.8
chr10	22518065	0.35	4.4	0.704	6.55	25.64
chr10	22518507	-1.01	4.22	0.264	2.77	9.14
chr10	22519599	1.79	3.96	0.0519	0.62	22.88
chr10	22604010	0.921	3.73	0.319	0.31	11.08
chr10	22605325	-0.0489	5.86	0.96	30.3	76.13
chr10	22609898	0.816	4.33	0.361	2.04	24.06
chr10	22624447	-4.36	3.91	3.52e-05	14.89	0
chr10	22680731	2.02	3.21	0.0418	0.24	5.49
chr10	22719237	2.31	3.43	0.0198	0.15	16.83
chr10	22725968	-4.99	5.03	2.47e-06	37.79	0.25
chr10	22768501	2.33	3.45	0.0187	-0.01	17.09
chr10	22890204	-3.74	4.21	0.000179	17.13	0.32
chr10	22895343	-3.08	4.29	0.00145	12.99	2.44
chr10	22905150	0.671	4.97	0.438	10.77	46.12
chr10	22910057	0.482	2.82	0.636	0.09	4.9
chr10	22912772	2.16	4.12	0.0217	0.33	29.88
chr10	22920875	1.88	3.83	0.0466	-0.01	15.1
chr10	22971535	-1.48	3.89	0.111	7.62	2.55
chr10	22972592	0.822	5.27	0.342	16.47	54.68
chr10	23003512	0.673	3.72	0.48	0.33	13
chr10	23003893	0.394	4.71	0.664	10.89	36.25
chr10	23026752	1.95	2.89	0.0527	0.05	9.84
chr10	23105441	2.11	3.6	0.0313	0.09	16.58
chr10	23141020	1.51	3.33	0.12	0.8	11.9
chr10	23305765	2.06	2.82	0.0436	-0.02	8.73
chr10	23384440	0.956	3.8	0.295	2.08	23.02
chr10	23460428	1.54	2.97	0.124	0.03	12.13
chr10	2357292	2.61	2.64	0.015	-0.02	9.7
chr10	2357531	2.52	3	0.0164	-0.02	11.44
chr10	23580745	1.67	2.36	0.126	-0.02	6.37
chr10	23727725	-0.0251	4.78	0.988	17.9	32.87
chr10	23727958	-0.0392	5.73	0.968	30.83	75.22
chr10	23801518	2.47	3.29	0.013	-0.02	15.78
chr10	24608519	-0.349	4.15	0.709	6.27	12.65
chr10	24649649	-1.59	2.88	0.096	3.81	1.88
chr10	24735918	0.457	2.37	0.692	0.33	3.7
chr10	24841504	1.78	2.76	0.0737	0.06	7.77
chr10	24857143	3.05	3.23	0.00452	-0.02	12.41
chr10	24858422	3.55	4.35	0.00045	0.14	44.14
chr10	24906895	-0.488	3.41	0.615	1.31	5.43
chr10	24932002	-1.12	3.23	0.228	0.03	2.7
chr10	24934870	-0.29	3.1	0.775	0	4.58
chr10	24970733	3.19	4.68	0.000936	-0.02	54.02
chr10	25017018	1.34	3.44	0.161	0.04	13.54
chr10	25205486	1.61	3.89	0.0855	0.11	17.87
chr10	25210414	1.85	4.61	0.0407	0.18	41.65
chr10	25247844	2.21	3.67	0.0243	0.3	19.99
chr10	25305530	0.52	6.98	0.538	86.4	200.38
chr10	25305894	0.249	6.4	0.768	75.35	122.46
chr10	25351548	3.08	3.94	0.00227	0.09	28.26
chr10	25406938	1.72	2.56	0.0985	0.02	6.13
chr10	25782239	3.58	3.16	0.00109	-0.01	13.13
chr10	25993833	1.4	2.49	0.182	0.07	6.88
chr10	26624190	-3.07	3.6	0.00186	3.9	0.68
chr10	26719647	-4.5	3.03	6.92e-05	11.9	0.04
chr10	26720038	-4.61	4.07	1.92e-05	27.77	0.33
chr10	26863947	-5.56	3.33	5.48e-06	5.11	0
chr10	26986528	-0.758	4.79	0.383	33.63	26.09
chr10	26986852	0.45	6.14	0.596	44.84	116.57
chr10	27026851	-4.71	4.76	7.4e-06	23.59	0.6
chr10	27088428	-3.71	3.3	0.000369	7.14	0.16
chr10	27099532	2.31	4.02	0.0139	0.59	29.88
chr10	27149865	-1.3	5.38	0.134	33.57	28.95
chr10	27389157	-0.728	4.36	0.411	14.34	17.77
chr10	27389520	-1.29	3.98	0.153	1.94	8.74
chr10	27443350	-0.0047	5.05	1	31.86	43.57
chr10	27444219	-0.447	5.38	0.606	24.41	42.19
chr10	27529569	-0.488	5.1	0.571	12.43	33.76
chr10	27531175	-0.994	5.29	0.249	16.74	29.73
chr10	27532001	-1.28	5.36	0.138	27.42	22.69
chr10	27541424	-0.543	3.56	0.553	9.22	10.5
chr10	27541583	-0.533	4.72	0.545	13.23	30.18
chr10	27634656	-4.73	3.48	3.54e-05	12.04	0.04
chr10	27649686	-1.47	3.81	0.111	6.84	5.95
chr10	27793143	-1.12	5.67	0.193	42.32	34.24
chr10	27847635	-0.37	2.76	0.764	0.82	3.14
chr10	27898012	0.572	2.34	0.626	0.25	5.25
chr10	28670996	-1.39	3.31	0.148	1.39	2.95
chr10	28683062	-0.489	2.87	0.658	0.28	3.71
chr10	28694297	1.49	3.23	0.131	0.81	9.6
chr10	28791261	4.1	3.61	0.000185	-0.02	23.84
chr10	2881492	0.986	2.97	0.327	1.09	9.97
chr10	28952949	0.183	2.86	0.909	0.53	2.57
chr10	28967231	1.42	3.75	0.133	1.47	9.07
chr10	28971245	2.68	2.93	0.0135	-0.02	9.19
chr10	29096850	3.2	3.56	0.0021	-0.02	19.99
chr10	29128743	2.41	3.25	0.0148	0.07	10.63
chr10	29138952	1.49	2.82	0.151	0.18	7.23
chr10	29167830	2.4	3.5	0.0157	0.01	18.15
chr10	29215362	2.65	3.1	0.0111	0	12.7
chr10	29228372	1.94	2.96	0.0534	0.12	9.95
chr10	29228889	2.59	2.94	0.0135	0	10.07
chr10	29262724	2.63	3.91	0.00625	0.5	29.23
chr10	29298642	2.24	3.49	0.0223	0.36	16.86
chr10	29376543	1.51	2.95	0.124	0.36	8.4
chr10	29421097	3.18	3.55	0.00223	0	21.39
chr10	29451415	1.47	2.54	0.151	0.05	8.1
chr10	29518349	3.31	4.38	0.000758	0.36	43.59
chr10	29698485	1.31	4.13	0.153	5.1	27.67
chr10	2970659	-0.412	3.05	0.695	0.07	5.78
chr10	29734580	0.591	2.88	0.567	0.69	8.89
chr10	29759441	1.72	2.85	0.0984	0.12	10.49
chr10	29785505	-0.466	2.6	0.639	1.39	2.39
chr10	30024903	-1.27	2.81	0.195	2.21	4.12
chr10	30287452	-0.4	3.52	0.667	11.49	8.01
chr10	30291544	-1.67	2.78	0.0984	1.36	2.16
chr10	30336560	-2.42	2.7	0.0191	3.81	0.96
chr10	30441081	1.72	3.39	0.0783	0.87	14.75
chr10	30479985	3.12	3.06	0.005	-0.02	15.04
chr10	30637988	0.084	6.16	0.925	45.54	94.47
chr10	30663412	2.6	3.39	0.00878	0.07	17.63
chr10	30673921	0.596	3.09	0.555	0.53	10.77
chr10	30681628	-0.433	3.77	0.628	1.29	9.03
chr10	30703110	-0.417	5.19	0.637	17.16	32.9
chr10	30707767	0.482	3.36	0.623	0.28	7.13
chr10	30723008	-1.25	5.25	0.151	35.38	21.77
chr10	30723528	-0.454	4.73	0.614	11.73	24.42
chr10	30725317	-0.0894	3.7	0.949	0.64	2.13
chr10	30783209	0.405	4.43	0.653	2.23	22.69
chr10	30791358	-0.279	3.89	0.758	0.72	10.6
chr10	30791865	-0.356	3.48	0.715	1.16	6.07
chr10	30792994	1.05	3.5	0.251	0.11	10.92
chr10	30818515	-4.2	5.33	2.41e-05	61.23	2.83
chr10	30841279	4.85	4.59	1.18e-05	-0.02	49.88
chr10	30842966	2.75	4.38	0.0038	0.73	37.47
chr10	3085914	0.488	3.26	0.632	0.93	8.1
chr10	30880294	-1.84	3.06	0.0546	3.53	1.16
chr10	3088244	2.26	3.39	0.0237	0.09	16.05
chr10	30990584	-5.78	3.55	2.27e-06	13.5	0
chr10	30990966	-5.59	2.47	0.000148	3.27	0
chr10	30998846	1.58	2.3	0.156	-0.01	5.31
chr10	3100357	2.33	3.18	0.0196	0.04	16.54
chr10	31015894	-0.984	2.57	0.306	0.49	2.41
chr10	3109765	-0.447	3.65	0.622	5.28	3.58
chr10	3110545	-0.169	5.05	0.85	14.68	42.37
chr10	31107149	1.57	3.53	0.0931	0.74	19.89
chr10	3110890	-1.1	4.92	0.206	38.31	19.15
chr10	31320612	-1.21	4.84	0.165	25.74	18.7
chr10	31321005	-1.27	6.16	0.138	81.78	53.22
chr10	31372887	-1.33	3.93	0.145	9.24	7.99
chr10	3138054	2.63	4.19	0.00604	0.18	33.98
chr10	31422726	-0.197	4.48	0.838	7.22	24.98
chr10	31423031	0.172	4.01	0.856	9.28	20.73
chr10	31673327	-4.04	3.39	0.000251	5.11	0.2
chr10	31995597	-3.9	3.01	0.000518	3.76	0.11
chr10	32059431	-2.04	3.56	0.0283	12.9	2.21
chr10	3214949	-10.1	4	5.26e-08	31.86	0
chr10	3214973	6.67	4.18	1.09e-06	0	46.45
chr10	32151629	-0.0836	3.33	0.935	1.94	7.23
chr10	32217791	0.0814	5.49	0.933	20.93	61.28
chr10	32261562	3.26	3.95	0.00109	0.07	26.29
chr10	32294096	-0.288	3.28	0.767	0.18	6.1
chr10	32345356	-0.65	4.69	0.453	19.77	12.59
chr10	3239812	0.589	3.7	0.539	3.24	15.51
chr10	32398679	2.33	3.18	0.0196	0.07	16.54
chr10	32428422	3.05	3.53	0.00343	0.03	22.75
chr10	32428709	3.08	2.15	0.0105	-0.01	8.79
chr10	32496606	-0.912	2.84	0.332	0.93	3.06
chr10	32502991	0.0901	3.2	0.928	4.18	9.96
chr10	32545756	-1.48	3.65	0.112	0.73	3.77
chr10	32621368	-2.33	5.39	0.00956	42.83	13.47
chr10	32635157	-0.183	5.88	0.836	35	74.66
chr10	32635384	-0.774	5.37	0.366	35.67	35.08
chr10	32636138	-0.26	5.7	0.765	47.49	61.94
chr10	32667791	-0.71	4.46	0.42	13.26	14.72
chr10	32735065	-0.226	5.04	0.799	14.9	34.25
chr10	3281985	-1.4	3.42	0.129	6.94	5.14
chr10	329974	-3.52	3.32	0.000667	5.71	0.42
chr10	33237637	2.33	3.67	0.0154	0.16	19.48
chr10	33246371	0.734	3.87	0.417	0.82	5.48
chr10	33269591	2.24	5.41	0.0123	4.42	87.57
chr10	33275136	0.673	2.85	0.521	1.33	5.87
chr10	34917517	0.741	2.89	0.462	0.24	5.86
chr10	34926579	-3.09	3.62	0.00176	6.32	0.68
chr10	34939362	-3.28	2.92	0.00163	5.86	0.06
chr10	34955411	-0.445	3.32	0.649	1.02	5.87
chr10	35070065	-2.73	4.06	0.00448	12.85	1.77
chr10	35081069	2.4	5.05	0.00835	3.42	70.71
chr10	35104351	-0.0237	3.36	1	2.2	12.21
chr10	3524653	0.655	3.13	0.502	0.42	9.09
chr10	35286024	1.34	2.13	0.244	-0.02	3.7
chr10	35294991	0.745	2.54	0.473	-0.01	4.15
chr10	35415588	-0.625	5.21	0.474	36.46	32.88
chr10	35416123	-0.71	5.08	0.409	22.56	30.15
chr10	35421286	-3.49	3.46	0.000729	5.28	0.04
chr10	35425458	-3.96	3.89	0.000138	5.88	0.2
chr10	35438501	-3.64	4.41	0.000255	12.62	1.82
chr10	35484045	1.56	3.28	0.11	0.1	14.19
chr10	35485034	-1.14	4.55	0.194	9.45	10.14
chr10	35507552	-0.549	3.12	0.604	0.67	3.01
chr10	35589207	-0.116	3.09	0.962	1.27	4.24
chr10	35595874	2.79	3.22	0.00715	-0.01	16.95
chr10	35625528	0.654	4.4	0.456	3.83	30.94
chr10	35668289	1.22	4.19	0.176	0.83	29.51
chr10	35675562	1.25	3.02	0.199	0.01	7.49
chr10	35675859	1.79	3.09	0.0626	-0.02	10.88
chr10	35680292	3.46	2.68	0.00323	-0.01	9.59
chr10	35680754	2.14	3.3	0.0323	0.03	14.49
chr10	35736750	1.85	3.49	0.0565	0.12	13.85
chr10	35747630	2.37	3.21	0.017	-0.01	13.03
chr10	3576848	0.624	2.37	0.577	0.12	6.22
chr10	3581499	1.44	3.44	0.126	0.85	17.93
chr10	35822682	2.66	3.58	0.00823	0.06	19.46
chr10	35852414	0.538	3.59	0.573	0.52	12.28
chr10	35924626	-0.985	3.41	0.287	2.99	3.48
chr10	35929643	1.61	2.64	0.114	-0.01	3.75
chr10	35929974	0.841	4.26	0.345	8.02	30.93
chr10	35932241	0.807	2.94	0.41	0.18	3.61
chr10	3622957	1.85	2.66	0.0744	-0.02	7.06
chr10	3707624	4.25	3.74	0.000105	-0.02	28.12
chr10	3800444	-3.9	4.57	9.62e-05	22.31	0.39
chr10	3805298	1.66	3.26	0.0799	-0.02	13.42
chr10	3807479	1.69	3.76	0.0717	-0.02	16.53
chr10	38146651	-0.196	5.74	0.826	34.96	62.84
chr10	3817679	1.28	3.87	0.157	1.15	21.93
chr10	3819415	0.788	2.57	0.439	-0.02	4.04
chr10	3823815	-3.18	4	0.00125	5.17	0
chr10	3824428	-3.06	4.21	0.0015	7.96	0
chr10	38265162	-1.16	3.76	0.206	12.64	9.16
chr10	38265455	-0.289	4.1	0.754	12.64	21.15
chr10	38265702	-1.96	4.69	0.0287	11.9	8.33
chr10	3827555	-0.302	5.42	0.723	17.13	39.79
chr10	3828247	-0.405	3.98	0.654	2.61	4.11
chr10	38299478	-0.587	4.92	0.504	15.55	27
chr10	38299915	-0.433	5.77	0.61	47.87	59.51
chr10	38314415	-3.93	3.04	0.000478	15.09	0.11
chr10	38383159	-1.11	5.39	0.2	36.95	32.59
chr10	38383302	-0.879	4.38	0.32	14.12	16.68
chr10	38383811	0.0304	3.91	1	12.8	14.49
chr10	3852534	0.191	3.96	0.852	3.15	14.03
chr10	3853788	-1.24	4.38	0.161	14.89	9.51
chr10	3867597	1.34	2.93	0.169	0.01	7.08
chr10	38691427	-1.65	2.34	0.102	3.51	1.09
chr10	38691795	0.179	2.88	0.867	0.43	7.84
chr10	38692125	-0.24	2.36	0.877	1.59	5.42
chr10	3878235	-0.437	3.25	0.668	1.48	4.24
chr10	3933445	3.36	3.26	0.00235	0	16.57
chr10	4055931	-3.14	4.91	0.000877	36.16	6.27
chr10	4058702	1.36	2.46	0.182	-0.02	5.49
chr10	4277098	1.59	3	0.108	0.36	9.11
chr10	43047631	0.308	4.76	0.732	13.13	36.53
chr10	43047822	0.191	3.68	0.846	3.12	13.42
chr10	43048356	-0.988	4.49	0.265	8.03	14.75
chr10	43119564	2.07	3.56	0.0347	0.42	17.63
chr10	43133603	0.23	6.17	0.788	50.18	100.81
chr10	43133993	-0.705	5.24	0.419	29.91	32.34
chr10	43278156	-0.768	5.22	0.374	29.43	28.94
chr10	43278257	0.696	5.43	0.417	21.81	67.7
chr10	43278818	0.838	2.96	0.386	0.34	6.07
chr10	43362307	0.194	3.48	0.882	5.34	13.22
chr10	43471213	2.16	3.53	0.0247	0.06	21.85
chr10	43477011	2.5	3.45	0.0137	0.13	21.29
chr10	43484703	1.25	3.06	0.213	0.23	8.87
chr10	43601169	-1.6	4.52	0.0714	22.6	11.56
chr10	43605883	-2.56	3.37	0.00927	8.74	1.12
chr10	43633902	0.326	4.7	0.709	9.89	37.23
chr10	43697820	2.38	4.3	0.0112	0.79	33.45
chr10	43700587	0.109	3.51	0.942	5.33	0.89
chr10	43779958	0.51	2.4	0.641	0.5	3.92
chr10	43782920	1.01	3.58	0.282	3.51	13.63
chr10	43788848	-0.149	3.42	0.908	9.24	5.49
chr10	43800317	1.17	2.71	0.242	0.36	8.89
chr10	43838115	1.81	2.78	0.0737	0.08	12.78
chr10	43844106	1	4	0.27	3.43	17.75
chr10	43867060	3.47	4.4	0.000515	0.24	52.77
chr10	43876384	3.37	3.5	0.00157	-0.02	17.73
chr10	43885533	2.49	2.98	0.0178	0	7.76
chr10	43892184	0.739	4.86	0.394	9.03	51
chr10	43892788	0.616	6.78	0.467	64.41	190.9
chr10	43902752	-0.0812	4.61	0.932	17.96	18.23
chr10	43903326	0.247	6.68	0.772	71.03	139.66
chr10	43903714	1.89	4.45	0.0386	0	41.9
chr10	43904401	0.1	6.94	0.907	92.04	177.77
chr10	43904664	-0.0894	4.8	0.928	15.56	36.27
chr10	43904940	1.43	3.76	0.127	0.24	20.85
chr10	43911196	4.29	3.78	9.43e-05	-0.02	31.22
chr10	43913757	2.13	4.83	0.019	0.75	50.7
chr10	43915983	-0.114	5.79	0.903	26.74	72.96
chr10	43916514	0.224	5.23	0.797	26.7	48.11
chr10	43931868	0.361	3.65	0.713	9.13	10
chr10	43932196	0.541	5.25	0.532	15.51	60.98
chr10	43932449	0.417	4.8	0.639	9.43	41.84
chr10	43947748	-2.47	3.84	0.0101	9.43	1.77
chr10	43950952	0.0392	5.56	0.972	32.04	57.69
chr10	43951235	0.398	6.04	0.638	38.54	98.59
chr10	44069836	3.84	5.4	8.21e-05	0.75	108.55
chr10	44070002	2.2	5.79	0.0131	13.43	125.12
chr10	44094915	1.53	2.72	0.147	-0.02	7.06
chr10	44101890	0.122	6.5	0.889	53	126.25
chr10	44144258	0.332	4.96	0.714	11.33	45.59
chr10	44162877	1.18	2.34	0.269	0.08	4.58
chr10	44167289	-0.00907	2.94	1	-0.02	3.36
chr10	44185675	-0.335	3.95	0.706	11.08	14.19
chr10	44503903	-4.54	4.44	1.52e-05	20.24	0.54
chr10	44506528	-4.66	3.98	2.58e-05	19.51	0.2
chr10	44552576	0.745	2.54	0.473	0.49	5.54
chr10	44757309	-3.97	4.19	0.000118	27.26	1.02
chr10	44806696	0.236	6.23	0.783	59.21	111.45
chr10	45353372	-0.942	3.12	0.315	4.01	3.34
chr10	45360460	0.349	4.19	0.713	3.95	20.51
chr10	45408925	2.17	3.44	0.0264	0.11	17.36
chr10	45428337	-0.869	3.89	0.337	9.67	6.92
chr10	45470549	-1.27	4.15	0.156	10.87	9.59
chr10	45474293	0.474	3.93	0.599	0.84	18.43
chr10	45485974	0.905	3.07	0.337	0.85	9.34
chr10	45496366	-0.252	5.34	0.772	26.19	48.28
chr10	45496578	0.943	5.08	0.278	9.66	63.09
chr10	45496988	0.479	4.85	0.588	6.31	36.75
chr10	45504269	0.106	3.39	0.937	1.14	6.49
chr10	45557761	0.615	2.97	0.518	0.98	6.55
chr10	45642673	1.61	2.12	0.169	-0.02	4.38
chr10	45720092	1.52	2.84	0.14	0.24	11.69
chr10	45730842	0.201	2.73	0.852	0.14	4.15
chr10	45737787	1.53	2.72	0.147	0.14	5.24
chr10	45774475	2.99	3.56	0.00324	0.03	16.91
chr10	45775833	1.46	2.8	0.151	0.18	7
chr10	45869767	0.708	4.27	0.427	4.23	23.34
chr10	45906415	2.49	3.31	0.0121	0.04	14.55
chr10	45914716	-3.75	3.85	0.000272	15.82	0.15
chr10	45915014	-7.06	3.91	5.29e-07	17.25	0
chr10	45916111	-3.31	4.51	0.000639	15.67	1.52
chr10	45956750	-4.26	4.17	4.49e-05	11.13	0.1
chr10	45960622	0.362	3.61	0.708	0.9	10.06
chr10	45965819	1.47	5.3	0.0939	7.39	64.57
chr10	45966231	1.97	4.27	0.0333	1.29	27.44
chr10	46053133	0.756	2.98	0.425	0.3	5.65
chr10	46090358	0.0387	7.45	0.965	140.52	240.74
chr10	46222648	0.402	6.17	0.638	35.55	109.05
chr10	46951451	0.7	3.77	0.457	7.65	16.31
chr10	46962699	0.189	2.65	0.896	1.59	3.74
chr10	46983833	0.443	3.77	0.647	1.73	9.44
chr10	47008150	1.82	2.64	0.0816	-0.02	5.86
chr10	4705486	2.03	4.33	0.0276	0.93	37.39
chr10	47134185	-1.96	3.82	0.0327	9.89	1.39
chr10	47396016	2.05	2.44	0.0682	-0.02	11.19
chr10	47588821	3.82	3.9	0.000345	-0.02	28.53
chr10	47594502	0.852	2.8	0.431	0.87	5.87
chr10	47599952	-0.0899	4.04	0.919	15.97	15.53
chr10	47619266	1.91	3.12	0.0546	0.24	11.69
chr10	47627473	1.25	2.52	0.265	-0.01	6.88
chr10	47655887	1.52	4.28	0.097	5.01	36.37
chr10	47665736	1.57	2.99	0.116	0.36	10.78
chr10	48355044	1.63	3.72	0.0817	0.18	21.49
chr10	48398612	0.0188	3.43	1	2.09	8.97
chr10	48405634	0.142	2.83	0.954	1.25	2.55
chr10	48412300	3.9	4.52	0.000112	0.08	51.51
chr10	48416872	2.55	3.62	0.0101	0.18	25.89
chr10	48427064	0.0529	4.06	0.96	10.3	17.63
chr10	48427614	2.48	3.14	0.0144	0.03	13.68
chr10	48478066	-3.38	3.19	0.00115	4.64	0.06
chr10	4868440	4.41	4.4	4.34e-05	-0.02	49.3
chr10	4868823	3.85	3.42	0.000394	-0.02	24.16
chr10	4890978	2.25	3.71	0.021	0	17.26
chr10	4892030	-0.368	4.14	0.69	6.27	12.41
chr10	4909983	3.77	4.79	0.000149	0.36	56.33
chr10	4925670	2.16	3.64	0.0269	0.67	17.73
chr10	49407863	0.78	2.75	0.46	0.29	8.36
chr10	49487329	-4.06	3.82	0.000101	9.31	0.19
chr10	49491077	-5.83	4.55	4.84e-07	26.69	0
chr10	49497837	-6.33	3.18	9.63e-06	7.95	0
chr10	49497901	4.95	2.62	0.000621	0	8.73
chr10	49514442	0.403	6.69	0.637	58.62	160.14
chr10	49614495	2.33	4.11	0.0126	0.85	26.33
chr10	49638861	2.49	3.58	0.0119	-0.02	15.56
chr10	49664654	1.42	3.63	0.131	1.56	21.01
chr10	49671826	2	3.51	0.0428	0.09	16.6
chr10	49678311	2.91	3.32	0.00506	0	6.5
chr10	49678412	8.94	3.06	4.82e-06	0	4.77
chr10	49714750	2.62	4.19	0.00604	0.62	30.22
chr10	49732061	2.48	3.64	0.0129	0.05	27.56
chr10	49732480	2.32	3.7	0.0172	0.14	25.81
chr10	4983997	5.05	4.09	1.19e-05	-0.01	32.63
chr10	49864495	-0.494	5.03	0.571	16.87	31.82
chr10	49879793	-4.41	4.47	2.39e-05	20.7	0.96
chr10	49880519	-5.95	4.27	5.01e-07	15.26	0.01
chr10	49893163	-4.45	4.64	2e-05	27.93	0.75
chr10	50010944	-3.42	3.68	0.000875	7.22	0.08
chr10	50189608	0.0543	3.56	0.972	4.01	11.1
chr10	50209560	2.37	3.21	0.017	0.08	15.26
chr10	5024042	2.41	2.99	0.0178	0.03	11.19
chr10	5024392	3.77	3.5	0.000551	-0.02	19.72
chr10	50261311	-3.63	3.73	0.00044	9.85	0.58
chr10	50369560	2.72	3.17	0.00888	-0.02	13.72
chr10	50369793	4.05	3.56	0.000222	-0.02	19.78
chr10	50371950	1.42	3.18	0.148	0.28	6.25
chr10	50372820	1.46	3.52	0.126	0.94	9.25
chr10	50374162	2.04	3.73	0.0316	0.43	13.47
chr10	50381646	3.16	3.87	0.00145	-0.02	26.64
chr10	50385660	-0.463	4.64	0.604	10.31	20.78
chr10	50391814	1.68	5.28	0.0566	3.97	74.88
chr10	50396464	0.246	5.94	0.779	27.94	83.19
chr10	50409076	1.87	2.5	0.0831	-0.01	3.6
chr10	50421119	2.65	3.1	0.0111	-0.01	12.04
chr10	50433585	4.6	4.36	2.99e-05	-0.02	44.2
chr10	50446221	1.84	3.07	0.0671	0.01	10.31
chr10	50474088	2.55	2.31	0.0231	-0.02	3.67
chr10	50508719	3.03	4.85	0.00143	0.46	56.06
chr10	50615802	-1.06	3.41	0.24	3.15	3.97
chr10	50616619	1.52	2.43	0.146	-0.02	5.49
chr10	50743105	-4.55	3.94	3.07e-05	10.17	0
chr10	50743358	-3.26	3.35	0.00177	2.12	0
chr10	50747216	0.538	6.68	0.527	58.01	168.62
chr10	50747586	0.123	4.75	0.901	12.12	27.6
chr10	50887596	3.03	4.62	0.00148	1.22	52.04
chr10	50970407	0.0253	5.4	0.984	24.86	54.75
chr10	5114011	4.25	4.03	0.000116	-0.02	32.88
chr10	5121196	3.29	3.44	0.00201	-0.02	19.5
chr10	51524900	2.04	2.8	0.0476	-0.02	9.09
chr10	51565118	-0.22	5.25	0.799	21.6	24.65
chr10	51572370	0.775	5.31	0.37	14.65	66.5
chr10	51827685	-1.48	5.9	0.0852	62.32	44.82
chr10	52020594	-1.82	3.82	0.0491	9.46	1.64
chr10	52086839	2.45	4.05	0.00991	0.1	19.2
chr10	52263597	0.762	3.31	0.416	0.1	7.55
chr10	52304810	2.12	4.22	0.0217	0.55	26.24
chr10	52310255	2.66	4.13	0.00575	0.13	25.99
chr10	52314891	2.16	4.52	0.0187	0.28	39.63
chr10	52315183	1.36	3.16	0.157	0.26	3.15
chr10	52337659	2.45	4.55	0.00879	0.35	45.32
chr10	52343264	2.11	3.86	0.0249	0.24	21.84
chr10	52346414	3.89	4.78	0.000113	0.11	60.23
chr10	52352885	4.02	4.46	8.92e-05	-0.02	47.27
chr10	52374448	1.59	3.38	0.0962	0.39	11.69
chr10	52381868	-0.458	4.71	0.608	16.17	20.96
chr10	52382007	1.46	3.81	0.113	-0.02	14.65
chr10	52383710	-0.397	5.11	0.645	22.87	23.87
chr10	52384442	-0.125	6.15	0.887	57.1	90.69
chr10	52384677	0.576	5.33	0.507	21.33	67.24
chr10	52385137	-0.0998	4.64	0.92	5.69	24.19
chr10	52418971	2.56	3.21	0.0116	-0.01	17.37
chr10	52419759	1.5	3.67	0.11	2.28	24.64
chr10	52420036	-0.87	3.46	0.348	4.55	9.2
chr10	52428821	1.83	2.94	0.0782	0.14	11.55
chr10	52435562	1.71	2.19	0.134	-0.02	7.65
chr10	52499695	0.216	4.58	0.82	7.26	31.74
chr10	52499938	2.62	3.68	0.00822	0.36	20.52
chr10	5326560	1.08	3.58	0.25	0.82	15.27
chr10	53459339	0.00534	4.48	1	6.77	15.73
chr10	53459743	0.51	5.32	0.559	14.55	49.22
chr10	5359861	2.46	4.14	0.00911	0.73	30.01
chr10	5426152	-1.26	2.94	0.199	0.83	3.04
chr10	5446806	1.7	3.19	0.0808	0.33	11.29
chr10	5454159	0.185	2.82	0.862	0.29	3.36
chr10	5454554	-0.603	4.66	0.495	18.3	27.85
chr10	54785114	-9.11	3.02	2.63e-06	4.46	0
chr10	5488501	3.63	4.68	0.000236	-0.02	52.52
chr10	5488604	3.92	5.49	5.68e-05	0.08	111.68
chr10	5492048	2.32	4.03	0.0139	0.07	23.58
chr10	557135	0.116	3.43	0.939	1.94	11.55
chr10	5573697	1.5	2.7	0.159	0.03	9.43
chr10	5588138	2.24	3.38	0.0237	0.1	19.33
chr10	5590942	3.01	4.51	0.00176	0.34	41.63
chr10	5593829	1.77	3.02	0.0773	-0.02	9.92
chr10	5601732	1.08	2.41	0.293	0.12	2.53
chr10	5665285	0.316	4.12	0.738	4.79	20.58
chr10	5724066	1.43	2.99	0.147	0.24	5.22
chr10	5726510	0.0139	7.55	0.987	139.02	257.76
chr10	5727027	0.0205	5.99	0.989	43.28	90.82
chr10	5727635	-0.201	4.51	0.826	9.23	18.9
chr10	5734796	-1.34	5.19	0.125	43.8	25.26
chr10	5734911	0.792	4.29	0.382	6	33.98
chr10	58121047	-0.145	4.43	0.877	6.32	21.6
chr10	5855795	-0.00406	7.42	0.998	144.23	242.83
chr10	5861009	-3.11	3.64	0.00159	16.08	0.01
chr10	5871420	2.81	3.24	0.00715	-0.01	13.38
chr10	5882427	-4.46	5.28	8.28e-06	65.25	1.22
chr10	5887184	1.44	3.64	0.125	0.12	18.43
chr10	5931830	-0.625	6.13	0.466	68.25	79.66
chr10	5937022	2.13	3.41	0.0297	-0.01	15.31
chr10	5976079	2.89	2.87	0.00619	-0.02	10.19
chr10	60027849	0.27	4.63	0.773	1.47	15.87
chr10	60027949	-2.33	5.78	0.00913	71.21	4.3
chr10	60028905	-0.0741	6.44	0.934	51.97	116.14
chr10	60059453	-0.543	2.94	0.561	0.83	2.59
chr10	60094761	-0.0443	4.38	0.968	14.48	24.42
chr10	6013427	1.95	2.89	0.0527	-0.01	6.3
chr10	60145202	-0.471	6.06	0.583	48.97	70.76
chr10	6018077	-2.98	3.99	0.00189	10.31	0.22
chr10	6018977	-0.0732	5.09	0.941	19.18	46.88
chr10	6019568	0.674	4.72	0.438	8.71	43.54
chr10	6092830	-1.45	3.44	0.117	3.67	5.21
chr10	6093145	-3.05	4.14	0.00149	12.14	2.26
chr10	6096237	0.362	4.17	0.694	1.81	24.96
chr10	6128535	0.0948	3.97	0.936	2.39	13.73
chr10	6130849	-0.525	5.38	0.544	14.85	39.76
chr10	6143352	-3.25	2.89	0.00177	2.84	0.12
chr10	61569305	-0.281	3.06	0.769	2.52	4.38
chr10	61640854	0.613	4.5	0.487	11.59	29.61
chr10	61645389	-0.913	3.24	0.337	1.31	2.41
chr10	61655603	3.21	3.75	0.00159	-0.02	22.36
chr10	61666359	-0.0802	4.99	0.937	21.25	36.49
chr10	61666714	-0.174	6.53	0.841	59.83	110.21
chr10	6183552	1.01	4.59	0.247	1.64	36.9
chr10	6186810	0.216	4.74	0.815	5.07	34.84
chr10	6187363	0.185	5.05	0.839	23.4	49.82
chr10	61890011	4.6	4.06	2.94e-05	-0.02	28.21
chr10	6193250	-0.398	3.27	0.703	1.6	8.9
chr10	6193573	-0.101	4	0.938	5.55	13.63
chr10	62022713	2.67	3.45	0.00729	0.04	14.47
chr10	6205813	-0.23	6.95	0.787	98.54	167.1
chr10	62113404	2.89	2.91	0.00898	0	9.19
chr10	62113731	2.65	5.03	0.00429	1.24	66.44
chr10	6243658	-2.93	4.77	0.00187	34.58	1.66
chr10	6244798	-1.12	6.43	0.192	84.6	80.89
chr10	62538209	-0.716	5.16	0.413	19.11	31.82
chr10	62643069	1.27	3.24	0.181	-0.01	8.19
chr10	62704557	2.44	4.35	0.00922	0.42	29.84
chr10	62738341	3.36	3.7	0.0012	-0.02	16.53
chr10	6309493	-4.5	4.04	2.08e-05	24.77	0.19
chr10	6312611	-4.28	4.48	3.84e-05	20.7	0.74
chr10	6317113	-3.06	3.3	0.00228	4.48	0.44
chr10	6317400	-1.99	4.82	0.0258	26.77	14.49
chr10	6321624	1.43	2.89	0.155	0.12	8.85
chr10	63220876	0.778	2.22	0.47	0.12	2.45
chr10	63348738	3.39	4.67	0.000579	0.44	49.21
chr10	63510884	0.513	3.61	0.581	3.06	11.31
chr10	63525599	3.47	4.28	0.000598	-0.01	27.68
chr10	63582912	1.77	2.9	0.0844	-0.01	10.55
chr10	63590902	3.37	4.65	0.000612	0.09	51.31
chr10	63721230	-4.06	3.41	0.000236	5.28	0.06
chr10	63760191	-6.12	4.44	2.59e-07	18.68	0
chr10	63775921	0.596	3.09	0.555	0.09	6.07
chr10	6390320	-4.81	4.12	1.5e-05	9.16	0.1
chr10	64148322	0.656	2.49	0.551	0.47	5.07
chr10	64216585	-4.58	4.12	1.56e-05	14.04	0.13
chr10	64353965	-2.15	3.58	0.0256	6.27	1.77
chr10	64370605	-3.39	3.99	0.00062	13.07	0.65
chr10	64397998	-5.08	5.26	1.65e-06	30.85	0.74
chr10	64413217	-6.41	4.73	7.81e-08	16.12	0
chr10	64564527	-0.677	5.29	0.437	34.51	33.32
chr10	64576238	-0.846	4.79	0.328	9.87	21.06
chr10	64577935	-1.96	4.63	0.0284	24.57	5.95
chr10	64578550	-3.98	5.2	5.55e-05	68.23	0.31
chr10	64802229	1.81	3.16	0.067	0.36	11.29
chr10	64875728	3.15	3.52	0.00237	0	17.73
chr10	64892848	0.53	6.49	0.532	46.11	123.51
chr10	64893016	-0.491	4.48	0.587	11.85	22.98
chr10	64893513	0.588	3.9	0.532	2.7	18.7
chr10	64996337	0.0063	3.29	1	0.22	5.1
chr10	65029045	-0.866	5.39	0.314	15.05	25.28
chr10	6515540	1.12	3.61	0.239	0.82	16.57
chr10	65225169	0.332	4.97	0.707	16.47	42.45
chr10	65225788	0.89	4.72	0.312	6.73	44.72
chr10	65280628	-0.627	4.37	0.476	5.14	12.48
chr10	65280979	1.69	3.99	0.0655	0.23	31.07
chr10	65281771	-0.131	5.01	0.886	15.99	40.4
chr10	6530124	1.44	2.2	0.195	-0.01	3
chr10	65388664	-0.888	4.24	0.328	4	7.67
chr10	65389311	-0.593	4.37	0.507	1.05	13.2
chr10	65389920	0.651	4.62	0.456	8.77	35.16
chr10	65632253	-0.767	2.7	0.46	2.01	2.86
chr10	65647186	3.66	3.51	0.000928	-0.02	28.64
chr10	65736492	-0.896	3.32	0.362	3.36	5.78
chr10	65801144	-1.35	4.21	0.13	12.8	8.4
chr10	6622438	1.42	4.59	0.111	5.84	45.3
chr10	6625565	1.69	2.83	0.106	0.03	7.69
chr10	66266963	2.45	2.52	0.0231	-0.01	4.33
chr10	66276229	2.99	3.39	0.00389	0	12.35
chr10	673732	1.66	3.26	0.0799	0.42	13.42
chr10	69523873	-0.198	5.59	0.82	31.1	60.98
chr10	69524236	-0.424	4.82	0.636	6.45	21.57
chr10	69527209	1.16	3.08	0.241	-0.02	11.55
chr10	69532841	-3.15	4.29	0.00113	11.51	0.92
chr10	69548400	1	3.79	0.276	0.39	15.97
chr10	69555039	1.92	2.87	0.0527	-0.02	7.87
chr10	69597951	2.91	4.87	0.00186	0.62	54.98
chr10	69615543	-0.455	3.03	0.654	2.7	1.56
chr10	6962145	-0.166	4.08	0.862	2.65	13.49
chr10	69644313	0.502	7.44	0.551	117.69	290.9
chr10	69644867	-0.369	4.49	0.683	11.67	28.64
chr10	6969709	-2.82	4.43	0.00287	17.09	2.63
chr10	69834675	-1.43	4.52	0.103	21.82	15.9
chr10	69835092	-0.0355	5.53	0.971	29.17	56.87
chr10	69916337	0.222	2.88	0.867	1.25	3.86
chr10	69991292	0.114	4.71	0.911	11.44	33.72
chr10	70088233	0.633	3.69	0.488	1.14	12.17
chr10	70091410	-0.158	6.71	0.853	81.53	134.45
chr10	70091874	-0.0737	5.91	0.939	28.09	52.81
chr10	70092707	0.206	4.27	0.827	6.07	16.66
chr10	70166271	0.337	3.92	0.72	3.53	17.36
chr10	70167042	0.337	5.07	0.696	12.85	54.71
chr10	70231506	-0.94	4.61	0.289	21.82	18.76
chr10	70231787	0.488	6.18	0.567	43.77	113.42
chr10	70287283	0.262	6.3	0.759	40.2	114.88
chr10	70310742	1.77	3.68	0.0573	-0.02	15.32
chr10	70314972	2.93	3.13	0.00654	-0.02	14.2
chr10	70320053	1.65	3.98	0.0758	3.29	24.23
chr10	70321338	2.84	4.09	0.00331	0.3	26.62
chr10	70359431	2.31	3.43	0.0198	-0.01	18.49
chr10	70480760	-0.102	5.7	0.91	27.19	55.92
chr10	70480933	0.765	4.24	0.405	5.06	27.56
chr10	7057571	0.679	3	0.464	1.78	8.74
chr10	70586914	0.752	3.83	0.422	5.58	18.43
chr10	70587249	1.28	2.81	0.193	0.5	12.2
chr10	70657398	0.956	2.95	0.348	0.18	7.77
chr10	70660572	-0.636	5.69	0.46	45.94	43.78
chr10	70661034	-0.332	6	0.702	31.29	66.02
chr10	70715905	0.112	7.36	0.898	116.23	229.29
chr10	70716385	0.189	6.08	0.827	40.34	97.99
chr10	70716884	0.21	5.82	0.811	33.82	73.22
chr10	70748513	-0.14	5.47	0.88	20.66	47.82
chr10	70778596	1.85	2.29	0.106	-0.02	5.03
chr10	70803797	-2.35	3.73	0.0144	9.01	1.34
chr10	70804181	-3.89	4.13	0.000154	17.06	0.2
chr10	70808036	-0.33	3.08	0.736	0.37	5.72
chr10	70808860	-2.14	3.21	0.0303	3.77	1.17
chr10	70809513	0.202	3.68	0.846	1.36	10.6
chr10	70811218	-3.01	4.49	0.00152	11.18	1.22
chr10	70813781	-4.12	3.68	8.94e-05	9.64	0
chr10	70821601	-0.468	4.98	0.586	20.65	25.04
chr10	70846147	1.82	3.99	0.048	0.48	22.91
chr10	70847876	-1.06	4.83	0.228	7.61	13.96
chr10	70848841	0.388	3.95	0.684	0.05	10.49
chr10	70849934	-0.518	4.93	0.552	13.2	21.91
chr10	70853222	0.127	3.6	0.919	0.55	9.43
chr10	70883930	0.808	6.49	0.343	38.29	163.29
chr10	70939685	0.241	8.45	0.774	246.62	999
chr10	70939988	-0.853	5.41	0.32	37.79	36.55
chr10	70973655	3.96	4.41	0.000113	0.01	40.28
chr10	70977084	3.29	3.44	0.00201	-0.02	18.67
chr10	70982221	-0.0821	3.81	0.953	3.15	10.83
chr10	70982625	0.0959	6.19	0.913	46.59	95.79
chr10	70989276	-0.315	4.37	0.732	8.21	16.06
chr10	70997479	-0.677	3.72	0.472	2.04	3.82
chr10	71073091	2.87	3.89	0.00378	0.06	11.74
chr10	71078284	-1.39	5.22	0.112	44.93	6.22
chr10	71078544	1.56	4.08	0.0856	0.15	13.06
chr10	71079370	0.048	4.37	0.968	9.52	8.13
chr10	71087956	-1.8	4.96	0.0427	22.44	9.96
chr10	71094420	2.23	4.69	0.015	2.09	48.45
chr10	71150036	1.52	2.43	0.146	-0.02	3.48
chr10	71152439	-0.611	4.33	0.492	9.23	13.13
chr10	71168444	0.26	4.82	0.766	24.79	40.4
chr10	71168770	-1.02	5.84	0.233	65.66	54.24
chr10	71169106	0.168	3.12	0.924	0.57	4.11
chr10	71169820	0.912	3.58	0.33	1.39	14.49
chr10	71267781	-0.565	4.65	0.516	18.49	24.42
chr10	71275579	0.263	3.47	0.792	1.8	8.73
chr10	71327788	0.595	2.55	0.568	0	5.31
chr10	71333406	-2.9	3.56	0.00326	11.32	1.44
chr10	71389992	1.91	3.85	0.0447	1.62	30.18
chr10	71456035	0.985	2.69	0.325	0.5	4.24
chr10	71661543	2.51	3.32	0.0113	-0.02	18.05
chr10	71673390	1.89	2.32	0.0948	-0.02	7.05
chr10	71718197	-1.79	3.54	0.0571	2.23	2.18
chr10	71754214	1.3	3.09	0.188	0.87	6.92
chr10	71867257	-0.607	3.37	0.499	4.44	8.15
chr10	71867495	-4.6	4.79	1.08e-05	30.04	0.12
chr10	71892631	-0.543	4.84	0.536	8.82	29.79
chr10	71905563	-5.9	5.2	1.85e-07	49.23	0.13
chr10	71906429	-4.82	4.54	5.65e-06	28.41	0.31
chr10	71930351	4.15	4.19	0.000106	-0.01	44.7
chr10	71930440	-5.4	4.13	2.66e-06	22.11	0
chr10	71953341	1.37	2.84	0.179	0.25	7.23
chr10	71992191	0.358	4.45	0.685	7.14	25.83
chr10	71993104	0.054	5.53	0.956	36.75	61.37
chr10	71993363	0.0589	6.84	0.947	84.16	154.86
chr10	72053096	-4.53	4.07	1.92e-05	9.82	0.1
chr10	72056464	2.46	3.43	0.0146	0.03	16.34
chr10	72079101	0.86	2.51	0.419	0.06	4.57
chr10	7210599	1.49	3.23	0.131	0.46	14.23
chr10	72117673	-1.7	4.05	0.0589	14.73	6.42
chr10	72124433	-1.08	4.23	0.231	11.89	6.94
chr10	72142329	0.926	4.79	0.288	7.56	45.03
chr10	72147489	0.404	2.7	0.704	0.73	4.36
chr10	72163889	0.99	5.28	0.255	8.35	64.56
chr10	72218254	2.11	2.68	0.0464	0	11.14
chr10	72221298	0.274	3.98	0.791	4.06	13.18
chr10	72237705	-0.873	5.31	0.312	42.38	36.66
chr10	72254923	-2.78	3.89	0.00376	12.58	0.93
chr10	72273811	-3.95	3.52	0.000165	12.04	0.07
chr10	72288730	1.12	3.36	0.24	0.45	10.06
chr10	72309811	-1.22	3.56	0.184	10.56	3.81
chr10	72335864	1.27	4.69	0.15	6.51	38.82
chr10	72338369	-1.12	4.18	0.206	1.99	7.13
chr10	72339512	0.847	4.09	0.351	6.78	19.15
chr10	72356055	2.05	3.64	0.0339	0.45	18.19
chr10	72358847	2.4	3.62	0.0144	0.08	19.96
chr10	72360759	1.31	3.18	0.179	0.18	6.84
chr10	72409505	2.48	3.44	0.0137	0.14	18.16
chr10	72413229	2.7	4.07	0.00566	0	30.7
chr10	72424812	2.73	4.1	0.00524	0.67	28.91
chr10	72427139	3.3	4.78	0.000628	0.18	46.21
chr10	72428322	3.05	3.61	0.00258	0.02	4.15
chr10	72459458	2.74	4.66	0.00353	1.25	49.09
chr10	72519007	-0.134	3.27	0.932	0.59	5.24
chr10	72519793	2.34	2.86	0.027	0	11.55
chr10	72575630	0.033	4.8	0.988	11.33	32.93
chr10	72639962	0.19	3.59	0.862	0.92	8.65
chr10	72648347	0.459	4.28	0.604	7.39	28.08
chr10	72650812	2.97	3.37	0.00415	-0.02	16.34
chr10	72742408	-2.61	4.2	0.0055	12.56	3.48
chr10	72784440	2.29	2.63	0.0368	-0.01	9.96
chr10	72837277	1.49	2.24	0.174	-0.01	5.47
chr10	72919833	3.1	3.82	0.00184	0.04	25.3
chr10	7294279	2.25	3.5	0.021	0.14	13.33
chr10	72968975	1.06	4.3	0.244	1.42	26.56
chr10	72972330	2.96	4.3	0.00241	0.67	44.14
chr10	72983540	3.68	3.24	8e-04	-0.02	15.06
chr10	7301094	-2.78	3.24	0.00473	7.83	0.07
chr10	73026287	6.01	5.68	1.15e-07	-0.02	134.15
chr10	73029771	4	2.76	0.00101	-0.01	4.66
chr10	73061335	1.47	2.67	0.173	0.08	6.05
chr10	73074227	-0.775	3.36	0.42	5.02	5.45
chr10	73078921	0.171	5.4	0.85	38.34	60.69
chr10	73079453	1.34	4.1	0.136	2.53	25.57
chr10	73083367	2.53	4.55	0.00642	0	37.06
chr10	73119380	1	3.79	0.276	0.39	17.38
chr10	73137248	-0.859	4.39	0.333	21.23	13.79
chr10	73144171	-0.0485	3.51	1	2.54	11.55
chr10	73369134	-0.215	3.14	0.853	0.93	7.46
chr10	73398704	4.72	5.27	4.84e-06	-0.02	95.4
chr10	73427323	-2.83	3.28	0.00389	4.81	0.26
chr10	73444261	2.39	4.44	0.00969	1.39	40.87
chr10	73454474	-1.76	4.36	0.0502	10.62	2.53
chr10	73506490	2.82	5.08	0.00257	0.47	71.85
chr10	73507738	-1.23	4.47	0.169	14.18	5.25
chr10	73533349	0.014	5.24	0.991	21.38	46.97
chr10	73555159	0.222	2.88	0.867	1.25	3.86
chr10	73557641	2.58	4.66	0.00585	1.9	53.89
chr10	73571914	0.208	5.21	0.82	18.7	49.24
chr10	73596025	-3.68	3.72	0.000271	19.16	0
chr10	73596253	-4.02	3.09	0.000379	2.81	0
chr10	73610540	1.08	5.03	0.215	11.08	50.03
chr10	73610968	0.221	4.83	0.801	19.04	36.27
chr10	73614017	2.01	2.61	0.0617	-0.02	4.71
chr10	73620362	3.08	5.08	0.00118	1.54	73.27
chr10	73628180	1.86	4.19	0.0433	0.93	32.37
chr10	73631279	0.76	2.83	0.476	0.31	8.15
chr10	73634680	1.93	3.72	0.0409	-0.02	19.99
chr10	73642811	3.5	4.55	0.000399	0.36	42.02
chr10	73648877	1.07	5.71	0.213	25.87	91.44
chr10	73653832	2.51	3.32	0.0113	0.08	16.3
chr10	73656349	0.452	3.49	0.63	0.45	8.19
chr10	73672417	1.35	2.31	0.219	-0.02	5.01
chr10	73767199	2.91	3.65	0.00344	-0.02	26.09
chr10	73808459	-0.47	4.14	0.602	3.09	9.24
chr10	73975792	-0.0764	6.1	0.937	46.59	86.26
chr10	74007991	-2.97	3.62	0.00263	10.64	0
chr10	74008357	-3.53	3.41	0.000821	8.61	0
chr10	74008716	-3.43	5.33	0.000302	41.62	1.01
chr10	74015055	0.223	4.3	0.816	8.74	21.57
chr10	74017147	-0.132	4.16	0.889	0.73	14.97
chr10	74020804	-0.387	5.6	0.652	33.19	51.76
chr10	74025896	2.06	3.35	0.0356	-0.02	15.01
chr10	74032487	3.42	5.08	0.000382	-0.01	78.8
chr10	74032778	0.851	5.04	0.326	5.17	58.14
chr10	74033736	0.0479	6.39	0.956	60.57	104.94
chr10	74034672	0.497	5.3	0.568	3.5	17.31
chr10	74035315	0.34	5.12	0.698	6.14	17.98
chr10	74036790	1.61	4.82	0.0729	0.52	46.72
chr10	74045162	-0.716	2.62	0.509	1.69	2.27
chr10	74051009	2.21	3.85	0.021	0.06	21.36
chr10	74057130	-2.77	4.52	0.00325	22.81	0.23
chr10	74057242	-0.371	5.2	0.672	23.3	38.8
chr10	74058033	0.15	6.46	0.859	47.48	119.53
chr10	74068339	3.51	4.17	0.000466	0.03	35.62
chr10	74076919	2.27	5.24	0.0121	4.49	83.42
chr10	74079511	-4.06	5.45	3.39e-05	61.66	0
chr10	74080550	0.339	4.9	0.703	6.54	35.58
chr10	74080777	2.13	4.85	0.0191	0.15	55.99
chr10	74088229	1.27	3.65	0.177	0	18.76
chr10	74094929	-4.57	4.47	1.38e-05	18.46	0
chr10	74097058	0.0838	3.68	0.948	1.31	9.6
chr10	74100361	0.227	4.6	0.809	4.79	30.15
chr10	74113826	1.23	4.03	0.171	3.15	24.02
chr10	74114747	-0.0499	6.07	0.955	41.05	80.3
chr10	74124271	-0.935	4.04	0.292	5.79	6.92
chr10	74135571	1.97	3.67	0.0383	1.09	19.2
chr10	74385875	0.34	5.94	0.694	24.26	85.76
chr10	74397398	2.26	3.81	0.0192	0.87	18.6
chr10	74419579	2.73	3.35	0.00723	0.03	23.91
chr10	74436331	1.46	3.84	0.115	0.42	17.02
chr10	74442590	3.07	3.45	0.00302	0	20.4
chr10	7450598	-0.119	4.87	0.897	18.75	37.73
chr10	7451363	-1.33	5.31	0.126	34.96	26.73
chr10	7453079	-2.24	4.7	0.0137	35.06	6.33
chr10	7454577	-4.85	3.59	2.35e-05	16.6	0
chr10	7463144	-3.36	2.53	0.00323	5.81	0.04
chr10	74855360	-1.14	3.86	0.2	6.51	1.34
chr10	74856606	-0.767	5.22	0.374	29.43	31.65
chr10	74856777	1.62	4.8	0.0716	2.22	55.74
chr10	74856964	-3.74	4.21	0.000173	18.48	0
chr10	74870203	-0.801	4.82	0.362	11.7	13.47
chr10	74927847	0.358	5	0.683	8	41.7
chr10	74992851	2.41	3.25	0.0148	-0.02	14.98
chr10	75004896	1.42	3.49	0.139	0.6	11.55
chr10	75006733	0.154	4.49	0.867	11.32	26.85
chr10	75007091	0.16	6.36	0.854	56.47	115.19
chr10	75012455	0.0636	6.31	0.945	39.8	103.14
chr10	75022081	3.33	2.94	0.00251	-0.02	10.21
chr10	75126718	0.94	3.79	0.306	4.72	14.47
chr10	7514225	-5.71	5.85	8.45e-08	61.35	0.93
chr10	75173490	1.08	5.05	0.215	8.6	51.59
chr10	75255126	0.183	4.18	0.854	4.19	22.75
chr10	75255369	0.671	4.69	0.445	10.71	41.26
chr10	75255814	0.0815	4.57	0.944	1.03	26.1
chr10	7526549	-5.15	4.2	5.04e-06	20.65	0.11
chr10	75277375	2.27	3.52	0.0199	0.36	15.32
chr10	75289341	0.242	3.28	0.797	0.74	6.94
chr10	75351874	1.87	3.9	0.0452	0.03	21.1
chr10	75385900	-0.34	5.45	0.692	20.31	32.05
chr10	75404115	-1.33	3.41	0.153	1.2	2.32
chr10	75413744	0.968	3.5	0.309	1.55	13.03
chr10	75490259	0.26	5.12	0.772	10.23	46.68
chr10	75503747	0.275	4.51	0.769	2.1	21.41
chr10	75504045	0.0249	5.43	0.984	20.77	45.79
chr10	75518830	-4.37	2.74	0.000217	3.53	0
chr10	75532005	0.834	4.17	0.353	1.53	24.56
chr10	75532233	-0.0366	4.52	0.985	11.55	28.89
chr10	75532408	-0.194	4.65	0.828	9.67	29.57
chr10	75532740	0.189	5.57	0.825	39.68	65.24
chr10	75534574	0.657	3.78	0.48	0.53	14.23
chr10	75541790	0.368	5.57	0.669	28.36	69.27
chr10	75545098	-0.192	4.21	0.839	2.35	17.36
chr10	75545332	-0.0635	4.76	0.951	15.19	34.36
chr10	75571568	0.312	4.91	0.726	12.8	43.85
chr10	75609005	-1.31	4.79	0.138	18.2	14.23
chr10	75609140	-2.82	3.85	0.0033	18.77	1.37
chr10	75619749	0.159	3.54	0.886	2.24	8.46
chr10	75634245	0.765	4.56	0.394	6.13	41.3
chr10	75634654	-0.407	3.88	0.651	7.84	12.13
chr10	75639535	6.86	4.36	5.01e-07	0	48.1
chr10	75639579	-1.32	4.9	0.135	25.19	18.7
chr10	75646029	-0.215	3.53	0.83	4.61	4.15
chr10	75649004	0.748	3.47	0.423	2.63	11.79
chr10	75668910	1.19	4.39	0.189	1.42	24.71
chr10	75677018	0.0872	4.08	0.941	7.39	19.03
chr10	75690584	2.68	3.46	0.00686	-0.02	12.53
chr10	75700530	0.619	4.31	0.492	2.47	30.07
chr10	75700876	1.61	3.18	0.0962	0.18	10.69
chr10	75751800	1.92	4.44	0.036	1.4	31.58
chr10	75753170	1.72	3.64	0.063	0.85	13.5
chr10	75757919	1.06	4.92	0.229	9.9	49.22
chr10	75910603	-1.86	4.74	0.0379	12.26	3.7
chr10	75910798	0.368	4.59	0.675	11.62	30.55
chr10	75911162	0.168	6.52	0.843	69.66	134.95
chr10	75936217	0.542	6.15	0.522	49.9	112.55
chr10	75936383	0.641	5.89	0.454	31.77	94.82
chr10	75937007	0.251	4.64	0.787	4.04	28.46
chr10	75950058	0.0497	3.92	0.978	3.3	10.59
chr10	76025972	-1.13	3.69	0.212	4.99	5.21
chr10	76124152	1.66	2.81	0.115	0.04	8.01
chr10	76193230	1.16	3.08	0.241	0.18	8.33
chr10	76498927	-1.2	5.52	0.167	44.34	33.21
chr10	7652189	2.39	3.07	0.0195	0.03	15.15
chr10	7652842	1.89	3.43	0.0532	-0.01	16.57
chr10	76585497	-0.125	5.45	0.886	34.13	59.84
chr10	76586413	-0.182	4.96	0.84	6.99	32.61
chr10	76614002	0.302	3.36	0.778	0.05	3.96
chr10	7661767	2.28	2.82	0.0295	0	11.86
chr10	76631587	-2.43	3.51	0.0113	5.05	1.88
chr10	76632048	-3.23	3.25	0.00155	10.88	0.34
chr10	76681704	1.22	3.36	0.206	0.3	12.04
chr10	76771819	-4.88	3.62	1.99e-05	9.43	0
chr10	76844959	2.12	2.86	0.0401	-0.01	9.84
chr10	76859875	-0.625	3.52	0.517	5.65	5.24
chr10	76952009	2.96	3.36	0.00443	0	17.63
chr10	76962687	0.624	2.37	0.577	0.36	3.14
chr10	76967382	1.57	2.99	0.116	-0.01	6.24
chr10	76969827	-0.877	5.55	0.308	26.93	37.41
chr10	76970437	-0.211	6.54	0.803	57.86	122.43
chr10	76995332	0.508	5.25	0.553	23.11	46.66
chr10	76995729	-0.14	5.85	0.872	38.03	72.41
chr10	76998088	2.24	3.25	0.0272	-0.02	6.3
chr10	77055058	0.676	4.22	0.464	8.52	28.37
chr10	77162176	-1.12	4.92	0.203	24.86	23.03
chr10	7729422	-0.92	3.66	0.322	5.54	7.38
chr10	7860342	-0.481	5.03	0.579	29.01	32.09
chr10	7860443	-0.727	4.49	0.409	14.5	21.01
chr10	7869129	2.07	2.66	0.0509	-0.01	9.18
chr10	78863162	0.351	2.41	0.757	0.16	4.15
chr10	78933835	-1.33	3.27	0.164	1.88	2.95
chr10	79165608	0.727	4.62	0.414	6.73	39.53
chr10	79257106	-4.22	2.99	0.000234	5.35	0
chr10	79291378	0.837	3.72	0.365	2.34	19.89
chr10	79342693	1.5	3.4	0.111	1.08	14.98
chr10	79346981	1.53	2.72	0.147	0.06	6.55
chr10	79401740	-0.888	3.35	0.33	1.64	3.48
chr10	79427413	-4.45	3.78	5.65e-05	11.12	0.03
chr10	79471333	-1.82	4.76	0.0421	16.09	15.05
chr10	79596225	0.864	4.27	0.328	4.77	20.92
chr10	79606588	-0.557	3.38	0.552	1.31	6.36
chr10	79633832	-4.54	4.97	8.38e-06	46.22	0.56
chr10	79637629	-2.37	3.62	0.0132	14.48	1.66
chr10	79667807	1.42	3.75	0.133	0.11	13.41
chr10	79669734	2.94	3.82	0.00345	0.06	20.57
chr10	79671551	2.72	3.88	0.00537	0.25	26.73
chr10	79699586	1.24	3.22	0.192	0.24	11.87
chr10	79731199	3.36	5.14	0.000454	0.03	73.84
chr10	7975403	1.77	2.9	0.0844	-0.02	7.38
chr10	79789318	0.23	6.47	0.789	60.71	130.7
chr10	79789716	0.935	5.45	0.28	7.74	63.06
chr10	79793549	0.479	5.25	0.587	23.27	52.64
chr10	79793723	-0.553	5.99	0.514	52.18	65.7
chr10	79794086	-0.166	4.46	0.864	12.77	19.07
chr10	79807239	-0.671	3.83	0.466	3.52	8.33
chr10	79894859	2.93	4.06	0.00268	0.13	22.84
chr10	80016014	3.88	4.16	0.000196	-0.02	37.18
chr10	80062995	0.303	4.38	0.732	3.66	28.93
chr10	80063327	0.782	4.71	0.377	10.82	37.55
chr10	8009158	1.91	2.53	0.0751	-0.02	6.66
chr10	80472164	1.87	3.31	0.0522	0.37	12.64
chr10	80612634	1.22	2.63	0.243	0.24	9.2
chr10	80698025	1.93	3.36	0.0463	0.06	14.04
chr10	80730231	1.44	3.36	0.13	0	9.33
chr10	80732621	2.82	4.48	0.00314	-0.01	42.66
chr10	80733105	2.63	4.35	0.00623	-0.01	37.47
chr10	80733418	1.62	4.19	0.074	0.02	21.73
chr10	80779969	2.94	3.67	0.00309	-0.02	18.25
chr10	80798884	3.22	3.76	0.00151	-0.02	24.23
chr10	80808200	2.75	3.52	0.00573	-0.02	20.94
chr10	80814146	2.27	2.98	0.0266	-0.02	10.07
chr10	80819147	1.83	3.18	0.0627	0.29	11.54
chr10	80826347	1.35	3.51	0.155	-0.02	13.09
chr10	80827230	0.345	4.67	0.704	6.28	30.05
chr10	80828629	0.692	4.34	0.45	0.99	15.01
chr10	80844187	2.1	4.07	0.0252	0.83	26.03
chr10	80852511	1.27	3.08	0.2	0.13	9.11
chr10	80853574	1.2	4.01	0.182	2.87	19.65
chr10	8085639	0.603	2.12	0.569	-0.02	4.17
chr10	80908733	3.2	4.04	0.00153	-0.01	21.87
chr10	80911656	3.83	3.91	0.000328	-0.01	22.49
chr10	80938472	6.33	3.86	4.17e-06	0	31.54
chr10	80938585	2.62	4.43	0.00572	0.39	42.75
chr10	80942997	2.29	3.42	0.021	-0.01	13.85
chr10	80948155	2.78	3.39	0.00595	-0.02	16.34
chr10	80955366	-0.429	4.46	0.636	9.85	17.93
chr10	8095597	-1.32	4.27	0.143	11.55	12.67
chr10	80956819	-0.488	3.41	0.615	7.03	6.82
chr10	80962446	1.61	2.9	0.111	0.08	7.16
chr10	80999201	3.57	5.09	0.000223	-0.02	80.54
chr10	81002622	-9.87	3.77	1.29e-07	4.18	0
chr10	81003607	-6.03	4.76	2.12e-07	26.56	0
chr10	81010271	-4.48	4.21	2.1e-05	20.4	0.09
chr10	81045285	-4.37	4.28	2.99e-05	5.29	0.27
chr10	81046304	-4.82	5.44	2.82e-06	55.47	1.3
chr10	81077668	-1.5	4.01	0.0972	10.77	6.1
chr10	81107196	-0.324	5.61	0.712	35.64	50.48
chr10	81107899	-0.611	6.74	0.472	100.25	115.48
chr10	8111241	-3.12	3.54	0.00158	14.75	1.54
chr10	81134527	-0.987	3.53	0.294	3.62	5.21
chr10	81159438	2.69	3.32	0.00772	-0.02	15.06
chr10	81160415	2.09	3.26	0.0367	0.18	8.81
chr10	81200622	3.45	4.5	0.000481	0.01	51.02
chr10	81205578	1.25	4.82	0.16	5.54	52.25
chr10	81248835	1.48	3.97	0.103	1.04	21.58
chr10	81251133	0.677	3.32	0.5	2.71	11.1
chr10	8130713	-1.75	2.44	0.0985	4.56	1.54
chr10	81322090	0.661	3.87	0.466	6.06	16.86
chr10	81539271	1.02	2.81	0.298	0.67	9.43
chr10	81689329	0.877	4.15	0.33	4.61	23.43
chr10	81789128	0.595	2.55	0.568	0.42	9.43
chr10	81804900	1.57	3.37	0.102	0.62	14.72
chr10	81806825	-0.592	3.1	0.566	0.31	4.15
chr10	81818748	0.347	2.31	0.803	0.5	2.57
chr10	81905877	1.6	2.77	0.125	0	10.23
chr10	81918498	3.67	5.18	0.000158	0.24	86.92
chr10	81947371	-2.58	4.32	0.00547	22.6	1.07
chr10	81963045	0.801	3.85	0.375	0.1	3.75
chr10	81963411	0.362	4.63	0.695	3.62	12.27
chr10	81971716	2.98	4.21	0.00208	0.33	32.9
chr10	82032799	3.05	3.61	0.00258	0.03	20.78
chr10	82049354	2.66	3.29	0.00883	0.03	16.04
chr10	82116494	0.623	2	0.605	0.08	3.77
chr10	82138160	-0.33	2.84	0.732	3.86	3.54
chr10	82168253	-1.95	4.31	0.0315	14.63	9.75
chr10	82204614	-0.395	4.04	0.669	0.06	10.99
chr10	82213654	1.4	4.51	0.115	1.07	38.8
chr10	82218916	-1.24	3.67	0.172	4.5	2.64
chr10	82219093	2.43	3.53	0.0141	0	21.64
chr10	82257592	2.21	4.01	0.0179	-0.01	24.98
chr10	82258726	1.56	3.91	0.095	0.34	22.36
chr10	82265506	-0.477	3.67	0.603	2.26	5.9
chr10	82295776	-1.02	4.76	0.241	23.9	23.3
chr10	82359354	-1.61	3.83	0.0767	3.62	4.57
chr10	82459472	-0.217	3.76	0.831	8.77	9.43
chr10	82529582	3.44	3.77	0.000921	-0.01	25.64
chr10	82531942	3.01	3.4	0.00389	0	12.58
chr10	835141	3.38	3.86	0.00101	0.03	33.38
chr10	835469	2.45	2.99	0.0178	0.03	9.97
chr10	8492030	2.61	2.87	0.016	-0.02	12.08
chr10	85677433	-0.288	4.32	0.754	15.28	15.57
chr10	85899279	0.477	5.16	0.587	7.85	51.8
chr10	85932762	-4.69	4.42	9.37e-06	25.12	0.37
chr10	85965529	-1.63	3.72	0.0777	19.21	6.53
chr10	85997242	3.43	3.55	0.00131	-0.02	27.56
chr10	86016939	3.2	5.36	0.000655	2.01	90.26
chr10	86024519	-1.5	3.71	0.0989	3.46	2.74
chr10	86051353	0.818	3.41	0.402	1.69	3.24
chr10	86070421	2.15	2.28	0.0468	-0.01	4.36
chr10	86285006	2.83	3.72	0.00512	0.14	24.38
chr10	87318464	1.68	2.54	0.108	0.03	6.42
chr10	87546294	0.316	3.16	0.781	0.93	6.74
chr10	8805603	-1.39	2.21	0.198	2.5	1.09
chr10	88109438	-0.591	2.49	0.568	0.53	3.76
chr10	88137113	-1.71	4.16	0.0611	13.49	9.16
chr10	88149260	-1.53	4.61	0.0848	31.6	18.58
chr10	88152751	-4.06	4.98	3.9e-05	45.66	2.69
chr10	88171444	-7.38	4.23	1.45e-07	19.7	0
chr10	88280790	-0.543	2.94	0.561	1.76	5.07
chr10	88281642	-0.958	4.41	0.273	8.5	16.4
chr10	88281977	0.0671	4.27	0.948	8.92	25.89
chr10	88295319	0.78	3.98	0.402	4.01	21.12
chr10	88298551	-2.16	2.62	0.0386	3.24	1.23
chr10	88345356	-0.507	3.14	0.604	1.25	4.57
chr10	88374813	0.826	3.47	0.379	-0.01	13.42
chr10	88428732	-3.89	3.47	0.000209	7.22	0.33
chr10	88438937	-1.37	4.17	0.123	10.48	10.49
chr10	88471001	-0.679	4.41	0.442	8.54	21.02
chr10	88534982	1.95	4.02	0.0363	1.59	29.51
chr10	88535103	2.07	3.37	0.0335	0.29	16.3
chr10	88555337	0.342	2.21	0.794	0.25	3.26
chr10	88659651	-0.271	2.56	0.785	-0.02	4.75
chr10	88699325	-0.872	3.6	0.351	9.79	8.41
chr10	88714309	2.31	2.84	0.0295	-0.02	12.13
chr10	88720395	-0.43	4.84	0.617	17.49	23.68
chr10	88726480	-1.2	5.93	0.16	51.98	46.12
chr10	88731207	-6.15	5.44	6.81e-08	76.52	0.17
chr10	88740897	3.45	2.68	0.00323	-0.01	9.34
chr10	88854586	-1.04	4.92	0.229	24.11	20.83
chr10	88855272	-1.24	6.25	0.148	89.25	60.7
chr10	88963375	-0.166	3.11	0.888	4.41	9.2
chr10	89260577	3.07	3.45	0.00302	-0.02	15.19
chr10	89264676	-0.818	4.81	0.348	11.51	28.14
chr10	89265250	-0.266	3.95	0.769	4.46	16.54
chr10	89577961	-1.12	4.46	0.201	18.75	19.12
chr10	89578070	-1.71	4.11	0.0631	14.47	7.45
chr10	89578550	-1.64	4.24	0.067	11.31	8.99
chr10	89610724	0.221	3.11	0.849	0.49	8.24
chr10	89621823	-1.98	5.33	0.0249	51.64	19.15
chr10	89622065	-0.654	5.27	0.45	35.56	39.53
chr10	89622188	-2.44	4.85	0.00787	25.59	5.29
chr10	89623360	-1.42	5.12	0.105	36.67	27.03
chr10	89822405	-4.22	3.56	0.000131	12.29	0.15
chr10	89824763	-3.39	4.09	0.000633	6.38	2.02
chr10	89851609	-3.26	4.71	0.000645	10.13	2.71
chr10	89873126	-5.5	4.22	1.81e-06	14.22	0.04
chr10	89874299	-0.828	3.01	0.415	1.25	5.51
chr10	90048708	-9.35	3.25	1.05e-06	7.76	0
chr10	90342701	-3.39	4.83	0.000401	31.42	5.42
chr10	90595552	-2.73	3.61	0.00538	7.42	0.51
chr10	90640453	-5.17	5.46	7.07e-07	61.24	1.54
chr10	90661915	-5.28	3.61	7.13e-06	3.11	0.01
chr10	90694746	-2.6	4.07	0.00554	5.21	1.43
chr10	90695400	-2.36	4.04	0.0121	11.76	3.3
chr10	90846813	1.88	3.52	0.0509	0.2	19.7
chr10	91020313	-2.99	4.15	0.00186	9.27	1.46
chr10	91092947	-3.44	3.82	0.000535	4.84	0.56
chr10	91093812	-5.57	5.17	4.28e-07	28.73	0.27
chr10	91094009	-6.52	2.76	7.73e-06	2.58	0
chr10	91112135	-0.723	3.51	0.443	2.99	7.74
chr10	91134765	0.591	2.88	0.567	0.3	6.9
chr10	91174504	-1.83	3.63	0.0522	6.08	5.25
chr10	91175372	-4.3	4.62	2.24e-05	24.18	0.79
chr10	91403793	-1.06	4.44	0.232	14.89	8.71
chr10	91405684	0.469	3.63	0.636	0	8.35
chr10	91461426	-1.59	5.85	0.067	41.28	33.3
chr10	91807429	-6.6	3.46	3.26e-06	3.09	0
chr10	92539542	1.18	2.92	0.226	0.42	7.46
chr10	92631734	-1.26	4.12	0.159	23.62	11.58
chr10	92758676	-4.53	4.58	1.52e-05	16.93	0.96
chr10	92765180	-6.42	3.27	6.73e-06	8.37	0
chr10	92922820	-0.985	4.26	0.27	12.64	12.71
chr10	92955921	-3.06	3.22	0.00297	5.93	0.37
chr10	92958754	-2.77	3.45	0.00481	6.08	0.98
chr10	92980234	0.245	3.47	0.823	3.04	12.62
chr10	92980477	-0.256	4.45	0.789	13.25	27.56
chr10	93058209	-0.668	3.3	0.479	1.99	5.95
chr10	93351355	2.38	3.36	0.0186	0.14	16.57
chr10	93368801	3.4	3.53	0.00147	-0.02	24.39
chr10	93395327	1.38	3.15	0.167	0.02	9.5
chr10	93466225	2.38	2.46	0.0258	-0.01	7.89
chr10	93558117	-1.33	6.09	0.122	74.63	50.87
chr10	93661756	1.09	2.86	0.259	0	7.29
chr10	93668722	-0.0332	5.76	0.975	40.19	75.19
chr10	93683189	-1.19	3.74	0.197	3.38	5.87
chr10	93683472	-0.714	5.46	0.405	38.38	47.47
chr10	93683642	-2.12	4.19	0.0224	16.52	9.07
chr10	93847743	-1.23	3.68	0.188	2.78	4.05
chr10	93998618	2.18	3.83	0.022	-0.01	25.9
chr10	94000471	-1.78	4.25	0.0508	15.12	6.32
chr10	94050929	-0.749	4.82	0.385	14.9	26.66
chr10	94147258	1.65	3.43	0.0863	0.04	16.6
chr10	94333783	-2.72	3.99	0.00454	20.94	0.77
chr10	94333903	0.00576	4.68	1	11.4	34.25
chr10	94334266	-1.1	4.2	0.213	2.73	12.08
chr10	94351449	-1.73	5.48	0.0474	45.28	24.24
chr10	94352764	-1.16	5.28	0.179	21.71	25.83
chr10	94404443	0.0756	3.81	0.953	8.02	13.47
chr10	94448783	1.68	4.22	0.0672	0.23	29.09
chr10	94462190	1.21	2.94	0.211	0.32	9.5
chr10	94502178	-3.87	3.95	0.000182	4.36	0.6
chr10	94513808	2.81	4.51	0.00334	0.18	44.56
chr10	94517029	0.783	3.9	0.391	1.18	17.91
chr10	94588914	3.64	3.94	0.000464	0	29.34
chr10	94593240	2.25	2.96	0.0266	0	12.62
chr10	94599071	1.31	2.91	0.182	0.33	7.19
chr10	94603020	-0.743	2.91	0.45	-0.01	2.95
chr10	94731889	2.22	3.48	0.0223	0.36	19.98
chr10	94799677	-0.942	3.12	0.315	2.54	4.13
chr10	94831683	2.33	3.67	0.0154	0.33	26.17
chr10	94833575	1.35	3.22	0.159	0.6	16.81
chr10	94846249	0.656	2.49	0.551	0.06	7.03
chr10	94875712	-1.41	3.04	0.144	6.78	2.66
chr10	94940620	2.25	2.96	0.0266	0.03	12.62
chr10	94980283	0.241	2.35	0.871	0.67	5.42
chr10	95106621	-0.466	2.6	0.639	1.71	2.7
chr10	95136319	-1.78	3.23	0.0628	4.42	1.86
chr10	95255548	-1.05	2.75	0.298	1.4	3.26
chr10	95256386	-1.99	6.16	0.0235	86.37	38.09
chr10	95301933	-1.07	2.31	0.293	-0.01	2.64
chr10	95462380	-2.24	6.24	0.0113	79.3	33.43
chr10	95653782	-1.03	4.87	0.241	26.52	24.11
chr10	96122679	-1.08	5.88	0.208	67.26	49.72
chr10	96122829	-1.33	6.3	0.122	81.44	61.86
chr10	96162107	-1.19	4.96	0.17	26.38	22.75
chr10	96163512	-2.17	3.99	0.0187	8.73	3.58
chr10	967838	1.27	2.98	0.184	0.42	8.16
chr10	96892897	0.026	4.07	0.98	4.29	17.63
chr10	96943545	-0.511	4.72	0.567	11.73	28.76
chr10	96990923	-5.38	3.71	4.87e-06	10.69	0.01
chr10	96996226	-4.45	3.78	5.65e-05	15.97	0.2
chr10	97006495	-1.43	3.44	0.117	2.79	4.13
chr10	97026679	0.116	2.88	0.955	1.39	5.72
chr10	97050701	-0.752	4.4	0.404	12.8	19.33
chr10	97051108	-2.12	5.21	0.0169	38.28	19.12
chr10	97055157	-2.38	5.45	0.00775	34.08	17.09
chr10	97057312	-0.477	3.27	0.641	0.92	5.43
chr10	97154037	-0.753	3.8	0.4	4.81	8.73
chr10	97190328	-2.53	4.07	0.00728	12.63	2.57
chr10	97191993	-3.93	3.86	0.000159	20.67	0.46
chr10	97227229	1.3	2.68	0.207	0.24	6.9
chr10	97253375	3.73	4.51	0.00024	0.12	50.66
chr10	97277479	2.14	2.7	0.0423	-0.01	6.74
chr10	97321155	0.302	4.48	0.736	13.43	35.74
chr10	97416605	-0.512	5.84	0.549	43.72	60.36
chr10	97424345	0.951	2.77	0.32	0.59	7.49
chr10	97453691	-0.711	5.88	0.408	43.95	58.49
chr10	97453979	-2.43	3.55	0.0123	9.55	3.86
chr10	97457427	-9.37	3.28	9.8e-07	3.74	0
chr10	97501829	-0.336	3.51	0.745	4.81	8.84
chr10	97518618	-1.81	4.84	0.0422	13.92	9.6
chr10	97592119	-6.17	4.49	2.06e-07	8.75	0.01
chr10	97597815	-5.38	4.9	6.56e-07	30.53	0.33
chr10	97667322	-0.0501	4.51	0.971	6.68	23.43
chr10	97667637	0.84	4.12	0.349	4	26.66
chr10	977686	-0.195	4.79	0.821	13.07	36.32
chr10	97785550	0.673	2.85	0.521	1.33	5.87
chr10	97803017	-0.525	5.56	0.544	36.94	52.25
chr10	978035	-0.44	3.59	0.63	3.5	7.21
chr10	97850048	-1.59	5.12	0.072	27.97	18.7
chr10	97889776	-1.04	5.45	0.228	39.57	32.07
chr10	97890305	-1.26	4.71	0.153	16.21	16.3
chr10	97989472	-2.02	4.57	0.0249	17.09	6.74
chr10	98004335	-5.3	4.34	2.82e-06	23.86	0.11
chr10	98031292	-5.2	4.51	3.11e-06	19.77	0.2
chr10	98135155	-0.786	5.02	0.368	19.1	25.57
chr10	98155893	-2.05	3.36	0.0327	7.83	2.26
chr10	98346834	-0.398	5.05	0.646	34.7	40.13
chr10	98379035	3.54	4.03	0.000507	-0.02	33.76
chr10	98382355	1.77	2.9	0.0844	-0.02	11.86
chr10	98400833	-0.221	3.31	0.836	2.49	9.7
chr10	98411825	-5.85	3.62	1.81e-06	2.49	0
chr10	98460619	-3.87	4.44	0.000109	15.27	0.98
chr10	98465088	-1.27	3.12	0.179	2.12	4.18
chr10	98479726	-1.85	4.01	0.0418	10.06	7.31
chr10	98480439	-2.68	5.01	0.00336	47.2	11.63
chr10	98508059	-3.18	4.09	0.00127	11.93	2.37
chr10	98525613	-1.88	3.24	0.0492	0.37	3.52
chr10	98528081	1.29	2.1	0.274	-0.02	4.42
chr10	98590470	-1.37	3.34	0.15	3.87	0.01
chr10	98592730	-0.421	4.87	0.635	21.31	33.13
chr10	9867652	1.87	3.96	0.044	1.25	26.57
chr10	98781746	-3.8	3.39	0.000267	6.46	0.13
chr10	98841583	-1.17	3	0.213	0.1	3.95
chr10	98856524	-4.95	2.75	5.71e-05	8.02	0
chr10	98970448	-0.642	3.89	0.481	2.78	10.85
chr10	99078687	0.158	4.19	0.873	3.59	20
chr10	99079032	-1.36	4.42	0.13	11.53	15.05
chr10	99094465	-1.06	5.65	0.219	64.42	46.59
chr10	99094806	-0.558	5.9	0.518	62.59	66.23
chr10	99161061	-0.606	7.53	0.471	177.52	204.21
chr10	99167337	-0.144	3.93	0.892	3.95	13.03
chr10	99174715	2.48	3.11	0.0167	-0.01	15.98
chr10	99175048	1.78	2.29	0.106	-0.02	2.99
chr10	99185868	-0.573	4.18	0.517	8.93	18.45
chr10	99205840	-0.685	5.46	0.423	29.42	40.24
chr10	99257637	-0.797	5.6	0.354	35.55	43.86
chr10	99258077	-1.61	4.12	0.0789	12.07	9.43
chr10	99258255	-0.509	5.76	0.549	49.73	64.57
chr10	99258514	-0.446	4.64	0.614	26.09	27.9
chr10	99313425	-1.89	3.32	0.047	3.95	2.14
chr10	99332194	-1.12	3.85	0.207	6.27	6.29
chr10	99345021	1.14	3.62	0.23	2.11	16.83
chr10	99400333	-0.492	4.83	0.576	13.4	25.3
chr10	99408867	-1.92	3.69	0.0416	8.39	2.95
chr10	99447299	0.469	5.36	0.585	26.7	66.36
chr10	99447369	-1.32	4.98	0.129	42.1	18.18
chr10	99449602	2.35	3.2	0.0182	-0.02	11.55
chr10	99473898	-0.793	5.58	0.353	51.19	46.74
chr10	99491694	-1.59	3.16	0.1	1.76	2.66
chr10	99496693	-1.23	6.91	0.148	118.63	97.99
chr10	99497026	-1.25	4.31	0.158	24.16	13.77
chr10	99548835	2.89	3.78	0.00419	-0.01	26.73
chr10	99629319	0.437	4.01	0.638	3.7	17.9
chr10	99639059	1.06	2.64	0.306	0.23	5.68
chr10	99894424	-1.28	4.96	0.144	17.33	18.94
chr1	10003470	-0.359	5.56	0.681	28.21	49.51
chr1	100065447	3.38	3.52	0.00147	-0.02	18.7
chr1	10010553	-1.21	4.22	0.174	19.04	7.79
chr1	100211459	2.45	3.28	0.0139	0	15.51
chr1	100232166	-0.617	3.92	0.495	0.24	8.4
chr1	100274463	0.76	4.17	0.396	0.34	16.01
chr1	100315195	1.52	4.47	0.088	5.12	35.77
chr1	100315522	-1.26	4.13	0.154	13.03	11.02
chr1	100315657	0.349	4.27	0.712	3.68	25.82
chr1	100435525	-0.928	5.47	0.279	24.94	40.4
chr1	1004807	0.394	4.47	0.66	5.71	28.49
chr1	100503547	-0.637	5.4	0.458	33.04	38.1
chr1	100504154	-0.219	4.93	0.805	31.56	35.42
chr1	100598744	-0.292	6.83	0.729	96.07	136.47
chr1	100712439	1.37	3.05	0.151	0.09	7.57
chr1	100715380	-0.421	4.87	0.635	10	24.46
chr1	100731730	-0.474	4.76	0.589	12.14	23.14
chr1	100813063	1.44	2.52	0.166	-0.02	3.11
chr1	100816873	1.01	4.46	0.254	1.92	27.44
chr1	100817233	0.9	3.84	0.323	0.09	7.48
chr1	100818848	-1.15	4.35	0.194	12.3	0.99
chr1	100828723	3.83	4.51	0.000166	-0.01	44.96
chr1	100866079	0.744	3.75	0.411	0.59	14.88
chr1	100905839	1.56	3.79	0.091	1.25	18.5
chr1	100925230	-1.34	3.47	0.148	2.79	2.25
chr1	10092747	-0.225	4.99	0.801	16.45	32.88
chr1	10093007	0.178	5.2	0.837	22.34	46.16
chr1	10106237	2.7	4.42	0.00482	0	38.82
chr1	101251474	1.64	2.92	0.103	0.13	8.4
chr1	101360702	0.42	5.11	0.625	8.91	50.16
chr1	101361651	-0.763	5.28	0.376	30.97	39.18
chr1	101491374	-0.622	5.66	0.47	32.2	50.09
chr1	101491646	0.0681	5.38	0.952	32.26	53.51
chr1	1015231	-0.346	5.08	0.69	21.63	37.7
chr1	101525683	1.69	2.83	0.106	0.04	11.04
chr1	1015700	0.62	5.36	0.475	24.77	62.56
chr1	101704484	-1.23	3.68	0.188	2.78	5.21
chr1	101723625	1.97	3.67	0.0383	0.04	25.02
chr1	101757448	0.83	3.81	0.379	0.02	18.43
chr1	101775394	-6.21	5.25	6.88e-08	60.11	0.02
chr1	101901752	-4.85	3.59	2.35e-05	9.43	0
chr1	10270586	0.28	4.83	0.755	14.73	39.29
chr1	104068484	-2.46	3.78	0.00979	6.42	1.54
chr1	104068646	-0.295	3.92	0.743	11.59	14.19
chr1	10438673	1.25	3.44	0.188	1.11	13.29
chr1	1045314	3.14	3.51	0.00251	0	18.19
chr1	10458921	0.059	6.26	0.952	50.28	106.47
chr1	10459463	0.819	5.45	0.342	19.77	73.51
chr1	10475640	2.54	3.61	0.0107	-0.02	15.13
chr1	10488273	-0.4	3.52	0.667	5.02	4.94
chr1	10490514	-0.337	6.71	0.69	80.51	132.19
chr1	10490861	-0.386	5.11	0.66	17.05	36.81
chr1	1051707	0.0742	5.84	0.936	13.29	77.07
chr1	10519416	2.6	4.08	0.00697	0.02	28.12
chr1	10532412	0.343	4.65	0.701	7.81	31.92
chr1	10532674	-0.232	7.55	0.784	139.94	228.79
chr1	10534974	-0.551	5.08	0.525	18.43	27.86
chr1	10554885	-0.254	3.8	0.788	6.51	9.66
chr1	10555471	-2.84	4.22	0.0025	17.98	2.57
chr1	10567674	-0.522	3.4	0.583	0.46	4.15
chr1	10571105	-0.338	4.2	0.717	6.65	12.24
chr1	1057663	0.448	3.62	0.658	1.25	15.31
chr1	10616588	3.29	4.25	0.000936	0.01	36.86
chr1	10643963	1.09	2.76	0.28	0.33	6.1
chr1	10712010	2.85	3.27	0.00621	0	19.88
chr1	10750720	3.2	3.74	0.00159	-0.01	25.47
chr1	108320219	-4.77	3.83	2.15e-05	8.18	0.02
chr1	108477486	-4.5	4.04	2.08e-05	9.45	0.12
chr1	108478244	-5.21	3.54	9.49e-06	5.43	0
chr1	10854081	0.609	2.46	0.595	0.55	7.23
chr1	108559231	1.78	2.76	0.0737	0.09	5.86
chr1	108622432	1.65	3.04	0.0939	0.12	9.59
chr1	108661237	2.58	3.05	0.014	-0.02	12.64
chr1	108668331	-0.414	3.37	0.664	4.21	4.67
chr1	108742784	0.793	4.94	0.363	15.55	50.01
chr1	108900681	2.25	2.79	0.0322	0	9.34
chr1	109102619	-0.0687	4.99	0.947	17.25	39.41
chr1	109104536	0.323	3.98	0.728	2.84	13.3
chr1	109112918	0.0901	3.2	0.928	0.11	5.44
chr1	1091803	2.67	3.45	0.00729	-0.01	14.22
chr1	109203833	-6.97	5.97	3.34e-09	97.96	0.02
chr1	109204145	-6.71	4.53	4.38e-08	43.86	0
chr1	109221506	0.56	2.43	0.595	-0.01	4.13
chr1	109234861	0.0102	5.72	1	24.94	64.47
chr1	109235435	0.0442	5.15	0.962	22.6	46.56
chr1	109235919	0.745	4.29	0.407	6.07	28.4
chr1	10927424	0.0433	3.83	0.977	5.65	19.12
chr1	109289102	-0.226	6.16	0.795	44.66	78.62
chr1	109359146	2.84	3.74	0.00486	-0.02	20.59
chr1	109370903	0.363	4.2	0.698	1.92	15.52
chr1	109373306	1.76	3.23	0.0668	0.33	12.04
chr1	109396113	1.94	2.56	0.0681	-0.01	8.89
chr1	109419691	0.145	5.7	0.871	35.32	73.49
chr1	109505831	-0.0104	4.54	1	13.01	24.49
chr1	109506068	0.138	6.01	0.875	31.96	88.16
chr1	109584684	-0.548	4.98	0.531	24.94	33.22
chr1	109618613	-0.193	5.7	0.828	20.84	56.68
[truncated: 41,599 more rows]
