# Supplementary material for: Differential chromatin profiles partially determine transcription factor binding
Source: PLoS One. 2017 Jul 13;12(7):e0179411. doi: 10.1371/journal.pone.0179411 (PMC5509100; doi:10.1371/journal.pone.0179411)
Supplement: S1 Dataset — (ZIP) [file pone.0179411.s002.zip › data.tables/MAX_DNase.csv]

chr	coord	PIQ.GM.rep1	PIQ.GM.rep2	PIQ.K.rep1	PIQ.K.rep2
chr10	77686	-1	-0.978550512788285	-0.99223088390398	-1.01033525406082
chr10	87222	-1	-1	-1	-1
chr10	93613	-1	-0.954909176119335	-0.952609807543345	-0.944767722907488
chr10	106969	-1	-0.988640887330782	-0.990594159131242	-1.00402337702101
chr10	139297	-0.872668579484275	-0.968610428368418	-0.908890138104488	-0.891201806230824
chr10	242152	-0.898832770305995	-0.95641897941237	-0.920615037713307	-0.923667150686413
chr10	277113	-0.886899206863612	-0.946261458300327	-0.808821366792384	-0.726576021910504
chr10	324430	-0.631913927227753	-0.77052332465663	-0.964941442365856	-0.869892517042649
chr10	329955	0.663865214947917	0.412634701949405	-0.874969844182191	-0.837381157078549
chr10	348265	-0.448231563054161	-0.889996592192801	-0.977914764302946	-0.773518369168655
chr10	358930	-0.75155963499318	-0.924121040004109	-0.790828084294686	-0.806507872402857
chr10	372006	-0.826893211086903	-0.884999036276515	-0.97481720037258	-0.94435715126552
chr10	395287	-0.811483117818114	-0.859509833244223	-0.93215791686037	-0.800686011260068
chr10	397210	-0.848158767171091	-0.854928053785035	-0.938474600870565	-0.858619955819511
chr10	402953	-0.321874761385434	-0.71776777712943	-0.784470028381232	-0.702939583568005
chr10	442053	-0.737739886989606	-0.817480467202565	-0.808946120274866	-0.747533843183693
chr10	498328	-0.609455908127778	-0.817193217554953	-0.861705380777657	-0.640806194083684
chr10	513274	-0.974484852870037	-1	-1	-0.995016255487862
chr10	513696	-0.89266071441632	-1	-0.948689018450697	-0.983548703942856
chr10	514135	-0.74335028561465	-0.944386965424756	-0.928893166737951	-0.883837100987545
chr10	518188	-0.815964263333172	-0.732259303264546	-0.859854331227558	-0.82694421119773
chr10	538946	-0.790162338942623	-0.769884811541866	-0.835225757554645	-0.814375957368539
chr10	579877	-0.909017983921586	-0.904538967531737	-0.91419495144795	-0.873523626549335
chr10	586869	-0.878919718652315	-0.890131486256547	-0.963060575751434	-0.757410814023749
chr10	628693	-0.782871883148715	-0.87881924022402	-0.955338146263694	-0.832533427182902
chr10	632847	-0.856133558651264	-0.835169243942205	-0.868894523150212	-0.881396509406582
chr10	633359	-0.838551645760477	-0.853389649606271	-0.855724311798158	-0.706722015808584
chr10	640571	-0.519222141068136	-0.868618777111183	-0.80394590200342	-0.680839243028106
chr10	653475	-0.796433128547005	-0.741161832408032	-0.834665781951766	-0.924450573583953
chr10	673725	-0.800421220681292	-0.836088471134573	-0.852720223862259	-0.644158119347734
chr10	679166	-0.716757809415563	-0.815706788033435	-0.819898759044524	-0.728472094899088
chr10	719165	-0.799793207050576	-0.749492717260902	-0.937071657051723	-0.908648402294206
chr10	785744	-0.832069974601433	-0.93030573503122	-0.99841081555056	-0.885418655007138
chr10	795845	-1	-1	-1	-1.0017402231391
chr10	817699	-0.78125577510822	-0.802840190058077	-0.89576174878068	-0.769418985385598
chr10	819485	-0.919640260850233	-0.699655119848481	-0.834221736848366	-0.732352604158362
chr10	831634	-0.857515263386288	-0.821990074174928	-0.809503236909797	-0.526190111455614
chr10	862908	-0.691217395895919	-0.755079539573626	-0.875256238708653	-0.652707268168938
chr10	863535	-0.562463330980297	-0.835021440460687	-0.897128404825524	-0.834823915693338
chr10	883620	-0.748296781994132	-0.801484311424614	-0.895341737603998	-0.717303139904181
chr10	883920	-0.810517614721936	-0.798821647391843	-0.904777072549993	-0.605063511754746
chr10	885755	-0.580185908054876	-0.901431809755838	-0.893676717395472	-0.770697047253558
chr10	895133	-0.798189281946422	-0.944794287119605	-0.942916403150592	-0.655427826056642
chr10	954199	-0.892840728910755	-0.793380301827121	-0.889603476935024	-0.850786619073935
chr10	1028595	-0.697601805118034	-0.964700506368095	-0.989462750791253	-0.884617288872658
chr10	1039109	-0.68298037448859	-0.82562584678012	-0.910355672743803	-0.869046717322332
chr10	1082419	0.102950405106551	-0.191307457799072	-0.806777235047516	-0.64572499528052
chr10	1113958	-0.875436795233037	-0.902779950824119	-0.876636062622939	-0.882224522737811
chr10	1132282	-0.898947065856799	-0.900646075168721	-0.985199403788056	-0.766915736753964
chr10	1231300	-0.739799048367732	-0.849287570691608	-0.825868023236022	-0.478468876419385
chr10	1232975	-0.642816708460524	-0.81690977002764	-0.765516015418535	-0.515442694734042
chr10	1235658	-0.815827082292194	-0.881552164325077	-0.852044298636509	-0.856091862017231
chr10	1235685	-0.854121257458174	-0.860834941836649	-0.906830750188616	-0.914916027665457
chr10	1235712	-0.920343749726491	-0.886742433780635	-0.891389770806462	-0.932893646601835
chr10	1235739	-0.915331303301564	-0.877805508719499	-0.891015479256096	-0.917176952553969
chr10	1235766	-0.902894510894746	-0.895188982721471	-0.848368174245436	-0.892920490941977
chr10	1235793	-0.891925031940488	-0.86229121882126	-0.846148975404895	-0.827618129687843
chr10	1235820	-0.902445501924709	-0.875106741449092	-0.83491858704023	-0.872759793455675
chr10	1235847	-0.894787046128327	-0.868836868938061	-0.829435980511356	-0.740621432801637
chr10	1235874	-0.902131171386501	-0.848432309891076	-0.85495739395111	-0.667404628905627
chr10	1257581	-0.574888738557207	-0.814567523969296	-0.794965051743553	-0.728270122171376
chr10	1282697	-0.729585441132104	-0.782167130049947	-0.795723374921619	-0.475659392144183
chr10	1295385	-0.695263191906373	-0.886347971596615	-0.916119552946352	-0.745492057195482
chr10	1297947	-0.66413996217947	-0.536622931404067	-0.740517600157033	-0.849115474373852
chr10	1305144	-0.953841859034837	-0.98624117147369	-1.01346250792201	-0.974942824134862
chr10	1325023	-0.830967328881671	-0.84059084724015	-0.852031470311184	-0.736036898931339
chr10	1350078	-0.898232356732542	-0.975883004619315	-0.985037286466922	-1.01364211876575
chr10	1382235	-0.919702171628439	-0.792745596569214	-0.907263289627759	-0.737199663846907
chr10	1386124	-1	-0.851770443959995	-0.894959227381782	-0.843990961038109
chr10	1387261	-0.808698567430267	-0.754613055119529	-0.90611502457174	-0.787891831830044
chr10	1387305	-0.816107033498849	-0.662647460480922	-0.848555274046253	-0.801017806819492
chr10	1388957	-0.908571724571439	-0.881158827876023	-0.862319150254382	-0.680032742168194
chr10	1415972	-0.936841591814754	-0.844774729916025	-0.961873373177286	-0.904139437548205
chr10	1417746	-0.713754272481686	-0.774168028402993	-0.878863796343839	-0.7433442866955
chr10	1423490	-0.817759719667533	-0.906841658289879	-0.969384894292459	-0.901123162365425
chr10	1469513	-0.762284402468171	-0.957947337536615	-0.972509743097745	-0.927081344732607
chr10	1503508	-0.790806558108732	-0.730730237595569	-0.96904629940477	-0.727587230103169
chr10	1521471	-0.369237919258487	-0.619961730199562	-0.796839897608252	-0.678364564880851
chr10	1526767	-0.560299487366071	-0.89061674727152	-0.926579254763277	-0.756526642651311
chr10	1537417	-0.923446892905258	-0.979340576032426	-0.958501398677556	-0.95649771229167
chr10	1539630	-0.947680840454334	-0.967120237524358	-0.950488848052727	-0.929668064909729
chr10	1579960	-0.9479141843691	-0.909774117315823	-0.988557431097095	-1.00031319731857
chr10	1612492	-0.881727768498367	-0.79871365140711	-0.941615254378044	-0.764653642332533
chr10	1623602	-0.716020158528632	-0.717770889493524	-0.837970264863973	-0.382340919334096
chr10	1651904	-0.727448644509399	-0.783398374163086	-0.966498645784984	-0.689284843336908
chr10	1662531	-0.771432449378388	-0.908807774913129	-0.93455867220505	-0.960349036278155
chr10	1704688	0.243606629632018	-0.251761457032152	-0.884693451424195	-0.778921421003598
chr10	1713713	-0.857601185273084	-0.83037401936058	-0.875127483611311	-0.89573789401885
chr10	1720157	-0.442589810443907	-0.572909356559469	-0.782807837329867	-0.668157371978737
chr10	1725185	-0.699153302742237	-0.890171585894066	-0.81538773523212	-0.728662258348153
chr10	1739615	-0.726824766740934	-0.782758874982949	-0.894125528521604	-0.907651834856308
chr10	1812908	-1	-0.982683035171652	-1	-0.969419432413209
chr10	1830553	-0.71870664621871	-0.880242927796356	-0.924057203189268	-0.833120848067107
chr10	1854410	-0.863223477328338	-0.96530719421099	-0.893211112895415	-0.926019625514939
chr10	1879139	-0.689495784083051	-0.896418965621337	-0.954117269496161	-0.931776794149146
chr10	1911445	-0.651100365665075	-0.886913160901523	-0.985494914568716	-0.796453492080577
chr10	1927966	-0.926849480524189	-0.973139540436122	-0.929199790866375	-0.969172585515283
chr10	1989486	-0.821920833556091	-0.912987301962514	-0.92451726812173	-0.638516701751779
chr10	1992991	-0.837035140193104	-0.811924837169191	-0.836701719794585	-0.832647842652277
chr10	2001735	-0.975933717298532	-0.964240734606824	-0.981815018451789	-0.9967665125484
chr10	2050217	-0.706399367150475	-0.850690056539387	-0.86538435558677	-0.802497438548286
chr10	2050523	-0.757022547606911	-0.832456935072512	-0.91266621482163	-0.800429673450217
chr10	2067584	-0.849756385419922	-0.929956859996015	-0.964485158117116	-0.908851239876065
chr10	2104267	-0.970275534024114	-0.821066822090227	-0.866456032130412	-0.807843944328965
chr10	2113435	-0.954992847951256	-0.930766023424084	-0.927668156303314	-0.940131834510145
chr10	2122480	-0.833918393879132	-0.876859015023723	-0.931744654031617	-0.934300937605508
chr10	2147222	-0.851168491732658	-0.790623617309744	-0.848098625438811	-0.851486714864796
chr10	2149334	-0.646871620205375	-0.848196226618033	-0.964914175164407	-0.83096203681795
chr10	2152190	-0.91793365744725	-0.970362173247466	-0.954508494110869	-0.859244037515215
chr10	2161993	-0.755371802787485	-0.972952179862537	-0.924749244822478	-0.95711273833299
chr10	2185860	-0.812053378408159	-0.900419998528484	-0.936310042403014	-0.824015729131069
chr10	2216477	-0.738146624190912	-0.904170403320257	-0.960259466031544	-0.907105878899046
chr10	2244203	-1	-0.955341724094855	-0.960767818985096	-0.997122876036112
chr10	2251565	-0.816475449012531	-0.902196363436325	-0.932251804481953	-0.914818380955597
chr10	2297078	-1	-1	-1	-0.998837734027219
chr10	2336503	-0.930818762925854	-0.97028682017155	-0.973290521611888	-0.999196813796094
chr10	2372780	-0.892133982941831	-0.981334025306505	-0.982960568083752	-0.94808413863561
chr10	2392113	-0.907908042796892	-1	-0.914371884301325	-0.965607455010809
chr10	2394220	-0.825998982470789	-0.896534094882216	-0.970983465200007	-0.8654589125967
chr10	2411591	-1	-0.995415936171688	-0.977540066354045	-1.00747279676597
chr10	2421158	-0.888330688539904	-0.949977963123741	-0.995169801340616	-0.858499740655108
chr10	2445002	-0.846550257404303	-0.928703344078631	-0.986380895450658	-0.985378030263001
chr10	2510349	-0.883158310214259	-0.932749243483693	-0.909416039963448	-0.874665535853854
chr10	2514240	-0.799001684417672	-0.89603040226853	-0.945748572477346	-0.956845163236323
chr10	2571111	-0.840496852167589	-0.934142643594862	-0.990307374468578	-0.946593389854877
chr10	2575652	-0.884654147470522	-0.868245011880113	-0.943063499452406	-0.852719566403682
chr10	2653109	-0.753333075077454	-0.889291290921318	-0.9031404264008	-0.782891525919925
chr10	2707132	-0.675958985273063	-0.864654258012092	-0.869906026084282	-0.893971978524223
chr10	2725736	-0.837585074292948	-0.931462025789118	-0.944235499252158	-0.86194597769491
chr10	2742827	-0.116832740549002	-0.48650046238645	-0.859157429262443	-0.761377678329859
chr10	2829506	-0.792842150402336	-0.926721878122607	-0.974818115252108	-0.845232061467551
chr10	2836848	-0.771341368095836	-0.948302680012061	-0.991166204669099	-0.906573011702638
chr10	2843353	-0.930452250703857	-0.951230197335034	-0.957551759244608	-0.932891101162896
chr10	2879319	-0.845800696228453	-0.836150049841499	-0.897731557691705	-0.725726038256586
chr10	2910544	-0.716845217291717	-0.900141611522639	-0.918777184120442	-0.786535410019912
chr10	2914742	-0.881575377225527	-0.711666226829905	-0.942869373766921	-0.764090214313457
chr10	2923427	-0.803691372307742	-0.893499562443183	-0.885838939413576	-0.720285469776537
chr10	2926506	-0.960111028677992	-0.919177263370793	-0.912671910230402	-0.934553375414807
chr10	2957934	-0.623661256607915	-0.820878568148001	-0.947395807092461	-0.807011677300852
chr10	2983950	-0.881576939702542	-0.947993172269896	-0.988598700136401	-0.980209970276766
chr10	3002187	-0.940063564604933	-0.989241348104062	-0.947168778280477	-0.962600210727673
chr10	3016826	-0.758386829994924	-0.929702668424332	-0.91107295481401	-0.99598825678733
chr10	3042308	-0.829840513079467	-0.928869904172463	-0.882837753221527	-0.793799596097821
chr10	3064693	-0.815866853073647	-0.919213990036438	-0.992497108869805	-0.8375991997547
chr10	3073749	-0.929695585552193	-0.993119543754296	-0.963235224876707	-0.746823722681701
chr10	3083594	-0.840099294603235	-0.932251452250435	-0.826307316270544	-0.800383198539334
chr10	3096692	-0.783186893330374	-0.710071335420795	-0.773718504135699	-0.581582699171455
chr10	3116752	-0.589154469057276	-0.793145793148337	0.801605200272915	0.763625491654563
chr10	3157308	-0.864530049033214	-0.840053795707138	-0.867687426864812	-0.724575467003446
chr10	3190396	-0.837961127526372	-0.752635319835133	-0.821582165649213	-0.892755645266062
chr10	3221108	-0.901527422040021	-0.962074913675099	-0.868169193711819	-0.819762200735815
chr10	3235660	-0.810026739594434	-0.799540824088068	-0.812392051840266	-0.449654554638259
chr10	3319372	-0.60521368298269	-0.785905104196144	-0.896756525984275	-0.685131363197264
chr10	3321800	-0.760737422112173	-0.853074904093752	-0.973358408613995	-0.903218924957061
chr10	3333136	-0.634433100325922	-0.814643647919438	-0.841866763774256	-0.72889939118599
chr10	3413735	-0.821724697272144	-0.889300406707107	-0.897625727225628	-0.896329732915221
chr10	3414196	-0.855918867983909	-0.930859445966043	-0.923435422167831	-0.984392038356742
chr10	3425845	-0.749824211160408	-0.88954391787117	-0.936513677368628	-0.895748816077953
chr10	3434609	-0.598040365286856	-0.933655349672748	-0.950947743290189	-0.950925671561762
chr10	3443963	-0.435599693443252	-0.924611916910408	-0.888448869389223	-0.919431058774449
chr10	3512933	-0.658025287144189	-0.838847266711838	-0.886010682146957	-0.7399816207679
chr10	3537675	-0.872489583740629	-0.981778737298533	-0.926680231165611	-0.902752854748136
chr10	3546027	-0.839871244020999	-0.799720135912918	-0.901318921747623	-0.85154805561465
chr10	3546451	-0.824942182940535	-0.823342564995253	-0.840754136496231	-0.78876196766247
chr10	3559218	-0.860306810565009	-0.878708281048786	-0.901956414525319	-0.776329828389398
chr10	3588383	-1	-0.980467128771711	-0.992768588947216	-1.0068148836198
chr10	3602648	-0.795948868374668	-0.881213275729627	-0.830909482888908	-0.810733860822689
chr10	3603157	-1	-0.995230488799639	-1	-1.00269809137328
chr10	3652726	-0.944407168505704	-0.958500833266696	-0.956906431125122	-0.946176629974779
chr10	3723284	-0.953586493397434	-1	-0.977149499523008	-0.980484595225543
chr10	3723309	-0.944933869369066	-1	-0.957823044291382	-1.00980259660966
chr10	3755684	-0.790810902945714	-0.946221119082834	-0.955110678185075	-0.905495190291104
chr10	3763018	-0.771547885261326	-0.796693378374368	-0.792442174375729	-0.685912836302924
chr10	3854576	-0.673827390218349	-0.907577356048119	-0.867347354417334	-0.619142009849257
chr10	3953041	-0.909995329901625	-0.933786669636003	-0.932359028896627	-0.821213444921702
chr10	3969539	-0.818687068402592	-0.959837796255533	-0.572128829639616	-0.417342445584459
chr10	3974972	-0.664769051559451	-0.838238378253371	-0.86350906584053	-0.848577044964069
chr10	3975963	-0.697493717351232	-0.812705435258809	-0.885341105490006	-0.695670731056426
chr10	3977129	0.363998950199915	-0.0283372223078565	-0.754518348065359	-0.695958763572334
chr10	3985700	-0.426757004877153	-0.744871615335137	-0.884582868003799	-0.740338796641566
chr10	3996516	-1	-0.974511101300125	-0.99478255395125	-1.01691867093378
chr10	3998063	-0.641194538026698	-0.863636370946943	-0.728370414186056	-0.741548916712639
chr10	4011304	-0.88430609424214	-0.924934988560395	-0.885405282872338	-0.871820380142089
chr10	4046723	-0.814346557648549	-0.875437165504549	-0.792366938367188	-0.831471718120924
chr10	4047134	-0.716517765114879	-0.809822457138048	-0.864656737454765	-0.863069546032197
chr10	4080957	-0.872242662281629	-0.96233622841639	-0.942774526842175	-0.964623080027227
chr10	4121218	-0.887469721382525	-0.943709695813394	-0.950212024868666	-0.987746997654965
chr10	4132096	-0.733609899641098	-0.772032511376447	-0.90167154472528	-0.752404125802233
chr10	4237139	-0.799875829946416	-0.911237421935424	-0.935471416754265	-0.652882521710331
chr10	4240543	-0.867711473385503	-0.936094618494844	-0.944094333310547	-0.780755652161811
chr10	4271111	-0.900619805779979	-0.942485909814755	-0.987018013762542	-0.931978269182592
chr10	4344112	-0.89610237325478	-0.947915011571885	-1	-1.02539210475939
chr10	4381122	-0.888415490693676	-0.900472878392815	-0.988847729341975	-0.960192674576899
chr10	4432746	-0.811063120916646	-0.922192859127144	-0.974877035356201	-0.91706953700082
chr10	4441332	-0.865433037898697	-0.965016339608154	-0.905952962379736	-0.946411600035366
chr10	4441602	-0.7730792548308	-0.985283677676845	-0.93068951036392	-0.923234635510293
chr10	4446605	-0.769031750456754	-0.943384074694177	-0.972125517171619	-0.933942835430297
chr10	4505909	-0.824402269397422	-1	-0.98338188663625	-0.858063570227142
chr10	4510816	-0.928624599261861	-0.907793599947747	-0.961511436051102	-0.884322488455375
chr10	4537447	-0.77645168850688	-0.964326066763867	-0.931857540257061	-0.854547110108403
chr10	4537693	-0.846182826612153	-0.951979167943798	-0.971152769013919	-0.85202852713008
chr10	4574732	-0.896094733651075	-0.93579221484606	-0.946989522750527	-0.940345960001934
chr10	4586931	-0.815269655448906	-0.967415725770923	-0.958380804602853	-0.955136295347853
chr10	4616216	-0.825465620301694	-0.845683098752723	-0.964118098532887	-0.853844260200228
chr10	4619585	-0.858549087975368	-0.989750268398929	-0.960403633077426	-0.961230924604201
chr10	4638745	-0.823640824470771	-0.979691559768413	-0.922191519093533	-0.840817980954172
chr10	4666708	-0.818612836631749	-0.852004854773144	-0.898600874019311	-0.949129389509511
chr10	4705482	-0.811129437003766	-0.85548845866936	-0.254393340273346	0.514136665223309
chr10	4733701	-0.869573411812307	-0.899171954846035	-0.957944909155631	-0.922017661423354
chr10	4749751	-0.907640244127024	-0.892558855819483	-0.948357978768935	-0.719304916267864
chr10	4753926	-0.90412198823165	-0.863330381026334	-0.883804399573441	-0.805553050798872
chr10	4772476	-0.920857631743815	-0.985023035869621	-0.943722234748965	-0.771937708523165
chr10	4778630	-0.847005594148699	-0.91921608070099	-0.995143037609844	-0.964093859357964
chr10	4780253	-0.924546502338485	-0.976768117635489	-0.957137104627556	-0.896723209602506
chr10	4794638	-0.980374374141659	-0.989611489696167	-0.967140767480194	-0.958961627282702
chr10	4795174	-0.915264440533251	-0.93829649045217	-0.972493897344299	-0.855743772279505
chr10	4811964	-0.874918571994347	-0.930481961627785	-0.899922455464375	-0.953073338689017
chr10	4818987	-0.579163104109071	-0.821901844697209	-0.951849819839887	-0.841349315762923
chr10	4824128	-0.905242875458012	-0.932827413534838	-0.965421461412643	-0.740556961113386
chr10	4840646	-0.674184911416971	-0.910780843048006	-0.897673277423378	-0.620098803719321
chr10	4848477	-0.920475784265272	-0.993039588356771	-0.966101400094796	-0.850880952396574
chr10	4849063	-0.84106254815872	-0.909886377244782	-0.97169454395882	-0.919871729078764
chr10	4878646	-0.860536499523778	-0.818864653722034	-0.858525468563506	-0.850046840666274
chr10	4893671	-0.729528346207376	-0.889750470434615	-0.882127022589918	-0.859733481428951
chr10	4923118	-0.894265518403605	-0.930180153360311	-0.969614413326479	-0.910078248084856
chr10	4940323	-0.97333370588739	-1	-0.990901845042549	-1.00686851413806
chr10	4952479	-0.840991142677045	-0.893886199107905	-0.938692055649276	-0.861172038664328
chr10	4959236	-0.835639649864938	-0.922177622700664	-0.967875731760737	-0.898126602967588
chr10	4960405	-0.621528960298704	-0.912606578838741	-0.959598632146402	-0.945167290323502
chr10	4963717	-0.801858805119018	-0.912859587285893	-0.948214452590064	-0.870233648403466
chr10	4972773	-1	-0.950812842186735	-0.927486705235999	-0.80303165785037
chr10	5012955	-0.891925549970128	-0.957865680999912	-0.995133163447653	-0.983736357833082
chr10	5025940	-0.797546485735705	-0.945103418933932	-0.941351114239947	-0.77290397029115
chr10	5033685	-0.766598614510995	-0.879915118869775	-0.956090670652195	-0.833232671249895
chr10	5065751	-0.73546894385642	-0.98017689440487	-0.860458306221765	-0.833246018568164
chr10	5100930	-0.855149720471248	-0.941359263660144	-1.007070559581	-0.993271530244142
chr10	5113991	-0.838577039004105	-0.884599541857651	0.26777368434696	0.575939635304958
chr10	5115720	-0.731394280552634	-0.897621145525942	-0.898796652556048	-0.6472470013538
chr10	5165410	-0.761491026823928	-0.843749418478464	-0.964233066445862	-0.856693196290337
chr10	5209550	-0.895150782605852	-0.982350051782948	-0.987860267595478	-1.00034117474081
chr10	5235613	-0.96908725964263	-0.934777793363344	-0.946404789499685	-0.943971203569467
chr10	5270607	-0.950543396565541	-0.989950198815079	-0.99390735502014	-0.991052565282294
chr10	5293138	-1	-1	-0.992815135116717	-1
chr10	5300012	-0.971081287104554	-0.99460698648829	-0.972730720960427	-0.987097874492616
chr10	5320197	-0.954376373679553	-0.893465393271223	-0.913141186954433	-0.973282848625853
chr10	5357857	-1	-0.987372850020028	-1.0039023587247	-0.997245046635994
chr10	5360044	-0.602136319383884	-0.830876402529718	-0.36068799260767	-0.328701712959164
chr10	5375310	-1	-1	-0.977992717551677	-0.955730856258636
chr10	5387379	-0.922649756596148	-0.993039588356771	-0.976781159823747	-1.02880289518494
chr10	5413813	-0.707393011096805	-0.840133509639292	-0.962858848229061	-0.774481828871781
chr10	5418015	-0.710888277670551	-0.819043045834395	-0.943362592012831	-0.907449712383553
chr10	5488604	-0.484927021024564	-0.256619582506629	0.31914161618458	0.905268865067871
chr10	5569569	-0.864304332364215	-0.734697605252382	-0.795703158089481	-0.756039106068423
chr10	5584090	-0.904360956148954	-0.96288371163805	-0.977908288374609	-0.969048701182565
chr10	5596071	-0.644537921404508	-0.736856191465052	-0.832828524615931	-0.42938087796963
chr10	5635052	-0.880889736075458	-0.926989336005265	-0.941611523450464	-0.883330294620165
chr10	5662700	-0.590456325462986	-0.874135497762695	-0.857419344225417	-0.601800130213737
chr10	5668682	-0.775551115369648	-0.890265172990042	-0.898600128901225	-0.736953805227382
chr10	5672582	-0.556940026002207	-0.754436436202011	-0.847070159327341	-0.520135502492216
chr10	5678341	-0.957597544698089	-0.905530687295427	-0.986172559869583	-0.888755874173252
chr10	5693477	-0.83685383406445	-0.821376816215341	-0.82545087353776	-0.862177204447788
chr10	5712844	-0.610904917959789	-0.835673002556075	-0.773775794645747	-0.633073940451954
chr10	5726467	1.04118660863996	1.11423811161126	0.680741530546038	1.07425625749424
chr10	5822728	-0.760448557771073	-0.939469122367718	-0.809016870459903	-0.809139213591753
chr10	5855794	0.9326639150599	0.751955407147129	1.0531131937051	1.33260062468478
chr10	5860983	-0.1100565103321	-0.340342938105084	-0.891301322679375	-0.7886022148493
chr10	5869716	-0.900790542188209	-0.924396110303913	-0.888615933865426	-0.822104733134184
chr10	5899937	-0.862935727094792	-0.877209837277524	-0.930972725448443	-0.62553704064702
chr10	5920266	-0.86670197166831	-0.929149096653533	-0.921630616226282	-0.837899537373024
chr10	5946469	0.0803656231000502	-0.190405860801371	-0.915543542146367	-0.642612016961581
chr10	5947597	-0.953734581623565	-0.905209212938736	-0.907747986492152	-0.812585268441569
chr10	5965373	-0.75968597105645	-0.93435111492979	-0.922587921957333	-0.868393480622819
chr10	5971504	-0.750074183353452	-0.880469117039906	-0.991012858944411	-0.716861278423411
chr10	5992743	-0.682956830207784	-0.828417703314396	-0.935880449479469	-0.790965011718904
chr10	6005818	-0.728280475788695	-0.796073017506891	-0.85614949917572	-0.688028522331593
chr10	6008431	-0.703204936933036	-0.770652887495725	-0.849010404668477	-0.697236231199706
chr10	6042409	-0.807621684107049	-0.877900587037671	-0.723948980257864	-0.729957373428525
chr10	6061573	-0.685718727244364	-0.817146768839573	-0.686757339787519	-0.382630133815342
chr10	6070048	-0.95154194019541	-0.877443735760008	-0.914021382439767	-0.773590054089646
chr10	6146729	-0.906947198376945	-0.882928031494238	-0.941871453029273	-0.686854752924302
chr10	6162372	-0.831581359828396	-0.819085767289461	-0.736382943562432	-0.773828553988964
chr10	6172435	-0.766210219564268	-0.606022095707661	-0.787088833325767	-0.508777991709706
chr10	6176897	-0.308176541755905	-0.52794064733925	-0.764679681334116	-0.431231323990964
chr10	6219892	-0.976005539031311	-0.898683785963441	-0.909106094526106	-0.7817493394733
chr10	6254118	-0.624822889145665	-0.755327680369901	-0.816285053613594	-0.649728454000532
chr10	6271990	-0.665100138112768	-0.734485731921989	-0.867225903083296	-0.640530658076943
chr10	6275092	-0.65249655892462	-0.803736403413947	-0.851171844809675	-0.770830009895197
chr10	6345311	-0.971990467702388	-0.978446522696931	-0.956146742514257	-0.944818845062021
chr10	6358280	-0.908621620378267	-0.923361708330188	-0.92619979495294	-0.905743575258826
chr10	6367303	-0.872333382933619	-0.980810896355116	-0.984853411240769	-0.80948464678308
chr10	6376465	-0.959040705755086	-0.891997317885544	-0.915424520716766	-0.894997760412913
chr10	6407716	-0.925860259360229	-0.945716679611202	-0.936117116543845	-0.867202082977479
chr10	6409108	-0.7898770083306	-0.919903706411929	-0.974292745242372	-0.910981339230247
chr10	6410288	-0.842466504517357	-0.877704669625859	-0.944377173926148	-0.69856499768345
chr10	6426644	-0.924261734152258	-0.882032483579459	-0.95467299295855	-0.796835981310383
chr10	6443404	-0.370084786219482	-0.570352991113459	-0.709560793604566	-0.759556720007185
chr10	6466347	-0.725635414756689	-0.893266139632977	-0.846288286270638	-0.687855965147519
chr10	6495836	-1	-0.983180745932057	-0.991856055920428	-0.999984207164634
chr10	6496809	-0.628466834704115	-0.87494877214337	-0.959418928437032	-0.790998092906566
chr10	6500742	-0.498314080453798	-0.891873376864425	-0.946723864069918	-0.913903855817699
chr10	6504166	-0.679560130731988	-0.895648150640621	-0.843861492023952	-0.847272432989977
chr10	6540933	-0.769761456390537	-0.783664036984085	-0.835708673986957	-0.714925795237564
chr10	6590648	-0.965971541578261	-0.98657063865286	-0.965534352141389	-1.02522708584979
chr10	6634226	-0.904354843510837	-0.866598124441845	-0.941720748663034	-0.908988523510106
chr10	6660247	-0.890326965469893	-0.979163923766865	-0.835905631428263	-0.739826652756473
chr10	6673829	-1	-0.981068276543506	-0.983894377428112	-0.990508948810792
chr10	6742075	-0.81272969633548	-0.969181267232093	-0.878799581863701	-0.856593449007501
chr10	6763889	-0.688770189740035	-0.904210673442202	-0.952048130437425	-0.881529868684095
chr10	6773057	-0.848233961892655	-0.819342261680032	-0.886283207305202	-0.818425703847528
chr10	6818343	-0.637358788779986	-0.923266112289686	-0.923527245100247	-0.89740544187522
chr10	6820106	-0.872090978909563	-0.903765707964529	-0.966984163766168	-0.941306679668756
chr10	6841329	-0.979013657643847	-1	-1.00521744963155	-0.980304519376581
chr10	6856734	-0.536391053236742	-0.906726049365394	-0.959870223024974	-0.84456941596266
chr10	6866394	-0.959290841405528	-0.981699682000456	-1.00926804926957	-0.971167844185096
chr10	6903958	-0.927362713990081	-0.983140824903132	-0.958812974038139	-0.992466748397029
chr10	6923736	-0.936136145110623	-0.91592488898679	-0.910473763073014	-0.954742233245583
chr10	6927422	-0.665388616141614	-0.802231061823513	-0.907156153466674	-0.979890459845443
chr10	6940217	-0.954553191326836	-0.95161528658468	-0.915807607729252	-0.910947266961565
chr10	6949405	-0.981948485227171	-1	-0.982955048014441	-0.979239949156091
chr10	6971104	-0.377427005093881	-0.733518735966039	-0.817885983161868	-0.731913674238489
chr10	6971982	-0.738620493153917	-0.929543731979253	-0.939081844995674	-0.725477191333468
chr10	7006380	-0.86211628527768	-0.960629961641581	-0.994984722872964	-0.933077746100719
chr10	7047341	-0.93899297127402	-0.971051769409818	-0.939774329140661	-0.965017166082363
chr10	7079712	-0.974715148266581	-1	-1.00821876037965	-0.987684563376784
chr10	7099280	-0.746188302041748	-0.909840938215743	-0.93819742663941	-0.85391000395755
chr10	7116685	-0.743197206969037	-0.84038997632613	-0.827730630230761	-0.752358825432981
chr10	7116886	-0.602049636886529	-0.79059210192409	-0.867536202844838	-0.662558049023413
chr10	7176523	-0.621340425119164	-0.869821990610533	-0.951545576086264	-0.751881038126123
chr10	7184708	-1	-0.996940486802139	-1.00534406643304	-1.01382808031286
chr10	7215402	-0.920161231442804	-0.866437452219733	-0.79844517949576	-0.685350130366767
chr10	7217779	-0.791764572926705	-0.871167329025385	-0.899039602558411	-0.84141789323905
chr10	7224632	-0.803729217593151	-0.964932537448178	-0.994285630667273	-0.950215963955726
chr10	7226417	-0.738416393261583	-0.880962128564926	-0.953760114964757	-0.878227680619381
chr10	7233290	-0.850871718901833	-0.834176698168581	-0.834788131126677	-0.912447577412816
chr10	7237761	-0.688286519857335	-0.767331111433187	-0.956778873592304	-0.765906556277677
chr10	7243088	-0.529933844051562	-0.940320164743452	-0.926914076277236	-0.679214365354354
chr10	7317657	-0.881078177413162	-0.911764921552816	-0.944284020963305	-0.878171935819654
chr10	7322921	-0.876013857368067	-0.934511672874655	-0.859286700183298	-0.858635521633583
chr10	7342081	-0.563783808628542	-0.931805124249114	-0.930025038039915	-0.883098591599134
chr10	7407999	-0.743680692980402	-0.889293357044997	-0.913497565035331	-0.83856483987557
chr10	7424975	-0.883563895181683	-0.883359105214585	-0.921124550484223	-0.712644686905943
chr10	7427233	-0.496759879594193	-0.850474934400463	-0.956614299122749	-0.745759953502304
chr10	7427433	-0.655672311105433	-0.898645787208165	-0.926951146946873	-0.802795064948118
chr10	7484302	-0.659585741957182	-0.80714919963489	-0.875273386739826	-0.604352619249219
chr10	7488124	-0.25864042617528	-0.666445233942324	-0.945026685824802	-0.849534875816021
chr10	7490398	-0.80303416671022	-0.938748417569721	-0.971710931193649	-0.993379306608413
chr10	7497903	-0.868437271206945	-0.947481950236291	-0.902403383120754	-0.875975040219972
chr10	7500770	-0.885190809115544	-0.925736632714229	-0.978558087755531	-0.902039284744019
chr10	7505097	-0.873444955630207	-0.95336241730865	-0.932935043072726	-0.83082030933851
chr10	7507421	-0.930768227896824	-0.985684981095817	-0.997540577707548	-1.0017241441926
chr10	7509012	-0.85160746760015	-0.878021833992649	-0.869468888253934	-0.778044862768745
chr10	7511309	-0.930058358823133	-0.854178304430426	-0.837210350184328	-0.79062234070959
chr10	7533779	-0.676609520091087	-0.723142933326871	-0.890862975113939	-0.830417431732647
chr10	7603608	-0.660633917202756	-0.849001010601874	-0.903487709905986	-0.817955551821337
chr10	7604258	-0.811092767979779	-0.83602521139854	-0.917868276965213	-0.880905304191186
chr10	7606028	-0.887630070961518	-0.878978572603643	-0.753597008213762	-0.750933739879975
chr10	7621563	-0.857638418601155	-0.946728960811178	-0.898679492776343	-0.747080948027102
chr10	7662421	-0.828613396167631	-0.849457567383317	-0.900000966947497	-0.91566651374639
chr10	7720295	-0.935690711987251	-0.917290436054257	-0.95254544474751	-0.874950171797981
chr10	7730964	-0.886347429250932	-0.959869677012077	-0.991636701527735	-0.951472938612659
chr10	7746837	-0.750513456162531	-1	-0.953599647099126	-0.926686669353961
chr10	7836057	-0.79136707290068	-0.935201437944444	-0.956039022455891	-0.91326077171115
chr10	7871651	-0.907631784692688	-0.904721821162743	-0.904466678359401	-0.818926859909052
chr10	7938982	-0.286371121538798	-0.817753723574921	-0.845395675348967	-0.895937660123424
chr10	7942793	-0.731074917827459	-0.986254832094607	-0.883658306160854	-0.863942200976284
chr10	7993004	-0.901441590674599	-0.920012596894556	-0.963374016240234	-0.914643420047765
chr10	8005573	-0.879038584347545	-0.934334800116218	-0.959802931169988	-0.914640521728409
chr10	8010977	-0.813353655225279	-0.899350154286599	-0.861290665562153	-0.938045702158204
chr10	8074450	-0.83344531780119	-1	-0.949514818213275	-0.885589781316862
chr10	8076009	-0.625035923154166	-0.775806100015501	-0.881281394397708	-0.627826568554873
chr10	8136564	-0.864474772882339	-0.846000227343701	-0.924668516575437	-0.805535243696812
chr10	8138400	-0.941544350059814	-0.948412977375558	-0.932436292418345	-0.866360346748082
chr10	8158626	-0.823868486380865	-0.846403209865737	-0.969476965259056	-0.718715913108087
chr10	8206939	-0.962263722831454	-0.970005390104819	-0.977382067898286	-0.960068250103573
chr10	8216068	-0.917863800798622	-0.945984986252179	-0.972878918505377	-0.781444567618612
chr10	8226927	-0.77408982570778	-0.908766593275591	-0.969292648802546	-0.820610094236566
chr10	8257211	-0.818559322231603	-0.906506560852018	-0.969452393081173	-0.8140631097604
chr10	8268432	-0.817135661777557	-0.895733216053938	-0.919939143189143	-0.913502198609349
chr10	8274391	-0.955874825349767	-0.857304646531194	-0.954213046990957	-0.853215671340513
chr10	8328280	-0.974986975790898	-0.964334346600587	-1	-0.977418407014052
chr10	8410307	-0.959733464102887	-0.966544239443369	-1.00186839209472	-0.978825893524841
chr10	8439497	-0.877286346319733	-0.974595672998205	-0.946863256515782	-0.890884892603154
chr10	8461940	-0.807495925949227	-0.96233111104891	-0.94526291193633	-0.940146427636413
chr10	8471725	-0.732172978887711	-0.876694932842956	-0.915772269163256	-0.858313310392812
chr10	8492027	-0.772968292768962	-0.95488069043574	-0.912782914413967	-0.888993911392146
chr10	8505246	-0.788946872734441	-0.942641421649964	-0.994264679391138	-0.950763119137783
chr10	8518344	-0.972377457674756	-0.988073270759278	-0.974591050449546	-0.973754896813923
chr10	8536070	-0.938713742771333	-0.925755190186196	-0.984928615488672	-0.983388890836832
chr10	8618962	-0.925478682798714	-0.971511736927749	-0.934539844730869	-0.9661386744175
chr10	8651744	-1	-0.992545914379684	-1	-1
chr10	8658351	-0.343235816177794	-0.759355589302408	-0.981468117831665	-0.865550333966199
chr10	8685728	-0.782479374528602	-0.905088790405312	-0.925452340368667	-0.914462073845335
chr10	8727209	-0.865466321440036	-0.976390018977637	-1.00092083928224	-1.00173798087774
chr10	8729976	-0.967825803127285	-0.917861616639557	-0.975753675564784	-0.949419360170234
chr10	8735921	-0.898514781248453	-0.94402774045318	-0.98097935760558	-0.976338064965663
chr10	8751390	-0.906055901564444	-0.934898850923493	-0.977033869116573	-0.986888327319441
chr10	8763844	-0.512908507159425	-0.904157958118385	-0.978358971794354	-0.919540673510188
chr10	8852847	-0.930022572780034	-1	-0.94432911260159	-0.901918252759911
chr10	8855148	-0.883456618537029	-0.991455189622196	-0.948039017195458	-0.917811923813862
chr10	8858436	-0.833063624895994	-0.869477888128891	-0.940702626824877	-0.974919817237012
chr10	8868299	-0.886588195667045	-0.961320765088614	-0.981825408888062	-0.962725846476806
chr10	8876940	-0.896904127168101	-0.919763753956196	-0.942030264607385	-0.850300792334177
chr10	8880757	-0.933088812852254	-0.988483637639908	-0.996527763971711	-0.964938851557212
chr10	8947949	-0.893343509024066	-0.974954460118534	-0.976502937797929	-0.96187635486232
chr10	8950131	-0.920676326512974	-0.936964263245923	-0.987574172013297	-0.94750748795578
chr10	9027006	-1	-0.983015860082163	-1.00069419457853	-1.00607692435899
chr10	9119880	-0.943992852910025	-1	-0.952921411009699	-0.977121043083308
chr10	9158213	-0.911841959930505	-0.986029529296075	-0.985540574045718	-0.960611773167919
chr10	9244535	-0.916958030634135	-0.948546506592394	-0.99155033389513	-0.990136948958027
chr10	9262624	-0.934692686050098	-0.986789575636384	-0.98161570096026	-0.995728097770722
chr10	9297702	-0.488071077434365	-0.926492347656866	-0.999924050003361	-0.785053761112786
chr10	9298384	-0.820719263946292	-0.919177591829817	-0.967065644826311	-0.942580583690214
chr10	9305533	-0.821599105604845	-0.963224103637584	-0.883243793312984	-0.944102325866327
chr10	9318588	-0.837780453632189	-0.973916114183449	-0.979521735442053	-0.871226667636971
chr10	9329299	-0.938666835692053	-0.956722648485843	-0.971931888443433	-0.880207749688851
chr10	9380511	-0.832706712563935	-0.916617482950241	-0.955504758348485	-0.916263594532363
chr10	9389933	-0.968662593142102	-0.99316753736379	-0.99719661450184	-0.990528455750237
chr10	9425274	-0.914818841211509	-0.959858390125753	-0.980300752534692	-0.879841389637032
chr10	9452539	-0.885347527618126	-0.920000268444052	-0.983156778212772	-0.8761433606308
chr10	9487280	-0.925200821828679	-0.926781117718219	-0.907567380529628	-0.95847675106502
chr10	9525140	-0.946110840482693	-0.968151385389585	-0.90489427370092	-0.936797470036664
chr10	9526149	-0.871269156365069	-0.98866601254393	-1.0035192190746	-1
chr10	9556974	-0.594676034621883	-0.885239952411923	-0.898228286200975	-0.826811838189138
chr10	9567785	-0.937758186060937	-0.975747705354634	-0.991136710490655	-1.0031860713774
chr10	9580886	-0.662740497348863	-0.93353568034932	-0.93266538148676	-0.921947464803618
chr10	9618411	-0.852917881581028	-0.964515115689102	-0.911244942869513	-0.888156659119565
chr10	9627171	-0.969499439677243	-0.983406694462935	-0.992708172872747	-0.994078270763292
chr10	9659949	-0.854903404897014	-0.967671805105237	-0.976356644265542	-0.941610227628328
chr10	9660421	-0.845168408594139	-0.9226607326308	-0.932495511523589	-0.953561023894067
chr10	9661968	-0.980453429136514	-0.987551224973226	-0.987532442734638	-0.977958500471321
chr10	9673875	-0.955458741412295	-0.959773034870747	-0.966221639571946	-0.958611963193033
chr10	9780611	-0.903344412810441	-0.995852625466524	-0.947301636222019	-1.02335793704953
chr10	9874255	-0.977134396442891	-1	-0.989503420477374	-1.01177588282811
chr10	9908007	-0.859631865182489	-0.990725818890835	-0.928046548766828	-0.851934345526674
chr10	9912168	-0.883584161150185	-0.926737491563392	-0.929168102037933	-0.95163319269468
chr10	9935850	-0.98105742189348	-0.974630316057651	-0.954850727038436	-0.909486586834141
chr10	9990370	-0.940534861566268	-0.953874216875631	-0.968434799758699	-0.939481458454763
chr10	10005491	-0.911091209381033	-1	-0.994119092327502	-0.969848347397864
chr10	10088493	-0.920500033336934	-0.962312124869916	-0.999669114849526	-0.968216536231612
chr10	10190169	-0.858703154767921	-0.93931631492593	-0.97302165029398	-0.929976007610232
chr10	10225688	-1	-0.97253865596226	-0.996010134557056	-1
chr10	10267945	-0.863138721733646	-0.979874914996809	-0.976629833353525	-1.01657196793555
chr10	10278919	-0.809413894678159	-0.977967253241128	-0.982649694739202	-0.965179306515274
chr10	10367254	-0.901962414386346	-0.959081103296271	-0.976209656384476	-0.961147148535774
chr10	10373294	-0.970990054020215	-0.935700501095415	-0.993106143415429	-0.94721605412975
chr10	10398907	-0.775865508244147	-0.872600320721564	-0.967994174003297	-0.840879230412156
chr10	10413476	-0.729770831312906	-0.902262518974505	-0.945265245130728	-0.83851297193692
chr10	10448148	-0.938743215432762	-0.96428883009231	-0.956146846603013	-0.969901988581218
chr10	10452473	-0.842395055850237	-0.965772734819159	-0.987642670535534	-0.950565576333719
chr10	10460671	0.288430434837194	-0.430347443194039	-0.95440909181339	-0.861331688121793
chr10	10489084	-0.965485817607015	-0.980734174826271	-0.991386341563461	-0.941489618410748
chr10	10505743	-0.827056139214393	-0.910700612426925	-0.968981630367167	-0.863490448385315
chr10	10587889	-0.865357650628493	-0.962358899947407	-0.965533678047382	-0.805425446332201
chr10	10593987	-0.927005527694633	-0.783462874969448	-0.968909061147624	-0.820472779565313
chr10	10629908	-0.578366679642261	-0.875157924939374	-0.906067871036347	-0.954929695309621
chr10	10647187	-0.864320964757559	-0.97264046722147	-0.907607947918041	-0.950735802094936
chr10	10668764	-0.847975275847921	-0.919334619750195	-0.95251635204273	-0.930134045519448
chr10	10698637	-1	-1	-1.00570102493754	-0.982204054331499
chr10	10704526	-0.869023029004329	-0.78372186053055	-0.938788085431704	-0.855980536410918
chr10	10772697	-0.975360866721491	-0.897731831012602	-0.93619205291839	-0.863509521854717
chr10	10775226	-0.893864580373191	-0.844274072213215	-0.944863302353306	-0.962750199547543
chr10	10811399	-0.927461975643475	-0.852518599154663	-0.971223242041855	-0.909905998297803
chr10	10855620	-0.645693006764669	-0.913948111590878	-0.931377691924527	-0.939460591600122
chr10	10997174	-0.85934495450785	-0.86764325465486	-0.950069181162258	-0.935674520678747
chr10	11031016	-0.785023931990678	-0.976498078960033	-0.915813964010199	-0.870813265046209
chr10	11033716	-0.832869361629549	-0.967422642739249	-0.964712931277609	-0.892085514724959
chr10	11055915	-0.849959622165497	-0.880121207359093	-0.976026488835725	-0.894682796369843
chr10	11116729	-0.140738251561314	-0.567100504866356	-0.9789477679875	-0.792873986538987
chr10	11130576	-0.478293898495986	-0.854475016007554	-0.911841202041416	-0.891809745694427
chr10	11159563	-0.891045277046099	-0.92650248781433	-0.954471925906603	-0.832077657436929
chr10	11189608	-0.704969378686781	-0.803927974871777	-0.99490536815255	-0.831876808923984
chr10	11238165	-0.665298494677868	-0.853883386144775	-0.827893489298659	-0.846234698680017
chr10	11287046	-0.765638049870487	-0.789726902785487	-0.947054673952595	-0.748206993723829
chr10	11301103	-0.850829797986956	-0.890864484829038	-0.892049230006852	-0.792866147851339
chr10	11383436	-0.662014919488536	-0.886305795282738	-0.900101847134806	-0.823454363698546
chr10	11412104	-0.753497936980536	-0.787686011773503	-0.954037384917276	-0.739762166281646
chr10	11438320	-0.849483848404753	-0.882467055027396	-0.844170444719622	-0.598658253615548
chr10	11468127	-0.808013676899117	-0.9149502237712	-0.935913953521108	-0.859892351286838
chr10	11532855	-0.820689765138357	-0.88468543136895	-0.950483946867449	-0.90987499469663
chr10	11579975	-0.633808679822125	-0.831119233906849	-0.829565092055291	-0.923750011541586
chr10	11598094	-1	-0.925363770839443	-0.951430072899934	-0.779116922991962
chr10	11608721	-0.898239944289695	-0.925964038749665	-0.990428307439948	-0.80500182310665
chr10	11714134	-0.971214099323096	-0.891751318490046	-0.899410127230918	-0.867565487163505
chr10	11726454	-0.69330160895924	-0.748814412708697	-0.864222761126763	-0.934710777895321
chr10	11741721	-0.76520308603839	-0.694958154163494	-0.926775174423925	-0.897121825881407
chr10	11747893	-0.819402345409718	-0.924959955676409	-0.866556437836967	-0.556962648284207
chr10	11754910	-0.578373616005941	-0.691018799497617	-0.742317244359685	-0.503673757837984
chr10	11782125	-0.849145146945781	-0.891210461520709	-0.962449035496127	-0.80390674627981
chr10	11800371	0.056378522854004	0.028584209034185	-0.582216549481861	-0.221133741597519
chr10	11808285	-0.729715961890889	-0.926992255516936	-0.935765213060809	-0.584331392763444
chr10	11925278	-0.67941664149833	-0.848746077599705	-0.846977621372627	-0.754478873047661
chr10	11971399	-0.865094563989773	-0.938653240106138	-0.933961487070445	-0.876837744449569
chr10	12046861	-1	-0.958076922574469	-0.954460205798057	-0.912483824512598
chr10	12131327	-0.797682335599032	-0.875806722910949	-0.871566600562791	-0.466049271940504
chr10	12141365	-1	-0.95059981789154	-0.940657357424351	-0.923054505564118
chr10	12177104	-0.849827513758204	-0.915352022057928	-0.980678452834928	-0.924850390122527
chr10	12225038	-0.979566829135093	-0.893808059944354	-0.989666491919599	-0.90217956845241
chr10	12227260	-0.721559648518783	-0.868604864435473	-0.845559441918455	-0.692256024623836
chr10	12250139	-0.948349812861868	-0.912711727293139	-0.913319259006253	-0.823741067493547
chr10	12338742	-0.962493117254025	-0.945313741781025	-0.961669023174672	-0.982400810899761
chr10	12364868	-0.660228128930092	-0.56133699871592	-0.782766959645585	-0.551493409970474
chr10	12388964	-0.885374079337098	-0.971492276818177	-0.913346754318936	-0.544950102424103
chr10	12390520	-0.471443882284834	-0.463698512438336	-0.833278701614041	-0.614967825562006
chr10	12467116	-0.55778994119666	-0.611779524193212	-0.949759640823941	-0.786094629094855
chr10	12550683	-0.750728998089967	-0.843092733541426	-0.995492930927983	-0.885658285661355
chr10	12552440	-0.812038799397604	-0.871295488159294	-0.897718777335986	-0.772467634942865
chr10	12554861	-0.60101498038159	-0.775912739717585	-0.855985516360411	-0.766305867570442
chr10	12573391	-0.726894543886615	-0.859174699312934	-0.932892808526776	-0.630276355377128
chr10	12588762	-0.86817487439254	-0.968925695834546	-0.973223744733398	-0.921092905688361
chr10	12613954	-0.755338983121771	-0.843801173728754	-0.923139680037164	-0.908004794952972
chr10	12681628	-0.898756517575634	-0.901110603795594	-0.947922358996666	-0.816629856800374
chr10	12702368	-0.777676191265137	-0.885797240639724	-0.915331537362794	-0.856995865451263
chr10	12730242	-0.80252544689178	-0.951986111869075	-0.924586229109021	-0.893657995857748
chr10	12762892	-0.702566405741177	-0.879005919483476	-0.968294298905672	-0.828287797868992
chr10	12861341	-0.833470646979383	-0.815594938374988	-0.881882461929594	-0.76643221935429
chr10	12967120	-0.719108764780204	-0.870703542335794	-0.915917798807195	-0.944610698551904
chr10	12971824	-0.735927889426347	-0.969989552654516	-0.905097150053399	-0.896187525723046
chr10	12980354	-0.617230078712811	-0.846100637735467	-0.913929409991119	-0.799069080987455
chr10	12984579	-0.911258386825595	-0.9279659615883	-0.878079277938802	-0.857730357906756
chr10	12992157	-0.672787716176289	-0.810218684872823	-0.936691321409849	-0.918886298367551
chr10	12993855	-0.786115984534371	-0.929044199170483	-0.981691878374286	-0.880159360590552
chr10	13036463	-0.829517210769316	-0.929484971352986	-0.929911871555897	-0.829656705322859
chr10	13070345	-0.862311504488258	-0.950914763686014	-0.986652665629707	-0.984910607903514
chr10	13080159	-0.770402232135107	-0.905945140281117	-0.935417574430713	-0.900787826583001
chr10	13090885	-0.780994341242675	-0.904224888699878	-0.845999905003415	-0.792993480213611
chr10	13109597	-0.809923123899738	-0.976920109270356	-0.950613263020751	-0.867615974798851
chr10	13121385	-0.732689637986261	-0.881647051169359	-0.781254898403285	-0.72765019054043
chr10	13198174	-1	-1	-0.981539414939102	-0.967321485645643
chr10	13211064	-0.759610626382283	-0.857438219984243	-0.757153664475342	-0.768408064126117
chr10	13211537	-0.864879367002948	-0.913960543196119	-0.825569618747809	-0.84729841641259
chr10	13223478	-0.851218548130897	-0.949389965639811	-0.936724674822302	-0.942090360825081
chr10	13260490	-0.943548542129571	-1	-0.996580703426849	-0.979220613845176
chr10	13307453	-0.98037830010357	-0.921427749273198	-0.907523556439869	-0.756601543287958
chr10	13329885	-0.877399851193605	-0.654862621794194	-0.901079621622334	-0.792038457878912
chr10	13348370	-0.890562854733565	-0.950695937850331	-0.913899486560222	-0.751537794690217
chr10	13436076	-0.895834991533949	-0.982166041411657	-0.976022939189249	-0.891005341677628
chr10	13446973	-0.865889156017312	-0.921405613084981	-0.802808729961081	-0.801125321844092
chr10	13475115	-0.758509428351536	-0.904175024004033	-0.944348118035847	-0.888318332233224
chr10	13478610	-0.745459358498895	-0.849095783262672	-0.844707377140356	-0.853128307628262
chr10	13486622	-0.843361755790541	-0.913521410187294	-0.939174704188315	-0.818789645880093
chr10	13495968	-0.591481833752097	-0.552555979691057	-0.960010670900512	-0.829048000264175
chr10	13610264	-0.918583426181357	-0.883064587356182	-0.948225543553538	-0.897156758608214
chr10	13710615	-0.66686846897276	-0.807338912026431	-0.917042922148503	-0.651817669089605
chr10	13711472	-0.855873236692567	-0.865413131782026	-0.875080819191139	-0.829509058228568
chr10	13730347	-0.859705566317883	-0.960898157160681	-0.983568045680269	-0.9892633821094
chr10	13746504	-0.548372802000577	-0.56929129086452	-0.583651571814141	-0.17918141405404
chr10	13756574	-0.943880456186804	-0.898800596346037	-0.916605438200095	-0.890149770031279
chr10	13762477	-0.953888720582335	-0.913341636971178	-0.898757068254741	-0.773820887755637
chr10	13879102	-0.860471653647429	-0.957123592559475	-0.952336427261747	-0.85759759632737
chr10	13883510	-0.711676500765871	-0.922192234033321	-0.940985830826074	-0.814225590414736
chr10	13929457	0.00593674537958781	-0.655119502960215	-0.925299391887413	-1.00974212010112
chr10	13938472	-0.972378761035781	-0.958127079519488	-0.993923787729826	-0.978478313352107
chr10	13983968	-0.17384983233706	-0.571439590047697	-0.908841459892719	-0.84373225210858
chr10	14009735	-0.808275289944441	-0.95608729997059	-0.955747810655748	-0.915891130624643
chr10	14028450	-0.955973786850348	-0.97399562260271	-0.975239718193381	-0.969962867391478
chr10	14039594	-0.956562959173723	-0.895622498407327	-0.987689508113848	-0.935574503956787
chr10	14050931	-0.755585701649364	-0.888697684982292	-0.896609974278887	-0.872020627026658
chr10	14071485	-0.738880525793183	-0.918300115158573	-0.974566396693672	-0.830134201819382
chr10	14101193	-0.856126561646204	-0.945419856073106	-0.972148296895314	-0.941042177447771
chr10	14162491	-0.703093230682371	-0.93092184956987	-0.981951517667837	-0.857845674734396
chr10	14206611	-0.805766402787474	-0.851062964889819	-0.914705755369518	-0.77948847982137
chr10	14239264	0.453301317410485	-0.103541937418592	-0.554222956503273	-0.451140930066876
chr10	14341324	-0.636465458411658	-0.85402980792478	-0.959163834203809	-0.882863302973638
chr10	14347924	-0.870839281964192	-0.941549874338784	-0.978904971666508	-0.969701607469445
chr10	14350785	-0.924340260429597	-0.888445484290242	-0.92005239074012	-0.768980550127262
chr10	14360535	-0.773868015331368	-0.917261887266798	-0.9486098506446	-0.877610896223391
chr10	14364720	-0.782497369082202	-0.924241372689451	-0.949063520970862	-0.995163897271206
chr10	14426183	-0.858211560604568	-0.943218121636477	-0.996069995366617	-0.822800480668245
chr10	14428556	-0.854593248508736	-0.853671651655163	-0.960755722897583	-0.948970164770724
chr10	14431834	-0.926721022431686	-0.906071835411089	-0.929664620696623	-0.81980968306057
chr10	14434486	-0.857017160919975	-0.927080332380668	-0.953879005518825	-0.882924529609241
chr10	14437348	-0.977992054578155	-0.968069925544199	-0.907945677015334	-0.992198739839846
chr10	14461751	-1	-0.967020872504671	-1.00578854161301	-0.991166175412832
chr10	14494368	-0.94060105333541	-0.970318867457369	-0.956315046167102	-0.991948911799259
chr10	14509277	-0.930295169167062	-0.849274291695528	-0.913741820283002	-0.778708596084476
chr10	14517119	-0.829305359625068	-0.890786946793831	-0.906244027460976	-0.705706694081507
chr10	14520583	-0.483899649102429	-0.602809074812243	-0.85308991356108	-0.892205959991398
chr10	14538985	-0.879212731362832	-0.917266919442631	-1.00356431127061	-0.965126190553025
chr10	14542296	-0.926412020917063	-0.877820785152685	-0.853993070934496	-0.823555694367218
chr10	14549896	-0.721745856640425	-0.835121661490681	-0.925032020293178	-0.947261663144567
chr10	14557909	-0.932982856381471	-0.977650263576771	-1	-0.954602056663429
chr10	14615654	-1	-0.982793926151726	-1	-0.92879300927518
chr10	14636596	-0.943063205274425	-0.951467196554978	-0.950236358727427	-0.76489918468979
chr10	14640332	-0.926208502144104	-0.902064722077371	-0.895154500849329	-0.772826732246359
chr10	14695111	-0.710775214000194	-0.852297380351029	-0.949866351094931	-0.837426972869386
chr10	14724693	-0.862999440414511	-0.952295000994971	-0.961688802151218	-0.953342481543961
chr10	14740617	-0.360392984760279	-0.610867961955073	-0.766856950638333	-0.714557735788159
chr10	14759193	-0.853673377160099	-0.826128347470059	-0.989729507933502	-0.806100558173108
chr10	14768594	-0.848430433647508	-0.899534777654857	-0.959753009180197	-0.833459540211007
chr10	14771990	-0.944930976923896	-0.994602964263958	-0.988191828558631	-0.996584283903549
chr10	14793099	-0.21117560973522	-0.355373930352026	-0.939638650758272	-0.737684608848274
chr10	14796627	-0.716011581007787	-0.87322983788545	-0.935532503503939	-0.875775135370789
chr10	14802104	-0.900320242037579	-0.901511034564897	-0.945697250192606	-0.910420532004926
chr10	14809563	-0.797604818403965	-0.922361977066829	-0.996154768057218	-0.925543908600176
chr10	14819711	-0.979091437335044	-0.937657202880439	-0.996039646356673	-0.972350175682257
chr10	14821949	-0.866426133657954	-0.902016273347666	-0.985864945232945	-0.815737290540242
chr10	14823362	-0.903068083247472	-0.937459525220817	-0.918146632454329	-0.877956807993436
chr10	14837163	-1	-0.963555407541724	-0.983622329437827	-0.974391584684808
chr10	14840171	-0.793470753119558	-0.967011341448024	-0.970054794514766	-0.882104391446184
chr10	14856350	-0.888680460314649	-0.959143580718418	-0.992418287525518	-0.966734864960674
chr10	14864009	-0.813652426964298	-0.873978622001979	-0.972403169319564	-0.774078704215035
chr10	14870106	-0.916610174880954	-0.908217367316134	-0.965801685685551	-0.84334079826197
chr10	14921890	-0.221996950949503	-0.601817299646566	-0.817457152679851	-0.670185599615106
chr10	14965082	-0.816092481266262	-0.923719872293874	-0.891877755212749	-0.866872008799647
chr10	14970051	-0.698850144549283	-0.888342700375598	-0.972483433876729	-0.815963944887996
chr10	14997910	-0.93832465427499	-0.835137099898827	-0.98131499698638	-0.843039800684064
chr10	15077566	-0.503198656702782	-0.646078999339782	0.327334046093442	0.694069205485771
chr10	15235714	-0.97480773603443	-0.978651023053997	-0.94095985210617	-0.937054594765192
chr10	15264798	-0.733140935529422	-0.875346564820266	-0.880770966473904	-0.76201143865169
chr10	15310015	-0.574809889579766	-0.749455032505839	-0.686615086675093	-0.76048250807311
chr10	15342301	-0.656152620090112	-0.868363175849316	-0.950817198275009	-0.772912143266744
chr10	15352935	-0.744202036044064	-0.822686389182221	-0.810414649608628	-0.467490989732284
chr10	15369722	-0.92384828924975	-0.947207224629055	-0.982254187052173	-0.978993864500631
chr10	15423765	-1	-0.947991106460026	-0.944176805076661	-0.825606445460114
chr10	15519850	-0.717244219730741	-0.856791093769569	-0.80470142200109	-0.742276476826893
chr10	15555021	-0.829676280485704	-0.909988511388261	-0.95232966953384	-0.823396546084901
chr10	15560408	-0.709992676052875	-0.935316122261739	-0.793579374971884	-0.752366182240633
chr10	15586904	-0.870651132690174	-0.894414561898829	-0.87737998344802	-0.911437242703425
chr10	15589338	-0.889998320954475	-0.978352671272149	-0.953259065360713	-0.923862094887119
chr10	15591913	-0.893403569828807	-0.8848852078173	-0.893626243091931	-0.781984316739086
chr10	15601775	-1	-0.976660570929845	-0.976834142854148	-0.966444517591247
chr10	15625315	-0.959085620502976	-0.971250011346146	-1.00118998034069	-0.962643898997203
chr10	15627961	-0.785967596941591	-0.909980316073102	-0.890074783874673	-0.930174502335836
chr10	15650833	-0.726750729235314	-0.866874064826457	-0.881943103278889	-0.709962463473197
chr10	15673518	-0.968179674357763	-0.963438978548078	-0.987152325658572	-0.949002919784006
chr10	15694339	-0.810032637584342	-0.887873454638422	-0.797298578009765	-0.791453337762722
chr10	15734539	-0.840081050559148	-0.913968742486489	-0.971400029861638	-0.860632115816444
chr10	15765994	-0.523354386233101	-0.852771749913378	-0.886872600347988	-0.705112536610468
chr10	15769201	-0.86667639049033	-0.920015971741396	-0.918000417643488	-0.915542425778522
chr10	15841069	-1	-0.919256241170127	-0.971863743217782	-0.851288657772265
chr10	15847828	-0.849633397367963	-0.888141415403595	-0.730458336699727	-0.499929201398923
chr10	15869787	-0.890600442152026	-0.924101560188223	-0.952790534417504	-0.896979326172475
chr10	15932375	-0.847205943974867	-0.945410420815048	-0.937049907874375	-0.862849198135629
chr10	15943054	-0.885327102366932	-0.964836814381205	-0.998671950106825	-0.981747704530143
chr10	15972026	-0.800073396959422	-0.936534765806187	-0.945818049531751	-0.96809932502835
chr10	15980655	-0.917067735578622	-0.983045760787645	-0.984573359410586	-0.911473630562209
chr10	15987884	-0.871608352713625	-0.979040130190198	-0.979597117498951	-0.940495049803445
chr10	16053139	-0.888463464602598	-0.935707497848143	-0.940723679828494	-0.915607818404029
chr10	16053216	-0.89786050671698	-0.930525620052757	-0.972884998129145	-0.824187116724432
chr10	16055623	-0.91199188760013	-0.980718681131518	-0.95901940207696	-0.97743663920827
chr10	16062273	-0.915204256042537	-0.927108794962535	-1.0039315553271	-0.918655348776612
chr10	16132135	-1	-0.965114482253079	-0.998541724915027	-0.996153772577954
chr10	16139054	-1	-1	-1	-0.922954504114636
chr10	16322042	-0.813361209076294	-0.927538861267865	-0.930941603116165	-0.985565074716592
chr10	16328933	-0.861097511316811	-0.922149974561567	-0.939101296411913	-0.958288234895608
chr10	16354583	-0.976212939740807	-0.966559845690018	-0.974446765072383	-0.887706745568554
chr10	16362434	-0.898596338967192	-0.867003334871104	-0.952398308253497	-0.968521357830872
chr10	16376472	-0.908599077458082	-0.896556305242358	-0.966878734385356	-0.944333989647225
chr10	16389278	-0.90178517397657	-0.947499683774867	-0.998581374804006	-0.930508514203041
chr10	16390057	-1	-0.922896311446014	-0.982628423593262	-0.969556004007505
chr10	16394207	-1	-0.933509649456446	-0.946306042402337	-0.897987579652116
chr10	16417012	-0.67844505755954	-0.901820499354668	-0.815147271782974	-0.923483093929771
chr10	16452466	-0.972167251509182	-0.931001953668784	-0.960172488014457	-0.867966231556222
chr10	16473368	-1	-0.88681248197698	-0.96231040331428	-0.900539723640412
chr10	16524643	-0.840962168754002	-0.882430572971819	-0.936092975698387	-0.931580305800049
chr10	16566283	-0.66552718381591	-0.931487264705979	-0.850212360252776	-0.652418937340259
chr10	16609950	-0.7369240294163	-0.879759508217561	-0.900679747667853	-0.912000433958498
chr10	16623876	-0.854509227526723	-0.919458292285776	-0.970561866465293	-0.948342912631156
chr10	16631915	-0.762328694491518	-0.897707963016113	-0.874995232634626	-0.925604528192327
chr10	16688766	-0.751864676288232	-0.798726362154112	-0.938236610347545	-0.772663696085114
chr10	16715594	-0.816813207509061	-0.969020961988566	-0.995089802365696	-0.788241781639569
chr10	16717611	-0.856522616972735	-0.969525298838522	-0.970238585869443	-0.975389446630683
chr10	16736086	-0.792757799524475	-0.95676166446848	-0.952666497355995	-0.934735359422018
chr10	16743213	-0.610111607976483	-0.900683041007162	-0.941213573104984	-0.933643306483414
chr10	16766441	-0.803257049907008	-0.924482375490404	-0.96072410425618	-0.807517601780982
chr10	16812434	-0.639062874377551	-0.793510918359629	-0.940687328459919	-0.887380589614326
chr10	16822698	-0.858794775358631	-0.820763404381308	-0.964655189602912	-0.787510736937058
chr10	16831304	-0.896727136288975	-0.937803951909351	-0.93807573520883	-0.815880790284914
chr10	16859102	0.610574653363053	0.234704856916014	-0.400463396266596	-0.289881214580207
chr10	16871719	-0.790716014706808	-0.800350292909706	-0.846993844781042	-0.670865994311059
chr10	16882018	-0.954124343883383	-0.996731046221586	-1	-0.973985620799313
chr10	16901360	-0.927680165666879	-0.948901608309947	-0.962923042147216	-0.904618895498344
chr10	16928185	-0.893962605277925	-0.996896535602344	-0.956095861873921	-0.939542678684677
chr10	16976642	-0.661801869711662	-0.957666112339755	-0.957303806936443	-0.843412344270993
chr10	17062013	-0.838443180726122	-0.838076890849496	-0.90397378644267	-0.849592357951012
chr10	17077787	-1	-0.956210200551496	-1.00306291528593	-0.815401018525047
chr10	17083626	-0.882553369071998	-0.984630104969526	-1.01302250733665	-0.933521283245279
chr10	17084364	-0.87724585212632	-1	-0.907419302792259	-0.824403865966513
chr10	17098930	-0.914104791164048	-0.885539891887371	-0.987345080170431	-0.778948302063398
chr10	17156827	-1	-0.923750906561557	-0.945873753452396	-0.896296211950944
chr10	17163498	-0.96563720528283	-0.994052719056613	-0.981209463923404	-0.977040335463138
chr10	17175211	-0.77714012160008	-0.964856919410322	-0.836123242239097	-0.758945539120826
chr10	17190880	-1	-0.977271412491975	-1.00383773085905	-0.955914093721127
chr10	17208322	-0.940230193282245	-1	-0.969269657194823	-1.00422047116932
chr10	17214181	-1	-0.961728488059114	-0.964963169265404	-0.979316844757261
chr10	17226148	-1	-0.951636133109132	-0.966293733262073	-0.961640175466525
chr10	17262361	-0.979091437335044	-0.988483637639908	-0.996580703426849	-1.06438874101282
chr10	17296792	-0.907450233381133	-0.95157586584693	-0.975591245340089	-0.915805294740943
chr10	17306064	-0.860752572265525	-0.914098668269279	-0.963794305399488	-0.880905816740925
chr10	17333674	-0.885892827730248	-0.933424669997164	-0.898706607847315	-0.391402514463268
chr10	17342786	-0.913763463328893	-0.992786696570277	-0.990436609866072	-0.899436436070409
chr10	17344320	-0.882727360617463	-0.954379641346307	-0.98729907788622	-0.88885748862588
chr10	17348408	-1	-0.96927795376846	-1.00645489271243	-1.00946665065118
chr10	17385731	-0.929491012521868	-0.959212183522044	-0.936184961770131	-0.755385557481114
chr10	17390998	-0.505126296935462	-0.820257949577807	-0.0066355146764987	0.433381046197707
chr10	17406710	-0.877164980654739	-0.967327370360661	-0.957620696411506	-0.902638930873074
chr10	17437207	-0.942752635043844	-0.876345830796428	-0.82282460131156	-0.94685386209061
chr10	17457265	-0.790625968164057	-0.906836935836688	-0.893241538524383	-0.429751761924651
chr10	17495066	-0.347204533655607	-0.78867003259027	-0.400570016134111	-0.65163782420821
chr10	17505313	-0.924616204657564	-0.807465090755593	-0.929766713455888	-0.690464441653988
chr10	17529796	-1	-1	-0.999458186105786	-0.960725822582238
chr10	17549352	-0.706404030352325	-0.833525749598609	-0.922636653416362	-0.649754481422851
chr10	17577545	-0.831115961860184	-0.92942888556637	-0.950180500113525	-0.916019204147077
chr10	17606420	-0.865704771481014	-0.941144806024804	-0.986971018155021	-0.940957212901167
chr10	17612916	-0.901991798158155	-0.971869982494411	-0.988223503332339	-0.940691474603378
chr10	17711914	-0.61806088764664	-0.729407387499785	-0.979096701678888	-0.972607338597188
chr10	17717226	-0.944053779711263	-0.956523584554117	-0.957286367619689	-0.862609339376795
chr10	17765820	-1	-0.992715698618905	-0.999972038872718	-0.998881474092721
chr10	17776029	-0.979227313424432	-0.836206615570569	-0.930794116860789	-0.819394029348344
chr10	17825001	-0.867164802022294	-0.933315389090103	-0.966124401727417	-0.819168499734706
chr10	17844274	-0.972377457674756	-0.973425335646403	-0.993545129925866	-0.949899418450134
chr10	17890792	-0.964722784434505	-0.930208980761122	-0.929272158794559	-0.89623868062934
chr10	17903976	-0.968542267030241	-0.973585007465271	-0.948158419731687	-0.985650436005974
chr10	18071989	-0.857308915431515	-0.950477912951656	-0.967007619744701	-0.780993981560221
chr10	18091262	-0.934952913088754	-1	-0.993626166022269	-0.988404005195666
chr10	18137719	-0.898728166525533	-0.923113842600002	-0.955771169142458	-0.935914531075667
chr10	18150895	-0.916252556942885	-0.930906215982691	-0.97820723935414	-1.0198942111785
chr10	18228474	-0.864966778693718	-0.943346419247098	-0.929704946221289	-0.919196167282118
chr10	18244988	-0.837276617453349	-0.887028604290839	-0.90955243524139	-0.846684523046648
chr10	18245000	-0.833395320377499	-0.884151929996732	-0.885949602360059	-0.801624642560245
chr10	18245121	-0.787131245679849	-0.913547809581467	-0.810928585830755	-0.738317347320218
chr10	18270105	-0.676301731537063	-0.871870488622075	-0.952866267545766	-0.829408631274288
chr10	18282131	-0.744539894414109	-0.907200408078696	-0.909355569519379	-0.909408715175518
chr10	18284922	-0.973643411804538	-0.961146274658424	-0.961756019124174	-0.897495801877782
chr10	18293956	-0.785465288006726	-0.897183921292929	-0.915878405492273	-0.862511323885843
chr10	18319302	-0.762845454844558	-0.903338954282886	-0.991186931989648	-0.927347812044568
chr10	18378047	-1	-1	-1.00072892226898	-0.98305882921127
chr10	18379840	-0.848309566743903	-0.910239700977005	-0.910352870421214	-0.964786996506436
chr10	18389649	-0.823773507583555	-0.930738285506655	-0.949272555342983	-0.917430903241647
chr10	18407751	-0.766834607347282	-0.927846598202681	-0.96564127347357	-0.819496756465871
chr10	18517574	-0.854969360100317	-0.892471376210519	-0.980468792378077	-0.760678140426215
chr10	18608329	-0.942362700290421	-0.977324779005251	-0.961932839409456	-0.96041274123353
chr10	18618600	-0.655097403214774	-0.902524375665499	-0.943982549830942	-0.948551425662239
chr10	18622531	-0.801659107885883	-0.937141046233122	-0.860838120830213	-0.935370311431754
chr10	18631582	-0.930963554980671	-1	-0.985319626025335	-0.983669768895447
chr10	18640473	-0.789585149172284	-0.888085563798819	-0.951596168022817	-0.925875643498764
chr10	18726524	-0.692242285424266	-0.909136045834168	-0.89086409071322	-0.878891028458213
chr10	18772043	-0.959183005518101	-0.876512963583937	-0.910331836821583	-0.787816629945413
chr10	18797655	-0.930433949837586	-0.940044542671587	-0.916983628259669	-0.70973525205051
chr10	18828399	-0.8446649900448	-0.833284096169435	-0.900413780931645	-0.910633331194055
chr10	18882589	-0.966790545570036	-0.967991262169654	-0.980678428434368	-1.03601041081564
chr10	18913829	-0.746663266829344	-0.940349136519663	-0.941493322672296	-0.812381613516556
chr10	18922138	-1	-0.972546528079094	-0.99588454128205	-0.995837691541918
chr10	19037638	-0.959744284473482	-0.936987600033771	-0.908920957907269	-0.950039816440546
chr10	19039238	-0.846762294728383	-0.839808576148056	-0.902314505219729	-0.9985382618632
chr10	19042257	-0.928285649786339	-0.948282492900871	-0.944413579836606	-0.907147646107504
chr10	19078968	-0.797890909833061	-0.961083797642305	-0.970915432651504	-0.92665529385598
chr10	19108657	-0.959050696217053	-0.989954116400326	-0.988071851818098	-0.96695626074335
chr10	19219159	-0.841249280204528	-0.986675670131012	-0.925894919542442	-0.888505055727735
chr10	19238137	-0.878219533946627	-0.994134726686518	-0.991451078604847	-1.06996324538474
chr10	19275950	-0.817625114153771	-0.892969621595483	-0.927105052019034	-0.840999575433816
chr10	19287316	-0.960708617252815	-1	-1.00151305432964	-0.990571134673589
chr10	19350000	-0.906488106331032	-0.965358571595588	-0.974347529879127	-1.00153924090589
chr10	19352675	-1	-0.975891890994983	-0.964468366037477	-1.01203921028704
chr10	19450235	-1	-1	-1	-1
chr10	19456887	-0.854429695416139	-0.911986873768991	-0.993841918698463	-0.945548925833465
chr10	19462194	-0.879715839910975	-0.976893217721616	-0.99937401206208	-0.937382293893373
chr10	19478637	-0.772842254707184	-0.976073980751698	-0.994369977078226	-0.931147423697267
chr10	19510849	-0.820589046256554	-0.958918840789995	-0.958200925118689	-0.923883144363309
chr10	19529747	-0.879052971001861	-0.969694183054985	-0.988460191516964	-0.923735566798155
chr10	19559895	-0.849982052197278	-0.960140379413491	-0.92317281294949	-0.949241700129098
chr10	19695912	-0.717155630880247	-0.981501606127188	-0.928751863134561	-0.960291036615727
chr10	19749757	-0.80548939552323	-0.976390605136324	-0.914340178342045	-0.963970546495427
chr10	19824156	-1	-0.983158711226158	-0.955457351413321	-0.982644039260705
chr10	19829287	-0.915508642936475	-0.952311073651199	-0.970297900008835	-0.941302314545373
chr10	19867847	-0.685273484506589	-0.957286688002146	-0.937944178814258	-0.807313229718764
chr10	19916277	-0.923971603553844	-0.975749233642109	-0.913706670516815	-0.940673364888359
chr10	19934610	-0.907058938246663	-0.997931599443208	-1	-1.00510711634711
chr10	19950517	-0.96882125793208	-0.985868412715386	-1.01687205998496	-0.977491291611019
chr10	19963175	-0.889613344053088	-0.974066450038209	-0.97065424227376	-0.899267219682684
chr10	19987924	-0.950547438465624	-0.925168094767922	-0.991630584578441	-0.944238859449946
chr10	20067927	-0.811696591719143	-0.962659586442161	-0.964520761871057	-0.997923430428307
chr10	20075322	-0.87913550274443	-0.976061068381443	-0.972486509027023	-0.97208453645686
chr10	20083057	-0.908610914610479	-0.992417619901275	-0.970411051234922	-1.02474433027177
chr10	20154828	-0.692575409945005	-0.863112478989854	-0.978956281299791	-0.838760263945163
chr10	20187984	-0.941701671696274	-0.950117453831723	-0.956423427607724	-0.872447954725164
chr10	20195264	-0.864904508141869	-0.935250721039245	-0.970910698313146	-0.866412267832466
chr10	20197184	-0.914912230788017	-0.979792519989993	-0.973491245425311	-0.997317427735337
chr10	20220772	-0.858228919035635	-0.837643957975357	-0.951095633136278	-0.985951081502078
chr10	20252569	-1	-0.953700681155459	-0.999972038872718	-0.988625742469415
chr10	20276145	-0.726289250717115	-0.848212431248261	-0.915406168968622	-0.840108929895295
chr10	20284219	-0.898488787165333	-0.879184272337178	-0.967918878049038	-0.956253316002259
chr10	20299217	-0.869887147985084	-0.942228596504893	-0.980391504959628	-0.957029909396532
chr10	20343585	-0.954096250137671	-0.984194034692601	-0.978107636835569	-0.922721576991634
chr10	20360350	-0.849058645224476	-0.954069128853617	-0.955153903583819	-0.874567936007582
chr10	20368665	-0.921168900877653	-0.992609969972684	-1	-0.975262559327453
chr10	20370553	-0.943051854978638	-0.937714626594416	-0.975693034194438	-0.976312806620713
chr10	20410363	-0.960658927525163	-0.9999779844934	-1	-0.986212705195015
chr10	20428736	-0.934903741404061	-0.929958994908847	-0.981218045193706	-0.985867102821661
chr10	20438060	-0.890599349208832	-0.952971393357764	-0.982697704916832	-0.826370746179713
chr10	20527343	-1	-1	-0.963298331798508	-0.998124329611859
chr10	20564374	-0.835457055150211	-0.935371151577211	-0.878387931291301	-0.965166013234901
chr10	20615593	-0.93595016400979	-0.904932263423345	-1	-0.927475964093891
chr10	20644264	-0.930523229055582	-0.962944804055102	-0.935515707722605	-0.90599772549828
chr10	20683195	-0.878902384500125	-0.874398951209377	-0.960328720579353	-0.990283781552001
chr10	20695838	-0.77131177799137	-0.907640954132907	-0.948303813722297	-0.896552643329559
chr10	20762972	-0.78079601723929	-0.939354385064778	-0.960515638252628	-0.873889718081663
chr10	20792986	-0.822191783382383	-0.966490723635235	-1.00126253040463	-0.936038843625449
chr10	20802561	-0.878523321648634	-0.985983387166943	-0.974447470913107	-0.905799828193696
chr10	20807591	-0.850033073960602	-0.983039185955484	-0.892607778456628	-0.858300330603037
chr10	20821637	-0.848977846131415	-0.913804967875833	-0.929327082094457	-1.00933875524691
chr10	20829243	-1	-0.988422406728404	-0.995641410509165	-0.990562956292778
chr10	20861616	-1	-1	-0.996061193095543	-1.01359095370495
chr10	20868667	-0.875612217477344	-0.976354629447525	-0.967903079042785	-0.973747727078325
chr10	20929837	-0.849997408610727	-0.7703495731591	-0.936622001561937	-0.851007769166653
chr10	20962825	-0.938848205333498	-0.974719569682459	-0.93062481090489	-0.952097089158599
chr10	20995904	-0.930698912332113	-0.988926876113246	-0.977757210462671	-0.877737785133104
chr10	21072067	-0.9155563865576	-0.96750825984211	-0.984419470639877	-0.757395809919456
chr10	21074961	-0.957866932032056	-0.98293409085089	-0.95002442221491	-0.768845455507512
chr10	21085836	-0.95187622397973	-0.931070107558266	-0.952889997181841	-0.708909975788946
chr10	21099126	-0.830738131536848	-0.901417567439208	-0.95243830148718	-0.903448620855382
chr10	21116804	-0.931643953092445	-0.9901903788379	-0.982660867391288	-0.917346410277793
chr10	21118318	-0.96790615951918	-0.967270176726513	-0.998662423111482	-1.00209321790767
chr10	21120065	-0.907417312732082	-0.979248485285255	-0.930887961908224	-0.885829691759728
chr10	21130077	-0.896459192027288	-0.966347151633453	-0.948935577092288	-0.912001463592502
chr10	21146597	-0.926704740380682	-0.957297146795302	-0.951377448030235	-0.93519759973312
chr10	21153970	-0.668045729119885	-0.988480619115533	-0.982941090336673	-0.957539301803975
chr10	21221301	-0.858853026648346	-0.891401055158147	-0.98955936018471	-0.918971782662602
chr10	21232322	-0.977234357703619	-1	-0.976086293225998	-0.978950428082539
chr10	21429673	-1	-0.987940512008607	-0.945674698484884	-0.993192343662385
chr10	21431156	-0.91088159368222	-0.822549440224409	-0.855468578372142	-0.902759596615233
chr10	21449847	-0.846112779706617	-0.928338528000425	-0.866096689292554	-0.861981434609588
chr10	21511608	-0.829364988901363	-0.960143349619075	-0.983435722395434	-0.874859751390193
chr10	21528192	-0.829071011412026	-0.908581944066583	-0.96062120521722	-0.805621524264432
chr10	21569143	-0.820460155702152	-0.860545693899096	-0.871594151744185	-0.810144854895537
chr10	21597979	-0.60214411975546	-0.850917314223438	-0.911440744796401	-0.681284088578713
chr10	21609017	-0.969070855863663	-0.980391979904957	-0.990796562048176	-0.813967008872686
chr10	21611977	-1	-1	-1.00015233323878	-1
chr10	21618126	-0.930424967960018	-0.906248967926745	-0.960667426114713	-0.949308742719863
chr10	21813185	-0.889798868308981	-0.948486892178843	-0.900765984942928	-0.704454512420383
chr10	21831673	-0.90730151211431	-0.911249394620074	-0.933966380848945	-0.895751933828695
chr10	21848916	-1	-0.989318044376922	-0.931148849181003	-0.915838464256043
chr10	21912214	-0.858676742230809	-0.889808355059446	-0.9618454457872	-0.818899294164761
chr10	22023789	-0.980160631219934	-0.919087883147143	-0.962226496144041	-0.948599481724801
chr10	22024356	-0.697148705468466	-0.927600567152722	-0.934902928354703	-0.886510767641552
chr10	22039813	-0.614047835810858	-0.851210535028719	-0.786312488931064	-0.775906339469305
chr10	22040178	-0.809523470140441	-0.882345094701359	-0.787425989428159	-0.64632878588948
chr10	22130979	-0.889415081665399	-0.974188898880829	-1.00843199757136	-1.00756650362486
chr10	22181512	-1	-0.998958962218659	-0.948379299091605	-0.950375492655577
chr10	22197287	-0.936809933891131	-0.987431086544471	-0.96926956359262	-0.954348741274124
chr10	22355585	-0.976211421326626	-1	-0.980087791730619	-1.00310091102628
chr10	22370887	-0.811160419667002	-0.94123930446209	-0.968969920229471	-1.00897699278994
chr10	22392182	-0.889720206830216	-0.838109780016705	-0.924858058692272	-0.63341520795222
chr10	22537273	-1	-0.973649830334221	-0.971160073114157	-0.826083175047483
chr10	22649972	-1	-0.984736445897329	-0.964566222907278	-0.851981825012003
chr10	22699313	-0.732977989655106	-0.833386886932231	-0.864947840197449	-0.673538249126166
chr10	22714291	-0.582780993713778	-0.800543737601528	-0.847955022702331	-0.69269010689766
chr10	22747245	-0.936156988264783	-0.910282457816324	-0.958428001564428	-0.962826767920676
chr10	22747305	-0.943606237168448	-0.945991207365412	-0.981580006626373	-0.940524188823954
chr10	22757662	-0.840575366579862	-0.922863268286406	-0.844158398995565	-0.890749990037998
chr10	22767888	-0.883871899889964	-0.824750211680253	-0.857076587906025	-0.798158617428985
chr10	22899191	-0.867444496023127	-0.86160309051219	-0.965582834781181	-0.785854833411733
chr10	22912701	-0.870205392986497	-0.890867379451854	-0.670460607560727	-0.314641687684375
chr10	22912751	-0.908494192409343	-0.839193398226324	-0.562782474074233	0.0747024445848576
chr10	22938375	-0.784093741114215	-0.824967283019429	-0.930324375602751	-0.763967814916462
chr10	22943100	-0.925834609023329	-0.979397126961308	-0.980519162807923	-0.977284368175917
chr10	22971525	-0.000649197008913527	-0.31327239458039	-0.642019757079506	-0.0771878366642884
chr10	22972609	-0.586629678318674	-0.344598525103248	0.305973228834649	0.679305603631519
chr10	22993781	0.1847628655103	-0.470393763382308	-0.877554094956426	-0.878648248875056
chr10	23010045	-0.759411942710431	-0.849242330152959	-0.736810158052099	-0.78604287571972
chr10	23037778	-1	-1	-0.987946224558425	-0.997324937807495
chr10	23094343	-0.736612193615979	-0.896835790701826	-0.931028983566108	-0.747104373943358
chr10	23095214	-0.695316526642412	-0.914483161336145	-0.943763862793659	-0.866297559765885
chr10	23100198	-0.598026700505507	-0.914723121959112	-0.766739860762608	-0.8845151962153
chr10	23105870	-0.44208038360209	-0.805844164991038	-0.560660210660442	-0.370498881213688
chr10	23141042	-0.402654352476465	-0.847630292068512	-0.867224464881624	-0.638282615663968
chr10	23150151	-0.975910272067215	-0.964415675067078	-1	-0.971856940350492
chr10	23164557	-0.790166130785157	-0.918884593155915	-0.899741735191159	-0.796222083866154
chr10	23174373	-0.976126575854934	-0.987885881299737	-0.962960621150615	-0.957458823504374
chr10	23179826	-0.971730342531953	-1	-0.945084698222333	-0.924272086705681
chr10	23190330	-0.770393848142354	-0.917791299485746	-0.912745841995526	-0.838942200483728
chr10	23265912	-0.81981733290761	-0.969891761107363	-0.968003040380549	-0.812663788880798
chr10	23303682	-0.931611134660896	-0.962648394350898	-0.933338766944564	-0.981409782985623
chr10	23387514	-0.858072853351927	-0.858265911007782	-0.787648989119086	-0.717046594558493
chr10	23408496	-0.914349835794159	-0.878122459405217	-0.946777407200989	-0.816064945258663
chr10	23408826	-0.889750842558996	-0.856118192922654	-0.929608163178157	-0.919602434622825
chr10	23443334	-1	-1	-1	-0.999196345261177
chr10	23462097	-0.681939177292229	-0.854874129254686	-0.803265602174594	-0.784474170180622
chr10	23473903	-0.901435557856962	-0.903326985006098	-0.901119663260324	-0.856320687329407
chr10	23523408	-0.933815871347253	-0.980198940421535	-0.952397014317127	-0.95421704506882
chr10	23568140	-0.92421377271735	-0.810822924642046	-0.940497251233421	-0.78818528090631
chr10	23573069	-0.611028792263657	-0.827744039793782	-0.886320595064901	-0.739648229831207
chr10	23666783	-0.97113378249449	-0.973588568326366	-0.969378826750816	-0.879912654207092
chr10	23725968	-0.889948901695665	-0.897590738835973	-0.931418321752992	-0.899192366547998
chr10	23845694	-0.829685455033475	-0.897347272123849	-0.913132788177141	-1.00011656883799
chr10	23943361	-0.635407199743985	-0.979883215300796	-0.940558212649359	-0.951557905360207
chr10	24053676	-0.945075940593746	-0.955287811184585	-0.968522241293766	-0.969445752592453
chr10	24059132	-0.896181521310463	-0.969482325619328	-0.965238984193104	-0.975542085695349
chr10	24102610	-0.849415572640868	-0.974196401456805	-0.953849258550495	-0.968305332662675
chr10	24151392	-0.851278235791395	-0.940175054756143	-0.948937185558752	-0.950363448548933
chr10	24152743	-0.917393142997212	-0.930326126991432	-0.990849117143657	-0.920938774734194
chr10	24160294	-0.951154054733272	-0.935194311874569	-0.964626193049756	-0.910913803149691
chr10	24162892	-0.953782874254561	-0.948743861938694	-0.961806265238553	-1.00051782826804
chr10	24164831	-1	-0.960457704078214	-0.986424241955511	-0.968006803483243
chr10	24169336	-1	-0.935106401434658	-0.986714916368234	-0.987512685722781
chr10	24184874	-0.974714037639658	-1	-1	-1
chr10	24191251	-0.682276038098231	-0.849427687734929	-0.88393470490981	-0.908642144824862
chr10	24199031	-0.871949304213887	-0.981527234713983	-0.982706442530316	-0.978444732794778
chr10	24207869	-0.978225535544262	-0.795639411604646	-0.890355581811787	-0.882470126385407
chr10	24234251	-0.964755165906076	-0.961593085875208	-0.969073789677412	-0.878670537708286
chr10	24255323	-0.818177482480535	-0.910211051283613	-0.931274681097955	-0.871023357854734
chr10	24261839	-1	-0.986605948427572	-1	-0.986240321638905
chr10	24273644	-0.915404677914267	-1	-1.00177505039306	-0.98821836588939
chr10	24327206	-0.831987810676673	-0.885034978191774	-0.949350742935192	-1.01207028159303
chr10	24334596	-0.915764634808934	-0.978153090602582	-0.951196616066702	-0.956689307448674
chr10	24490706	-0.912056407020875	-0.778246867611934	-0.947333570235026	-0.814602984571084
chr10	24557941	-0.960853570660361	-1	-1.0018542744729	-0.971470176914278
chr10	24589254	-0.868163796155484	-0.932648728550648	-0.942366607003826	-0.894302972478806
chr10	24599693	-0.847943297939335	-0.947212063913295	-0.958730153331999	-0.974620406481792
chr10	24603185	-0.793285076521275	-0.904502787328312	-0.947838665880259	-0.932806937074747
chr10	24622828	-0.725935422997406	-0.878996862195023	-0.882799549068039	-0.953289455135706
chr10	24714692	-0.904113017841065	-0.899485575672856	-0.937394351403801	-0.98880551279778
chr10	24717194	-0.858047836413171	-0.947643321408612	-0.963366300332166	-0.80095850242903
chr10	24723164	-0.968976218141291	-0.949063011030769	-0.998880263931643	-0.966234618818436
chr10	24738360	-0.700339347616817	-0.589118290242274	-0.93807093635397	-0.847458423931194
chr10	24785916	-0.754252806646183	-0.874813726493159	-0.950428824016428	-0.805076935626919
chr10	24796726	-0.951097087445641	-0.951958639904036	-0.975132648579799	-0.826581090387287
chr10	24799640	-0.848725872423215	-0.944813812575611	-0.999353966975831	-0.910322772087013
chr10	24832838	-0.643829448233696	-0.772528296747858	-0.954696255403066	-0.630944993426087
chr10	24927592	-0.911144513893841	-0.967138541091385	-0.95417758187116	-0.928868794596811
chr10	24927835	-0.947896824450786	-0.968162385404766	-0.982019796666174	-0.895446573727866
chr10	24970722	-0.895365890827865	-0.808562748411123	-0.805538023504503	-0.57314625737489
chr10	25000568	-0.822934267185919	-0.87493264991951	-0.929699274858766	-0.748125623328777
chr10	25034047	-0.786749582252692	-0.890145881066838	-0.902130438270599	-0.797646314972984
chr10	25045442	-0.792064964881395	-0.822485840614561	-0.863011783966666	-0.734901773093151
chr10	25065442	-0.746771369724679	-0.957588630577713	-0.964662663485347	-0.911333810080017
chr10	25066957	-0.674351277253724	-0.868123515414874	-0.882166461476106	-0.862672688075793
chr10	25129894	-0.860035877052923	-0.921663499502646	-0.933858152239167	-0.821888574110453
chr10	25133879	-0.837573989474605	-0.882365082100642	-0.882941607227924	-0.8537056139875
chr10	25151656	-0.971744193265525	-0.951302897646824	-0.963969591103705	-0.819170712286841
chr10	25172627	-0.881289296958279	-0.879817432641109	-0.880100660165876	-0.74585331991533
chr10	25179384	-0.896887097912307	-0.820464361822498	-0.898327549557207	-0.823351818891116
chr10	25209414	-0.9170928102588	-0.967534027513483	-0.991867320881718	-0.942764280944094
chr10	25214201	-0.974510811592999	-1	-0.98636097657501	-0.976792092441362
chr10	25218984	-0.714265011800504	-0.922976777004945	-0.931081968685636	-0.709465561600945
chr10	25264007	-0.876732584678467	-0.892002232558301	-0.930429913957539	-0.87444311294235
chr10	25281595	-0.815304912695825	-0.9327719783695	-0.865588001997566	-0.701317779474065
chr10	25297988	-1	-0.978234605522697	-0.988377531732249	-1.01890944836671
chr10	25323203	-0.977096232485288	-0.969432910252038	-0.95832908534229	-0.878591617304706
chr10	25325299	-0.862214115381613	-0.805808893824695	-0.959826263412658	-0.901298452672373
chr10	25364911	-0.830244126177234	-0.913467835673817	-0.925252514132496	-0.830581947660017
chr10	25444008	-0.711701376890898	-0.935019390646603	-0.956442341668217	-0.965279572448254
chr10	25444526	-0.803892520453585	-0.949673819241131	-0.975249625595249	-0.78141948976956
chr10	25497620	-0.886405850479827	-0.954359182097043	-0.961816404620086	-0.857293300043552
chr10	25531024	-0.691135981990716	-0.906019596363208	-0.954526089674089	-0.841407046130568
chr10	25661590	-1	-0.992017370225148	-0.957854027134433	-1
chr10	25686895	-0.712627425245589	-0.954864069883244	-0.945213612478388	-0.75165019772006
chr10	25697881	-0.56558764562232	-0.884173906425856	-0.93981633295557	-0.765129808465824
chr10	25711663	-0.958477978801125	-0.96865271439147	-0.958652377947561	-0.898147240629157
chr10	25720741	-0.956280155882319	-1	-1	-0.978840936684292
chr10	25770898	-0.843440043561765	-0.859341010567964	-0.907514488010076	-0.901474443009014
chr10	25781037	-0.83805965444907	-0.920493156006053	-0.918900053666508	-0.831167223823017
chr10	25973814	-0.765670309332678	-0.885772766365147	-0.893146754847088	-0.839571132455921
chr10	26006160	-1	-1	-0.993920733850251	-0.986462476031349
chr10	26018781	-0.921941674009251	-0.904454469005687	-0.981133779960649	-0.982858383492828
chr10	26039499	-0.828409088221932	-0.93238633200145	-0.96597506647921	-0.904389094459693
chr10	26041511	-0.77802136049909	-0.907972834124695	-0.925188034713071	-0.990387031326049
chr10	26079449	-0.889530110903113	-0.978316424685065	-0.910360998616582	-0.952319145880951
chr10	26084924	-0.87904764237733	-0.97443244606063	-0.982021313800289	-0.980062893317003
chr10	26089583	-0.969863683329738	-0.974075947253236	-0.959643615492805	-0.956739823397373
chr10	26126871	-0.80559581789119	-0.922202249672948	-0.908852560375922	-0.960482250447483
chr10	26130153	-0.909156084690318	-0.971322572213506	-0.986174062436945	-0.945458916334537
chr10	26158214	-0.784025338066135	-0.93413875193737	-0.950296263782854	-0.899026879611411
chr10	26160245	-0.915514100238342	-1	-0.96460619887003	-0.994876558304417
chr10	26162230	-1	-0.957051176048384	-0.983898053055493	-0.941754415976451
chr10	26181991	-0.750511818263313	-0.865136168160084	-0.895413231139585	-0.881350431506491
chr10	26187274	-0.860497965988925	-0.959558885434333	-0.943785836253265	-0.88897630305268
chr10	26206298	-0.767563842234276	-0.906523380167928	-0.962001349917646	-0.888419339590981
chr10	26298109	-0.971731931262351	-1	-0.995773412523496	-0.99682767858267
chr10	26303177	-0.892413690172134	-0.967489035774509	-0.929803248643503	-0.91254600560407
chr10	26361155	-0.916378563849991	-0.988667330915193	-0.998514212821783	-0.877674508305884
chr10	26379725	-0.792894138027366	-0.834142792221214	-0.953230443751176	-0.885250657963191
chr10	26450774	-0.773022297209705	-0.978344831875545	-0.93874219320293	-0.882341075819081
chr10	26481961	-0.790243506378055	-0.896231555383045	-0.953299112241062	-0.802448629165846
chr10	26548164	-1	-1	-0.997465309673735	-1.00416695170603
chr10	26552802	-1	-0.833596731769832	-0.921019006336055	-0.733513494170362
chr10	26661235	-0.625655265186343	-0.921244748270789	-0.972015278083131	-0.971144329384297
chr10	26663270	-0.560109391684745	-0.905407405594059	-0.949447172899818	-0.907336143277057
chr10	26666612	-0.978605309884952	-0.96549260718671	-0.924770573005465	-0.6479485077843
chr10	26693345	-0.964801176477092	-0.983158721202833	-0.938570577124131	-0.922958745379266
chr10	26699850	-0.973119165408238	-0.990588457354524	-0.980678136712116	-0.893708276057019
chr10	26733214	-0.810784702295038	-0.901680177061995	-0.924757765164152	-0.792292653851371
chr10	26749682	-0.748826503843228	-0.88485512349545	-0.992372491469902	-0.899024817158993
chr10	26843026	-0.532735781105386	-0.887883568370486	-0.902524622801248	-0.839968771983564
chr10	26893553	-0.783547682879357	-0.932089617834549	-0.935245227691802	-0.92261544460099
chr10	26904440	-0.948152036454632	-0.918584145952708	-0.970132260195738	-0.879134488803613
chr10	26905705	-1	-0.999134663074802	-0.982138180357355	-1.00945760735466
chr10	26907646	-0.889285318366897	-0.907924521012964	-0.957893200420987	-0.974663051833492
chr10	26923697	-0.97729839675866	-1	-0.993204809976888	-1.01256249849995
chr10	26946010	-0.897791830696659	-0.888244065742513	-0.91128356500549	-0.945461321366084
chr10	26972163	-0.69884677298284	-0.973669770576311	-0.9582205962671	-0.916594036142643
chr10	26978873	-0.95886407966345	-0.91742740286533	-0.950964867364577	-0.866366525178142
chr10	27005240	-0.977065136527052	-0.96542500186937	-0.941170305460312	-0.83817071323107
chr10	27121756	-0.932088591493596	-0.93300907980488	-0.932558766383945	-0.844099923954288
chr10	27148338	-0.907370520344242	-0.863704409582011	-0.924576576286551	-0.797459355302722
chr10	27173437	-0.857486699619237	-0.886969424217932	-0.945907101306854	-0.842196917760848
chr10	27180680	-0.892652547232833	-0.957403768026647	-0.92413055776323	-0.947388985136413
chr10	27186750	-0.792337291692551	-0.867450906706811	-0.89889662898424	-0.875170385197374
chr10	27191770	-1	-1	-1.0049465010587	-0.988416057893434
chr10	27217827	-1	-0.952158801857363	-0.966403671992874	-0.974953953287434
chr10	27249271	-0.969124446141377	-0.884238512501787	-0.867718475720987	-0.848717190293398
chr10	27255363	-1	-0.959500533638559	-0.984639063904164	-0.986635115434321
chr10	27268348	-0.889296105641744	-0.942526228634613	-0.855992828664777	-0.789924285938172
chr10	27274175	-0.704573385561665	-0.919908784873651	-0.947964149330389	-0.809414006512709
chr10	27276162	-1	-1	-1	-0.996696114106741
chr10	27331069	-0.887190135621855	-0.931250594869485	-0.987106354603874	-0.860414723205584
chr10	27380997	-0.958750171786121	-0.954394764507248	-1.00333316042715	-0.88993488609181
chr10	27478504	-0.942569742313703	-0.988257345354975	-0.996992070029084	-0.976542714021062
chr10	27565804	-0.972374995985286	-0.950277567130696	-0.993348670375353	-1.00592006715798
chr10	27568796	-0.954055416704631	-0.970406568235309	-0.917425591090713	-0.896440133769087
chr10	27570114	-0.896058562829527	-0.967253548039481	-0.907708753038439	-0.85885542964463
chr10	27576875	-0.969417904272507	-0.942261009128448	-0.991304069704012	-0.826324389254671
chr10	27587637	-0.91235494031491	-0.867543962167976	-0.93961718698266	-0.86642197432533
chr10	27594101	-0.938789443984985	-0.993311723990206	-1	-0.999372863823892
chr10	27619229	-0.862678012620578	-0.883550079031906	-0.917834682360312	-0.92275479984774
chr10	27671539	-0.929958283691478	-0.933923471203488	-0.873072226763611	-0.822515106552455
chr10	27687926	-0.66892999501937	-0.920372357991455	-0.864688522801278	-0.934971804601953
chr10	27699471	-0.852320218574502	-0.924806076203897	-0.900948902229213	-0.921609229165242
chr10	27703357	-0.65715633903371	-0.813639697295466	-0.829043167594408	-0.830216975178212
chr10	27713123	-0.972971351213297	-0.985684981095817	-0.990529080939703	-1.02520379183519
chr10	27744968	-0.779699861540504	-0.94787380487141	-0.955318891079234	-0.954351190661069
chr10	27797400	-0.90703839140291	-0.958158670553298	-0.907488205253051	-0.870078552040199
chr10	27804094	-1	-0.906623608894637	-0.85950315134492	-0.820337741000924
chr10	27821730	-0.847222102929002	-0.940356865948998	-0.973021226591598	-0.971209063140746
chr10	27859051	-0.945525851375387	-0.900119726918104	-0.98147689352032	-0.834991647711779
chr10	27869525	-0.77890131083693	-0.960344987105305	-0.957303971915933	-0.952048726395156
chr10	27882165	-1	-1	-0.964823221299002	-1
chr10	27898009	-0.793351467963086	-0.876413264038082	-0.867557596116228	-0.95000027019267
chr10	27956720	-0.979290375945435	-1	-1	-0.999127693697724
chr10	27983009	-0.932480826666917	-1	-0.994457171410409	-0.975122218512391
chr10	27985921	-0.772900527738724	-0.965739260385921	-0.986608151761111	-0.857877782030188
chr10	27987421	-0.554842827484853	-0.823803574734577	-0.878402778635667	-0.834405920157388
chr10	28005491	-0.843065186348865	-0.942628171116813	-0.968879870135875	-0.965658481450496
chr10	28010286	-0.914592942975576	-0.948287699101366	-0.983606125715677	-0.950492162810816
chr10	28011111	-0.810973349895492	-0.934399922702798	-0.91663361377154	-0.778677259573365
chr10	28051067	-0.932558699270768	-0.924021793442942	-0.960449111517004	-0.950745862869427
chr10	28099820	-0.792947740183755	-0.955237963051777	-0.974078734713092	-0.865720931042843
chr10	28126137	-0.695875163477397	-0.901317172015823	-0.950333044440197	-0.648036627451119
chr10	28131845	-0.772677494994307	-0.965604565323038	-0.928180705600947	-0.93457464509325
chr10	28153045	-0.667389405384942	-0.880149029643187	-0.994826354940921	-0.991736954170908
chr10	28195745	-0.946377352862366	-0.990294183710196	-0.986871284582741	-0.984187435511127
chr10	28197565	-0.96949047179991	-0.956281411872996	-0.97176550937981	-0.919286737454871
chr10	28228752	-0.948680323099138	-0.989220409092349	-0.95809758838654	-0.844593102149301
chr10	28239255	-0.699662795714696	-0.889156364549385	-0.932099814237539	-0.874791777313327
chr10	28290364	-0.85145704966219	-0.886311718189063	-0.945799235879066	-0.867716101242134
chr10	28330369	-0.976336673635705	-1	-0.968565483939707	-0.986074398183599
chr10	28375021	-0.854970377228432	-1	-0.968378602819577	-1.0149570493758
chr10	28381279	-0.917448363553982	-0.965313557995861	-0.965008746084463	-0.847986567611566
chr10	28401063	-0.77792490613667	-0.941473300338203	-0.962807780358362	-0.953868364865557
chr10	28403423	-0.93165915867374	-0.87270717602413	-0.987402195256135	-0.88459498283295
chr10	28413895	-0.854843391631966	-0.946904226181086	-0.949392071755807	-0.893332966824943
chr10	28472231	-0.85281205877481	-0.943257912220398	-1.0074739986635	-0.899048526267421
chr10	28479413	-0.75042437979214	-0.920688392094322	-0.961145668001304	-0.936537782709843
chr10	28490855	-0.73753810480384	-0.972240138384484	-0.878856852269477	-0.90345939820262
chr10	28537242	-0.5000858371027	-0.874521315279257	-0.946956992092234	-0.808486331474328
chr10	28546477	-0.92334042964868	-1	-0.981460180627077	-0.990841814689496
chr10	28605522	-1	-0.968201011708125	-0.932752175763602	-0.87915231207864
chr10	28615994	-0.905164652393052	-0.875323799806401	-0.962102255649123	-0.875829771845932
chr10	28737159	-0.874993992864036	-0.951561981772176	-0.91438550857516	-0.89391569102067
chr10	28850463	-0.797989631271062	-0.927416365732083	-0.938689901820431	-0.791679848730973
chr10	28855340	-0.812617279596785	-0.869351935757	-0.935593524852203	-0.819018679000208
chr10	28882582	-0.958809732990555	-0.968532398817287	-0.961256045214039	-1.00770152837572
chr10	28921538	-0.860163974236791	-0.867308913320133	-0.904162512823293	-0.864971955027163
chr10	29054916	-0.522319599776841	-0.870507195207547	-0.921267515970897	-0.890433000116403
chr10	29133182	-0.825798939283692	-0.959487204974118	-0.894230771254509	-0.849610681285787
chr10	29164139	-0.883281093285	-0.967288851808693	-0.939646807868859	-1.02511699513995
chr10	29165055	-0.88943619127904	-0.894853101319704	-0.927563545712884	-0.897194837672085
chr10	29166088	-0.935549971754473	-0.88148198287569	-0.920824466060221	-0.885188535521882
chr10	29167852	-0.734091397986684	-0.898846184887035	-0.760401285990047	-0.52402283012414
chr10	29181471	-0.829758433190827	-0.869805331864841	-0.860508190621545	-0.810821967998836
chr10	29190223	-0.756239070756693	-0.899974220288906	-0.883354444518198	-0.766403492597467
chr10	29246179	-0.910407916832642	-0.986101740763283	-0.976042432636133	-0.891904466065899
chr10	29251960	-0.905914388484192	-0.956475330582788	-0.978715240705994	-1.00108426181269
chr10	29266763	-0.888200323181837	-0.967521486680657	-0.955598519349446	-0.937836623399626
chr10	29272653	-0.844606107050534	-0.933871304413353	-0.913633933176358	-0.823839112597239
chr10	29275113	-0.776959265269825	-0.746935312468787	-0.876292785923011	-0.51995993148293
chr10	29402907	-0.72387148635364	-0.910613389371682	-0.937857291948663	-0.891989767314275
chr10	29432381	-0.716955154462915	-0.830929410488783	-0.611371374056596	-0.56759594380057
chr10	29435601	-0.632565529502028	-0.84712914166072	-0.87497027984391	-0.897494504617114
chr10	29441587	-0.883499053760316	-0.915351651702852	-0.97338581284501	-0.819783158274429
chr10	29465717	-1	-1	-0.994086668500427	-0.995519985380326
chr10	29476977	-0.774904881246029	-0.922156907190953	-0.866008229907579	-0.80905865516249
chr10	29505141	-0.750380541268498	-0.913593576346688	-0.975147633733068	-0.890695342481415
chr10	29510407	-0.780691136317249	-0.897414001719092	-0.997621639859812	-0.946712642499118
chr10	29518293	-0.570364753338218	-0.853346250724305	-0.408458685888281	-0.0403861346691121
chr10	29518361	-0.62560388143597	-0.850683769400056	-0.32074605925238	-0.183118956008988
chr10	29553913	-1	-1.00247889017373	-1.0046608388218	-0.936659507883086
chr10	29558467	-0.883516998926922	-0.90895868851037	-0.919021714019158	-0.875898303895536
chr10	29603136	-0.737577665747773	-0.848630818819943	-0.81216109079143	-0.882989891752434
chr10	29631991	-0.736676473285451	-0.898786842882584	-0.930475046481267	-0.816936214956311
chr10	29638756	-0.952029385597601	-0.967189829334823	-0.979146864110969	-0.852744171693814
chr10	29668400	-0.522254539206444	-0.828863046198266	-0.924012858248979	-0.881936426144106
chr10	29680861	-0.724180200918805	-0.855313292684058	-0.852743294476138	-0.801817477430552
chr10	29692923	-0.977604090468829	-1	-0.992330555928593	-0.993497396150587
chr10	29702836	-0.882488705662018	-0.923886099490623	-0.962539536544902	-0.951617671453331
chr10	29709539	-0.775041360452544	-0.849732883062581	-0.911651018102014	-0.963561139833522
chr10	29714404	-0.953277515512899	-0.931783743085747	-0.986927598934651	-0.850910894856301
chr10	29735088	-0.857935722335847	-0.893684233442259	-0.912494411389906	-0.839394630720852
chr10	29754389	-0.760139775869517	-0.82540819926485	-0.827966912954286	-0.552651516214648
chr10	29793503	-0.97145609736416	-0.98176038502996	-0.993307582475582	-0.974778544545739
chr10	29823728	-0.732786945806729	-0.899181935589049	-0.903802872525595	-0.821989705234529
chr10	29838754	-1	-1	-1.00390282512063	-0.97869636285453
chr10	29851298	-0.795190221654085	-0.893812365561388	-0.961892851035257	-0.759595951175766
chr10	29875773	-0.885942317543587	-0.961669555546528	-0.97851706857506	-0.988681872725666
chr10	29903543	-0.980166332048595	-0.95874187610879	-0.978655873601099	-0.997762134906794
chr10	29910580	-0.862709063241084	-0.835685024322068	-0.891926907060864	-0.873109647057495
chr10	29918274	-0.835478836325428	-0.713130858909117	-0.850365076940945	-0.897707825352149
chr10	29919589	-0.825043420762648	-0.909784017629142	-0.897257689045383	-0.739167229575728
chr10	29951573	-0.700688839496609	-0.902942996778333	-0.981422649312275	-0.85646668057412
chr10	30008773	-0.962347765342625	-0.923230791407222	-0.941707981883732	-0.923592301521967
chr10	30037036	-0.822693738285805	-0.876112698406532	-0.969473451490121	-0.935228817080946
chr10	30096425	-0.892111017537917	-0.812793018899578	-0.925750653476329	-0.96551293091997
chr10	30115963	-0.714491388637914	-0.826318068566692	-0.891856338893213	-0.808030435574819
chr10	30126303	-0.915411590156751	-0.988282081533188	-0.994965610835086	-0.977650973073685
chr10	30134111	-0.78597661176042	-0.817451702094119	-0.969551422145308	-0.825514187541437
chr10	30139624	-0.795747151824893	-0.826745463317001	-0.919064956070518	-0.928537811221249
chr10	30149297	-0.651578435767267	-0.911045266401284	-0.904517779520539	-0.731751724031755
chr10	30203546	-0.744094973874543	-0.883444928540593	-0.96033563324158	-0.84525686943401
chr10	30220663	-0.795158628696988	-0.957726965651939	-0.863429221549912	-0.746600289682775
chr10	30247362	-0.41782403490237	-0.831854479072323	-0.79357564424495	-0.843075855592981
chr10	30259975	-0.93817936776468	-0.92704375737529	-0.972737531064293	-0.944950723241075
chr10	30271563	-0.905294102562076	-0.857253972230641	-0.972892244267565	-0.903977710897543
chr10	30283831	-0.787872929500338	-0.878796691969149	-0.89301909848598	-0.836380883731901
chr10	30316295	0.756986535506687	0.648681067948183	-0.722928114946678	-0.587238249645603
chr10	30322289	-0.719603450741004	-0.851744830172738	-0.953952903829982	-0.808637230598868
chr10	30393353	-0.860668769829112	-0.871678373174298	-0.888450560320001	-0.879647763431162
chr10	30407187	-0.761318481742138	-0.785616183733209	-0.8907735229865	-0.784589781191254
chr10	30443979	-0.706222849821503	-0.760764725113322	-0.884692890668116	-0.739713343065261
chr10	30473076	-0.741300705403763	-0.862817341056094	-0.884793102506977	-0.93029999641639
chr10	30478325	-0.83485876228521	-0.748593856217269	-0.951096637161441	-0.759439794469939
chr10	30496222	-0.771177376721016	-0.588882445299336	-0.923959167940202	-0.831991628757058
chr10	30509579	-0.667377798535236	-0.822718508700428	-0.897952903552006	-0.749938474571662
chr10	30518807	-0.812281507673735	-0.878130377095997	-0.931080204159193	-0.739936267100863
chr10	30526424	-0.932628745251148	-0.938565342005637	-0.943372957782851	-0.852896257200351
chr10	30526464	-0.935292617144152	-0.924754799439935	-0.940302954626807	-0.837308835558028
chr10	30537893	-0.794022079751346	-0.878432259386404	-0.931904872846324	-0.852864348720883
chr10	30583929	-0.969415274907956	-0.932370636498944	-0.934111229107508	-0.850050095632565
chr10	30587512	-0.862334758305383	-0.938635272022164	-0.947495183389988	-0.88487314552818
chr10	30621158	-0.912737547801237	-0.943121326730879	-0.970133383106222	-0.894465841103135
chr10	30657135	-0.791501645268361	-0.854994178101703	-0.851519415210416	-0.254603471444943
chr10	30700109	-0.802049356832237	-0.883486883847106	-0.932254544267833	-0.837240795379188
chr10	30791835	-0.244769711544619	-0.615415357791571	-0.725202381229375	-0.499210091877525
chr10	30829806	-0.909034766091116	-0.941561682024245	-0.976999160700988	-0.951132836889918
chr10	30834862	-0.901767984287636	-0.878126763687898	-0.864083899049987	-0.827582834796123
chr10	30879687	-0.915543733870029	-0.921530718289955	-0.953517430623773	-0.787870725069198
chr10	30899425	-0.924160998225064	-0.910211832378996	-0.950082639750749	-0.85042843595571
chr10	30908559	-0.979865258951231	-1	-0.966247291316891	-0.972014507591705
chr10	30920949	-0.907830150165435	-0.989815774206118	-0.983601311879849	-0.914656480621176
chr10	30994460	-0.510470552915992	-0.441162782989468	-0.933267935549412	-0.853191639194422
chr10	31010844	-0.918123804031462	-0.945754917827609	-0.944174032327247	-0.890286733638897
chr10	31044221	-0.765039064411047	-0.841437183863836	-0.948986352191442	-0.849330126548657
chr10	31058428	-0.949855355995467	-0.948202240230443	-0.959527315616883	-0.962407377224114
chr10	31069301	-0.786774895595393	-0.78603061542977	-0.897827237569837	-0.751507422688913
chr10	31134800	-0.840804256707778	-0.92606001854415	-0.938808726789534	-0.747408778036983
chr10	31166543	-0.835033014126551	-0.957759740358164	-0.979517212769778	-0.971504178062081
chr10	31181936	-0.791861763811001	-0.907194739296881	-0.933907496062556	-0.891086415576521
chr10	31242134	-1	-0.987885881299737	-0.998081343022644	-0.976612093062219
chr10	31261928	-0.971194601476954	-0.970050168557813	-0.962826733702905	-0.813474654585902
chr10	31270024	-0.790692493336665	-0.932037537259339	-0.943930373249039	-0.849412006854017
chr10	31295336	-0.744850364953123	-0.84481288539241	-0.944520154302168	-0.817445831576294
chr10	31353072	-0.699822723527296	-0.797048582998138	-0.799357075861675	-0.731884922202129
chr10	31356879	-0.971081287104554	-0.959947559122608	-0.969851377993417	-0.958520632027777
chr10	31365367	-0.771641610945934	-0.839140402056691	-0.820422127300589	-0.735203464426122
chr10	31435278	-0.756359604597685	-0.728814753530085	-0.915818491523034	-0.786924309017551
chr10	31437698	-0.857107272553836	-0.903372781888821	-0.938388886817477	-0.943875001303184
chr10	31444029	-0.915009959658438	-0.904804449069214	-0.919366855461281	-0.795367377929643
chr10	31447429	-0.935491859739953	-0.87907028986844	-0.925689726835643	-0.884671309110809
chr10	31476332	-0.625923363581807	-0.87687268093764	-0.898179680411098	-0.805913169730987
chr10	31500520	-0.908028904919252	-0.93671626259238	-0.938801232927088	-0.888396892964764
chr10	31504166	-0.475713347990352	-0.725371307054786	-0.908648857752248	-0.79023216409153
chr10	31521551	-0.865904553057425	-0.885191676023653	-0.923567096585971	-1.00765058151546
chr10	31540411	-0.953150865779799	-1	-0.969071169362644	-0.994247790597176
chr10	31576769	-0.930735463282751	-1	-1.0025037349624	-0.989492054601841
chr10	31582631	-1	-1	-1.00409311702774	-0.999721819043218
chr10	31604474	-0.637609874891717	-0.847923815606856	-0.928132418804065	-0.855156322492621
chr10	31642795	-0.190781160493391	-0.665715473138273	-0.915887129621606	-0.904017870239841
chr10	31718415	-0.85026950285624	-0.94779166954129	-0.984626494470915	-0.981708692522523
chr10	31745139	-0.855688134619956	-0.987347579333031	-0.965036392498019	-0.966904384205927
chr10	31763943	-1	-1	-1	-0.989594335082285
chr10	31769399	-0.819959326670348	-0.945853621513823	-0.878322959723706	-0.900116904498743
chr10	31781606	-0.926479689657022	-0.987463664796806	-0.995050581405166	-0.963554381745133
chr10	31815842	-0.832790627933975	-0.842056312605217	-0.942744034032135	-0.806815895930145
chr10	31836533	-0.952811499223417	-0.947191965438664	-0.988252236211855	-0.943452593069392
chr10	31858931	-0.814297686157555	-0.933033373986834	-0.924522332329644	-1.03024611074303
chr10	31874182	-0.927300793858285	-0.858893551187233	-0.946415127863633	-0.772026576867392
chr10	31912013	-0.780711583705256	-0.937157242230034	-0.946110239976923	-0.990743137339501
chr10	31928992	-1	-0.988263395568021	-0.991168112629834	-0.94379779907889
chr10	31938033	-0.860469497048114	-0.911711441614059	-0.922190890714697	-0.815249617143099
chr10	31988322	-0.563517899009135	-0.878280600326434	-0.860790428826762	-0.915077692844246
chr10	31992533	-0.951760720128572	-0.882273021257265	-0.901560751734181	-0.824754340607967
chr10	32019795	-0.81086920453696	-0.844772081760951	-0.84479142845167	-0.809793471008385
chr10	32052644	-0.928304215773813	-0.932962785276436	-0.918291112724208	-0.940100851035039
chr10	32053344	-0.967791299391603	-1	-0.996128617983313	-0.99250191699929
chr10	32059648	-0.340559385699789	-0.106697104232172	-0.564261667448715	-0.491870900056299
chr10	32065345	-0.911677937891548	-0.916527135105077	-0.964116223860262	-0.923315732958748
chr10	32167685	-0.806311692838622	-0.889422512904419	-0.935896913702494	-0.70494281009852
chr10	32177401	-0.643327927288155	-0.849626000619432	-0.852736098485138	-0.729138011478888
chr10	32275791	-0.939983254003496	-0.970622785298675	-1	-0.916425119414229
chr10	32277358	-1	-0.987834354903049	-0.997152909303104	-1.01371025209971
chr10	32288022	-0.751649540131406	-0.922761029554361	-0.894372505376582	-0.749589383931305
chr10	32328538	-0.780097941239479	-0.941819223985588	-0.991479297551818	-0.857072678898574
chr10	32509078	-0.977623693997724	-0.969908107399434	-0.960814876825934	-0.995379673415814
chr10	32509396	-0.925463044317882	-0.969294144189589	-0.981462522997702	-0.959112597282564
chr10	32538041	-0.826252743926221	-0.767070977908057	-0.896029360201013	-0.722523954517618
chr10	32540450	-0.869378115508867	-0.7871561394884	-0.911001925623994	-0.831698537039274
chr10	32545582	-0.299723339792553	0.0279412538700971	-0.477697190315954	-0.424147461407766
chr10	32599285	-0.910790756416022	-0.928966203943337	-0.972652913163795	-0.855880446449847
chr10	32677917	-0.937656556146754	-0.989069219419779	-0.987686295831373	-0.932463019605252
chr10	32703971	-0.839836617948569	-0.928656357879086	-0.944173317851653	-0.884222311318005
chr10	32788630	-0.867428905276791	-0.949141296118692	-0.949846634799602	-0.955783400179189
chr10	32794213	-0.817449171375202	-0.938314356858985	-0.953343633844095	-0.875234030408971
chr10	32805762	-0.837590479309489	-0.980937567767632	-0.980787312035786	-0.979592311994521
chr10	32806499	-0.885482971207977	-0.914290381803659	-1.01241868229689	-0.970824308788873
chr10	32810884	-0.720635732914082	-0.918517235594921	-0.978272914402019	-0.947770082263365
chr10	32853532	-1	-1	-0.991402427954819	-0.995856181118956
chr10	32863305	-0.664853376711688	-0.946229263831801	-0.992183142995341	-0.945639409117909
chr10	32881716	-1	-0.975841058267261	-1.01590370916362	-0.968112543400999
chr10	32966096	-0.981402543223038	-0.973961409218231	-0.970289246678108	-0.982511232199593
chr10	33065012	-0.909883145029709	-0.988282485621027	-0.986438049283546	-0.978496231854241
chr10	33099808	-0.771265315281495	-0.954841247591191	-0.970887005233509	-0.939522000248129
chr10	33116525	-0.848574721362586	-0.94869011941496	-0.973482932091501	-0.969151730345713
chr10	33126806	-1	-0.992580938311043	-0.999980228497289	-0.972713683744995
chr10	33151297	-1	-0.970780313845745	-0.987614285031876	-1.0060296433017
chr10	33151418	-1	-0.96560488961304	-0.967617355624882	-0.950832569314269
chr10	33188420	-1	-0.923931111767104	-0.960698559846487	-0.950340399656138
chr10	33247745	-0.410703520916221	-0.524399757505858	-0.625569697396944	0.163417438733685
chr10	33263512	-0.92567869361441	-0.929093729405517	-0.959815556755756	-0.816793966044073
chr10	33300995	-0.884301370402355	-0.982299370630952	-0.960715001798966	-0.914430846536047
chr10	33350741	-0.916170057880058	-0.932538335422814	-1.00333805307834	-0.979606873855297
chr10	33383829	-0.961141098927954	-0.933200443623644	-0.994413803081479	-0.884621031801115
chr10	33392807	-0.788690508144885	-0.947034424718163	-0.982761871131794	-0.939757823394898
chr10	33398892	-0.697234325689181	-0.856011199900823	-0.910318013790535	-0.886642249268261
chr10	33406336	-0.771046194807616	-0.916793405856394	-0.937792088358181	-0.785151947119592
chr10	33417610	-0.80629422169781	-0.900690047576718	-0.95542028333784	-0.753876831787422
chr10	33435152	-0.627913319539167	-0.843489092963012	-0.871775539174728	-0.681921741860873
chr10	33458698	-0.891959131647714	-0.947993901089242	-0.972667543997847	-0.847828610549983
chr10	33464499	-0.699487151748811	-0.854702059050202	-0.929624428364758	-0.934536542064537
chr10	33469488	-0.612195082951483	-0.787808713103511	-0.823139201131924	-0.837437617804207
chr10	33481637	-0.744929327401768	-0.906813954462657	-0.982767324208692	-0.923236955897202
chr10	33522812	-0.88274368543716	-0.875962780950538	-0.898623803663173	-0.88622559196372
chr10	33541208	-0.743808886628343	-0.896492515718215	-0.912490329439107	-0.903764319330649
chr10	33593608	-0.816323296394695	-0.847876735485909	-0.895222380425385	-0.911414512817738
chr10	33600685	-0.917529080257614	-0.95832791119988	-0.966398721177378	-0.97463444110265
chr10	33631490	-0.894087649409018	-0.876019014510214	-0.906844939466237	-0.788668971073146
chr10	33670086	-0.863233632430441	-0.811751818624695	-0.918646780647028	-0.89408264221908
chr10	33697203	-0.812988955366635	-0.929884385447811	-0.98426169510836	-0.904826728647633
chr10	33716813	-0.799679852671106	-0.893420620920844	-0.952273909153675	-0.865172407327934
chr10	33789424	-0.815714039836481	-0.933628359140305	-0.883464166631755	-0.968634138640255
chr10	33815844	-0.835893176427751	-0.868783152560512	-0.887423956389546	-0.813546540871565
chr10	33828135	-0.815663998624971	-0.954731671386136	-0.951516268896918	-0.828582158616441
chr10	33836246	-0.844881906709353	-0.908355481848938	-0.962230297650409	-0.9680136260347
chr10	33867100	-0.896187760072176	-0.920895888297394	-0.942679158767016	-0.898402960922003
chr10	33871063	-0.676860058105021	-0.896934572497723	-0.940084079916668	-0.867081211003503
chr10	33897934	-0.925618995817241	-0.989058816415425	-0.995670245193239	-0.94651420033042
chr10	33905674	-0.80958329961509	-0.930394732537782	-0.925516829285427	-0.922519805646214
chr10	33908594	-0.851754557857011	-0.969738259074152	-0.980004043653876	-0.984124913090887
chr10	33936089	-0.971201564468942	-0.975557601427305	-0.949065001782085	-1.01849231075631
chr10	33954573	-0.932153023545235	-0.930075114017521	-0.967522928657874	-0.82552350836181
chr10	34030751	-0.954280653578729	-0.941261944293961	-0.936543328309965	-0.910366494236952
chr10	34041432	-0.835591747443279	-0.934044228123799	-0.948130763343379	-0.818249029385902
chr10	34042602	-0.487988117097588	-0.853568173470048	-0.917708201853611	-0.834042270293213
chr10	34116427	-0.935198678441212	-0.967223970161826	-1	-1.01112920638132
chr10	34119183	-1	-0.975534776069873	-0.991728207718911	-0.981757521322101
chr10	34177034	-0.733226751302632	-0.881635748718526	-0.904061650811194	-0.86656144006754
chr10	34181658	-0.876552718803358	-0.930414429430694	-0.957806940203892	-0.976534784533987
chr10	34218754	-0.859951761111795	-0.94648643661764	-0.923615815702069	-0.933546294385475
chr10	34502162	-0.789720413111006	-0.896194644719992	-0.959198478166747	-0.863452236158613
chr10	34526246	-0.684412022782518	-0.856851643244231	-0.91785606771005	-0.841121899308761
chr10	34575611	-0.779583062703481	-0.949931965197369	-0.958128871525426	-0.739356528389809
chr10	34587226	-0.862836524917587	-0.960918651267772	-0.93418580284589	-0.969928010960271
chr10	34607058	-0.814393312137178	-0.924482198596143	-0.985742150275065	-0.746440525131757
chr10	34650159	-0.765246224038524	-0.894832887264914	-0.911363012502918	-0.823621803757532
chr10	34662434	-0.899771381700666	-0.969464332545541	-0.996321248747054	-0.857947110290942
chr10	34671793	-0.88013627404712	-0.916700009383929	-0.989107738078597	-0.815407872970504
chr10	34675936	-0.829262679664338	-0.904591913502461	-0.976558824267751	-0.873450556569329
chr10	34712832	-0.900469932961094	-0.973178855719021	-0.997499025205763	-0.936234587202201
chr10	34735996	-0.979537262699803	-0.940465572128801	-0.967237337623163	-0.930597054566522
chr10	34754945	-0.96949047179991	-0.925487856147162	-0.905280013774022	-0.920788441529714
chr10	34807356	-0.940790122797916	-0.920302889468338	-0.954824583160013	-0.956505564161267
chr10	34874866	-0.778661461688457	-0.974787120412497	-0.934100559526892	-0.985365258388878
chr10	34913869	-0.865906045562592	-0.78054967288045	-0.954803838866281	-0.823673742552545
chr10	34969297	-0.94097657757031	-0.939935409761547	-0.968955955510001	-0.841418038578257
chr10	34969715	-0.948562176173841	-0.979354498715086	-0.930063175625903	-0.994906768092324
chr10	34989954	-0.871862893350321	-0.93247421703891	-0.915629753846643	-0.855573938483907
chr10	35063304	-0.861415847978576	-0.842274915571591	-0.959771586641496	-0.960454946251273
chr10	35075867	-0.946580022289234	-0.9405763579431	-0.93983510648121	-0.867429559366223
chr10	35077067	-0.972034621311967	-0.854019581981039	-0.939543969908151	-0.828356618826582
chr10	35081845	-0.953497260338226	-0.818576706457577	-0.834192368381918	-0.906094537670481
chr10	35170441	-0.925316566215756	-0.960932532738642	-0.964430782660975	-0.847632753033124
chr10	35177077	-0.975939448865899	-0.919626255182593	-0.981802361067927	-0.860912568196826
chr10	35195522	-0.94100796654386	-0.843563641954548	-0.902541878497287	-0.708325707858702
chr10	35203896	-0.979189944399193	-0.986826093980924	-0.949923446730194	-1.01383300550348
chr10	35210067	-0.773728790282455	-0.878787702699618	-0.95393975412373	-0.896877922549175
chr10	35220663	-0.765362763389135	-0.934354386725818	-0.964216646909539	-0.77606439985708
chr10	35254102	-0.818181917547231	-0.808833321673202	-0.94235763859884	-0.732156324397898
chr10	35257950	-0.868769807919751	-0.924179111223176	-0.90637096333061	-0.874682996472283
chr10	35263219	-0.825282646356345	-0.885772414711687	-0.932301362725557	-0.883580834649235
chr10	35264348	-0.815532571535313	-0.849623328616105	-0.859793717627043	-0.96227721500479
chr10	35285319	-0.827977227426833	-0.919900242166431	-0.910867457034788	-0.765262764198489
chr10	35286048	-0.855881576218469	-0.822154742182847	-0.898527617634758	-0.742610665488521
chr10	35286575	-0.971731931262351	-0.858533617053768	-0.949426959644912	-0.768380452608496
chr10	35359635	-0.671132898100714	-0.844368301067026	-0.918607036275431	-0.66009242461394
chr10	35367100	-0.900256061618087	-0.948967087500583	-0.990429297018218	-0.75847268621925
chr10	35398740	-0.915925763486902	-0.970999601779715	-0.890830870178349	-0.913531883099491
chr10	35445768	-0.899723638669745	-0.915531524781484	-0.92873662864636	-0.903527087018454
chr10	35461680	-0.745390881350059	-0.905375411475508	-0.942285351245591	-0.922418356572857
chr10	35473265	-0.831440469357442	-0.850518083637057	-0.901705474324227	-0.943927700670473
chr10	35497975	-0.621911764510249	-0.496582880976483	-0.859533164903148	-0.778910789763359
chr10	35547580	-0.882932152610336	-0.942058781597268	-0.881167994144999	-0.782423506834561
chr10	35574882	-0.898588311967303	-0.947090488936092	-0.923111505636854	-0.967450729672159
chr10	35590477	-0.94315465912473	-0.948811170507942	-0.943414549035965	-0.850325310181141
chr10	35595852	-0.853469694907606	-0.887123967855474	-0.92595799932687	-0.466606383561356
chr10	35606538	-0.931885268692023	-0.807268548775466	-0.976794223715225	-0.775636747490115
chr10	35670569	-0.960720488831623	-0.945948090341831	-0.926740356780813	-0.706550332783297
chr10	35674581	-0.931653715936588	-0.945004085874408	-0.903732122014385	-0.803518263876938
chr10	35706090	-0.310528193721956	-0.71542183946848	-0.834832248415157	-0.700825240680425
chr10	35736245	-0.568963092133086	-0.91350358598395	-0.922622200478132	-0.721576524113341
chr10	35736750	-0.595164520466976	-0.704588400306429	-0.644697952479195	-0.35471152052168
chr10	35743000	-0.883957217942575	-0.856050257504964	-0.799887964751514	-0.529329967785253
chr10	35766462	-1	-1	-0.990713857976508	-1.00912783756615
chr10	35767919	-1	-1	-1	-1
chr10	35768487	-0.94865170444295	-0.990088758016479	-0.986867412008255	-1.03511682531835
chr10	35804573	-0.797202824724651	-0.889969789723592	-0.892195512518834	-0.798610924646622
chr10	35854894	-0.900230700698738	-0.829982798252497	-0.885493547261089	-0.72489080874901
chr10	35858841	-0.691170324264613	-0.908070935180804	-0.969366571828857	-0.846005499840789
chr10	35899815	-0.759155591598264	-0.938845690792158	-0.964930439657437	-0.82461610529609
chr10	35965309	-0.915339751308448	-0.957241625127057	-0.969009752145751	-0.93455478051227
chr10	35969018	-0.965611495884451	-1	-0.99295934462348	-0.988684969632009
chr10	36003831	-0.887232683852036	-0.906635675621802	-0.971239433169051	-0.962621845385847
chr10	36006979	-0.667315374452045	-0.964551852686764	-0.893597053967862	-0.85764410288716
chr10	36041602	-0.645036843096335	-0.793698778411127	-0.96419116029027	-0.834221876356317
chr10	36077517	-0.915476970918658	-0.969463857546603	-0.974280060061765	-0.950696780061094
chr10	36153413	-0.939672020970476	-0.986125300044406	-0.988979128625349	-1.00130119889445
chr10	36183616	-1	-0.982843372411574	-0.987632759943919	-0.932233719121474
chr10	36203986	-0.770655999617975	-0.91832570571395	-0.881553326453503	-0.935356266846823
chr10	36255294	-1	-1	-1	-0.995792415432539
chr10	36264059	-0.926124336966422	-0.959117747712347	-0.89099109321099	-0.891192000264871
chr10	36290975	-0.713872696082755	-0.931424208990842	-0.976754157391388	-0.895519462308971
chr10	36312148	-0.748499752296898	-0.850531707670159	-0.945797578639843	-0.883894123807248
chr10	36330114	-0.806238360254447	-0.867944153202132	-0.916293710392611	-0.766594974482431
chr10	36342405	-0.877077571857522	-0.902695597001619	-0.971004650980016	-1.00017840108487
chr10	36369963	-0.870305659450905	-0.971234864548605	-0.986882458683669	-0.974647857294128
chr10	36384324	-0.965715364091505	-0.93168657146983	-0.994718487791677	-0.909289746889888
chr10	36392160	-0.913749156351217	-1	-0.988046419661271	-1.00250062174626
chr10	36447932	-0.861115413186326	-0.931327754374786	-0.977826197895051	-0.94621866659102
chr10	36452598	-0.973572166546128	-0.957229198830738	-1.00064070014621	-0.98695467270113
chr10	36465810	-0.870392475380866	-0.903371828193816	-0.984765900319927	-0.976752697202111
chr10	36474607	-0.847499739406347	-0.916984627951038	-0.928859167654445	-1.00120968245167
chr10	36481217	-0.896047979509103	-0.947574899871417	-0.912563901960988	-0.969138520855491
chr10	36486537	-0.972835736316794	-0.980181218597647	-0.970081261872934	-0.989891304408072
chr10	36531387	-0.974914225273046	-0.90679834450635	-0.999879743195261	-0.883471381310819
chr10	36537391	-0.826238812251501	-0.944731026586436	-0.984067593950664	-0.879180787470164
chr10	36634201	-1	-0.976821199643885	-0.993570234340429	-0.941096609728825
chr10	36681145	-0.614318004954992	-0.980940331770774	-0.930304192631584	-0.974313998711084
chr10	36688169	-0.911470200938186	-0.915867046526589	-0.889099007273678	-0.929066336159415
chr10	36694308	-1	-1	-1	-1.00086651687344
chr10	36710604	-0.845295903027218	-0.949920397184136	-0.993856147326975	-0.987873168482361
chr10	36750798	-0.914868880251622	-0.990418197614782	-0.99360790868657	-0.952776669962121
chr10	36766533	-0.922490573533889	-0.930967799274299	-0.962214513392691	-0.941159352000212
chr10	36849316	-0.867287117964928	-0.968223295540892	-0.95402266278887	-0.868402276346397
chr10	36889597	-0.97625456431684	-0.946744685588852	-0.991646826675605	-0.887404435624128
chr10	36898163	-0.8238809751764	-0.910043045078313	-0.972533596245134	-0.961657222986878
chr10	36936827	-0.865514816343576	-0.951245832944548	-0.980621778141639	-0.930580891694746
chr10	36955560	-0.933322286133227	-0.95584664549747	-0.98574703084459	-0.968480286507022
chr10	36965504	-0.729790130937763	-0.906656028271979	-1.0004532782025	-0.901079609036317
chr10	36978379	-0.779549369767126	-0.797436299985922	-0.918722399401018	-0.805669706005566
chr10	37001666	-0.919907788176627	-0.942211435927005	-0.977414127118091	-0.986246972786782
chr10	37008984	-0.975069017329297	-0.987951599285291	-0.995713649340004	-0.969736304133829
chr10	37020390	-0.775647395025775	-0.979366643026338	-0.9597161037301	-0.893725478617001
chr10	37101649	-0.937863987309092	-0.94923401393907	-0.952211028109981	-0.975451565946365
chr10	37107384	-0.909293575325259	-0.9262288413091	-0.94041178322776	-0.844247364731949
chr10	37146064	-0.948006103978076	-0.990725818890835	-0.988303945878764	-0.991031511900553
chr10	37201041	-1	-1	-0.991789904416333	-1.0037540705004
chr10	37252763	-1	-1	-0.998237950948083	-1.00852381258665
chr10	37255528	-0.90793871384566	-0.983919462082167	-0.983547953862751	-0.902602740825695
chr10	37270181	-0.976555293774134	-0.841007742924974	-0.972952175352275	-0.878295435883969
chr10	37319483	-1	-0.990990664358675	-1	-1
chr10	37353319	-0.599540778487017	-0.880136554724138	-0.972279013964132	-0.930422003980178
chr10	37356248	-1	-0.993575599632382	-0.995924463648401	-0.955853641919255
chr10	37375754	-0.942640216924723	-1	-1	-1.01431815842973
chr10	37377664	-0.96828682988802	-1	-1	-1.00750057605462
chr10	37389046	-0.958098385111164	-0.987760233888552	-1.001461361167	-0.944983973548039
chr10	37403586	-0.8727266859518	-0.952421754657056	-0.96428442934991	-1.05186748381538
chr10	37539982	-0.843285346427691	-0.91473908974424	-0.974932968966341	-1.00830373388231
chr10	37546846	-0.976171542325357	-0.967058383180398	-0.961617569344158	-0.967919621807867
chr10	37558715	-0.880289058893943	-0.927751295663119	-0.931342100767722	-0.917492133112204
chr10	37735334	-0.827969672652517	-0.929004096478283	-0.971233896404384	-0.911681444961092
chr10	37768557	-0.837509532807992	-0.772253328724875	-0.924272848931492	-0.779800538228801
chr10	37768611	-0.854542777623629	-0.751131934842683	-0.964431978933045	-0.819597274407192
chr10	37793443	-0.785113579182819	-0.922710991098204	-1.00030529106878	-1.01533496971207
chr10	37814776	-0.954209818217867	-0.98357255408276	-0.976403671283352	-0.927964046497584
chr10	37832821	-1	-0.982156380509548	-1	-0.979715991427296
chr10	37854260	-0.806885257245387	-1	-1	-0.976412432951651
chr10	37863796	-0.807343430260017	-0.88940879422788	-0.985737358259239	-1.02039773632246
chr10	37865313	-0.866472061497464	-0.929835695182149	-0.959868780488977	-0.975498909110117
chr10	37897241	-1	-0.981358176037143	-1	-0.974729662089925
chr10	37913458	-0.833147543836006	-0.911662197699712	-0.951113643947133	-0.886520429861444
chr10	37916719	-0.980160631219934	-0.98139906418208	-0.966544085004067	-0.97825904397235
chr10	37916852	-0.972456768492708	-0.984954540191998	-0.976927722801083	-0.977736467723129
chr10	37979172	-0.889859875405651	-0.967932797139489	-0.950773433650557	-0.936264285645789
chr10	38001730	-0.796828663559167	-0.790379418180586	-0.828366266661475	-0.869100313379886
chr10	38050326	-0.807716788580951	-0.902380514290175	-0.886437228420316	-0.919146991117783
chr10	38060505	-0.950501455964188	-0.976426410003557	-0.980087791730619	-0.976208942378237
chr10	38105513	-0.784742850937948	-0.860713468873732	-0.901978749885215	-0.902367059983161
chr10	38113443	-0.914704327666382	-0.936894661675211	-0.949751105852698	-0.877563999998582
chr10	38128902	-0.8054900809892	-0.951920597452023	-0.984902158876404	-1.01339755856011
chr10	38162055	-0.862363784805969	-0.891389128789202	-0.907640400704635	-0.868689779816109
chr10	38191714	-0.966066707876248	-1	-0.991206963748337	-1.00898608494576
chr10	38250534	-0.978192945795557	-0.957305981326435	-0.98296397941612	-0.951889583384387
chr10	38290184	-1	-1	-1	-0.994941620849627
chr10	38332228	-0.970308310158034	-0.976511067329934	-0.970786294191526	-1.00681686154308
chr10	38360715	-0.975360866721491	-0.979903813945465	-0.954904315024985	-0.820669343803238
chr10	38465733	-0.71711009597597	-0.925223234834456	-0.981826571612875	-0.961916249795204
chr10	38481693	-0.976868365667766	-1	-1	-0.995921981013704
chr10	38498104	-0.805888708033356	-0.961735622807304	-0.886050816961229	-0.896830780074644
chr10	38499319	-0.875654616925637	-0.951397771400308	-0.935993015595845	-0.907319655753336
chr10	38525907	-0.770483735135175	-0.883341991059025	-0.965723621173523	-0.888456151511174
chr10	38534155	-0.826258029024887	-0.980370500289397	-0.999965754752763	-0.986848685456051
chr10	38538226	-0.896257472675233	-0.927191802796857	-0.979851428982523	-1.0126326509083
chr10	38555715	-0.955113424458114	-0.95520652089592	-0.966301769342758	-0.999099150441529
chr10	38559390	-0.961591968602982	-0.985662067862435	-0.921082136907552	-0.923242676913633
chr10	38570892	-0.978683421772926	-0.99284753688958	-0.95535088566055	-0.968826369192902
chr10	38614304	-0.930863641469946	-0.973025025182161	-0.971423899205444	-0.960821224187571
chr10	38615622	-0.880866386875721	-0.944815410815823	-0.961955638750555	-0.775858589517092
chr10	38686914	-1	-1	-1	-1
chr10	38770067	-0.978468421298516	-1	-0.978153399118396	-0.969557803094806
chr10	38771805	-1	-0.975234545364211	-1.00420800780559	-0.982634454234278
chr10	38899297	-0.838376316988434	-0.920049761513352	-0.982540531998612	-0.961108678700242
chr10	38914872	-1	-0.974852399177814	-0.996929818269643	-0.992647117926548
chr10	39020354	-0.974847620856635	-1	-0.967815973046999	-1.00245856954759
chr10	39020954	-0.837651316924547	-0.934555060740309	-0.925476972573073	-0.930109520568383
chr10	39064183	-0.951272407139025	-0.981027635453828	-1.00491859604182	-0.946392565673441
chr10	39074997	-0.954663444213054	-0.951504072803009	-0.990273075584082	-0.941921925944388
chr10	39152523	-0.0239200125967208	-0.652601061445139	-0.792385322230983	-0.659544556402334
chr10	42383838	-0.0299286693575321	-0.58803702240366	-0.727013129530182	-0.632667546935922
chr10	42442096	-1	-0.986789575636384	-0.992767977848745	-0.992646446673832
chr10	42526308	-0.929526532431785	-0.956647522078264	-0.95249273508892	-0.944957618616197
chr10	42596767	-0.398921548026909	-0.636325019592322	-0.807522906546848	-0.430886206975457
chr10	42602800	-0.855896197319014	-0.974146114372027	-0.991751279915469	-1.00989317391727
chr10	42665119	-0.707725568611066	-0.933403662741886	-0.925800841289103	-0.848760820067045
chr10	42696863	-1	-0.978683674131697	-1	-0.996688864604181
chr10	42732607	-0.882380705702692	-0.952011806980314	-0.968783502597807	-0.950018253310076
chr10	42745999	-0.951761293375491	-0.989251415033662	-0.985085151954141	-0.900650062866351
chr10	42821949	-0.94406726709626	-0.989229608167189	-0.981663314069667	-1.00762616008905
chr10	42850436	-1	-1	-0.990761228774798	-1.00076533662091
chr10	42889265	-0.798537235376461	-0.903530265753377	-0.917474084825047	-0.945761037953903
chr10	42916979	-0.672935900055462	-0.901555585032267	-0.89941265919939	-0.844668120406103
chr10	42936650	-1	-1	-1	-1
chr10	42945856	-0.974587644949866	-1	-1.00740545448655	-0.981777061053201
chr10	43037457	-0.797384492672388	-0.941043940448985	-0.945473622112149	-0.817554716476568
chr10	43090647	-0.947986595891574	-0.914849431548673	-0.911925907254665	-0.74344973869607
chr10	43109141	-0.965271396376164	-0.912128914605373	-1.00859125175789	-0.867901879640462
chr10	43166541	-1	-1	-0.997276324624787	-1.00839383100814
chr10	43266800	-0.82790278616739	-0.87783079375247	-0.941505331405291	-0.680310472991358
chr10	43279478	-1	-0.967948361623995	-0.986284552002494	-0.932861047483052
chr10	43387377	-1	-0.941151073260444	-0.997391118020716	-0.979029808221884
chr10	43457881	-0.602050428250438	-0.69761057853181	-0.805650156678639	-0.644560746077459
chr10	43492097	-0.594723079148567	-0.720454545695658	-0.797798525394123	-0.574916046352258
chr10	43493067	-0.775021190259793	-0.657646885653833	-0.702523266739712	-0.479577233998289
chr10	43501166	-0.867528875085488	-0.907739344395713	-0.918910113708689	-0.923027741434369
chr10	43518532	-0.661083362406326	-0.761130408863383	-0.848065177713742	-0.757856446097441
chr10	43554006	-0.661165936842127	-0.702357940957397	-0.681237999234287	-0.554652741542399
chr10	43801492	-0.869725223683701	-0.832912363975523	-0.855603590501082	-0.76218198484779
chr10	43834687	-0.453967363784288	-0.770449245495243	-0.715016435748525	-0.419666263457109
chr10	43857088	-0.81352848730864	-0.800994008479376	-0.903946350497034	-0.707987812030452
chr10	43889833	-0.733503839183913	-0.883458507332877	-0.96604326971855	-0.71978570128091
chr10	43901736	-0.838817816766766	-0.79958091424357	-0.713360675243044	-0.18612633237828
chr10	43915984	0.023417278775877	-0.119304071347519	-0.402248764642257	0.834909324493219
chr10	44056513	-0.974582143173024	-0.92416661216724	-0.945737291985917	-0.862129549345996
chr10	44071708	-0.868231722379805	-0.943460107524568	-0.80828816440748	-0.75405148273968
chr10	44090727	0.955559213576251	0.155599579529613	-0.587296746658659	-0.240044736095429
chr10	44102551	-0.206767767575718	-0.44174553571592	-0.018862399434208	0.073005215403627
chr10	44106380	-0.807790647184417	-0.977064102627687	-0.921095961031013	-0.911506625021711
chr10	44146270	-0.844452209571122	-0.981502590992122	-0.880725576896912	-0.71074503570961
chr10	44165624	-0.815127353629052	-0.814708123625029	-0.887799044816969	-0.912458112024718
chr10	44171242	-0.736133013814296	-0.934979187138552	-0.892210799273057	-0.617408590023119
chr10	44182784	-0.851845313933236	-0.879624910539382	-0.83015535497544	-0.785522614857681
chr10	44188769	-0.775588654875186	-0.822775609887521	-0.737697575011616	-0.672443111010223
chr10	44190888	-0.894396114458623	-0.872356379995847	-0.900477163950633	-0.673670874983218
chr10	44192577	-0.866523415778263	-0.88861916118635	-0.937743044842653	-0.764307432587218
chr10	44195987	-0.867009641507819	-0.927441269112837	-0.948046985486395	-0.712551148630679
chr10	44206449	-0.687120740551474	-0.825958408911298	-0.870661947416621	-0.496828807455318
chr10	44218081	-1	-0.999760855840313	-0.989964278735608	-1.00000581664875
chr10	44229611	-0.809442653728403	-0.858394033737435	-0.919264505937422	-0.974740290553792
chr10	44239262	-0.852556699837971	-0.903023166829218	-0.933704074413709	-0.611151191826442
chr10	44247964	-0.713929524476775	-0.945981975708204	-0.965105995375634	-0.819783542243759
chr10	44252931	-0.976952548907143	-0.922916326245165	-0.988774443011284	-0.96205371681887
chr10	44287860	-0.861913581581106	-0.894115692373393	-0.895912611409609	-0.788385661846048
chr10	44347812	-0.565083400062436	-0.763766725054069	-0.857067576881678	-0.689818199557108
chr10	44390749	-0.875757176633196	-0.906965383769656	-0.892419109430432	-0.799925259453112
chr10	44404457	-0.739422771068094	-0.908834514152084	-0.943919632499925	-0.800112695184901
chr10	44416830	-0.927195250795776	-0.697868589949695	-0.939935231982915	-0.868996452737517
chr10	44439760	-0.758130090145911	-0.777051560254743	-0.826493019151383	-0.715169351399025
chr10	44443388	-0.909577845513123	-0.978376154478524	-0.971784666119201	-0.963627330454942
chr10	44454870	-0.830505382264924	-0.908085221345075	-0.938029926724541	-0.867711419692378
chr10	44455230	-0.825365127721264	-0.885460900391605	-0.894745971091205	-0.785405998155345
chr10	44464982	-0.675181534558555	-0.857431640529648	-0.757336952543625	-0.704821340445017
chr10	44499981	-0.827929693480632	-0.86427118225243	-0.750873059526759	-0.848571746787418
chr10	44500636	-0.798163292053264	-0.859039732161182	-0.652363403141383	-0.599881425605063
chr10	44501134	-0.691409523103428	-0.863131977036589	-0.911531359715425	-0.828226434261319
chr10	44514648	-0.953152635229045	-0.979138791970272	-0.943852718305663	-0.904664002474693
chr10	44520241	-0.805479226097201	-0.897748641257214	-0.865549740963403	-0.899651019910048
chr10	44528103	-0.928479051799977	-0.935437654239894	-0.938281961607881	-0.903766302540518
chr10	44534549	-1	-1	-0.964145306072295	-1.01731329709779
chr10	44552579	-0.50858093958383	-0.805446558416663	-0.806074301185285	-0.70511270355174
chr10	44563796	-0.791778150044674	-0.81947105993502	-0.859507179145571	-0.664047380123336
chr10	44621627	-0.445550217747417	-0.792228233052084	-0.891435755734027	-0.774457354427753
chr10	44638063	-1	-0.986297068698313	-1	-0.999922747566313
chr10	44665370	-0.91527587855454	-0.860911324600537	-0.936576282675227	-0.934151901725793
chr10	44676152	-0.84753764149715	-0.945676422040141	-0.936129131428201	-0.855315481566839
chr10	44680114	-0.923168488802111	-0.83276113623191	-0.873754319184795	-0.848871276232906
chr10	44682772	-0.702673100108742	-0.886355586991166	-0.892149885509367	-0.839467255748693
chr10	44709821	-0.947229272022869	-0.9733083562261	-0.990726056200093	-0.931625493402332
chr10	44737756	-0.776696861802836	-0.769148978164411	-0.904586057763195	-0.676594581267679
chr10	44769707	-1	-0.989159875149789	-0.973187456101304	-0.99852633666068
chr10	44776769	-0.784395963294909	-0.871824865767546	-0.866750025138016	-0.718826323060175
chr10	44803215	-0.47184407551226	-0.62159229196979	-0.890955944109309	-0.831757077337033
chr10	44827284	-0.926033946793943	-0.94696089218251	-0.925528890970543	-0.861594694020674
chr10	44851671	-0.709234713430322	-0.892415281985234	-0.96355944964565	-0.710826049844286
chr10	44866310	-0.813889607597621	-0.740444426301125	-0.845351355240042	-0.539144518219917
chr10	44869021	-0.878736626669538	-0.784388761183147	-0.867420281431041	-0.664095786489813
chr10	44875565	-0.789078972982067	-0.907953422820418	-0.856908237448253	-0.831548502424503
chr10	44882683	-0.615338578514923	-0.766319212841342	-0.745010659692777	-0.590222019940344
chr10	44918024	-0.833999594551797	-0.818818088397659	-0.944415362376555	-0.712863880965108
chr10	44938256	-1	-0.990507225174553	-1	-1.01478634145903
chr10	44943536	-1	-0.980094532467906	-0.942730670100801	-0.9809906188464
chr10	44965117	-0.899699378620017	-0.824775789127656	-0.916882227339817	-0.88478673837963
chr10	44985505	-0.924172142089337	-0.990974085513033	-0.983753370747885	-1.0009607269174
chr10	45022476	-0.748878149279058	-0.924703925500424	-0.894568054724001	-0.887388634358814
chr10	45047143	-0.792282671335727	-0.880142307692267	-0.911436597869173	-0.724139707444189
chr10	45079453	-0.924919045450873	-0.995128530424363	-0.975774344729189	-0.996934713272856
chr10	45083431	-0.787398692482588	-0.772608335092438	-0.766016580761167	-0.800528056083945
chr10	45087476	-0.777992544747379	-0.908601326078877	-0.812580917599148	-0.76900066969014
chr10	45087655	-0.76920364041597	-0.894397134715827	-0.838211840634238	-0.860013061829346
chr10	45095558	-0.883276675387177	-0.991981568417623	-0.977410731343771	-0.998088461849256
chr10	45096630	-0.874032854707552	-0.919933688409915	-0.928206305703562	-0.897295799268933
chr10	45113865	-0.672083515271227	-0.921376840900648	-0.917986942392414	-0.671477631814469
chr10	45123776	-0.761267912220577	-0.917869911694189	-0.948481544840754	-0.925514722561773
chr10	45141027	-0.950795231691748	-0.980728517437503	-0.984519097689959	-0.924577222888997
chr10	45165429	-0.936142783450288	-0.976985585684055	-0.979776721074782	-0.867310158166615
chr10	45194047	-0.712991984396229	-0.914834620733338	-0.912282417976846	-0.820729027149305
chr10	45209924	-0.728201977694877	-0.828622349831567	-0.923200864123174	-0.785329492528984
chr10	45220074	-0.357244531066389	-0.74251000160972	-0.854188625583315	-0.763476403274748
chr10	45262210	-0.758072836823551	-0.88194210410407	-0.927264860504164	-0.697411629388099
chr10	45266821	-0.798697699970592	-0.89630862258688	-0.947967484681548	-0.815995343171322
chr10	45323589	-0.529702709184974	-0.839380341856421	-0.847598599782818	-0.798349878424965
chr10	45339260	-0.85533654214218	-0.936372691841875	-0.928805839461835	-0.861392717868121
chr10	45357070	-0.698438190130118	-0.892617398976265	-0.877378353798524	-0.783090242965819
chr10	45367838	-0.787463987609343	-0.910548974652428	-0.939760046940085	-0.738061259375697
chr10	45375966	-0.752782819224732	-0.741888057561958	-0.789405488262152	-0.798637262489672
chr10	45382858	-0.608376318870264	-0.831963317223537	-0.759880229553209	-0.740093276324155
chr10	45462671	-0.844458319161416	-0.856490871664541	-0.88405815318876	-0.78567526634384
chr10	45483945	-0.884743205828887	-0.949445955511206	-0.808975246536026	-0.673194694820807
chr10	45522035	-1	-0.982397646104871	-1.00087379175099	-0.99898804070947
chr10	45577369	-0.835859190800531	-0.852364550515698	-0.938549618577153	-0.904412649113096
chr10	45588540	-0.94465629698349	-0.950196551647264	-0.956500808694703	-0.862788794418847
chr10	45616867	-0.892657874405827	-0.916511880739253	-0.919785528439154	-0.852975762434207
chr10	45617302	-0.896933898113422	-0.946364599774456	-0.997091867774677	-0.79769822005594
chr10	45642670	-0.929084923283711	-0.851374983980844	-0.783878752887033	-0.803400430517626
chr10	45652485	-1	-0.868683637918779	-0.941696866024204	-0.856621085695529
chr10	45653742	-0.974479292665966	-0.980670540134045	-0.980904297527193	-0.980078897869211
chr10	45658457	-0.894331901577027	-0.936055147286375	-0.974076526382351	-0.931545530976724
chr10	45711515	-0.750472871606213	-0.859293913023279	-0.877585957256987	-0.750218203961297
chr10	45767192	-0.940141314007339	-0.974778341075673	-1.00061759498475	-0.977101311127614
chr10	45772471	-1	-0.993185875421401	-0.978213672078876	-0.998579480117034
chr10	45824340	-0.968953247921395	-0.985256476851164	-0.988365494170036	-0.997743806797658
chr10	45845999	-1	-1	-0.971884655698225	-0.964644118781433
chr10	45882652	-0.595950104937103	-0.759543476321667	-0.799652438999219	-0.820043790279317
chr10	45895328	-0.856267495884243	-0.962373207370117	-0.912893128736813	-0.945380278229108
chr10	45895604	-0.859383894550742	-0.933134173757092	-0.970849008281711	-0.917972588144559
chr10	45900263	-0.846770428918465	-0.911280563774093	-0.844356019307563	-0.767002183352631
chr10	45921782	-0.879631286450774	-0.770551417128729	-0.64919012926451	-0.336370828256734
chr10	45962095	-0.571089566257884	-0.8600506225929	-0.845137523900496	-0.547732031088534
chr10	45982613	-0.887911542308206	-0.924295813078599	-0.943366522506337	-0.816924821494389
chr10	45984746	-0.902871124996077	-0.942353305238522	-0.924236891910373	-0.858824866649436
chr10	45997591	-0.939153886251374	-0.972487968864294	-0.939211538543706	-0.838763083874551
chr10	46001098	-0.86026566524241	-0.93708524421343	-0.92173993936203	-0.780263113010674
chr10	46036821	-0.971769384892876	-0.982317873535725	-1	-1
chr10	46045786	-0.939618878240136	-0.935271472141473	-0.929895579943958	-0.867458045131905
chr10	46090802	-0.92737405996024	-0.911813503206125	-0.896272985625589	-0.713214786685916
chr10	46102448	-0.89247861692958	-1	-0.984511748250528	-0.921683597258191
chr10	46110431	-0.929314647217206	-0.952769951182957	-0.958037262838101	-0.78990316759819
chr10	46134246	-0.922559701261669	-0.971938090373925	-1.00441615266816	-0.881022520372914
chr10	46188917	-0.977286728490947	-1	-1	-1
chr10	46252232	-0.939309880377027	-0.987080844909295	-0.970449636653919	-0.932626694480907
chr10	46402976	-1	-1	-1	-1
chr10	46411757	-0.951038268714543	-0.99354658908417	-0.994397289998158	-1.01586206157978
chr10	46484400	-1	-0.973428616116513	-0.992122275519944	-0.995595222608938
chr10	46494243	-0.718114272737037	-0.922024602723416	-0.950196141067919	-0.901282354918812
chr10	46504669	-0.752652360802362	-0.837360148740429	-0.829850296450883	-0.511265336691756
chr10	46509579	-0.864662341175768	-0.932017199481833	-0.96008931988224	-0.931515755874352
chr10	46520665	-0.739347216719735	-0.848883952870016	-0.5240593195287	0.380265198499105
chr10	46521375	-0.77230244005965	-0.963697985282596	-0.867480691302736	-0.886853057252978
chr10	46524697	-0.892111422745517	-0.919371649322044	-0.978505668823983	-0.819956313489399
chr10	46547112	-1	-1	-1	-1.00943125790789
chr10	46569088	-1	-1	-0.988999884868115	-0.978071366299851
chr10	46593504	-1	-1	-1	-0.991996447255051
chr10	46596860	-1	-1	-1	-1
chr10	46609405	-1	-0.970622785298675	-1	-1
chr10	46616223	-0.979227313424432	-1	-1	-1.00030183178705
chr10	46617730	-0.980134658319247	-0.987799019538553	-0.995935075723095	-1
chr10	46647400	-0.97722317055643	-0.990921204423765	-0.977396971709545	-0.974358696626541
chr10	46648307	-1	-1	-0.991391449193931	-1.00145709479341
chr10	46672284	-1	-1	-1	-0.988313830885227
chr10	46684253	-1	-1	-1	-1
chr10	46770989	-1	-1	-1	-1
chr10	46809548	-1	-1	-0.992583135353708	-0.987813590256957
chr10	46815379	-1	-1	-1	-0.994300982312217
chr10	46932377	-0.852325876302306	-0.961493857624156	-0.911713708687889	-0.856617066210139
chr10	46942073	-0.95254266256268	-0.959762882008329	-0.879697844066908	-0.920429904746817
chr10	46991813	-0.703786550987745	-0.777917419521229	-0.627758608883451	-0.362320364061442
chr10	46992154	-0.762378749165823	-0.830708632257047	-0.702800323129976	0.027897220650289
chr10	47055748	-0.750050080503015	-0.764872543882942	-0.740598303542327	-0.453514195342345
chr10	47062300	-0.805703806308769	-0.808029380982855	-0.73808543271564	-0.524657620255134
chr10	47103907	0.28170272668186	0.0756857714115853	-0.610631252768895	-0.121904922129644
chr10	47112368	-0.384682160706272	-0.90632418542596	-0.835096640603455	-0.411583078211442
chr10	47139215	-0.871174143683833	-0.905853934625001	-0.913245897723579	-0.650683374287513
chr10	47140614	-0.661723855629948	-0.901572662238727	-0.745482279042765	-0.569576258636771
chr10	47155727	-0.978468421298516	-1	-1	-0.980319750204752
chr10	47161136	-1	-1	-0.963337917863787	-0.993032778884927
chr10	47251790	-1	-1	-0.992154142710292	-0.979154093256474
chr10	47290360	-1	-1	-0.987136188025832	-0.999624158697741
chr10	47296044	-1	-1	-1	-1
chr10	47296194	-1	-1	-1	-1
chr10	47414463	-0.876016764093352	-0.867195022142362	-0.966331670414773	-0.787788126845069
chr10	47424224	-0.957589874548839	-0.947371613612145	-0.978592124155614	-0.850888619361218
chr10	47533706	-1	-0.98618280420983	-0.941133069648352	-0.891957792207691
chr10	47542352	-1	-0.942703786544492	-0.900487681178074	-0.780840026073971
chr10	47574587	-1	-1	-0.919831668569845	-0.896726750577225
chr10	47614198	-0.905166817003158	-0.969898346409233	-0.878168958014031	-0.907563379052418
chr10	47634828	-0.722674981726441	-0.827587398444906	-0.862808876718892	-0.748268626183918
chr10	47640058	-0.559176858905935	-0.313259721406748	-0.797982784263193	-0.256942632392234
chr10	47668364	-0.83411114429528	-0.84053098084745	-0.881123189583745	-0.699368925619484
chr10	47783442	-0.946302777106497	-0.908659981000037	-0.980877110672566	-0.817741488103816
chr10	47913348	-0.957085604863573	-1	-0.967978150827297	-0.987574779122682
chr10	47972082	-0.975844890566038	-1	-1	-1
chr10	47978550	-1	-0.96658706322083	-0.981999032493172	-0.967126925975001
chr10	47991798	-1	-1	-1	-1.00356881556598
chr10	47993469	-1	-1	-0.99085773235446	-1
chr10	48015889	-0.938936717121054	-0.964371077703533	-0.928605798506966	-0.951797144788866
chr10	48025758	-0.747860044538911	-0.955888476798734	-0.977516441189546	-0.672945158150458
chr10	48030587	-1	-1	-0.993909151375817	-0.977576129142856
chr10	48035054	-0.955626216289971	-0.982199701992586	-0.987943657782284	-0.968217072420195
chr10	48109357	-1	-1	-1	-1
chr10	48138994	-1	-0.987189480928693	-0.988554308909875	-1.00480436301703
chr10	48187078	-1	-1	-1	-1
chr10	48193809	-1	-1	-1	-1
chr10	48205574	-1	-1	-1	-1
chr10	48291770	-0.889361400764027	-0.935599963207316	-0.977360888918093	-0.835271153303371
chr10	48311562	-0.936283964856667	-0.985657883053095	-0.973479648860585	-0.879371430337987
chr10	48335778	-0.911339810821527	-0.858305331143793	-0.845537049152156	-0.735840318196267
chr10	48347175	-0.974171699198273	-1	-0.965646267823481	-0.929642077681243
chr10	48370807	-0.675660468700002	-0.891527775695257	-0.902246027107214	-0.776618277731778
chr10	48382001	-0.587402602057207	-0.903207281634365	-0.746816127688072	-0.507950645787565
chr10	48398778	0.71608705696639	0.155105692435807	-0.0759091202933507	0.0317033252648936
chr10	48413941	-0.71340852431616	-0.701016931230885	-0.803207375049913	-0.754698372106189
chr10	48425333	-0.648232634249904	-0.753827204665731	-0.865992207063029	-0.740088834852023
chr10	48447348	-0.891717772506181	-0.929875113810058	-0.968313465261432	-0.858038869145135
chr10	48448251	-0.655066194603808	-0.935342089274996	-0.891721812284577	-0.704193895048589
chr10	48462715	-0.845610231766089	-0.828358506948845	-0.865950195974465	-0.520512254045597
chr10	48464226	-0.815696678436624	-0.94272400294328	-0.960317503472941	-0.878847792118442
chr10	48489970	-0.816023040329301	-0.773818803365885	-0.836011203869673	-0.792521177799119
chr10	48501860	-0.769427468182305	-0.716493283329971	-0.716663204850252	-0.569206855655964
chr10	48520354	-0.748403811411723	-0.895472299327478	-0.90121122956932	-0.749878370996096
chr10	48542502	-0.582235416251837	-0.769520180173338	-0.813408805357632	-0.73127643873747
chr10	48557576	-0.720576601015569	-0.840051307721863	-0.809768492600939	-0.626876511036111
chr10	48561666	-0.902189304208766	-0.856108221343799	-0.935800042442011	-0.700315986493324
chr10	48613700	-0.655652641284759	-0.957746647544537	-0.992725561878008	-0.76255353618735
chr10	48626596	-0.645087920598506	-0.871945894389739	-0.854311209988284	-0.726519494294391
chr10	48634436	-0.557382244496627	-0.830575293922342	-0.851676429017561	-0.735134000636513
chr10	48671742	-0.942973015390629	-0.981901760322029	-1	-1.01428022887529
chr10	48681587	-0.614412319720029	-0.892115430406829	-0.919955144862566	-0.88853733385119
chr10	48692013	-0.863547803562225	-0.823338723761552	-0.81316593548927	-0.609839130788633
chr10	48696923	-0.8331525826864	-0.942403301230591	-0.911767636484595	-0.949849540756608
chr10	48708010	-0.673029184308269	-0.841791033348008	-0.406325344387532	0.243371239877077
chr10	48708720	-0.737563095360947	-0.876737050624506	-0.836302443741301	-0.892768768734864
chr10	48712042	-0.844970638060253	-0.917227541285341	-0.895451764521155	-0.806925337740373
chr10	48734031	-1	-1	-1.00251894247591	-1.00067863617983
chr10	48755981	-1	-1	-1	-0.992207479102781
chr10	48780389	-1	-1	-0.995126174247218	-1
chr10	48783746	-1	-1	-1	-1
chr10	48796329	-1	-1	-1	-0.972161885445623
chr10	48803150	-0.959484724997386	-0.992545914379684	-1	-1
chr10	48804657	-0.956346079645873	-0.986605948427572	-1	-1.0033433859613
chr10	48835226	-0.977196832262341	-1	-1	-1.01160112220989
chr10	48859183	-1	-1	-0.991846555020128	-0.990500486672252
chr10	48871154	-1	-1	-1	-0.962027147130873
chr10	48960724	-1	-1	-1	-1.01561608370564
chr10	48999293	-1	-1	-0.9867489950419	-0.942817306705604
chr10	49005125	-1	-1	-1	-1
chr10	49276517	-1	-0.978347856711573	-0.973844173137165	-0.98552892292675
chr10	49300918	-0.96127909541605	-0.986304949907067	-1	-1.02100406702785
chr10	49304275	-1	-1	-1	-1
chr10	49316842	-1	-1	-1	-0.996124175656122
chr10	49323663	-0.979227313424432	-1	-1	-0.981564737995781
chr10	49325170	-1	-1	-1	-1
chr10	49354846	-0.97722317055643	-1	-0.993646720075939	-0.937257423518174
chr10	49355753	-1	-0.993728054834636	-1.00369054892374	-0.987282253509656
chr10	49379736	-1	-1	-1	-1
chr10	49400681	-0.953334311421799	-0.917080746172199	-0.943079703886107	-0.905944640892448
chr10	49418697	-0.924188088055534	-0.831111676325206	-0.901826308172622	-0.61269305981457
chr10	49457736	-0.856338170158386	-0.812878809440043	-0.90892779870737	-0.806635740547056
chr10	49469364	-0.87719693046043	-0.96040664155323	-0.946940073875474	-0.899414481188512
chr10	49513958	-0.6561162274013	-0.943844790730239	-0.840363556372632	-0.759430614668906
chr10	49516514	-0.716797263244059	-0.842231036128803	-0.918824144398386	-0.691220874870117
chr10	49562561	-0.813937853082321	-0.881148673045097	-0.895554187118048	-0.896517645624769
chr10	49585212	-0.951340049316112	-0.985684981095817	-0.973945612015334	-0.997097206903473
chr10	49621365	-0.873851142923033	-0.90558701977883	-0.972421182848463	-0.94006665791471
chr10	49638867	-0.857141788408512	-0.87825806845043	-0.398674209130851	0.141503782611242
chr10	49691482	-0.968416451691977	-0.942046213921016	-0.924047934685917	-0.941071304827394
chr10	49726652	-0.763261933984327	-0.893301649971952	-0.894740386750359	-0.48130262291714
chr10	49728883	-0.602545333334856	-0.714936421851504	-0.88233175575334	-0.752341023468091
chr10	49793967	-0.813482852897086	-0.853287245104185	-0.88903834050711	-0.647109824962233
chr10	49835114	-0.609307076679926	-0.870056673271615	-0.984360380047427	-0.952684144813951
chr10	49894179	-0.475717546289952	-0.591232573160168	-0.910837118421645	-0.801067714202087
chr10	49915659	-0.737616844101903	-0.814013415440134	-0.8046765498734	-0.839959670077829
chr10	49937192	-0.873755332803631	-0.805765507720983	-0.868888276812135	-0.753392179244973
chr10	49973114	-0.312858512525638	-0.689251166904605	-0.704141616213221	-0.813192076656141
chr10	49982928	-0.564208077373108	-0.77180263429908	-0.63723455128244	-0.586165283768616
chr10	49997655	-0.764336591747523	-0.820990384112996	-0.798037821100439	-0.60301106497686
chr10	50002650	-0.73969064752933	-0.786699754837681	-0.907156934695677	-0.761705765572501
chr10	50018783	-0.817617908121056	-0.809601487530688	-0.890601156592908	-0.779548629024238
chr10	50036195	-0.721378592166448	-0.91499767389685	-0.934451130223429	-0.887316313964914
chr10	50036229	-0.702047643901906	-0.875031101809997	-0.883317790838535	-0.776430197313297
chr10	50042134	-0.842592770390292	-0.842351952817976	-0.882115301159148	-0.855621459378378
chr10	50052903	-0.568813562031231	-0.814889020571539	-0.917259156487978	-0.740054729279223
chr10	50085958	-0.706627630587708	-0.782704797658203	-0.883281444629132	-0.750112509842258
chr10	50092054	-0.472336684251923	-0.787036256207496	-0.848749303167318	-0.804435743037306
chr10	50101899	-0.849922493148384	-0.934479005990885	-0.830072159659405	-0.896154065784394
chr10	50106349	-0.803450743694544	-0.849357409499398	-0.823883084295809	-0.85466305264804
chr10	50128364	-0.930911209993752	-0.986332753526418	-0.945838091730623	-0.971130516133617
chr10	50138639	-0.709618533457793	-0.800161410214576	-0.85574242645398	-0.745122675321642
chr10	50165218	-0.760893336437707	-0.671355219134016	-0.757949662385413	-0.676248706979559
chr10	50178053	-0.881220228718472	-0.831500538941912	-0.759141224131994	-0.777812188525172
chr10	50181667	-0.868018160928315	-0.82661670998541	-0.860200060641703	-0.732906738471653
chr10	50214679	-0.957194440824388	-0.993129331336982	-0.986539200065633	-0.987027643626324
chr10	50243095	-0.79487974220767	-0.808617144511269	-0.848104776583412	-0.574628744817592
chr10	50243992	-0.730516807946784	-0.818507915694223	-0.82352810660645	-0.607233543296557
chr10	50253782	-0.851043548353601	-0.856098061729249	-0.857649979541544	-0.626595813462177
chr10	50258733	-0.717405276245821	-0.944610476328364	-0.852816916925508	-0.927302270293238
chr10	50283037	-0.765925088371444	-0.79429684178039	-0.793469458332516	-0.801835753941407
chr10	50324499	-0.424524928268327	-0.676086920227756	-0.607382165476571	-0.328535684747528
chr10	50335162	-1	-1	-1	-1
chr10	50342536	-0.717511885666928	-0.853830720451267	-0.821377152353934	-0.916238976356902
chr10	50351683	-0.720915309907787	-0.888399438150716	-0.832370983925419	-0.835625956188653
chr10	50359409	-0.765973134171247	-0.884132053401021	-0.86327012519033	-0.812484451831392
chr10	50373464	-0.856373188598559	-0.889940867551011	-0.813531953852739	-0.584486663239451
chr10	50405449	-0.970865541108023	-0.907124801150068	-0.77155697724673	-0.56429849639242
chr10	50459473	-1	-1	-0.977005098092276	-0.993811115944088
chr10	50472016	-0.899641564048706	-0.973211661040178	-0.939414941348545	-0.867871688487994
chr10	50486079	-0.682372380076705	-0.823234093479246	-0.81588978935783	-0.24254889414189
chr10	50521287	-0.878521910463899	-0.829000729383859	-0.900368271878662	-0.685638349433472
chr10	50626091	-0.679595959740405	-0.641978767981943	-0.839820856890516	-0.645304508006159
chr10	50681865	-0.834311097346539	-0.945157681436288	-0.954190648510108	-0.896901734702451
chr10	50701080	-0.736293170580179	-0.918559102456146	-0.947197098389709	-0.876770369532521
chr10	50741552	-0.875932620723088	-0.899061238856559	-0.927328456918999	-0.991379285468671
chr10	50743104	0.670881703630655	0.441420423148108	-0.809920656118416	-0.803811858760383
chr10	50747208	1.67385161936162	1.37933983226206	1.28693131059015	1.53679109650761
chr10	50775335	-1	-0.980661336824918	-0.985473426415567	-0.956238726594094
chr10	50834920	-0.51089675609403	-0.867639969149238	-0.902732189393319	-0.728542769084532
chr10	50856646	-0.801356190148517	-0.826499249034749	-0.939388733967215	-0.806709934014814
chr10	50857084	-0.862924965043769	-0.760082875036727	-0.903341709076354	-0.929809890201375
chr10	50865103	-0.563558892626364	-0.773177648139037	-0.882097234007377	-0.872317234965129
chr10	50875439	-0.814077193844579	-0.808955275866293	-0.907927908626214	-0.743483363881051
chr10	50885683	-0.889577730435718	-0.93516414360561	-0.932152731894097	-0.955942702341051
chr10	50906459	-0.867057158723058	-0.886255531597549	-0.988953716526501	-0.582444657593368
chr10	50928895	-0.970320905049581	-0.996731046221586	-0.997343596100824	-0.933087246994286
chr10	50960478	-0.576401475395213	-0.713934374814055	-0.790439464066284	-0.818361444836264
chr10	50963209	-0.89208466356399	-0.900835178762155	-0.940714944147129	-0.874760991212772
chr10	50988409	-0.92045522781251	-0.835725817311133	-0.890784015225304	-0.847929690260229
chr10	51000081	-0.835228598014897	-0.936579971112519	-0.904557628936338	-0.859677386643755
chr10	51009240	-0.916744827535717	-0.961078018014985	-0.878327052448773	-0.709981468119474
chr10	51031999	-0.893090559075815	-0.950828468941397	-0.948710421003949	-0.835437822531752
chr10	51093479	-0.892722971129204	-0.987519601928131	-0.957428497375336	-0.94784178024939
chr10	51306429	-1	-1	-1	-1
chr10	51315210	-1	-1	-1	-1
chr10	51333420	-1	-1	-1	-0.97989969342307
chr10	51362124	-0.858064813827617	-0.856665554854442	-0.94089784036924	-0.749916454068011
chr10	51374280	-0.781680922937771	-0.863653816000793	-0.893229790268331	-0.719744472320313
chr10	51394665	-1	-0.982710136926626	-1	-1
chr10	51514384	-0.919168915147955	-0.974908844749813	-0.984563142423357	-0.800098534309659
chr10	51658630	-1	-0.978150160969226	-0.998908898591139	-1.01787334136009
chr10	51727982	-0.947635025335925	-0.977743799839813	-0.993160377183952	-1.00697280518658
chr10	51738112	-0.916255807960413	-0.946295688933724	-0.94240281099339	-0.912773221371314
chr10	51763166	-0.956986407001663	-1	-0.998839036534238	-0.985989598405346
chr10	51787125	-0.767534120095038	-0.929941650499295	-0.820470645992219	-0.643301204093529
chr10	51813446	-0.927236049176638	-0.962906926127509	-0.943614868821732	-0.967421241655364
chr10	51857207	-0.961813995555873	-1	-0.987639833937402	-0.935272117524659
chr10	51903200	-1	-0.994304405985531	-0.995417329863544	-0.996932369299869
chr10	51917382	-0.975844890566038	-0.995106867581641	-1.00072892226898	-1.00912764763477
chr10	51923847	-0.964626241927521	-0.990611273779352	-0.983200712431422	-0.97986114974414
chr10	51937096	-1	-0.989915226260699	-0.992270833585403	-1.01312722118085
chr10	51938767	-0.976309058261718	-1	-1	-1
chr10	51961181	-0.914420359368193	-0.984991598951878	-0.902749514781954	-0.914570568710821
chr10	51971041	-0.806354249835532	-0.88781377562527	-0.916442409455002	-0.807203470076136
chr10	51975870	-1	-1	-0.999510429873844	-0.9925201825174
chr10	51980345	-1	-0.974814254069631	-0.978821958182183	-0.929432038643283
chr10	52001602	-0.93132848087717	-0.959222244368482	-1.00384394995814	-0.964569510618017
chr10	52028508	-1	-1	-0.984893782977483	-0.980302279149273
chr10	52030563	-0.96066822549049	-1	-0.947156326245782	-0.998408276681248
chr10	52040874	-0.855390514132467	-0.904809596954296	-0.752604290179998	-0.560823619568789
chr10	52057333	-0.963650588774108	-1	-0.988662406644412	-1.00084812080626
chr10	52064076	-0.884723733379464	-0.877335907227534	-0.764950232975074	-0.598177669609729
chr10	52071371	-0.813674031723611	-0.964605215660265	-0.85741705718807	-0.710195493207567
chr10	52071412	-0.79871283414097	-0.931961010468455	-0.869827994485395	-0.765580103795029
chr10	52102377	-0.668256161982381	-0.890590965890524	-0.666966770801578	-0.695204814070671
chr10	52116630	-0.860664852829437	-0.999134663074802	-0.979934798270349	-0.939481915329561
chr10	52126514	-0.876401998886164	-1	-0.986009892706191	-0.985049430751313
chr10	52127342	-0.757435243116894	-0.86596713488904	-0.885922012167602	-0.760198424752481
chr10	52135083	-0.642710887836568	-0.857269476320482	-0.889240310011944	-0.465002803317582
chr10	52195719	-0.928338201698524	-0.946922271089266	-0.989693743204508	-0.869160137723823
chr10	52247046	-0.884212852508925	-0.942015139785453	-0.982641564003522	-0.971413120315967
chr10	52254339	-0.955098346435222	-0.919916953232829	-0.974430587784739	-0.968590963784927
chr10	52266298	-0.848221237210395	-0.890345384145147	-0.899333006269152	-0.715227152661313
chr10	52293592	-0.955049286043732	-0.969864987857632	-0.897103214725054	-0.896685865237155
chr10	52317611	-0.758404177987952	-0.894982171257461	-0.81117800248518	-0.721494090330064
chr10	52324256	-0.830363098815684	-0.896232264154423	-0.925052268553003	-0.556848023597438
chr10	52328865	-0.981144082603859	-0.987940971921747	-0.979238651053896	-0.97230200510703
chr10	52418960	-0.758855206029284	-0.710192872199812	-0.546774894360398	-0.43901530990001
chr10	52421236	-0.682269885394515	-0.81962116488779	-0.858923871213607	-0.717759177912595
chr10	52423203	-0.843398271094982	-0.906763573416062	-0.86325407849479	-0.900527243082419
chr10	52433146	-0.96413762921548	-0.952185472392697	-0.904353744258954	-0.912609522545119
chr10	52464717	-0.922722627109493	-0.971260576761497	-0.997606540386562	-0.997373278987846
chr10	52517138	-0.909207577592203	-1	-1	-0.894302809426462
chr10	52586042	-0.932139521632335	-0.982240835503726	-0.961975286462679	-0.959818829486959
chr10	52628698	-0.93435909761511	-0.978168151119282	-0.955014929639376	-0.918032036906992
chr10	52630737	-0.927055788751061	-0.973267383875993	-0.950960401587628	-0.951313838824312
chr10	52645324	-0.711048689214502	-0.910817337145998	-0.933150130034681	-0.83805022041032
chr10	52750580	-0.820400274850516	-0.799339957850193	-0.815051843246755	-0.761097952221535
chr10	52842175	-0.706850864127891	-0.991746948796278	-0.899356769719619	-0.818643729446805
chr10	52872532	-0.954977350305597	-0.933579847787756	-0.925676277425536	-0.979576613558223
chr10	52880329	-0.87237745774337	-0.937798623009544	-0.926022174464924	-0.905543249724123
chr10	52887671	-0.975204946325806	-0.967313155454215	-0.984278087953216	-0.981040617609772
chr10	52949406	-0.762762628505264	-1	-0.996134623232264	-0.898658664507996
chr10	52973029	-0.912762020814039	-0.992800444197085	-0.974055632350216	-0.991900491435864
chr10	52974603	-0.870489859801712	-0.810830109552387	-0.943506119275872	-0.91105625340351
chr10	53032070	-1	-0.973972423932002	-0.985976534785804	-0.963957622494764
chr10	53034638	-0.891583240498999	-0.870467431939771	-0.956278893743386	-0.872084674433141
chr10	53068209	-0.892814189550196	-0.923680085007394	-0.927497536808292	-0.876628983074741
chr10	53097925	-0.838091489363792	-0.97246507791741	-0.985490187702517	-0.919350722844512
chr10	53126641	-0.747965889418162	-0.997427143000075	-0.979381494711524	-0.792464056896699
chr10	53159223	-0.884853322966481	-0.931872239884027	-0.981849524518867	-0.829239695679152
chr10	53165559	-0.77373712091043	-0.911597070962689	-0.881292050463658	-0.845854153869453
chr10	53191822	-0.932786813470542	-0.974416805243641	-0.918105426087229	-0.93117406101797
chr10	53216035	-0.968531757757181	-0.951470769024007	-0.950453520607419	-0.901154052317922
chr10	53240718	-0.933647970752693	-0.948893387984274	-0.95157983434109	-0.800329933347618
chr10	53323404	-0.824030018614749	-0.968214451450087	-0.926171901539879	-0.85904340466518
chr10	53369550	-0.952333541831465	-1	-0.988183579146551	-0.955479940574119
chr10	53448866	-1	-0.983712666596706	-0.947323818025526	-0.961035392426148
chr10	53563790	-0.934141852885649	-0.916262183664062	-0.924662136951396	-0.83465458250444
chr10	53578962	-0.895333256475037	-0.971543112640996	-0.979713205342137	-0.90505238712567
chr10	53617074	-0.738774913404733	-0.91488572659579	-0.942275575693603	-0.871347308620606
chr10	53676450	-0.935123569973345	-0.991822969903424	-0.95284575381038	-0.928549359271372
chr10	53720491	-0.239467707248345	-0.792475934728139	-0.805014544190799	-0.676819191243128
chr10	53727124	-0.856546808329405	-1	-0.987422729541025	-1.00852555953884
chr10	53732272	-0.829975907902034	-0.953856053148824	-0.974381122672416	-0.770815703567784
chr10	53755930	-0.983485604207452	-0.989721462126048	-0.981673326839494	-0.960585498561535
chr10	53761676	-0.958820359505434	-0.986793338235137	-0.976950535242775	-0.794432927618884
chr10	53765343	-0.795986770491772	-0.917572299730268	-0.927617205385545	-0.943640089061085
chr10	53795797	-1	-0.985607356992137	-1	-0.987867449497192
chr10	53800992	-0.846934865492648	-0.970446081090598	-0.951113816521183	-0.917447975326904
chr10	53802108	-0.92960013628149	-0.97902785435504	-0.95557818826457	-1.00434430291242
chr10	53817469	-0.952646110643254	-0.954682347630582	-0.986034715574611	-0.946206373886868
chr10	53981981	-0.585518003297257	-0.982439161139721	-0.982858298124644	-0.80965993966547
chr10	53988425	-0.867776490644217	-0.963859870162957	-0.924702364925227	-0.750816739373372
chr10	53998884	-0.968933860265197	-1	-0.993519125741142	-1.00083902406403
chr10	54009668	-0.697459770650782	-0.954611215688169	-0.970348506309624	-0.936863672890401
chr10	54030433	-1	-1	-0.994796449568287	-1.01047947025859
chr10	54159436	-0.956820534127054	-0.920147887766774	-0.97091470038871	-0.961267850234228
chr10	54218194	-0.94894354315435	-0.84055874175394	-0.858550274953654	-0.937332578641284
chr10	54218227	-0.925754062184531	-0.84934038789026	-0.940554137632777	-0.928132450861387
chr10	54314086	-0.929224304538046	-0.928968081167777	-0.940246762982008	-0.807288328398581
chr10	54326269	-0.902822953691258	-0.976785445438699	-0.997011884503893	-0.873993476338841
chr10	54331060	-0.918221297649681	-0.923170714825629	-0.916536687736499	-0.914387151106274
chr10	54367667	-0.76086153484705	-0.973122652795714	-0.958401488593174	-0.968592089804005
chr10	54432882	-0.844319725781898	-0.934016169150625	-0.961750829696978	-0.911660596194345
chr10	54479420	-0.974715148266581	-0.984158806703426	-1	-0.978994675583896
chr10	54502742	-0.538845729151141	-0.902931672840794	-0.927786970015491	-0.776078423589824
chr10	54521817	-0.858367199850394	-0.952451919280407	-0.931157514893375	-0.877118717396969
chr10	54529972	-0.588975666678482	-0.863315087699236	-0.822448037747703	-0.882210545908472
chr10	54554365	-0.849550958166766	-0.896612169096372	-0.952103452941137	-0.992041965718418
chr10	54572448	-0.777595261048784	-0.860320806128158	-0.92075809950015	-0.941846465415883
chr10	54690631	-0.881150629851108	-0.991107150049549	-0.989264676179618	-0.885970038807924
chr10	54752090	-0.91569337664177	-0.940334447715243	-0.903025305030729	-0.912323072086325
chr10	54779693	-0.973284446625309	-0.931772394950901	-0.896455985976904	-0.89309701622269
chr10	54800433	-0.861531665162953	-0.893871153637128	-0.904477995656706	-0.857481952260194
chr10	54839141	-0.891534644235186	-0.950039741787077	-0.972688299652396	-0.908231194065207
chr10	54842736	-0.901614372483299	-0.965183871434269	-0.971801680844524	-0.931066404757566
chr10	54863691	-0.920285425196391	-0.913032915135721	-0.972344241414345	-0.941476562370015
chr10	54882955	-0.870189313219258	-0.926279999150271	-0.988658566093927	-0.935547016488117
chr10	54921942	-0.8560180827743	-0.973522617397039	-0.944031963620522	-0.890796182692486
chr10	54945628	-0.898308856883475	-0.933926901873679	-0.960108509032766	-0.856129196243742
chr10	55010746	-0.920006006145185	-0.958239092099384	-0.950009517874392	-0.909066540847688
chr10	55036600	-0.968217701091125	-0.937960185207473	-0.986872805584876	-1.05016187519223
chr10	55053818	-0.79192814916063	-0.982601518714433	-0.974862420329176	-0.997043993698758
chr10	55084722	-0.909037094942313	-0.974561349870295	-0.968325402652222	-0.964544130283111
chr10	55108875	-0.80434227300005	-0.981360761868753	-0.964269195791911	-1.0000759621001
chr10	55120429	-0.895590007736339	-0.964002511077564	-1	-1.00955916075401
chr10	55135783	-0.931927309872156	-1	-0.985650793544512	-0.879720164937692
chr10	55146248	-0.790824934726238	-0.879683320804065	-0.970858146642003	-1.01784544954336
chr10	55185963	-0.930499770659632	-0.930751124211923	-0.984301154182138	-0.892860567722342
chr10	55214146	-0.909804699479197	-0.987052118812343	-0.975551991440228	-0.927334274202864
chr10	55249268	-0.976437426712208	-0.916981691465635	-0.971764269729689	-0.912299517356768
chr10	55321099	-0.911048129551447	-0.953050918788846	-0.98892144523206	-0.958451368873957
chr10	55322257	-0.85937331739281	-0.971310761991378	-0.962294052931067	-0.991836846412534
chr10	55347150	-0.900328997819334	-0.95688868138139	-0.979561691964988	-0.959144801005717
chr10	55376487	-0.904500997140647	-0.92411964232073	-0.962847988011481	-0.951760791220068
chr10	55482968	-0.816931968085585	-0.921107789375539	-0.948796510007532	-0.909880838416848
chr10	55494121	-0.905358552229667	-0.886144462094887	-0.99423541634795	-0.961381115816525
chr10	55567136	-0.923075953621464	-0.968821135754742	-0.953653549496496	-0.933571861255868
chr10	55603906	-0.880616389231672	-0.964552609810492	-0.980776817088079	-0.955837689773541
chr10	55702451	-0.950872504130258	-0.943441950787234	-0.973290372513006	-0.925838262659783
chr10	55711237	-0.879928167985804	-0.935557450896443	-0.968955770059521	-0.967608678640638
chr10	55742383	-0.974389440238461	-1	-0.986229863433875	-0.99486207116343
chr10	55761627	-0.980472301417541	-0.970110796233532	-0.979039733390538	-0.983321601646979
chr10	55788501	-0.944481886938708	-1	-0.99466261932631	-0.9845311892004
chr10	55845991	-0.966413876322185	-0.925106967565053	-0.989389415367243	-0.931418068966686
chr10	55914112	-0.921312191400714	-0.987524283773124	-0.993017903485858	-1.00220991125324
chr10	55920550	-0.919118952473371	-0.951411023240454	-0.937703772860081	-0.980853786778334
chr10	55939132	-1	-1	-1	-1.02554279858872
chr10	55976871	-1	-0.981479060414369	-0.935404179967029	-0.943197920961184
chr10	55984143	-0.904015408719891	-0.974651227651633	-0.939805869638968	-0.947063217402681
chr10	55990045	-0.87701011297076	-0.990865351514143	-0.952232989823022	-0.950118043823882
chr10	55996226	-0.855642740925119	-0.96773297542186	-0.94176075954991	-0.97691095327098
chr10	56005325	-1	-0.992120954639018	-0.988333828597785	-0.879501535589079
chr10	56008933	-0.941796121706989	-0.964326117351411	-0.969056389692222	-0.986701622175994
chr10	56013623	-0.956878021015099	-0.977585021397432	-1	-1.00283809525474
chr10	56033848	-0.920438770642739	-0.972716455614401	-0.975026979470317	-0.961620430107381
chr10	56070981	-0.914588536503546	-0.990515406396478	-0.963784121993978	-0.931740546753676
chr10	56097228	-0.954579306388504	-0.94433319853077	-0.989817296024084	-1.01916312685368
chr10	56118724	-1	-1	-1	-1.00141055728677
chr10	56213217	-0.976836244273868	-0.988205004290534	-0.997976812378873	-1.01037771694566
chr10	56253799	-0.931817179937402	-0.973034812173932	-0.988079608213911	-1.010502046194
chr10	56265359	-0.7832043763802	-0.966077741348689	-1	-0.982484309964946
chr10	56280775	-1	-1	-0.991476429232665	-0.999157678880521
chr10	56299474	-0.857195947763662	-0.985380995505925	-0.970887223536964	-0.936752764651247
chr10	56334295	-1	-1	-1	-0.990199100092753
chr10	56340054	-0.856538844695408	-0.962961221718689	-0.994202207863552	-0.852207709794587
chr10	56357070	-0.979812106314237	-0.991326946999298	-1.00107633635884	-0.921694223833336
chr10	56361695	-0.762157472586933	-0.951636534264293	-0.986313948656156	-0.945291492656952
chr10	56403226	-0.982029040986092	-0.914637955791598	-0.941047658858866	-0.939076087637111
chr10	56410622	-0.845079442139297	-0.975908452334298	-0.984400367865294	-0.927707188392792
chr10	56444718	-0.942783240779699	-0.978630678495532	-0.985301509554154	-0.986070733910716
chr10	56453111	-0.951458324698998	-0.941817788040364	-0.988189149983652	-0.928934079700608
chr10	56477824	-0.890062163935832	-1	-0.969966640886676	-0.958909266922166
chr10	56488094	-0.9678461086962	-0.940150764525268	-0.998599964810694	-0.974711838227724
chr10	56495579	-1	-1	-0.994611700108149	-0.996160852108562
chr10	56542649	-0.846563804619791	-0.96637672710024	-1	-0.870311985688507
chr10	56561538	-0.940810330261836	-0.981482791458986	-0.990724642035388	-0.931059342146727
chr10	56582427	-0.84479937924612	-0.954212618240206	-0.974183524853052	-0.938553529067924
chr10	56590297	-0.955208850460553	-0.981610932720022	-0.991918661389248	-0.993227335923874
chr10	56678292	-0.79201252998053	-0.894382692875197	-0.901710804498795	-0.793199016121178
chr10	56682870	-0.877839444831015	-0.886163460503351	-0.953373415533648	-0.82060504511372
chr10	56689900	-0.924046128096038	-0.955973492980908	-0.959116788417461	-0.935515910405142
chr10	56694793	-0.979257250094297	-1	-1	-0.990414627467617
chr10	56717625	-0.831601467433072	-0.946255796862004	-0.936114202172179	-0.914561829384933
chr10	56726572	-1	-0.973276129650142	-0.969334106819402	-0.974135749754245
chr10	56744843	-0.963250736076428	-0.959040535987588	-0.974152730176713	-0.982500514370061
chr10	56813521	-0.966449500584855	-0.96202566509601	-0.981263604349774	-0.891685785163187
chr10	56860271	-0.89602205148867	-0.91890715399321	-0.966111253266882	-0.857710091865652
chr10	56959275	-1	-0.970422636019207	-1	-0.965528798816858
chr10	56977957	-0.981047999123829	-0.943690349193072	-0.9697183353388	-0.916529157993423
chr10	56979757	-0.943669379437049	-0.938734603712403	-0.95957870410426	-0.833896286984477
chr10	56988952	-0.97169404515358	-0.970606087012087	-0.98599917658467	-0.956400652784593
chr10	57001139	-0.973958179431635	-0.990222429951979	-0.983131262743986	-0.944510984155872
chr10	57070587	-0.938907499538487	-0.963334333604903	-0.98389907248328	-0.91215202544116
chr10	57133654	-0.943318613161433	-0.981283987290591	-0.980642709794093	-0.949322153877993
chr10	57137770	-0.948778880476922	-0.991950242136514	-0.906015026619209	-0.983073657618755
chr10	57234847	-0.652774581277466	-0.9015623015364	-0.919345840603754	-0.880130405492334
chr10	57249446	-0.807081929983473	-0.970563003863095	-0.905739061609963	-1.04100609854529
chr10	57276608	-1	-0.944556078800167	-0.982182945224745	-0.988696421901159
chr10	57325962	-0.904536054948619	-0.974039733384904	-0.95452828964145	-0.994719059718019
chr10	57350026	-1	-1	-1	-0.976039482580815
chr10	57367461	-1	-0.991086882433294	-1	-0.986449776258311
chr10	57409810	-0.925586932834417	-0.970012457802574	-0.971399525911615	-0.964036232718038
chr10	57412650	-0.913329902074618	-0.954900042048188	-1.00188267076024	-0.911576648834612
chr10	57464860	-0.958253287250102	-0.920629787240682	-0.975550073845899	-0.929523762670961
chr10	57478614	-0.950035203388305	-0.992021650291438	-0.993937075533777	-0.903472907347121
chr10	57495223	-0.919907902677368	-0.990380815243741	-0.943091672268728	-0.908747163403902
chr10	57605594	-0.878049211398058	-0.958595771751387	-0.922567725160328	-0.822971341419695
chr10	57665237	-0.975229601290597	-0.977494157665339	-0.99121086899333	-0.983718655135472
chr10	57748010	-0.891714277958643	-0.949211308396	-0.992950027919623	-0.880376077595361
chr10	57776451	-0.89214783690702	-0.991326946999298	-0.991978126364574	-0.998226205948526
chr10	57786509	-1	-0.953685936968801	-1.00006185053968	-0.982085573634446
chr10	57808691	-1	-0.980994626288883	-0.920768432615368	-0.92805574095218
chr10	57839099	-0.82790722976896	-0.957068446021679	-0.949518061461056	-0.944372867403595
chr10	57849814	-0.9248203355548	-0.98466739685444	-0.976880390342436	-0.902796260370752
chr10	57896122	-0.915246394633846	-0.935098445790096	-0.93094018727228	-0.984455633199336
chr10	57951816	-0.964266375114721	-1	-1.00015323063715	-0.999200432023482
chr10	57958410	-0.958102530539648	-0.98155829795529	-1.00017450392555	-0.93690487417108
chr10	57983260	-0.953422901224912	-0.947963325769084	-0.949877651414483	-0.900799008230733
chr10	58081704	-0.845783885070097	-0.924063019170032	-0.970051240068901	-0.915042776746553
chr10	58128420	-0.967791299391603	-0.97694575415519	-0.969993037970733	-0.893849931727507
chr10	58151460	-0.924105215639497	-0.978764141355876	-1	-0.957548073450584
chr10	58222225	-1	-0.947656996159467	-0.970156887952138	-0.959385357734005
chr10	58245752	-1	-1	-0.992151344526661	-1.00098893226807
chr10	58254954	-0.966779859752219	-0.981152625854528	-1	-1.00131590211989
chr10	58318061	-0.946624213671112	-0.973256793054923	-0.978640320746841	-0.963548210529898
chr10	58337253	-1	-0.976621189047423	-0.975057044555205	-0.981603071221875
[truncated: 96,144 more rows]
