# Supplementary material for: Differential chromatin profiles partially determine transcription factor binding
Source: PLoS One. 2017 Jul 13;12(7):e0179411. doi: 10.1371/journal.pone.0179411 (PMC5509100; doi:10.1371/journal.pone.0179411)
Supplement: S1 Dataset — (ZIP) [file pone.0179411.s002.zip › data.tables/MEF2A_ChIP.csv]

chr	coord	edgeR.logFC	edgeR.logCPM	edgeR.PValue	GEM.GM.QValue	GEM.K.QValue
chr10	100099814	-3.45	5.93	0.0012	58.15	-0.07
chr10	100100188	-0.181	4.3	0.892	8.07	0.13
chr10	100163754	-0.39	4.45	0.756	7.9	-0.07
chr10	100164555	0.42	4.41	0.714	4.71	0.04
chr10	100220733	7.91	6.5	1.35e-09	0	11.62
chr10	100221121	5.66	5.39	6.39e-07	0.26	6.01
chr10	100234572	-2.1	6.14	0.0251	68.85	0.73
chr10	100241390	-1.63	4.16	0.178	4.51	-0.07
chr10	100397023	-1.94	5.28	0.0504	33.7	0
chr10	101469762	-0.000956	5.41	1	18.14	0.07
chr10	101735336	-2.48	5.71	0.014	41.23	-0.07
chr10	101774235	-4.34	4.66	0.00214	14.48	-0.01
chr10	101780449	-5.54	5.68	3.36e-05	37.76	-0.01
chr10	101882716	-0.752	3.8	0.546	5.16	-0.08
chr10	101918034	-0.268	4.62	0.826	3.97	0.05
chr10	101934660	0.0905	4	1	4.01	-0.08
chr10	102027481	1.09	4.95	0.24	3.38	0.59
chr10	102272259	4.85	5.02	9.49e-06	0.51	5.36
chr10	102295656	0.917	5.55	0.308	7.13	0.7
chr10	102758258	3.4	6.58	0.000329	5.05	14.85
chr10	102973598	0.68	3.8	0.539	3.48	-0.08
chr10	103113646	-1.2	6.58	0.181	63.99	-0.06
chr10	103124623	2.31	6.68	0.0101	6.57	10.39
chr10	103202045	2.47	4.73	0.0121	3.24	0.33
chr10	103377486	-0.977	4.56	0.361	8.3	-0.08
chr10	103463312	-0.192	3.85	0.927	3.33	-0.07
chr10	103600609	1.2	4.79	0.216	2.86	0.41
chr10	103619494	-8.7	4.49	0.00021	11.71	0
chr10	103646961	-7.16	3.21	0.0207	2.67	0
chr10	103649597	-8.38	4.22	0.000601	6.31	0
chr10	103728845	-9.91	5.53	2.56e-06	44.66	0
chr10	103728991	-10.9	6.4	2.06e-07	99.6	0
chr10	10374917	-2.37	4.74	0.0339	19.5	-0.07
chr10	103761376	-10.1	5.65	1.45e-06	45.5	0
chr10	103761684	-3.56	4.01	0.0105	8.18	-0.01
chr10	103769766	-8.23	4.09	0.000936	5.67	0
chr10	103816020	0.426	5.28	0.658	9.2	-0.07
chr10	103912076	0.775	5.73	0.39	10.88	0.98
chr10	103929369	2.8	5.87	0.00271	2.7	5.79
chr10	104153881	0.834	5.13	0.389	6.97	1.15
chr10	104192427	1.17	5.36	0.196	7.35	0.3
chr10	104421082	0.285	4.67	0.799	6.67	0.34
chr10	104498557	5.32	5.3	3.4e-06	0.05	4.59
chr10	104532197	-0.81	4.74	0.425	9.96	-0.08
chr10	104677381	1.56	4.92	0.0962	3.86	1.23
chr10	104748960	4.52	5.41	1.78e-05	0.15	3.08
chr10	104757997	-1.88	5.65	0.0533	38.98	-0.07
chr10	104829561	1.46	6.54	0.0971	27.32	8.48
chr10	104871040	-0.484	5.23	0.63	17.3	0.58
chr10	104872094	-2.17	5.46	0.0323	28.46	-0.06
chr10	104885807	-2.82	7.34	0.00255	161.19	0.45
chr10	105133423	0.0364	4.54	1	4.68	0.42
chr10	105231181	-0.369	5.45	0.702	18.03	0.13
chr10	105250599	-0.808	5.45	0.393	21.99	1.48
chr10	105576408	0.996	4.88	0.293	10.66	0.12
chr10	106099446	4.62	8.17	2.86e-06	7.47	72.51
chr10	106110060	2.74	6.46	0.00306	5.48	15.41
chr10	106111903	-0.994	3.97	0.363	6.7	-0.01
chr10	10640489	-0.734	4.02	0.539	5.01	-0.05
chr10	10642275	-2.34	4.71	0.0368	20.7	-0.07
chr10	10727723	-2.2	3.75	0.0924	5.58	-0.03
chr10	108596831	-0.636	4.86	0.528	18.54	0.31
chr10	108626507	0.51	4.26	0.639	4.96	0.78
chr10	108691444	-0.656	4.63	0.535	11.65	0.21
chr10	108695879	-2.45	6.22	0.0103	64.18	0.56
chr10	108792353	9.4	7.41	3.67e-11	0.01	44.5
chr10	108792354	9.89	7.42	3.57e-11	0	44.76
chr10	109175421	-1.77	4.27	0.132	9.54	-0.07
chr10	109407396	-0.152	3.39	1	2.26	-0.08
chr10	109754817	-0.288	3.2	1	2.01	-0.07
chr10	109765589	-1.15	4.31	0.31	10.81	-0.08
chr10	109774332	-2.86	4.27	0.029	12.55	-0.03
chr10	109774774	-2.49	3.97	0.0685	7.29	-0.03
chr10	109792017	-2.05	3.63	0.126	6.12	-0.03
chr10	109809618	-3.53	3.98	0.0121	10.66	-0.01
chr10	109811161	-2.71	4.15	0.0414	11.47	-0.03
chr10	110328300	-2.67	4.62	0.0229	13.72	-0.05
chr10	110654361	-0.731	3.5	0.626	3.51	-0.07
chr10	11160843	4.53	4.89	4.26e-05	0.36	4.54
chr10	111717041	0.0983	4.69	0.959	6.37	0.15
chr10	111796562	-1.99	4.72	0.0675	15.62	-0.06
chr10	111829669	-0.773	4.71	0.45	8.73	-0.08
chr10	111836443	0.5	5.99	0.578	27.33	2.09
chr10	111897033	1.8	4.78	0.0555	2.78	0.15
chr10	111898169	0.473	4.95	0.641	7.33	0.13
chr10	11191782	2.88	5.43	0.00302	3.03	2.45
chr10	111928507	4.75	5.14	1.78e-05	0.49	10.23
chr10	111981711	-0.125	4.91	0.928	15.34	-0.08
chr10	111981783	8.09	5.72	2.49e-08	0	8.24
chr10	112009425	-3.05	4.42	0.0166	12.84	-0.01
chr10	112018437	6.08	6.14	1.51e-07	0.26	15.05
chr10	11205333	0.301	5.85	0.741	21.63	0.7
chr10	112116533	-4.1	6.46	0.000135	87.78	-0.06
chr10	112116616	-5.69	5.81	2.05e-05	50.48	-0.01
chr10	112147925	-3.25	4.91	0.00542	25.75	-0.05
chr10	112148109	-3.79	4.84	0.0023	26.39	-0.03
chr10	112148229	-2.36	4.93	0.0342	19.26	-0.08
chr10	112155680	-2.24	4.63	0.0476	15.95	-0.05
chr10	112155842	2.28	7.05	0.0108	23.25	29.94
chr10	112174495	-2.39	6.78	0.01	105.5	0.29
chr10	112185844	-0.188	4.96	0.861	8.6	-0.07
chr10	11220899	2.36	9.31	0.00734	119.82	141.83
chr10	112224726	-1.01	5.01	0.296	15.1	0.05
chr10	112252288	-0.964	5.29	0.334	26.37	0.39
chr10	112257572	0.205	5.03	0.87	9.33	0.04
chr10	112261217	-0.0653	4.97	0.965	6.91	-0.08
chr10	112262925	-1.09	5.29	0.273	17.67	-0.05
chr10	112264052	-1.92	5.1	0.059	26.45	-0.08
chr10	112288886	-2.08	5.22	0.0388	27.6	-0.08
chr10	112295974	-0.845	4.89	0.406	11.65	0
chr10	112332815	0.213	3.77	0.85	3.03	-0.07
chr10	112506963	-1.99	5.96	0.0356	50.72	0.16
chr10	11251639	-1.27	4.78	0.226	12.15	-0.08
chr10	112534065	-0.222	6.42	0.82	42.02	0.58
chr10	112575504	-0.932	4.82	0.357	14.65	0.21
chr10	112582006	5.31	5	2.56e-06	0	4.58
chr10	112601814	-3.97	5.69	0.000419	40.7	-0.03
chr10	112603004	-1.35	5.13	0.164	14.53	0.01
chr10	112683845	0.214	4.71	0.841	8.55	0.09
chr10	11274326	0.341	4.12	0.767	4.56	-0.02
chr10	11278452	-1.25	4.76	0.226	15.28	-0.02
chr10	11288908	-1.65	4.69	0.12	7.19	-0.07
chr10	11303892	-1.82	5.34	0.0732	26.87	-0.07
chr10	113098716	-3.53	4.82	0.00433	21.85	-0.03
chr10	11312701	0.724	5.07	0.459	6.31	0.17
chr10	11315058	-0.772	5.06	0.436	14.07	-0.01
chr10	113943532	1.19	5.35	0.196	4.34	2.32
chr10	113962487	-0.541	4.42	0.651	8.86	0.09
chr10	114029291	-0.703	4.53	0.539	12.3	0.06
chr10	1140414	-0.696	4.66	0.505	7.94	-0.03
chr10	114135947	-0.116	3.98	1	3.87	-0.08
chr10	114202027	0.069	3.68	1	4.79	-0.07
chr10	114292233	-0.986	5.21	0.326	20.09	0.18
chr10	114306458	-3.8	6.82	0.000179	133.17	0
chr10	114594569	-0.192	3.85	0.927	3.97	-0.08
chr10	114741472	-1.18	4.71	0.258	15.64	0
chr10	114853447	-0.0869	4.12	1	7.9	-0.04
chr10	114854104	-2.71	5.53	0.00781	41.41	-0.08
chr10	11490669	-1.87	4.63	0.0859	9.16	-0.04
chr10	11514330	1.32	4.46	0.169	3.33	0.49
chr10	115426691	-1.14	5.1	0.24	20.36	0
chr10	115476340	-0.304	4.26	0.776	7.84	0.09
chr10	115548717	-0.0132	4.57	1	7.47	0.18
chr10	115559547	1.49	4.53	0.128	4.53	-0.06
chr10	115611426	1.19	4.96	0.196	6.63	0.47
chr10	1156293	2.31	5.25	0.0142	3.69	1.19
chr10	115639650	-3.87	5.97	0.000333	63.62	-0.04
chr10	115719308	-1.63	5.2	0.0962	17.9	-0.05
chr10	115721535	-0.53	4.79	0.614	9.33	0.24
chr10	115742698	-1.98	4.94	0.0584	19.17	-0.07
chr10	11577710	-0.0976	4.9	0.964	13.09	-0.06
chr10	115785258	2.14	8.36	0.0146	79.43	73.73
chr10	115847163	5.85	4.78	5.12e-06	0.01	3.04
chr10	115855882	-3.58	5.73	0.000874	47.56	-0.06
chr10	115947976	0.0531	3.5	1	4.38	-0.08
chr10	115955035	-1.26	5.41	0.193	30.06	0.18
chr10	11596198	0.169	5.25	0.86	9.45	0.07
chr10	11597778	2.06	5.28	0.0275	3.86	1.22
chr10	11602571	1.46	4.67	0.136	5.37	0.79
chr10	116063989	-0.609	5.67	0.517	24.88	1.26
chr10	116148263	-3.23	5.72	0.00192	43.59	-0.08
chr10	11620697	-1.94	4.39	0.0985	16.61	-0.01
chr10	11620930	-1.07	5.37	0.271	23.64	-0.02
chr10	116393190	4.49	4.86	4.83e-05	0.13	6.16
chr10	116394624	7.59	7.5	1.88e-10	0.19	59.9
chr10	116508928	5.83	5.22	1.11e-06	0.02	9.04
chr10	11654616	5.27	6.48	7.41e-07	0	6.6
chr10	116585358	-2.99	6.28	0.0026	70.34	-0.08
chr10	116670995	0.43	4.19	0.728	3.18	0.11
chr10	116713008	-2.75	5.04	0.0125	20.93	-0.07
chr10	11684789	0.897	5.43	0.325	14.95	1.93
chr10	11706442	-1.55	4.99	0.12	15.94	-0.08
chr10	11716148	1.13	4.69	0.241	5.79	0.57
chr10	11720296	-2.62	6.74	0.00565	108.26	0.84
chr10	11727166	0.168	5.8	0.864	30.15	1.52
chr10	11727298	-3.08	5.82	0.00331	56.86	-0.01
chr10	11728002	2.28	5.59	0.0147	4.42	1.29
chr10	11741156	-0.653	4.87	0.528	9.18	0
chr10	11752914	1.67	5.93	0.065	10.6	3.96
chr10	11767401	1.71	5.46	0.0631	6.67	0.6
chr10	11913681	5.33	6.87	6.07e-07	1.8	20.54
chr10	119375809	-0.288	3.72	0.842	2.31	-0.08
chr10	119412839	-2.6	5.2	0.0134	19.88	-0.08
chr10	119416435	-2.03	4.47	0.0744	12.97	-0.07
chr10	119423463	-1.17	4.33	0.31	9.32	-0.08
chr10	119522363	5.06	6.93	8.49e-07	1.94	35.14
chr10	120255317	7.52	6.67	4.92e-09	0.02	24.63
chr10	12036272	0.169	5.53	0.883	21.12	-0.07
chr10	120458194	0.75	4.01	0.492	3.22	-0.06
chr10	120489334	0.43	4.5	0.685	5.63	0.1
chr10	120746916	-2.38	5.03	0.0258	20.58	-0.08
chr10	12086117	-1.9	6.32	0.041	67.03	-0.05
chr10	120880059	-0.387	6.23	0.667	55.62	4.76
chr10	120880157	-1.24	6.34	0.168	68.13	2.36
chr10	121113324	0.808	4.39	0.431	6.29	1.3
chr10	121215489	-2.67	4.62	0.0229	13.17	-0.05
chr10	121237152	-2.17	5.09	0.0367	16.51	-0.08
chr10	121261408	-0.668	3.97	0.59	7.29	-0.08
chr10	121280140	5.35	5.03	2.27e-06	0	4.42
chr10	121357558	0.952	5.12	0.309	5.48	0.11
chr10	121410962	3.81	5.63	0.000119	1.54	6.06
chr10	121452973	-0.885	4.13	0.412	6.01	-0.08
chr10	121460071	-3.15	6.09	0.00205	56.94	-0.07
chr10	121462376	-1.62	4.86	0.12	17.35	-0.05
chr10	121463599	-0.589	4.45	0.612	8.18	0.06
chr10	121464196	-4.22	6.57	8.43e-05	87.83	-0.07
chr10	121465055	-5.43	7.91	5.36e-07	309.58	-0.08
chr10	121468629	-2.42	5.29	0.0187	29.69	-0.08
chr10	121544314	-1.23	5.82	0.183	30.07	0.31
chr10	12164725	-7.67	3.62	0.0054	7.02	-0.01
chr10	12164883	-1.34	4.83	0.186	13.79	-0.03
chr10	122367372	-0.683	3.47	0.626	3.3	-0.07
chr10	12238142	1.72	6.8	0.0505	28.9	5.72
chr10	122610805	1.66	5.48	0.0709	5.37	1.77
chr10	12285963	-0.734	4.02	0.539	4.67	-0.08
chr10	12306397	-0.433	4.73	0.678	13.37	-0.07
chr10	12306650	0.209	4.8	0.849	10.17	0.17
chr10	12348352	-2.36	3.87	0.0592	5.41	-0.03
chr10	12349676	-2.4	4.4	0.045	15.34	-0.05
chr10	123513826	-1.51	5.48	0.122	25.6	0.56
chr10	123822917	5.46	5.17	1.37e-06	0.24	3.89
chr10	12408176	-0.635	3.95	0.59	3.52	-0.08
chr10	124135119	-1.59	4.41	0.155	8.51	-0.03
chr10	12447172	-1.99	5.61	0.0441	41.69	-0.07
chr10	12487881	-0.153	5.24	0.914	15.64	0.78
chr10	125047543	-0.413	3.8	0.771	3.33	-0.08
chr10	125087148	-1.47	4.55	0.176	10.95	-0.08
chr10	125151812	-9.54	5.21	1.04e-05	29.43	-0.01
chr10	125151921	-2.7	4.64	0.0209	10.27	-0.05
chr10	125157896	-3.85	6.25	0.000321	66.68	-0.08
chr10	125162318	-1.53	5.5	0.117	23.19	0.46
chr10	125260852	-1.36	4.67	0.195	14.05	-0.06
chr10	125266967	-2.33	3.85	0.0685	8.64	-0.03
chr10	12527167	1.45	4.74	0.131	5.81	1.07
chr10	125297274	-3.1	5.61	0.00296	41.96	-0.08
chr10	125312789	-1.87	4.86	0.0773	16.57	-0.08
chr10	125319047	-0.513	4.07	0.677	3.48	-0.06
chr10	125560028	6.16	5.14	1.37e-06	0.05	7.95
chr10	125602429	0.129	3.98	0.934	7.75	0.09
chr10	125608614	-2.54	6.49	0.00807	87.63	1.04
chr10	125608759	-8.85	4.61	0.000132	18.98	-0.01
chr10	125618780	-2.43	5.3	0.0177	33.56	-0.08
chr10	125866195	-1.08	4.47	0.325	10.7	-0.06
chr10	125926434	-0.748	4.23	0.551	10.4	-0.05
chr10	125940483	0.0169	4.05	1	4.4	0.09
chr10	125974667	-2.99	5.23	0.00595	28.63	-0.07
chr10	12606398	-1.17	4.53	0.28	13.56	-0.07
chr10	126277555	5.51	7.24	2.5e-07	1.87	38.97
chr10	126277902	5.03	5.45	5.99e-06	0.26	5.17
chr10	126303073	-1.26	4.16	0.293	6.84	-0.08
chr10	126377640	-1.46	4.91	0.154	15.41	-0.03
chr10	126385359	-2.01	5.16	0.0463	20.9	-0.07
chr10	126417268	-0.724	4.54	0.507	7.5	-0.06
chr10	126480460	1.52	5.3	0.103	3.82	1.07
chr10	12659379	-0.332	4.27	0.776	7.07	-0.06
chr10	126649508	-7.97	3.87	0.00212	13.47	0
chr10	126660058	-8.46	4.29	0.000454	8.92	0
chr10	126745863	0.429	3.8	0.72	3.51	0.02
chr10	126753418	-2.18	4.56	0.0567	12.87	-0.05
chr10	126753598	-2.22	4.65	0.0436	14.89	-0.07
chr10	126796735	5.35	4.67	7.74e-06	0.06	4.13
chr10	127293972	5.04	4.69	7.74e-06	0.24	4.98
chr10	127730537	-0.244	3.69	0.918	2.91	-0.08
chr10	12894922	0.118	3.65	1	5.7	-0.06
chr10	12988158	2.97	5.56	0.00189	3.54	4.77
chr10	129948455	1.84	4.25	0.0622	3.24	0.28
chr10	13130461	1.13	4.75	0.241	7.68	0.67
chr10	131400177	-1.72	3.38	0.206	2.85	-0.03
chr10	13160077	0.82	5.43	0.37	11.98	0.03
chr10	131944494	-0.936	3.29	0.569	2.43	-0.05
chr10	133473710	-1.37	4.48	0.224	10.33	-0.08
chr10	133575682	-2.99	4.38	0.0207	15.6	-0.03
chr10	13382859	-0.872	4.49	0.443	6.59	-0.08
chr10	134133833	0.557	5.68	0.549	21.34	0.61
chr10	134235156	4.81	7.91	1.41e-06	7.21	63.69
chr10	134330967	9.77	8.48	4.59e-13	0.01	101.75
chr10	134385620	1.4	5.46	0.122	9.88	2.37
chr10	134389027	-1.25	4.76	0.226	14.65	0
chr10	134401946	0.904	4.98	0.345	7.68	3.07
chr10	13464992	-0.244	3.69	0.918	5.25	-0.08
chr10	135088610	0.11	4.94	0.93	8.33	0.14
chr10	135202688	-2.59	6.34	0.0068	62.45	-0.08
chr10	13628887	1.57	5.28	0.0921	3.31	0.05
chr10	13747885	5.07	6.14	2.66e-06	0.06	8.94
chr10	13755167	0.908	5.59	0.306	11.63	1.33
chr10	13789048	-0.624	5.24	0.528	24.02	1.3
chr10	13799383	-0.809	4.27	0.511	7.71	-0.07
chr10	13799606	-2.34	5.6	0.021	40.81	-0.08
chr10	13967500	-1.09	3.41	0.427	5.7	-0.05
chr10	14223411	5.6	5.32	8.16e-07	0.05	3.64
chr10	14227217	-0.0326	5.62	0.978	26.58	0.67
chr10	14227527	2.32	6.91	0.00945	21.6	22.82
chr10	14227699	2.08	7.01	0.0189	29.88	23.13
chr10	14227849	1.5	6.08	0.0903	15.74	5.21
chr10	14432418	-0.289	4.39	0.847	8.46	-0.08
chr10	14630152	-2.1	6.04	0.0271	54.7	0.09
chr10	14647427	-1.5	5.59	0.117	30.58	-0.06
chr10	1468299	-1.79	3.92	0.126	8.89	-0.05
chr10	14687368	-0.885	4.13	0.412	4.94	-0.05
chr10	14690228	-2.37	6.04	0.0142	49.32	0.36
chr10	14701932	-3.43	6.66	0.000576	102.7	-0.06
chr10	14778826	-0.892	5.24	0.363	19.71	0.54
chr10	14782862	-2.4	5.94	0.0138	51.44	0.13
chr10	14968927	-1.36	4.67	0.195	12.32	-0.07
chr10	14995722	2.59	6.07	0.00514	4.91	5.8
chr10	15080516	0.0312	3.28	1	3.01	-0.08
chr10	15164824	-3.51	3.97	0.0121	9.34	0
chr10	15164963	-8.93	4.68	9.52e-05	15.1	0
chr10	15183374	-1.02	4.42	0.35	6.56	-0.08
chr10	15807247	6.35	5.36	6.71e-07	0	6.59
chr10	15944768	2.57	4.54	0.00956	2.8	1.49
chr10	16627336	-1.74	5.42	0.0795	30.46	-0.03
chr10	16628496	-2.32	5.73	0.0193	40.14	-0.04
chr10	16695466	-0.885	4.13	0.412	6.86	-0.08
chr10	16821669	-0.126	4.41	1	6.05	-0.07
chr10	1685536	-0.277	4.51	0.857	9.09	0.05
chr10	16933944	6.34	6.15	3.75e-08	0.14	9.15
chr10	16934106	8.52	6.21	4.05e-09	0	11.76
chr10	17038405	5.47	5.94	1.02e-06	0.49	5.32
chr10	17065592	1.58	5.24	0.0893	10.66	0.96
chr10	17069019	0.53	4.7	0.584	10.47	-0.08
chr10	1716945	-1.81	5.01	0.0758	18.26	-0.08
chr10	17518331	-0.758	4.41	0.509	9.32	-0.01
chr10	17545798	5.89	6.18	1.34e-07	0.37	11.35
chr10	1754704	0.168	3.42	0.907	2.08	-0.08
chr10	17551341	3.13	5.44	0.00134	1.45	3.17
chr10	17553518	-0.552	5.11	0.566	20.02	0.03
chr10	17704777	6.31	7.02	1.6e-08	0.35	18.58
chr10	17717929	5.4	5.86	1.35e-06	0.25	5.46
chr10	18273317	-1.15	4.84	0.256	15.62	0.09
chr10	18278963	-9.96	5.57	2.14e-06	46.32	0
chr10	18297009	-0.592	3.69	0.67	6.97	-0.08
chr10	18601888	3.62	8.59	0.000108	36.33	92.79
chr10	18707649	1.21	4.09	0.223	4.56	0.37
chr10	18948180	0.622	5.73	0.494	13.68	1.33
chr10	20292863	-1.63	4.87	0.112	13.62	-0.06
chr10	21259908	-2.71	5.53	0.00781	35.16	-0.08
chr10	21999811	0.44	4.59	0.668	3.53	0.02
chr10	22175076	-1.31	4.43	0.243	11.89	-0.05
chr10	22178013	-1.37	5.59	0.154	35.37	0
chr10	22243260	-0.058	5.32	0.973	21.89	-0.07
chr10	22506253	5.62	5.35	7.39e-07	0.04	9.39
chr10	22518466	2.27	5.68	0.0138	4.21	2.59
chr10	22597426	0.585	5.3	0.523	14.79	2.54
chr10	22597514	-3.64	5.41	0.00131	43.98	-0.01
chr10	22632854	-1.78	4.61	0.0932	12.87	-0.01
chr10	22633310	-0.997	5.3	0.296	25.23	-0.08
chr10	22744072	-0.213	4.79	0.882	14.06	0.08
chr10	22888135	0.301	4.75	0.769	7.27	-0.08
chr10	22889975	-0.716	4.67	0.505	13.62	-0.08
chr10	22895324	-0.708	5.38	0.471	20.42	0.15
chr10	22918922	1.02	5.09	0.286	7.27	-0.06
chr10	22919616	0.594	6.05	0.513	21.11	1.17
chr10	23012420	-1.38	4.86	0.175	14.25	-0.07
chr10	23055283	-0.271	4.83	0.81	10.68	-0.06
chr10	23344707	7.99	6.6	9.46e-10	0.01	15.55
chr10	23657955	0.0532	4.03	1	3.02	-0.08
chr10	23702753	-3.3	6.21	0.00127	70.19	-0.08
chr10	24672775	-0.465	4.96	0.651	12.15	-0.03
chr10	24714291	-2.23	4.26	0.0682	10.56	-0.05
chr10	24932019	0.742	4.67	0.452	5.46	-0.03
chr10	24932489	0.0712	5.42	0.949	17.3	-0.08
chr10	24941031	0.384	4.22	0.728	5.58	0.11
chr10	24941423	-3.63	6.06	0.000694	68.13	-0.03
chr10	24942161	0.305	4.14	0.828	4.76	0.05
chr10	25155655	5.69	5.71	7.6e-07	0.41	5.58
chr10	25189904	0.468	4.97	0.615	9.37	0.09
chr10	25190252	0.266	5.4	0.799	18.1	0.29
chr10	25191281	3.55	6.35	0.000197	3.22	4.14
chr10	25210494	1.79	5.78	0.0467	14.03	1.93
chr10	25534407	0.991	3.33	0.406	2.19	-0.08
chr10	25971239	6.48	7.03	1.54e-08	0.88	37.71
chr10	26244002	-1.52	4.08	0.219	12.65	-0.07
chr10	26661660	-1.14	3.48	0.371	2.23	-0.05
chr10	26661978	-5.35	6.86	2.82e-06	134.4	-0.03
chr10	26662295	-1.6	3.78	0.187	4.11	-0.03
chr10	26674490	-1.62	3.3	0.244	3.11	-0.03
chr10	26726725	-0.469	4.86	0.664	9.95	0.59
chr10	26736451	-2.39	3.9	0.0592	4.27	-0.03
chr10	26746180	-0.961	4.71	0.348	9.14	0.09
chr10	26776606	-1.41	4.88	0.164	16.46	-0.02
chr10	26863988	-0.321	4.11	0.812	8.39	-0.04
chr10	27026778	-0.51	3.91	0.72	5.24	-0.07
chr10	27026936	-0.529	4.38	0.639	9.15	-0.08
chr10	27088470	-0.534	6.41	0.548	60.53	3.28
chr10	27147115	-1.11	5.49	0.249	27.63	-0.07
chr10	27181731	0.0312	3.28	1	3.01	-0.08
chr10	27443384	2.04	5.4	0.0293	4.57	0.87
chr10	27531190	1.66	5.71	0.0698	4.87	2.13
chr10	27793161	1.41	5.4	0.125	6.41	1.01
chr10	28031369	0.344	4.35	0.8	5.21	-0.04
chr10	29021195	7.57	5.12	2.08e-07	0	4.19
chr10	29095671	8.38	7.59	1.26e-10	0.05	47.48
chr10	29096015	8.22	7.27	6.63e-11	0.05	32.7
chr10	29096416	9.28	8.66	1.52e-12	0.12	100.98
chr10	29128712	8.93	7.6	1.73e-11	0.01	43.65
chr10	29249240	6.36	5.83	1.2e-07	0.12	7.68
chr10	29298573	7.57	5.12	2.08e-07	0	2.87
chr10	29321260	1.55	4.29	0.115	3.31	1.86
chr10	30459992	5.49	4.37	2.11e-05	0.02	3.7
chr10	30703121	1.49	5.09	0.106	6.63	0.4
chr10	30716690	-1.46	4.74	0.158	12.65	-0.05
chr10	30720481	3.57	7.28	0.000169	10.17	28.12
chr10	30734821	0.225	4.42	0.852	5.27	-0.08
chr10	30777372	0.211	4.8	0.849	8.96	0.44
chr10	30779362	-3.15	5	0.00606	20.68	-0.01
chr10	30799696	0.369	5.26	0.702	12.15	0.31
chr10	30822165	4.63	6.23	7.13e-06	0.57	11.35
chr10	30911633	-0.473	4.21	0.656	9.64	-0.07
chr10	30971544	2.1	4.44	0.0328	2.87	0.41
chr10	3098681	6.68	6.18	3.23e-08	0.05	14.59
chr10	31025952	-3.05	6.18	0.00245	62.33	0
chr10	31027179	-1.61	4.43	0.155	8.71	-0.08
chr10	31031602	0.242	4.05	0.877	2.4	0.21
chr10	31040177	-0.577	5.03	0.546	12.74	0.73
chr10	31073001	0.582	4.51	0.567	3.46	0.16
chr10	31105930	1.66	4.59	0.0819	4.32	1.33
chr10	31248317	-8.96	4.71	8.57e-05	24.44	0
chr10	31296730	-1.9	5.78	0.048	41.5	0.05
chr10	31607342	0.411	4.98	0.675	7.19	0
chr10	31632198	-1.2	4.12	0.321	7.78	-0.06
chr10	31642689	-0.123	4.28	0.945	3.62	-0.07
chr10	31662519	-1.32	3.57	0.322	3.59	-0.03
chr10	31673333	-5.23	5.41	0.00011	31.28	-0.01
chr10	31673492	-1.33	4.65	0.21	14.45	-0.07
chr10	31871004	-2.28	4.95	0.0319	21.34	-0.08
chr10	31996789	-3.46	6.14	0.000931	70.7	-0.08
chr10	31998211	-1.38	4.26	0.243	6.3	-0.08
chr10	32261532	5.73	5.47	4.83e-07	0.24	3.37
chr10	32261770	7.14	4.6	1.31e-06	0	2.54
chr10	32480014	1.79	4.72	0.0668	3.45	0.11
chr10	32607676	-1.04	5.03	0.281	12.65	-0.08
chr10	32635291	1.56	5.8	0.0857	7.35	0.37
chr10	32636075	1.46	5.36	0.117	7.27	1.33
chr10	33220628	0.583	5.14	0.548	11.47	0.9
chr10	33243803	0.603	5.07	0.53	11.65	0.04
chr10	33248140	-0.186	5.04	0.867	15.53	-0.04
chr10	33250620	-0.0787	4.5	1	8.92	-0.01
chr10	33297815	2.71	5.22	0.0044	2.08	0.68
chr10	33384922	-1.85	3.97	0.15	5.81	-0.02
chr10	33705309	-0.462	4.5	0.714	15.43	0
chr10	34430149	-0.27	3.9	0.858	8.01	-0.06
chr10	346037	-1.09	4.04	0.328	7.91	-0.07
chr10	34664049	0.141	4.47	0.906	7.06	0.18
chr10	34809682	1.37	4.02	0.185	3.45	0.96
chr10	35069890	-1.09	6.11	0.232	49	2.94
chr10	3511489	-0.827	4.28	0.473	11.93	-0.05
chr10	3527706	0.237	4.7	0.841	9.32	0.81
chr10	35415841	0.792	5.96	0.373	18.57	3.4
chr10	35421253	-0.52	4.67	0.624	8.3	-0.07
chr10	35438610	-2.49	6.64	0.00824	89.54	0.15
chr10	35485010	0.417	5.49	0.653	13.33	-0.06
chr10	36378931	-1.54	4.38	0.17	16.55	-0.08
chr10	3668683	-3.01	6.3	0.00244	71.7	0.03
chr10	3747404	4.26	5.27	6.24e-05	0.69	5.38
chr10	3800414	-1.06	5.46	0.269	23.68	-0.03
chr10	3803639	-0.555	4.91	0.577	12.43	-0.08
chr10	3827647	3.24	9.08	0.000388	71.86	143.59
chr10	3827722	3.01	8.99	0.000865	70.98	144.43
chr10	3846188	6.16	7.42	1.8e-08	0	36.97
chr10	3850479	5.48	6.29	6.61e-07	0	15.78
chr10	3893635	0.931	5.28	0.312	11.01	-0.06
chr10	3894858	0.596	5.74	0.513	15.98	0.41
chr10	3907967	-0.767	4.95	0.432	12.78	0.05
chr10	3916092	0.169	5.12	0.876	10.16	-0.08
chr10	3917577	-4.06	7.05	6.74e-05	155.87	-0.04
chr10	3944768	-1.09	5.56	0.248	27.3	-0.07
chr10	3977549	-0.817	5.29	0.416	17.87	-0.02
chr10	4169914	-2.64	4.59	0.0251	15.03	-0.05
chr10	4173901	-3.88	4.59	0.00291	19.28	-0.01
chr10	4173972	-2.49	5.67	0.0132	48.67	-0.08
chr10	4174094	-4.07	4.43	0.00502	12.97	-0.02
chr10	4178526	-1.99	5.15	0.0492	27.18	-0.07
chr10	43140681	10.4	5.38	8.31e-08	0	5.84
chr10	43263722	7.07	4.52	1.64e-06	0	4.17
chr10	43278197	2.19	6.2	0.0169	10.46	2.44
chr10	43829926	0.401	3.96	0.746	6.97	0.09
chr10	43911211	7.26	5.77	2.14e-08	0	7.29
chr10	43913616	4.45	6.88	9.44e-06	2.08	17.17
chr10	43913778	3.71	5.53	0.000174	2.59	3.15
chr10	44090890	0.191	5.7	0.835	25.49	2.96
chr10	44091528	-1.2	5.26	0.229	22.07	-0.07
chr10	44303771	-0.528	3.88	0.645	4.56	-0.08
chr10	44755915	0.36	4.23	0.785	3.52	0.31
chr10	44796648	-1.37	4.48	0.224	9.37	-0.07
chr10	44806648	2.21	4.95	0.0223	2.09	1.52
chr10	44808103	0.0877	4.5	0.954	10.91	-0.06
chr10	45221041	0.106	6.03	0.917	35.37	2.22
chr10	45409017	8.55	9.34	1.12e-12	0.62	189.56
chr10	45474321	5.6	10.94	3.41e-08	46.71	999
chr10	4556848	0.228	3.39	0.907	2.49	-0.07
chr10	4565015	0.168	3.8	0.927	3.54	-0.05
chr10	45671396	5.62	4.52	1.21e-05	0.05	2.32
chr10	45916024	-0.735	4.69	0.477	6.94	-0.08
chr10	45947867	0.201	4.21	0.887	7.9	-0.08
chr10	45956661	-1.18	5.45	0.221	21.26	0.04
chr10	45957997	-2.07	5.21	0.0388	27.34	-0.07
chr10	45960608	1.95	5.16	0.0402	3.42	0.81
chr10	45991434	4.4	5.13	4.88e-05	0.76	2.44
chr10	46090359	3.04	6.42	0.00117	3.09	9.02
chr10	46149084	-0.473	4.75	0.645	9.99	-0.07
chr10	46222654	2.81	5.2	0.00327	3.48	2.09
chr10	4892030	2.73	5.29	0.00477	2.74	0.65
chr10	4909920	6.18	6.26	1e-07	0.41	3.98
chr10	49545290	-3.14	7.09	0.00108	145.85	-0.08
chr10	49568589	4.21	4.92	9.76e-05	0.4	2.68
chr10	49868065	0.275	4.49	0.772	5.31	-0.03
chr10	49876462	-0.828	4.75	0.425	12.09	-0.01
chr10	49879778	-2.46	4.45	0.0407	9.13	-0.02
chr10	49892865	-1.43	4.29	0.222	4.05	-0.07
chr10	49916402	4.18	4.52	0.000158	0.19	3.15
chr10	49956724	-1.04	4.9	0.301	16.36	-0.08
chr10	50010852	-3.65	4.09	0.00783	7.47	0
chr10	50261253	-1.74	5.42	0.0795	28.19	-0.07
chr10	50433347	7.99	7.59	1.29e-10	0.12	38.45
chr10	50486632	8.08	7.27	4.54e-10	0.05	29.6
chr10	50508751	9.17	9.97	7.58e-14	0.56	275.06
chr10	50743217	-0.939	4.96	0.346	12.49	-0.04
chr10	51042451	-0.123	4.28	0.945	6.64	-0.05
chr10	51594364	6.62	6.74	1.54e-08	0.26	7.26
chr10	51827676	1.13	4.62	0.256	4.29	2.25
chr10	52020669	0.221	7.21	0.801	90.02	10.1
chr10	52020715	0.529	5.82	0.55	30.32	4.12
chr10	52031861	5.43	6.25	8.04e-07	0.59	6.75
chr10	52085320	3.72	8.1	8e-05	20.06	43.53
chr10	52086800	5.53	7.08	2.61e-07	0.26	14.97
chr10	52122692	0.105	5.79	0.922	24.22	0.18
chr10	52124662	4.56	6.63	7.32e-06	1.47	12.41
chr10	52156857	-0.0962	5.58	0.931	19.83	0.14
chr10	52191725	-0.343	5.49	0.733	30.07	0.41
chr10	52191812	-10.8	6.31	3.06e-07	95.36	0
chr10	52212582	-0.0597	4.88	1	9.55	-0.05
chr10	52227158	-0.896	5.15	0.345	21.08	-0.07
chr10	52257661	-9.6	5.26	8.32e-06	32.84	0
chr10	52257773	0.146	4.75	0.922	11.4	-0.01
chr10	52268241	-1.65	6.05	0.08	49.36	0.08
chr10	52268362	-2.79	5.36	0.00777	32.04	-0.02
chr10	52271767	0.696	4.9	0.456	7.47	-0.08
chr10	52310197	10.8	5.85	1.53e-08	0	9.49
chr10	52310314	5.47	6.12	5.15e-07	0.43	7.58
chr10	53281542	-1.43	4.29	0.222	14.15	-0.08
chr10	53380077	-1.66	4.7	0.12	16.65	-0.08
chr10	5359724	6.48	6.3	2.1e-08	0.24	18.89
chr10	53680636	-0.215	4.2	0.882	8.89	0.05
chr10	53976834	-1.89	4.36	0.108	13.26	-0.05
chr10	5426080	1.55	5.83	0.0805	17.73	5.58
chr10	54660588	-1.05	4.24	0.367	11.17	-0.08
chr10	54773146	-0.635	4.15	0.577	9.39	-0.06
chr10	5485578	-1.93	6.1	0.0378	55.69	-0.07
chr10	5489763	0.618	5.29	0.497	7.27	-0.01
chr10	55860269	-0.895	3.9	0.445	9.05	-0.07
chr10	5620627	-0.825	3.85	0.493	4.76	-0.05
chr10	5623783	-0.996	4.4	0.377	7.08	-0.06
chr10	57401548	-1.98	3.58	0.148	4.74	-0.03
chr10	57901979	-2.68	5.26	0.0111	28.89	-0.08
chr10	58079329	-3.06	6.01	0.00275	63.34	-0.06
chr10	58394063	-1.36	4.67	0.195	11.31	-0.06
chr10	58413250	-0.735	4.39	0.509	10.19	0
chr10	5875963	5.54	5.54	1.41e-06	0.18	4.96
chr10	5883134	-1.55	5.14	0.113	16.33	-0.06
chr10	5894546	-0.538	4.9	0.604	14.41	-0.03
chr10	5904449	-1.66	5.8	0.0782	33.47	-0.07
chr10	5915628	1.1	4.77	0.241	4.27	1.95
chr10	5946390	-2.53	6.39	0.00765	78.97	0.1
chr10	5976060	5.56	5.82	5.39e-07	0.51	9.53
chr10	5976154	10.7	5.79	1.91e-08	0	11.8
chr10	60042525	0.146	4.75	0.922	7.88	-0.08
chr10	6013385	4.1	5.93	3.91e-05	0.65	5.19
chr10	6018114	0.43	4.5	0.685	5.63	-0.05
chr10	60753383	-3.06	5.81	0.00345	44.59	-0.08
chr10	60756055	-1.65	4.46	0.142	8.3	-0.08
chr10	60796620	-2.11	5.25	0.0366	28.4	-0.06
chr10	60807825	-3.73	5.49	0.000925	29.34	-0.05
chr10	60820737	-0.441	4.35	0.738	9.59	-0.07
chr10	6093122	-2.15	5.97	0.0249	43.73	0.21
chr10	6093207	-9.43	5.11	1.52e-05	30.32	-0.01
chr10	6094723	-2.14	6.17	0.0229	69.61	-0.08
chr10	6100850	-3.09	4.45	0.015	11.64	-0.02
chr10	6104439	0.204	4.08	0.877	3.02	-0.08
chr10	6130837	1.11	6.13	0.216	12.9	1.26
chr10	61337982	0.208	3.93	0.865	4.96	-0.03
chr10	61594483	-0.805	5.28	0.416	20.58	-0.08
chr10	61645378	1.11	5.47	0.23	7.64	1.07
chr10	61792780	3.91	6.7	5.25e-05	4.17	19.53
chr10	6183344	-0.0142	5.41	1	13.26	0.64
chr10	61833866	1.77	5.35	0.053	6.43	0.05
chr10	61834297	-1.01	6.19	0.267	53.58	0.06
chr10	61846821	-3.36	6.98	0.000539	140.19	-0.08
chr10	61860079	3.41	5.98	0.000409	3.22	4.09
chr10	61996830	-1.52	5.25	0.136	19.65	-0.05
chr10	62113597	2	5.3	0.0325	6.08	0.12
chr10	62588455	7.19	6.31	1.99e-08	0.05	14.8
chr10	62704114	4.62	7.14	4.84e-06	3.71	28.94
chr10	62738348	5.98	5.4	5.81e-07	0.09	2.5
chr10	62738761	7.54	7.12	8.68e-10	0.09	20.69
chr10	62885808	-0.402	5.33	0.702	21.37	0.08
chr10	63046638	-0.551	4.56	0.636	9.43	-0.07
chr10	6309451	-1.22	4.37	0.286	6.04	-0.07
chr10	6337781	-1.1	4.28	0.337	6.47	-0.03
chr10	6342235	-1.86	4.61	0.0932	11.53	-0.03
chr10	6348028	-0.825	3.85	0.493	4.76	-0.07
chr10	63525508	8.77	7.12	1.19e-10	0	19.6
chr10	63546638	3.11	5.54	0.00141	2.67	2.18
chr10	63568534	3.27	4.92	0.00139	2.19	1.01
chr10	63638369	-0.723	5.68	0.432	32.61	0.08
chr10	63656903	0.98	5.48	0.283	9.75	0.17
chr10	63659892	2.05	7.09	0.021	26.66	14.43
chr10	63663230	0.131	5.55	0.907	20.5	-0.06
chr10	63664673	1.75	5.71	0.0531	8.51	1.19
chr10	63699861	0.772	5.65	0.398	14.07	1.67
chr10	63703627	-0.537	5.27	0.586	15.05	-0.08
chr10	63704721	-0.85	5.48	0.379	28.66	-0.03
chr10	63721309	-0.623	5.15	0.52	17.17	-0.08
chr10	63725633	-2.61	6.35	0.00642	82.01	-0.07
chr10	63747891	-1.29	5.43	0.185	23.55	-0.07
chr10	63752672	-0.0679	4.7	1	6.94	-0.08
chr10	63760228	-1.7	5.92	0.0698	48.77	-0.08
chr10	63761877	-1.33	5.46	0.17	31.95	-0.08
chr10	63798575	0.936	5.02	0.315	5.99	-0.08
chr10	63805120	-3.37	6.75	0.000619	121.66	-0.03
chr10	63811063	0.508	6.86	0.561	52.58	11.41
chr10	63819603	7.3	7.88	4.86e-10	0.1	66.1
chr10	63845352	0.844	4.37	0.387	3.45	0.04
chr10	63869874	-1.33	4.97	0.179	14.02	-0.04
chr10	6390218	-1.53	4.79	0.147	12.08	-0.08
chr10	64003187	0.504	4.72	0.624	4.96	0.01
chr10	64004089	-1.54	4.38	0.17	9.94	-0.02
chr10	64004914	0.751	4.58	0.45	4.27	-0.03
chr10	64197571	1.43	4.49	0.147	2.88	0.13
chr10	64216552	-2.39	5.46	0.021	30.58	-0.08
chr10	64220314	-3.12	5.86	0.00291	54.46	-0.08
chr10	64288450	-0.783	4.96	0.432	12.52	0.05
chr10	64300252	-1.6	4.14	0.198	7.96	-0.04
chr10	64353988	0.636	4.64	0.503	5.66	-0.08
chr10	64370611	0.27	5.13	0.787	10.16	0.13
chr10	64374309	-1.09	5.29	0.273	14.9	-0.08
chr10	64392074	-1.56	5.36	0.114	23.93	-0.08
chr10	64392406	-2.98	7.56	0.00146	215.12	0.95
chr10	64393937	-0.56	4.69	0.591	12.12	-0.08
chr10	64395054	-1.19	4.35	0.286	5.44	-0.02
chr10	64397923	-1.88	5.53	0.0576	31.29	-0.07
chr10	64413163	-2.76	6.68	0.00402	99.9	0
chr10	64415360	-2.14	5.44	0.0356	32.03	-0.07
chr10	64415466	-6.94	6.94	1.43e-07	148.08	-0.01
chr10	64431012	-0.48	4.04	0.677	6.98	-0.07
chr10	64441212	-4.11	5.3	0.000667	32.58	-0.05
chr10	64441354	-1.68	5.23	0.0863	22.9	0.09
chr10	64467801	-3.91	7.22	8.98e-05	181.25	-0.08
chr10	64468522	-1.02	5.24	0.298	21.49	0.03
chr10	64469140	-2.02	5.5	0.0429	30.32	-0.08
chr10	64486097	-1.49	5.09	0.134	17.81	-0.08
chr10	64492899	-1.07	5.46	0.258	20.21	-0.01
chr10	64493309	-1.74	4.53	0.12	8.92	-0.04
chr10	64539375	-2.81	5.98	0.00514	51.17	-0.07
chr10	64571295	-2.65	5.84	0.0085	54.04	-0.06
chr10	64571413	-3.09	5.32	0.00436	32.35	-0.01
chr10	64576767	-0.788	6.01	0.385	39.1	-0.08
chr10	64577887	0.798	4.97	0.408	6.18	-0.08
chr10	64591265	-2.01	6.07	0.0323	56.73	0.21
chr10	64610604	-2.17	4.86	0.0426	20.8	-0.06
chr10	64612119	-0.936	4.53	0.387	11.17	-0.08
chr10	64630797	-1.29	4.94	0.202	15.98	-0.08
chr10	64671993	-2.13	5.58	0.0325	35.96	-0.08
chr10	64752264	-2.53	5.58	0.0142	36.47	-0.07
chr10	64933766	-0.0533	5.04	0.967	10.58	0.03
chr10	64970600	0.745	5.06	0.43	9.18	0.03
chr10	64996316	0.783	5.57	0.387	15.97	0.52
chr10	65001739	1.68	5.54	0.0655	8.77	1.1
chr10	65029107	2.03	6.61	0.0239	15.14	5.59
chr10	65046575	-2.59	5.95	0.00877	58.01	-0.05
chr10	65115089	-0.566	4.81	0.584	6.62	-0.07
chr10	65115670	-0.252	4.82	0.845	8.72	-0.03
chr10	6515566	4.23	5.9	4.19e-05	1.35	3.28
chr10	65368420	0.904	5.25	0.337	11.88	1.56
chr10	65388523	0.186	6.13	0.845	28.26	0.79
chr10	65389289	1.58	7.42	0.0703	41.7	13.23
chr10	65426965	0.0955	5.35	0.947	19.04	0.64
chr10	65452204	-1.65	4.69	0.12	16.4	-0.07
chr10	65467259	-0.193	5.74	0.856	24.41	0.15
chr10	65479956	1.55	5.07	0.0931	6.64	0.1
chr10	66268049	7.35	5.88	1.42e-08	0.01	2.9
chr10	67651276	-0.249	4.06	0.871	6.25	-0.07
chr10	67651586	-3.71	4.13	0.0133	11.98	-0.01
chr10	68018655	-1.48	3.69	0.244	5.62	-0.05
chr10	69524306	1.11	5.43	0.23	10.95	-0.06
chr10	69541015	-0.513	4.07	0.677	4.67	-0.04
chr10	69609331	3.01	8.07	0.000909	29.76	48.89
chr10	6969625	1.31	6.97	0.134	41.96	19.2
chr10	6969703	-3.17	5.02	0.00562	24.2	0
chr10	69853785	5.08	4.73	6.73e-06	0.19	2.98
chr10	69932387	0.717	5.34	0.431	12.03	2.59
chr10	70091780	1.8	6.49	0.0449	13.26	0.84
chr10	70287281	1.91	5.83	0.0344	3.57	0.4
chr10	70377638	6.9	5.98	6.65e-08	0	14.35
chr10	70388515	2.63	4.73	0.00772	2.49	1.64
chr10	70459351	-0.44	5.35	0.658	21.43	-0.05
chr10	7070368	8.53	7.17	9.64e-11	0.01	26.75
chr10	70748551	2.17	5.89	0.0172	4.97	1.64
chr10	70757630	-1.36	6.25	0.135	57.86	0.67
chr10	70784280	-0.915	4.52	0.414	10.94	-0.08
chr10	70805499	0.188	4.97	0.864	6.94	-0.06
chr10	70997479	2.53	5.27	0.00745	2.24	-0.07
chr10	7145146	-0.487	4.87	0.633	14.3	-0.06
chr10	71505676	-0.415	4.71	0.712	10.28	-0.06
chr10	7171112	6.01	4.97	2.56e-06	0.05	6.78
chr10	72338331	0.56	5.72	0.541	23.15	1.49
chr10	72338442	0.00158	5.07	1	15.7	-0.08
chr10	72347186	-0.541	4.42	0.651	7.9	-0.02
chr10	72412847	0.0782	4.6	1	11.47	-0.08
chr10	72413186	5.24	6.65	7.56e-07	0.76	19.66
chr10	72416481	0.996	4.88	0.293	4.73	0.12
chr10	7302542	2.4	4.47	0.018	2.3	0.48
chr10	73119382	2.49	5.08	0.0101	2.47	-0.06
chr10	73132919	-0.0737	4.8	1	7.92	-0.05
chr10	73458310	0.66	4.71	0.49	5.69	-0.06
chr10	73561279	-0.681	4.51	0.539	12.74	-0.02
chr10	73596111	-2.23	5.51	0.0279	28.02	-0.01
chr10	73633530	0.169	4.91	0.894	7.74	-0.08
chr10	73656353	1.93	5.66	0.0375	6.49	1.74
chr10	73745680	-0.598	4.72	0.561	9.55	-0.04
chr10	73892833	1.16	4.53	0.226	2.48	-0.03
chr10	73893495	-0.92	6.25	0.314	56.49	0.21
chr10	73922826	1.28	3.78	0.219	3.68	-0.08
chr10	73923038	0.922	3.76	0.427	3.07	-0.08
chr10	73933237	0.38	5.07	0.722	13.46	-0.08
chr10	73935167	0.727	6.5	0.405	38.72	4.37
chr10	74008605	-1.52	4.2	0.178	5.77	-0.01
chr10	74008758	0.468	4.52	0.648	5.63	-0.07
chr10	74009122	-0.857	4.34	0.439	7.05	-0.03
chr10	74017028	1.34	5.33	0.152	6.56	0.09
chr10	74019456	-0.31	5.27	0.775	13.95	-0.04
chr10	74056011	-0.00687	5.58	1	13.88	0.03
chr10	74057085	-0.435	5.17	0.671	17.06	-0.06
chr10	74057230	1.35	6.75	0.122	36.18	5.85
chr10	74080632	3.16	7.27	0.000674	8.66	8.59
chr10	74082400	4.27	6.19	2.44e-05	1.38	13.98
chr10	74091813	-0.0273	4.47	1	4.62	-0.03
chr10	74124206	1.99	5.54	0.0317	4.45	-0.06
chr10	74321624	-1.15	4.62	0.278	14.37	-0.03
chr10	74397441	3.02	4.89	0.00267	1.84	3.1
chr10	74448125	2.7	5.26	0.00525	2.74	0.76
chr10	74498426	4.7	5.99	9.37e-06	0.96	6.01
chr10	74700028	7.03	5.51	5.5e-08	0	7.85
chr10	74870205	2.67	6.05	0.00435	4.11	1.57
chr10	74877943	1.01	7.15	0.244	58.15	16.58
chr10	74878084	0.972	5.48	0.283	19.2	1.79
chr10	74915975	0.326	4.25	0.785	7.29	-0.08
chr10	7499735	-0.913	4.15	0.472	6.22	-0.08
chr10	7514060	-4.73	7.03	1.21e-05	144.42	-0.05
chr10	75229520	1.9	7.31	0.0308	39.61	22.49
chr10	7526625	-0.123	4.28	0.945	3.88	0
chr10	75289292	1.74	5.56	0.0542	5.85	0.84
chr10	7534463	-1.97	5.6	0.0461	34.9	0.19
chr10	75403996	2.61	7.61	0.00356	26.3	29.7
chr10	75410881	1.97	6.74	0.0266	21.75	10.56
chr10	75415917	3.39	6.97	0.000324	7.89	24.84
chr10	75477538	1.17	4.8	0.216	5.61	-0.03
chr10	75490297	2.51	6.02	0.00718	6.08	1.65
chr10	75522802	1.19	4.85	0.216	4.75	0.4
chr10	75648426	3.6	4.95	0.000405	0.49	2.1
chr10	75668947	2.29	5.86	0.013	6.65	2.4
chr10	75681954	0.75	4.01	0.492	2.16	-0.08
chr10	75700542	2.61	5.63	0.00503	2.85	0.78
chr10	75716481	1.69	7.54	0.0522	50.62	20.73
chr10	75768113	1.53	8.32	0.0756	109.19	54.81
chr10	75781278	7.65	7.83	1.95e-10	0.18	40.1
chr10	75799757	7.16	7.05	1.16e-09	0.17	24.9
chr10	75816032	1.54	6.05	0.0863	14.8	2.45
chr10	75838048	0.486	5.13	0.623	13.09	0.01
chr10	75844977	1.35	4.78	0.151	3.08	0.64
chr10	75913057	4.96	6.66	2.36e-06	0.13	7.38
chr10	75923637	-1.25	5.91	0.181	42.03	0.17
chr10	75926517	-1.32	5.89	0.151	50.66	-0.06
chr10	75941739	0.549	5.32	0.55	11.93	0.36
chr10	76025961	1.57	5.28	0.0921	5.08	0.42
chr10	76053662	4.64	7.67	2.8e-06	7.9	50.29
chr10	76345242	-0.821	5.68	0.379	25.6	0.07
chr10	76358871	-0.775	5.43	0.422	26.01	-0.01
chr10	76410620	-0.902	4.34	0.439	9.95	-0.04
chr10	76434828	-2.64	6.13	0.00688	68.13	-0.08
chr10	76498938	0.421	5.09	0.671	11.94	0.18
chr10	76499256	-1.58	4.89	0.132	15.98	-0.07
chr10	76555820	-1.55	5.81	0.0984	41.27	0.35
chr10	76613945	3.05	7.86	0.000848	19.65	46.48
chr10	76660183	0.278	4.76	0.81	6.89	0.15
chr10	76737024	-0.498	4.98	0.623	16.02	-0.07
chr10	76737877	-2.47	6.98	0.00745	123.04	0.13
chr10	76760657	-1.25	5.68	0.179	32.11	-0.07
chr10	76794084	3.94	6.74	4.63e-05	1.87	20.88
chr10	76870074	5.44	7.72	1.54e-07	0.51	44.4
chr10	76875096	4.47	5.75	2.26e-05	0.1	4.85
chr10	76926325	-2.2	6.4	0.0198	76.74	-0.07
chr10	76995845	1.6	5.6	0.0754	6	-0.08
chr10	77055251	4.62	7.75	3.4e-06	6.92	45.09
chr10	77366179	-0.36	4.29	0.728	8.86	-0.08
chr10	78384521	-1.81	5.01	0.0758	21.6	-0.08
chr10	79002823	-0.104	4.51	1	6.47	-0.08
chr10	79108046	1.85	4.32	0.0675	6.46	0.36
chr10	79251566	-2.48	5.1	0.0197	25.49	-0.07
chr10	79254754	-3.16	5.37	0.00364	34.22	-0.06
chr10	79408482	-1.68	5.23	0.0863	33.5	-0.07
chr10	79459259	-0.727	4.81	0.477	11.53	0
chr10	79731182	6.99	10.33	1.48e-10	10.4	999
chr10	79805159	0.534	3.88	0.608	2.47	-0.02
chr10	7998677	2.3	6.21	0.0121	12.88	7.51
chr10	80523651	-1.38	4.68	0.195	15.64	-0.08
chr10	80783181	0.477	5.01	0.623	9.59	-0.04
chr10	80819144	5.91	5.31	8.16e-07	0.03	5.09
chr10	80827194	2.67	5.56	0.00473	5.16	1.36
chr10	80856996	6.08	5.5	4.03e-07	0	5.72
chr10	80862066	3.93	5.17	0.000175	0.64	3.12
chr10	80892694	3.61	5.65	0.000273	1.68	2.03
chr10	80897706	-0.748	4.23	0.551	5.85	-0.01
chr10	80955388	2.6	5.32	0.00616	3.27	2.16
chr10	81004826	-1.47	5.56	0.127	25.73	0.11
chr10	81035590	0.629	3.83	0.539	2.67	-0.05
chr10	81046219	-0.896	5.15	0.345	8.71	-0.08
chr10	81093477	4.92	5.98	4.87e-06	0.69	12.42
chr10	81134500	3.34	5.32	0.000617	2.3	0.78
chr10	81434789	-0.13	4.64	0.957	12.49	0.11
chr10	81559309	-0.491	3.85	0.705	9.8	-0.08
chr10	8173467	-2.63	4.74	0.0228	20.03	-0.07
chr10	8173550	-9.21	4.92	3.56e-05	32.52	-0.01
chr10	8173685	0.516	5.03	0.598	14.54	1.19
chr10	8175213	-2.37	4.38	0.0498	15.07	-0.05
chr10	8175321	-1.15	4.32	0.31	9.32	-0.08
chr10	81918534	5.32	6.95	4.41e-07	1.2	24.13
chr10	81961472	6.02	7.28	3.24e-08	0.08	37.22
chr10	82181645	-0.529	4.25	0.669	6.84	-0.06
chr10	82202909	5.15	4.81	4.79e-06	0	2.74
chr10	82791727	-2.18	4.23	0.076	7.27	-0.05
chr10	8356604	7.07	4.52	1.64e-06	0	5.02
chr10	8402545	-1.59	4.41	0.155	15.13	-0.08
chr10	84264880	-0.46	3.6	0.742	5.57	-0.08
chr10	84681904	-0.384	4.15	0.757	8.26	0
chr10	84685480	-1.57	5	0.12	17.9	0
chr10	85363684	-0.844	5	0.391	16.09	0.42
chr10	85440458	-0.223	4.59	0.867	6.04	0.46
chr10	85703855	0.401	3.96	0.746	4.32	-0.03
chr10	85750098	-0.852	4.3	0.473	7.05	-0.08
chr10	86054749	0.0114	4.55	1	8.14	-0.02
chr10	86077091	-0.686	4.36	0.545	9.15	-0.05
chr10	864646	-0.332	4.27	0.776	9.89	-0.06
chr10	8658255	-4.84	5.07	0.000442	32.3	-0.01
chr10	87689916	-2.67	4.62	0.0229	21.33	-0.02
chr10	87690052	-1.48	4.76	0.158	20.57	-0.08
chr10	87706968	0.261	4.29	0.841	2.57	-0.07
chr10	88096483	-0.47	3.33	0.794	5.37	-0.07
chr10	88159742	0.34	4.95	0.732	7.55	-0.03
chr10	88171390	-2.6	4.92	0.018	18.02	-0.07
chr10	88172973	-4.47	6.79	3.29e-05	128.1	-0.08
chr10	88173370	-4.36	4.67	0.00214	23.05	-0.01
chr10	88515487	5.98	7.55	4.06e-08	0.21	41.55
chr10	88535118	2.46	5.77	0.00786	4.75	1.1
chr10	88542634	-2.04	4.75	0.0577	16.36	-0.06
chr10	88543029	-2.47	5.09	0.0197	13.51	-0.06
chr10	88609449	-3.25	5.97	0.00187	56.88	-0.08
chr10	88648855	-1.79	4.86	0.0939	15.98	-0.08
chr10	88648983	3.94	7.18	4.08e-05	5.63	26.43
chr10	89081483	1.48	3.4	0.187	2.14	0.21
chr10	89279568	0.911	4.04	0.367	2.74	0.08
chr10	89283682	5.14	5.76	2.03e-06	0.85	11.8
chr10	89294409	-3.47	5.64	0.00129	43.22	-0.06
chr10	89382296	-1.84	5.5	0.063	36.02	-0.03
chr10	89554193	-1.5	4.99	0.148	21.06	0.05
chr10	89554292	-2.12	4.05	0.0869	11.41	-0.03
chr10	89622193	0.435	5.78	0.642	16.26	0.7
chr10	89623352	0.211	4.8	0.849	11.87	0.04
chr10	89689439	-0.735	4.39	0.509	6.87	-0.07
chr10	898069	-0.541	4.42	0.651	8.36	-0.07
chr10	89824723	-1.81	5.71	0.0606	35.99	0.56
chr10	89825531	-3.37	5.38	0.00223	35.91	-0.07
chr10	89825619	-2.95	5.03	0.00825	24.71	-0.07
chr10	89830009	-1.89	5.07	0.0628	17.41	-0.06
chr10	89840190	-3.42	5.59	0.00151	41.07	-0.07
chr10	89851546	-2.69	5.88	0.00754	48.93	-0.08
chr10	89868124	-3.59	5.37	0.00147	27.05	-0.05
chr10	89874274	-0.0325	4.22	1	4.12	0.13
chr10	89877136	-1.97	4.93	0.0584	13.5	-0.08
chr10	89898259	-0.341	4.42	0.8	4.15	0.21
chr10	89912767	0.168	4.23	0.945	3.32	0.36
chr10	89942238	-2.01	4.09	0.106	6.64	-0.05
chr10	90031090	-2.53	5.83	0.0116	45.15	0.09
chr10	90031235	-2.66	4.8	0.0193	17.06	-0.07
chr10	90145461	-8.47	4.29	0.000454	8.32	-0.01
chr10	90145808	-3.06	6.34	0.00204	74.04	0.09
chr10	90152177	-2.03	4.47	0.0744	6.16	-0.07
chr10	90169205	-3.29	4.62	0.00903	13.33	-0.03
chr10	90522870	-0.46	3.6	0.742	2.74	-0.08
chr10	90553717	-1.03	3.99	0.363	8.64	-0.08
chr10	90585195	-0.868	3.6	0.493	2.09	-0.07
chr10	90646468	-2.19	5.3	0.0292	24.41	-0.06
chr10	90661628	-3.09	6.03	0.00255	51.18	-0.06
chr10	90704801	-2.33	3.85	0.0685	6.92	-0.03
chr10	90746892	-0.238	4.71	0.836	8.71	0.59
chr10	90844293	-2.6	4.56	0.0276	16.63	-0.05
chr10	90894876	-0.696	4.66	0.505	15.6	0.2
chr10	90923436	0.0643	4.16	1	3.98	0.21
chr10	91020332	0.0433	4.3	1	3.23	-0.08
chr10	91092189	-1.08	5.06	0.267	13.29	-0.06
chr10	91092747	-1.14	5.1	0.24	17.78	-0.08
chr10	91093935	-1.76	5.78	0.0631	37.57	0.78
chr10	91152237	-0.618	5.67	0.502	28.44	0.26
chr10	91336659	5.41	5.65	9.66e-07	0.12	9.2
chr10	91413422	-1.89	4.87	0.072	16.45	-0.08
chr10	91413509	-4.21	5.39	0.000457	34.12	-0.02
chr10	91648599	-0.997	4.58	0.361	14.54	0
chr10	916747	-0.236	4.35	0.896	7.06	-0.08
chr10	91719738	-1.31	4.2	0.267	9.83	-0.08
chr10	91752522	-2.56	4.89	0.021	22.11	-0.07
chr10	91807079	-2.43	5.06	0.0225	20.3	-0.08
chr10	91847229	-2.78	4.21	0.0367	8.31	-0.03
chr10	92180567	-1.57	4.39	0.17	10.17	-0.08
chr10	92671510	-1.28	4.18	0.293	4.91	-0.03
chr10	92720266	-0.541	4.42	0.651	5.02	0.09
chr10	92752397	-1.97	4.93	0.0584	17.66	-0.08
chr10	92753337	-3.91	7.08	0.000101	160.89	-0.06
chr10	92759394	-3.7	6.11	0.000557	69.58	-0.08
chr10	92766143	-0.992	5.86	0.291	34.05	-0.03
chr10	92766887	-3.79	6.81	0.000188	120.98	0
chr10	93058183	1.26	4.76	0.192	5.01	0.95
chr10	93114069	-0.13	4.64	0.957	11.16	0.59
chr10	9337002	-1.15	4.08	0.353	8.39	-0.08
chr10	93733809	-0.589	4.45	0.612	9.85	-0.02
chr10	9373718	2.57	8.47	0.00381	72.35	86.43
chr10	93851946	-1.97	4.93	0.0584	16.49	-0.06
chr10	93861306	0.559	8.61	0.507	200.43	68.97
chr10	93861793	-1.18	4.86	0.241	16.77	-0.03
chr10	93901933	-2.57	4.9	0.0195	20.1	-0.07
chr10	93903102	-1.98	4.71	0.0675	12.6	-0.08
chr10	93943144	5.04	5.97	2.3e-06	0.6	9.92
chr10	93971187	-2.34	5	0.0277	15.45	-0.08
chr10	93992832	-0.513	4.07	0.677	5.39	-0.08
chr10	94004735	-2.05	4.99	0.0477	23.43	-0.07
chr10	94489861	-2.04	4.76	0.0577	17.72	-0.06
chr10	94502234	-5.23	5.41	0.00011	33.39	-0.01
chr10	94502472	-1.16	4.53	0.28	10.56	-0.07
chr10	94516413	-0.416	6.97	0.636	75.12	2.28
chr10	94517109	-0.623	6.06	0.492	38.84	0.44
chr10	94631004	4.42	4.78	6.69e-05	0.66	5.7
chr10	94787449	6.04	7.17	4.91e-08	1.76	43.03
chr10	94835550	-0.867	4.64	0.42	13.62	-0.06
chr10	94870436	-2.36	5.44	0.0221	32.03	-0.06
chr10	94884557	-3.4	4.71	0.00619	23.05	-0.02
chr10	95027459	-3.52	5.31	0.00189	25.12	-0.05
chr10	95187432	-2.3	3.82	0.0685	4.34	-0.03
chr10	95242310	0.318	5.44	0.733	20.54	1.29
chr10	95462409	1.3	6.06	0.141	11.44	2.08
chr10	95502606	-0.895	3.9	0.445	4.43	-0.05
chr10	9577928	-0.549	3.66	0.67	2.81	-0.08
chr10	96104718	-0.245	4.6	0.867	7.28	0.31
chr10	96122742	1.46	5.15	0.123	4.18	1.78
chr10	9624964	-1.52	3.72	0.213	10.08	-0.05
chr10	96255996	-1.27	4.6	0.242	12.84	-0.06
chr10	96351792	-2.83	5.82	0.00581	55.73	-0.08
chr10	96367138	-1.21	4.89	0.227	17.27	0.06
chr10	9655494	-0.936	4.53	0.387	11.76	0
chr10	97005353	-1.26	4.16	0.293	4.18	-0.04
chr10	97050767	1.5	5.04	0.103	5.43	0.33
chr10	97053127	-1.44	4.9	0.154	17.6	-0.03
chr10	97055179	-0.231	5.6	0.819	17.76	0.03
chr10	97057361	4.19	8.94	1.24e-05	22.11	136.42
chr10	97152775	-1.22	5.57	0.197	29.72	-0.02
chr10	97166821	4.59	4.97	3.34e-05	0.49	4.95
chr10	97190314	0.0313	4.18	1	6.01	-0.07
chr10	97191964	-1.88	4.87	0.072	13.58	-0.08
chr10	97453982	1.01	5.2	0.271	7.5	-0.07
chr10	97501776	0.945	5.92	0.284	15.27	4.28
chr10	97517876	-2.84	5.39	0.00693	34.22	-0.06
chr10	97527875	-2.46	4.81	0.0266	11.81	-0.07
chr10	97543697	-4.59	5.72	0.000122	45.15	-0.03
chr10	97552876	-1.34	4.65	0.21	9.34	-0.08
chr10	97592097	-8.44	4.26	0.000522	9.59	-0.01
chr10	97592203	-9.14	4.86	4.29e-05	23.67	-0.01
chr10	97592335	-1.79	4.56	0.11	10.4	-0.08
chr10	97597762	-5.1	7.06	3.2e-06	148.66	-0.05
chr10	97601819	0.0221	4.65	1	4.7	0
chr10	97747990	-0.584	4.83	0.584	9.15	0.05
chr10	97777170	1.37	4.89	0.156	5.05	0.29
chr10	97850008	0.665	5.36	0.48	10.37	0.06
chr10	97889766	1.48	5.36	0.106	5.67	0.5
chr10	97989461	-0.108	4.62	0.957	6.04	-0.08
chr10	98031397	-2.89	4.29	0.0258	4.9	-0.03
chr10	98033314	-2.17	5.09	0.0367	22.95	-0.08
chr10	98047702	-3.07	5.82	0.00331	42.82	-0.08
chr10	98050370	-2.14	4.55	0.062	13.81	-0.07
chr10	98050710	-9.33	5.02	2.3e-05	23.4	-0.01
chr10	98053218	0.751	4.32	0.491	2.28	-0.05
chr10	98094826	1.81	4.6	0.0584	3.22	0.31
chr10	982819	-1.09	4.04	0.328	6	-0.04
chr10	98411903	-2.66	6.38	0.00558	77.48	0.31
chr10	98417897	-1.33	5.46	0.17	31.06	0.59
chr10	98429600	6.53	7.07	1.27e-08	0	39.12
chr10	98455236	-0.279	4.73	0.799	10.56	0.32
chr10	98460707	-1.97	4.42	0.0896	7.55	-0.05
chr10	98463341	-1.63	5.87	0.0827	38.68	0.87
chr10	98518355	-1.3	5.09	0.183	15.53	-0.07
chr10	98595849	0.861	4.45	0.378	4.11	0
chr10	98681652	-1.23	4.14	0.321	10.4	-0.07
chr10	98683519	5.13	5.34	3.08e-06	0.09	5.09
chr10	98784003	2.87	5.74	0.00246	2.86	11.29
chr10	99072926	6.16	5.14	1.37e-06	0.05	5.57
chr10	99096574	0.88	4.35	0.387	4.56	-0.03
chr10	99159953	6.33	7.81	7.55e-09	0.64	55.43
chr10	99408895	1.48	4.6	0.132	2.47	1.82
chr10	99447206	1.34	5.11	0.148	7.05	0.98
chr10	99600162	8.4	8.34	2.39e-11	0.24	81.45
chr1	10003470	1.28	5.9	0.155	9.51	0.37
chr1	100343314	5.41	5.1	1.81e-06	0.17	4.8
chr1	100541539	-0.353	4.67	0.748	7.9	-0.08
chr1	100542491	-1.08	4.93	0.285	12.96	-0.07
chr1	100543257	-0.399	5.01	0.696	13.63	-0.08
chr1	100598566	1.74	6.26	0.0494	10.62	0.82
chr1	100643841	4.55	5.12	2.1e-05	0.62	3.12
chr1	100813116	8.57	10.36	5.74e-13	2.05	999
chr1	100889795	0.634	4.72	0.528	5.54	0.04
chr1	101149078	-0.152	4.65	0.915	12.74	0.29
chr1	10127244	5.1	8.67	3.68e-07	8.55	100.66
chr1	101494185	-0.384	4.15	0.757	6.21	-0.01
chr1	101588242	-0.955	5.38	0.327	23.15	-0.01
chr1	101602910	-0.637	5.25	0.528	17.34	0.16
chr1	101644516	-1.79	5.99	0.0553	48.93	0.36
chr1	101665140	-1.18	5.62	0.214	30.53	-0.03
chr1	101701221	-1.23	5.28	0.219	18.65	0.05
chr1	101713627	-2.15	5.87	0.0262	41.03	-0.06
chr1	101759257	-1.44	5.19	0.14	19.13	-0.07
chr1	101836960	-1.72	6.39	0.0601	67.62	0.91
chr1	101873395	-2.12	4.82	0.0495	12.9	-0.06
chr1	101873572	-6.24	6.3	2.37e-06	86.78	-0.01
chr1	101901940	-1.6	4.65	0.14	14.3	-0.07
chr1	104104841	-1.34	4.98	0.179	18.85	-0.08
chr1	104118930	-1.52	4.59	0.163	16.1	-0.07
chr1	104331195	0.504	4.15	0.669	6.67	0.16
chr1	104480566	-2.04	4.11	0.106	10.47	-0.03
chr1	10464054	4.43	4.98	3.34e-05	0.14	2.99
chr1	10490473	1.35	5.73	0.142	6.56	0.55
chr1	105288681	-1.81	3.45	0.174	2.39	-0.01
chr1	105302876	-2.49	6.01	0.0107	55.52	-0.01
chr1	10532662	1.75	5.88	0.0524	5.94	0.35
chr1	10534978	1.72	5.31	0.0603	4.28	-0.07
chr1	105530075	-3.38	5.56	0.00176	38.87	-0.04
chr1	10571135	2.12	6.37	0.0185	11.22	3.21
chr1	10599649	5.42	5.88	1.25e-06	0.59	7.51
chr1	106417447	0.803	4.2	0.457	8.29	0.44
chr1	106616042	-2.25	4.28	0.0682	10.24	-0.03
chr1	107270000	-0.767	4.57	0.476	14.55	-0.06
chr1	107538786	-1.58	4.4	0.17	11.52	-0.06
chr1	107538891	-9.57	5.23	8.94e-06	37.38	-0.01
chr1	107674996	-1.02	4.42	0.35	10	-0.08
chr1	10784256	5.34	5.33	3.08e-06	0.42	5.79
chr1	107993747	-3.34	6.05	0.00138	59.39	-0.06
chr1	108015870	-1.74	5.28	0.0853	24.39	-0.06
chr1	108017723	-0.184	4.18	0.882	4.85	-0.06
chr1	108072370	1.38	4.28	0.163	2.01	0.22
chr1	108165801	-0.926	4.35	0.407	11.47	-0.08
chr1	108320082	-0.377	4.8	0.728	8.53	0.23
chr1	108477330	-3.93	7.09	9.59e-05	153.6	-0.06
chr1	108478200	-2.41	6.73	0.00991	100.46	0.7
chr1	108479260	-0.289	4.39	0.847	7.96	-0.03
chr1	108492649	-1.48	4.76	0.158	13.95	-0.08
chr1	108617806	2.77	5.95	0.00323	8.01	7.43
chr1	108683006	6.27	5.27	9.02e-07	0.05	7.79
chr1	109094319	-0.111	5.29	0.944	12.65	0.08
chr1	109102507	1.95	6.32	0.0315	12.78	3.29
chr1	109104562	1.22	4.95	0.196	7.29	-0.08
chr1	109455879	7.3	6.43	1.27e-08	0.01	10.47
chr1	109618660	1.64	5.41	0.0741	5.31	0.12
chr1	109633325	2.95	6.45	0.00158	4.68	5.98
chr1	109642731	2.28	6.44	0.0112	6.29	3.79
chr1	109709927	0.582	4.51	0.567	6	-0.04
chr1	109817711	8.03	7.96	1.15e-10	0.07	52.22
chr1	109849829	7.58	6.14	5.29e-09	0.01	5.85
chr1	109850371	6.61	8.79	1.18e-09	3.91	105.76
chr1	109913489	4.52	6.44	9.29e-06	2.8	7.58
chr1	109934496	-2.21	6.13	0.0196	60.16	0
chr1	109981654	4.81	8.93	1.05e-06	16.27	125.47
chr1	11000313	0.485	4.8	0.643	5.37	0.08
chr1	110026834	1.96	5.71	0.0326	5.67	2.33
chr1	110036644	2.27	5.74	0.0135	5.17	-0.04
chr11	100552115	-1.58	6.73	0.0788	98.21	0.9
chr11	100555051	-0.348	4.55	0.772	7.88	-0.04
chr11	100558973	0.826	5.28	0.36	16.4	2.59
chr11	100781786	-1.04	5.14	0.277	16.04	0.16
chr11	100796852	0.657	4.17	0.528	4.17	-0.06
chr11	101299827	1.16	3.68	0.302	3.01	0
chr11	101424883	-1.63	4.44	0.142	11.41	-0.08
chr11	102164945	1.2	4.44	0.226	2.25	0.21
chr11	102188089	-1.14	5.9	0.224	28.83	-0.08
chr11	102239433	-0.748	4.23	0.551	6.63	-0.08
chr11	102301323	-2.77	5.05	0.0116	24.2	-0.05
chr11	102301460	-1.87	5.23	0.0595	25.77	-0.08
chr11	102328424	0.124	4.77	0.922	10.47	0.16
chr11	102417780	-1.79	5.03	0.0849	25.48	-0.08
chr11	102418019	-2.14	5.41	0.0329	28.75	-0.07
chr11	102424810	-1.84	5.62	0.058	36.22	-0.01
chr11	102424897	-6.56	6.59	6.61e-07	113.41	-0.01
chr11	102430780	-1.13	5.2	0.263	19.34	0.11
chr11	102431653	-4.12	6.92	6.77e-05	138.78	-0.08
chr11	102435101	1.38	4.99	0.143	6.42	3.09
chr11	102443474	-1.87	4.86	0.0773	18.53	-0.08
chr11	102459933	-2.68	6.16	0.00623	62.28	-0.08
chr11	102482238	0.314	4.37	0.8	3.31	-0.06
chr11	102483858	-0.126	4.41	1	5.35	-0.05
chr1	11028802	-0.613	4.46	0.612	9.03	-0.07
chr11	10332043	-1.59	5.31	0.111	32.87	-0.07
chr11	10338960	-3.14	5.36	0.00364	32.03	-0.03
chr11	103519568	-1.05	4.24	0.367	10.47	-0.08
chr1	110359222	-2.97	7.64	0.00143	216.66	0.5
chr11	103768042	-1.38	3.97	0.218	6.21	-0.06
chr11	103800438	-1.93	5.28	0.0504	24.89	-0.08
chr1	110438665	6.49	8.25	4.18e-09	0.91	64.91
chr11	104576734	-1.28	3.54	0.322	3.09	-0.04
chr1	11046066	-1.34	5.74	0.155	30.56	0.09
chr11	10463788	-2.36	6.25	0.0128	60.34	-0.06
chr11	10476739	0.873	5.75	0.332	11.62	0.71
chr11	10477542	3.06	5.88	0.00113	3.22	3.51
chr11	104805598	-0.288	3.72	0.842	4.98	-0.08
chr11	10549010	-0.655	4.76	0.531	12.17	-0.03
chr1	110577119	2.02	5.83	0.0254	5.31	0.2
chr11	105883738	5.44	7.17	3.31e-07	1.35	33.3
chr11	105963381	-1.02	4.59	0.337	13.37	-0.05
chr11	1064378	3.15	4.4	0.00262	1.43	2.24
chr1	110644946	-0.0634	4.24	1	2.65	-0.06
chr11	10663379	0.39	5	0.71	10.28	0.59
chr11	10679189	1.91	6.31	0.033	11.19	9.51
chr11	106914440	-3.79	5.09	0.00153	28.18	-0.04
chr11	106914566	-2.23	5.11	0.0323	23.25	-0.08
chr11	107241371	0.451	4.39	0.663	6	0.06
chr11	107298775	6.62	6.12	4.24e-08	0.02	16.09
chr11	10737827	6.76	7.66	3.15e-09	1.27	51.91
chr11	107434531	1.56	5.91	0.0796	12.2	1.85
chr11	107469547	1.73	4.29	0.0792	3.67	0.04
chr11	10757497	1.71	5.35	0.0631	4.34	0.03
chr11	107711652	0.488	6	0.583	19.76	-0.07
chr11	10772697	2.11	6.09	0.0215	5.71	1.03
chr11	107735033	-1.17	5.44	0.23	25.22	-0.03
chr11	107832393	-0.828	4.61	0.447	12.49	-0.08
chr11	10783936	0.249	5.2	0.8	12.65	0.33
chr1	110786419	-0.666	5.09	0.5	20.28	0.14
chr11	107886027	6.19	5.63	2.52e-07	0.01	4.04
chr11	107889671	4.13	5.7	5.04e-05	1.42	5.79
chr11	108099299	-0.552	5.11	0.566	15.98	-0.08
chr11	108107537	0.133	5.07	0.937	11.05	0.49
chr11	108372326	6.49	6.6	2.73e-08	0	12.81
chr11	108491787	-1.56	6.45	0.0843	73.13	0.41
chr11	108492350	-1.78	6.07	0.054	50.4	-0.07
chr11	108519188	1.96	5.27	0.0356	3.92	2.87
chr11	108525927	2.58	5.1	0.007	2.85	0
chr11	108568776	0.973	4.69	0.301	4.57	0.13
chr11	108596968	-1.07	5.37	0.271	27.08	-0.08
chr11	108604419	-0.482	5.52	0.622	14.32	-0.06
chr11	108725324	-1.41	5.62	0.137	25.43	0.17
chr11	10879643	1.57	8.03	0.0692	73.68	35.44
chr11	109162432	-1.94	3.54	0.148	6.55	-0.02
chr1	110950403	2	6.01	0.0285	5.99	1.11
chr11	109724070	1.14	5.14	0.219	9.32	-0.04
chr11	109735017	-1.51	4.78	0.147	12.82	-0.05
chr11	109786209	7.62	7.53	1.64e-10	0.11	50.72
chr11	109810130	2.93	6.95	0.00148	13.81	23.1
chr11	109817125	0.252	5.62	0.785	15.89	-0.08
chr11	109827078	-1.52	5.95	0.1	45.18	0.44
chr11	109827934	-0.492	4.38	0.693	8.92	-0.08
chr11	109839215	-0.104	5.07	0.935	17.67	0.14
chr11	109841468	-1.82	5.72	0.0583	37	-0.03
chr11	109842986	-0.396	5.7	0.689	26.72	1.48
chr11	109843848	0.921	5.77	0.314	15.56	5.16
chr11	109855778	-0.724	4.54	0.507	9.66	-0.06
chr11	109870897	0.179	7.01	0.839	77.16	9.94
chr11	109871010	-1.6	7.09	0.0729	138.16	4.98
chr11	109898113	-4.67	4.93	0.000781	22.44	-0.02
chr11	109898237	-3.37	6.45	0.000816	92.74	-0.06
chr11	109898762	-3.7	4.96	0.00262	22.44	-0.01
chr11	109940360	3.05	6.03	0.00117	4.96	10.5
chr11	110188313	8.09	7.28	4.41e-10	0	39.65
chr11	110220614	-1.03	5.25	0.298	19.23	0.32
chr11	110243993	-2.24	6.35	0.0182	69.79	0.1
chr11	111238575	-2.3	5.98	0.0175	48.53	0.26
chr11	111242059	-1.96	5.12	0.0522	21.17	-0.08
chr11	111280037	-1.33	4.45	0.224	8.51	-0.08
chr11	111280817	-0.209	4.33	0.841	3.16	0.13
chr11	111288657	-1.93	4.67	0.0792	7.36	-0.08
chr11	111293906	1.23	4.71	0.19	3.58	0.67
chr11	111299963	1.75	4.36	0.0844	2.24	0.19
chr11	111472746	1.62	4.82	0.0838	3.63	0.15
chr11	111472911	0.292	4.63	0.793	7.05	-0.08
chr1	111162156	1.26	5.45	0.17	7.38	2.45
chr1	111162463	0.45	5.32	0.616	16.02	0.16
chr11	111647496	-0.893	4.5	0.414	10.17	-0.06
chr11	111700084	-1.22	5.73	0.194	36.78	-0.05
chr1	111177589	-0.615	4.6	0.567	8.71	-0.04
chr1	111178985	0.0981	4.14	1	4.79	-0.01
chr11	111843425	-0.0532	4.48	1	9.83	-0.07
chr11	111859714	5.46	6.11	5.48e-07	0.81	11.18
chr1	111190210	0.316	4.82	0.742	10.24	0.31
chr11	111921649	-0.566	4.81	0.584	12.09	-0.08
chr11	11193593	-0.491	3.85	0.705	4.36	-0.08
chr11	111991294	0.27	4.17	0.828	4.59	-0.08
chr11	112043266	-1.93	6.34	0.0379	77.24	0.51
chr11	112266937	0.28	4.03	0.812	6.44	-0.02
chr11	112452766	-2.12	4.54	0.062	11.86	-0.06
chr11	112454181	-9.26	4.97	2.98e-05	26.31	-0.01
chr11	112454301	-1.06	4.78	0.308	15.7	-0.02
chr11	112498599	-2.6	4.92	0.018	16.87	-0.06
chr1	111269513	-0.75	5.15	0.438	15.94	0.31
chr11	113059346	-1.06	5.16	0.264	25.48	0.04
chr11	113160478	1.55	4.87	0.107	2.7	0.55
chr1	11132785	0.168	4.74	0.882	6.22	0.47
chr1	111329983	0.0136	4.32	1	6.21	-0.08
chr11	113552140	6.26	6.35	7.01e-08	0.08	15.26
chr11	113667570	3.23	5.85	0.000899	3.74	5.24
chr11	113718465	-1.46	5.45	0.134	31.6	-0.08
chr11	113951201	1.84	4.97	0.0504	6.06	1.76
chr11	114018546	6.62	5.03	3.09e-07	0.01	2.8
chr11	114030934	4.65	5.69	1.39e-05	1.08	2.62
chr1	111415119	0.409	5.29	0.658	12.88	-0.08
chr1	111415746	1.29	5.78	0.154	10.99	1.41
chr11	115093372	-0.966	5.39	0.315	20.92	1.11
chr11	115100941	0.129	3.98	0.934	6.44	0.04
chr11	115340253	-0.822	3.21	0.657	3.04	-0.04
chr11	115456308	-1.31	4.43	0.243	7.5	-0.08
chr1	111567911	4.84	4.46	1.65e-05	0.25	2.01
chr11	115796037	-2.5	5.73	0.0129	32.48	-0.03
chr11	115802073	-1.25	4.59	0.242	11.47	-0.08
chr11	115867057	-1.12	4.3	0.337	6.67	-0.08
chr11	116486822	0.671	3.94	0.514	5.02	0.05
chr1	111671066	-0.767	4.95	0.432	11.84	-0.08
chr11	116798054	1.07	4.16	0.306	2.63	-0.06
chr11	116891139	-0.664	5.18	0.509	17.9	-0.07
chr11	116893453	0.324	5.1	0.755	11.35	0.71
chr11	116934057	-1.32	4.64	0.21	9.14	-0.05
chr11	116960498	-0.854	5.22	0.395	19.6	-0.08
chr11	116967361	1.24	5.05	0.179	2.97	0.03
chr11	117031841	5.28	5.73	2.19e-06	0.47	5.58
chr11	117327320	-0.885	4.13	0.412	5.63	-0.08
chr11	117329207	-1.82	3.94	0.169	5.24	-0.04
chr1	111746583	-4.5	4.79	0.00133	15.42	0
chr11	117477163	-1.84	4.32	0.12	10.24	-0.06
chr1	111748493	-0.449	6.24	0.629	40.31	0.29
chr1	111758664	-0.854	5.4	0.374	21.87	0.04
chr1	111758994	-2.08	4.79	0.0534	13.67	-0.04
chr1	111762556	-2.11	5.94	0.0276	50.08	-0.03
chr1	111762664	-5.16	5.35	0.000142	36.72	0
chr1	111764499	-2.4	6.15	0.0132	71.72	-0.08
chr1	111764662	-2.22	5.17	0.0356	21.87	-0.07
chr1	111765671	1.19	5.22	0.193	4.6	-0.08
chr11	117869057	-1.39	5.51	0.15	25.6	-0.08
chr11	117881864	-0.916	5.06	0.354	14.02	-0.08
chr11	118085188	-0.438	4.49	0.714	6.33	-0.08
chr11	118087419	-0.735	4.69	0.477	11.47	-0.06
chr11	118111964	5.45	6.74	2.73e-07	0.96	22.6
chr11	118112408	0.782	4.32	0.443	5.59	-0.06
chr11	118187549	1.09	4.95	0.24	4.08	0.48
chr11	118192554	1.3	4.14	0.188	2.98	-0.08
chr11	118319189	-0.0533	5.25	1	14.64	-0.03
chr11	118408462	4.99	5.59	3.7e-06	0.82	4.06
chr11	118436799	1.44	5.33	0.115	7.07	-0.05
chr11	118561019	1.32	4.46	0.169	2.32	-0.08
chr11	118566626	-2.68	6.16	0.00623	64.14	-0.04
chr11	118661978	2.04	5.68	0.0286	6.49	1.84
chr11	118691709	-2.53	6.04	0.00966	50.36	-0.08
chr11	118709776	-0.541	4.42	0.651	5.95	-0.08
chr11	118716317	0.634	4.72	0.528	9.59	-0.08
chr11	118722838	-0.636	4.86	0.528	8.62	-0.03
chr1	111875044	-0.398	4.91	0.711	9.95	0.44
chr11	118780099	7.49	6.64	5.62e-09	0	22.43
chr11	118796730	2.03	5.08	0.0329	2.28	1.25
chr11	118797216	-0.688	5.52	0.457	27.33	-0.08
chr11	118827454	2	5.01	0.0337	2.4	1.34
chr11	118889110	2.21	5.85	0.016	4.74	1.3
chr11	118901725	1.8	5.63	0.0488	4.6	-0.01
chr11	118996730	5.62	5.35	7.39e-07	0.02	10.04
chr11	119108404	-1.4	4.87	0.175	19.77	-0.06
chr11	119134404	1.22	5.9	0.175	15.74	6.89
chr11	119194373	3.26	5	0.0011	0.32	2.08
chr11	119232241	3.94	7.75	3.71e-05	11.88	54.97
chr11	119249869	11.4	6.52	1.23e-09	0	12.01
chr11	119523794	0.58	3.56	0.605	3.45	-0.08
chr11	119544737	-2.45	4.8	0.0288	14.34	-0.06
chr11	119653568	1.18	6.27	0.178	27.98	8.53
chr11	119766960	-1.15	4.69	0.276	15.85	-0.08
chr11	120119518	0.0579	6.41	0.961	44.39	10.49
chr1	112019786	-0.358	4.78	0.763	9.99	-0.08
chr11	120205746	2.94	7.27	0.0013	18.28	36.16
chr11	120205891	3.99	6.11	5.37e-05	1.79	10.77
chr11	120206928	2.01	6.12	0.0265	10.65	6.35
chr11	120214309	0.168	4.35	0.949	3.98	-0.03
chr11	120215253	0.936	5.02	0.315	7.47	-0.08
chr11	120370004	-0.0324	3.32	1	3.23	-0.06
chr11	12039600	8.35	7.97	2.72e-11	0.13	57.74
chr11	120435815	-0.887	4.65	0.394	12.6	0.04
chr1	112051013	1.9	5.78	0.035	6.59	-0.03
chr11	120574732	-1.08	4.47	0.325	10.7	-0.06
chr11	120796865	-1.17	4.1	0.353	5.12	-0.08
chr11	120939131	0.081	3.85	1	4.74	-0.06
chr11	121078376	-1.15	5.43	0.23	29.2	0.17
chr11	121106971	-1.9	5.08	0.0628	21.24	-0.08
chr11	121109147	-0.881	4.79	0.401	13.34	0.13
chr11	121180581	-2.18	5.29	0.0309	27.6	-0.06
chr11	121190159	1.2	4.66	0.227	3.16	0.45
chr11	121238382	-0.996	4.4	0.377	6.37	-0.07
chr11	121288046	-0.0236	4.67	1	6.56	0.63
chr11	121301155	-1.88	4.87	0.072	15.64	-0.08
chr1	112130285	-0.828	4.75	0.425	10.62	-0.06
chr11	121335539	-2.62	4.58	0.0276	6.19	-0.04
chr11	121338826	-1.74	4.75	0.103	15.25	-0.08
chr11	121338946	-2.86	4.27	0.029	11.89	-0.02
chr1	112135531	1.39	7.17	0.111	49.64	20.01
chr1	112135657	-1.57	6.98	0.0783	103.96	1.91
chr11	121365591	-2.64	5.84	0.00885	48.55	-0.03
chr11	121392027	-1.91	4.65	0.0792	18.81	-0.08
chr11	121408871	-3	6.29	0.00244	73.35	0.04
chr11	121428251	-3.96	4.34	0.00712	8.71	-0.01
chr1	112143691	-1.19	6.06	0.197	38.2	0.1
chr11	121440797	-1.02	4.59	0.337	9.56	-0.03
chr11	121461019	-4.26	6.31	8.09e-05	61.34	-0.05
chr11	121463612	-0.319	4.76	0.763	7.94	-0.03
chr11	12171493	7.05	5.53	5.04e-08	0	2.26
chr11	12171686	-0.0501	4.6	1	12.46	-0.05
chr11	12196227	-1.19	6.95	0.175	108.43	0.26
chr1	112197643	0.36	4.63	0.712	5.73	-0.08
chr11	12199430	5.38	6.02	7.53e-07	0.24	7.79
chr11	12222804	9.34	9.31	4.15e-13	0.11	155.97
chr1	112239202	-2.08	5.81	0.0317	45.39	-0.06
chr11	122567634	-1.06	4.02	0.363	6.21	-0.08
chr11	122568522	-0.341	4.42	0.8	9.48	0.13
chr11	122588336	-1.23	5.04	0.216	18.92	0.13
chr11	122614869	-1.93	4.03	0.134	6.84	-0.04
chr11	122617001	-2	5.86	0.0369	50.96	0.31
chr11	122679437	-3.33	3.82	0.0194	5.05	-0.01
chr11	122727481	-0.53	5	0.597	11.63	0.17
chr11	122745915	-0.731	3.5	0.626	3.51	-0.06
chr11	12284781	7.31	6.29	3.13e-09	0.05	10.17
chr11	122925196	-0.786	3.94	0.517	9.32	-0.03
chr11	122925277	2.61	5.19	0.00671	3.55	1.6
chr11	122943664	0.168	4.1	0.94	3.45	-0.07
chr11	122982318	2.14	6.06	0.0181	8.92	8.47
chr1	112298463	1.22	6.09	0.167	13.46	0.93
chr11	123134597	-3.06	4.93	0.00763	22.37	-0.02
chr11	123252764	-2.66	5.95	0.00728	51.56	-0.03
chr11	123253125	-4.56	5.25	0.000422	27.55	-0.02
chr11	123350322	-0.933	5.37	0.341	19.11	0.34
chr11	123388500	-1.94	4.91	0.0626	15.49	-0.08
chr11	123631794	-2.42	5.29	0.0187	30.53	-0.06
chr11	123940236	1.89	4.8	0.0492	4.96	-0.08
chr11	123941828	-1.95	7.1	0.0298	139.47	0.84
chr11	123993008	7.35	8.12	1.87e-10	0.82	65.62
chr11	124192633	4.21	4.92	9.76e-05	0.76	3.82
chr11	124200155	-2.59	4.05	0.053	11.67	-0.02
chr11	124543770	1.88	4.95	0.0504	2.33	-0.01
chr11	124630332	-0.275	5.18	0.819	14.64	0.19
chr1	112463043	6.76	6.27	2.35e-08	0.12	14.11
chr11	124811801	0.204	4.08	0.877	6.35	-0.04
chr11	124942557	-2.29	4.96	0.0319	17.1	-0.01
chr11	125246215	1.16	4.38	0.225	6.2	1.36
chr11	125384606	-0.176	5.57	0.861	19.18	-0.03
chr11	126290461	2.06	6.23	0.0231	19.93	5.85
chr1	112649844	4.74	4	7.72e-05	0.06	3.07
chr11	126570922	-1.95	5.82	0.0429	50.07	0.43
chr11	127122359	-2.99	4.38	0.0207	14.8	-0.02
chr1	112810652	-0.348	4.55	0.772	10.33	-0.04
chr11	128160227	-3.32	6.03	0.00149	52.73	-0.08
chr11	128180139	-2.2	3.75	0.0924	5.17	-0.02
chr11	128188935	-2.16	5.28	0.0327	23.07	-0.07
chr11	128342196	-2.42	5.29	0.0187	21.19	-0.08
chr11	128353412	-1.62	5.04	0.106	17.1	-0.03
chr11	128450741	0.293	3.88	0.794	3.4	-0.08
chr11	128500442	0.0645	5.11	0.969	9.38	0.08
chr11	128563920	-2.36	6.03	0.0147	55.79	0.26
chr11	128590621	-1.3	4.63	0.225	10.65	-0.07
chr11	128601053	-0.872	4.49	0.443	8.96	-0.06
chr11	128602634	-1.38	5.69	0.141	31.71	0.1
chr11	128627415	-1.72	5.53	0.0782	29.38	-0.07
chr11	128627952	-2.36	3.87	0.0592	5.05	-0.02
chr11	128702169	-2.81	6.14	0.00448	69.54	0.02
chr11	128710336	-0.61	4.31	0.625	10.91	-0.03
chr11	128711515	-2.33	4.99	0.0277	19.6	-0.07
chr1	11287661	-0.226	5.48	0.828	23.42	-0.04
chr11	129234217	1.81	4.98	0.0596	3.92	0.32
chr11	129288106	-2.16	4.21	0.0848	12.46	-0.04
chr1	112936931	0.796	5.25	0.389	10.95	1.04
chr1	113008932	2.55	5.49	0.00606	2.55	2.87
chr1	113009136	-1.15	3.8	0.346	4.59	-0.02
chr11	130170774	1.25	5.88	0.164	17.77	6.41
chr11	130636411	-4.01	5.73	0.000362	51.31	-0.04
chr11	130724548	-0.38	4.9	0.711	16.37	-0.07
chr11	130786435	1.05	4.79	0.268	3.78	0.33
chr1	113086790	4.56	5.59	2e-05	0.55	7.85
chr11	131056660	-0.123	4.28	0.945	5.81	0.13
chr11	131763184	-3.23	5.43	0.00289	30.2	-0.06
chr11	132213535	-1.28	3.9	0.274	4.48	-0.06
chr11	132227814	-3.42	3.89	0.0166	4.05	-0.01
chr11	132228268	-3.57	4.33	0.00712	9.8	-0.02
chr11	132228606	-2.21	4.12	0.0684	8.63	-0.04
chr1	113243211	4.41	5.76	2.18e-05	0.62	3.59
chr1	113243513	3.77	8.81	5.68e-05	28.71	95.92
chr11	133045223	-2.05	4.77	0.0577	16.6	-0.08
chr11	133139349	-1.7	4.93	0.0982	15.79	-0.07
chr11	133176174	-0.000951	3.53	1	5.2	-0.08
chr11	133280424	-2.28	4.95	0.0319	25.63	-0.08
chr11	13340606	-0.898	4.8	0.378	14.17	-0.04
chr1	113361767	7.61	6.16	4.83e-09	0.01	8.16
chr11	13370136	-3.19	4.54	0.0122	10.16	-0.01
chr11	133818230	2.03	4.26	0.0401	3.23	1.11
chr11	133854897	-0.996	4.4	0.377	12.23	-0.08
chr11	134130593	1.92	5.6	0.0383	10.97	3.55
chr11	134220503	-0.752	3.8	0.546	4.01	-0.05
chr1	113489495	5.71	6.38	1.96e-07	0.14	14.96
chr1	113562328	5.89	4.18	5.8e-06	0	2.12
chr11	1357233	4.2	6.45	2.28e-05	1.7	12.15
chr1	113574097	0.0934	4.6	0.957	6.67	-0.08
chr1	113582929	7.78	5.37	9.14e-08	0	2.2
chr1	1136955	2.08	4.94	0.0309	3.78	1.06
chr1	113728462	-0.907	4.81	0.378	17.15	-0.07
chr1	113728579	-4.15	4.5	0.00401	19.47	0
chr1	113768931	0.751	4.32	0.491	3.45	0.27
chr1	113941980	0.751	4.58	0.45	8.5	0.01
chr11	14335869	-0.223	4.59	0.867	8.77	-0.07
chr1	114343276	0.448	4.67	0.645	8.69	-0.05
chr1	114355139	2.26	6.59	0.0122	7.99	4.03
chr1	114362790	6.49	5.97	7.35e-08	0.03	7.95
chr1	114402309	-0.97	5.91	0.297	36.29	-0.08
chr1	114414406	0.133	5.07	0.937	5.61	-0.07
chr1	114447880	1.81	6.36	0.0424	11.21	1.69
chr1	114491964	6.18	6.26	1e-07	0.07	10.33
chr11	14541984	1.26	5.85	0.163	6.51	1.63
chr11	14566368	0.601	6.27	0.504	36.29	4.29
chr1	114889304	1.65	5.8	0.0672	7.46	0.17
chr1	114922813	7.43	7.33	3.7e-10	0.25	22.29
chr11	14927391	-0.58	3.4	0.706	2.33	-0.05
chr1	114931195	8.42	8.04	2.02e-11	0	47.75
chr1	115054382	2.29	6.05	0.0117	11.8	2.22
chr1	115104148	1.36	4.45	0.169	3.15	0.08
chr1	115140757	4.92	5.52	4.79e-06	0.62	7.43
chr1	115298861	0.0469	5.87	0.981	28.9	-0.07
chr11	15469467	6.72	6.57	7.57e-09	0.25	24.63
chr11	15495660	-2.16	5.08	0.0367	28.68	-0.06
chr1	115616169	0.417	4.08	0.705	4.54	0.06
chr11	15671764	2.67	4.62	0.00715	1.38	2.3
chr11	1569755	5.34	6.43	8.6e-07	2.36	21.46
chr11	1573993	5.46	4.79	5.12e-06	0.13	4.34
chr11	1593566	4.52	7.89	3.92e-06	9.34	62.3
chr11	16052365	5.83	5.22	1.11e-06	0.1	3.41
chr1	116150981	3.24	4.7	0.00178	1.51	2.42
chr1	116191786	0.682	4.77	0.478	6.84	-0.07
chr11	16314859	7.67	6.83	2.63e-09	0.05	22.8
chr1	116645901	-2.84	4.75	0.0147	22.34	-0.01
chr1	116768815	0.303	4.48	0.814	9.89	0.09
chr1	116915839	1.6	5.53	0.0787	6.75	0.59
chr1	116920667	0.432	6.41	0.627	36.74	0.6
chr1	116923528	0.445	4.9	0.66	11.04	-0.04
chr11	16923910	-3.58	6.01	0.000838	52.46	-0.06
chr11	16924768	-2.18	5.1	0.0344	18.26	-0.08
chr1	116932974	0.0314	5.13	1	13.4	-0.03
chr1	116958596	7.26	8.17	3.83e-10	0.07	56.64
chr1	117041861	2.48	4.91	0.00927	2.5	-0.03
chr1	117082922	-0.138	5.24	0.914	15.41	-0.07
chr1	117087634	-0.402	5.33	0.702	15.01	0.29
chr1	117098567	3.2	5.92	0.000926	2.24	9.12
chr1	117099363	1.42	5.67	0.12	7.99	0.42
chr1	117100876	-0.302	4.75	0.799	11.91	-0.07
chr1	117100998	-1.86	4.34	0.108	8.13	-0.01
chr1	117110962	-0.106	5.15	0.938	12.3	-0.07
chr11	17167750	-1.7	4.93	0.0982	21.89	-0.07
chr1	117171249	-1.26	5.6	0.183	34.22	0.1
chr11	17208684	4.2	5.34	5.12e-05	0.53	2.87
chr1	117230386	6.45	6.27	2.35e-08	0.2	4.11
chr11	17230979	3.94	5.3	0.000116	0.12	2.2
chr11	17252613	-1.31	4.96	0.19	20.54	-0.05
chr11	17253153	-0.44	4.73	0.678	14.32	0.11
chr1	117281612	0.8	4.64	0.415	5.18	-0.08
chr11	17315764	-0.566	4.81	0.584	13.81	-0.08
chr11	17319951	-1.36	4.77	0.184	20.57	-0.08
chr11	17320078	-2.21	5.4	0.0272	37.38	-0.08
chr1	117337624	-0.321	4.11	0.812	5.01	-0.06
chr1	117370021	1.6	5.73	0.0768	6.46	-0.02
chr11	17408308	4.72	7.15	3.33e-06	3.31	26.09
chr1	117437908	5.74	5.12	1.53e-06	0.03	5.37
chr1	117604792	-0.0636	5.76	0.98	25.65	-0.08
chr11	17868647	4.46	4.82	5.49e-05	0.49	3.46
chr1	11806917	10.4	5.38	8.31e-08	0	8.41
chr1	11817341	6.1	5.08	1.81e-06	0.05	2.58
chr1	118175075	0.285	4.67	0.799	7.05	-0.07
chr1	118197492	0.288	5.12	0.787	10.39	-0.07
chr1	118207021	0.0323	4.7	1	14.32	-0.08
chr1	118207204	0.57	4.99	0.566	9.88	0.16
chr11	18405692	-0.0534	6.23	0.97	34.02	1.05
chr1	118438266	1.42	5.34	0.127	7.67	0.17
chr1	11851083	5.36	6.9	5.41e-07	1.26	17.35
chr1	11858010	5.57	6.23	3.49e-07	0.47	2.43
chr1	11858712	8.64	6.34	2.44e-09	0	7.15
chr11	18637802	-0.0103	4.93	1	6.39	-0.08
chr1	118679193	-1.65	4.88	0.112	15.98	-0.08
chr11	1874261	-2.19	5.63	0.0272	30.91	0.04
chr11	1876440	-3.62	4.89	0.00336	14.55	-0.02
chr11	18790169	-2.72	6.2	0.00547	63.54	-0.07
chr11	18791606	-2.59	4.05	0.053	4.91	-0.02
chr11	190150	1.64	6.57	0.0631	2.74	7.36
chr11	19143407	4.74	6.52	4.27e-06	1.51	17.14
chr11	19354273	-1.89	4.64	0.0859	12.49	-0.08
chr11	19455095	-2.35	5.76	0.0178	47.42	-0.08
chr1	119461436	-1.44	5.05	0.151	18.02	-0.06
chr11	19463969	1.67	6.84	0.0581	22.89	10.76
chr1	119502753	-0.12	4.14	0.94	5.58	-0.08
chr1	119636432	4.34	5.36	4.65e-05	0.43	4.9
chr1	11968232	3.93	7.19	4.89e-05	5.46	23.88
chr1	11968355	1.49	8	0.0852	92.85	49.62
chr1	11968481	2.34	8.29	0.0079	58.76	51.19
chr1	11969792	2.01	7.89	0.0221	62.79	43.54
chr1	11969910	2.33	7.63	0.00854	34.65	31.53
chr1	119752804	0.766	3.88	0.45	3.31	0.06
chr1	119866381	-1.5	4.34	0.185	8.09	-0.05
chr11	19928753	-1.31	3.92	0.244	4.34	-0.05
chr11	20059080	-0.911	3.63	0.493	4.32	-0.03
chr1	120204950	-2.48	6.79	0.00787	108.81	0.14
chr11	20295890	-0.256	4.07	0.871	7.9	-0.08
chr11	20480930	5.22	5.66	2.77e-06	0.26	2.45
chr1	120660361	-3.53	3.98	0.0121	13.21	-0.01
chr1	120930499	11.2	6.36	2.38e-09	0	24.45
chr1	12107477	-0.536	5.55	0.568	20.41	0.13
chr1	12112209	0.127	7.12	0.889	72.34	3.95
chr1	12116701	0.845	5.07	0.368	6.75	-0.08
chr1	121337099	7.11	4.57	1.41e-06	0	2.39
chr1	12209432	-0.258	5.83	0.788	28.75	0.35
chr1	12222071	2.32	6.25	0.0109	5.28	2.16
chr11	22696851	-0.566	4.81	0.584	16.63	0.22
chr1	12278713	6.98	6.08	4.81e-08	0.05	5.24
chr11	22808208	-1.43	5.53	0.138	28.55	-0.03
chr11	22854397	6.2	5.99	6.65e-08	0.01	10.56
chr1	12290032	1.96	6	0.0302	6.46	2
chr1	12356861	-1.3	5.8	0.158	43.44	-0.07
chr11	2404357	2.96	5.5	0.00223	3.35	7.07
chr1	1243420	2.89	5.63	0.00272	4.13	2.42
chr1	12470601	5.59	5.85	4.66e-07	0.2	6.33
chr1	12494363	1.47	6.12	0.096	18.6	1.37
chr1	12495918	-0.153	5.86	0.886	24.06	-0.03
chr1	12497225	4.81	5.86	7.35e-06	0.01	4.09
chr1	12509071	6.05	7.05	3.57e-08	0.2	13.3
chr1	12509720	0.409	5.87	0.66	23.4	-0.07
chr11	257544	-0.232	3.88	0.927	3.82	-0.07
chr1	12588761	8.07	8	9.96e-11	0.25	65.69
chr11	26059490	-1.41	3.99	0.218	4.57	-0.06
chr11	26100135	-1.28	3.9	0.274	4.48	-0.06
chr11	26108805	-5.68	5.8	2.05e-05	57.97	-0.01
chr11	26109315	-1.55	4.1	0.198	4.73	-0.06
chr11	26504790	-9.2	4.91	3.56e-05	28.4	0
chr1	12664567	4.9	6.51	2.5e-06	1.68	5.84
chr11	26654345	-0.927	4.41	0.377	10.91	-0.03
chr11	26654482	-3.36	4.48	0.00814	13.45	-0.02
chr1	12679158	4.63	6.31	8.91e-06	1.05	9.59
chr11	269481	0.497	5.97	0.573	17	0.6
chr11	27255829	-0.245	4.22	0.828	6	-0.08
chr11	27340792	0.495	4.55	0.624	5.12	-0.05
chr11	27507631	1.7	5.7	0.0631	13.77	4.99
chr11	2761591	7.9	6.49	1.42e-09	0.01	22.51
chr11	2799985	8.21	9.73	2.47e-12	0.92	266.98
chr11	2809897	6.6	5.64	2.32e-07	0.05	9.43
chr11	28131816	2.71	5.79	0.00357	1.95	5.71
chr11	2834924	5.04	4.69	7.74e-06	0.25	2.07
chr11	29315542	-1.36	4.24	0.243	6.85	-0.08
chr11	30017785	-3.09	5.84	0.00304	60.22	-0.08
chr11	30332343	-0.184	4.18	0.882	4.52	-0.08
chr11	30344589	0.962	5.49	0.302	8.43	0.03
chr11	30364389	-3.08	5.82	0.00331	46.18	-0.07
chr11	3057870	-0.916	5.26	0.363	16.33	-0.07
chr11	3071220	-0.414	4.33	0.738	4.45	-0.08
chr1	1310653	2.24	6.81	0.0123	11.46	7.49
chr11	31391361	1.89	5.04	0.0483	3.09	0.24
chr11	31641736	-0.965	4.85	0.337	15.77	-0.08
chr11	31718858	0.522	3.59	0.689	3.66	-0.03
chr11	32127603	-9.61	5.26	8.32e-06	33.68	-0.01
chr11	32127695	-1.47	4.75	0.158	16.45	-0.07
chr11	32408513	6.38	6.71	1.79e-08	0.37	19.38
chr11	32442574	2.74	5.74	0.00333	3.63	2.11
chr11	32488247	6.6	5.64	2.32e-07	0.02	5.84
chr11	32551923	-2.96	6.63	0.00214	97.39	0.04
chr11	32624446	1.22	4.83	0.193	7.91	-0.03
chr11	32728732	0.651	5.63	0.467	19.55	0.61
chr11	33085175	-1.89	5.88	0.0471	45.5	-0.03
chr11	33087303	1.4	4.63	0.154	2.55	0.07
chr11	33677969	-1.12	4.96	0.255	16.95	0
chr11	33775078	-1.9	5.78	0.048	41.5	-0.03
chr11	33879593	2.76	5.21	0.0044	2.67	0.51
chr11	33915395	-0.61	6.89	0.486	79	2.33
chr11	33942947	-1.12	5.59	0.23	24.54	0.28
chr11	33964810	-1.13	5.2	0.263	26.85	0
chr11	33971277	-1.51	4.58	0.163	15.08	0
chr11	34018729	1.85	4.58	0.0584	2.47	-0.06
chr11	34127135	1.58	6.16	0.077	14.34	0.67
chr11	34166868	-1.86	5.05	0.0668	21.17	-0.07
chr11	34167698	-1.11	4.48	0.325	7.7	-0.07
chr11	34196073	1.54	4.76	0.1	3.18	0.48
chr11	34255824	1.49	6.82	0.0903	30.27	12.19
chr11	34256942	-1.54	4.8	0.137	11.84	-0.02
chr11	34261607	-0.353	4.13	0.757	4.21	-0.03
chr11	34265854	-1.05	5.45	0.279	24.72	-0.08
chr11	34373835	-2.85	5.84	0.00535	55.71	-0.08
chr11	34381024	1.7	5.32	0.0687	3.92	0.33
chr11	34460233	3.57	5.98	0.000281	1.37	3.04
chr11	34631073	5.47	5.47	1.84e-06	0.12	3.45
chr11	34635217	0.32	4.56	0.741	3.92	-0.08
chr11	34672299	-0.493	5.71	0.589	27.05	0.02
chr11	34706964	3.1	6.5	0.000858	8.77	14.06
chr11	34805700	5.49	5.2	1.23e-06	0.07	3.78
chr11	34831376	7.68	7.59	1.29e-10	0.25	36.63
chr11	34962073	-0.251	5.08	0.807	19.54	-0.07
chr11	35010354	-0.963	5.9	0.305	39.94	0.18
chr11	35028418	-2.64	5.66	0.0102	33.62	-0.06
chr11	35034418	-1.78	5.57	0.0687	30.2	-0.04
chr11	35035481	-1.44	4.9	0.154	13.62	-0.07
chr11	35051706	1.12	5.68	0.21	14.77	1.44
chr11	35052473	5.86	8.96	1.85e-08	4.04	129.6
chr11	35057619	0.0429	5.13	1	15.14	-0.03
chr11	35057875	-1.14	4.84	0.256	16.27	-0.01
chr11	35061894	0.308	5.35	0.768	15.85	0.22
chr11	35062261	-0.325	6.6	0.718	58.49	5.17
chr11	35088878	0.512	4.86	0.587	7.47	-0.07
chr11	35105154	-1.27	5.07	0.193	13.26	-0.08
chr11	35111454	-2.52	5.89	0.011	52.62	-0.07
chr11	35140638	-2.21	4.25	0.076	4.6	-0.03
chr11	35148259	-2.48	5.53	0.0164	30.37	-0.08
chr11	35167029	-0.704	5.21	0.489	15.81	0.25
chr11	35187676	-2.02	5.17	0.0463	19.42	-0.08
chr11	35294152	-1.68	4.71	0.111	11.22	-0.05
chr11	3532848	3.06	4.53	0.00314	2.56	1.56
chr11	35335095	-2.76	6.23	0.00482	72.95	0.13
chr11	35335202	-3.33	4.66	0.00746	16.36	-0.02
chr11	35364679	1.08	4.84	0.267	6.22	1.1
chr11	35373962	5.94	7.6	3.38e-08	0.85	44.85
chr11	35412658	-0.895	4.8	0.378	16.14	-0.08
chr11	35412775	-2.42	5.29	0.0187	27.63	-0.03
chr11	35743764	-0.478	4.64	0.658	10.11	-0.03
chr11	35934655	-0.827	4.46	0.475	6.91	-0.05
chr11	36016143	-0.993	3.69	0.438	6.2	-0.03
chr11	36019663	-1.19	3.48	0.371	4.53	-0.02
chr11	36376134	-1.61	4.66	0.129	11.75	-0.08
chr11	36377936	-2.42	3.92	0.0514	6.64	-0.02
chr11	36463618	-2.94	5.71	0.00513	44.84	-0.08
chr11	36509319	0.497	4.03	0.641	3.78	-0.06
chr11	36522180	1.76	5.85	0.0505	10.24	3.64
chr11	36531041	4.53	7.41	4.57e-06	3.57	42.41
chr11	36531857	1.68	5.64	0.0654	5.82	2.05
chr11	36562756	1.43	5.82	0.107	10.8	3.61
chr11	3664053	5.31	6.27	7.6e-07	1.16	8.39
chr11	3666255	8.29	6.91	2.7e-10	0	28.83
chr11	36764808	-1.36	4.67	0.195	8.77	-0.08
chr11	37525761	-4.53	7.3	1.38e-05	200.62	-0.07
chr1	13814158	6.12	4.45	2.24e-06	0.01	2.16
chr11	38560562	6.9	5.98	6.65e-08	0.05	5.7
chr11	3876280	1.41	5.73	0.123	8.06	1.35
chr11	3880960	2.03	7.24	0.0221	25.73	16.28
chr11	3915613	-0.0424	5.11	1	11.44	0.08
chr11	3951114	5.75	6.99	1.02e-07	0.42	31.73
chr11	3970543	1.02	5.14	0.284	8.09	0.9
chr1	14014059	0.325	4.74	0.769	12.46	0.58
chr1	14057523	-0.237	5.3	0.834	12.64	-0.03
chr1	14080692	-0.443	5.2	0.678	14.47	-0.08
chr11	41329449	-2.53	4.01	0.0602	9.72	-0.02
chr11	41330948	-2.65	4.96	0.0155	22.37	-0.06
chr11	43157895	-2.09	4.15	0.0948	8.14	-0.04
chr11	43333491	1.46	5.15	0.123	4.73	-0.06
chr11	43575532	-0.414	4	0.733	4.79	-0.07
chr11	43577931	5.89	4.18	5.8e-06	0	2.13
chr1	14366716	-2.22	5.92	0.0217	56.55	0.06
chr11	43745344	-0.175	6.15	0.861	39.11	4.13
chr11	43758441	2.27	5.79	0.0137	9.59	6.39
chr11	43760582	5.18	5.61	3.4e-06	0.06	3.1
chr11	43890694	1.17	5.89	0.196	13.58	4.01
chr11	44087728	2.24	5.15	0.02	2.7	1.45
chr11	44354980	6.68	6.18	3.23e-08	0.1	7.25
chr1	144534181	3.54	6.73	0.000185	7.91	16.78
chr1	144534294	3.43	5.69	0.000383	3.27	9.32
chr11	44552154	7.99	5.6	3.74e-08	0	5.98
chr11	44581363	-0.521	4.89	0.604	12.49	-0.01
chr1	144692050	9.78	4.69	9.8e-07	0	6.5
chr11	44782570	6.3	5.3	8.16e-07	0	5.79
chr11	44803463	5.25	5.48	1.84e-06	0.33	6.8
chr11	44883912	-0.602	4.84	0.555	6.39	0.11
chr1	144966136	0.556	4.69	0.584	7.96	0.04
chr1	145004504	2.93	8.57	0.00119	40.93	35.62
chr1	145066685	4.73	7.1	2.72e-06	2.24	23.26
chr1	145096383	2.65	6.18	0.00416	3.67	1.9
chr1	145159390	0.143	4.57	0.912	10.72	0.27
chr1	145209046	0.619	4.2	0.584	4.01	0.18
chr1	145382869	3.15	7.93	0.000577	24.83	49.88
chr1	145382992	2.1	7.98	0.0168	53.38	48.27
chr1	145395523	2.26	5.87	0.013	7.69	1.28
chr1	145397871	2.5	6.07	0.00638	6.4	3.26
chr1	145399297	1.51	6.01	0.0893	11.62	2.2
chr1	145413177	6.73	6.85	1.01e-08	0.24	17.36
chr1	145421837	3.87	6.79	6.62e-05	2.93	9.48
chr1	145438367	1.62	6.47	0.0685	19.23	1.97
chr1	145454758	1.19	5.26	0.194	7.88	-0.07
chr1	145472348	4.29	7.32	1.15e-05	4.97	32.78
chr1	145616829	2.56	3.67	0.0181	2.1	0.84
chr11	45845637	0.336	5.27	0.731	14.77	0.9
chr11	45848222	5.93	5.34	7.39e-07	0.05	4.06
chr11	45901968	6.72	5.78	1.45e-07	0.02	6.28
chr11	45951806	-1.52	5.38	0.123	20.5	-0.08
chr11	46122479	-1.17	5.34	0.229	21.51	-0.01
chr11	46137756	-1.03	5.34	0.294	23.32	-0.03
chr11	46144738	5.45	6.55	5.42e-07	0.03	16.67
chr11	46163304	-0.683	3.47	0.626	5.09	-0.05
chr11	46258845	5.86	7.11	6.26e-08	0.29	19.19
chr11	46320777	-0.0785	3.95	1	2.86	-0.02
chr11	46368949	1.1	5.21	0.23	10.24	1.5
chr11	46383054	1.84	5.31	0.0482	3.3	0.08
chr11	46497937	-0.315	4.4	0.847	6.45	-0.07
chr1	146556048	2.72	6.72	0.00299	16.37	11.04
chr1	146556193	3.56	7.59	0.00015	14.54	38.3
chr11	46615656	2.55	6.22	0.00534	4.2	4.37
chr11	46619386	6.4	5.41	5.29e-07	0.01	3.53
chr11	46625505	-0.353	4.67	0.748	8.3	0.05
chr1	146644131	1.43	6.31	0.106	17.64	5.29
chr11	46742987	4.4	5.55	2.36e-05	1.25	9.41
chr11	46911347	1.52	4.59	0.112	3.97	0.18
chr11	46958231	1.68	5.36	0.0714	4.24	1.57
chr11	46997979	-1.54	5.61	0.108	30.89	-0.06
chr11	47026484	4.61	6.47	5.19e-06	0.91	9.1
chr11	47039724	-2.82	5.82	0.00581	52.14	-0.08
chr11	47078055	3.43	6.92	0.000264	9.15	11.47
chr1	1472265	5.35	4.67	7.74e-06	0.04	3.76
chr11	47293761	4.77	7.96	1.86e-06	5.61	58.27
chr1	147323514	8.45	8.65	6.53e-12	0.38	120.33
chr11	47387898	1.76	5.34	0.0553	7.51	2.15
chr11	47415141	3.01	5.55	0.00189	3.03	3.16
chr11	47429627	1.04	5.98	0.238	18.15	3.51
chr11	47429989	1.12	6.35	0.201	23.44	4.53
chr11	47534971	-0.188	4.02	0.934	5.37	-0.02
chr11	47600571	1.43	6.01	0.112	11.6	7.02
chr1	14763682	7.44	5.98	9.73e-09	0.01	4.73
chr1	147735888	3.06	6.61	0.00106	4.74	8.49
chr11	47789221	1.38	6.6	0.118	22.75	3.34
chr1	147806648	2.61	6.6	0.00414	11.41	10.94
chr1	147806785	2.42	7.78	0.00646	35.48	32.73
chr11	47872107	-0.653	4.87	0.528	13.81	-0.07
chr11	47876436	-0.696	4.66	0.505	10.51	-0.07
chr11	47886685	1.63	5.75	0.0719	11.24	3.89
chr11	47921566	-0.808	4.6	0.447	6.86	-0.03
chr11	47956152	1.81	4.83	0.0592	3.82	-0.01
chr1	147994205	1.07	5.07	0.262	12.2	3.28
chr1	147994541	1.55	4.12	0.131	3.89	1.07
chr1	148000843	0.8	4.64	0.415	4.75	0.08
chr11	48009519	0.089	5.23	0.943	14.02	0.18
chr11	48028409	-0.337	5.49	0.733	18.72	0.18
chr11	48030577	-0.916	5.06	0.354	14.52	-0.06
chr11	48041836	-0.795	4.86	0.429	10.58	-0.07
chr11	48128842	-1.77	4.27	0.132	5.54	-0.02
chr11	48131625	0.126	5.39	0.897	17.54	0.03
chr1	148241557	3.2	7.81	0.00053	24.72	54.7
chr1	148241641	0.682	5.72	0.462	27.52	5.7
chr1	148241888	0.479	4.89	0.623	14.32	1.9
chr1	14847210	-0.415	5.19	0.703	13.09	0.26
chr1	148604924	2.58	5.26	0.00745	8.4	7.47
chr1	149223773	2.65	6.63	0.00373	5.57	7.15
chr1	149223913	1.93	8.62	0.0261	101.85	63.43
chr1	149224045	2.61	7.08	0.00398	18.28	24.43
chr1	149294690	1.94	4.06	0.056	2.8	0.01
chr1	149514171	2.27	5.33	0.0144	8.79	5.36
chr1	149606062	3.33	5.44	0.000605	5.11	15.05
chr1	149860066	2.17	6.3	0.0158	9.15	2.59
chr1	149887935	5.45	7.26	2.32e-07	1.1	31.21
chr1	149911137	4.58	6.58	5.62e-06	1.53	11.62
chr1	149969717	-0.963	5.9	0.305	34.62	0.45
chr1	149993452	5.55	6.65	3.69e-07	0.55	17.98
chr1	150037685	4.3	7.26	1.1e-05	4.26	26.75
chr1	150053095	-0.892	5.24	0.363	21.68	-0.06
chr1	150113801	-0.465	4.96	0.651	14.29	-0.07
chr1	150116837	4.66	5.56	1.04e-05	0.15	3.3
chr1	150132828	-2.97	5.74	0.00448	47.13	-0.01
chr1	150245959	-0.31	5.27	0.775	19.6	0.04
chr1	150356298	6.25	7.12	2.68e-08	0.14	35.74
chr1	150459663	2.46	9	0.00537	92.16	94.06
chr1	150488008	2.62	6.23	0.00436	4.13	4.3
chr1	150518193	7.79	6.37	2.19e-09	0.01	12.57
chr1	150518270	12.2	7.39	4.1e-11	0	34.73
chr1	150535461	-2.75	7.28	0.00322	158.05	-0.08
chr1	150536045	-1.46	5.66	0.122	28.01	-0.04
chr1	150539989	-0.637	5.68	0.488	23.83	0
chr1	150551982	2.86	6.31	0.00213	7.05	7.54
chr1	150584135	0.682	4.77	0.478	4.24	-0.07
chr1	150586173	2.5	6.07	0.00638	3.39	0.43
chr1	150592312	6.31	6.85	3.12e-08	0	13.95
chr1	150849405	3.35	5.76	0.000621	0.95	7.02
chr1	150862689	-1.19	5.25	0.24	24.71	-0.08
chr1	150895128	0.921	4.73	0.333	8.39	-0.03
chr1	150895264	-1.77	4.96	0.0862	17.3	-0.05
chr1	150974207	7.68	6.84	2.53e-09	0.01	24.28
chr1	15107053	7.21	7.09	9.6e-10	0.25	22.86
chr1	15111377	7.35	5.88	1.42e-08	0.01	6.87
chr1	151138485	1.89	6.26	0.0351	9.99	1.33
chr1	151162678	1.48	6.02	0.096	12.96	2.2
chr1	151371958	1.55	5.16	0.0947	3.85	0.09
chr1	151608356	-0.485	4.52	0.674	7.08	-0.07
chr11	5173123	7.12	7	1.38e-09	0.04	22.64
chr1	151736007	1.54	5.21	0.0977	5.69	0.54
chr1	151891943	2.52	5.47	0.00818	4.95	6.66
chr1	151902812	-1.02	4.22	0.399	10.91	-0.05
chr1	151956913	-2.09	5.69	0.0341	38.85	-0.07
chr1	152115780	-1.34	3.95	0.244	8.64	-0.04
chr1	152432715	-0.0636	5.19	1	13.73	0.38
chr1	152434231	3.46	5.01	0.000611	1.01	3.51
chr1	152537810	-0.414	4.33	0.738	7.74	-0.06
chr1	152549858	-0.321	4.11	0.812	4.34	-0.08
chr11	5255937	7.2	8.71	1.86e-10	2.33	110.71
chr1	152844404	-0.598	4.72	0.561	12.6	-0.06
chr1	153309394	0.466	4.17	0.669	6.92	0.11
chr1	153316466	4.47	6.53	1.08e-05	1.14	14.08
chr1	153388500	-0.0679	4.7	1	13.76	0.44
chr1	153467617	3.01	5.95	0.00151	4.76	5.18
chr1	153571473	-0.39	4.45	0.756	5.62	-0.04
chr1	153643788	1.47	6.15	0.0976	12.22	0.84
chr1	153714991	-1.66	4.7	0.12	10.16	-0.04
chr1	153763648	-0.572	5.2	0.561	16.72	-0.08
chr1	153763746	-0.642	6.77	0.472	79.76	7.47
chr1	153778083	-0.0326	5.17	1	9.1	-0.05
chr1	153798452	-0.12	5.08	0.904	19.62	1.33
chr1	153814820	-2.08	5.39	0.0414	28.7	-0.03
chr1	1538187	-1.09	5.87	0.245	38.85	0.81
chr1	153822077	-1.01	5.01	0.296	19.51	-0.08
chr11	5385131	8.22	5.87	1.42e-08	0	11.41
chr1	153895822	0.677	5.66	0.461	11.82	0.17
chr1	153918092	2.77	6.02	0.00324	4.27	6.91
chr1	153918631	0.376	5.41	0.707	14.41	0.55
chr1	153919236	1.89	5.22	0.0429	4.52	0.09
chr1	154130354	2.99	5.98	0.00142	2.85	1.97
chr1	154244865	1.11	5.82	0.218	9.21	0.02
chr1	154268279	5.23	5.45	2.01e-06	0.26	7.01
chr1	154298894	4.59	7.75	3.47e-06	3.82	47
chr1	154380003	-2.68	6.03	0.0068	44.92	-0.07
chr1	154392896	0.647	4.38	0.539	5.37	0.63
chr1	154417823	-1.07	3.74	0.389	3.69	-0.04
chr1	154531347	1.67	5.82	0.0631	5.67	2.87
chr1	154580716	1.15	5.45	0.214	9.13	0.81
chr1	154764057	-3.17	7.12	0.000976	145	-0.01
chr1	154779731	-1.37	4.85	0.186	8.95	-0.08
chr1	154822285	-0.941	4.17	0.434	6.84	-0.07
chr1	154832437	-1.82	4.58	0.101	9.34	-0.01
chr1	154832927	-1.58	5.64	0.1	33.13	-0.07
chr1	154836307	0.878	6.29	0.318	29.68	5.68
chr1	154836394	-0.314	6.61	0.732	63.07	4.99
chr1	154856658	6.05	5.48	4.41e-07	0.12	3.83
chr1	154913423	-1.21	4.56	0.26	7.94	-0.01
chr1	154915164	-0.924	4.68	0.37	7.31	-0.06
chr1	154971921	1.39	6.05	0.118	14.8	4.69
chr1	154990127	1.99	5.26	0.0302	5.39	0.16
chr1	155067048	3.96	6.26	6.85e-05	3.27	12.54
chr1	155193040	2.81	6.15	0.0025	3.95	8.27
chr1	155214606	1.31	6.62	0.135	23.27	3.34
chr1	155220671	1.77	5.25	0.0576	2.31	-0.07
chr1	155436254	0.229	4.31	0.896	8.01	-0.07
chr1	155506038	1.13	5.46	0.214	10.68	0.81
chr11	5572048	3.06	5.6	0.0016	5.02	3.46
chr1	15579552	-0.701	5.53	0.457	30.69	0.04
chr1	155830276	3.18	8.51	0.000511	40.47	95.78
chr1	155852265	-0.134	4.93	0.928	12.4	0.09
chr1	155908163	3.59	6.3	0.000237	2.62	4.52
chr1	155916175	-0.394	5.59	0.683	19.65	0.67
chr1	155934194	6.98	6.85	2.53e-09	0.01	27.77
chr1	155949561	0.349	5.7	0.697	21.75	0.13
chr1	156024529	1.52	5.9	0.0915	5.28	1.59
chr1	156076223	0.375	5.51	0.702	13.52	0.03
chr1	156096127	3.97	8.01	3.3e-05	10.16	55.63
chr1	156097179	0.935	5.66	0.303	12.27	1.78
chr1	156115981	1.19	5.26	0.194	7.88	0.47
chr1	156195403	1.12	5.05	0.24	5.14	0.15
chr1	156196153	-3.77	6.62	0.000245	106.3	-0.07
chr1	156251298	4.02	9.66	2.08e-05	55.37	227.72
chr1	156252762	2.12	6.59	0.0173	11.41	7.42
chr1	156426466	0.931	5.28	0.312	6.9	-0.07
chr1	156458534	-1.41	4.71	0.182	8.62	-0.01
chr1	156460275	3.28	8.37	0.000351	29.88	86.41
chr1	156472808	4.67	6.07	7.01e-06	0	9.08
chr1	156478348	-0.717	5.22	0.47	21.6	-0.06
chr1	15655784	3.45	8.7	0.000188	42.61	108.83
chr1	156578054	2.72	6.47	0.00306	8.09	7.42
chr1	156590123	5.1	5.89	3.02e-06	0.45	11.48
chr1	156630008	2.5	6.57	0.00606	6.62	8.12
chr1	156633214	2.51	6	0.00653	9.36	5.36
chr1	156635027	1.46	6.44	0.0959	22.82	8.65
chr1	156710984	1.14	6.31	0.196	14.92	0.41
chr1	156721669	2.3	5.93	0.012	7.9	5.13
chr1	156805991	-0.345	4.88	0.742	10.17	-0.08
chr1	15681278	2.14	5.6	0.0218	7.29	4.83
chr1	156951867	0.933	4.64	0.337	9.59	1.2
chr11	5706046	2.05	5.59	0.0272	6.05	0.69
chr11	57092658	1.91	5.5	0.037	4.08	0.42
chr1	157118336	0.954	4.56	0.327	3.32	-0.08
chr11	57170297	5.72	5.46	4.83e-07	0	2.11
chr11	57192385	2.08	6.6	0.0204	9.47	3.45
chr1	157217005	3.46	6.17	0.00038	6.55	12.8
chr11	57298335	0.825	5.18	0.369	5.38	-0.06
chr1	15744154	1.21	5.3	0.195	8.51	-0.02
chr1	157479558	-1.19	4.35	0.286	10.09	-0.07
chr1	157482062	-1.29	4.79	0.212	10.17	-0.08
chr1	15749924	4.01	5.26	0.000129	1.43	2.45
chr11	57508832	1.72	6.87	0.0501	17.37	7.75
chr11	57509497	0.496	6.13	0.586	28.7	1.02
chr1	157532433	-2.41	6.48	0.0111	90.59	0.63
chr1	157565335	-1.56	4.62	0.151	8.21	-0.07
chr11	57583119	-1.08	5.06	0.267	15.71	-0.03
chr1	157704295	-0.232	3.88	0.927	4.54	-0.08
chr1	157751038	-1.19	4.35	0.286	9.03	-0.07
chr1	157776371	-2.24	4.63	0.0476	14.65	-0.04
chr1	157776740	-1.89	4	0.15	5.46	-0.03
chr1	157799696	-2.67	4.62	0.0229	13.17	-0.03
chr1	157812901	-3.5	5.3	0.00201	30.72	-0.03
chr1	157914633	-0.778	3.54	0.556	6.21	-0.04
chr11	58213920	4.8	4.06	6.31e-05	0.13	2.87
chr1	158216549	3.28	4.84	0.00112	2.15	7.08
chr1	158255651	-0.529	4.55	0.636	5.77	-0.01
chr11	58263572	-0.478	4.64	0.658	11.17	-0.08
chr11	58271193	0.58	3.71	0.569	3.67	-0.08
chr11	58292660	-4	6.09	2e-04	76.18	-0.02
chr11	58292800	-1.9	5.54	0.055	37.66	-0.08
chr11	58345140	0.073	6.09	0.952	23	0.33
chr11	58347192	1.7	6.16	0.06	12.74	4.79
chr11	5836941	4.87	8.47	1.04e-06	13.79	97.76
chr11	58418115	0.522	3.59	0.689	2.71	-0.08
chr11	58509814	-0.152	4.3	0.892	9.64	-0.06
chr11	58542988	1.84	3.92	0.0831	3.01	-0.05
chr1	158686306	-1.5	5.36	0.129	28.37	-0.08
chr1	158789510	3.48	5.72	0.000341	1.92	6.09
chr11	58869977	-2.06	5.53	0.039	30.89	-0.08
chr11	58915113	0.43	4.5	0.685	6.59	-0.06
chr11	58919397	-0.301	4.52	0.814	5.08	-0.01
chr11	58939074	0.738	5.12	0.451	8.1	0.16
chr11	58967903	-2.98	4.87	0.00968	17.54	-0.03
chr11	58975748	-0.497	5.46	0.609	19.18	0.28
chr11	58984267	-1.86	5.22	0.0629	21.26	-0.08
chr11	58984551	-2.91	5.45	0.00554	37.54	-0.08
chr11	59011261	0.379	4.1	0.767	6.12	-0.07
chr1	159038061	-1.9	6.32	0.041	59.27	0.55
chr11	59041075	-1.76	4.77	0.096	9.81	-0.08
chr1	159046746	0.436	5.38	0.655	11.19	-0.07
chr11	59052177	0.0314	4.73	1	8.09	0.04
chr1	1590547	2.12	4.88	0.028	3.4	1.1
chr1	159130962	1.02	4.53	0.292	4.11	-0.08
chr1	159209501	-3.28	4.61	0.00903	19.01	-0.02
chr1	15923541	6.29	6.83	3.38e-08	0.66	26.25
chr11	59269601	-1.56	4.82	0.137	13	-0.06
chr11	59324997	2.47	5.99	0.00811	5.73	4.69
chr11	59379259	5.34	6.15	1.14e-06	0.04	12.09
chr1	15946787	4.31	6.15	1.76e-05	0.88	8.55
chr11	59578288	2.33	5.95	0.0113	3.53	1.3
chr11	59625368	9.25	7.01	1.83e-10	0	25.34
chr11	59728088	6.78	6.3	2.1e-08	0.1	13.08
chr1	159797569	0.293	3.88	0.794	5.89	-0.06
chr1	159866562	5.62	4.98	2.56e-06	0.05	7.96
chr1	159892109	3.76	6.92	8.75e-05	1.68	24.59
chr11	59972647	-0.213	4.79	0.882	12.12	0.04
chr11	59978841	-1.29	4.79	0.212	17.17	-0.05
chr11	60008232	-0.513	4.07	0.677	7.77	-0.07
chr11	60105698	-2.57	5.61	0.0123	42.18	-0.08
chr11	60115072	-1.2	4.12	0.321	6.03	-0.08
chr11	60131153	0.256	4.77	0.81	5.31	-0.08
chr11	60134612	-2.84	5.63	0.00677	43.15	-0.04
chr1	160139642	-1.39	4.69	0.182	8.79	-0.08
chr11	60146009	-2.39	4.75	0.0312	12.96	-0.06
chr11	60157195	-3.06	4.93	0.00763	16.72	-0.04
chr1	160163105	3.08	7.35	0.000834	10.03	22.22
chr1	160174514	0.788	4.72	0.406	5.31	-0.05
chr11	60223134	-4.47	5.61	0.000194	46.32	-0.02
chr1	16023573	-1.45	4.31	0.203	6.52	-0.04
chr11	60296185	0.942	3.91	0.377	3.11	0.43
chr1	160310138	4.83	6.24	3.74e-06	0.57	11.13
chr1	160398580	0.821	4.96	0.379	5.99	-0.04
chr1	160399724	-1.03	5.02	0.296	12.88	-0.03
chr1	160402328	-0.153	5.17	0.91	12.49	-0.08
chr1	160423422	-3.43	5.6	0.00143	33.37	-0.01
chr1	160424373	-2.8	6.39	0.00385	74.75	-0.06
chr1	160444375	-3.34	5.81	0.0014	43.08	-0.06
chr1	160510164	2.84	6.96	0.00188	9.18	13.29
chr1	160514669	1.54	4.76	0.1	4.4	0.03
chr1	160518144	-0.316	4.95	0.755	8.98	-0.08
chr11	60532625	-0.415	5.02	0.668	7.77	-0.01
chr1	160577074	1.15	5.37	0.213	5.38	0.3
chr1	160593864	-5.11	5.31	0.000162	30.27	0
chr1	160594078	0.0644	4.8	0.962	2.23	-0.01
chr1	160594461	-2.93	6.23	0.00313	79.05	-0.04
chr11	60609522	1.68	5.7	0.0631	5.76	0.6
chr11	60677880	-1.27	5.17	0.196	16.6	-0.06
chr11	60678072	-1.6	5.95	0.0891	44.07	-0.05
chr1	16068025	2.5	5.04	0.00869	2.85	0.17
chr1	160681664	-1.25	5.3	0.209	22.65	0.15
chr11	60683157	-0.521	4.89	0.604	10.16	-0.07
chr1	160702004	-1.67	5.49	0.0893	33.15	-0.06
chr1	160709008	-2.4	4.76	0.0312	14.18	-0.04
chr11	60722086	0.36	4.63	0.712	11.93	1.03
chr1	160738285	1.06	4.97	0.264	4.79	2.5
chr1	160765932	-4.96	6.55	1.08e-05	95.74	-0.03
chr11	60793930	0.51	4.26	0.639	7.4	0
chr11	60809367	-2.28	5.74	0.0193	40.4	-0.03
chr11	60809779	-2.13	5.2	0.0411	24.33	-0.08
chr11	60828948	-2.69	6.17	0.00603	58.51	-0.03
chr11	60926571	-0.601	5.72	0.516	29.72	0.08
chr1	160945019	-0.36	4.29	0.728	7.29	-0.06
chr1	160959819	9.58	9.55	1.51e-13	0.03	231.39
chr1	160983782	2.73	6.34	0.00335	4.54	4.79
chr1	160984092	3.27	6.01	0.000671	2.11	4.69
[truncated: 18,093 more rows]
