# Supplementary material for: Differential chromatin profiles partially determine transcription factor binding
Source: PLoS One. 2017 Jul 13;12(7):e0179411. doi: 10.1371/journal.pone.0179411 (PMC5509100; doi:10.1371/journal.pone.0179411)
Supplement: S1 Dataset — (ZIP) [file pone.0179411.s002.zip › data.tables/MEF2A_DNase.csv]

chr	coord	PIQ.GM.rep1	PIQ.GM.rep2	PIQ.K.rep1	PIQ.K.rep2
chr10	61910	-0.896625510786959	-0.986466266937185	-0.980477491618309	-0.992468595124364
chr10	96768	-0.875402857440897	-0.918686286483504	-0.960172010906541	-0.985506450105279
chr10	121912	-0.893671226875767	-0.882379495712051	-0.985010798092248	-1.00753614664695
chr10	135401	-0.836440524425165	-0.923483870354771	-0.969358788151326	-1.00945135083437
chr10	139463	-0.848877290859757	-0.994367315884959	-0.994238388231293	-0.995895682261213
chr10	229598	-0.700050494095611	-0.891816743954886	-0.980086068226826	-1.01514508897357
chr10	308668	-0.860511394536861	-0.902300716068708	-0.974339612855553	-0.920614690729629
chr10	439955	-0.898362669399819	-0.966304574234404	-0.975524533507391	-0.944297242231181
chr10	443724	-0.717066915611132	-0.721274663664922	-0.931978511791053	-0.98231484671796
chr10	558333	-0.904758460614017	-0.923095647431978	-0.966630706141158	-0.982827614008322
chr10	575423	-0.934562537336977	-0.876290209056107	-0.935105642669443	-0.960287228717696
chr10	622682	-0.828845192439672	-0.939876653117322	-0.983559387478098	-0.987257382193816
chr10	664453	-0.790309037328832	-0.882670888172793	-0.967377811878009	-1.00618985212437
chr10	726181	-0.821014079428461	-0.730227055924856	-0.93456985764056	-1.01997896770792
chr10	780674	-0.801681062392239	-0.912932625011944	-0.993172385102851	-0.957716224088922
chr10	801964	-0.907155798523214	-0.966239468190282	-0.995529557955229	-1.01240810997091
chr10	811472	-0.955935444461715	-0.950723535628073	-0.984567877939534	-0.989032641831781
chr10	882097	-0.870768390807438	-0.865190348031332	-0.98851672127565	-0.995242420246871
chr10	901839	-0.872486729705859	-0.945553915361823	-1.00206936540995	-0.970520877512898
chr10	998111	-0.967441226147245	-0.97915551021021	-0.991412099464174	-0.983119619614337
chr10	1008067	-0.93100895813687	-0.969028769346199	-0.973371631819113	-1.00008517498576
chr10	1068902	-0.89125466405415	-0.939572725516856	-0.991154414900981	-1.0191131663918
chr10	1074227	-0.936035867021559	-0.969752271987001	-0.965949923267774	-1.02971856229528
chr10	1087500	-0.930959139494038	-0.957611726653974	-0.994498441804443	-0.965810347851227
chr10	1119488	-0.897040419452342	-0.936832000648106	-0.970428893289203	-0.964787722443659
chr10	1137953	-0.935145813467453	-0.94453113346265	-0.978164603458821	-1.01512326061975
chr10	1184617	-0.717522022282388	-0.946472050019569	-0.957942080392822	-0.993608032259342
chr10	1194595	-0.814875186438429	-0.954901757280858	-0.99600491477874	-0.99359199196456
chr10	1225053	-0.838984147586624	-0.851175299767597	-0.979157708172581	-0.967372874230286
chr10	1243270	-0.858831882198701	-0.90863721133095	-0.973924559836892	-0.987078680968126
chr10	1331063	-0.662449222739908	-0.791656099979865	-0.909951694396955	-1.05018304896632
chr10	1339583	-0.694577627125481	-0.886961988201463	-0.940228950195103	-1.05033485755189
chr10	1358111	-0.829862537318448	-0.863205118686754	-0.950352886464561	-1.03433893739108
chr10	1373143	-0.931442107661893	-0.973475618390311	-0.983316239681952	-1.04484600485127
chr10	1385548	-0.854876526985681	-0.949003951708041	-0.972164277997358	-0.986693784425855
chr10	1536413	-0.954190520316924	-0.976829726543081	-0.96914799960626	-1.01076735218335
chr10	1563599	-0.786711898718071	-0.898980174749898	-0.950287098331442	-0.942506795866616
chr10	1639921	-0.926947859491069	-0.923580266664075	-0.980636527533099	-0.960723108969553
chr10	1736476	-0.856114951770563	-0.922204100458759	-0.97658371594878	-0.942879648290219
chr10	1740879	-0.779671932488443	-0.87909937653576	-0.983005241048831	-1.01102690765827
chr10	1773242	-0.918531927577951	-0.953050027327391	-0.982952086347401	-0.966326869766395
chr10	1849062	-0.872450832446823	-0.902384561855367	-0.992883625283523	-0.981975414298822
chr10	1917166	-0.603134940037393	-0.621665665168234	-0.98835868811657	-0.97617817668125
chr10	1929591	-0.941291199988338	-0.96404385102031	-0.976791257333835	-1.04154387608398
chr10	2068188	-0.907366172343904	-0.941777868925569	-0.94256141576196	-0.982257862341351
chr10	2082251	-0.947410248169108	-0.97171160813639	-0.986770744006667	-1.01383384572517
chr10	2108057	-0.910050547025956	-0.94884910890463	-0.990169512122475	-0.998315360119675
chr10	2140760	-0.68270846746773	-0.926820965792392	-0.971121671321579	-1.02390814411491
chr10	2168346	-0.865164046678624	-0.933018663970465	-0.983569948247763	-1.07662491484855
chr10	2194908	-0.816224495427998	-0.949331407151503	-1.00128047937461	-0.954022634382018
chr10	2219412	-0.867495224401325	-0.920444929778475	-0.998713484299656	-1.04141731637569
chr10	2222826	-0.890099835200565	-0.932367826711183	-0.956216747806484	-1.0088880197446
chr10	2368027	-0.880506551515453	-0.964033633244247	-0.983998184334152	-1.0253502284146
chr10	2373974	-0.966690832548419	-0.93320744243437	-0.996161751604206	-1.01871854307925
chr10	2423132	-0.8187967883826	-0.933264023315584	-0.996287786361203	-1.03491427979518
chr10	2436537	-0.80487704341702	-0.886592395660879	-0.976084308209541	-1.00084579687838
chr10	2459283	-0.850674017732207	-0.921877917987421	-0.984227156788286	-0.995028500773168
chr10	2459416	-0.877511963285119	-0.951564053642541	-0.997258437523107	-1.0055050034939
chr10	2470514	-0.964478439071055	-0.980293744763365	-0.993771152762872	-0.998754386455185
chr10	2473699	-0.852055519709535	-0.930268770832317	-0.967623025063035	-1.00358757992702
chr10	2580478	-1	-0.967886736839216	-0.997213631316877	-0.99307185057618
chr10	2599841	-1	-0.943250603907843	-0.981422796931999	-1.0062165604471
chr10	2668156	-0.813481670037553	-0.906927583228097	-0.967485226632701	-0.965273315533202
chr10	2669793	-0.852781059067125	-1	-0.985436185704657	-0.968108678353209
chr10	2697847	-0.957421938560829	-0.959192283367918	-0.990358987090772	-0.994013408964594
chr10	2751607	-0.965132786323842	-0.981771649610149	-0.967575559856922	-1.01250263390285
chr10	2772633	-0.958437308683587	-0.937041833045965	-0.988366874892879	-0.993979283497823
chr10	2780702	-0.815160323584733	-0.887038619920407	-0.957390748078875	-0.967651071776366
chr10	2814147	-0.88649861381767	-0.951140690606804	-1.00577803367928	-1.03703553722104
chr10	2819957	-0.858170446931507	-0.953671837432166	-1.0015243121474	-0.993147115721087
chr10	2837384	-0.932142665740091	-0.967187970261826	-0.998318999104398	-0.966831545760037
chr10	2846132	-0.929508988789403	-0.952544648850204	-0.979465241817991	-0.994529134273021
chr10	2851835	-0.776835432842197	-0.940022836874871	-0.978478398792487	-0.983171115787698
chr10	2859805	-0.740066969272686	-0.869714900329609	-0.983156015217749	-1.03472594815178
chr10	2869739	-0.958195917241215	-0.978633116284587	-0.975042832124432	-1.02352756421279
chr10	2904007	-0.953396514807244	-0.952321145569136	-0.986852487549342	-0.953452562273443
chr10	2943338	-0.806938056057902	-0.891795587382199	-0.946301761388832	-1.00476224081198
chr10	3013105	-0.967248580986658	-0.975497402294289	-0.953640347700901	-0.993381399787561
chr10	3060119	-0.935674133131381	-0.955451658068133	-0.997056094590884	-1.004619257748
chr10	3082534	-0.965425774083618	-0.947296271382964	-0.96998102801027	-1.03252618114484
chr10	3086705	-0.934405379794421	-0.956559562950832	-0.980525174308228	-1.01518225403849
chr10	3093716	-0.923614890007276	-0.977727844119502	-0.993708811489743	-0.975747997462285
chr10	3162315	-0.682581801672049	-0.792097897603693	-0.895096544358715	-0.937057409601336
chr10	3163759	-0.98379653589543	-0.907251982082107	-0.927479394523492	-1.07305389881629
chr10	3200529	-0.920395678237957	-0.893400094974522	-0.974374740523397	-0.993968623366292
chr10	3223348	-0.93304049952653	-0.990347367279086	-0.979948736361115	-0.9934250424677
chr10	3236333	-0.904340122314451	-0.870029269664204	-0.941055453941218	-1.02285353339877
chr10	3312937	-0.821693801428444	-0.918628515397071	-0.960167848808138	-0.908356452686952
chr10	3342600	-0.616682712925392	-0.894258687067625	-0.981797690918513	-1.01139696075242
chr10	3352356	-0.915802161762534	-0.897861069161508	-0.99315833924798	-0.93012514917135
chr10	3442545	-0.85228280237097	-0.884710160575401	-0.987303822414093	-0.97098083615528
chr10	3442617	-0.821440421225417	-0.900713281441468	-0.971313510114269	-1.02766694044543
chr10	3541474	-0.904747145374795	-0.948991848477022	-1.01481730450921	-0.991248636593312
chr10	3566889	-0.766550316206051	-0.92566463236894	-0.990345903441957	-0.970780506806215
chr10	3569032	-0.768102469912795	-0.942560544918059	-0.956996216914081	-0.961890665896652
chr10	3592038	-0.713677454129511	-0.8897416710785	-0.971536964322185	-1.00064315748514
chr10	3615872	-0.661675609991576	-0.898262123020926	-0.991865882604058	-0.990920086436933
chr10	3668671	-0.193524400944139	-0.621950172821154	-0.989579665845069	-0.955692123748402
chr10	3714308	-0.825997577156864	-0.877198722821834	-0.977092806493298	-1.02711867458537
chr10	3792002	-0.829199455677764	-0.857857237349723	-0.976944146344442	-1.03395348270421
chr10	3793991	-0.942519328658475	-0.955669200012808	-0.980112353841307	-1.02439250567496
chr10	3801155	-0.844310846420159	-0.906635478350609	-0.99184795850137	-1.04725632147093
chr10	3811142	-0.878968441376015	-0.912869964714125	-0.94892485848022	-1.06181502070769
chr10	3929447	-0.917336124469348	-0.950920723053003	-0.99374136586601	-1.03171024038797
chr10	3936127	-0.803955577998198	-0.88131524635589	-0.939293427138868	-1.03877829260903
chr10	3942883	-0.901258531347162	-0.96985534537177	-0.992052291687714	-0.951113848927203
chr10	3982470	-0.960272319108662	-0.978298646962738	-1	-1.01762407396332
chr10	3989604	-0.961895602443771	-0.950094503744334	-0.990199004792818	-0.97175653298068
chr10	3994970	-0.731888867421005	-0.943834338828574	-0.986193780371284	-1.03649078442876
chr10	4033036	-0.729980284933522	-0.897642469518003	-0.983578300841303	-0.954014452615242
chr10	4052618	-0.929456648713275	-0.925048687237296	-0.980917061718416	-1.05435279927602
chr10	4093781	-0.683886311188743	-0.89271960557578	-0.975835582094883	-0.985155695037689
chr10	4101849	-0.881966472180665	-0.95746554255404	-0.974757039091703	-0.99372683128597
chr10	4136291	-0.946862727051717	-0.976227320316277	-0.98399765316626	-1.01107989618668
chr10	4164201	-0.674834079640886	-0.829387685203409	-0.976986547731446	-0.991069730969043
chr10	4214422	-0.915753847752842	-0.955789119638578	-0.983452131777112	-0.967874312515209
chr10	4281735	-0.920591307716706	-0.965258981288647	-0.967891889202513	-1.02461459013718
chr10	4301942	-0.946571084213354	-0.911986857354186	-0.981891897090443	-1.03489835196246
chr10	4303516	-0.985161440124369	-0.958943816178999	-0.974721649058974	-0.990103099981226
chr10	4305710	-0.803784430115456	-0.866605080648511	-0.9747157242731	-1.01302704287173
chr10	4352480	-0.705036620037481	-0.886733384493696	-0.966644952440881	-0.990776452643482
chr10	4367619	-0.909482325741747	-0.962376643754784	-0.979314749672331	-0.986633697178422
chr10	4402108	-0.971647529448398	-0.932297613436946	-0.986600390617532	-1.00591863017158
chr10	4402352	-0.980151055133804	-0.946885695644692	-0.968002284300393	-0.996135773716319
chr10	4408249	-0.963539442347443	-0.955208121572438	-1	-0.973735443205719
chr10	4430845	-0.96398236688338	-0.918241750770837	-0.975235772511039	-0.961401668980114
chr10	4442741	-0.848161467979391	-0.926728358271021	-0.995821563165381	-1.01135972611853
chr10	4469772	-0.890007765043592	-0.980648797767939	-0.969574148837735	-1.00337496329005
chr10	4484190	-0.905091729498437	-0.95335679240562	-0.988191567840068	-0.977437563741117
chr10	4494835	-0.869814587483735	-0.925931347515686	-1.00713016324044	-1.01732730175848
chr10	4538436	-0.965583327856969	-0.977777622973869	-1.00292045092763	-0.973921245655884
chr10	4568893	-0.841925340579914	-0.953094158890275	-0.998797627158362	-1.01465326120293
chr10	4571133	-0.939036891986679	-0.983178625134465	-1.00797496459031	-1.03502282943546
chr10	4574256	-0.923477173159584	-0.917793391477749	-0.986221225788113	-1.01882875061849
chr10	4576627	-0.935268002308151	-0.928073759912142	-0.984234507025908	-0.935246363387719
chr10	4619616	-0.907369918356813	-0.99030890487492	-0.999783183706121	-1.00054162634719
chr10	4646985	-0.920154642555143	-1	-1.00963902726116	-0.991498548799144
chr10	4663221	-0.973485568538902	-0.98458402903485	-0.996340063668071	-0.975122787534915
chr10	4741708	-0.923910653398432	-0.935663224750631	-1.00094632339683	-0.982791287649674
chr10	4752135	-0.877258842486999	-0.929119240369246	-0.983448849349013	-0.9632783793872
chr10	4761499	-0.913663834879077	-0.984728261441982	-0.990928509499258	-0.940048576816929
chr10	4766214	-0.918832328957843	-0.994104883380493	-0.9938829428698	-0.950037083663296
chr10	4817578	-0.917910556476153	-0.991186697389445	-1.00302121200912	-0.954667657161706
chr10	4827742	-0.90614772089195	-0.991834349548903	-0.994850998354347	-1.00223044144685
chr10	4943791	-0.968079029370363	-0.994017081211689	-1.00436448430465	-1.04084267895109
chr10	4971744	-0.90640093358731	-0.984983956999716	-0.94340093438979	-0.964312461267379
chr10	5018006	-0.832693426506923	-0.933673908090512	-0.970882826336612	-0.992393769217227
chr10	5048628	-0.976270310495943	-0.991275282785279	-0.963088052608907	-0.994078280029182
chr10	5053626	-0.922168386362348	-0.952334684186463	-0.961423354391798	-0.968871371769301
chr10	5068268	-0.946735367549186	-0.895290021065072	-0.954467494618909	-0.976172759780303
chr10	5071311	-0.966574489502731	-0.966511987972796	-1.00362122611922	-1.02037347026948
chr10	5131249	-0.952754798790851	-0.975666142668285	-0.995635215613638	-0.966303626029646
chr10	5134245	-0.976504308430318	-0.97269701944094	-0.993436383754918	-0.995209996403713
chr10	5147752	-0.806433363990917	-0.909873109981927	-0.977101944741025	-0.988736918260956
chr10	5204316	-0.851788107820462	-0.951451644324486	-0.960416143082397	-0.950352741582283
chr10	5259557	-0.9657576314598	-0.983559985179135	-0.997707381166039	-0.981209536391919
chr10	5338063	-0.822560101462391	-0.851925912343234	-0.963016917167974	-0.975504218358395
chr10	5407956	-0.882436071738087	-0.903330350692071	-0.937294160964663	-0.943780320898507
chr10	5426005	-0.110270566636614	-0.778055552636656	-0.921772699026101	-0.959280018302615
chr10	5463528	-0.929129999633891	-0.88168019938075	-1.00659091500694	-0.981994456530009
chr10	5475073	-0.939241159675804	-0.937431507801347	-0.959735115272954	-0.941590460270869
chr10	5478933	-0.940840954121122	-0.971767259482365	-0.996490883745187	-1.01703069547069
chr10	5498549	-0.828093482513665	-0.911328808081491	-0.977928699084002	-0.91716317829346
chr10	5506369	-0.772772142720826	-0.953228964338644	-0.987184519354965	-0.99320861108604
chr10	5530660	-0.732441364643263	-0.71087109399421	-0.859053204090265	-0.992271459231407
chr10	5572314	-0.567768852512475	-0.775206470846464	-0.948551941351262	-1.02073245154582
chr10	5630715	-0.847214713481928	-0.837790327129995	-0.922078968549404	-0.907653429554565
chr10	5669501	-0.96548783315596	-0.901537245582561	-0.947549280564966	-0.965693594289207
chr10	5676805	-0.851483044755586	-0.904970825817306	-0.986849525814945	-0.886895188497418
chr10	5684157	-0.931882772972008	-0.861032063039622	-1.00212927712649	-0.947669827728966
chr10	5700687	-0.981790563841548	-0.9603154996053	-0.947784261254116	-0.938982299579014
chr10	5715803	-0.94338785600399	-0.963209852542648	-0.988485842226114	-1.00267113038849
chr10	5751441	-0.897457930112205	-0.984889276453875	-0.98939888109998	-0.951600236547921
chr10	5777850	-0.957770278317094	-0.947165617855831	-0.992502220740676	-0.965723904216268
chr10	5784204	-0.920532711648255	-0.859007120112307	-0.980431701764614	-1.00717571736004
chr10	5796102	-0.957941836314269	-0.975705199163176	-0.988195106334375	-0.989661711795908
chr10	5815885	-0.910119479534815	-0.976328891016858	-0.982481547744627	-1.01356031289432
chr10	5913184	-0.903810289102158	-0.892141412783045	-1.00294700752993	-1.08656604719307
chr10	6030969	-0.944272944445652	-0.964264968259983	-0.982596749556521	-0.992026255484445
chr10	6031727	-0.913796048447396	-0.949570632610339	-0.985985945268473	-1.04386725259112
chr10	6052375	-1	-0.958713107008418	-0.996424380967616	-1.01337848088639
chr10	6067151	-0.964119136789002	-0.964564728048979	-0.980594479845063	-1.00592722353098
chr10	6102032	-0.95595769966786	-0.891780189569921	-0.985163944993267	-0.96335158127105
chr10	6200081	-0.947499023586561	-0.97466718635824	-1.00194763266138	-0.996046574711373
chr10	6292100	-0.899983440611181	-0.969664960647429	-0.991359825186944	-1.00302307213896
chr10	6361079	-0.949725976186093	-0.905210996917415	-0.955702150247593	-0.973237483753748
chr10	6367238	-0.938275503801634	-0.986011253186658	-0.97842007164717	-0.975753634883058
chr10	6368407	-0.987699202882082	-0.930882329080885	-0.957280120784021	-0.956220422802265
chr10	6576238	-0.975768594534217	-0.984553386655174	-1.00646307750629	-0.998992109800601
chr10	6610034	-0.980937039406447	-0.951074625931775	-0.988389055845655	-0.936039484410841
chr10	6677141	-0.981380487351142	-0.978104576480346	-1	-0.999074080047438
chr10	6721220	-0.961725331581853	-0.942411378401799	-0.988953333149509	-0.961342721941049
chr10	6743373	-0.777955383544086	-0.851725469313423	-0.972198799827164	-0.91422742180763
chr10	6747353	-0.818652552775725	-0.945249381307078	-0.971671756628145	-0.948611388033317
chr10	6809386	-0.89502401742555	-0.938450702528906	-0.995827120842562	-0.962381012753409
chr10	6813435	-0.817019293663482	-0.96655947070913	-0.996621614134904	-0.935502913052494
chr10	6823532	-0.206840934533007	-0.523761420423962	-0.932573473051072	-1.01126810145963
chr10	6832651	-0.874953727718484	-0.909986945807083	-0.978523339518964	-0.96696292207653
chr10	6891868	-0.915021780180494	-0.959590511070644	-0.964005652635026	-1.02869141602814
chr10	6891981	-0.903825536057996	-0.979237619061538	-0.996223822942833	-0.98576355873712
chr10	6905864	-0.837587279086474	-0.887277854222327	-1.00287453238011	-1.04032612663274
chr10	7005562	-0.90909090999754	-0.930890228024186	-1.00349324084375	-0.988411818402595
chr10	7042663	-0.807529213038788	-0.898790522066385	-0.942457285244827	-0.951276673401879
chr10	7066476	-0.941372518949328	-0.969247064393009	-1.00989454104717	-1.04658981071534
chr10	7072021	-0.926579607589517	-0.965015507945991	-0.982132213877725	-0.971651914149255
chr10	7075987	-0.838970605770022	-0.910544270621727	-0.976000624462596	-0.980255376885015
chr10	7126369	-0.68126735822322	-0.898583293090183	-0.978979606477989	-0.953366814513333
chr10	7171101	-0.918476580768723	-0.955308397401912	-0.970710981658641	-0.97846680314579
chr10	7210377	-0.930093008544175	-0.917402594620811	-0.868103807256438	-0.884443663094264
chr10	7275085	-0.900600630334498	-0.89809746321989	-0.868367175004454	-1.01523985072521
chr10	7278290	-0.917938342658822	-0.955274289715089	-0.998838686538824	-0.991404831455862
chr10	7294562	-0.891607019469591	-0.880013601762048	-0.713697251343249	-1.17661114287286
chr10	7319418	-0.846513430823811	-0.921838416296532	-0.959471857268721	-0.933226516464656
chr10	7334789	-0.967719325455378	-0.969054239936481	-0.99579286578573	-1.04081946673596
chr10	7407138	-0.93691368942487	-0.912290737942164	-0.978486589291645	-0.969165810778794
chr10	7444498	-0.692468105431824	-0.854797004573545	-0.982626884982292	-1.00828582001575
chr10	7467338	-0.97232053576299	-0.97020421886688	-0.965514118322567	-0.983211690740952
chr10	7470771	-0.663275911020743	-0.762658136847019	-0.920909910566433	-1.04450819324866
chr10	7490556	-0.943271247842461	-0.976903677526316	-0.992688616958814	-1.0051519702654
chr10	7513411	-0.556991801235954	-0.909768400731118	-0.985984887316479	-1.02785288207159
chr10	7551399	-0.874606707003305	-0.931253324882325	-0.988380725350013	-1.01626639976826
chr10	7560324	-0.938860130913057	-0.886048763027503	-0.977010432586834	-0.946928938069622
chr10	7582210	-0.893366398557198	-0.929804131098046	-0.991854760149019	-0.984720316108104
chr10	7608523	-0.92764812565771	-0.947149005899026	-0.991116283980545	-0.968520150490839
chr10	7616151	-0.838244307243467	-0.94615204812082	-0.968080448940543	-0.987534284786303
chr10	7640746	-0.831510977309902	-0.962261417345224	-0.943529546183206	-1.04111632723395
chr10	7641113	-0.791793989222542	-0.925474634659533	-0.976092305988712	-1.07127959777736
chr10	7689019	-0.68998949350286	-0.949869940814896	-0.980448611217074	-0.995730738687875
chr10	7701952	-0.811142438526777	-0.890180689342181	-0.997998833068128	-0.966778247733414
chr10	7723501	-0.923540618972061	-0.910741558507811	-0.995916215411931	-1.00687836190936
chr10	7725706	-0.939991885576177	-0.971850968847494	-0.987447617831981	-0.993260227115755
chr10	7726536	-0.941506677377079	-0.990602756134649	-1	-0.998424703551016
chr10	7793650	-0.94030283069265	-0.969413353169391	-0.991601453427562	-1.0241308174644
chr10	7802551	-0.889508522254682	-0.955697929782428	-0.998078016762073	-1.03192301066679
chr10	7818024	-0.980330589638204	-0.991477411303756	-0.991994854899324	-1.00423848813293
chr10	7869444	-1	-0.976588097313888	-0.97392121829402	-1.02078224430212
chr10	7888233	-0.945448684152483	-0.954172238244561	-0.988011017244577	-0.990624989834691
chr10	7929031	-0.974777541993157	-0.985572381436054	-0.979654115301632	-1.06208561127496
chr10	7947244	-0.692027772191702	-0.819093434162718	-0.95119051056167	-1.03031106682827
chr10	7972942	-0.906132808210138	-0.96573327487755	-0.983729038560427	-0.996132230638017
chr10	7991997	-0.850094570285084	-0.920100114448965	-0.965092255968034	-0.983601070236292
chr10	8021002	-0.958899695854307	-0.956321831288281	-0.988786285890798	-0.98776020975713
chr10	8033940	-0.860640776481502	-0.949332221526641	-0.965718862766913	-0.954335372053646
chr10	8110549	-0.838865408383991	-0.888890392597216	-0.967886449680671	-0.998217912057601
chr10	8121067	-0.917305175561856	-0.913686714594157	-0.977198427489919	-1.00641033810727
chr10	8127967	-0.895062982017783	-0.960631978066546	-0.98480981396593	-1.00656168797658
chr10	8131301	-0.942600070653479	-0.899745414655349	-0.957201624582325	-0.979277917857418
chr10	8146447	-0.742082028996394	-0.8649773888461	-0.994765214749213	-0.993903877939707
chr10	8162853	-0.896913895998342	-0.94345191064974	-1.00130995422283	-1.02603068046509
chr10	8191342	-0.891287798013435	-0.957315521232352	-0.975931571302428	-1.00791457164338
chr10	8224677	-0.932951975625756	-0.93713001248885	-0.964028557484577	-1.01525308679032
chr10	8242465	-0.765117684953448	-0.953415494810681	-0.975572112174585	-1.01163338445497
chr10	8272033	-0.913874266858506	-1	-0.981681686125484	-1.01715485742671
chr10	8325083	-0.848213709554967	-0.958809137579904	-0.948846657537234	-0.999891023336815
chr10	8349976	-0.878896841933259	-0.957800859878331	-0.99409169721509	-1.01364721627848
chr10	8379286	-0.833419947394997	-0.950841097033113	-0.977791002371879	-0.944857909810377
chr10	8397767	-0.82883347144627	-0.926996986709604	-0.985583764565971	-1.01697620138207
chr10	8401814	-0.955562308672659	-0.966827810796049	-0.997254649471714	-1.00374004440831
chr10	8411594	-0.531257972985352	-0.716369999940971	-0.987725618221333	-0.999265743027014
chr10	8525459	-0.957982690180578	-0.930461136419776	-0.988574074753776	-0.976097703287475
chr10	8617721	-0.876256380439881	-0.947908823374023	-0.994158707393934	-0.97673519938291
chr10	8623355	-0.850830591029153	-0.899644796493002	-0.962277191490894	-0.948962349923924
chr10	8637227	-0.901543401296533	-0.942480066731138	-0.983561689031224	-0.966800496507751
chr10	8697168	-0.921429909302936	-0.991781977549213	-1	-0.975743234358612
chr10	8703517	-0.978242719523348	-0.978113622729339	-0.993107609718873	-0.98122280646076
chr10	8724845	-1	-0.992336372379265	-0.973664127208055	-0.978570860371641
chr10	8739391	-0.843665536488088	-0.934523298160105	-0.959454743491622	-1.01182071575138
chr10	8797996	-0.804713441335184	-0.931769562213105	-0.996580553933432	-0.981666891811975
chr10	8852515	-0.939432508650287	-1	-0.992335205516287	-0.998150687739448
chr10	8902519	-0.867896276297336	-0.983084829637372	-0.987352353369435	-0.965576282152533
chr10	9001553	-0.98020257769084	-0.975140251493846	-1.00138314276552	-0.973338991682518
chr10	9002467	-0.935329619341309	-0.974963015813813	-0.975754799603334	-0.963969223730597
chr10	9014623	-0.913262392883297	-0.958611958928914	-0.987625946283023	-0.991503332156397
chr10	9023887	-0.960972838884459	-0.987336915427012	-1.00031168966928	-1.01998165330835
chr10	9032469	-0.965388555886786	-0.949507314443623	-0.982716313154144	-0.952043271547526
chr10	9071209	-0.942485612392905	-0.959431928467935	-0.996313859248834	-0.983732354435794
chr10	9073612	-0.979998400203578	-0.995016228959349	-0.991046900729561	-1.03264194612536
chr10	9122214	-0.867387682974316	-0.942077788683636	-1.00237891498181	-0.993337166350387
chr10	9123189	-0.865045584478901	-0.964357275477373	-0.957026808333785	-0.991881858539434
chr10	9191040	-0.864248634149342	-0.971822077514918	-0.985710945492912	-1.00147599404275
chr10	9192749	-0.954699523703536	-0.928837867533084	-0.996273350513723	-0.979098289748208
chr10	9210672	-0.884944496804066	-0.941367500935589	-0.995426194094277	-0.990157731707775
chr10	9277162	-0.954745099869091	-0.935503520368571	-1.01108553492892	-0.959837058263193
chr10	9328261	-0.981584856231942	-0.974159702372027	-0.992038499442622	-0.959980878376884
chr10	9357656	-0.955788781156507	-0.958015165850053	-0.992749890213434	-1.05324000580028
chr10	9373739	-0.157958935180605	-0.69167103097439	-0.879344717085376	-0.95659251438757
chr10	9377987	-0.947495732041825	-0.954961149452363	-0.982385366089837	-0.997533545467035
chr10	9401582	-0.910998702560222	-0.946063979688431	-1.00018942401355	-1.0154180488793
chr10	9426369	-0.962069591600258	-0.965986053969241	-1.00295643773562	-1.00246504998547
chr10	9430423	-0.978969061667348	-0.983892545243714	-0.981354577182074	-1.00589882375415
chr10	9439315	-1	-0.988037243591994	-0.981196275854527	-1.01197243422859
chr10	9472171	-0.914936834783005	-0.992228640641093	-0.990077350388758	-1.00009339638958
chr10	9508847	-0.965091569198914	-0.964266485174157	-0.989194389272855	-0.991577955092539
chr10	9520568	-0.884157510819406	-0.961956538826822	-0.978907549854871	-0.997096546274759
chr10	9587801	-0.881559247798149	-0.992529734532198	-0.991092907025162	-0.979456095064597
chr10	9645219	-0.868399198381855	-0.962150357325653	-0.983879769334541	-0.961107111596924
chr10	9668691	-0.871555845051006	-0.951646239133379	-0.973693021185607	-0.986555150779067
chr10	9699747	-0.895729101687216	-0.972868238554124	-0.985262926976568	-0.966788099089967
chr10	9752793	-0.938145570356606	-0.938973934827531	-0.960972821547046	-1.06828627174069
chr10	9755518	-0.983058400420045	-0.914680885964448	-0.969806984885073	-1.00203604858164
chr10	9758517	-0.962446608431598	-0.976748811144308	-1.00170553682052	-0.994362830804521
chr10	9767260	-0.972251453569961	-0.966242910747923	-0.992024239017457	-0.975926428341882
chr10	9769981	-1	-0.96134204584584	-0.980008824471306	-0.979430380248056
chr10	9814983	-1	-0.970489403179798	-0.998313599669699	-0.976728431039342
chr10	9838685	-0.921232372186153	-0.937127466411676	-0.985025084560181	-0.999312846078641
chr10	9847146	-0.948382002566787	-0.963672625124541	-0.99531395555003	-0.995280775488209
chr10	9856869	-0.879871605192252	-0.961252947888268	-0.999337586813368	-1.03643657972683
chr10	9899836	-0.982977128397844	-0.955453765326778	-0.954821367531522	-0.991307219095434
chr10	9904537	-0.91878207909666	-0.976741957465517	-0.94033678004908	-0.990802955914618
chr10	9905181	-0.930564895141804	-0.942952079808635	-0.974514808166269	-1.02052471645151
chr10	9914318	-0.853166261331022	-0.938719985696068	-0.987958640366551	-0.983291251563482
chr10	9914752	-0.94590615742399	-0.96484316928401	-1.00549811636557	-1.04372285334158
chr10	9951976	-0.899242474720126	-0.96273568485731	-0.981818728014714	-0.984401381281352
chr10	10015481	-0.985947296669598	-0.983689863918809	-0.990367853522118	-0.989126749635406
chr10	10022597	-0.781188929718567	-0.962406551391734	-0.985593994293557	-0.987443056208277
chr10	10030279	-1	-1	-0.990385482837291	-1.01578378590423
chr10	10052098	-0.916650736274322	-0.939268072499953	-0.990921765524235	-1.01696235750566
chr10	10073696	-0.923205745380496	-0.975636247069865	-0.978520745106994	-1.00345709722895
chr10	10075537	-0.984982219617333	-0.960300857666452	-0.993504385818527	-1.00522552713512
chr10	10083714	-0.966618900073776	-0.988156972311443	-0.996776992846533	-0.980135446599873
chr10	10084896	-0.899221978543935	-0.973844511489209	-0.994854793793687	-0.943880540039006
chr10	10142555	-0.835071808955924	-0.96374736982264	-0.97169664182333	-1.0030708726028
chr10	10186705	-0.941947469967632	-0.971984338861116	-0.971318628293061	-1.00252606658631
chr10	10281288	-0.873260436105278	-0.947383819175545	-0.967462851628796	-1.03950182196874
chr10	10319857	-0.964356504593642	-0.978613582650027	-0.98608535477692	-0.996308491253033
chr10	10335136	-0.844934298251656	-0.923010093592279	-0.981969897856199	-1.01326579144862
chr10	10360738	-0.965004583207722	-0.957074029159946	-0.985969265715149	-1.02162920069582
chr10	10360872	-0.965556179818827	-0.954990976090746	-0.998378505291138	-0.989263109715202
chr10	10361418	-0.97038420503648	-0.992379465381954	-0.978889054801611	-1.00018797106793
chr10	10374855	-0.577670674186539	-0.849103276062096	-0.99949332146351	-0.972926412782022
chr10	10378604	-0.872257320509477	-0.976432607491169	-0.994264376659033	-0.947638306672677
chr10	10396635	-0.788751533903283	-0.948693603993804	-0.97846481335948	-0.994597570662349
chr10	10401452	-0.822407946858349	-0.93138455473648	-0.986456275571855	-1.03968361259818
chr10	10440332	-0.843859783125832	-0.956560967518582	-0.99416710615557	-1.00569463621194
chr10	10531554	-0.903723774338935	-0.989056649388702	-0.991303170543197	-1.01113208015586
chr10	10584086	-0.900679974209886	-0.923175738255749	-0.975084658496049	-1.02959318816316
chr10	10585644	-0.868452287144541	-0.947366625665927	-0.974185441218343	-0.996312487239803
chr10	10617153	-1	-1	-0.992325107360585	-0.964746824676302
chr10	10621875	-0.807294980822021	-0.980254370018496	-0.997871589688235	-1.01638160944856
chr10	10627763	-0.781138170891795	-0.960822111245672	-0.996192392981606	-0.994570951377306
chr10	10629508	-0.82838650387635	-0.948077762163779	-0.982453310254248	-0.996749538374874
chr10	10629853	-0.697561479804589	-0.909942906426775	-0.922458042515765	-1.05824477978933
chr10	10666669	-0.836878015569978	-0.883743394998803	-1.0089087041067	-0.992398885224198
chr10	10667891	-0.689902021206213	-0.797216497130994	-0.959590762775816	-1.06142575799867
chr10	10684663	-0.868372877950373	-0.877549384316134	-0.988328805436765	-0.978098329431882
chr10	10692687	-0.913200021322476	-0.953473311334598	-0.991101520142666	-0.927359641943672
chr10	10699287	-0.800699993473017	-0.959624803929024	-0.98569424389719	-0.979001834072396
chr10	10743326	-0.905841547747569	-0.927777426803997	-0.979842349292176	-0.969684284528484
chr10	10764273	-0.960904323341896	-0.965857516041522	-0.999818971973692	-0.993393681421523
chr10	10775980	-0.87460357468584	-0.966177839017567	-0.991671687525225	-0.975692061153558
chr10	10783308	-0.951452708568364	-0.929741318311692	-0.983982968089021	-1.03896568767741
chr10	10785807	-0.858871727973665	-0.981124617744689	-0.97922915667659	-0.987422222198637
chr10	10788767	-0.794820032285119	-0.932101669992062	-1.00054686680745	-0.965749173920427
chr10	10837417	-0.935775286167269	-0.968837545761811	-0.958459003005093	-0.960424489042785
chr10	10866126	-0.856649339990956	-0.970282465768712	-0.990844790297397	-1.00804444451411
chr10	10888789	-0.984668727063361	-0.952306796258071	-0.988056548532392	-1.03207523669011
chr10	10916473	-0.91299035251863	-0.917708605281891	-0.985826801394948	-1.02001615381226
chr10	10934501	-0.825504686664688	-0.866827536176412	-0.994647256465748	-0.991343501054531
chr10	10976172	-0.830979402961318	-0.893421814756357	-0.957792601128184	-0.992851422388581
chr10	11039616	-0.83138743506482	-0.902033994828831	-0.989943276184008	-1.00316569259903
chr10	11041916	-0.946924601263176	-0.912918694447751	-0.996293886909995	-0.995021033280719
chr10	11107707	-0.894721164682351	-0.911009407798894	-0.962034656260272	-1.02503684952197
chr10	11115495	-0.70008081238185	-0.799860940151103	-0.991606140469449	-1.000134003266
chr10	11190877	-1	-0.95001150441843	-0.963584238831526	-0.939590503545727
chr10	11286449	-0.968808708435142	-0.935073297339036	-0.978597192640969	-0.978083064475093
chr10	11320188	-0.845255458879981	-0.962869547040808	-1.00422993145741	-1.01640748913598
chr10	11412338	-0.857687447350342	-0.913716261271209	-1.00354407154826	-0.993086547052583
chr10	11432837	-0.848247860929325	-0.885446684220378	-0.972295426561591	-0.996704018766439
chr10	11532833	-0.873330701294266	-0.9025923830818	-0.94848535929253	-0.994765705248248
chr10	11540070	-0.891769016730188	-0.930489876043899	-0.970334814748475	-1.0520487704064
chr10	11584415	-0.954536812947865	-0.964846922175959	-0.998097916774604	-1.03745203918453
chr10	11592231	-0.862740739738899	-0.965579790221595	-0.985807525462928	-0.957335087252039
chr10	11597747	-0.847346255056324	-0.936532791704152	-0.965708034426079	-0.979012573354779
chr10	11630480	-1	-0.953630893641743	-0.984421231484123	-0.983763241285655
chr10	11699339	-0.97982420256482	-0.981378951204294	-0.996876546797441	-1.02802252950105
chr10	11704112	-0.98090469206226	-0.975228456807974	-0.978041792190986	-0.995855455557759
chr10	11766463	-0.957694771194605	-0.983096202945922	-0.992447914278885	-0.990566823008509
chr10	11847385	-0.8512529225701	-0.790174786533552	-0.974391859426172	-0.894499211482508
chr10	11870370	-0.922578461075499	-0.951196970528252	-0.973232818010443	-1.01614489957515
chr10	11900842	-1	-0.928058231926666	-0.962798718430811	-1.01824530863587
chr10	11901255	-0.871339040817582	-0.934545079270873	-0.988342149564555	-1.02195848213398
chr10	11902449	-0.911041172263659	-0.864410932019565	-0.974270711848535	-1.04355334223265
chr10	11913177	-0.596128270539919	-0.864271955899666	-0.990884195561237	-0.925705837775807
chr10	11913702	-0.745569253876522	-0.822145048759444	-0.849175804021619	-0.930898264292364
chr10	11931077	-0.817214821102618	-0.919646138682342	-0.978629318415744	-1.0058975861765
chr10	11987285	-0.897807887724872	-0.946893332068336	-0.978437101167994	-0.933979816706094
chr10	12021738	-0.892207912194166	-0.980648092382179	-0.987583350436473	-1.01009220272181
chr10	12036110	-0.791958318094858	-0.669341231061371	-0.919456083359357	-0.971542633637601
chr10	12053639	-0.968185379802579	-1	-0.995413489893182	-0.985267179068657
chr10	12060414	-0.983874335527655	-0.972573773957882	-0.993219723921157	-0.998699592845535
chr10	12063973	-1	-0.939457736494994	-0.998944659390107	-1.00573378157953
chr10	12072715	-0.98379653589543	-0.992774651068714	-0.994441497420629	-0.98661348921486
chr10	12101061	-1	-0.979622227790166	-0.989800169752702	-1.03706197107032
chr10	12122112	-0.958945470576733	-0.914934872038533	-0.946477170263006	-1.02668569197522
chr10	12122543	-0.966910891185587	-0.946085246741355	-0.995163448450575	-0.988473287952216
chr10	12125568	-0.865569842736806	-0.929436812673089	-0.997817171714587	-1.01663645379159
chr10	12129945	-0.910063756158383	-0.964150112032653	-0.979344224270751	-1.01187403098565
chr10	12137511	-0.94679118809245	-1	-0.993248820233459	-0.97428947316623
chr10	12144257	-0.95413359721193	-0.960411649247816	-0.994325000157601	-1.02767246594234
chr10	12150604	-0.891517239146588	-0.962163383616513	-0.994835496043687	-1.04195790495367
chr10	12151797	-0.893479808412818	-0.913642801592211	-0.981839888406139	-1.0042657624786
chr10	12152871	-0.929275747460964	-0.942420203995524	-0.983222736783621	-1.00649631879781
chr10	12181616	-1	-0.986958639531186	-1	-0.993062314145478
chr10	12185568	-0.964509332225868	-0.952042521924545	-0.999284458520481	-1.01816827023862
chr10	12234683	-0.902039311761801	-0.953815142800038	-0.979645668578251	-0.96290252431377
chr10	12253207	-0.92241659114962	-0.921630266101768	-0.952873904307199	-1.00757016848434
chr10	12278723	-0.856202020350172	-0.9860615146337	-1	-0.999879630284278
chr10	12285232	-0.943038850135719	-0.944501529403589	-1.0019207308894	-1.00667449905678
chr10	12303785	-1	-0.992990340934386	-0.989418527675468	-1.03476406297288
chr10	12323260	-0.928910569995811	-0.934366143987129	-0.974475945160362	-0.967213203710791
chr10	12336040	-0.958141372723214	-0.973276737357287	-0.997071052947561	-0.972683791510067
chr10	12397276	-0.91336426705434	-0.844248546031312	-0.953041521496022	-0.926687577291005
chr10	12408488	-0.936436570084018	-0.845270630729788	-0.984772121336763	-1.01630887437636
chr10	12413729	-0.963832873535742	-0.97311860705079	-0.994773149926355	-1.0058527168306
chr10	12447183	-0.345622384871054	-0.689332862924721	-0.989189260708488	-0.992553986092066
chr10	12451592	-0.907748008418396	-0.965942498871438	-0.986279591228377	-1.03823716746144
chr10	12592809	-0.740951185689336	-0.928183050993489	-0.981172450297214	-0.997539178896823
chr10	12740236	-0.9208313091671	-0.947233623603283	-0.975648914522103	-0.961538151304086
chr10	12782432	-0.765939576062689	-0.933395711298155	-0.974903516348332	-0.964709430605583
chr10	12786897	-0.908833562909141	-0.943124826076025	-0.992539820886226	-1.00531177046948
chr10	12797017	-0.953529027405999	-0.892569339130275	-0.984116764426138	-0.989214741294966
chr10	12894312	-0.979968495151179	-0.940945318268164	-1.00665738976882	-1.00454051731681
chr10	12905166	-0.88995132054367	-0.984196856474905	-0.992217661310471	-1.01249388432834
chr10	12949479	-0.851363650646621	-0.907494186035627	-1.00691177822506	-0.965323172527039
chr10	12981965	-0.88109844416823	-0.921639421326731	-0.993082040708897	-0.95068074034015
chr10	12987369	-0.904483303823553	-0.951073002097331	-0.964629654669917	-0.969094232578937
chr10	13001021	-0.905932581482265	-0.863105970351022	-0.944364627092215	-0.953460927300302
chr10	13011405	-0.961364715682741	-0.98202330853767	-0.992188153361243	-0.970707270905908
chr10	13011467	-0.95741381118585	-0.979915492224164	-0.987593405569227	-0.999583612831681
chr10	13027380	-0.769991158494839	-0.95691009814245	-0.989177592749652	-0.919379107334412
chr10	13077364	-0.760277751600982	-0.844043788391345	-0.946308418546479	-0.993959332917223
chr10	13107108	-0.949634137919918	-0.932688098004918	-0.995871836859329	-1.00983244024814
chr10	13127338	-0.786782350282353	-0.893175152998996	-0.966173520639727	-1.01750941128007
chr10	13135856	-0.833363468641698	-0.937174810482569	-0.960898278246955	-0.992313521769417
chr10	13191634	-0.89544123045908	-0.970649174673605	-0.991200019801733	-1.00912987583818
chr10	13194414	-0.910097894338258	-0.978664764677398	-0.990396514172226	-0.986412378216408
chr10	13252593	-0.873775449060085	-0.894835199389356	-0.986519079406747	-1.02953624441666
chr10	13294993	-0.82776837481316	-0.973362396506719	-1.0014361773133	-1.00754399077458
chr10	13311434	-0.865382788664485	-0.924676338657468	-0.987881421159911	-1.01502951356522
chr10	13356275	-0.933147750918751	-0.961159488446088	-0.999053667637324	-1.00675567354665
chr10	13380832	-0.89073681035238	-0.942852046990911	-0.995434940120089	-0.94055985159233
chr10	13402689	-0.960673984182712	-0.941862097182395	-0.986962664714109	-0.976693019947857
chr10	13420852	-0.955999254454093	-0.971826405673714	-0.98106165484761	-0.96376009922033
chr10	13470491	-0.897312616230923	-0.924653470075673	-0.963850115668237	-1.00179875301518
chr10	13480048	-0.793929384640884	-0.967143379188052	-0.951967480046782	-1.05153533394378
chr10	13497006	-0.957390887271595	-0.93192537000786	-0.995087985383921	-1.02653289375084
chr10	13637850	-0.871679326919114	-0.962573942837274	-0.990701243564743	-1.02527300482665
chr10	13660237	-0.856744120099874	-0.896194283862698	-0.983440006413891	-1.00678364561423
chr10	13745839	-0.673383734127721	-0.879255582191836	-0.971184154181117	-0.959875575188008
chr10	13786181	-0.749893822082935	-0.845540777218013	-0.960580805669353	-1.00168832643903
chr10	13855279	-0.956847676217677	-0.965198797551142	-0.96532426836791	-1.10200654983263
chr10	13892003	-1	-0.960430882890159	-1.00030446574906	-0.971219198452786
chr10	13901965	-0.661238248274436	-0.807222357698109	-0.956766023718256	-0.941433556734652
chr10	13931594	-0.667213387076276	-0.932860504079293	-0.980143455408185	-1.03804425778009
chr10	13939771	-0.871279647489496	-0.934279265852951	-0.978657842222408	-1.015443743566
chr10	13945200	-0.704935559429974	-0.852662041098728	-0.960023670202664	-1.02033657351527
chr10	13964573	-1	-0.950888318860126	-0.986734832777684	-1.02410163540689
chr10	14102860	-0.960620485805178	-0.966957759127466	-0.973584188257482	-1.0450104211517
chr10	14114347	-0.806983331906342	-0.961806187499514	-0.977571123708931	-1.0010745192113
chr10	14150645	-0.96057444606368	-0.919121774530776	-0.995959853787977	-1.00399782217769
chr10	14155152	-0.841571998644092	-0.951146725119093	-0.988439153212856	-0.956918837395301
chr10	14180592	-0.940515005522666	-0.960920605684724	-0.982538505886898	-0.984138290640765
chr10	14207466	-0.787392947682914	-0.975813030399834	-0.98089552988941	-0.982497575519038
chr10	14274482	-0.981110471482619	-0.975172038809592	-0.999736667122299	-0.9922173641292
chr10	14281459	-0.905273842348782	-0.984469178409703	-0.978060044436072	-0.993469643218821
chr10	14344412	-0.596739443603364	-0.851028222068257	-0.952142619311176	-1.01660793095488
chr10	14354580	-1	-0.972243684976612	-0.994473857943272	-1.00242520515862
chr10	14365308	-0.746084098725132	-0.975589943808104	-0.968616223128734	-0.994181987487093
chr10	14389651	-0.966947803783191	-0.943517881582265	-0.992007786868161	-1.03944233380598
chr10	14507491	-0.939202382403719	-0.918772928569864	-0.992287344495495	-0.99836664124029
chr10	14507694	-0.9307898796829	-0.952553709615115	-0.983936465569411	-1.01311789885609
chr10	14513556	-0.868074219085439	-0.959926500965446	-0.984390447684624	-0.979966486421878
chr10	14658922	-0.721984685644997	-0.897001417624224	-0.984580996332431	-0.96868903652397
chr10	14666469	-0.921381255617858	-0.930344487336622	-0.979337318476504	-0.982390655913638
chr10	14687039	-0.818941363043372	-0.871164945338085	-0.977876915941705	-0.946218538333753
chr10	14710899	-0.92088755301051	-0.980709052015561	-1.01399921253261	-1.01468413674712
chr10	14726286	-0.911542894309358	-0.966523811214239	-0.986518467293852	-0.990559012908979
chr10	14748958	-0.898715121726938	-0.967943919915261	-0.981269224169325	-1.00610648387727
chr10	14778804	-0.188167542207908	-0.526547165425784	-0.962143194725728	-0.971565220393457
chr10	14782841	-0.205583311669232	-0.481061214834862	-0.971386044054069	-1.01642215610131
chr10	14838047	-0.960373349033974	-0.941118684012741	-0.989723973134951	-1.01300272935097
chr10	14840612	-0.871009529587161	-0.973010649619337	-1.00370279986883	-0.948967453619978
chr10	14848391	-0.961051952131384	-0.985286100616895	-1.00306296092631	-0.926444206022332
chr10	14856533	-0.916294925373471	-0.958413249616033	-0.980059107516665	-1.02052947856811
chr10	14856792	-0.906486439077871	-0.941039189864159	-0.989731482514936	-1.02764372661231
chr10	14901939	-0.980492808517058	-0.969126348446718	-0.998212960643554	-1.0112312162993
chr10	14935628	-0.838199474894609	-0.967608886628478	-0.981150306288996	-0.993679202154034
chr10	14968352	-0.746071363481276	-0.884800767863125	-0.982337062723191	-0.967692006874246
chr10	14968485	-0.663348592601729	-0.603202636580661	-0.977391081929341	-1.02643964038838
chr10	14971938	-0.969201020004623	-0.96432717084774	-0.960556320818083	-1.02440988097822
chr10	14974236	-0.974985252878003	-0.972871393703764	-1.00423764292082	-1.00154385897211
chr10	14976161	-0.979903193471747	-0.941393651694448	-1.00793894453525	-1.02615744224025
chr10	14998412	-0.931112656807045	-0.965650304406885	-0.995301076750148	-1.00182783384793
chr10	15010912	-1	-1	-0.985543493950759	-1.02644562309303
chr10	15105736	-0.912659200758263	-0.978093359521382	-0.988523848088256	-0.997785133331633
chr10	15119039	-0.959817413755598	-0.943479736939511	-0.991424322153753	-0.974532763786111
chr10	15132951	-0.979943620505485	-0.927691982514715	-0.975226192304673	-1.01541820315596
chr10	15152105	-1	-0.949233198438254	-0.993938050924714	-1.01164998401537
chr10	15167407	-0.886514153437954	-0.85362568410863	-0.994100738442805	-1.00028284238631
chr10	15179661	-0.924416455516358	-0.875566356860538	-1.01163464984512	-0.992701231293824
chr10	15217576	-0.984402136959693	-0.968886494811995	-0.99669984024588	-1.00411676775475
chr10	15237816	-0.829882174800509	-0.878510471942056	-0.975232417048175	-0.969522740644866
chr10	15257217	-0.937745165279784	-0.994869864694933	-0.972580353054803	-0.983365327852077
chr10	15308700	-0.793976177503431	-0.913804341660513	-0.972625414305545	-0.956173239499144
chr10	15384403	-0.911342664662964	-0.888161766167755	-0.989811295359356	-1.02521824977666
chr10	15393753	-0.914945652309435	-0.966928425091352	-0.971715985561856	-0.973721207940703
chr10	15416032	-0.228121690559497	-0.799725922477019	-0.952075352538727	-0.935301885484527
chr10	15428909	-0.902998287251767	-0.879888441461409	-0.988145104603938	-1.01127830129897
chr10	15457126	-0.980250756021132	-0.981439162035977	-0.98769697672617	-1.00443648740075
chr10	15472468	-0.889708402831428	-0.969252831462479	-1.00146449366939	-1.0039986725636
chr10	15497073	-0.897572675331541	-0.888289242207895	-0.97253960446963	-0.894937530552506
chr10	15521466	-0.843457939683181	-0.955378036533544	-0.981487833618549	-0.994279605539342
chr10	15533933	-0.851054397345593	-0.936150740180164	-0.966866941237798	-1.01749752647406
chr10	15540034	-0.748561368127687	-0.932122719646267	-0.985663142678551	-0.958268942723192
chr10	15552493	-0.942583274569656	-0.965212169514005	-0.97428601661529	-0.962938800581701
chr10	15553669	-0.982499353443244	-0.933110669376686	-1.00005445174763	-0.999561906754705
chr10	15568710	-0.976895575373248	-0.962722762933407	-0.975976978588694	-1.00284433547306
chr10	15602769	-0.964565576102506	-0.984984307749464	-0.962918711002509	-0.961038675203169
chr10	15611566	-0.889074285634559	-0.927753920456835	-0.952919082893006	-0.963927825250368
chr10	15613863	-0.957095289883688	-0.986107109522112	-0.955670156329149	-1.04284148866001
chr10	15613944	-0.949097283366944	-0.98296639745928	-0.945532953537673	-0.969445915837259
chr10	15621655	-0.932576770396094	-0.93425030749505	-0.996823398253138	-1.01024913342656
chr10	15623838	-0.868926467629875	-0.991417663546426	-0.982204162515055	-1.03297009473854
chr10	15639557	-0.899320941869905	-0.95543526749238	-0.981025753424354	-0.963380161673637
chr10	15645617	-0.82731803119323	-0.917289138767896	-0.889485196235927	-0.999087556651604
chr10	15666987	-0.823045064464962	-0.870492035627783	-0.976346316804621	-0.981040244550157
chr10	15721903	-0.727432224619278	-0.937444393953827	-0.919727655772783	-1.02342931405055
chr10	15766216	-0.692485622577061	-0.895434174158189	-0.961994745201061	-1.00245253871389
chr10	15766288	-0.76594298112737	-0.912953790231315	-0.977823193434366	-0.989534590215665
chr10	15778748	-0.985124956111918	-0.957880577871501	-0.980289845965108	-1.01903207987985
chr10	15784877	-0.605119159687165	-0.883346572069218	-0.961171245551944	-0.92719553961412
chr10	15807251	-0.757712806874042	-0.876293487716046	-0.920140714271546	-0.929005723633172
chr10	15857932	-1	-0.994601699546328	-0.993287782912227	-0.979798723830045
chr10	15860460	-0.894806948410469	-0.962149400985646	-0.994576569188699	-0.975676567669131
chr10	15863353	-0.90497610371779	-0.910391550067222	-0.986428096501647	-0.972517349052449
chr10	15883597	-0.882978379757668	-0.953629636442872	-0.974456604502565	-0.932644757864889
chr10	15886094	-0.847637922328605	-0.993654941232348	-0.95915341952679	-0.923767627620883
chr10	15901797	-0.203258890922817	-0.323781796467233	-0.868418609404423	-0.896622455518811
chr10	15905160	-0.930930449913618	-0.985621418884223	-0.996386478196383	-0.988897662329062
chr10	16085559	-0.887156369901475	-0.967921304822065	-0.985494610591924	-1.01751291877986
chr10	16089248	-0.953795766348455	-0.958753413188492	-0.987169509356754	-0.983448112391531
chr10	16099635	-0.964992851716577	-0.99276486882239	-0.989008957415898	-0.998804329574596
chr10	16121784	-1	-0.991812653919462	-0.98797901641085	-0.993465756741053
chr10	16121917	-1	-0.987273651471612	-0.995298333609992	-1.04796820405573
chr10	16162145	-0.837976817220037	-0.935284602145458	-0.989119415341508	-0.96333451319731
chr10	16189362	-0.929860789174629	-1	-0.975097317592204	-0.959449449882537
chr10	16235789	-0.937904835094096	-0.972820458703341	-1.00680133720992	-1.04200538531134
chr10	16252872	-1	-0.959090228006451	-0.993659308582991	-1.03058267949176
chr10	16281544	-0.790656476165021	-0.943218632129041	-0.993732791023712	-0.980134758773428
chr10	16333303	-0.937675862802114	-0.936336797768029	-0.979137866933528	-1.01212107155643
chr10	16336866	-1	-0.979729234421243	-0.995329570605843	-1.01138533954819
chr10	16338341	-0.768449555294776	-0.913972819011909	-0.972239437595394	-1.0394323924048
chr10	16347248	-0.95903013819465	-0.988373156399576	-0.995358234079321	-0.994250911905356
chr10	16420250	-0.928143743023332	-0.94904891068257	-0.992763506807798	-1.03086133473248
chr10	16421079	-1	-0.966071403957189	-0.995723018264939	-1.00631574569089
chr10	16465816	-0.917490954146757	-0.933725715251976	-0.97599130347025	-1.04907680554401
chr10	16514172	-0.971154589288516	-0.976924350179888	-0.993606227888126	-0.960782458905112
chr10	16550624	-0.962729254319	-0.932996960300469	-0.997918894023342	-0.979048638176777
chr10	16557177	-0.931084330170583	-0.953633315283955	-0.989255895381283	-0.97416944118424
chr10	16594960	-0.859880030682566	-0.954529496285315	-0.988277811150551	-1.01731270281593
chr10	16599520	-0.977813932326112	-0.994520976408822	-1	-1.01837436617194
chr10	16604858	-0.792040892741282	-0.927900725496535	-0.979206487317517	-0.983900901041129
chr10	16618849	-0.679861212796428	-0.882755134729859	-0.971219478480108	-0.9739480004412
chr10	16720105	-0.975270114451567	-0.958722585662188	-0.973563167095707	-1.02674999264536
chr10	16739497	-0.974136992691915	-0.924980848064031	-0.98846807048215	-0.984491596473242
chr10	16759388	-0.948306878346006	-0.897292785854523	-0.997838723226875	-1.01312915809655
chr10	16764051	-0.847377955921521	-0.924213900944012	-0.993541584631294	-1.01191203865072
chr10	16853352	-0.852061161770171	-0.938541742440786	-0.973994282856657	-0.965792027089103
chr10	16870759	-0.815345674691704	-0.854681848370288	-0.995756668981367	-1.00027473178856
chr10	16873160	-0.894007157203994	-0.959864385531308	-0.989558879267549	-0.96895967954735
chr10	16895221	-0.715949268931047	-0.858716261243389	-0.945352257949677	-0.924246782568774
chr10	16901313	-0.943564524729868	-0.979916265938549	-0.991373172632201	-0.978919538731355
chr10	16915394	-0.846293347356053	-0.989475813376956	-0.9869663454071	-0.95609427197337
chr10	16935688	-0.758206888214098	-0.932467083835179	-1.00018608016227	-0.975167861645123
chr10	16961325	-0.834002483639798	-0.948873378835369	-0.990536035802923	-1.03137345491797
chr10	16984559	-0.883307490736143	-0.966063386799373	-0.982752291085528	-1.01501994381725
chr10	16986644	-0.827554668481858	-0.938411800772446	-0.979376692862435	-0.965425944785547
chr10	17107383	-0.803529621152932	-0.947620754284664	-1.0026222171178	-0.983063665607336
chr10	17140918	-0.946531652705088	-0.990426404822465	-0.997491953795594	-0.978993411761404
chr10	17178910	-0.910262162826363	-0.949048093034094	-0.969445034412537	-0.973160458127308
chr10	17186280	-0.804552842666707	-0.948323596473939	-0.992091628186071	-1.00201117869379
chr10	17212777	-0.920277491478926	-0.947757581328032	-0.994379698363339	-1.01625860246936
chr10	17218674	-0.916016106808171	-0.979281945836762	-0.958082972972273	-1.01182756978865
chr10	17219694	-0.92679821981317	-0.975911989130527	-0.975153934907016	-0.990637661705033
chr10	17229247	-0.964403724534853	-0.976331984888334	-0.997213517995942	-1.01154920462352
chr10	17229878	-0.96242094298722	-0.971086448862358	-0.966145673312239	-1.02943456210765
chr10	17240771	-0.891173921999434	-0.98056704987505	-1.00284519946021	-0.991826635047513
chr10	17292551	-0.900419350028795	-0.891245707031	-0.950375528925504	-1.07414605264488
chr10	17390015	-0.980545207314038	-0.963498367897569	-0.979654182787645	-1.0295576370686
chr10	17394143	-0.834058243842177	-0.966645512502244	-0.98914303962819	-1.01180232828676
chr10	17455654	-0.972393751421418	-0.91690553731278	-0.960576537838572	-0.97909628137751
chr10	17534830	-0.982564056459591	-0.969386329400698	-0.995031033887874	-1.03249591948221
chr10	17535776	-0.983287963838664	-0.941590862640944	-0.987881032294819	-0.966827354049849
chr10	17538491	-1	-0.980040672486219	-0.993521354127521	-0.973747170638712
chr10	17562544	-1	-0.991198844455884	-0.990266588390179	-0.97336325444498
chr10	17569201	-0.935749053671613	-0.964730705648792	-0.987883062156248	-0.995755485985555
chr10	17580655	-1	-0.973100743769824	-1.00894810035168	-0.980327412387148
chr10	17586774	-0.954423896401629	-0.978284422253629	-0.992955037337662	-0.992941739997493
chr10	17613110	-0.922926706541986	-0.960770138041416	-0.994604642234097	-0.991302143168978
chr10	17651814	-0.926588107412043	-0.943299211232753	-0.963885192919349	-1.06549077947706
chr10	17733218	-0.958732519541954	-0.980813147023502	-0.997607313579309	-1.01032182132192
chr10	17743324	-0.925045243583606	-0.970769057398291	-0.98680368583067	-0.95541234255322
chr10	17825973	-0.925081694100593	-0.967244672885479	-0.97910172081025	-0.997154507629757
chr10	17859778	-0.901890298051012	-0.985066262716373	-0.989170792669401	-1.02492570361335
chr10	17938109	-0.880936287743586	-0.978167867940483	-0.977074729240098	-0.995352359936673
chr10	17943269	-0.951507412338812	-0.977491532784616	-0.996961383681397	-0.951249521959165
chr10	17971022	-0.921815108172643	-0.969026207972526	-1.00038332412301	-1.00653248679829
chr10	18072961	-0.846661779559657	-0.990165057571478	-0.985773625946981	-0.973909436085055
chr10	18106762	-0.959463322021438	-0.978721264156798	-0.998267830169563	-0.995982981827564
chr10	18185026	-0.939875525964815	-0.944595024778189	-0.986043778205099	-1.01862602164398
chr10	18190184	-0.904303109417043	-0.986426703763489	-0.988980400097867	-1.00201242334803
chr10	18217927	-0.961798479206272	-0.994588500636672	-1.00358603871544	-0.985612109772045
chr10	18275769	-0.924300003730275	-0.915944309497818	-0.960779690809786	-1.01553809010719
chr10	18381495	-0.855503562077006	-0.976397956293047	-0.944918238736012	-0.982185310275322
chr10	18385923	-0.845609529821915	-0.93242658578822	-0.986415833251392	-0.969351556830088
chr10	18416372	-0.968743474580296	-0.983998031468599	-0.9899349918956	-0.92583034683927
chr10	18431551	-0.895272843087746	-0.920648533848565	-0.991545097889273	-0.993758247050041
chr10	18463913	-0.831443547130774	-0.975318881537344	-0.967927003220511	-0.977494259052888
chr10	18505921	-0.932802106762881	-0.887670219227523	-0.965585654161009	-0.981983235460516
chr10	18570533	-0.799454583965552	-0.928890964551871	-0.990266601471429	-1.00566989330124
chr10	18577808	-0.931985426762604	-0.980323639011728	-0.994420850437684	-1.00533524336869
chr10	18601905	-0.200703675980039	-0.640756972243443	-0.927451934562649	-1.01368430211788
chr10	18621613	-0.8556513241645	-0.917272871094916	-0.986746274258327	-0.995807292488187
chr10	18631503	-0.977446618883532	-1	-0.98163700796141	-0.999473540303053
chr10	18633622	-0.859257225614977	-0.959530470103461	-1.00644466031011	-0.982677805483385
chr10	18643122	-0.919047864303548	-0.859195911538098	-0.967601547957172	-0.962791421967105
chr10	18703655	-0.959627951859372	-0.967290465767969	-0.990033772581279	-0.956344621219888
chr10	18730167	-0.87101968509051	-0.866354769941961	-0.968412734404189	-1.01230004310915
chr10	18776598	-0.911242523864727	-0.908858186858965	-0.995937276799334	-0.991368783978874
chr10	18785974	-0.878991429614889	-0.959519773432128	-1	-0.962446979384049
chr10	18804977	-0.932805951799094	-0.971533442490363	-0.986475738421914	-1.02301759300312
chr10	18835178	-0.86300332684459	-0.919615332278912	-0.954608155820553	-1.01544628845292
chr10	18886691	-0.943795323784931	-0.929027252757596	-0.971056254092942	-0.97900417582919
chr10	18887327	-0.882293750650268	-0.945247964942124	-1.00389010632869	-0.983510359416818
chr10	18892945	-0.961002944966099	-0.975118398445011	-1.00628886120551	-0.994348344789826
chr10	18924601	-0.975555898891817	-0.973088149188585	-1.00304486653644	-0.985976987671077
chr10	19009931	-0.907286390607617	-0.955037274610617	-1.00276954394532	-1.01728384149022
chr10	19025690	-1	-0.97911727191193	-0.979536264832879	-0.989340732697463
chr10	19179359	-0.955811256083208	-0.945822499526022	-0.966554588971363	-1.05093793045119
chr10	19182182	-0.899284475804178	-0.95942561504106	-0.999115203360966	-0.990039608238428
chr10	19257574	-0.910029756853277	-0.974769194356781	-0.981749319072595	-0.981417600962182
chr10	19272360	-0.904520947877702	-0.96071814372984	-0.977612004202923	-0.986450435790572
chr10	19292247	-0.926090381652534	-0.96166460532996	-0.995978755165683	-0.987257971274585
chr10	19333058	-0.920835394642544	-0.97992568612436	-0.980756865288644	-1.03075421515717
chr10	19343057	-0.956174199245581	-0.981182589610278	-0.982069763436497	-1.03672156389715
chr10	19346507	-0.96233905217509	-0.979684369514584	-0.991906925169692	-0.977633092107119
chr10	19388620	-0.867979367161182	-0.975294866258346	-1.01369912608488	-1.00207483821338
chr10	19406105	-0.938852531955894	-0.993615267474165	-0.986483144657013	-0.990710190689204
chr10	19434407	-0.915878489834338	-0.959082508842597	-1	-1.01287541676063
chr10	19448828	-0.904258704099992	-0.904698497657188	-0.990890007134182	-1.03733165890381
chr10	19458274	-0.904433186816888	-0.940766514293715	-0.99175090174915	-1.00494115367838
chr10	19464015	-0.925841090837567	-0.977559070580302	-0.997967844529142	-1.02754120538747
chr10	19480053	-0.929155567057406	-0.960397316073332	-0.990179677675322	-0.996410506789831
chr10	19491587	-1	-0.985067450752811	-1.00473300887894	-0.991138162286755
chr10	19493453	-0.886541432489827	-0.958511047956793	-0.974405463418942	-1.00361857642796
chr10	19494916	-0.845328966495018	-0.982419359766283	-0.991342085438288	-0.995749166081921
chr10	19495435	-0.881110624269494	-0.90293922695424	-1.01753688219619	-0.997293462455783
chr10	19498063	-0.899758141323524	-0.912794324154999	-0.992279816377083	-1.00842945513182
chr10	19500456	-0.928548657694576	-0.974728987020471	-1.00611029857178	-0.997508904069931
chr10	19501712	-0.869756097318115	-0.985089400656969	-1.00268705116196	-0.976194253518898
chr10	19545236	-0.895270302500545	-0.984017653798414	-0.980572470523504	-1.03210739396835
chr10	19563010	-0.856040245636659	-0.965257125859022	-0.941404942571856	-1.02198095646794
chr10	19589426	-0.87584388501163	-0.959873535783819	-0.988732782676326	-1.00372470829492
chr10	19592343	-0.882351112038716	-1	-0.986100553343555	-0.978808088536388
chr10	19597355	-0.940055531042656	-0.973341623494078	-0.996507596760426	-0.999443022520899
chr10	19600947	-0.957918434441977	-1	-1.00355419440305	-1.01642116861754
chr10	19646765	-0.926781116520926	-0.979097506070817	-0.975402037470007	-1.00106964029292
chr10	19695214	-0.88260571356649	-0.935493460122832	-0.964068406076449	-1.03446213726241
chr10	19704268	-1	-0.964999376138349	-0.991540125093761	-0.980489986784932
chr10	19742639	-1	-0.969861940932307	-0.995769543001344	-0.998214402684012
chr10	19747225	-0.965131308418476	-0.989638658474678	-0.977304592963512	-0.973169921120257
chr10	19814871	-0.922960463251775	-0.992122655517179	-0.991929333318099	-1.03025433034674
chr10	19827594	-0.970443783565451	-0.986523720744323	-1.00493188664199	-1.0029581162372
chr10	19851923	-0.789860245621449	-0.911246363970166	-0.983487629340319	-1.00966453182879
chr10	19867299	-0.858890567052254	-0.970605019304796	-0.973354836218799	-0.975072861576819
chr10	19885491	-0.984402136959693	-0.96386055718182	-0.988505036466009	-1.0295270139968
chr10	19898034	-0.906551697533357	-0.921635295755568	-0.989219898424308	-0.962440400996163
chr10	19910069	-0.946355959311052	-1	-0.992344079864427	-0.992376348469204
chr10	19978009	-0.886599346190387	-0.95235318691145	-0.978541136006616	-1.00884324052308
chr10	19979123	-0.915579812055154	-0.957914691838779	-0.986488968820232	-0.960975708820776
chr10	19990077	-0.895127625474517	-0.884452828731836	-0.99528270533124	-0.958859445275359
chr10	20003837	-0.78811133388977	-0.928358931551203	-0.957383711509893	-1.03622462533548
chr10	20012668	-0.92232922779237	-0.960421927415187	-0.994768753826561	-0.978889694148921
chr10	20012984	-0.939063320812406	-0.976152689383808	-0.976970370722111	-1.01975406326651
chr10	20028402	-0.933032309627889	-0.98229497327151	-0.99071943468813	-0.995696773794122
chr10	20086198	-0.954159201530173	-1	-0.998605780668015	-0.983533383206581
chr10	20150351	-0.844831280550991	-0.966488158694321	-0.995946509012193	-0.987098701800288
chr10	20163309	-0.865572844049417	-0.942369427861457	-0.963718755548383	-0.977672613486935
chr10	20181753	-0.8550411008691	-0.908566290582985	-0.98701660018332	-0.960875521896952
chr10	20199637	-0.981538326869049	-0.91611553115392	-1.00180823956291	-1.02923596246854
chr10	20262860	-0.760155423574317	-0.922000809791597	-0.960715366451311	-0.991448137191303
chr10	20264927	-0.893439355559483	-0.952541794364561	-0.97751656383625	-0.98616043781891
chr10	20271524	-0.888718030920897	-0.923341247067822	-0.995253576240228	-1.00680063790108
chr10	20307767	-0.975575519899271	-0.955362705963731	-0.989216495848451	-1.02061560512566
chr10	20352039	-0.868122351353448	-0.966587674843241	-0.986467700788227	-0.971264371600552
chr10	20362451	-0.89748057657951	-0.976852065443326	-0.980678697681222	-1.00121149830459
chr10	20385304	-0.846896448322446	-0.978702818501901	-0.998859433525767	-0.953016223534809
chr10	20467098	-0.929675907371277	-0.97422292871188	-0.994220313778182	-1.01076970214609
chr10	20477107	-0.916800441885155	-0.974923609062208	-0.996611746768286	-0.982019382292862
chr10	20481411	-0.848399068598137	-0.984791509365702	-0.994258303580695	-0.973935018544279
chr10	20506298	-0.880377992043249	-0.918048384382216	-0.977716466553886	-0.97949891636366
chr10	20527721	-0.967761899922449	-0.97598336418964	-1.00188138925705	-1.0074768774773
chr10	20597480	-0.796836864298557	-0.916109417229579	-0.997458366756311	-0.970819473891297
chr10	20640788	-0.801367305456091	-0.974955817971827	-0.981760304025355	-1.00511926629036
chr10	20643350	-0.860991057960558	-0.937695797008761	-0.982200807641382	-1.04506515525517
chr10	20645727	-1	-0.962638024938068	-1	-1.0059989796679
chr10	20687909	-0.958427701620012	-0.945170801574195	-1.00678949703895	-1.00853923501262
chr10	20812298	-0.897351881198067	-0.972848470348697	-0.989686416431204	-1.01401780424005
chr10	20813301	-0.784609733312616	-0.960011150968827	-0.967364843884909	-0.965915724295033
chr10	20880587	-0.927465403345414	-0.948592113659303	-0.989752990964738	-0.988999737808551
chr10	20886060	-0.773697697884256	-0.950923287450131	-0.972902771869889	-1.03080081239092
chr10	21006805	-0.952081811272884	-0.992854696056418	-0.981193294521458	-0.978056498277297
chr10	21025025	-0.751199317596735	-0.911275868357087	-0.971219568456441	-1.00761634249025
chr10	21029097	-0.802232329362502	-0.911117632526945	-0.980720248873682	-1.00145682782697
chr10	21072123	-0.905735354271774	-0.976349340431922	-1.00006079701106	-0.960537408149969
chr10	21078611	-0.94144732959974	-1	-0.996048921009557	-1.02751646305121
chr10	21114420	-0.941850131196647	-0.928237164178262	-0.975099558456573	-0.996154111972394
chr10	21132417	-0.929085780635034	-0.968370083063406	-1	-1.0215970506267
chr10	21207610	-0.94738021320608	-0.975730471633794	-0.998560907316342	-1.00932021971955
chr10	21246252	-0.980713283668124	-0.949546799263658	-1.00569630608097	-0.965433774323496
chr10	21267739	-0.791631719882605	-0.964675114446856	-0.988340417938142	-1.00375281377084
chr10	21281122	-0.822233552375028	-0.947484026263947	-0.993647039502517	-1.02808810575766
chr10	21295818	-0.781768847836098	-0.926119252885022	-0.989574828174197	-1.04756138014585
chr10	21298136	-0.84216473894039	-0.963630335451031	-1.00089975818134	-1.01676577654598
chr10	21326594	-0.835004728515952	-0.93260554147529	-0.987648397379195	-0.94987297297679
chr10	21353171	-0.889760217478007	-0.960394321620594	-1.00646860008511	-0.956992784453764
chr10	21366016	-0.970889183219507	-0.937357416506612	-0.996778060170122	-0.958695645100966
chr10	21381268	-0.903103126785058	-0.98524996370618	-0.97750645198514	-1.06702560024862
chr10	21388059	-0.928886760521802	-0.89124747911135	-0.967526163919876	-1.01883205837924
chr10	21434001	-0.948327015170761	-0.949994764190446	-0.973006022026491	-0.974868355892094
chr10	21517639	-0.873778341382974	-0.927385835379471	-0.94475593637644	-1.01318275501038
chr10	21520731	-0.619457689892742	-0.836879305402194	-0.966718218255523	-0.978969827614285
chr10	21615330	-1	-1	-1	-1
chr10	21615360	-1	-1	-1	-1
chr10	21615390	-1	-1	-1	-0.999272335892164
chr10	21615418	-1	-0.977898006180631	-1	-1.04224962817317
chr10	21615446	-1	-0.982160846927955	-1	-0.985683523586045
chr10	21615474	-1	-0.969362783794	-0.998012150496355	-1.02421267872853
chr10	21615502	-1	-0.972910041473981	-1.00168852634842	-0.973659030469641
chr10	21615530	-0.976072670600837	-0.964069401482	-0.99759088895231	-1.0136644732079
chr10	21615558	-0.976269807574795	-0.954018261653443	-0.997760843089435	-1.02078751244611
chr10	21620389	-1	-0.989554447213002	-0.994668370125753	-0.990159874944545
chr10	21645704	-0.94119270729224	-0.936416496092148	-0.951837735047838	-0.962049819052479
chr10	21654703	-0.983399933401974	-0.983593066558969	-0.994862133770599	-0.980019092508858
chr10	21668520	-0.775478937435924	-0.943731076016958	-0.990038857884753	-1.04443948751971
chr10	21675785	-0.8859515526284	-0.945589308725977	-0.974148060214326	-0.993134701874196
chr10	21739105	-0.967713365617909	-0.934232756017125	-0.992305907788367	-1.01520888619915
chr10	21748844	-1	-0.963539984223349	-0.978543932099736	-0.962283379349596
chr10	21764663	-0.926296718717242	-0.976627888269006	-0.970371359942719	-0.996652340757919
chr10	21778585	-0.966413540380356	-0.992367124176371	-0.960392229847517	-0.963725090895415
chr10	21787468	-0.866905579063384	-0.910366657902806	-0.969394627922423	-1.01605536708561
chr10	21808534	-0.801085189211857	-0.92680096743881	-1.0014104103914	-0.949452244338142
chr10	21829153	-0.967511828815705	-0.958932232040674	-0.997679035742035	-0.979665030929715
chr10	21831332	-0.980169695627413	-0.947658900254829	-0.999754958924757	-1.00159849901039
chr10	21871932	-0.920933895815682	-0.980737872789093	-0.983536400296791	-1.01623491007135
chr10	21875650	-0.965523361961444	-0.986337167084209	-0.991352531791758	-1.02530838925651
chr10	21890663	-0.907109111428682	-0.944946053757239	-0.982256361153841	-0.96839554826998
chr10	21895568	-0.918787568971368	-0.942889645309395	-0.959922749060066	-1.04198244869355
chr10	21902978	-0.932383640600875	-0.959035427059679	-0.990987311518899	-0.991551675487826
chr10	21965484	-0.966591528532409	-0.990717231989444	-0.989254410999554	-1.00122959287272
chr10	21979339	-0.865598225453181	-0.94018727281939	-0.976792883377223	-1.00863546490228
chr10	22012044	-0.888160620083846	-0.96070589167991	-0.997809218800775	-1.01398524022133
chr10	22081908	-0.921224253594308	-0.981794931240973	-0.987861179732756	-0.975262074056129
chr10	22082069	-0.90930496021137	-0.963083364634096	-0.976896125636704	-1.01599960649026
chr10	22177960	-0.465636738528739	-0.557365594780188	-0.969816532277126	-0.947911934161787
chr10	22200792	-0.978244795712839	-0.955300244521506	-0.98767052224997	-0.963808999387972
chr10	22205123	-0.970987761329661	-0.988177436764025	-0.997543266819778	-0.987839445723431
chr10	22243185	-0.635748523406678	-0.782658853073953	-0.956500924861558	-0.965062322174464
chr10	22259348	-0.906711697984917	-0.951921961752462	-0.986722149477927	-1.00210635988685
chr10	22271179	-1	-0.972136037373137	-0.985033373414945	-1.00390904858314
chr10	22272142	-0.965824430675848	-0.991625654608836	-0.994112771406243	-1.00383504618957
chr10	22298512	-0.984402136959693	-0.976433477086046	-1.00897047736627	-1.04663584420085
chr10	22339095	-0.872537711854881	-0.939001032487348	-0.986336591035217	-0.992949004545024
chr10	22361967	-0.844521791022782	-0.97983750327398	-0.992734133695747	-0.991879601099437
chr10	22381252	-1	-1	-1.00179060812062	-1.00595017051777
chr10	22439386	-0.89912204735441	-0.996889215506723	-0.989170264583668	-1.00771302557349
chr10	22442748	-0.959265486128954	-0.977987293960519	-0.982311558733489	-0.973330644427937
chr10	22442798	-0.947929383822664	-0.986271314140687	-0.992644892366717	-0.994563519340246
chr10	22450741	-0.906232846670378	-0.948400795454089	-0.931787848341441	-1.03802758041232
chr10	22561549	-0.811441622471806	-0.975921701011324	-0.992214371208613	-1.01715714466331
chr10	22594135	-0.927188660488064	-0.955653362722911	-0.981126411346055	-1.02656093327979
chr10	22633301	-0.62022924701079	-0.862228555542753	-0.946475301232659	-1.05252577212542
chr10	22675970	-0.806637065204429	-0.978054076535656	-0.961071038703315	-0.966293732202508
chr10	22806458	-0.831808795292309	-0.975255089137164	-1.00158177290966	-0.990402909411794
chr10	22806564	-0.832637018587044	-1	-1	-0.986886771041225
chr10	22807135	-0.845439250936701	-0.973678325894564	-0.990869026487476	-0.997222067999057
chr10	22865837	-0.946739997594574	-0.9054072016996	-0.995338990118862	-0.994509656845682
chr10	22907153	-0.834168387563257	-0.845064917089421	-0.980614643758423	-1.00863460501209
chr10	22911779	-0.852647307600699	-0.975858113742033	-0.992885417863746	-0.922395030969279
chr10	22969360	-0.87928233448907	-0.894865343229917	-0.98073163842353	-0.977970713343998
chr10	22988817	-0.726721177111316	-0.931666824475861	-0.979808350339777	-0.972297063883983
chr10	22990889	-0.658891556575629	-0.829501164785492	-0.948832065089318	-1.01738580988042
chr10	23027334	-0.942993034338394	-0.990623906918701	-0.984730777249601	-1.00622681990701
chr10	23049757	-0.964618326534503	-0.983462071533715	-0.990008221060342	-1.00319589674372
chr10	23059465	-0.888853343549848	-0.959363434018982	-0.994343373804754	-1.0109501988052
chr10	23061090	-0.946742204974545	-0.986126465546319	-0.9747703067997	-0.995766810584196
chr10	23062441	-0.919649860526979	-0.957809924341961	-1.01113819414586	-0.969358028614918
chr10	23086385	-0.903994621074911	-0.98325480528838	-0.988371123430207	-0.981585073401804
chr10	23092379	-0.841588235269675	-0.939133248952052	-0.937105054905803	-1.01791520921797
chr10	23112358	-0.624557607212692	-0.866027007586829	-0.939471170341445	-0.938940630514175
chr10	23154941	-0.9625507929254	-0.984591585547499	-0.973328157046221	-0.982336597278124
chr10	23210789	-0.913915417174883	-0.963970007429545	-0.979270235316672	-1.00706779404862
chr10	23228519	-0.605156214413875	-0.958800086188501	-0.957072785044785	-0.998053661239947
chr10	23271624	-0.958230307853767	-0.952354754552693	-0.990135894667371	-1.00994656357819
chr10	23273414	-0.914135228753469	-0.952550218216913	-0.945112801315323	-1.00290909474936
chr10	23286713	-0.958453816630019	-0.96390451615901	-0.97618549898415	-0.997574104165756
chr10	23300286	-0.858228124092386	-0.859513176675627	-0.975773491269752	-1.03643438871425
chr10	23304354	-0.0530292256535532	-0.399266573467687	-0.984695111116951	-1.00552609200671
chr10	23318828	-0.982689975463521	-0.959772497464361	-0.984332934382452	-0.949322575626984
chr10	23323345	-0.922719441083342	-0.976569623092057	-1.00017585110859	-0.987116997115633
chr10	23329472	-0.856431758425813	-0.94859948010331	-0.962606690378605	-0.943419564266391
chr10	23347649	-0.844272519794806	-0.92910394776887	-0.984949196788187	-0.976883420719131
chr10	23373520	-0.957380564276234	-0.988474033922374	-1	-0.969418215698979
chr10	23382655	-0.962289635772076	-0.94906832319044	-0.980912200440215	-0.99657597420299
chr10	23423251	-0.950382545662341	-0.95914725497719	-0.985252925467668	-0.986414802830459
chr10	23431283	-0.979005528620423	-0.991910642088146	-0.993036214472064	-0.98111573989597
chr10	23436912	-0.90717692275844	-0.906753675177276	-0.960925050602892	-0.978132122474192
chr10	23451322	-0.962550199362838	-0.945243400333625	-0.999589109864996	-1.01766203532121
chr10	23457149	-0.807398077695241	-0.956259692739579	-0.981252344540103	-1.00745102937531
chr10	23500622	-0.905375643036082	-0.914704521335718	-0.989006123439415	-1.03352454013175
chr10	23503498	-0.938201036314778	-0.993373629261614	-0.969948034730711	-1.0047739426213
chr10	23505964	-0.879478298632286	-0.96400443431026	-0.967327484888073	-1.00984747720775
chr10	23532447	-1	-0.98980651371962	-0.990329909199158	-0.97976229674686
chr10	23534735	-0.963734741950773	-0.989182336242558	-1.00324939954011	-1.01132746453385
chr10	23539698	-1	-0.982345719162063	-0.994557332191507	-0.982060673939759
chr10	23581430	-0.946261381031015	-0.964577903462689	-0.94398476832169	-0.99072545066976
chr10	23658810	-0.802119350361864	-0.940944448660833	-0.970376353994303	-1.02113430020821
chr10	23682412	-0.937096915638541	-0.953835782516364	-0.974929179144918	-0.990491415419625
chr10	23693747	-0.965065072990327	-0.935309356607521	-0.947069117665222	-1.01775014570571
chr10	23697940	-0.788003723794535	-0.922760525524022	-0.980886052329294	-1.03572482575224
chr10	23706261	-0.920534931566799	-0.955667767073073	-0.976524894472463	-0.964522133402582
chr10	23734425	-0.778511160687547	-0.894023176447953	-0.945395027718508	-0.934931131605969
chr10	23751304	-0.878928865129226	-0.934634182070361	-0.98545093474738	-1.00104241007738
chr10	23756527	-0.872961485988069	-0.941615167837098	-0.983883184809134	-0.975819351225921
chr10	23783139	-0.878668952755582	-0.959358025065759	-0.996432310200729	-0.954041108567718
chr10	23818982	-0.760634376931437	-0.783958993703368	-0.947221839131349	-1.03521026979805
chr10	23889474	-0.892438712375007	-0.969433863580493	-0.979068287367336	-1.0331941639126
chr10	23906285	-0.921745438639392	-0.943576322124969	-0.987266005283708	-0.946301485563392
chr10	23906431	-0.900710625978589	-0.941137911340225	-0.972809472968622	-0.943198924436992
chr10	23913143	-0.848542953382405	-0.969052150316	-0.97796497911224	-0.978147590770355
chr10	23971660	-0.856195653960732	-0.965857655149441	-1.00233148744359	-0.976562903630785
chr10	23990916	-0.89512276092052	-0.92357700277067	-0.947647149446498	-0.945126372407915
chr10	24012372	-0.810290820285928	-0.954694193217984	-0.983986356314932	-1.00436408464753
chr10	24016188	-0.960278470377167	-0.97846345154913	-1.00094580691831	-0.995663737996443
chr10	24020104	-0.847987419765931	-0.947692288924012	-0.978961096894549	-1.01062502103489
chr10	24045612	-0.96209182785144	-0.984394734973049	-0.976774455945176	-1.01045044700913
chr10	24080044	-0.817085961148944	-0.958814512709263	-0.991449011218291	-0.967059822514457
chr10	24094605	-0.843488812114567	-0.975145729663234	-0.995708661028344	-1.0135218465102
chr10	24097450	-0.947587295997382	-0.971000512325365	-0.992952149412763	-1.00352224791043
chr10	24100195	-1	-0.973407498742723	-0.993553115822502	-1.01087315458953
chr10	24108523	-0.83825274803419	-0.935556742151894	-0.968349742377256	-1.00850090723804
chr10	24155031	-0.973828088937558	-0.970589833684414	-0.975591019369902	-0.983630739440084
chr10	24157822	-0.975902840384641	-0.979800695955675	-0.987349624337068	-0.955308801072712
chr10	24179226	-0.962487790515645	-0.969954960446389	-0.978274588170269	-0.993973984132564
chr10	24224076	-0.93778787018337	-0.953032623394026	-0.98532867171963	-0.995462791228873
chr10	24227863	-0.899451958987905	-0.93466778065732	-0.979633693622426	-0.975673630710119
chr10	24250242	-1	-0.961605300221578	-0.976055259414885	-0.966567067988672
chr10	24267701	-0.896365222899824	-0.884562024858888	-0.974706476713209	-0.991296325154419
chr10	24287973	-0.782318267707275	-0.915849538395507	-0.984676725056001	-1.03226172746026
chr10	24304383	-0.960063157160852	-0.937184472830899	-1.00021079451123	-0.980843132851715
chr10	24326745	-0.881147618297638	-0.917788007123477	-0.962453832284208	-1.03667532207519
chr10	24331577	-0.854235766460206	-0.942438676870999	-0.989040360409608	-1.00826465157892
chr10	24332088	-0.773133629646367	-0.942148377399763	-0.953577329223181	-0.982675092829761
chr10	24337493	-0.949936520958928	-1	-0.997443885880321	-1.00866921558579
chr10	24344784	-0.877411668357664	-0.944354670888595	-0.982940272029018	-1.00219257117211
chr10	24345794	-0.940773144413238	-0.956309859930239	-0.986101204587176	-0.964763789177752
chr10	24392832	-0.981200901450704	-0.983113939038776	-0.997991789496129	-1.02726224855557
chr10	24399269	-0.931057814298523	-0.956440306662188	-0.994941510131551	-0.927966177410094
chr10	24402179	-0.891806649384821	-0.878471440738021	-0.992373710074539	-1.00393045419396
chr10	24404203	-0.984655468008791	-0.927650574298308	-0.977470384579671	-0.98706067665547
chr10	24420058	-0.796971010861428	-0.963110801630186	-0.978830528885569	-1.00935753819896
chr10	24431562	-0.77262413764314	-0.971813069969046	-0.982537137803946	-1.01980144387204
chr10	24437011	-0.944748123277252	-0.963018295407967	-0.982677118396441	-0.994151024129782
chr10	24488156	-0.953955274923654	-0.979357459177529	-0.995916465295474	-1.00361507606686
chr10	24528715	-0.922931393582328	-0.950124974338401	-0.95161428470223	-0.999795057153118
chr10	24610052	-0.94783627085401	-0.970877931159703	-0.99784656388368	-0.983358804390122
chr10	24633135	-0.555620015535782	-0.935425873932287	-0.995032033455962	-0.923082900254077
chr10	24651247	-0.957873163441475	-0.907284820267722	-0.971101820648679	-0.979984393733288
chr10	24655377	-0.843971625548322	-0.916281317254188	-0.997109533522379	-0.984276748250704
chr10	24659999	-0.888752079876326	-0.926510666426078	-0.957925762836068	-1.011869805187
chr10	24677945	-0.981453230780132	-0.991020962072037	-0.992359279379974	-0.984696561940435
chr10	24803464	-0.963810959152931	-0.943759556975334	-0.975083411837561	-0.9932189639847
chr10	24804835	-0.820575873815024	-0.909625636733019	-0.985060812596589	-1.00754292622543
chr10	24806917	-0.926142152032749	-0.960176134040553	-1.00111839962017	-1.00784028291787
chr10	24881548	-0.950181989065401	-0.989726364356963	-1.0080508430788	-0.972564615021396
chr10	24911777	-0.891315563769994	-0.846378777806129	-0.986780634773693	-0.945261558486147
chr10	24914500	-0.936202835894629	-0.945504337054082	-0.979060137715132	-1.01317119896337
chr10	24956544	-0.966318073090736	-0.937292892202204	-0.974643752660278	-0.991124372528324
chr10	24980408	-0.858497134996843	-0.965730426536698	-0.983698581798285	-1.01416161208393
chr10	24983814	-0.982165028905169	-0.986660290402938	-0.990146483275588	-1.01457387772303
chr10	25017447	-0.769316297902356	-0.938655027808477	-0.959291153242324	-0.924843522577351
chr10	25024957	-0.861359737343745	-0.933949897332008	-0.962344876512617	-1.03644433802308
chr10	25042916	-0.983672045902446	-0.964126079721476	-0.981595359899337	-0.989378616664071
chr10	25066024	-0.902130676653795	-0.936868458145246	-0.970574707719329	-1.00056042752025
chr10	25089295	-0.877828192195695	-0.917130373657432	-0.926438531263664	-0.974911149013284
chr10	25145350	-0.984432596706926	-0.97836194527925	-0.996772740884193	-1.00997601327446
chr10	25158453	-0.883040733550524	-0.870835511247981	-0.981289747766958	-1.11838461264592
chr10	25201032	-0.74534759868153	-0.930287994273656	-0.969077236019687	-1.01944957134733
chr10	25221864	-0.957942545626589	-0.924975535993194	-0.986521961801434	-1.04415579665718
chr10	25223239	-0.865010967096812	-0.901042989639318	-0.983677448081191	-0.959423293291309
chr10	25228366	-0.981900932316097	-0.941632797971278	-0.985422927305617	-0.996633417275384
chr10	25235359	-0.782874407310179	-0.955035560022464	-0.955422866328443	-1.00177683830257
chr10	25276397	-1	-0.92300336983424	-0.981927526385656	-1.00345687541332
chr10	25309020	-0.924916184820996	-0.947268584751451	-0.995565541373271	-0.982357946825811
chr10	25425051	-0.909587889473998	-0.959301334176536	-0.985256766243361	-0.997772904610019
chr10	25459670	-0.781765881449988	-0.949599855533285	-0.979107871779137	-0.956375551495129
chr10	25528370	-0.890499465185532	-0.89907331367837	-0.998104375525104	-0.990628144947042
chr10	25555620	-0.89839641276582	-0.99577296310484	-0.983500052777332	-1.00437288375866
chr10	25583853	-0.862453197694531	-0.921420419929836	-0.98675974706439	-1.01380205634721
chr10	25690819	-0.834727160524847	-0.98158005293725	-0.994201057377145	-0.992041310552929
chr10	25704406	-0.933318037296293	-0.962175592514247	-0.989581106669465	-0.995532440977545
chr10	25722921	-0.94618775587684	-0.993322031172072	-0.99873993289136	-1.01030955298349
chr10	25775115	-0.881257865582733	-0.976040733886659	-1.00083004127003	-0.932592574390033
chr10	25776836	-0.739094348638737	-0.972962413727439	-0.967746643077611	-0.945291954575215
chr10	25822085	-1	-0.982815086245408	-0.965824532859877	-1.01632536095305
chr10	25828855	-0.939977726873057	-1	-1.00135298390465	-1.02010491940371
chr10	25939234	-0.931035618595103	-0.955569978133207	-0.976951413708419	-0.926888508176204
chr10	25964320	-0.835263986208069	-0.902797471561145	-0.978277615230906	-1.0425316092309
chr10	25971087	-0.845951595697296	-0.86879386777009	-0.900099596644208	-0.985594615551942
chr10	25991161	-0.759669042864346	-0.902540045160947	-0.929795311426963	-0.97523997099231
chr10	26012412	-0.870512680778006	-0.941214706519142	-0.997277634945874	-0.998573017392383
chr10	26022475	-1	-0.990186782158433	-1.00213136831757	-0.993781057818126
chr10	26070262	-0.925137316041915	-1	-0.97108736051216	-0.99593123818327
chr10	26142944	-0.950521151387025	-1	-0.992697473650438	-1.02271336622095
chr10	26178117	-0.953658819983416	-0.925472409291544	-0.98886718290792	-0.943454254572582
chr10	26192338	-0.937664941385878	-0.968357643330901	-0.987955930653987	-0.97172815877975
chr10	26201688	-0.825394479635478	-0.96165962108072	-1.00597972497441	-0.957333941259766
chr10	26246698	-0.987426586207876	-1	-1	-0.99157008241628
chr10	26255226	-0.847715713486016	-0.93498407521107	-0.969513399952983	-0.964010322869241
chr10	26262327	-1	-1	-1.00085096069621	-1.0164656412727
chr10	26294163	-0.981866636514478	-0.926782450908033	-0.985136411240234	-0.975747359870242
chr10	26309510	-0.886949893593526	-0.968238216993176	-0.959926266609869	-0.965469452272674
chr10	26329445	-0.979650298589409	-0.988934867823262	-0.992446019009338	-0.98712455391725
chr10	26334657	-0.785558716168988	-0.931007352268306	-0.986854190600933	-1.00307131350585
chr10	26336175	-0.959558218661101	-0.97479860600215	-0.947994889153341	-0.964654626428836
chr10	26353056	-0.873804402746698	-0.960984375940772	-1.00819365577293	-1.015322620548
chr10	26355244	-0.979234088616889	-0.965079158827346	-0.991979509632751	-0.920287395669292
chr10	26376288	-0.926829791836228	-0.942453369225939	-0.997326794662302	-0.982355738960573
chr10	26377701	-0.949907916595067	-0.964403593436445	-0.998410558090339	-0.97856796945038
chr10	26401692	-0.640314332648168	-0.953689612128289	-0.965222457560963	-1.01626340784813
chr10	26445460	-0.691984361084057	-0.952688510310229	-0.964146204668407	-1.04977800160141
chr10	26484095	-0.898861383157973	-0.968234017458088	-1.00407730756114	-1.01177690809601
chr10	26521341	-0.934106235713331	-0.920048766311163	-1.0070288890612	-0.969837606427157
chr10	26525572	-0.965732581263901	-0.947519688956953	-0.975300336369214	-1.0275067542254
chr10	26530678	-0.880075759675285	-0.911104650609981	-1.00219537787777	-0.920918860151187
chr10	26533265	-0.947769516567061	-0.963023917815642	-0.987826812108063	-0.923308982115909
chr10	26542349	-0.948344538723651	-0.962652504817556	-0.981026691837061	-0.976151937829367
chr10	26549392	-0.867572376584477	-0.962002558986679	-0.98043479049641	-1.01272766533118
chr10	26566813	-0.835268915617602	-0.912779048325099	-0.946735097681711	-0.937135775798851
chr10	26651083	-0.895472016736558	-0.963772368715499	-1.00449307710889	-0.993756503373161
chr10	26660328	-0.952907154670738	-0.97695328885084	-0.993103702769593	-1.02315909480366
chr10	26721454	-0.981483290150715	-0.97195750853552	-0.999786860448029	-1.00302256863731
chr10	26729217	-0.93656647109597	-0.937168219147524	-1.0009270284823	-1.00670902611789
chr10	26733861	-0.96929052077014	-0.959726375960621	-1.01004987711376	-0.999507227980565
chr10	26743071	-0.919585832263811	-0.981119322145641	-1.00095616332936	-1.02234319479457
chr10	26745073	-0.871603062236871	-0.926324152651826	-0.97904201253666	-0.979706346456385
chr10	26774993	-0.935840057263241	-0.953564504470994	-0.994349029098487	-1.00434010516334
chr10	26832230	-0.932691339294599	-0.914091637468378	-0.982939407053388	-0.971179034222698
chr10	26856786	-0.779431580785493	-0.90463453618721	-0.985602287890354	-0.980516799960637
chr10	26865971	-1	-0.982296906972146	-0.981471214539372	-0.999650118123239
chr10	26908060	-0.929462516806006	-0.930771508807599	-0.988678784828226	-0.996887408890616
chr10	26958847	-0.956309330716239	-0.980263674428468	-0.993586825552446	-1.02502116957418
chr10	26964582	-0.928180372183928	-0.922756408463269	-0.83740692813917	-0.852874220537499
chr10	26983033	-0.913236761935313	-0.984437769747123	-0.969759848532125	-0.953616055708975
chr10	27043675	-0.972048742556645	-0.944399705224726	-1.00468385852234	-0.988395009771666
chr10	27046831	-0.959966028934371	-0.993698112279322	-0.997129301151219	-1.01408321147444
chr10	27088484	-0.742682803683404	-0.79751121177075	-0.988988834977139	-0.938140198176537
chr10	27092633	-0.969225696362177	-0.937218768363439	-0.97758999918817	-0.990065521143458
chr10	27097277	-0.909144014776228	-0.955687349428042	-0.974994193185877	-0.978379137103135
chr10	27153307	-1	-1	-0.986139967500464	-0.962025930959216
chr10	27192015	-0.935464075682963	-0.991910642088146	-0.990026388971801	-0.974393673471828
chr10	27196188	-0.882882400146794	-0.951902992138744	-0.986944510463291	-0.987464890206788
chr10	27198888	-0.920125151979764	-0.946683742138566	-0.985776003143917	-1.01215704983873
chr10	27234578	-0.959185721084678	-0.956578685750847	-0.993812024336428	-1.04054901983664
chr10	27245162	-0.986611483666997	-0.995212260253442	-0.994497246946976	-1.00594634654394
chr10	27250260	-0.931688573594546	-0.949394839975654	-0.99008969072584	-0.91156900530501
chr10	27266085	-0.927941212019321	-0.942258545848689	-0.967744391262231	-1.00792187766271
chr10	27299227	-0.985493996301023	-0.958186059949746	-0.962596329573863	-0.977109041006504
chr10	27313697	-1	-0.987084444110986	-1	-1.00867109884723
chr10	27319700	-0.960179351949878	-0.953235881838431	-0.976648848199282	-1.01110528096181
chr10	27336108	-0.828943508373624	-0.937932519797268	-1.00294737320316	-0.993220056150884
chr10	27341289	-0.928641561907536	-0.974369415231535	-0.995508685084331	-0.979217982659843
chr10	27367129	-0.950492254161766	-0.957586135915807	-0.97862090308408	-1.01317677678762
chr10	27380393	-0.979651077470736	-0.947426481093047	-0.993862165682293	-1.01442534683537
chr10	27384431	-1	-0.958162439799338	-0.998491048364423	-1.01985256473939
chr10	27449514	-1	-0.963567658064213	-0.984068813877444	-0.998075847433082
chr10	27450454	-0.862301947419689	-0.99261636676179	-0.996793532917164	-0.994296005254039
chr10	27470568	-0.954537242015705	-0.975904707484746	-0.992022511525583	-1.009065297278
chr10	27476515	-0.937217420590047	-0.978080932130119	-1.00360910392097	-1.01664652414977
chr10	27480840	-0.967750058080007	-0.962084040282788	-0.991953718890685	-0.937404840542483
chr10	27502702	-0.970928045651394	-0.942538185556928	-0.99746563969131	-1.00239304294361
chr10	27517527	-0.983843806620787	-0.926806423786765	-0.965709759026346	-0.963425673990874
chr10	27520280	-1	-0.984249172483465	-0.981007907132561	-0.98065170308312
chr10	27565508	-1	-1	-1	-0.986407358480425
chr10	27576036	-1	-0.985515136200162	-1.00406048867985	-1.0203264794431
chr10	27576278	-0.982774441104737	-0.969974500073661	-0.987014559630369	-0.969647945432183
chr10	27594677	-0.757416608563506	-0.95140499322767	-0.987343136809956	-0.999742283104824
chr10	27599043	-0.922738066003788	-0.98231743688216	-0.987515832917621	-0.958553742477943
chr10	27613605	-0.974445093434589	-0.991026731836732	-0.989552246133641	-0.984114196350724
chr10	27615223	-0.840512930732945	-0.941666207421325	-0.996034239185962	-1.00418738193196
chr10	27632158	-1	-0.966739941561734	-0.997767896816897	-1.034896098404
chr10	27639458	-0.940455585698217	-0.958510787279996	-0.94891911746057	-0.972438797821259
chr10	27687938	-0.756065512152026	-0.936710578794798	-0.982306377395028	-1.00075107483074
chr10	27689989	-1	-0.933089930870048	-0.978826755061176	-0.956483348704394
chr10	27724006	-0.890199769271981	-0.959357834522858	-1.00541388117731	-1.01963450349734
chr10	27733861	-1	-0.970660221294347	-0.979006860547283	-1.00036184725068
chr10	27748090	-0.915499073739864	-0.935016913109154	-0.96703174752793	-1.00660648323402
chr10	27771709	-0.980937039406447	-0.937422356495629	-0.993607537747223	-0.993033484503286
chr10	27799804	-0.890366656835729	-0.962132200704326	-0.995274137394837	-1.04289702534978
chr10	27833400	-0.942697097438909	-0.945943326125364	-0.998026711524225	-1.01642947609121
chr10	27870655	-0.896926438794567	-0.966677624926474	-0.975367927637078	-0.972985993791732
chr10	27875214	-0.8505799591384	-0.979630361564878	-0.977411289496657	-0.985835021304023
chr10	27892942	-0.96020798864112	-0.922198921551699	-0.984227069538913	-1.00504555816908
chr10	27923175	-0.85012689970998	-0.919611389654898	-0.983326801359385	-1.02809666207905
chr10	27937667	-0.908774747618464	-0.907136129016998	-0.974192721946518	-0.958887645605461
chr10	27952339	-0.942724194107693	-0.946907945414653	-0.984288122306661	-1.03490763048823
chr10	27965033	-0.898988948282625	-0.927319833450191	-0.975426935258996	-1.00434959328497
chr10	27972941	-0.866108705160457	-0.991567213186954	-0.987333232917625	-0.99629218245482
chr10	27979134	-0.952432210355021	-0.960161030506691	-1.00597095301551	-1.01600045348196
chr10	27998179	-0.885329915436417	-0.971306431302161	-0.980987850327918	-0.987027964861352
chr10	28014772	-0.870857465783654	-0.977355702906325	-0.988751855479647	-0.958192448090892
chr10	28015236	-0.884975342073036	-0.945849045545561	-0.975314916785519	-1.02138819932459
chr10	28020606	-0.884984654579254	-0.913655333015845	-0.953032647815853	-0.981694648255021
chr10	28021598	-0.894619857408418	-0.967078154167029	-0.970811543869768	-0.981897610929971
chr10	28037845	-0.850313775416839	-0.95107310621438	-0.975900688668664	-0.962614141872049
chr10	28089207	-0.864317449137595	-0.954177218999677	-1.00456664570904	-0.970007706126042
chr10	28095195	-0.957483373153103	-0.962465903040245	-0.993229229765178	-1.00428798353977
chr10	28099387	-0.794616153646933	-0.976416056969586	-0.965674845157102	-0.962566760636511
chr10	28132529	-0.880996671718408	-0.936776160083285	-0.965341154730795	-1.00887620543931
chr10	28141297	-0.893939453436531	-0.993782026908913	-0.96910545699934	-1.00555406302655
chr10	28141724	-0.976768924718021	-0.97441335122578	-1	-1.00726811008346
chr10	28142291	-0.974319299287732	-1	-1.00399405203682	-0.981719135662232
chr10	28256654	-0.937276412154112	-0.961144568994939	-0.979951623887475	-1.01088427430612
chr10	28262257	-1	-1	-1.00013650391766	-0.995944120262057
chr10	28265398	-0.944198903653871	-0.986508947879975	-0.968292833748866	-0.989936803699564
chr10	28278786	-0.941005717678377	-0.954412588849566	-0.988003932074601	-0.988297520060009
chr10	28279819	-0.923713017335846	-0.963406630482894	-0.957622433868398	-0.98588612167353
chr10	28349190	-0.884034921728799	-0.91812299017216	-0.99138575826913	-0.992522352377585
chr10	28376839	-0.932368222849618	-0.861643136974603	-1.00204361186633	-1.01807806538192
chr10	28389652	-0.949462379236555	-0.974715285709799	-0.988089770634373	-1.00583724742617
chr10	28389658	-0.957094418785139	-0.97012257936883	-0.98134311839869	-1.00465457863452
chr10	28392686	-0.912215240740591	-0.979029174640433	-0.996036723711811	-1.00271343258916
chr10	28419957	-0.970626296319734	-0.963627154107051	-1.00267161176462	-0.990308818012509
chr10	28423931	-0.79106561405626	-0.958668112013451	-0.981267635541156	-0.977491533792055
chr10	28424698	-0.92674926473324	-0.969516790739068	-0.987880809575331	-0.981320881707846
chr10	28434402	-1	-0.977910172504374	-0.982115664593643	-1.00669125584493
chr10	28457000	-0.960942542108509	-0.964735481634158	-0.996148622240255	-0.992391876671871
chr10	28470705	-0.927787271714616	-0.958114339920812	-0.977458516019334	-0.947818270690813
chr10	28475617	-0.924612468557672	-0.898558336626859	-0.985434855569126	-0.924385536086133
chr10	28481871	-0.902805343842385	-0.950446629998178	-1.00733272048373	-0.979277472396095
chr10	28510146	-0.929512732277941	-0.940070471427641	-1.00190720309326	-1.00398410029171
chr10	28511856	-0.980977669769511	-1	-0.989367946941138	-1.01530410226486
chr10	28540020	-0.689956552585367	-0.885900933702096	-0.955595523579523	-0.941478033533506
chr10	28551819	-0.94629692512289	-0.974114337268501	-0.972558222106409	-0.971769978618864
chr10	28580368	-0.892254859588966	-0.958201239749302	-0.996032625563929	-0.997971043380961
chr10	28702304	-0.980640288094635	-0.986532577403855	-0.993116279102309	-0.987982170623689
chr10	28724495	-0.983253468280967	-0.993061007118967	-0.994631468514849	-1.01781938330967
chr10	28733861	-0.9193665025381	-0.98688796909029	-0.993609101299645	-0.990055728980025
chr10	28735874	-0.973445456329035	-0.959916456095171	-1.00168185352294	-0.986442068154292
chr10	28755029	-1	-0.99275857063996	-0.998144789426729	-0.983875203417722
chr10	28766945	-1	-0.95987381961029	-0.982662042999131	-0.918089954194018
chr10	28858178	-0.979493877247439	-0.924610868689515	-1.00018539370185	-0.983790408482908
chr10	28860926	-0.962001188918626	-0.969821731781936	-0.975250158847014	-0.937465550682342
chr10	28873692	-0.955011844832358	-0.98086907583296	-0.987140941724606	-0.934929016858157
chr10	28953700	-0.91518029550122	-0.93525821061509	-0.952611275454855	-1.01357771135271
chr10	29052285	-0.818078466107135	-0.935105937370648	-0.967807784897881	-0.989258681851642
chr10	29064184	-0.87378423378549	-0.943418569984194	-0.976075977371338	-0.999743760839818
chr10	29077202	-0.841996209742118	-0.926438763147433	-0.968217599590632	-0.964037817908055
chr10	29092900	-0.865765448186653	-0.956374933202142	-0.977901604819882	-0.979893572641077
chr10	29093505	-0.848155430704839	-0.974887619292955	-0.985103613961643	-1.00357505701047
chr10	29108443	-0.906488942590715	-0.902936069771477	-0.97586292643083	-0.974347741397932
chr10	29110755	-0.838422101315006	-0.923836507234805	-0.932164095632069	-0.919418052382533
chr10	29131053	-0.981117048679114	-0.949682439697828	-0.9804902817722	-0.95574737123564
chr10	29147815	-0.797458108054567	-0.908885640477897	-0.957627380398149	-0.966097036809915
chr10	29236700	-0.836965529477723	-0.952054062786146	-0.980203556521254	-0.995966924747563
chr10	29247383	-0.920971750370104	-0.977326112747554	-0.999922356334142	-0.998361451193127
chr10	29249209	-0.934736734001546	-0.897437034883398	-0.976490664252479	-1.00752131033264
chr10	29306760	-0.935748248319456	-0.987120774928829	-0.985690941141589	-0.998978187529734
chr10	29369538	-0.944897480077838	-0.949402786693758	-0.973931601513978	-0.950753183105267
chr10	29390583	-0.946485429794638	-0.930658556828223	-0.99199469015949	-1.03125058317098
chr10	29421685	-0.484062188915912	-0.867498661626767	-0.864787610533921	-0.892937818631486
chr10	29439278	-0.878758234990902	-0.935494702450946	-0.972585658172365	-0.950934941980896
chr10	29455367	-0.924578499261568	-0.968321044687174	-1.00200211574638	-0.990774320520437
chr10	29466137	-0.908041200024842	-0.978207622791782	-0.986369708389865	-0.999545982093736
chr10	29483122	-0.982568814181372	-0.978716084174078	-0.991291304279716	-0.991939979088675
chr10	29521654	-0.944700770818937	-0.955211636802061	-0.993226740683947	-0.985112055445957
chr10	29527143	-0.882904869342022	-0.849370637349947	-0.985477655739659	-1.00232694625615
chr10	29546617	-0.913373351865192	-0.934409614851406	-0.966367021677	-0.959721454590347
chr10	29611975	-0.894803919430158	-0.933134537516224	-0.978485120075482	-0.992949021666473
chr10	29627904	-0.886313829671453	-0.975684892179473	-0.997449744014229	-1.00672619733849
chr10	29646635	-0.79453300545103	-0.926392527676695	-0.989865275632046	-0.956098287705354
chr10	29659490	-0.893333071234129	-0.929273851321536	-0.966107824739766	-0.94258603496977
chr10	29708549	-0.914784544847162	-0.968652332087585	-0.997701134446432	-1.03241191744657
chr10	29718887	-0.865331616464285	-0.924228426767841	-0.969085921794013	-0.875862407205934
chr10	29724933	-0.934767210604407	-0.954888457984531	-0.989521561679455	-0.991632886658228
chr10	29740558	-0.824101615407293	-0.913343942812174	-0.974459619656389	-1.01737384496921
chr10	29788478	-0.960155138519893	-0.912973946976217	-0.95914878797468	-0.976903347528592
chr10	29799881	-0.848934450031492	-0.881537431985078	-0.956903679890883	-0.940453572796592
chr10	29825988	-0.983407536351112	-0.934580194706453	-0.978056761957356	-1.00033807382349
chr10	29842508	-0.941649805584785	-0.954090010307315	-1.00519123135608	-0.956016923721948
chr10	29874580	-0.847010639023968	-0.90289449526085	-0.949933020549399	-0.986671786898649
chr10	29892279	-0.828002247346561	-0.906728041854798	-0.961708250717575	-0.976998750412458
chr10	29922751	-0.963356125054198	-0.943090778713737	-1.00538430269539	-0.993372000267919
chr10	29927740	-0.840274380845447	-0.91677966995856	-0.985326645841872	-1.02580491557241
chr10	29968801	-0.971165533253983	-0.953298139822295	-0.99286565654413	-0.951811043180818
chr10	29968943	-0.897028973225936	-0.943083952085286	-0.98933808664203	-0.987878821706485
chr10	30006776	-0.938086018361131	-0.956052953039295	-0.987294240078273	-1.0132034969787
chr10	30009316	-0.923841449683895	-0.951046786105523	-0.973675429774931	-0.983096990463272
chr10	30011001	-0.809075469080977	-0.838117907129076	-0.967501488313254	-1.03054960032334
chr10	30039767	-0.81468427855012	-0.891462215391185	-0.979225779972459	-0.992441456286838
chr10	30041582	-0.901966099301268	-0.898738575726569	-0.963961788650294	-0.971010536061368
chr10	30060754	-0.771168162172369	-0.922436858535471	-0.989245864275251	-1.03007223465682
chr10	30088483	-0.901906435078247	-0.879957645282788	-0.975159690368493	-0.995322084310269
chr10	30246162	-0.788251145690084	-0.939530558248304	-0.959767105705412	-1.07058700546362
chr10	30267354	-0.987439626948532	-0.986226064988879	-0.991642479715919	-0.994147332060212
chr10	30305185	-0.909370909769654	-0.942781033848293	-1	-0.989108304838518
chr10	30307795	-0.837035571918878	-0.964375560830696	-0.934025038432422	-0.971278798476115
chr10	30336368	-0.854930977729338	-0.697583424081253	-0.98452618923934	-0.931088974816888
chr10	30337387	-0.704347462562708	-0.843169683905088	-0.923032745844244	-1.00458297239542
chr10	30372306	-0.910779719096303	-0.938274706492376	-0.989635387653128	-0.985729497587975
chr10	30392246	-0.984511350626839	-0.930806834639613	-0.952133776868593	-1.03591016130606
chr10	30439599	-0.941874276855734	-0.979893789142197	-0.989879656638989	-0.944279362364539
chr10	30549506	-0.914084505839624	-0.97062038074587	-0.976311693674217	-1.0591536791203
chr10	30559511	-0.911102466828776	-0.922304572515438	-0.967097772229342	-0.935498108510201
chr10	30560034	-0.85682949954257	-0.96539739814841	-0.956200584366763	-1.06310501055953
chr10	30592674	-0.836118607246104	-0.944894060428762	-0.989144235634837	-0.982515621998068
chr10	30599349	-0.964998028632191	-0.979759381788425	-0.996257629166772	-1.00323103639412
chr10	30614011	-0.966825670551696	-0.967051517433148	-0.985634836310216	-1.05587589397859
chr10	30619132	-0.868551043991267	-0.960910875080021	-0.961004702316679	-0.949529418628924
chr10	30628957	-0.938647287970264	-0.934988871050094	-0.993290595823199	-0.960105120259338
chr10	30647903	-0.93349119723729	-0.946536493087128	-0.982254040794184	-0.987991552318096
chr10	30661623	-0.932375246432303	-0.936789205935206	-0.998621273124143	-0.979095452059348
chr10	30671369	-0.919155533508452	-0.962379952168043	-0.972357166569205	-1.04574479991658
chr10	30692787	-0.98540992654108	-0.888644199854197	-0.976542038034854	-1.02304017826799
chr10	30734807	-0.842442108051002	-0.959456301482241	-0.95611067810571	-1.03176817732781
chr10	30751249	-1	-0.947057806507269	-0.98781108090765	-0.993482785277042
chr10	30940444	-0.817693515738578	-0.866827992808978	-0.969846419775284	-0.989199231743271
chr10	31094438	-0.875848251331527	-0.897907328258742	-0.993444240289851	-1.01923934840767
chr10	31184883	-0.934468667120319	-0.991660121412473	-0.992301669326569	-0.976962113812817
chr10	31198425	-0.919707905660581	-0.942706038734373	-0.989876366095517	-1.04736267410941
chr10	31310128	-0.963532196953614	-0.973401443132717	-0.976166130578965	-1.01388507181519
chr10	31338299	-0.940439191043561	-0.923321936295501	-0.997630381021562	-0.990876125363044
chr10	31392063	-0.909745990016371	-0.845732188562176	-0.931354775820388	-0.969160569178194
chr10	31435411	-0.831792885901839	-0.793928227629648	-0.957573455749038	-0.961463535122805
chr10	31437348	-0.859872977642109	-0.990083434097014	-0.989274956677812	-0.983043817432825
chr10	31501282	-0.889784731505132	-0.952374343117366	-0.982678363437722	-0.963647913730654
chr10	31508819	-0.939951082283849	-0.91228312307421	-0.994429852448199	-0.9782722565888
chr10	31519521	-0.945052734018675	-0.989206458683811	-0.999997519211563	-1
chr10	31547656	-0.879985838552248	-0.967672156957059	-0.989811667737121	-0.961083058433174
chr10	31582877	-0.895173033302514	-0.984186936607012	-0.988507609295366	-0.997435547165049
chr10	31623557	-0.934157101811517	-0.957836631161199	-0.997629640023998	-0.997638044529239
chr10	31662486	-0.807537008456941	-0.972176925124516	-0.993334558577733	-1.00255494283138
chr10	31670774	-0.627958799067853	-0.840183382645504	-0.989526469433008	-1.01237570399065
chr10	31678606	-0.857788527653189	-0.930765769598233	-0.984592446856644	-0.996557255439522
chr10	31688692	-0.810614610068073	-0.934466980921206	-0.974475382876503	-0.984577776449368
chr10	31689220	-0.960552234409707	-0.959475064774583	-0.99044002957962	-0.993848542578297
chr10	31703760	-0.875120827216072	-0.960510185574615	-0.991603114732309	-0.994073855722067
chr10	31709919	-0.773638323453416	-0.947053767873292	-0.982803976413479	-1.03316823601446
chr10	31742518	-0.964357137913546	-0.984928754520246	-0.984110686967674	-1.00380115021529
chr10	31752994	-0.917416964084692	-0.976972354324827	-0.992861416667399	-1.02475048432527
chr10	31765836	-0.864608790677688	-0.984049080819237	-0.997506888900237	-0.996337737572584
chr10	31812389	-0.848662393674878	-0.958985883005209	-0.98986702977941	-0.986120801050863
chr10	31830855	-0.938869223096587	-0.952672775236858	-0.971485938810534	-0.987463510783971
chr10	31949916	-0.88373296790912	-0.943790266015782	-0.991425734179429	-1.02285231327819
chr10	31953322	-1	-0.993966743315471	-1.00184269486769	-1.02190968457068
chr10	32009461	-0.891583304222774	-0.956620289009722	-0.999921262089312	-1.00940236887878
chr10	32056896	-0.938204989291053	-0.924347794379924	-0.968472007362239	-1.0222808929285
chr10	32084013	-0.870925869443429	-0.927073049020153	-1.00762380227457	-1.02337483615442
chr10	32112441	-0.941454826635792	-0.983313176506775	-0.995116915454698	-1.04249386536086
chr10	32123961	-1	-0.984814504431786	-0.993238043750784	-1.02445981832029
chr10	32149092	-0.905711622765719	-0.960891835385154	-1	-0.964803867272971
chr10	32187210	-0.951520068066132	-0.953564373568684	-0.984838654972829	-0.954531742991627
chr10	32195807	-0.910337914352926	-0.936663523101557	-1.00065056370877	-0.983711352202791
chr10	32214266	-0.937442057353147	-0.949428468690154	-0.968884819432818	-0.953607574964018
chr10	32229570	-0.932686283641177	-0.921765141919147	-0.967406840379153	-1.03362538325244
chr10	32242195	-0.893135396414678	-0.937408916762673	-0.985916735376476	-1.03829401952791
chr10	32257528	-0.981077783527233	-0.982928549206623	-0.99381518902129	-0.977957652604548
chr10	32277697	-0.979051366703954	-0.985944877668584	-1	-0.999637378353996
chr10	32301063	-0.922307994926951	-0.958669137834547	-0.986477793430591	-0.987369135012138
chr10	32354257	-0.919171461692623	-0.976790656227341	-0.985347082984314	-0.983949401361569
chr10	32397030	-0.948823453774823	-0.980933530897309	-0.99957875977891	-1.03334054091925
chr10	32407525	-1	-0.986541263375954	-0.9994002757682	-0.950146840113856
chr10	32407990	-1	-0.930132462548889	-0.990555536759918	-1.04735564833922
chr10	32414914	-0.951611411278666	-0.96527352890562	-0.997612451036076	-0.989836338656252
chr10	32420418	-0.822580389168475	-0.916053863428726	-0.960230630790859	-1.05702602199208
chr10	32433363	-0.845423459266914	-0.949811331181625	-0.979841505312355	-0.968653475497028
chr10	32450044	-0.834877971375572	-0.885956444312706	-0.982630059076674	-0.985401951148845
chr10	32451668	-0.935187263340439	-0.974847771541875	-0.990874926819131	-0.98662181385987
chr10	32539181	-0.909634912362637	-0.909472115447282	-0.998121445080481	-1.00685024564356
chr10	32540253	-0.828617658894268	-0.876322625229173	-0.969552377592491	-1.03896371533246
chr10	32541231	-0.976499924409124	-0.962023079931607	-0.999988175895264	-1.00665807395426
chr10	32602357	-0.863897709118383	-0.925664608761713	-0.973648849443482	-0.988273142036712
chr10	32606404	-0.957585573061679	-0.972898866480858	-0.975612727972474	-0.993019143385146
chr10	32629589	-0.952769201844319	-0.943782974204839	-0.99917887806695	-0.951355640533743
chr10	32694471	-0.872041569107397	-0.978301180893302	-0.973640125952181	-0.962716683346452
chr10	32757018	-0.986621785225069	-0.974984380243333	-0.987230924515396	-0.9857413369494
chr10	32808181	-0.823618143754007	-0.945309343672472	-0.982115885098985	-1.00204927420732
chr10	32856368	-0.753962064648547	-0.997223640165548	-0.989122326623882	-1.01945104028735
chr10	32880517	-0.865102069136514	-0.945831645473365	-0.99446822964344	-0.980727027283104
chr10	32980797	-0.808997952048885	-0.877382665210882	-0.97315574636901	-0.954437241447464
chr10	33046661	-0.966206707212109	-0.975192792083667	-1.00476822866898	-0.983732842457076
chr10	33052364	-0.923714709017305	-1	-0.996833570514603	-0.953985296771965
chr10	33064313	-0.82624267191626	-0.925322973599531	-1.00910021146869	-0.944601512452735
chr10	33167331	-0.795282889253597	-0.976992774589293	-0.995947578127794	-0.96784701530771
chr10	33190725	-0.842090196940431	-0.924291958652589	-0.992785390548409	-0.978056988049523
chr10	33230493	-0.926941368171181	-0.90244913308525	-1.0000724805805	-1.04291629869476
chr10	33252466	-1	-0.934627518228937	-0.98945018173783	-0.989703871736712
chr10	33260950	-0.865452554588255	-0.835493856512987	-0.684898742272237	-1.06628851543751
chr10	33290258	-0.979411477462134	-0.986634814464437	-1.00200053606144	-1.01985565813945
chr10	33295399	-0.890646018477322	-0.954273762920617	-0.981717961034557	-1.00261312653888
chr10	33295545	-0.883917872855069	-0.951092456928814	-1	-1.00482983933131
chr10	33301740	-0.96258742712253	-0.951696473608594	-0.999737496193568	-1.0219958377281
chr10	33308317	-0.899899224359482	-0.990320061582304	-0.953930067869539	-0.960338922105696
chr10	33315522	-0.92326695492503	-0.951814185270869	-0.972151773356369	-1.01296136119877
chr10	33318614	-0.904501079912558	-0.943812395854024	-0.99956843000514	-0.972979345822198
chr10	33360842	-0.681894823045895	-0.855593107884012	-0.956294604671828	-0.938690876202586
chr10	33416219	-0.855750459864183	-0.942706643469925	-0.964106804571019	-1.06114600561748
chr10	33419705	-0.883224812947203	-0.903056669301795	-0.978304992990813	-0.964780800216745
chr10	33423963	-0.933504778410109	-0.980349624705887	-0.9977161615294	-0.963243381421557
chr10	33443579	-0.794051193309064	-0.942596200721168	-0.976627088867178	-0.972599397907106
chr10	33448308	-0.766124388697123	-0.874895125581214	-0.965595680789756	-1.02468449186923
chr10	33472481	-0.952664437946362	-0.969173436453637	-0.989211349308889	-0.955214002098879
chr10	33506001	-0.804410975055268	-0.905165427847559	-0.994498791131436	-0.978237845579073
chr10	33515412	-0.880081673970829	-0.927868981168476	-0.972591142658626	-0.982650674550161
chr10	33533930	-0.811008672182352	-0.90056021924035	-0.958524006430516	-0.985009117561321
chr10	33553872	-0.958777458950394	-0.962744078216597	-1.00575881890175	-1.00475890244195
chr10	33578186	-0.978999034836821	-0.90279123973521	-0.976521861039329	-0.990483367756979
chr10	33670246	-0.815612668275467	-0.85803489287067	-0.987328158840906	-1.00196126515841
chr10	33672022	-0.894911678824221	-0.952671814970815	-0.994051652990711	-0.973442174351137
chr10	33672551	-0.942353158244627	-0.9561040351471	-0.996602274704707	-1.0091865225205
chr10	33682112	-0.796499296621219	-0.876735551482861	-0.989465372271968	-0.923692481465004
chr10	33711514	-0.812278630200491	-0.90048411712575	-0.952662656485501	-0.994678028217008
chr10	33735100	-0.918387520132467	-0.979285264255942	-0.987092127928652	-0.972598764733594
chr10	33736268	-1	-0.978526992647295	-0.998801338058654	-1.04775885085141
chr10	33739761	-0.917658813079068	-0.90230965656204	-0.989177787775024	-1.03434588922323
chr10	33809291	-0.85008251563215	-0.936227119729942	-0.972980816295464	-0.978183187976376
chr10	33884665	-0.873418152848335	-0.964971464708532	-0.978517788488499	-0.97356611760144
chr10	33887912	-0.873652323403993	-0.947715535295248	-0.994988348445184	-0.988578061480357
chr10	33902707	-0.792415921297431	-0.945281732402967	-0.994888314063089	-1.01858828426482
chr10	33931663	-0.948480419598486	-0.960029173561308	-0.981133383736758	-0.988156814283165
chr10	34054511	-0.767973254789848	-0.91259131184763	-0.961066091700923	-0.930942034338523
chr10	34060232	-0.723571267279691	-0.923054716600153	-0.956703840290913	-0.98846286544346
chr10	34067671	-0.872137659604489	-0.927463425634602	-0.99301637656699	-1.04900097065802
chr10	34080246	-0.86111325017628	-0.865469042330743	-0.964516165169289	-0.978176492276337
chr10	34085443	-0.740642628499888	-0.90440120619028	-0.992108574790206	-1.00564513428458
chr10	34111029	-0.951071038008292	-0.976226122384722	-0.98753170454085	-0.986500289766784
chr10	34190747	-0.889754394199252	-0.954731498737447	-0.981280346948991	-1.00860278526573
chr10	34210735	-0.939234675614284	-0.970194149501115	-0.96479417799856	-0.988090159232017
chr10	34239692	-0.875345390667232	-0.904389502160237	-0.988289691501158	-1.01340357579078
chr10	34300599	-0.919038175645781	-0.855042090104453	-0.985823148657285	-0.981130595682508
chr10	34331333	-1	-0.942955998530213	-0.994143916565091	-0.997844090233193
chr10	34365374	-0.827274338295998	-0.945072944366597	-0.988770380986753	-0.999742781743044
chr10	34371691	-0.961426567336249	-0.984585232319342	-0.980759771187703	-0.976051193973776
chr10	34409351	-0.980430041422959	-0.968351484626165	-0.98484955472563	-0.970314310772686
chr10	34412720	-0.929517467141007	-0.984050982634785	-0.976412405857141	-0.988226736123888
chr10	34421063	-0.89399612510817	-0.907432558897447	-0.991687838128185	-1.00118441630777
chr10	34429597	-0.813930152989768	-0.942664546465009	-0.979738351275906	-0.999015306231797
chr10	34500542	-0.825978781703205	-0.899286324392841	-1.00310679875214	-0.981138322874123
chr10	34512399	-0.747741893264831	-0.950294723904602	-0.988199248684952	-0.97071325949242
chr10	34520827	-0.81393036789648	-0.896280226933129	-0.994692365148664	-1.03164473249531
chr10	34528564	-0.949684461663359	-0.977442262740699	-0.996905933636523	-1.02772173170865
chr10	34532064	-0.917964126982804	-0.929626363764988	-0.971248289184969	-0.999862781556888
chr10	34540164	-0.710751215214356	-0.903279640489552	-0.96265872788116	-0.96419095661944
chr10	34570292	-0.775176406919247	-0.91917729940283	-0.950883951500566	-1.03963134901889
chr10	34579205	-0.965753384020855	-0.962237029766467	-0.993650580335194	-0.991338984140708
chr10	34612477	-0.778583198100482	-0.91986827482897	-0.994925807960521	-0.990382977329876
chr10	34626388	-0.858756568164115	-0.96126910760305	-0.954986115387082	-1.03437427879989
chr10	34689838	-0.844854079892378	-0.939396023771914	-0.980405181567954	-0.968101709133917
chr10	34720503	-0.977097700859592	-0.980289317239661	-0.980004463836457	-1.01395581250799
chr10	34750219	-0.800236324188569	-0.972937359946128	-0.99850460760909	-0.975485493966509
chr10	34785814	-0.857064040391739	-0.918269347384207	-0.984292276366455	-1.02097626910058
chr10	34797195	-0.981307315247686	-0.932282017629824	-0.976523539371955	-0.978055094396192
chr10	34836215	-0.869809902870999	-0.900396316894079	-1.00157254917528	-0.98159503505354
chr10	34856201	-0.925590218608646	-0.96086446865729	-0.979731198508781	-0.985612416538262
chr10	34857872	-0.936613453466112	-0.956470627762315	-0.998012612964769	-1.01914161070627
chr10	34858968	-0.984166350326641	-0.986378227909344	-0.983795683958512	-0.999468098120896
chr10	34875713	-0.937090286816137	-0.94545150430068	-0.982269249241349	-1.00018441756772
chr10	34900035	-0.901331332783171	-0.893579585172188	-0.983413743023557	-1.02358446571319
chr10	34907309	-0.947396512751165	-0.947100088413405	-1.00026924553697	-0.997959622938551
chr10	34911351	-0.890690753602412	-0.981522843924811	-0.986922986096727	-0.978535010670433
chr10	34914675	-0.920769516895394	-0.897318020362017	-0.990332379897885	-1.01338930398364
chr10	34936982	-0.885474252416876	-0.92043429290666	-0.985488417441447	-1.0299708527151
chr10	34949931	-0.971760964723099	-0.968131739357915	-0.99666847447902	-0.993991124518185
chr10	34951286	-1	-0.972498171514281	-1.00373768619681	-1.01011031358343
chr10	34978133	-0.896859854407521	-0.931005364995754	-0.978629472078301	-1.00899795364699
chr10	34989415	-0.866522666916101	-0.956714357277462	-0.9703880083396	-0.986104774626743
chr10	35002178	-0.851036209558743	-0.971295063993304	-0.982875679213047	-0.956250940038836
chr10	35018553	-0.806757121344355	-0.974372551495361	-0.982688696568562	-0.981122286495635
chr10	35084657	-0.985337313535635	-1	-0.995595638447432	-0.996548817993903
chr10	35130595	-0.956765604528477	-0.966246238437673	-0.976740411522087	-1.03444528162739
chr10	35131492	-0.974536893365861	-0.936967666259118	-0.990745788444748	-1.00149493268708
chr10	35131859	-0.962982618803689	-0.945655801963022	-0.995056460118713	-0.978947986661584
chr10	35177040	-0.94127580237737	-0.957976171074966	-0.989055842630636	-1.01561001759912
chr10	35202603	-0.967027588703219	-0.986996787532039	-0.99961055025194	-0.987289959716844
chr10	35209771	-0.877060421850845	-0.933964413953291	-0.984124928032544	-0.982572316959956
chr10	35238531	-0.916299554169268	-0.982324623916772	-0.976234238292099	-0.987963483618279
chr10	35302733	-0.95738084948718	-0.949640738557344	-0.993094295553269	-0.977639051021948
chr10	35316845	-0.875917855866518	-0.965412437884363	-0.961428292890424	-0.9395766229023
chr10	35370173	-0.882794966386445	-0.948683554559474	-0.985020206485682	-0.981580087047408
chr10	35388527	-0.963788267300564	-0.97602769208064	-0.982591564800087	-1.00919664286405
chr10	35389524	-0.975383617011946	-0.954213059401053	-0.983332528635294	-1.01925181189317
chr10	35394186	-0.936237484771607	-0.960321450362889	-0.981464647112038	-1.00931274021643
chr10	35400025	-0.784797145029454	-0.917716062730062	-0.953156699592544	-0.976691425982746
chr10	35403620	-0.966061548862394	-0.986440738103709	-0.994179028687068	-1.01273613444491
chr10	35433922	-0.981491990720884	-0.958564277472146	-0.978947005613237	-1.05105143021751
chr10	35434543	-0.760461143539668	-0.906918616749006	-0.963135838635011	-1.01234369971
chr10	35464712	-0.905848705993749	-0.875502725385607	-0.959545594958422	-1.0244352878587
chr10	35618312	-0.849950872376352	-0.927837785082503	-0.99294092501957	-0.975274640823014
chr10	35623213	-0.923047967328268	-0.885226969586519	-0.943909086957129	-0.955639194212671
chr10	35655102	-0.93026705828308	-0.938248567651858	-1.00369884155261	-1.00833680938732
chr10	35705359	-0.67473360025159	-0.850037454803495	-0.973304767242633	-1.01735709924847
chr10	35730507	-0.953270024633814	-0.986957537898572	-0.981926121741098	-1.02027400152898
chr10	35735151	-0.71946337940775	-0.887295742284983	-0.950052591011769	-1.02194064530914
chr10	35750229	-0.834420606912452	-0.853682830995348	-0.991600713577756	-1.08247808023662
chr10	35783429	-0.910089233231503	-0.937105443481596	-0.984638624458754	-0.922430244193708
chr10	35840422	-0.957162539239789	-0.945812308239069	-0.979862477256072	-0.993755909749362
chr10	35861521	-0.932902174323975	-0.939557076513337	-0.962519432353182	-1.03368357590101
chr10	35865333	-0.874761182332518	-0.931983682028474	-0.973739527518023	-1.00635648009162
chr10	35868162	-0.902661153408279	-0.915583769312868	-0.980387752182112	-0.999396487762965
chr10	35886234	-0.758875636408122	-0.924649574273998	-0.974372488619597	-1.00842820102694
chr10	35962061	-0.827629815001759	-0.888882040276459	-0.968680728082054	-0.998928998251103
chr10	36009137	-0.806844214385791	-0.922920472095647	-0.981777795862078	-0.98593182511529
chr10	36014272	-0.962667987153288	-0.985467816538299	-0.975528882622967	-1.01501174287356
chr10	36183266	-0.979229802249141	-0.988046624219126	-0.989250901127563	-1.01358577490461
chr10	36201798	-0.707117902411774	-0.913217531635543	-0.989554436646711	-0.992676297216773
chr10	36216749	-0.893150346785653	-0.858851373900679	-0.963720002436158	-1.01949191003921
chr10	36233194	-0.919533216164385	-0.929019256028358	-0.992697453791093	-0.988675589071846
chr10	36330666	-0.800501476311773	-0.98375641130252	-1.0008166500124	-0.969251188006365
chr10	36335617	-0.97276269462875	-0.928971390420471	-0.99796963054847	-0.971980137969281
chr10	36341163	-0.773055762771672	-0.873197462825922	-1.00593944790588	-0.986197617346762
chr10	36350387	-0.939915422844017	-0.944573810385286	-0.988892549744742	-0.946744351185486
chr10	36352072	-0.917021603079767	-0.974338243071447	-0.99779307079565	-0.997391700774689
chr10	36357240	-0.898368629588861	-0.940076056218406	-0.979687299301925	-1.03432108276296
chr10	36421244	-0.797943277999552	-0.883758612678632	-1.01237787955006	-1.03891736573686
chr10	36432936	-0.858653613262408	-0.993396677934166	-0.973646760557996	-1.02609054833464
chr10	36478335	-0.883320857780466	-0.959739076065504	-0.987216333255155	-0.977462266422458
chr10	36518763	-0.891971379058083	-0.956687756270392	-1.00010635004442	-1.01879156478943
chr10	36518899	-0.930469059866159	-0.963381275603196	-0.987329156924106	-0.938993576824221
chr10	36523884	-0.846943109257013	-0.970980400507658	-0.977855515686998	-0.987590660246467
chr10	36533127	-0.900336284706863	-0.972068471472848	-0.992207220189249	-1.00228193200796
chr10	36537508	-0.844290171402209	-0.957077459527455	-1.02275477964532	-0.989504941307469
chr10	36539739	-0.965048634004586	-0.971252564795032	-1.00170480173199	-0.978119893331034
chr10	36555125	-0.980348947010876	-0.979630040455137	-0.976348346304655	-1.0018249318136
chr10	36556057	-0.854264611534975	-0.966735819860667	-0.993012050966266	-0.999228514112522
chr10	36574446	-0.94954882431241	-0.921811370788972	-0.98314161539889	-1.01032625336344
chr10	36632677	-0.946484151759446	-0.990088066986692	-0.997303957377939	-0.97340795321378
chr10	36662374	-0.738259238373973	-0.903542042469395	-0.977278421885918	-1.00770955766432
chr10	36676017	-0.802174234050318	-0.908479498365444	-0.97277432240716	-0.980136794743272
chr10	36682896	-0.893804003343892	-0.950868836306918	-0.974077180936286	-0.954780939215834
chr10	36738388	-0.782636580820653	-0.921072733759535	-1.00072931987322	-0.988712079805052
chr10	36761860	-0.894533068897711	-0.951864539146775	-0.970177499536581	-0.995013622049639
chr10	36768111	-0.985304600567514	-0.966059911400757	-0.981097538130914	-0.980909694821807
chr10	36821700	-0.940578565688321	-0.987227882713879	-1	-0.992917153146977
chr10	36835708	-0.987481570883585	-1	-0.992984574368135	-0.998771915179801
chr10	36849785	-0.886938406841416	-0.963355859674364	-0.986886716344174	-0.992723438805049
chr10	36884397	-0.890093717469819	-0.964216111192245	-0.983435706877829	-0.980270487109845
chr10	36902555	-0.917795255950161	-0.951952540008032	-0.990425836213428	-0.996904443878768
chr10	36904034	-0.894016230322185	-0.969124768265268	-0.996904346965547	-0.993632391278519
chr10	36920799	-0.933360100085447	-0.882764834787746	-0.985332120603238	-0.945558847063237
chr10	36924143	-0.895778765565833	-0.96876702580513	-0.947575040059386	-0.979078292906653
chr10	36959500	-0.844638729267843	-0.912744197290756	-0.994361069577274	-0.997753886659384
chr10	36969442	-0.790192362419789	-0.883881010012276	-0.982822046290347	-0.951745294469826
chr10	36972718	-0.968773218914113	-0.984452250659579	-0.972433946053409	-0.970254936406522
chr10	36983651	-0.933626898633441	-0.965156692847329	-1.00771972188455	-1.01813982254472
chr10	36984713	-0.964427862399909	-0.984002206772546	-0.98689366162145	-0.97975797641078
chr10	36987525	-0.963126073138029	-0.971156939114523	-1	-1.00340782996447
chr10	37004154	-0.935563819446202	-0.973177143295757	-0.980695912847309	-0.977649947973172
chr10	37005303	-0.929085956300505	-0.939988230106219	-0.982833597203332	-0.993134793811126
chr10	37013164	-0.981725818522558	-0.960600401961128	-0.996232186620502	-0.986972036003761
chr10	37055295	-0.8638444351794	-0.93333828689444	-0.978679609652587	-0.973986218276715
chr10	37100055	-0.91990023719426	-0.948801277706132	-0.987003504929811	-0.971852421917218
chr10	37120001	-0.924578318437941	-0.930330786148392	-0.99218974731323	-1.03812453161575
chr10	37131433	-0.891000198813285	-0.958379063551403	-1.00038332412301	-0.963749872453046
chr10	37142507	-0.89253669721043	-0.942005254181098	-1.0003672673989	-1.0370232690428
chr10	37151951	-0.915026922537915	-0.968459375888803	-1.00493881583716	-1.00810323273015
chr10	37175544	-0.855334634027031	-0.938465746590778	-0.995168880924664	-0.97632414766235
chr10	37211747	-0.941208414822515	-0.974378337387105	-0.9649017204812	-1.01358376782364
chr10	37229947	-0.972286630490185	-0.972644045599751	-0.99997327108426	-0.991165723288562
chr10	37253821	-0.896817155880321	-0.974891831654161	-0.97144122420805	-1.01496426784769
chr10	37271211	-0.975932473634126	-0.976889723333022	-1.00481825700174	-1.00292248080684
chr10	37315061	-0.720471642791603	-0.904054431333832	-0.983294403250013	-0.958673105412822
chr10	37345547	-0.912993408579531	-0.991442212316545	-0.991286764352176	-0.972115823138413
chr10	37384313	-0.846887202431113	-0.961086598970974	-0.991262146694896	-0.999689413360708
chr10	37393654	-0.905132643932495	-0.976738121368537	-0.999956286667744	-0.956602974316887
chr10	37417268	-1	-1	-0.983692192280262	-1.01327215353325
chr10	37513507	-0.977753015327691	-0.987057781387738	-1.00146775635429	-0.981678684418186
chr10	37519748	-0.954962356936339	-0.965688676202382	-0.99818755076447	-1.03273720726748
chr10	37525697	-1	-0.952893122527869	-1.0066851745737	-1.0034108727196
chr10	37557297	-0.863989206323686	-0.959619118988146	-0.988131334047715	-0.985529788139762
chr10	37592504	-0.947890166957074	-0.962358636096754	-0.999744428068004	-0.994524944467603
chr10	37620333	-0.935771583887486	-0.957519650494717	-0.999081102900468	-0.969078099269975
chr10	37668632	-0.880515896605603	-0.882507279695497	-0.971439585735316	-1.00238892289296
chr10	37685315	-0.832694815799788	-1	-0.991807124223393	-0.944174085812685
chr10	37755403	-0.912504870908822	-0.964083579497948	-0.995391086903016	-0.963754367845765
chr10	37795362	-0.888124455933123	-0.983396143938255	-0.991663122716372	-0.980846688355086
chr10	37817869	-0.956484924037952	-0.948553613211234	-0.992960538981701	-1.015951277971
chr10	37818009	-0.979837625988787	-0.991127296611609	-1.00510105435545	-0.993114419353159
chr10	37838287	-0.847847567874908	-0.888522750321178	-0.972254213954262	-1.02536367082164
chr10	37842302	-0.821300643218401	-0.943967188471399	-1.01168337991647	-1.02257003770695
chr10	37843499	-0.815581878893055	-0.899554403990569	-0.97124326580591	-1.02618875247337
chr10	37873711	-0.980553730432111	-0.966913038099548	-0.988017276452679	-1.01901550907244
chr10	37875439	-0.983525383100151	-0.989512057710945	-1	-0.992401227643913
chr10	37920891	-0.899472069628171	-0.988730510126855	-0.989430090185866	-0.963512455285837
chr10	38012688	-0.899241858030819	-0.943803344526528	-0.995902954867971	-0.964328496014816
chr10	38018925	-0.894924048709679	-1	-0.982024947985117	-1.01821433153419
chr10	38062424	-0.897669684041539	-0.945051119003215	-0.991497609750486	-1.00177367271162
chr10	38106787	-0.940537550292273	-0.99024970270253	-0.994921765739806	-1.0403137760854
chr10	38132072	-0.871799254502856	-0.934220322617602	-0.989592860343149	-0.984796667182785
chr10	38177901	-1	-0.995286980216492	-1	-0.991669529499996
chr10	38195522	-0.923126541225071	-0.966619100335487	-0.978763704931144	-0.974654987165128
chr10	38277167	-1	-0.990065536057195	-1.00599264102869	-1.00908177396801
chr10	38291338	-0.957277110364437	-0.975081472246119	-0.919566377711466	-0.933866111367881
chr10	38339985	-0.982009978782624	-0.951171166977417	-0.998513303595914	-1.00661005400677
chr10	38340445	-1	-0.93944819669421	-0.991900397295988	-0.988112417817872
chr10	38351764	-1	-0.97463928464301	-0.996059849348721	-1.00529571002652
chr10	38356910	-0.911991073958734	-0.943131270545102	-0.974791251215829	-1.02728364251951
chr10	38362102	-0.893111334776717	-0.939313070216083	-0.962349337338315	-1.05121909942318
chr10	38370295	-0.964998706886489	-0.91890313529282	-0.954776429790247	-1.0048922942949
chr10	38412865	-0.944496077652399	-0.963245938983986	-0.993097395373309	-0.924520426836364
chr10	38460100	-0.879789998192553	-0.914220050671228	-0.999060970993999	-0.995852472509554
chr10	38494996	-0.865172409733466	-0.962263690365321	-0.976302837219741	-0.989977462236215
chr10	38533005	-0.878617674303551	-0.964447138137342	-0.996446011250769	-0.952184425896803
chr10	38582513	-0.890219022006097	-0.948752958130645	-0.966775325897994	-0.964167603541063
chr10	38591049	-0.933111521840593	-0.939735775375177	-0.978440165278811	-1.0436832316627
chr10	38591757	-0.931846037305158	-0.973628829258305	-0.999546039102305	-0.958146567385665
chr10	38625177	-0.791803081606387	-0.974316421426698	-0.98234653240844	-0.940552294666964
chr10	38672942	-0.934431593407585	-0.978370057859742	-0.977849958088718	-0.986132445051814
chr10	38678832	-0.979718113388923	-0.969155476538361	-1	-1.01646740852491
chr10	38687192	-1	-0.988280288863812	-1	-0.997201436541295
chr10	38692291	-0.514862939336481	-0.311525293986762	-0.901220102523378	-0.987364064859767
chr10	38700387	-0.980149675296456	-0.990277343705038	-0.991502111993757	-1.01332256075702
chr10	38712476	-1	-1	-1	-1.00180552284522
chr10	38714563	-0.973118382290645	-1	-1	-1
chr10	38717574	-0.982826273080881	-0.992572120902044	-0.993571964357962	-0.994331302278062
chr10	38753610	-1	-1	-1	-1
chr10	38768639	-0.983253468280967	-0.971622074583072	-0.995033698976195	-0.987634594694874
chr10	38910348	-0.982219388255313	-0.989278016272747	-1.00047858499401	-0.999609167135417
chr10	38923062	-0.982642253241017	-0.981442885105055	-0.982176257238112	-1.00107711420432
chr10	38933468	-1	-0.981099376625193	-1	-0.992062641109045
chr10	38942587	-1	-0.988032637241088	-0.987151956125645	-1.00380338750722
chr10	38975159	-0.908881596692389	-0.98645214509804	-0.99740880238226	-0.998047059034869
chr10	38987278	-0.961117544382139	-0.995421537494935	-0.991396225335956	-0.984054478281656
chr10	39036904	-1	-0.98880516547353	-1	-0.982529451593553
chr10	39039877	-1	-1	-1	-1
chr10	42402618	-0.168045617129813	-0.830430616379042	-0.933420249644421	-0.992401690409017
chr10	42454341	-0.960835757035955	-1	-0.993066119866205	-0.97425367575958
chr10	42507018	-0.877684738738383	-0.983568674515462	-0.994189211068088	-0.977301754737614
chr10	42709826	-0.96835591638988	-0.993387940222563	-1	-1.01795979588858
chr10	42724862	-0.972622395615986	-0.990756499836144	-1	-0.991611359612609
chr10	42724989	-0.975099127469829	-1	-1	-0.99252614728026
chr10	42747293	-0.960854531677597	-0.987844897899973	-0.999955358497551	-0.992644782220972
chr10	42835401	-0.962059791135795	-0.99082353219069	-0.978524381831663	-0.992709383905861
chr10	42835528	-0.961366707136849	-0.989933019588928	-0.98492577890026	-1.01901049640519
chr10	42836860	-0.934876605982885	-0.986789985506635	-0.977379677165431	-0.989408565795316
chr10	42924294	-0.764657696199312	-0.936288784785223	-0.97209407375271	-0.985577164418393
chr10	42939011	-0.893437840586776	-0.98191907321823	-0.977734356979035	-1.02426350564266
chr10	42939726	-0.724512309142258	-0.948778755713944	-0.986240032889015	-1.00772171907021
chr10	42964121	-0.898988647169831	-0.955527550315116	-0.964662630556528	-0.962099540816101
chr10	42980675	-0.887414421170187	-0.932153381961946	-0.967357511125527	-0.925334050632184
chr10	43042942	-0.92320281400738	-0.993441756123012	-0.99769606394145	-0.979638133427556
chr10	43043449	-0.845775148779652	-0.962050375666214	-0.999826123100056	-1.00897244955667
chr10	43174249	-0.987439626948532	-0.964344054021846	-0.977038353831402	-0.981796853441609
chr10	43204502	-0.876371303714546	-0.910912374334587	-0.968786268000303	-1.03415359648645
chr10	43205053	-0.887873271054265	-0.967854283488265	-0.967047755215547	-0.980422282239033
chr10	43253918	-0.847047842239175	-0.95874325555018	-0.903913132488148	-0.992284272611334
chr10	43291657	-0.958478031408962	-0.945710128470296	-0.960411722418353	-0.992793135944635
chr10	43297914	-0.877507433745043	-0.978723203721119	-0.968699349046397	-0.999031882869046
chr10	43440373	-0.911627540921816	-0.968101797353638	-0.961111138526183	-1.03055207113389
chr10	43474507	-0.883386286143412	-0.824602133556721	-0.927625336214835	-0.958848589725612
chr10	43500757	-0.856525320593416	-0.929515878092644	-0.962103361086655	-0.974079134937965
chr10	43526773	-0.791639095471999	-0.898283724648056	-0.927486426910781	-0.978970998558202
chr10	43547360	-0.878976939152757	-0.947445058462929	-0.955212778805459	-0.939873150819664
chr10	43580405	-0.83629394919293	-0.911206990926617	-0.940435564119881	-0.925318197590748
chr10	43628607	-0.885982913953846	-0.928187306123494	-0.959619167347454	-0.954827150302704
chr10	43640330	-0.837227452317169	-0.899893261849768	-0.998122747447425	-1.00569898937525
chr10	43661650	-0.863649419283036	-0.96383335072282	-1.00672519498751	-1.02577430306131
chr10	43665223	-0.895689100689347	-0.956640166237723	-0.986786223146722	-0.964004657395845
chr10	43688948	-0.711726191924473	-0.786360470482946	-0.92784474210822	-0.957096539645915
chr10	43719481	-0.917693363674024	-0.976640739822144	-0.982238896207617	-0.955627808630063
chr10	43739834	-0.921427523627588	-0.973991409342444	-0.987087687913502	-0.991638960659988
chr10	43801031	-0.791586143795347	-0.897092041201684	-0.983703446654552	-1.04605085516013
chr10	43829856	-0.863272302742843	-0.943282699677531	-0.988767209515163	-0.951114209752646
chr10	43864502	-0.903395195242448	-0.969341905988108	-0.986999803570264	-0.974118619140255
chr10	43890061	-0.873768357537865	-0.89714978500635	-0.952283169728619	-1.04550767076726
chr10	43896981	-0.725450797820494	-0.943401727535811	-0.910201232356604	-0.971748641172351
chr10	43911839	-0.981723562881083	-0.983687300783267	-1.00722447465135	-0.984855854591285
chr10	43913162	-0.944187183430076	-0.971585994570497	-0.96349926764742	-0.98681188031737
chr10	43923471	-0.856213175202531	-0.934218151367252	-0.923957507147671	-0.944736288107784
chr10	43928464	-0.987481570883585	-1	-1	-1.00039812596683
chr10	43933311	-0.91153608175589	-0.960727045763775	-0.932603400514574	-0.962117357222454
chr10	43952838	-0.980055865669938	-0.985389233325181	-0.988378828138827	-0.990353082221572
chr10	44160973	-0.927845653873963	-0.956054866914972	-0.964588401440024	-0.963361111554239
chr10	44211574	-1	-0.975614916325913	-0.988369587181006	-0.986707352112907
chr10	44212078	-0.981973188364176	-0.958625915444358	-0.934301788603893	-1.00165679070079
chr10	44299953	-0.900762390221748	-0.87254569495902	-0.994126347301744	-0.9886134496803
chr10	44374310	-0.964281047172661	-0.90984003968672	-0.971590192374266	-0.967274075135932
chr10	44382901	-0.903410603243062	-0.941548571155901	-0.976719139401032	-0.937461015531324
chr10	44384392	-0.846395578481347	-0.976765982148402	-0.976826091325936	-1.00869287715251
chr10	44406802	-0.693277267233573	-0.878334102631923	-0.956396874492792	-0.944890617413622
chr10	44498299	-0.92592578124826	-0.944224594645548	-0.988503736704942	-0.967453077981467
chr10	44520890	-0.840406314429747	-0.92107909151353	-0.98135987811867	-0.96529141868522
chr10	44521741	-0.762604268866821	-0.917685785419587	-0.947070649223697	-0.980191927483017
chr10	44532941	-0.982832648351639	-1	-1.00064958032337	-0.992512334965232
chr10	44595252	-0.956725110837475	-1	-0.996735329227434	-1.00002140833096
chr10	44625511	-0.856603033342379	-0.957079887760362	-0.994755108392552	-0.985945082895987
chr10	44652470	-0.753876386038899	-0.862889801149891	-0.929797597162043	-1.01464126155091
chr10	44684398	-0.8767463698712	-0.945253872924779	-1.00854738671432	-1.0253562126359
chr10	44713887	-0.869154423782864	-0.980068602870796	-0.995423470332266	-1.0155381428887
chr10	44739008	-0.935680773384915	-0.934251036134758	-0.967500005837863	-0.961035532560327
chr10	44750645	-0.920882263755361	-0.965148890008718	-0.989729516485533	-0.920649991925147
chr10	44762411	-1	-0.951281177728238	-0.997906902605321	-0.985653545333305
chr10	44770002	-1	-0.991417663546426	-0.98724139005385	-0.992564438351839
chr10	44792206	-0.942306326146757	-0.951690775934515	-0.974304468667332	-0.970762644414258
chr10	44800681	-0.850218719398358	-0.980709308735505	-0.988923147152813	-0.996230919089517
chr10	44938571	-0.902932908627579	-0.972081739229783	-0.966139107692345	-0.994844436715287
chr10	45007796	-0.808612170973689	-0.965747281462891	-0.999576472294182	-0.995485142512716
chr10	45111482	-0.967698640578117	-0.993782026908913	-1.0077224519227	-0.987383618357411
chr10	45124864	-1	-0.969469149476843	-0.971081117387398	-1.00855537108489
chr10	45154442	-0.826209828009559	-0.963016189865407	-0.987409662776428	-1.00317789160506
chr10	45168043	-0.971647529448398	-0.981561276050927	-0.999219134920153	-1.00531220034883
chr10	45175495	-0.753998602209254	-0.942554744687804	-0.931852773086823	-1.01739851051358
chr10	45176645	-0.764954983541702	-0.917586969907807	-0.97173205549294	-0.953700051251845
chr10	45211595	-0.939137899364627	-0.89467781457756	-0.98390087574091	-0.968139430482741
chr10	45255955	-0.804756499671841	-0.963718667626931	-1.00919376495396	-0.997824696204499
chr10	45320611	-0.824488128703051	-0.868015631453393	-0.978003048704167	-0.983978214275296
chr10	45329171	-0.709239154960719	-0.902823646733672	-0.951434899402286	-0.95971748094388
chr10	45339104	-0.807881678253302	-0.939418125977482	-0.944851524976537	-1.0071455996226
chr10	45365409	-0.774093500465343	-0.814631475638949	-0.942177706059142	-1.02221885768768
chr10	45399778	-0.826320113019258	-0.921569171058218	-0.970893030465482	-0.966967498910423
chr10	45409038	-0.751634961747631	-0.828196966630964	-0.494868663771964	-0.593874108261022
chr10	45409748	-0.832610317039964	-0.800979125337252	-0.90229029266331	-0.890509795606619
chr10	45471808	-0.882636455115422	-0.853262040944433	-0.930930419128351	-0.916865213502201
chr10	45474321	-0.555730278164658	-0.539052874214821	-0.430123460782362	-0.605786620196208
chr10	45587090	-0.951111353787303	-0.883074064782141	-1.00320799542941	-0.999816407282237
chr10	45622121	-0.821937169992526	-0.84151847562866	-0.973521335262404	-0.963449384846692
chr10	45670748	-0.86588979259807	-0.967293860504755	-0.990366974994122	-1.0316183948282
chr10	45747705	-0.940842214131028	-0.98240588470718	-1.01167194068445	-1.00843215558384
chr10	45792597	-0.984668727063361	-0.992240462334502	-1.00412965787831	-0.996488973128637
chr10	45816842	-0.945271945761813	-0.982889914878816	-0.974763289851771	-1.0001334256179
chr10	45865269	-0.908329873356868	-0.950743747270539	-0.991989177729864	-0.996372409140979
chr10	45866012	-0.964388579035991	-0.909695304732073	-0.991872797308821	-1.00224564841032
chr10	45947856	-0.936705230262136	-0.881916147349184	-0.946959598170002	-1.06266572923952
chr10	45972522	-0.925017881285437	-0.940164979605812	-0.988469738304013	-0.969185534860578
chr10	45978968	-0.982033112456992	-0.967479880376627	-0.981981814926028	-0.965780927604649
chr10	45999025	-1	-1	-0.993687060256974	-0.968778901892532
chr10	46010509	-0.747760370259167	-0.887170604198186	-0.931352637921207	-0.91083266597759
chr10	46058228	-0.721636196184718	-0.907199895772157	-0.954824889579481	-0.958013158407495
chr10	46073312	-0.944726371456721	-0.948357925264527	-0.970734981076047	-0.959844849242047
chr10	46118670	-0.880059546991483	-0.957761999178206	-0.989734426354102	-1.01436978900626
chr10	46124455	-0.950328483884406	-0.95601921983471	-0.968405293674931	-1.02747066618255
chr10	46138951	-0.948937024017979	-0.991809032513375	-1.00103926478533	-1.00560757270533
chr10	46160684	-0.957805923928027	-0.961834667645729	-0.972408660373105	-0.989873497320324
chr10	46196656	-0.982936653413426	-0.993274794513829	-1	-1.00529127047536
chr10	46203646	-1	-0.980137936589161	-0.98936294807973	-1.03273374097494
chr10	46277250	-1	-1	-1	-1.00404078740455
chr10	46318704	-1	-0.994192873714037	-0.983717885059276	-0.999680230443047
chr10	46326573	-1	-1	-1	-1
chr10	46374836	-1	-1	-1	-1
chr10	46397406	-1	-1	-1	-1
chr10	46400294	-1	-1	-1	-1
chr10	46409957	-1	-1	-1	-1
chr10	46553246	-0.961650652015082	-0.969219263759261	-0.993515245478979	-0.997290280489912
chr10	46564216	-1	-1	-1	-0.998829770668164
chr10	46592528	-1	-1	-1	-1
chr10	46622428	-1	-1	-1	-1
chr10	46655173	-1	-1	-0.996457695865637	-1.00889545354547
chr10	46683749	-1	-1	-0.993330560999821	-1.01477930914148
chr10	46697647	-0.94436548574577	-1	-0.984427696763694	-1.01955714196087
chr10	46716858	-1	-1	-1	-1
chr10	46751397	-1	-1	-1.00408768470689	-0.992740222346818
chr10	46756072	-1	-1	-1	-1
chr10	46757158	-1	-1	-1	-1.0040229389033
chr10	46778743	-1	-1	-1.00613527086049	-1
chr10	46781743	-1	-1	-1	-1
chr10	46805583	-1	-1	-1	-1
chr10	46819884	-1	-1	-1	-1
chr10	46838174	-1	-1	-0.993227325508972	-1
chr10	46848243	-1	-0.992653128896836	-1	-1
chr10	46859851	-1	-1	-1	-1
chr10	46960737	-0.920641334496202	-0.934943715768611	-0.967200082602829	-1.01232787585585
chr10	46984861	-0.699315699120942	-0.77635688377416	-0.911243517521383	-1.04403164818181
chr10	47018540	-0.86430767561932	-0.893319449632997	-0.932141999783984	-0.972105084219489
chr10	47099780	-0.634294098485133	-0.859877475970977	-0.906473357430712	-1.02073047645705
chr10	47106595	-0.775775397797582	-0.852713123691798	-0.882389250969258	-0.968165879483131
chr10	47113546	-0.897350848608754	-0.941387923885033	-0.928973755889417	-1.03587531844145
chr10	47143544	-0.91245214820286	-0.974429202499144	-0.961681165084874	-1.00393138106417
chr10	47143884	-0.894768245620355	-0.968763763880492	-0.977705476213459	-0.988921940028636
chr10	47146023	-0.98212498802713	-0.973580064943499	-0.979042031506915	-0.922049962118989
chr10	47149050	-0.85456070127062	-0.934164813507916	-0.900141946811564	-0.956508766874312
chr10	47150497	-0.972937966798211	-0.989101034863901	-0.986891990906493	-0.986690550410247
chr10	47176769	-1	-1	-1	-1
chr10	47180976	-1	-1	-1	-1
chr10	47189407	-1	-1	-1	-1
chr10	47197269	-0.966607086797569	-1	-1	-1
chr10	47232127	-1	-1	-1	-1
chr10	47236809	-1	-1	-1	-1
chr10	47259535	-1	-1	-1	-1
chr10	47262556	-1	-0.993064890249882	-1	-1.01185284658767
chr10	47286404	-1	-1	-1	-1
chr10	47300701	-1	-1	-1	-1
chr10	47318977	-0.975644541179923	-0.995350405812574	-1	-1
chr10	47329034	-1	-0.994701682539857	-1	-0.99393606095987
chr10	47340659	-1	-1	-1	-1
chr10	47363395	-0.961326526945372	-1	-1.00398015293556	-1.03353779767649
chr10	47416576	-0.978451983897683	-1	-0.995502605347568	-0.99101780230765
chr10	47535556	-0.9769651760399	-0.980915853895956	-0.989778739926874	-0.912499761492863
chr10	47540741	-0.983287963838664	-0.984613612625882	-0.980285536928003	-0.990338115763853
chr10	47574652	-0.980732901951074	-1	-0.983896347975373	-1.01510560559985
chr10	47601832	-0.920840012614419	-0.937836901019226	-0.997220830195494	-0.995802015373865
chr10	47611003	-0.801801945629413	-0.74473954718777	-0.966856181993624	-1.09895153880533
chr10	47615101	-0.941254832346509	-0.989432958915418	-0.97682226223055	-1.0114014539382
chr10	47649090	-0.928658297327437	-0.93642143373446	-0.971240348341311	-0.956785713077604
chr10	47730918	-1	-1	-0.997747809462492	-1
chr10	47938343	-1	-1	-1	-1
chr10	47964557	-0.91850695088322	-0.992138133169121	-0.983794827182549	-0.964857771940382
chr10	48009965	-1	-1	-1	-1
chr10	48041430	-0.94104316443583	-0.962945774185286	-0.980053809367029	-0.985668020658161
chr10	48111122	-1	-1	-1	-0.990465811244106
chr10	48121421	-1	-1	-0.988303123037655	-1.00393593789791
chr10	48144245	-1	-1	-1	-1
chr10	48163310	-1	-1	-1	-0.994700484927512
chr10	48179187	-1	-1	-1.00283630131147	-1.00320112330499
chr10	48198906	-1	-1	-1	-1
chr10	48199429	-1	-1	-1	-1
chr10	48238275	-1	-1	-1	-1
chr10	48240806	-1	-0.983382497802032	-1	-0.987718497964601
chr10	48312523	-1	-0.968214900110464	-0.985544068031261	-0.97389857306091
chr10	48345561	-0.789885939613609	-0.971923200967164	-0.94436113938307	-0.982136914924461
chr10	48468275	-0.922689767248753	-0.939182257316664	-0.970719055155905	-0.986496606747268
chr10	48476635	-0.968818869422363	-0.934870811237766	-0.995552818040117	-0.969900415757952
chr10	48520956	-0.929048663926436	-0.976295068926872	-0.977979865206103	-0.985427440988452
chr10	48580262	-0.582138592382703	-0.869464938116118	-0.958673918860855	-0.994072837495686
chr10	48620693	-0.763092824779323	-0.843844491924561	-0.967945505330006	-0.985791712063523
chr10	48638997	-0.809638667820932	-0.934112398748455	-0.947839424448007	-1.01703681632197
chr10	48740165	-0.939272616473221	-0.98658969361001	-1.0012246261537	-1.00284467024736
chr10	48751109	-1	-0.991833522666668	-1	-0.996842292474253
chr10	48779413	-1	-1	-1	-1
chr10	48809359	-1	-1	-0.996904025008747	-1.00304577049109
chr10	48842074	-0.948810609028257	-0.987173623583043	-0.988899812571448	-1.01030683436898
chr10	48870650	-1	-1	-0.997186541871664	-0.998346930210098
chr10	48884200	-0.938702832165485	-0.988119777844124	-0.9964417395268	-0.979994016344921
chr10	48906617	-1	-1	-1	-1
chr10	48941165	-1	-1	-0.995795696312243	-0.999763988195385
chr10	48945837	-1	-1	-0.997001593567681	-0.996329340775534
chr10	48946922	-1	-1	-0.994836926890249	-0.999259923174518
chr10	48968474	-1	-1	-1	-1
chr10	48995329	-1	-1	-1	-0.9865856867349
chr10	49009630	-1	-1	-1	-1
chr10	49027930	-1	-1	-1	-1
chr10	49037999	-1	-1	-1	-1
chr10	49049609	-1	-1	-1	-1
chr10	49202922	-1	-1	-1	-0.996340219810712
chr10	49207113	-1	-1	-0.996110970413798	-0.996933281749522
chr10	49215540	-1	-1	-0.994841987837526	-1.00173509822909
chr10	49223394	-1	-1	-1	-1
chr10	49258275	-1	-1	-1	-0.992409645147575
chr10	49262957	-1	-1	-1	-1.00557080199539
chr10	49264031	-1	-1	-1	-1
chr10	49271648	-1	-1	-1	-1.00548661160799
chr10	49299945	-1	-1	-1	-1
chr10	49329876	-1	-1	-1	-0.979660310100256
chr10	49362639	-0.9160313982199	-1	-0.985524035309808	-1.01766998949449
chr10	49414247	-0.613656334983551	-0.677730279083551	-0.971669281437813	-0.960987103852108
chr10	49468990	-0.818452235544096	-0.963481546876243	-0.97853534544365	-0.991876227980397
chr10	49517213	-0.894068350577798	-0.967138376512491	-0.98052547811201	-0.982216402537973
chr10	49548048	-0.838539349860538	-0.95387294574496	-0.985925142298918	-0.923989665790416
chr10	49560446	-0.929577968589549	-0.963602818993191	-0.982044870519857	-0.997554579497579
chr10	49563200	-0.959291247190828	-0.935782179463346	-0.985822009936166	-1.04453603823441
chr10	49592451	-0.969238300655243	-0.865083520409798	-0.971613668082985	-0.817243601190401
chr10	49680991	-0.887182571695871	-0.887959706396145	-0.942817608219927	-1.09717984253983
chr10	49685254	-0.806693644194696	-0.929699234492613	-0.888136636815961	-0.863770869270317
chr10	49700886	-0.914466203821938	-0.965183407710801	-0.963972817582882	-1.02111289051004
chr10	49725189	-0.810178945779401	-0.896323613449928	-0.97226438726192	-1.02780714773651
chr10	49832319	-0.622304985420844	-0.910339331788378	-0.961710264318736	-1.07198894077349
chr10	49894924	-0.849492108080137	-0.919149203063074	-0.96923013814361	-0.953114650180244
chr10	49916394	-0.726938025870155	-0.861787159780102	-0.971156697753639	-0.923661241040891
chr10	50051567	-0.802899878478651	-0.965150800339527	-0.958730026651504	-0.989654155654169
chr10	50061693	-0.911361231899095	-0.946927679489521	-0.990954814185035	-1.03561170429995
chr10	50073025	-0.845650965649481	-0.90797019725861	-0.971300926918548	-0.908479865266556
chr10	50075864	-0.751947851663898	-0.86916133536761	-0.950559736537252	-0.94698357354368
chr10	50129337	-0.928683168896865	-0.981751287953171	-0.982285511635483	-0.954279496166652
chr10	50180184	-0.880763836782557	-0.902856276908116	-0.968974184725633	-1.05161376608742
chr10	50229364	-0.933068847288883	-0.969488562120048	-0.946380712222673	-0.987387738287058
chr10	50333082	-0.856171151444821	-0.96061220257011	-0.999954052888739	-0.953509019951493
chr10	50383506	-0.79243714966358	-0.775526034055042	-0.783775297792908	-1.08442988288849
chr10	50411096	-0.948905836849859	-0.976943639853182	-0.96333420787613	-0.978433100791838
chr10	50424711	-0.903401870388699	-0.940724476133709	-0.934190825161803	-0.990595003047776
chr10	50442617	-0.870500801017963	-0.919032905748799	-0.971123936643792	-0.891345140547571
chr10	50459788	-0.905217970294672	-0.992364523135263	-0.998091423523348	-1.00783225432354
chr10	50493777	-0.906117619901942	-0.925428763195868	-0.991732557203372	-1.02900173457587
chr10	50508763	-0.61327471935068	-0.687823579794739	-0.249347997444643	-0.57758107348232
chr10	50527516	-0.944656139004018	-0.953704371428939	-0.975081252709931	-0.968846215459457
chr10	50607417	-0.760783522617874	-0.81209362534641	-0.909272313298242	-0.994276062744375
chr10	50653794	-0.836102778936895	-0.947900170995516	-0.956873988490622	-0.996362672873159
chr10	50665172	-0.848792563970029	-0.968783297559839	-0.959825492374493	-1.0298991571798
chr10	50669828	-0.96375520184884	-0.963417210730609	-0.948756065247345	-0.940313390734958
chr10	50677059	-0.78772935745657	-0.901822921971069	-0.983915526573168	-0.984553319448211
chr10	50692484	-0.960662046826388	-0.940745585154934	-0.998802635643161	-0.996679293820914
chr10	50911921	-0.938706452618668	-0.929724107067374	-0.976018856548301	-1.01551022279398
chr10	50913280	-0.858714349211534	-0.947235890976799	-1.00666033796042	-0.947592279662865
chr10	50985601	-0.864518041380373	-0.961869507298195	-0.995429302102674	-0.988070210329118
chr10	50988907	-0.908439011392037	-0.957719073102527	-0.94951094671009	-1.02319283775337
chr10	50998023	-0.950501712083435	-0.936732320153086	-0.978925328860796	-0.951523300812976
chr10	51037115	-0.966673996781042	-1	-0.997778454668124	-1.00359972723658
chr10	51037674	-0.955267395121302	-0.823393846986727	-0.975468889609185	-0.955012758537554
chr10	51047559	-0.915458533492622	-0.969271223434255	-1.00739326939478	-0.965209810732005
chr10	51056548	-0.976133874643874	-1	-0.997548019279072	-1.01060475590859
chr10	51079135	-1	-1	-1	-1
chr10	51082023	-1	-1	-1	-1
chr10	51091679	-1	-1	-1	-1
chr10	51122671	-0.984511350626839	-0.978362009089785	-0.991304944735032	-0.976049412865065
chr10	51222332	-0.972565142955263	-1	-0.996199216259334	-1.00466919607866
chr10	51230190	-1	-1	-1	-1
chr10	51278301	-1	-1	-1	-1
chr10	51300859	-1	-1	-1	-1
chr10	51303747	-1	-1	-1	-1
chr10	51313410	-1	-1	-1	-1
chr10	51373661	-0.854171405789433	-0.939210345711814	-0.961209419232233	-0.872034862657745
chr10	51377657	-0.77612252744269	-0.772128392675263	-0.958722075219658	-0.970800074340679
chr10	51385832	-0.94487078595743	-0.938088763397836	-0.958803138911497	-1.0132450154438
chr10	51469654	-1	-1	-1	-1
chr10	51477628	-1	-1	-0.992479591628279	-1
chr10	51494484	-0.970316223409825	-0.96094425029325	-0.99914201088744	-0.943970892827284
chr10	51508303	-0.929431395842788	-0.959830213821074	-0.996020380761288	-0.979642838717631
chr10	51578792	-0.892940080088331	-0.971948751276594	-0.978295041262388	-1.02738231534005
chr10	51578878	-0.887890404218563	-0.955590670816742	-1.00214658242855	-1.02076483617783
chr10	51631609	-0.968207341554227	-0.929246296209828	-0.973089754691094	-0.956766852602218
chr10	51635596	-0.972498821839529	-0.981238271143565	-0.992026919893437	-0.99022730625279
chr10	51661920	-1	-0.980399546017899	-1	-1
chr10	51702511	-1	-1	-1	-1
chr10	51770928	-1	-1	-1	-1.00006154135279
chr10	51773461	-1	-1	-1	-1
chr10	51795716	-0.935742962801955	-0.963619875761533	-0.975902789557317	-0.977499233802111
chr10	51809729	-0.932541561103218	-0.975612131499362	-0.974771212838806	-1.03997045104714
chr10	51882202	-1	-1	-1.00380199793965	-1.00047986327007
chr10	51955255	-1	-1	-1	-1
chr10	51986723	-0.944615436639291	-0.994607543558007	-1.00709408487861	-0.962276807732437
chr10	52009336	-0.966883844812109	-0.97872637505684	-0.9746211050127	-1.01400860017109
chr10	52020671	0.572118352981613	-0.358550833666756	-0.836534102292076	-0.971367853256495
chr10	52044104	-0.886129411867547	-0.909945982372257	-0.969064903583019	-1.00441518498802
chr10	52061088	-0.965658705806963	-0.949881294996651	-0.965377442570459	-1.0298198514938
chr10	52087069	-0.702543059949691	-0.885724488364236	-0.446806636736972	-1.00346959584305
chr10	52099748	-0.704412104243975	-0.851524870203729	-0.943631281161427	-0.973040994407184
chr10	52142609	-0.852591588819992	-0.933105182662772	-0.995383024195324	-0.977838572365934
chr10	52184961	-1	-0.989668368318236	-1	-0.982103715926475
chr10	52194005	-0.93518930209143	-0.927537668475104	-0.96565161039833	-1.01468428772526
chr10	52203122	-0.904966535978755	-0.93470749271199	-0.97069146574891	-1.01126209483346
chr10	52215465	-0.777222616215999	-0.906240457104983	-0.953028072485534	-0.966808757093752
chr10	52225722	-0.915606025653213	-0.954450259068607	-0.96573060501021	-0.977977092023864
chr10	52255764	-0.603869522683983	-0.891249156082275	-0.955638301521732	-0.991753783986074
chr10	52343579	-0.907264383907529	-0.879888707992265	-0.923360307017111	-1.07400220411854
chr10	52406715	-0.905698390850431	-0.929429180639802	-0.992314197582781	-0.946431028285177
chr10	52407223	-0.795688004468381	-0.896568037965669	-0.955969783492338	-1.07258765033169
chr10	52412084	-0.836400202100508	-0.980621708024613	-0.966119337814489	-1.03632745681011
chr10	52414136	-0.832747282717237	-0.961390614296567	-0.749689950475236	-0.681922937788372
chr10	52415717	-0.980921537620201	-0.964381800370175	-0.996039643722945	-1.03072095521041
chr10	52423690	-0.836029331256755	-0.929425699613659	-0.949729802167887	-0.9920851208511
chr10	52466150	-0.982349256713636	-1	-0.986079109457883	-1.01822228727502
chr10	52466281	-0.941822258397554	-0.985755416859798	-0.990582039200292	-0.984310600576118
chr10	52485833	-0.948742937177546	-0.988399092971659	-0.963766564835678	-1.06898392264241
chr10	52511279	-1	-1	-0.99975410145803	-1.01416702754238
chr10	52571395	-0.874161211373371	-0.968713197696601	-0.984870490209794	-0.978704444858716
chr10	52582006	-0.910365151706259	-0.988147419673664	-0.965313324795832	-0.97479379399253
chr10	52619044	-0.954939630332164	-0.988957174973608	-1.00075422395162	-1.00961853585682
chr10	52663861	-0.862364041807624	-0.973125149632767	-0.982334172976844	-0.991307910092263
chr10	52730437	-0.822376589291385	-0.967387109605914	-0.996683536401653	-0.949313341891
chr10	52774642	-0.899883981313767	-0.930970193022873	-0.968791117064816	-0.977830888354916
chr10	52779863	-0.838466634273181	-0.974209783223841	-0.968094710905358	-0.988041800895445
chr10	52780377	-0.767624189287827	-0.933254918516834	-0.983894253687149	-0.935682806857272
chr10	52781411	-0.854937574879433	-0.972446097087205	-0.982028039979466	-0.992626359289184
chr10	52811451	-0.950383282972798	-0.976832412842712	-0.982170021861413	-0.981932042570119
chr10	52837319	-0.846685055802915	-0.90876358913431	-0.971831515701217	-0.994944817221974
chr10	52861631	-0.909152599486914	-0.956640088844501	-0.936267525650964	-0.981962056651988
chr10	52879426	-1	-0.989246005761417	-0.998799975213919	-1.0112911191124
chr10	52883144	-0.932772086433771	-0.978903033441815	-0.99250815928506	-0.99313334238055
chr10	52933821	-0.950783898201709	-1	-0.94410273612949	-0.95183830224691
chr10	52980354	-0.915953522706846	-0.966638854579458	-0.970819691814151	-0.982340238266315
chr10	52981222	-0.950740853478665	-0.96085447616962	-0.981667823970963	-1.00467790695532
chr10	53014591	-0.882779994129491	-0.949247175240429	-0.952312302218925	-1.00404526005421
chr10	53029089	-0.972484175480229	-0.991910642088146	-1.00346525943456	-0.99906273145011
chr10	53083709	-0.983476639850911	-0.949947582467009	-0.963575120278759	-0.971122740174514
chr10	53178136	-0.646138369040498	-0.922843083541246	-0.938677904178559	-0.986920446066362
chr10	53183186	-0.777626003997431	-0.940881333515021	-0.979593665813534	-0.976182521681162
chr10	53192773	-0.925232890357635	-0.959837125802639	-0.967071452473108	-0.99071720921947
chr10	53193495	-0.899965209958542	-0.973591789204708	-0.983258472749919	-1.01956154010559
chr10	53205574	-0.832727311271943	-0.980578612508419	-0.997121484947304	-0.988635880090964
chr10	53208984	-0.973190555849002	-0.990456449928724	-0.949055821539632	-0.996847928431887
chr10	53247700	-0.883902307992225	-0.941112450954735	-0.980131763140921	-1.00745040972655
chr10	53281528	-0.842242515527554	-0.942719893706135	-1.00091941993255	-0.951026208012608
chr10	53297323	-0.953810033291844	-0.973200682694869	-0.982957785823657	-0.9793278241108
chr10	53299097	-0.958779559517083	-0.950538420227001	-0.978172798598127	-0.953400062316642
chr10	53310772	-0.904378548976745	-0.945114572051022	-0.977088591195658	-1.00017547609839
chr10	53335596	-0.91457438121343	-0.969977576061619	-0.98764370673555	-0.980844556804107
chr10	53401767	-0.940778535419439	-0.994790258017019	-1.00063868117248	-0.977138150886649
chr10	53451720	-0.857735559178565	-0.972525119208872	-0.984135497771416	-1.04816738221038
chr10	53468872	-0.906195684225741	-0.918714922309707	-0.976062302549157	-0.990502460043184
chr10	53475363	-0.905812426277191	-0.931598735503446	-0.9755920944305	-0.972273168563121
chr10	53504865	-0.983741472147205	-0.975719478849133	-0.985053395445566	-1.00022133606393
chr10	53527723	-0.909279084014538	-0.961808969324362	-0.993853209635101	-1.01512202468306
chr10	53535953	-0.975271918786738	-0.965397000937516	-0.987632521936789	-1.00190969775709
chr10	53543673	-0.917677200650255	-0.939090418386923	-0.953899202749225	-0.921186493780805
chr10	53559843	-0.885940545672028	-0.9688485692378	-0.986409542336891	-0.947479303519429
chr10	53581667	-0.981267957248996	-0.971916769477209	-0.986237764832402	-0.966819196425922
chr10	53621434	-0.983124100920035	-0.960238017278075	-0.99844725436972	-0.979956401412057
chr10	53697601	-0.881698614145875	-0.963536802005679	-0.9869106621727	-0.99868031177267
chr10	53709204	-0.918177384376191	-0.93900568820527	-0.949823044653316	-0.959029281772941
chr10	53711573	-0.889141194661548	-0.957926156242497	-0.984088592691235	-0.943335397430963
chr10	53760224	-0.956642290416559	-0.947953064213651	-0.967178190301779	-1.04713121017006
chr10	53771352	-0.912114017447182	-0.918649033208533	-0.97317079905751	-1.01416308487572
chr10	53865897	-0.881992979351228	-0.985831663399207	-0.995072468478936	-0.99947928540646
chr10	53891441	-0.948657451046335	-0.944001502167326	-0.981144915347333	-0.98310995005089
chr10	53913977	-0.88919971001471	-0.958816991955136	-0.969975067582753	-0.981766784159082
chr10	53915115	-1	-0.989650835007112	-1.00113022724433	-0.986945105345875
chr10	53918968	-0.96462690931717	-0.99361592790688	-0.993741124306813	-1.00489611232545
chr10	53946522	-0.873128439420112	-0.98935430303788	-0.980260218100079	-0.974181191176018
chr10	53980837	-0.93015989380566	-0.964592916275513	-0.993600433890877	-0.995090653015375
chr10	53992316	-0.578892554498152	-0.830486295232318	-0.971899038815053	-0.957345826389905
chr10	54010480	-0.779344342903871	-0.931990939799506	-0.978474401341862	-0.994608306304066
chr10	54011620	-0.921786757515758	-0.950648911063619	-0.97891880283949	-0.947167145994407
chr10	54031398	-0.926864431358169	-0.948045350371107	-0.999463015789977	-0.990051413641315
chr10	54042101	-0.92595991424755	-0.942697894291671	-0.982227483300158	-0.918798542129371
chr10	54087758	-0.981267957248996	-0.968340810906607	-0.999623803916017	-0.993868407813187
chr10	54088165	-0.861085897815185	-0.95488458724108	-0.984609347262483	-0.991590046238674
chr10	54103735	-0.849529760547718	-0.986174917763863	-0.977198317893696	-0.993892520638667
chr10	54105535	-0.893664210177958	-0.9275239914328	-0.998569423495064	-1.0075126450591
chr10	54169968	-0.941356701324009	-0.963754263999048	-0.97171787479587	-0.970621954140363
chr10	54178507	-0.958456371515907	-0.928633950762875	-0.994660229604308	-0.985403506596262
chr10	54202473	-0.783801636726407	-0.96901793722154	-0.990840313523251	-0.99423216297379
chr10	54202665	-0.783186015210258	-0.954627558404229	-0.993969860985972	-1.0007057299665
chr10	54239064	-0.935230920743058	-0.968029766017626	-0.958002162740817	-0.992484122229091
chr10	54276433	-0.961820667173069	-0.951040685034515	-0.968602204114788	-0.975213477331621
chr10	54336059	-0.884799555509382	-0.994013637866551	-0.993447933145252	-0.989878400675109
chr10	54456332	-0.955846635968604	-0.989548919438734	-0.987798035327573	-0.998403772060957
chr10	54462316	-0.914459158911004	-0.981569117203076	-0.984472626938325	-0.986096509104789
chr10	54487079	-0.960520411742205	-0.934594587147803	-0.994921677358383	-1.01011867088258
chr10	54626275	-1	-0.968483945657178	-0.981003553111392	-0.980657228693327
chr10	54675968	-0.933545921447132	-0.904196278646008	-0.972163895301905	-0.973583406755543
chr10	54701989	-0.966237280414637	-0.962978908334194	-0.989276481424605	-0.985664521481095
chr10	54723798	-1	-0.956636289693665	-0.992182317113284	-1.0002172746036
chr10	54730901	-0.843438867117932	-0.957941300429861	-0.998694786655269	-1.00515005852036
chr10	54735572	-0.939888668345639	-0.946680378606832	-0.991101037020851	-1.01021519536068
chr10	54738993	-0.969039571077088	-0.949982480165076	-0.975172506182156	-0.992957772405047
chr10	54757243	-0.907286207466692	-0.921983074040758	-0.946706904879386	-0.969975472520546
chr10	54781662	-0.956607282105992	-0.957701177418891	-0.980107387666766	-1.00373916088646
chr10	54861610	-0.984193769355283	-0.954908586872612	-0.985979042570441	-1.00751142456783
chr10	54887432	-0.889115090782926	-0.951930852287451	-0.992331454825159	-0.986831371348508
chr10	54903852	-0.919797063419596	-0.988228271869908	-0.985907668231755	-0.979127306581309
chr10	54904269	-0.95607548266669	-0.988490842655737	-0.995251855778572	-1.05592346984426
chr10	54943213	-0.981856445309248	-0.984400465449368	-0.980650445828578	-0.940891130397323
chr10	54979162	-0.909273114392264	-0.979044399637714	-0.964500957014172	-0.992196183672102
chr10	55008349	-0.940360880427247	-0.954362103329169	-0.98414428846075	-0.96742038135249
chr10	55084186	-0.912618118160003	-0.96596148965598	-0.9871497728915	-1.00516487824086
chr10	55110892	-0.966846144512221	-0.987125918601091	-0.963077517237538	-1.00698738238688
chr10	55114161	-0.936203293781941	-0.990370869426341	-0.997207558695268	-0.994350349769557
chr10	55149974	-0.911965866464591	-0.989626130322437	-0.994672802786113	-0.996353031078251
chr10	55210908	-0.87219699224221	-0.961037871350783	-0.985547462797777	-1.00757781182674
chr10	55211026	-0.870542732735831	-0.960140435168247	-0.995441661133598	-0.983859143805647
chr10	55285234	-0.972377862145066	-0.985092079988878	-0.995584850146472	-0.988445839889355
chr10	55292375	-0.98449832371811	-0.945595105900575	-0.990395925117777	-0.969260962660668
chr10	55338447	-0.944617865660558	-0.973019028228626	-0.973628667130426	-1.01709909698408
chr10	55381988	-0.871578812852355	-0.941785736592763	-0.989712060291631	-1.02139454518747
chr10	55407055	-0.811581895706325	-0.924590527605115	-1.0048270815457	-0.979094800946764
chr10	55417909	-0.940240567861296	-0.932343322096553	-0.98195737418944	-0.989956758239604
chr10	55467971	-0.927425428063247	-0.94803025253042	-0.983249807578319	-0.969842877994075
chr10	55471791	-0.933832503430299	-0.982311107421113	-0.984764944517632	-0.993344564058166
chr10	55507609	-0.981387324242064	-0.963279432537871	-0.99835288065645	-0.974494340956377
chr10	55519441	-0.953038465997516	-0.979560290442586	-0.975517951014304	-0.992396141673394
chr10	55565301	-0.864791098727856	-1	-0.985496618741241	-0.99560788461153
chr10	55578259	-0.98145193029084	-0.982373000932225	-0.984576242382865	-0.985298064663935
chr10	55584568	-0.849465771697221	-0.970312129721179	-0.980051891228943	-0.99660482977864
chr10	55591345	-0.88877010800143	-0.978203201616439	-0.99385164247377	-1.01349083743662
chr10	55592807	-0.957550008337438	-0.987683322653138	-0.977934132715892	-1.00581834530173
chr10	55604444	-0.924952027284943	-0.979719952864819	-0.993412424446777	-0.989900591654998
chr10	55605090	-1	-1	-1	-0.98740341420249
chr10	55627279	-1	-0.982775840070425	-0.973436423177862	-0.960367184523124
chr10	55631172	-0.980427663138399	-0.978480029170095	-0.996744115062135	-0.985814357832665
chr10	55651170	-0.966661447023207	-0.949293428901531	-1.00477447846576	-0.999734141381581
chr10	55651547	-1	-0.975729959981152	-0.990000157081914	-1.00157895358477
chr10	55655206	-0.887389445573979	-0.932085888865849	-0.970093400702833	-0.969243270832644
chr10	55665899	-0.876635558980436	-0.992654786881093	-0.995134044918988	-0.994381677513666
chr10	55666102	-0.917175378684514	-0.989327918443463	-1.00716808427922	-1.01790091575003
chr10	55681594	-0.928332104697383	-0.914327091172484	-0.97073760331831	-1.04310712684442
chr10	55695761	-0.787068047673029	-0.919099827293152	-0.960707031316249	-1.0222051072808
chr10	55701317	-0.907191364859359	-0.969557604731203	-0.986677356152937	-1.02300550022139
chr10	55711288	-0.908254346275745	-0.916844986803385	-0.983248643806759	-1.00058918209634
chr10	55726361	-0.898426809254967	-0.990340189293087	-0.990372315672576	-0.988144301791078
chr10	55765521	-0.942593999270065	-0.977189713235123	-0.991895191910951	-1.01261507942214
chr10	55792515	-0.912152898726485	-0.954176445149542	-1.00914184226244	-1.0281124967182
chr10	55868950	-0.960431051873855	-0.967232872747779	-0.993009486660074	-0.973291588648824
chr10	55883386	-0.917358194822788	-0.955021780290483	-1.01391204406577	-0.976193435755585
chr10	55884745	-0.901984650188557	-0.906282397417852	-0.993706131567103	-0.991038043927079
chr10	55889861	-0.978696117868071	-0.927634621063721	-0.98512115162944	-0.969183075317714
chr10	55914190	-0.976368256493336	-0.985691500447222	-1.00945728816151	-0.977508772768479
chr10	55924112	-0.910980577101708	-0.957603451064187	-0.959472148356201	-0.971123196821501
chr10	55947283	-0.981905962872635	-0.971540259691934	-0.988159400907291	-1.01657076242796
chr10	55975891	-1	-0.99194894943422	-1.00204631596138	-1.01011090657944
chr10	55976987	-0.958380791762093	-0.979028806083479	-0.973246928170455	-0.98220660542139
chr10	55979595	-0.980738720120581	-0.95248871230703	-0.983776180052546	-1.02378308352999
chr10	55982906	-0.87320869141654	-0.98287671109683	-0.993982907917785	-1.02995205968264
chr10	55997529	-0.979077265686183	-0.994062995112778	-0.986588924775028	-0.91899071965157
chr10	56014062	-0.92096546475503	-0.982361968411248	-0.970576237250129	-1.01945527302016
chr10	56026181	-0.973286172583887	-0.981006277247732	-1.00748849852979	-1.00204527318211
chr10	56066237	-0.763710130112245	-0.915711399739341	-0.971727193919564	-0.982208393653122
chr10	56105923	-0.914572050700498	-0.885372679441416	-0.966837191945866	-1.04257656631366
chr10	56107297	-0.865170733015609	-0.947392674896137	-1.01441700372937	-0.991803977423437
chr10	56108479	-0.939322565867696	-0.962208709160469	-1.01015916361565	-0.978356501212684
chr10	56122585	-0.918952466292985	-0.99169175718943	-0.9861606963112	-0.981423541562073
chr10	56174658	-0.983580359707236	-0.970257088054483	-0.981843861540501	-0.968290643263923
chr10	56192934	-1	-0.957141599030385	-0.98640136385056	-1.01714881574029
chr10	56211908	-0.847845184397895	-0.95851126941589	-0.989673748698881	-0.979270097947581
chr10	56236809	-0.861056321234525	-0.919823462169348	-0.977953071171676	-1.0862354162015
chr10	56291119	-0.979017590982785	-0.980245472602204	-0.999217041945167	-0.983947083072849
chr10	56301234	-0.883192964390223	-1	-0.967215773632542	-1.00983722624465
chr10	56311280	-0.925953970138473	-0.98101100840681	-0.959564863319338	-1.00512800020025
chr10	56351460	-0.982426109039154	-0.97281078319602	-0.994378004003104	-0.997821574393255
chr10	56384204	-0.896273690028548	-0.92870232092	-1.00134460247326	-1.02282722804767
chr10	56419645	-0.960566269705529	-0.990784823153825	-1.00230136473044	-0.982887372308675
chr10	56446755	-0.984483979548877	-0.993920879146154	-0.990103939691375	-0.998196675255217
chr10	56454631	-0.875372444543515	-0.957009251621815	-0.998256846033524	-0.978583756658548
chr10	56478165	-0.934460793849655	-0.994283060076268	-0.990128631293285	-0.989870210308058
chr10	56489763	-1	-0.970544371153753	-0.999364098026792	-0.980637445332975
chr10	56507537	-0.947281858596612	-0.990302103914448	-0.972979612249743	-1.01350178252638
chr10	56535267	-0.980950110346811	-0.956923501636436	-0.990597367059319	-1.02003943673715
chr10	56567150	-0.984172464268852	-0.959159305259265	-0.967154478204091	-0.99586890464606
chr10	56570677	-0.890522840832817	-0.970102119252041	-0.997440841877856	-0.969028576684017
chr10	56592545	-0.942607419314622	-0.97571183062167	-0.994818915102843	-0.971034773939754
chr10	56601515	-0.906109133490014	-0.982932524157754	-0.989435533429298	-1.00005959962457
chr10	56607044	-0.934161310860775	-0.991660339985772	-0.991912089841037	-1.03809608424525
chr10	56607977	-0.971904979611253	-1	-0.990636058214077	-1.00499513657885
chr10	56684381	-0.982813167618333	-0.969380215337234	-0.994146880271377	-1.01647857262516
chr10	56689655	-0.871974033770404	-0.938361078565613	-0.981646983359044	-1.04409300227503
chr10	56754114	-0.925254256107319	-0.955199867195118	-0.993504402911982	-0.969838390298815
chr10	56791152	-0.965780855149755	-0.965011932034731	-0.999416620496767	-0.990967643534165
chr10	56802689	-0.984725904099479	-0.985675783761095	-0.979290807748903	-0.988340243333196
chr10	56824879	-0.888487140293722	-0.960176068042145	-0.993856253876087	-0.98729773844539
chr10	56850836	-0.923882954594349	-0.968593381473288	-0.996101543982699	-0.996947645552898
chr10	56860688	-0.936001326855179	-0.953641436348624	-0.995048850352033	-0.973299539289089
chr10	56860973	-1	-0.979870508728475	-0.96710873303356	-0.97483902312416
chr10	56899535	-0.930055115678864	-0.983053276646519	-0.998175466912268	-1.0007822750474
chr10	56911231	-1	-0.972749064609757	-0.991537032766824	-0.954795555050855
chr10	56924448	-0.947183221669927	-0.966931621919525	-0.952396732386094	-0.996688397852517
chr10	56945671	-0.970214607966686	-0.961861292788277	-0.994211255591228	-1.00112708044759
chr10	56999892	-0.91621399391155	-0.963054472283387	-0.982183407463199	-1.00439736750394
chr10	57012411	-0.926055373239522	-0.978712924584152	-0.974058625243083	-0.991310836254135
chr10	57019364	-0.906321651975063	-0.971685272189281	-0.997188016015587	-0.98738650992169
chr10	57029293	-0.961422153337851	-0.984897553421606	-0.987963756523617	-0.999817923905693
chr10	57039443	-0.916393411287335	-0.928312322364474	-0.976464746939377	-0.995806623420879
chr10	57054599	-0.862635433796626	-0.971146102820832	-0.961041358247275	-1.00062319568997
chr10	57079176	-0.869784396102357	-0.910485008695923	-0.997065193695294	-0.967858976774934
chr10	57084564	-0.916069101666067	-1	-0.99560765968836	-1.0261830993556
chr10	57087560	-0.966627591048045	-0.970905073011474	-0.990824267816615	-0.97208530809122
chr10	57098677	-0.864295601803512	-0.959526995312681	-0.966369788131968	-0.986370508679154
chr10	57115613	-0.882444827429951	-0.974710176071342	-1.00906772655617	-0.933147999176129
chr10	57124637	-0.832224170748759	-0.981861891260217	-0.988517982287223	-1.00709579107758
chr10	57137223	-0.90756571976231	-0.970179784567511	-0.975361693565503	-0.988857496673782
chr10	57145679	-1	-0.979018516534806	-1.00728150061397	-0.971503732962671
chr10	57149285	-0.790504008004359	-0.956497737915384	-0.955343920358727	-0.994074207236556
chr10	57176903	-0.948446313004195	-0.993588304464586	-0.995001738134883	-0.95854669613137
chr10	57177041	-0.970566602719302	-0.985581192479122	-0.992814565973653	-0.997282595307527
chr10	57218639	-0.982064314759191	-0.960960668377366	-0.999192415638831	-0.980933807845775
chr10	57233425	-0.93196092794233	-0.979511469715216	-0.976365035558724	-0.991814048238508
chr10	57254761	-0.90031864309444	-0.990371071047992	-0.989451065708178	-1.01707733682286
chr10	57265796	-0.923421766334872	-1	-0.992586407701842	-0.945329768223745
chr10	57281819	-0.925899687983354	-0.958715171513199	-1.01200820446572	-0.986041868656137
chr10	57283840	-0.818610369222155	-0.993683205675141	-0.996475721033819	-0.993116489241071
chr10	57312091	-0.940733936142716	-0.993168556840815	-1.00051034211601	-0.975146264122857
chr10	57313065	-1	-0.982852184339202	-0.999162872454168	-0.999456877100045
chr10	57329887	-0.949923555053178	-0.976369404329224	-0.9956239969512	-0.997350537629818
chr10	57336836	-0.958724262831532	-0.982717937410771	-0.990792224441946	-0.9898084500776
chr10	57343943	-0.966090792667988	-0.994369080364427	-0.988533032570401	-1.02306108685528
chr10	57384545	-0.942743352980744	-0.988735688137442	-1.00339681538706	-1.0090752114651
chr10	57400603	-0.938129668697397	-0.961760635521835	-1	-0.993013907507594
chr10	57404541	-0.956776110996115	-0.961777547049225	-0.994759865588622	-1.01831196955463
chr10	57407113	-0.973588800217853	-0.99251799349325	-0.993674324411213	-1.02675509752061
chr10	57415374	-1	-1	-0.989626798678029	-0.995789345459797
chr10	57496486	-0.919274862372854	-0.944242918822095	-0.999442292394306	-1.00853136810842
chr10	57500219	-0.81603538788314	-0.854979524495509	-0.986250261324283	-0.955916831818294
chr10	57506033	-0.971717404511684	-0.958491889252471	-0.99261154005569	-0.971628023083493
chr10	57515449	-1	-1	-1	-1.00448264965694
chr10	57519586	-0.962789945327324	-0.968932677555669	-1.00059878619716	-0.980256493125715
chr10	57549118	-1	-0.971512719891302	-0.995395483363345	-1.01692602318653
chr10	57556348	-0.959202112383552	-0.985043425149114	-0.993060965974872	-0.984706577493455
chr10	57566037	-0.9578176056044	-0.993777335667284	-0.979831750037406	-0.989168422684897
chr10	57594657	-0.953049131214165	-0.975823446766843	-0.988359253921773	-1.00012704915889
chr10	57595619	-0.826635721051932	-0.973469344763119	-0.950921698383684	-0.961952444944241
chr10	57613389	-0.961166370515296	-0.977879320505484	-0.98702684216628	-0.994706275170265
chr10	57615691	-0.940467344323897	-0.9548435391137	-0.990094242198134	-0.953577286807051
chr10	57651772	-0.97198643188047	-0.98840470867988	-0.987592862079335	-1.02616889385615
chr10	57684002	-0.86169646715776	-0.94147942862713	-0.979630817644617	-0.993798942793138
chr10	57696770	-0.946175799902529	-0.971178901513786	-0.974831907395196	-0.985792697598597
chr10	57764684	-1	-0.984158884759029	-1.00478466916695	-0.998801313334659
chr10	57784590	-0.958077974457103	-0.984824210633109	-0.99627065215236	-1.01484004807041
chr10	57793052	-0.88008804191787	-0.979423926117044	-0.993254557291007	-0.993225264299196
chr10	57821316	-0.902478157970453	-0.979864231427459	-0.998482485810638	-0.988915338661056
chr10	57822449	-0.925660737968864	-0.987766961532059	-0.986922059759034	-0.986631433490265
chr10	57838185	-0.960392750621494	-0.964719404018594	-0.990177163186436	-0.981347315590855
chr10	57844857	-0.909880518934299	-0.952255450796114	-0.979495858882101	-0.980785191678682
chr10	57866687	-0.945258687995983	-0.969530472045635	-0.988453500978219	-0.973278891046942
chr10	57893356	-0.948162449678345	-0.922624533083408	-0.972496545304793	-0.935623126263214
[truncated: 97,999 more rows]
