# Supplementary material for: Differential chromatin profiles partially determine transcription factor binding
Source: PLoS One. 2017 Jul 13;12(7):e0179411. doi: 10.1371/journal.pone.0179411 (PMC5509100; doi:10.1371/journal.pone.0179411)
Supplement: S1 Dataset — (ZIP) [file pone.0179411.s002.zip › data.tables/NRF1_ChIP.csv]

chr	coord	edgeR.logFC	edgeR.logCPM	edgeR.PValue	GEM.GM.QValue	GEM.K.QValue
chr10	101491962	-0.136	7.58	0.879	50.51	26.28
chr10	101945833	-1.04	7.74	0.231	79.87	14.39
chr10	102046459	-0.811	7.75	0.347	84.26	20.85
chr10	102133835	0.72	5.61	0.441	3.28	2.31
chr10	102289651	-0.889	6.6	0.321	34.82	3.56
chr10	102747053	-1.87	6.17	0.0476	19.72	2.22
chr10	102790939	-0.63	5.93	0.497	11.62	4.1
chr10	102820753	-0.381	7.43	0.667	55.65	14.62
chr10	103113775	-0.619	8.28	0.466	107.7	30.72
chr10	103362710	0.353	5.27	0.736	3.75	0.92
chr10	1034285	0.365	5.69	0.715	1.06	5.72
chr10	103578210	-0.897	8.04	0.295	87.35	20.97
chr10	103578511	0.315	8.1	0.714	58.22	43.02
chr10	103590735	-2.11	6.93	0.0209	46.87	4.95
chr10	103600571	-0.165	4.85	0.896	3.11	0.92
chr10	103880220	-0.744	6.23	0.417	20.31	6.47
chr10	103912060	0.00161	6.7	1	7.56	8.84
chr10	104005247	0.863	6.95	0.325	19.81	18.61
chr10	104159385	-0.322	5.58	0.75	3.96	3.44
chr10	104170403	-2.8	4.66	0.0181	9.05	0
chr10	104179487	-0.355	7.28	0.688	48.29	20.64
chr10	104180875	-0.66	5.73	0.479	4.93	2.48
chr10	104210340	-1.09	6.01	0.248	25.51	3.68
chr10	104221143	-0.576	7.32	0.514	64.98	14.66
chr10	104262478	-0.0646	7.43	0.946	36.07	18.22
chr10	104263769	-0.778	7.44	0.374	69.44	16.24
chr10	104407024	-2.71	5.23	0.0114	6.97	0.05
chr10	104474188	0.415	7.42	0.636	30.11	29.98
chr10	104613936	0.266	8.3	0.758	84.72	46.1
chr10	105110905	-0.844	7.17	0.332	47.31	10.24
chr10	105127680	-0.574	5.34	0.566	4.05	0.11
chr10	105128462	-0.283	7.01	0.751	33.05	12.87
chr10	105212130	-4.02	5.16	0.00133	12.59	0
chr10	105438074	-5.1	6.11	3.04e-05	30.21	-0.01
chr10	105677963	0.00161	6.7	1	24.31	15.25
chr10	105726814	-1.29	6.56	0.158	32.81	8.91
chr10	105881645	-0.0787	6.61	0.953	27	10.52
chr10	105881825	-0.803	6.95	0.368	46.39	10.45
chr10	106065848	1.9	5.76	0.0383	1.85	8.56
chr10	1094922	-0.038	5.77	1	11.62	4.09
chr10	1096289	5.06	7.77	1.06e-06	0.11	62.42
chr10	111917086	-1.54	5.08	0.14	11.9	0.53
chr10	111985605	-1.43	6.57	0.119	43.63	2.97
chr10	112261103	-0.898	5.62	0.357	2.28	1.51
chr10	11238794	-4.36	5.46	0.000442	21.62	0
chr10	112631495	-0.469	7.07	0.591	46.38	13.08
chr10	114206677	-0.729	6.87	0.408	25.79	8.65
chr10	116697922	-0.515	7.54	0.555	43.54	15.73
chr10	118609335	-3.74	5.43	0.00109	16.57	0
chr10	11944314	5.62	5.8	1.45e-06	0	11.14
chr10	120514781	-0.685	7.75	0.428	75.91	19.63
chr10	1205617	5.21	6.12	4.79e-06	0.01	18.61
chr10	120840430	0.299	6.55	0.742	6.11	7.08
chr10	12085261	0.648	8.78	0.447	102.05	73.46
chr10	120938108	-0.399	6.92	0.664	39.75	10.48
chr10	120967022	-0.952	8.1	0.27	116.21	29.25
chr10	121065889	-0.619	5.58	0.511	4.72	1.6
chr10	121356224	-1.04	6.8	0.247	26.7	7.07
chr10	121632526	-1.69	7.27	0.0576	53.08	6.53
chr10	121652185	-0.483	8.09	0.573	100.31	25.46
chr10	12171662	-0.363	7.21	0.683	38.67	17.41
chr10	12250708	4.2	5.8	9.43e-05	0.03	7.34
chr10	12390922	-3.37	5.12	0.00331	11.62	0
chr10	124134212	-1.98	6.09	0.0371	38.97	2.18
chr10	124639119	-1.4	8.08	0.107	135.21	24.25
chr10	124639171	0.366	9.38	0.663	208.41	127.2
chr10	124713870	-0.72	8.58	0.398	164.95	48.57
chr10	124713944	0.337	9.19	0.69	151.86	110.13
chr10	124739926	-0.906	7.65	0.296	48.2	18.13
chr10	124909505	-3.67	4.06	0.0126	2.03	0
chr10	124914311	-1.19	7.23	0.175	51.81	15.44
chr10	126077927	-1.21	7.19	0.167	38.12	10.68
chr10	126150380	-0.177	7.07	0.851	41.68	18.93
chr10	127059375	3.07	4.93	0.00433	0	4.95
chr10	127408138	-0.0983	7.79	0.909	68.61	27.62
chr10	127511829	-0.374	8.38	0.661	119.84	46.09
chr10	127512103	-0.32	8.18	0.712	91.65	33.14
chr10	129809817	-1.11	6.6	0.215	32.55	5.43
chr10	131265266	-2.42	5.42	0.0182	9.73	0.23
chr10	131934604	-0.91	6.54	0.311	29.17	7.06
chr10	132294741	1.05	4.51	0.345	2.43	0.11
chr10	13344426	-0.0227	6.34	1	9.06	9.63
chr10	133795539	-1.11	8.25	0.197	143.38	31.84
chr10	133795661	-0.508	5.48	0.632	10.43	3.57
chr10	133836788	1.4	5.77	0.134	4.85	6.01
chr10	134062587	0.0417	5.26	1	3.13	3.97
chr10	134145377	-0.264	7.87	0.758	90.01	33.87
chr10	134145599	-0.43	9.31	0.612	245.71	90.18
chr10	134148761	-1.64	5.29	0.0939	20.32	0.29
chr10	134177947	-0.184	4.57	0.937	4.87	0.09
chr10	134350919	-1.32	6.74	0.138	43.89	8.04
chr10	135038794	3.32	4.57	0.00401	0.04	3.47
chr10	135122357	-0.383	5.56	0.683	6.38	2.48
chr10	135150579	0.703	4.99	0.491	3.09	3.68
chr10	135192170	-1.3	5.49	0.171	10.4	1.18
chr10	135207591	-0.434	8.48	0.609	115.37	45.52
chr10	14880158	0.225	9.04	0.792	171.36	89.72
chr10	14920707	-1.33	6.75	0.134	49.95	6.78
chr10	15001285	0.0132	6.82	1	19.28	8.32
chr10	15139085	-0.0752	8.1	0.938	85.51	34.49
chr10	15139341	-0.576	9.2	0.495	238.24	74.9
chr10	16859445	0.121	8.23	0.887	85.55	39.4
chr10	16859694	-0.366	7.22	0.685	35.91	14.47
chr10	1851492	4.46	6.66	2.05e-05	0.63	30.23
chr10	18689458	-2.02	4.92	0.0679	8.51	0.07
chr10	21805919	0.28	5.07	0.826	5.61	1.09
chr10	2249976	4.9	6.08	5.99e-06	0.02	13.1
chr10	22605331	-0.344	5.85	0.713	6.34	1.41
chr10	22629297	1.17	8.92	0.17	81.44	101.85
chr10	23216930	1.1	5.54	0.24	8.5	5.62
chr10	23727927	-0.108	5.62	0.938	4.85	4.61
chr10	25305348	1.72	8.2	0.0483	35.97	63.64
chr10	25305566	0.764	6.86	0.386	28.25	14.62
chr10	25306001	1.33	6.2	0.139	16.07	7.69
chr10	27150102	0.0551	7.63	0.953	45.12	24.89
chr10	27389454	0.228	9.25	0.788	193.89	108.74
chr10	27389492	0.493	9.68	0.558	215.77	160.26
chr10	27444221	-0.508	6.04	0.575	11	2.73
chr10	27793075	0.445	9.47	0.598	216.01	119.7
chr10	27793218	0.285	8.14	0.741	70.74	48.5
chr10	28031279	1.06	6.13	0.238	6.99	10.77
chr10	28821684	-0.408	8.17	0.635	79.91	37.32
chr10	29698463	1.49	6.74	0.0915	16.43	17.9
chr10	30638262	-0.136	6.03	0.883	12.89	4.73
chr10	30723517	-1.08	6.32	0.231	21.43	1.62
chr10	3109760	-1.5	4.9	0.142	6.76	0.12
chr10	31320953	-0.43	7.37	0.62	58.98	14.64
chr10	3138119	3.12	5.81	0.00143	0.76	7.69
chr10	31673207	-2.24	5.87	0.0221	14.8	0.53
chr10	3214974	-0.582	6.96	0.507	56.89	13.41
chr10	32345391	-0.456	6.88	0.607	39.2	9.25
chr10	32635218	0.697	5.94	0.457	3.26	4.66
chr10	32734992	0.268	5.97	0.784	6.39	2.69
chr10	33227929	-0.984	4.95	0.343	9.31	0.04
chr10	35415597	0.282	8.08	0.747	83.74	38.47
chr10	35416110	0.0851	5.47	0.932	4.99	2.92
chr10	35929993	0.779	4.62	0.454	1.72	2.18
chr10	38146604	0.205	8.88	0.807	141.68	74.02
chr10	38147035	-0.0655	7.55	0.951	64.82	25.52
chr10	38265582	0.2	7.52	0.825	31.91	21.83
chr10	38299568	-0.743	7.95	0.387	88.32	21.99
chr10	38300024	-0.297	7.33	0.735	54.48	15.13
chr10	43048270	0.637	7.9	0.458	54	36.77
chr10	43133676	0.489	6.12	0.605	9.09	5.81
chr10	43134076	0.339	7.23	0.701	41.93	17.56
chr10	43278113	0.612	6.47	0.492	8.27	5.31
chr10	43857734	-2.77	5.27	0.00968	5.51	0.05
chr10	43892215	0.358	5.43	0.725	4.65	0.91
chr10	43902709	-0.371	5.72	0.715	16.16	0.5
chr10	43904673	0.221	6.12	0.827	8.24	6.48
chr10	43932500	0.633	5.65	0.499	2.86	5.66
chr10	43951111	0.615	8.29	0.474	81.68	51.17
chr10	45374291	-0.229	5.21	0.836	4.84	2.38
chr10	45454794	0.216	7.04	0.804	24.86	12.04
chr10	49514706	0.714	7.16	0.416	30.21	26.85
chr10	50010817	-1.2	5.32	0.227	5.18	0.43
chr10	50747167	0.107	9.17	0.901	185.34	90.23
chr10	50970381	-0.348	5.9	0.724	12.2	3.88
chr10	51565099	0.311	7.06	0.73	29.95	3.3
chr10	52383726	-1.68	5.86	0.0795	14.69	0.04
chr10	52384427	0.013	7.62	0.992	56.47	22.55
chr10	5726643	0.335	9.29	0.692	168.34	98.88
chr10	58121198	-0.00463	8.07	1	70.78	33.88
chr10	5937051	3.27	5.75	0.00114	0.02	9.06
chr10	60027821	-0.385	6.55	0.677	28.33	6.71
chr10	60028788	-0.163	6.56	0.87	19.76	6.43
chr10	60028878	0.426	9.3	0.613	173.94	122.19
chr10	60094750	-0.102	6.01	0.929	19.15	5.52
chr10	60145103	-0.222	6.99	0.807	29.21	13.13
chr10	60936290	-2.72	4.95	0.0189	9.02	0.01
chr10	6130944	-0.792	8.49	0.354	115.21	32.81
chr10	61666318	-1.65	5.74	0.081	21.53	0
chr10	6205744	-0.742	5.52	0.468	7.14	1.65
chr10	62113717	3.65	6.55	0.000202	0.07	16.75
chr10	6243632	-5.33	5.45	6.92e-05	17.84	0
chr10	62538046	0.237	7.34	0.793	27.62	16.13
chr10	64564583	-0.467	5.61	0.631	11.62	1.28
chr10	64893063	0.558	6.56	0.529	6.83	3.82
chr10	65281742	0.253	7.41	0.777	38.43	25.8
chr10	65647093	4.51	5.09	8.85e-05	0	9.35
chr10	69523403	-2.44	6.45	0.0104	40.57	0.27
chr10	69524298	-0.0608	5.91	0.949	2.28	0.98
chr10	6962107	1.13	6.15	0.202	4.05	6.31
chr10	69644931	0.172	6.66	0.864	18.59	16.27
chr10	69835147	-3.62	4.83	0.00502	13.72	0
chr10	69835234	1.24	7.61	0.148	29.43	31.49
chr10	69991311	-0.334	6.42	0.717	21.3	7.55
chr10	70091685	0.722	8.78	0.396	97.24	67.74
chr10	70091835	1.78	6.07	0.0519	3.69	3.35
chr10	70231726	0.88	8.83	0.299	103.42	89.08
chr10	70287327	0.805	5.69	0.4	1.77	4.56
chr10	70314950	6.51	6.15	3.69e-07	0	17.07
chr10	70480796	1.01	6.7	0.253	9.43	9.02
chr10	70480998	-0.224	4.94	0.852	3.69	0.95
chr10	70814720	-3.62	5.69	0.00119	26.07	0
chr10	70940011	1.27	6.86	0.144	11.85	14.66
chr10	71993175	-0.34	8.12	0.695	107.55	37.04
chr10	71993257	0.375	7.51	0.664	42.31	23.62
chr10	72142330	1.32	7.21	0.134	22.5	28.82
chr10	72575640	0.161	5.62	0.908	5.11	3.5
chr10	73610821	-0.241	4.58	0.877	3.09	0.02
chr10	73611060	0.115	7.25	0.899	45.65	22.37
chr10	73611144	0.109	6.46	0.931	20.28	10.71
chr10	73648841	0.195	5.93	0.851	12.35	5.16
chr10	73653918	3.87	5.07	0.000608	0.04	5.81
chr10	73976085	0.807	9.41	0.34	168.75	133.54
chr10	74114408	0.539	8.32	0.525	67.88	46.42
chr10	7453014	0.778	8.01	0.361	66.14	49.8
chr10	74856723	-0.42	6.75	0.639	34.82	7.75
chr10	74856875	-0.265	7.67	0.76	62.09	19.39
chr10	75007058	1.43	7.67	0.101	24.33	35.89
chr10	75118636	-2.26	5.47	0.0291	5.69	0
chr10	75126633	3.59	5.94	0.000345	0.8	8.53
chr10	75255793	0.807	5.95	0.392	0.28	6.22
chr10	75504023	0.684	8.09	0.421	47.06	31.13
chr10	75531990	0.59	8.7	0.488	97.91	72.32
chr10	75532404	-0.647	5.98	0.496	10.8	1.05
chr10	75532767	0.094	5.73	0.943	13	1.69
chr10	75546117	1.25	6.28	0.169	9.49	10.52
chr10	75571788	1.47	7.44	0.092	24.87	39.32
chr10	76871112	-0.0888	6.7	0.941	29.14	6.68
chr10	76970213	0.543	7.93	0.529	28.98	37.38
chr10	77162627	-2.43	4.72	0.0388	4.65	0
chr10	77164675	-2.8	4.66	0.0181	9.05	0
chr10	77168907	-0.251	6.02	0.813	20.25	5.72
chr10	7830129	-0.0598	6.82	0.959	37.07	9.75
chr10	80063051	-0.934	6.46	0.307	25.99	6.56
chr10	80063275	-0.348	6.83	0.707	42.57	9.99
chr10	81107214	0.56	7.37	0.513	31.53	21.4
chr10	81839037	-1.12	7.67	0.199	68.47	14.66
chr10	81947280	-1.65	5.64	0.0911	16.57	0.24
chr10	82168292	-2.24	5.87	0.0221	16.74	0.31
chr10	82204630	1.26	5.81	0.163	0	3.98
chr10	82213678	-0.421	6.23	0.643	15.37	4.95
chr10	85899268	0.865	5.66	0.348	1.01	4.42
chr10	86088292	-0.083	8.2	0.926	101.73	40.43
chr10	88281627	-1.73	7.16	0.0528	51.22	6.12
chr10	88699397	-0.356	7.55	0.685	72.82	21.3
chr10	88854806	-0.735	5.2	0.49	8.19	0.99
chr10	89578039	-1.04	7.86	0.226	88.59	22.04
chr10	89623094	-1.76	5.72	0.0699	15.22	0.77
chr10	90342699	-2.77	5.27	0.00968	8.31	0.06
chr10	90640457	-4.38	5.47	0.00041	12.26	0
chr10	91011794	-5.37	6.87	2.66e-06	58.51	0
chr10	91093815	-3.99	6.01	0.000334	7.64	0
chr10	91174454	-1.05	5.73	0.273	10.56	2.38
chr10	91404994	-2.31	5.34	0.0262	12.13	0.03
chr10	92631687	-0.67	7.72	0.439	100.16	21.94
chr10	92980248	-0.0998	5.66	0.941	10.66	3.87
chr10	93558120	-1.07	8.04	0.217	114.22	22.1
chr10	93668394	-0.316	5.52	0.738	9.96	4.13
chr10	94003053	-0.619	5.58	0.511	7.33	1.03
chr10	94050895	-0.695	6.2	0.454	16.51	5.82
chr10	94333839	-0.796	7.86	0.357	86.65	22.1
chr10	94351477	-1.19	6.29	0.184	26.24	5.67
chr10	94351539	-1.06	6.82	0.232	47.59	8.59
chr10	94352831	0.375	5.77	0.702	2.39	3.97
chr10	94870388	-3.88	5.04	0.00214	14.28	0
chr10	95256301	-2.11	5.18	0.0414	8.45	0.19
chr10	95653696	-1.14	7.25	0.194	64.63	10.96
chr10	96162184	-0.26	6.62	0.781	25.07	8.32
chr10	96990902	-4.93	5.95	5.76e-05	22.39	0
chr10	97453659	-0.322	6.14	0.743	9.57	5.17
chr10	97667672	-0.831	7.12	0.342	59.48	11.02
chr10	977708	0.415	5.71	0.667	5.23	9.02
chr10	977835	-0.323	5.52	0.738	17.49	3.34
chr10	99094823	-0.877	5.81	0.354	20.25	1.63
chr10	99185886	-1.4	7.57	0.11	89.69	15.25
chr10	99185966	-0.318	7.72	0.712	88.76	31.25
chr10	9920171	3.84	5.45	0.000345	0.14	9.14
chr10	99205913	-0.448	8.09	0.604	89.96	29.17
chr10	99258201	-0.415	7.82	0.634	78.93	27.19
chr10	99258506	-0.844	5.63	0.373	21.58	1.68
chr10	99400239	0.299	8.09	0.732	66.12	37.25
chr10	99496810	-0.365	7.89	0.676	76.62	30.51
chr10	99496882	-4.25	5.35	0.00066	16.5	0
chr10	99629310	0.31	5.12	0.748	3.07	1.53
chr10	99894419	-0.425	5.52	0.675	2.87	1.53
chr1	10020963	-1.35	5.53	0.153	17.52	0.34
chr1	1004723	0.485	7.67	0.574	43.63	30.79
chr1	100731730	0.372	7.86	0.67	51.55	31.17
chr1	100816938	0.195	7.14	0.826	20.2	16.13
chr1	10092891	-0.223	8.03	0.794	87.62	24.97
chr1	101361594	-0.481	5.88	0.622	12.66	2.3
chr1	10270558	0.551	5.83	0.55	9.26	6.83
chr1	104068340	-0.238	7	0.785	26.8	7.18
chr1	10458877	0.793	6.75	0.372	14.25	16.48
chr1	10490757	0.843	8.14	0.325	51.81	54.86
chr1	1051703	0.536	6.46	0.544	1.66	10.72
chr1	108507802	-2.2	4.54	0.0684	5.74	-0.01
chr1	108508512	-1.04	5.85	0.281	10.6	2.11
chr1	10856710	3.3	5.88	0.00106	1.41	14.38
chr1	109203926	-5.58	5.67	2.81e-05	19.08	0
chr1	109289167	0.557	6.8	0.522	9.85	10
chr1	109419602	-0.000536	7.83	1	73.42	29.79
chr1	109633353	-0.278	6.22	0.776	10.52	2.77
chr1	109756521	0.525	9.06	0.534	150.78	100.74
chr1	109757003	-0.616	8	0.473	94.23	25.73
chr1	109825962	1.66	6.59	0.0631	5.64	17.54
chr1	109969084	0.137	6.82	0.879	22.63	9.88
chr1	110026468	0.0523	7.24	0.959	27.39	16.63
chr1	110052397	0.358	5.43	0.725	6.54	2.78
chr11	100558181	-2.09	5.98	0.0302	29.43	0.5
chr11	102188270	-1.38	5.88	0.14	8.7	1.15
chr11	102322574	-0.233	6.27	0.803	19.86	4.59
chr11	102980097	0.223	6.09	0.824	2.59	5.37
chr11	10315764	-0.239	7.44	0.789	72.72	24.64
chr11	10562749	0.03	5.49	1	6.19	3.14
chr11	105948354	0.0231	6.82	1	27.11	13.34
chr1	11072462	0.72	6.02	0.43	4.85	2.06
chr11	107435954	-0.611	5.64	0.53	7.91	0.27
chr11	108093689	-0.169	8.46	0.846	91.19	48.01
chr11	10830619	0.096	6.43	0.912	20.47	6.23
chr11	10830771	-0.236	5.51	0.833	3.39	1.24
chr11	108535587	0.686	7.21	0.434	20.16	23.92
chr11	108535784	0.162	6.94	0.862	32.65	17.68
chr11	111742321	0.43	5.82	0.664	3.39	4.36
chr11	111895592	1.08	6.57	0.221	6.34	12.24
chr11	111896125	-0.415	5.94	0.681	9.21	3.5
chr11	111957504	0.24	7.66	0.781	38.96	22.4
chr11	112097084	-0.554	7.45	0.521	48.67	15.99
chr11	113746429	-0.0758	7.8	0.931	73.99	22.81
chr11	114271238	-0.33	7.76	0.699	82	23.31
chr11	114271327	-0.975	8.48	0.254	161.59	36.19
chr11	114310184	-0.0514	7.21	0.969	30.82	14.74
chr1	111506627	0.581	8.25	0.495	66.65	45.4
chr11	115943692	2.47	4.95	0.0135	0.02	4.11
chr1	11159956	0.0539	8.32	0.952	78.22	41.27
chr11	116706788	0.0755	6.83	0.946	23.6	10.15
chr11	117049444	0.119	6.08	0.91	11.97	6.3
chr11	117973716	3.3	5.13	0.00207	0.02	4.24
chr11	118230194	-1.11	6.85	0.213	41.29	2.16
chr11	118272063	0.605	7.68	0.483	25.43	19.04
chr11	118436716	0.643	6.8	0.469	16.51	8.43
chr11	118662541	-0.985	6.05	0.293	21.46	1.46
chr11	118868756	-0.00296	6.53	1	28.59	8.8
chr11	118889205	0.616	5.74	0.525	1.28	2.54
chr11	118889344	0.00847	6.6	1	29.24	10.12
chr1	111889170	-0.651	6.3	0.468	18.12	5.96
chr11	118901618	-0.163	8.48	0.849	113.97	45.97
chr11	118927902	-0.833	6.01	0.37	13.8	3.63
chr11	118978073	-0.0506	5.99	0.976	9.52	4.73
chr11	118992026	0.209	9.65	0.805	252.33	126.79
chr11	119076615	0.326	6.95	0.709	24.59	12.1
chr11	119076934	-0.893	4.95	0.369	8.06	0.31
chr11	120381999	-1.23	5.12	0.226	3.74	0.73
chr11	121163370	-0.747	6.4	0.413	12.59	3.04
chr11	121298106	-2.51	5.67	0.0146	13.58	0.34
chr11	122933190	-0.573	7.99	0.507	95.79	26.9
chr11	123430959	-2.83	4.68	0.016	4.65	0
chr11	124041745	5.06	5.23	1.3e-05	0	9.17
chr11	124493096	0.713	6.08	0.432	8.45	6.02
chr11	124632151	-1.26	5.14	0.226	4.93	0.49
chr11	125366171	-1.58	5.24	0.108	10.66	0.36
chr11	125439355	-1.37	6.66	0.129	41.13	5.81
chr11	125757570	-0.879	7.75	0.307	98.18	15.48
chr11	125773128	0.518	7.76	0.544	43.77	35.7
chr11	125932925	-0.806	6.32	0.369	17.45	2.54
chr11	126081676	-0.0629	8.51	0.945	98.16	49.01
chr11	126173947	-0.332	7.51	0.707	58.67	18.36
chr11	126225532	-0.258	5.22	0.799	2.72	1.76
chr11	12768251	4.51	5.69	2.64e-05	0	7.69
chr11	129765485	-0.351	5.71	0.74	9.74	3.9
chr11	129872138	-1.36	4.95	0.191	3.65	0
chr11	130786510	-1	6.17	0.263	13.52	4.61
chr1	113162323	1.13	5.91	0.205	0.55	3.53
chr11	1330919	-1.38	7.75	0.115	93.12	19.03
chr11	1330977	-0.101	9.21	0.906	212.23	93.86
chr11	133827065	-4.04	5.18	0.00133	12.84	0
chr11	133920560	0.413	4.94	0.674	5.58	2.24
chr11	133938917	0.571	6.08	0.539	21.08	9.17
chr11	134094452	0.0186	8.82	0.983	160.33	64.43
chr11	134094493	-0.726	8.09	0.395	117.72	31.41
chr11	134123252	-0.267	6.03	0.791	13.58	3.26
chr11	13484774	-0.19	6.6	0.843	14.4	3.08
chr1	113498865	0.0994	7.95	0.912	67.44	33.5
chr1	113615803	0.969	7.16	0.264	15.39	16.31
chr11	13690098	0.137	6.03	0.907	17.79	7.82
chr1	114354950	0.525	8.67	0.533	110.61	78.1
chr1	114355217	1.45	6.77	0.101	6.56	19.13
chr1	114447869	0.513	6.73	0.563	12.5	11.85
chr11	14521492	1.06	6.43	0.244	9.96	12.7
chr11	14541958	0.255	5.9	0.799	2.11	4.01
chr11	14913236	0.687	6.65	0.444	13.58	13.05
chr1	115053890	1.38	6.68	0.121	8.31	17.8
chr1	115124316	0.444	6.57	0.629	10.72	6.76
chr1	115300697	0.993	9.14	0.242	114.53	93.57
chr1	115323366	1.11	8.35	0.194	57.17	56.21
chr1	1166931	0.487	5.75	0.601	8.79	4.53
chr1	116711170	0.316	6.17	0.732	14.81	5.41
chr1	1167584	0.0778	8.37	0.93	98.02	50.86
chr1	116915844	0.308	6.47	0.73	16.65	11.74
chr11	17099312	1.31	8.17	0.127	33.45	50.34
chr1	117099452	0.424	6.42	0.64	5.17	4.84
chr1	117602126	1.02	6.84	0.247	5.89	18.33
chr11	1785269	-1.12	6.96	0.202	56.3	10.78
chr1	117906369	1.05	6.37	0.244	4.72	8.32
chr1	117909430	-0.355	5.76	0.72	19.94	1.55
chr1	118148421	1.25	7.45	0.151	21.91	31.52
chr11	18415940	-0.0413	6.06	0.977	10.35	5.16
chr11	18417777	0.277	7.9	0.752	64.18	33.68
chr11	18417913	1.67	7.27	0.0589	18.87	31.05
chr1	1186443	-4.02	6.04	0.000301	14.9	0
chr11	18656363	0.453	7.58	0.6	55.14	28.98
chr11	19077769	3.19	5.03	0.00309	0.19	6.12
chr11	19262725	1.37	5.89	0.127	5.68	10.94
chr1	11967935	1.1	6.55	0.215	1.8	7.33
chr1	119683369	0.408	8.49	0.634	93.29	38.14
chr1	11994688	-0.215	6.15	0.827	15.22	5.16
chr11	20409021	-0.0353	5.53	1	16.04	3.27
chr11	20409223	-0.434	5.59	0.656	8.88	2.58
chr11	207401	-1.28	5.51	0.193	14.51	0.65
chr11	207562	0.72	5.95	0.442	6.92	8.66
chr1	12079275	1.28	5.1	0.172	1.03	4.79
chr1	12079565	-0.0262	5.88	1	11.39	5.72
chr1	1209409	-0.395	5.83	0.686	9.32	4.33
chr11	22850946	0.792	6.68	0.366	8.01	12.81
chr11	2421839	-0.025	8.56	0.984	110.17	50.07
chr1	1243415	-1.18	4.84	0.263	8.16	0.1
chr1	1243867	-0.297	7.13	0.74	32.38	18.93
chr1	1243999	0.427	6.56	0.642	29.5	16.38
chr1	1260042	0.332	8.25	0.701	96.14	49.42
chr11	268239	2.38	5.57	0.0149	0.12	7.86
chr11	28129827	0.239	8.08	0.786	59.95	40.79
chr1	1284864	-0.473	5.28	0.654	8.11	2.46
chr11	297876	2.51	5.93	0.00783	2.04	10.85
chr11	3013641	-0.011	7.72	0.993	82.57	27.99
chr1	1335192	0.423	6.21	0.643	4.17	6.43
chr11	33758076	0.277	6.96	0.758	27.62	18.78
chr11	34073821	0.0878	5.61	0.938	9.26	2.88
chr11	34127058	0.954	7	0.282	18.04	16.81
chr11	34127157	0.312	8.18	0.719	97.53	35.52
chr1	1342641	0.322	7.45	0.708	35.89	23.83
chr11	34379566	0.551	6.09	0.539	7.52	11.61
chr11	3876304	0.324	5.97	0.717	7.52	7.14
chr11	397346	-2.83	4.68	0.016	9.31	0
chr1	14027368	-2.44	5.77	0.0149	9.6	0.03
chr1	1407132	0.734	7.61	0.396	44.17	39.67
chr1	14075735	-0.184	5.61	0.876	6.19	2.33
chr1	142618740	2.94	6.05	0.00253	1.42	15.97
chr1	142891100	5.92	6.53	3.39e-07	0	27.19
chr11	43333529	0.318	6.39	0.732	7.66	8.49
chr1	143467677	6.49	6.7	4.24e-08	0	25.16
chr11	44117202	-0.764	7.77	0.373	84.26	17.64
chr11	44331613	2.39	5.09	0.0195	1.15	7.51
chr1	144593653	-0.48	4.95	0.663	8.04	1.24
chr11	44618724	-3.14	5.82	0.00306	20.31	0.12
chr1	1447517	0.166	8.33	0.847	91.08	52.09
chr11	448283	0.095	5.01	0.954	3.32	0.8
chr1	144932087	-2.86	6.5	0.00357	40.79	0
chr1	144932201	-6.34	7.24	2.45e-07	87.39	0
chr1	145096420	0.221	5.8	0.812	3	0.68
chr1	145438331	0.595	6.27	0.52	6.17	7.51
chr1	145473022	-1.46	5.4	0.128	7.72	0.15
chr1	145549235	0.082	4.53	1	4.18	0.81
chr11	45939686	-0.0221	7.82	0.986	38.91	32.22
chr11	46265002	0.805	8.49	0.345	94.1	65.56
chr11	4629404	0.205	6.1	0.824	11.74	6.26
chr11	46368752	0.167	5.31	0.888	5.78	2.67
chr1	146714287	-0.131	6.31	0.903	10.91	6.99
chr11	46867927	-0.277	5.55	0.807	1.54	3.18
chr11	47291530	-0.223	6.36	0.814	16.28	7.55
chr11	47664127	-0.302	5.51	0.767	8.94	2.23
chr11	47664303	0.328	9.46	0.698	191.15	114.33
chr11	47789002	0.0814	9.33	0.925	234.01	107.76
chr11	48131626	0.776	5.93	0.405	1.13	5.59
chr1	148555983	-0.806	6.32	0.369	30.84	7.5
chr1	148928253	0.391	5.8	0.686	9.72	8.58
chr1	149297863	1.49	4.35	0.156	1.15	2.18
chr1	149871104	-2.74	5.68	0.00729	8.88	0.1
chr1	150185932	-5.15	7.61	1.93e-06	103.88	0.01
chr1	150208371	0.341	6.33	0.721	8.27	2.51
chr1	150293851	0.262	7.6	0.765	42.74	28.27
chr1	150336147	12.8	8.82	9.11e-13	0	143.87
chr1	150336154	-9.16	7.9	4.41e-10	150.22	0
chr1	150336507	0.32	6.99	0.716	22.82	21.78
chr1	150336606	0.376	6.99	0.671	26.41	14.74
chr1	150488220	0.158	8.34	0.857	92.18	51.14
chr1	150533635	0.866	6.46	0.335	11.95	12.21
chr1	150552169	0.405	6.22	0.664	5.38	6.02
chr11	506830	0.0069	8.06	1	87.97	37.36
chr1	150849340	0.976	6.23	0.276	4.11	9.12
chr1	150898707	-0.106	6.73	0.913	23.12	6.5
chr1	150980923	0.765	6.27	0.386	16.43	5.14
chr1	151020182	-1.59	5.79	0.0962	13.36	0.8
chr1	151138435	1.07	6.4	0.225	1.71	7.54
chr1	151171007	-0.134	8.7	0.878	130.3	50.21
chr1	151684083	3.3	5.13	0.00207	0.23	9.68
chr1	151882027	0.302	6.52	0.739	11.11	9.66
chr1	153508723	-1.88	5.18	0.0624	19.29	0.1
chr1	1535136	0.21	5.04	0.867	9.07	3.19
chr11	535593	-0.585	6.44	0.528	27.53	11.71
chr1	153606445	0.558	9.18	0.51	133.94	107.85
chr1	153700245	0.13	8.42	0.883	79.65	47.34
chr1	153756264	-0.0798	7.59	0.936	42.86	22.52
chr1	153763284	-1.62	5.13	0.111	5.46	0.1
chr1	154193271	0.797	7.26	0.363	24.57	22.55
chr1	154245115	1.02	7.84	0.236	37.66	43.57
chr1	15427100	0.679	5.59	0.459	4.65	1.79
chr1	154531433	-0.343	6.18	0.711	15.01	4.16
chr1	154531488	-0.884	5.99	0.349	22.28	2.57
chr1	154947402	0.561	9.1	0.506	138.59	84.75
chr1	155034237	-1.23	6.72	0.169	17.83	3.63
chr1	1550718	0.195	8.86	0.818	145.11	70.37
chr1	155108255	-0.282	6.26	0.761	17.62	5.59
chr1	1551182	-0.917	6.16	0.316	34.79	3.3
chr1	155145781	0.612	9.02	0.471	97.83	99.32
chr1	155146324	-0.946	6.23	0.295	21.55	2.4
chr1	155164755	0.566	6.54	0.524	15.46	12.37
chr1	155197473	-0.354	9.12	0.676	224.59	74.82
chr1	155214389	0.55	5.37	0.587	2.29	5.36
chr1	155214691	0.195	7.04	0.838	19.16	11.55
chr1	155232121	-0.199	7.81	0.822	53.27	16.59
chr1	155243327	0.159	5.71	0.884	2.63	2.63
chr1	155290656	0.289	6.85	0.751	21.43	15.42
chr1	155293269	0.381	6.17	0.671	9.32	7.39
chr1	155532553	-0.0783	5.86	0.947	15.87	6.06
chr1	155532738	0.313	5.6	0.755	8.33	7.74
chr1	155533003	-0.542	7.03	0.549	29.53	7.9
chr1	155658590	-0.134	7.42	0.892	56.69	25.5
chr1	155658845	-0.468	6.45	0.608	22.4	8.59
chr1	155827064	0.477	6.99	0.596	22.39	15.23
chr1	156066623	0.0961	5.87	0.922	9.53	3.45
chr1	156163690	0.0472	6.04	0.977	9.73	3.56
chr1	156261302	-2.42	5.42	0.0182	11.97	0.11
chr1	156308251	0.461	8	0.591	47.38	48.99
chr1	156308326	0.286	8.27	0.739	89.56	49.7
chr1	156308599	0.854	5.66	0.348	7.51	4.2
chr1	156426461	0.388	7.45	0.659	38.13	27.3
chr1	156426539	-3.17	7.3	0.000838	90.26	1.31
chr1	156561535	-1.31	6.53	0.147	28.52	3.16
chr1	1565826	-7.16	7.12	5.54e-08	85.4	0
chr1	156629954	-0.27	7.16	0.755	33.1	16.78
chr1	156630239	1.33	6.39	0.134	3.47	4.26
chr1	156698298	0.582	6.05	0.525	1.46	6.67
chr1	156711127	0.278	9.39	0.741	174.75	113.99
chr1	156737128	0.443	6.11	0.622	4.34	4.38
chr1	157108361	-0.162	5.6	0.906	4.85	2.28
chr11	57425201	-1.43	7.53	0.105	86.83	6.11
chr11	57435292	0.72	6.46	0.417	12.89	11.71
chr11	57435422	0.735	6.25	0.408	19.59	10.77
chr11	57559911	-1.87	6.58	0.0437	55.1	1.92
chr1	158119521	1.14	6.65	0.197	24.95	20.63
chr1	158119629	2.27	6.13	0.0159	5.58	14.9
chr11	58345893	0.506	8.62	0.55	91.12	65.05
chr11	58346511	0.52	7	0.558	25.32	10.62
chr11	585509	0.686	4.94	0.507	4.87	0.54
chr11	58869985	-2.57	5.11	0.0175	14.02	0.02
chr1	1590618	1.16	6.22	0.204	9.49	13.61
chr11	59317878	0.462	7.23	0.6	21.34	14.07
chr11	59328490	0.168	6.83	0.866	22.39	8.33
chr11	59436530	-0.811	8.03	0.345	118.99	31.25
chr11	59436639	0.433	8.58	0.61	116.56	64.39
chr11	59522828	-0.0628	6.03	0.977	15.31	5.33
chr1	16010767	-1.04	4.73	0.337	8.52	0.1
chr1	160232292	-0.44	8.85	0.604	202.28	59.43
chr1	160232434	1.19	7.36	0.17	19.32	29.71
chr11	60282829	4.79	5.7	2.49e-05	0.01	10.28
chr11	60609415	0.84	7.97	0.328	44.29	37.73
chr11	60681596	0.202	9.24	0.814	193.88	94.63
chr1	160765805	-2.39	5.57	0.021	5.74	0.14
chr11	60929194	-0.861	5.91	0.356	18.1	1.97
chr1	161015726	-0.153	7.5	0.864	32.6	14.38
chr1	161123539	0.65	5.6	0.489	3.44	3.15
chr1	161129220	-0.704	8.53	0.408	146.45	39.6
chr1	161129252	0.31	7.8	0.722	59.07	40.25
chr11	61197527	0.992	7.38	0.253	24.33	31.16
chr11	61250214	1.35	5.87	0.138	13.05	9.93
chr11	61276938	2.56	6.84	0.00561	8.55	29.95
chr11	61334920	2.48	6.02	0.00928	2.37	11.23
chr11	61560091	-0.342	6.22	0.719	14.69	1.37
chr11	61582787	0.97	8.31	0.255	64.46	60.46
chr1	16160878	1.07	6.69	0.227	5.01	9.02
chr1	16162363	1.11	9.05	0.192	99.15	113.89
chr1	16162490	1.28	9.09	0.134	97.19	127.63
chr1	16162572	0.705	9.63	0.403	198.43	151.41
chr1	16174023	0.474	7.63	0.585	43.89	32.56
chr1	16174081	0.315	8.62	0.715	107.57	71.73
chr1	16174327	-0.66	6.85	0.452	51.96	11.45
chr1	16175960	1.41	6.18	0.118	4.08	6.56
chr11	61880118	-3.93	6.7	0.000136	40.85	0.12
chr11	62104893	-0.283	6.94	0.764	44.21	14.41
chr11	62212170	-2.17	5.4	0.038	11.29	0.26
chr11	62281922	-1.31	4.77	0.203	3.93	0.21
chr11	62341531	0.769	9.08	0.362	127.77	96.92
chr11	62420780	0.296	7.95	0.731	40.25	36.5
chr11	62494793	-0.521	6.54	0.571	27.78	7.06
chr11	62495033	0.465	7.58	0.591	56.18	34.56
chr11	62495114	0.249	8.02	0.771	71.95	33.53
chr1	162531166	1.28	7.04	0.141	13.8	24.73
chr11	6255912	-0.512	6.74	0.569	22.42	6.22
chr11	62573014	-0.236	7.75	0.793	54.09	19.84
chr11	62623433	0.186	8.29	0.828	56.99	29.55
chr11	62623544	0.118	7.24	0.898	42.1	14.89
chr1	16302647	1.02	10.09	0.229	237.18	224.41
chr11	63448873	0.22	8.93	0.795	140.84	70.98
chr11	63706365	0.289	6.87	0.742	33.94	21.06
chr11	63706468	-1.74	5.88	0.0724	30.68	0.78
chr11	63741977	0.599	5.81	0.523	6.59	3.18
chr11	63828395	0.753	6.22	0.401	9.74	11.22
chr11	63994365	-1.07	5.01	0.298	5.21	0.35
chr11	64008548	-0.586	7.67	0.5	85.64	22.93
chr11	64037420	0.18	7.55	0.836	42.23	22.08
chr11	64053290	-0.858	7.64	0.327	61.23	18.4
chr11	64072802	-0.0624	8.4	0.945	114.05	51.66
chr11	64072907	0.515	7.49	0.554	42.82	34.16
chr11	64085218	0.178	6.68	0.851	18.23	6.41
chr11	64085551	0.111	8.75	0.899	119.4	67.93
chr11	64127719	-2.95	5.13	0.00981	11.38	0
chr11	64257443	1.38	5.44	0.137	5.35	6.12
chr11	64443142	-0.418	5.17	0.668	9.82	1.2
chr11	64490724	-0.408	4.81	0.682	4.44	1.43
chr11	64545226	-0.196	7.17	0.829	51.39	15.7
chr11	64546517	0.399	6.68	0.652	19.57	5.88
chr11	64646073	0.363	7.85	0.675	59.21	35.26
chr11	64684808	1.04	7	0.232	19.86	28.92
chr11	64684976	0.505	7.19	0.563	21.21	22.92
chr11	64739589	1.04	6.98	0.232	13.51	20.95
chr11	64794872	-0.0584	5.78	0.972	4.72	3.35
chr11	64885382	-0.0286	6.01	1	5.38	4.95
chr11	64889749	0.4	8.58	0.637	88.46	67.48
chr11	6502736	0.992	6.39	0.271	5.19	10.21
chr11	65029279	-0.868	8.61	0.307	157.8	38.76
chr11	65029312	0.646	9.53	0.442	174.99	144.94
chr11	65101166	-1.61	6.47	0.0781	47.22	4.14
chr11	65101280	-0.0946	9.1	0.912	195.62	81.01
chr11	65123183	1.46	6.27	0.107	9.82	13.13
chr11	65154019	-0.373	7.16	0.671	39.72	13.46
chr11	65171112	-0.316	5.52	0.738	4.68	3.22
chr11	65175413	-2.63	5.16	0.0147	14.82	0.05
chr11	65222652	0.358	7.68	0.677	43.77	24.81
chr11	65239694	1.74	6.01	0.0606	3.24	7.08
chr11	65245054	0.416	5.67	0.684	3.59	2.24
chr11	65264969	0.494	7.35	0.57	32.04	21.07
chr11	65278395	0.44	4.99	0.685	3.65	0.11
chr11	65337516	-0.469	8.06	0.586	83.86	26.45
chr11	65383148	0.554	9.36	0.51	171.95	119.18
chr11	65383225	-0.0755	6.64	0.954	24.06	14.41
chr11	65420499	-0.351	8.78	0.679	128.63	49.21
chr11	65430440	-0.853	7.53	0.327	62.38	17.68
chr11	65487991	-0.72	4.86	0.509	3.47	0.23
chr11	65488281	0.389	5.43	0.696	3.52	2.97
chr1	165567471	0.985	6.32	0.281	6.04	10.05
chr1	1655911	1.01	6.77	0.247	14.99	19.75
chr1	165600105	0.298	7.35	0.74	37.06	18.65
chr1	165600464	0.488	5.87	0.603	7.21	3.62
chr11	65601103	-4.93	5.95	5.76e-05	29.41	0
chr11	65625399	-2.31	5.34	0.0262	8.4	0
chr11	65625786	0.585	6.67	0.511	15.94	14.15
chr1	16563698	0.33	8.83	0.697	118.7	69.2
chr11	65656386	0.775	6.61	0.387	6.05	12.43
chr11	65729015	0.344	8.77	0.685	103.21	69.24
chr11	65819627	1.19	7.45	0.171	29.38	37.32
chr11	65819724	0.0612	6.44	0.965	27.12	8.03
chr11	66035946	0.423	8.58	0.621	105.4	59.14
chr11	66036009	-0.443	7.12	0.623	53.7	15.5
chr11	66056850	0.24	7.58	0.784	38.87	22.65
chr11	66084978	-3.78	5.47	0.000931	14.28	0
chr11	66112624	-0.539	5.46	0.597	6.01	3.07
chr11	66206594	1.28	6.58	0.153	1.39	9.79
chr11	66336103	1.32	5.57	0.161	4.04	8.08
chr11	66360596	0.0904	8.54	0.917	111.99	52.71
chr11	66384064	-0.194	7.87	0.823	85.47	23.73
chr11	66384316	0.282	7.89	0.745	64.9	32.81
chr11	66445352	0.151	7.94	0.869	65.54	35.98
chr11	66462404	1.44	6.28	0.107	0.2	11.23
chr11	66512179	-1.3	7.85	0.133	126.12	17.96
chr11	66623753	0.391	5.8	0.686	9.72	7.76
chr1	16678994	0.117	7.89	0.896	73.7	33.07
chr1	166808612	-0.997	5.37	0.315	5.18	0.08
chr11	66814377	-2.48	4.76	0.0349	3.6	0.02
chr11	66886386	-0.651	7.06	0.46	48.89	15.25
chr11	66886572	-0.175	6.93	0.849	47.81	18.46
chr11	66886721	-0.069	7.05	0.942	44.78	15.95
chr1	16693695	0.649	7.98	0.448	49.72	36.94
chr11	67029009	-0.419	5.25	0.687	5.6	1.59
chr11	6704640	0.264	8.97	0.755	147.04	83.6
chr11	67056443	-0.608	7.51	0.483	64.74	20.92
chr11	67085290	0.445	9	0.6	125.46	77.44
chr1	167189822	0.861	10.4	0.306	314.34	282.15
chr11	67195898	0.785	7.01	0.369	8.54	13.71
chr11	67236684	-1.01	5.47	0.296	11.86	1.78
chr11	67250454	-0.0488	5.98	0.976	16.67	4.53
chr11	67250795	-0.254	8.75	0.768	147.86	54.86
chr11	67276221	-0.269	7.84	0.76	71.26	25.69
chr11	67351946	-0.204	5.82	0.865	5.51	4.38
chr11	67374365	-0.038	5.77	1	5.87	3.7
chr1	167408919	0.00571	6.17	1	21.07	7.07
chr11	67771678	-0.208	6.53	0.818	19.53	9.68
chr11	67798378	0.119	7.64	0.899	59.82	24.1
chr1	167905408	0.868	9.45	0.305	163.01	136.61
chr11	67917731	2.85	4.74	0.00903	0.19	2.84
chr1	16825679	-0.763	6.33	0.404	26.2	7.76
chr11	68816389	-0.439	7.73	0.61	73.34	25.72
chr1	169396729	-1.82	5.42	0.0627	10.85	0.2
chr1	16940049	-0.0179	8.12	0.989	85.23	40.12
chr1	16940109	0.838	9.19	0.322	132.6	102.85
chr11	6947744	3.06	7.04	0.00108	4.44	32.52
chr11	69490198	-0.161	7.79	0.854	65.54	27.72
chr1	16971250	-0.361	9.7	0.667	278.34	100.74
chr11	69827780	5.97	5.59	3.26e-06	0	7.29
chr1	170043867	-0.00233	9.26	1	189.87	99.02
chr11	70049346	0.156	9.35	0.854	197.94	106.99
chr11	70116757	-0.744	6.23	0.417	28.31	5.82
chr1	1709920	-0.633	8.12	0.462	98.74	30.06
chr11	71164136	-0.644	6.97	0.47	50.53	13.14
chr1	171454602	0.934	8.47	0.273	62.36	53.98
chr11	71524927	0.489	5.09	0.624	10.08	3.68
chr1	171750316	1.9	6.86	0.0343	3.96	20.56
chr11	71791566	0.551	6.03	0.541	2.01	5.21
chr1	171810623	0.232	6.93	0.789	36.22	14.04
chr11	71823783	-0.12	7.46	0.895	52.09	18.92
chr11	72145643	0.0515	6.11	0.978	9.01	4.96
chr1	17240545	0.621	5.32	0.514	4.32	5.7
chr1	17240650	0.731	5.38	0.445	8.96	7.86
chr1	172419265	2.37	6.47	0.0107	0.24	13.35
chr1	172501940	1.87	6.24	0.0409	1.95	8.34
chr1	172502108	0.626	8.05	0.463	80.15	55.34
chr11	72504746	0.496	8.3	0.562	68.67	45.1
chr11	72504801	-1.65	6.65	0.0667	38.89	4.39
chr11	72533245	0.356	7.93	0.679	63.35	43.2
chr11	725765	-2.33	5.35	0.0243	20.52	0.04
chr11	72853811	-0.287	6.83	0.747	22.64	11.53
chr11	73087404	-0.115	7.07	0.908	30.18	14.21
chr11	73358708	-2.18	6.15	0.021	25.83	1.73
chr1	173446038	0.985	6.51	0.262	11.52	9.6
chr11	73472213	0.364	6.38	0.698	17.16	9.27
chr11	73472433	0.0375	7.16	0.968	38.11	16.05
chr11	73587735	-0.29	6.86	0.751	23.33	8.84
chr11	73693863	-0.539	5.46	0.597	7.82	1
chr1	17380715	0.496	8.44	0.559	90.99	61.06
chr11	73882123	0.433	9.83	0.605	256.35	163.07
chr11	74109780	-0.459	6.4	0.612	25.4	6.3
chr1	174128461	1.7	7.05	0.0559	24.65	24.87
chr11	74204286	0.0924	5.88	0.948	8.47	4.33
chr11	74204400	-0.177	8.74	0.838	164.54	62.73
chr11	74437763	-0.261	5.42	0.824	6.59	3.45
chr11	747349	-0.411	5.79	0.673	8.91	3.66
chr11	74952871	1.06	6.79	0.232	17.84	21.27
chr1	174968872	0.408	9.35	0.628	187.33	96.67
chr1	174969191	0.481	6.8	0.593	29.43	17.05
chr11	75110502	0.246	6.01	0.791	6.94	1.3
chr11	76092346	-0.0501	8.89	0.954	152.68	66.4
chr11	76156046	0.272	8.79	0.749	127.48	60.98
chr1	176176709	0.854	7.79	0.318	58.55	40.99
chr1	176176780	0.417	9.52	0.62	203.94	121.09
chr11	76777856	-1.05	5.73	0.273	25.84	2.05
chr11	77300632	-0.532	7	0.551	44.44	14.23
chr11	77530541	-0.78	7.55	0.37	75.98	10.89
chr1	17764171	-0.613	6.06	0.518	23.56	1.76
chr11	777507	-0.391	7.09	0.668	37.4	16.44
chr11	77850729	0.136	8.79	0.874	137.16	67.22
chr11	77850836	1.17	7.55	0.174	36.04	36.81
chr11	77899685	-0.253	6.14	0.804	18.35	5.39
chr11	78285909	-0.416	7.19	0.64	60.32	14.41
chr11	78286261	1.83	5.81	0.0499	1	6.44
chr1	179262860	0.72	5.72	0.436	3.92	6
chr1	179334851	0.207	8.29	0.809	91.56	40.36
chr1	179851765	-0.021	8.51	0.983	93.66	41.43
chr1	179923656	0.26	6.7	0.782	9.55	2.15
chr1	180472092	0.158	6.75	0.872	18.58	10.21
chr11	805422	-0.287	6.19	0.773	19.64	7.31
chr1	180923553	-4.71	4.92	0.000554	9.72	0
chr1	180992323	0.155	5.99	0.881	8.51	6.36
chr11	809927	0.201	6.2	0.835	16.07	3.64
chr1	181068751	-0.411	5.79	0.673	7.49	0.51
chr1	181074423	0.0315	5.82	1	7.33	3.84
chr1	181998752	-0.0973	5.93	0.95	9.11	5.34
chr1	1822596	0.551	5.9	0.547	5.82	9.08
chr1	182584212	-1.79	5.53	0.0708	9.93	0.26
chr11	82719124	1.9	5.71	0.0443	0.96	5.12
chr11	82783003	-0.501	7.5	0.566	33.86	11.5
chr1	182808444	0.216	8.26	0.8	84.88	43.92
chr1	182808783	-0.771	6.65	0.396	46.04	4.98
chr11	82997142	-0.0935	7.46	0.921	34.92	15.43
chr1	183605050	-0.605	8.05	0.479	114.29	24.36
chr11	842884	-0.269	5.49	0.797	18.1	4.21
chr1	184723811	-0.717	6.3	0.437	18.59	1.7
chr1	1850872	1.51	7.85	0.0824	47.33	57.19
chr1	1850945	2.32	7.33	0.0099	21.67	46.8
chr1	185126122	0.0163	6.2	1	19.05	6.48
chr1	185126225	1.24	6.23	0.173	8.27	15.06
chr11	85393949	-2.5	7.14	0.00673	63.92	3.02
chr11	85566018	-0.0273	5.67	1	3.82	3.67
chr11	85780310	0.124	6.51	0.9	10.52	5.08
chr11	85955556	0.641	9.11	0.448	104.47	86.81
chr11	85956307	0.748	6.5	0.4	10.98	11.58
chr1	186344448	1.29	8.96	0.13	104.62	102.5
chr11	86666425	1.07	6.27	0.231	14.02	13.05
chr11	86667099	1.14	6.38	0.201	20.48	10.68
chr11	86748693	-0.624	5.52	0.523	11.38	1.38
chr11	86748856	0.673	6.31	0.457	9.51	12.54
chr11	8710646	0.223	7.22	0.806	24.22	13.53
chr11	88070998	0.228	6.27	0.806	6.82	6.22
chr11	8932717	-0.374	7.78	0.669	87.1	30.11
chr11	89956287	-0.474	8.17	0.577	93.28	32.93
chr11	910852	0.463	5.76	0.63	17.51	5.89
chr11	91526000	3.88	5.3	0.000282	0	6.9
chr11	925831	-0.499	5.85	0.588	15.06	5.2
chr1	19282567	-1.75	4.21	0.118	2.33	0
chr11	9286952	0.203	6.73	0.828	31.12	15.89
chr11	92930647	0.0843	6.58	0.936	16.11	11.02
chr11	92931165	-2.31	6.73	0.0126	42.59	1.89
chr11	9336333	0.137	7.75	0.879	65.19	24.06
chr11	93394699	0.00521	8.26	1	103.17	43.02
chr11	9406105	1.05	5.86	0.249	0.81	5.8
chr11	94227118	0.113	5.64	0.939	5.46	2.31
chr1	194626546	4.97	6.15	4.58e-06	0.01	15.23
chr1	19536935	0.265	7.19	0.772	41.93	20.76
chr1	19537005	0.875	6.54	0.321	11.43	10.56
chr11	95657307	-0.961	6.19	0.297	17.89	1.37
chr1	19578007	1.25	5.9	0.167	1.56	4.5
chr11	96076553	0.374	7.25	0.675	25.4	19.42
chr1	19638626	0.438	7.88	0.61	69.92	44.34
chr1	197170596	0.487	9.18	0.563	147.55	96.34
chr11	9779761	-0.569	7.26	0.512	51.01	14.64
chr1	197872097	0.238	7.69	0.786	59.54	25.94
chr1	19923399	1	6.29	0.259	4.41	3.47
chr1	20003146	3.03	5.73	0.00196	1.69	8.14
chr1	200379178	0.232	7.36	0.788	49.88	28.09
chr1	200379235	-0.496	7.65	0.565	71.58	22.76
chr1	200707895	0.312	6.2	0.736	19.15	6.9
chr1	200992807	-0.746	4.67	0.492	2.19	0.24
chr1	201123704	-0.698	7.7	0.417	61.49	10.84
chr1	201798239	0.229	7.75	0.794	40.11	26.49
chr1	20208868	0.011	7.84	1	68.61	31.28
chr1	202311085	1.13	8.26	0.19	38.92	53.38
chr1	202317793	0.305	8.27	0.725	86.5	45.82
chr1	202858270	-0.691	7.99	0.424	87.22	28.26
chr1	202858355	0.641	9.59	0.446	207.68	144.21
chr1	203236813	-0.14	5.91	0.899	4.93	2.54
chr1	203830612	0.113	5.64	0.939	4.36	1.34
chr1	204463774	-0.485	5.73	0.608	7.12	3.53
chr1	205091117	-0.204	6.38	0.835	10.71	1.01
chr1	205399889	-0.00986	6.18	1	17.33	5.17
chr1	205718880	0.533	6.21	0.555	14.51	4.65
chr1	2064725	1.45	5.52	0.126	3.46	8.08
chr1	206641578	0.21	5.04	0.867	2.91	1.27
chr1	206785991	0.882	8.84	0.299	79.14	92.5
chr1	206808797	0.848	6.02	0.351	7.2	7.34
chr1	206990592	2.51	6.43	0.00688	1.5	18.07
chr1	20799803	1.78	5.62	0.0598	0.96	8.92
chr1	208042478	-0.158	5.37	0.926	5.79	1.73
chr1	208137009	-0.158	7.44	0.858	37.99	18.15
chr1	20959942	0.105	7.77	0.908	57.17	36.19
chr1	209957903	0.432	8.75	0.611	110.07	62.33
chr12	100557798	0.0057	5.21	1	2.2	2.11
chr12	100593335	-0.16	5.49	0.899	6.79	3.18
chr12	101673835	0.481	7.89	0.577	43.35	33.54
chr12	101801563	-0.441	7.7	0.61	77.12	24.14
chr12	101801844	0.438	5.35	0.68	2.07	2.23
chr12	102224823	0.118	8.7	0.893	139.04	63.26
chr12	104235039	0.0114	5.27	1	9.31	2.59
chr12	104359959	0.0554	7.16	0.957	27.5	14.14
chr12	104680722	0.551	5.97	0.544	6.38	3.58
chr12	104682624	0.508	5.99	0.592	11.14	3.31
chr12	104697520	-4.02	6.04	0.000301	31.02	0
chr12	105352151	-2.25	6	0.022	30.56	0.51
chr12	105379983	0.317	7.01	0.721	25.06	17.27
chr12	1058884	0.585	6.94	0.51	23.05	14.62
chr12	106641288	-1.7	4.18	0.136	3.43	0
chr12	106751852	0.0256	8.5	0.983	102.52	51.72
chr12	107349459	-0.236	6.34	0.811	21.5	7.47
chr12	107349556	-0.652	5.72	0.479	18.71	1
chr12	107487727	0.971	5.98	0.275	8.33	7.34
chr12	108079558	0.0342	8.44	0.973	101.78	43.85
chr12	108155049	-0.333	8.18	0.701	108.92	33.5
chr12	108297666	0.0141	6.26	1	7.83	5.01
chr12	108511523	4.09	5.87	7.26e-05	0.02	8.33
chr12	108956296	0.26	6.07	0.798	11.3	4.41
chr12	108956376	-0.485	7.48	0.582	63.32	20.71
chr12	109125486	0.175	5.94	0.877	9.96	4.64
chr12	109251517	-0.756	7.7	0.38	91.76	22.6
chr12	109535323	1.3	6.05	0.153	7.43	15.56
chr12	109535388	0.96	6.3	0.274	15.35	14.79
chr12	110151342	1.23	5.82	0.179	0.86	5.24
chr12	110283335	0.00572	8.31	1	87.08	42.68
chr12	110434186	-0.385	7.93	0.659	80.31	24.62
chr12	110562130	-0.784	5.86	0.398	16.83	2.67
chr12	110841901	0.768	8.54	0.365	60.15	58.83
chr12	110906205	0.499	6.5	0.583	5.59	7.49
chr12	111021258	0.393	9.09	0.643	166.11	94.65
chr12	111127603	-1.7	5.46	0.0849	11.07	0.73
chr1	21113329	-0.0831	9.27	0.925	229.28	100.16
chr12	111806851	-1.23	6.05	0.183	27.18	2.3
chr12	112123826	0.108	6.94	0.912	23.44	8.75
chr12	112279745	0.567	7.65	0.51	23.97	25.64
chr12	112279988	-4.43	4.68	0.00146	11.66	0
chr12	112451001	0.153	7.52	0.858	53.92	22.29
chr12	112451075	0.115	7.13	0.902	39.2	13.02
chr12	112546609	0.414	8.33	0.629	81.41	46.52
chr12	112993821	3.94	5.88	0.000135	0.04	9.17
chr12	113659266	-0.225	5.73	0.83	12.11	4.1
chr12	113905125	1.23	5.1	0.212	1.32	4.09
chr12	114404258	0.339	7.88	0.693	46.57	32.24
chr1	211556136	0.611	8.87	0.472	135.73	78.18
chr1	211689091	0.521	6.47	0.561	14.75	11.36
chr12	117176115	0.345	6.88	0.695	16.88	12.24
chr12	117296018	-0.114	6.24	0.918	19.12	7.67
chr12	117628306	0.0589	6.5	0.966	14.58	7.75
chr1	211854275	1.05	8.87	0.218	66.85	82.68
chr12	118573878	-0.31	6.01	0.742	11.19	4.11
chr12	120105626	0.348	6.38	0.713	10.6	8.49
chr12	120426809	0.721	6.34	0.423	7.67	14.97
chr12	120554694	-0.536	9.66	0.525	311.52	110.42
chr12	120638940	-0.877	5.81	0.354	9.4	1
chr12	120703705	0.2	5.23	0.882	3.93	2.18
chr12	120755378	0.469	7.48	0.59	50.81	17.57
chr12	120868439	-0.142	4.75	0.945	3.65	0.65
chr12	120875710	0.564	9.4	0.502	181.32	119.49
chr12	120907599	-0.18	7.68	0.835	69.73	23.31
chr12	120974426	-0.916	5.63	0.341	11.07	0.94
chr12	121019362	0.0215	6.8	0.986	26.6	11.09
chr1	2121020	2.21	6.38	0.0171	12.16	18.07
chr12	121063758	2.52	7.42	0.00521	6.75	42.68
chr12	121124212	0.0837	6.06	0.954	11.97	3.74
chr12	121124749	-0.572	6.17	0.53	17.86	4.1
chr1	2121141	2.34	6.67	0.0103	13.64	24.69
chr12	121163490	0.181	5.74	0.86	6.01	2.54
chr12	121342258	-1.5	7.45	0.0878	89.43	9.13
chr12	121734704	-0.241	6.05	0.816	16.83	4.95
chr12	121837720	1.19	6.98	0.17	12.03	18.4
chr12	122018394	-0.968	5.44	0.312	11.38	0.85
chr1	212208583	0.839	8.28	0.326	49.84	46.9
chr1	212208907	0.51	9.56	0.545	210.21	133.74
chr12	122110521	-3.31	4.57	0.0117	8.55	0
chr12	122124882	0.712	9.03	0.401	148.03	101.99
chr12	122124992	2.34	7.84	0.00838	24.58	59.72
chr12	122125064	-2.61	7.03	0.00558	61.45	3.22
chr12	122150585	0.0837	7.17	0.936	28.3	21.76
chr12	122150678	-2.07	5.64	0.0388	14.21	0.43
chr12	122239041	-0.0398	5.36	1	3.39	0.49
chr12	122277441	1.75	6.19	0.0547	8.55	9.66
chr12	122331195	4.91	6.84	3.25e-06	0.03	23.35
chr12	122459789	0.236	5.58	0.844	8.33	8.33
chr12	122687967	1.69	6.54	0.058	9.02	18.61
chr12	122710741	0.0284	6.75	0.986	33.94	13.32
chr12	123011677	0.45	6.65	0.621	18.59	11.23
chr12	123237280	0.0564	6.67	0.97	20	0.05
chr12	123450978	2.13	5.06	0.0304	0.88	5.72
chr12	123465442	0.333	6.28	0.714	9.4	11.5
chr12	123717783	0.462	8.27	0.586	78.27	46.68
chr12	123717938	0.982	7.78	0.254	46.77	38.84
chr12	123849451	0.0114	5.27	1	9.83	2.3
chr12	123849896	0.64	9.07	0.45	125.04	88.82
chr12	123850420	0.814	6.1	0.375	0.34	6.64
chr12	123921155	-1.27	5.56	0.195	11.29	0.92
chr12	123943081	0.109	8.17	0.904	92.26	41.62
chr12	124018343	-0.269	5.49	0.797	18.1	4.17
chr12	124118337	1.42	6.92	0.109	2.65	19.99
chr12	12419941	-0.277	5.99	0.784	16.07	5.49
chr12	124457498	-0.472	6.53	0.613	28.87	10.64
chr12	124457760	-0.925	8.07	0.284	113.08	29.25
chr1	212458729	1.1	7.52	0.204	38.78	35.15
chr12	125371862	3.47	4.7	0.00237	0.01	2.47
chr1	212588259	0.443	8.69	0.604	120.48	64.22
chr1	212732304	1.51	6.38	0.0951	4.93	12.68
chr12	127630654	5.85	6.45	4.66e-07	0	26.57
chr12	12849168	-0.192	7.41	0.828	35.79	15.47
chr12	12849622	-0.0618	8.06	0.948	88.16	35.54
chr12	12939966	-0.884	8.95	0.299	215.54	51.71
chr12	129417877	4.56	5.97	2.26e-05	0	13.8
chr12	13080464	4.09	8.38	2.34e-05	9.82	99.98
chr12	13080672	3.49	7.11	0.000264	4.61	33.34
chr12	131303321	-2.77	4.99	0.0155	12.69	0
chr12	131323811	-0.581	7.05	0.505	38.69	12.05
chr12	131356344	0.127	7.02	0.894	33.07	17.59
chr12	131356485	-0.114	6.39	0.927	15.07	9.9
chr1	213189234	1.17	9.49	0.166	174.19	161.22
chr12	13197318	-1.01	7.84	0.241	89.97	19.14
chr12	132379180	-0.373	7.59	0.67	59.32	24.86
chr12	132568822	-0.149	8.49	0.863	109.07	50.86
chr12	132628917	-0.0519	5.48	1	0.98	3.24
chr12	133264104	-0.814	5.34	0.406	4.52	2
chr12	133287245	-0.939	5.63	0.315	14.07	2.02
chr12	133287433	-1.17	6.87	0.188	53.12	9.08
chr12	133481499	-0.294	4.4	0.858	4.18	0.71
chr12	133485053	-2.12	4.99	0.0519	6.59	0.12
chr12	133707089	0.827	6.53	0.351	20.94	18.08
chr12	133707167	1.35	6.22	0.14	4.48	13.85
chr12	14518954	-0.915	7.07	0.305	34.63	11.47
chr1	214776415	1.49	7.05	0.0887	14.28	19.12
chr12	15942368	-6.59	6.59	5.6e-07	49.37	0
chr12	16035222	-0.991	6.39	0.273	22.63	4.75
chr1	21711361	-0.767	5.31	0.429	6.99	0.67
chr1	21766560	-1.06	6.54	0.238	34.55	8.04
chr1	21766622	-1.58	6.88	0.0776	63.82	7.77
chr12	1800104	-1.22	8.28	0.158	143.38	26.85
chr1	219347123	0.807	8.48	0.344	52.1	48.81
chr12	19592433	-0.843	7.1	0.338	67.05	11.48
chr1	21974545	3.15	5.64	0.00177	1.15	4.67
chr1	220219868	0.793	7.34	0.361	21.51	23.36
chr1	220263193	0.595	7.42	0.488	45.64	16.85
chr1	220445853	0.47	7.85	0.584	48.68	21.2
chr1	22106747	1.4	6.45	0.118	0.18	8.38
chr1	22109716	0.0354	7.32	0.981	30.39	10.65
chr1	22110289	2.21	7.17	0.0141	0.45	20.3
chr12	2144308	-1.36	6.69	0.135	37.82	6.06
chr12	22199492	-1.13	6.1	0.215	23.29	3.81
chr12	22778043	0.883	5.76	0.327	3.6	4.43
chr1	222817640	0.551	5.69	0.557	0.48	3.04
chr1	222886657	0.102	7.84	0.913	42.18	27.26
chr12	23052317	3.75	5.37	0.000452	0.07	9.02
chr12	23689434	-1.18	4.96	0.242	3.6	0.11
chr1	22379036	0.974	9.07	0.252	119.35	103.06
chr1	224033788	0.703	7.34	0.415	31.51	27.57
chr1	224180395	0.912	5.75	0.327	9.56	6.53
chr1	224371358	-0.428	5.75	0.667	13.33	0.93
chr12	25099561	5.57	8.43	1.02e-07	0.11	104.71
chr1	225117380	1.31	5.88	0.152	8.55	9.93
chr12	25348129	-0.0635	6.64	0.969	27.26	7.49
chr12	25539072	1.21	6.1	0.187	4.42	10.36
chr1	225997790	2.07	6.15	0.0235	0.68	17
chr1	226070102	0.469	8.63	0.578	120.75	75.83
chr12	26267395	-0.194	5.77	0.86	9.74	3.76
chr1	226288421	-2.04	5.83	0.0329	18.1	0.21
chr1	226297652	0.187	5.56	0.873	8.33	4.47
chr1	226299204	2.74	5.64	0.00586	0.25	4.33
chr12	27090955	0.105	9.07	0.905	170.45	85.32
chr1	227127705	0.399	8.32	0.639	81.14	50.4
chr1	227730383	-3.17	6.04	0.00194	22.63	0.11
chr12	27842678	3.27	5.4	0.00155	0.17	8.77
chr12	27863688	-0.213	6.22	0.816	7.15	4.05
chr1	227923125	-0.00667	9.07	0.997	184.93	79.41
chr12	27933367	-0.615	5.21	0.531	5.79	1.41
chr1	227975852	0.195	5.35	0.853	14.24	5.35
chr1	228270214	0.994	8.26	0.244	78.66	59.59
chr1	228270313	-0.229	7.42	0.802	57.29	24.35
chr1	228291114	0.598	9.53	0.477	220.72	145.28
chr1	228296987	0.605	5.66	0.528	1.44	5.66
chr1	228327823	1	7.14	0.248	25.4	23.86
chr1	228353363	0.862	8.03	0.314	38.5	46.53
chr1	228353703	-0.227	7.98	0.793	99.91	32.56
chr1	228674359	-1.25	5.73	0.189	19.89	0.76
chr1	228674807	1.04	6.2	0.253	2.15	7.69
chr1	228771354	0.136	4.28	1	3.81	0.58
chr12	2922113	-0.389	8.54	0.646	93.99	47.46
chr1	229406816	-0.378	5.84	0.686	20.29	1.5
chr1	229406905	0.685	7.44	0.427	37.66	34.74
chr1	229478094	0.392	5.91	0.681	10.9	7.17
chr1	229694779	0.628	8.83	0.456	111.43	85.03
chr1	22989765	3.97	5.16	0.000442	0.03	7.55
chr12	2999883	-0.595	7.06	0.497	47.78	13.61
chr1	230262953	4.26	6.69	3.19e-05	0.01	18.93
chr1	230778282	0.154	6.09	0.889	6.68	6.7
chr1	230778520	-0.93	7	0.288	54.75	10.19
chr1	231114597	-0.0594	7.69	0.955	73.4	27.57
chr12	31226761	-0.291	6.88	0.754	39.96	14.51
chr12	31227166	0.129	5.65	0.91	8.03	5.02
chr1	231376937	0.321	7.94	0.705	50.06	31.45
chr1	231473657	0.67	10.33	0.425	999	252.27
chr1	231473699	0.706	9.51	0.402	196.68	120.86
chr12	31479131	0.584	8.78	0.489	104.81	78
chr1	2323112	0.297	8.5	0.727	104.27	55.21
chr12	32832039	0.606	7.1	0.482	21.1	18.66
chr12	32908916	0.325	8.05	0.704	49.79	30.56
chr1	233086255	0.245	6.89	0.783	34.8	10.26
chr1	23345962	0.458	7.03	0.606	26.85	15.73
chr1	233750088	0.519	5.44	0.606	4.28	2.38
chr1	2344130	-0.22	5.92	0.849	14.56	5.37
chr1	234492708	-5.17	5.31	0.000125	15.31	0
chr1	234614933	-0.264	6.98	0.781	26.33	9.21
chr1	234745949	-0.0401	7.57	0.976	47.9	24.19
chr1	234746735	-2.88	6.91	0.0027	63.21	0.11
chr1	235263689	-1.84	5.44	0.0587	11.07	0.1
chr1	235292254	0.91	9.45	0.281	135.77	133.25
chr1	235324588	0.045	6.01	1	6.34	1.51
chr1	235491772	1.92	6.83	0.033	10.5	24.19
chr1	235491903	0.612	7.14	0.482	24.33	18.73
chr1	235668004	0.261	8.39	0.763	96.92	52.81
chr1	236030337	-0.229	6.16	0.807	15.46	7.31
chr1	23694852	1.72	5.85	0.0631	2.8	6.2
chr1	23694981	-0.0609	7.72	0.949	52.71	25.69
chr1	23695412	1.06	6.59	0.226	14.81	14.29
chr12	37941619	3.6	4.82	0.0016	0.03	6.98
chr1	238027777	-1.08	4.24	0.346	2.55	0.01
chr1	23866392	1.04	5.77	0.249	2.32	3.32
chr1	23886007	0.0973	6.48	0.931	15.82	9.2
chr12	40013853	-2.09	6.18	0.0266	36.53	1.06
chr12	40014000	-1.21	4.97	0.242	3.51	0.24
chr1	24104526	3.68	6.6	0.000166	0.94	12.53
chr1	24104887	0.609	7.46	0.483	39.83	30.82
chr1	24127411	0.757	5.74	0.419	5.4	7.29
chr1	24194823	-0.131	6.31	0.903	12.87	6.01
chr12	42538535	-1.61	5.37	0.109	15.89	0.06
chr12	42538765	-0.473	6.72	0.591	40.84	12.73
chr12	42538838	0.234	6.01	0.813	10.16	6.83
chr1	243418644	0.758	8.11	0.375	73.67	49.21
chr1	243418723	0.162	7.26	0.86	30.91	12.78
chr12	4381259	-1.29	5.28	0.186	5.01	0.84
chr12	44152580	-0.0832	7.36	0.925	42.59	20.49
chr1	244211470	0.679	6.12	0.46	15.08	9.26
chr12	4430219	-1.61	7.04	0.0744	35.57	7.76
chr1	244615339	-0.0536	6.33	0.962	20.42	6.45
chr1	244624567	-2.97	6.47	0.00237	32.65	0.31
chr1	244816260	0.31	7.2	0.725	25.17	19.63
chr1	244998332	-0.308	6.8	0.727	27.03	7.27
chr1	245027914	0.835	8.13	0.328	64.34	43.51
chr1	245134144	0.973	6.39	0.271	10.18	12.62
chr12	45609844	-1.09	6.23	0.238	26.2	2.6
chr1	2457720	0.309	5.59	0.755	5.99	4.53
chr12	46121445	0.0987	6.53	0.917	5.92	8.2
chr12	46384696	0.413	9.27	0.624	165.22	104.83
chr12	4647958	-0.658	8.05	0.446	80.56	23.59
chr12	46613728	4.62	7.71	4.2e-06	0.37	50.6
chr1	246670597	-0.441	6.94	0.621	41.82	15.25
chr1	246670677	0.472	6.65	0.594	17.99	10.38
chr1	246729578	0.783	9.26	0.355	166.67	109.86
chr12	46777205	-0.128	6.67	0.91	25.07	13.14
chr1	246887666	-0.496	6.35	0.583	35.99	5.07
chr1	246961162	3.61	6.35	0.000283	0.88	17.64
chr1	247095237	0.204	7.9	0.814	70.87	33.77
chr1	247095549	1.16	5.6	0.208	0.59	6.83
chr1	24742183	0.563	5.79	0.542	3.89	2.77
chr1	247495770	-1.14	5.38	0.241	14.55	0.3
chr12	4758203	0.0678	6.41	0.946	5.82	7.57
chr12	48099890	0.34	6.84	0.701	18.58	12.33
chr1	248100381	0.691	5.11	0.49	9.87	2.54
chr1	24829334	2.58	5.59	0.00734	2.12	9.51
chr12	48357344	-0.0457	7.87	0.96	59.75	33.34
chr12	48500000	0.0983	5.94	0.926	6.94	2.25
chr12	48551388	0.302	8.85	0.724	132.01	66.85
chr12	48690531	3.01	6.04	0.0019	2.64	11.3
chr1	248820359	-1.28	4.16	0.314	2.37	0.02
chr1	248855024	3.04	5.05	0.00309	0.04	6.69
chr1	248894497	5.07	6.84	1.63e-06	0.16	28.56
chr12	49075986	-0.118	6.3	0.903	10.72	4.47
chr1	249153174	-1.19	6.88	0.184	43.7	7.88
chr1	249153333	0.249	8.54	0.769	99.43	63.02
chr1	249200473	0.631	6.67	0.487	12.66	9.82
chr12	49392116	-2.12	5.36	0.0437	13.33	0.11
chr12	49393238	-1.09	5.24	0.289	9.49	0.76
chr12	49449942	-0.419	7.09	0.635	26.48	10.44
chr12	49463918	0.354	8.01	0.678	59.72	35.4
chr12	49482123	1.6	6.57	0.0742	3.53	13.8
chr12	49524584	-0.0231	8.49	0.983	103.89	39.91
chr12	49525416	-0.303	6.09	0.754	14.75	2.38
chr1	24969645	0.109	9.26	0.899	211.4	96.25
chr12	49760974	0.0603	6.18	0.958	21.77	8.16
chr12	49761054	0.296	7.38	0.735	54.72	28.96
chr12	49961671	0.221	9.68	0.794	211.28	127.03
chr12	50135570	0.186	8.02	0.834	85.64	27.6
chr12	50221660	-0.641	5.72	0.499	11.07	2.57
chr12	50222545	-0.0205	6.08	1	10.56	4.2
chr12	50236944	-0.212	6.29	0.824	13.08	4.78
chr12	50419407	-0.103	6.39	0.927	13.94	4.09
chr12	50505728	-0.571	6.08	0.525	17.62	4.3
chr12	50505839	-0.01	7.47	1	58.69	24.42
chr12	50677399	0.0183	5.91	1	16.7	4.13
chr1	25071515	0.151	7.97	0.865	71.95	40.18
chr12	51295561	3.97	5.58	0.000209	0.12	7.7
chr12	51442054	0.454	6.14	0.627	10.62	8.52
chr1	25174734	0.109	5.45	0.932	5.6	2.73
chr1	2517845	0.098	6.5	0.916	19.08	12.59
chr12	51818581	-0.539	5.08	0.601	3.28	1.34
chr12	52211022	2.87	5.04	0.00542	0.42	5.89
chr12	52426854	0.713	5.99	0.436	4.68	9.63
chr12	53400083	0.225	7.63	0.799	41.35	21.67
chr12	53400803	0.518	7.14	0.547	23.21	17.31
chr12	53574299	0.0507	8.39	0.958	100.25	50.86
chr12	53689262	1.7	6.71	0.0556	5.18	11.88
chr12	53693702	-4.13	5.76	0.000285	23.82	0
chr12	53845846	0.249	5.98	0.809	12.59	6.59
chr12	53846391	0.436	6.14	0.627	23.17	9.68
chr12	54069900	0.595	9.3	0.482	141.46	108.15
chr12	54411742	-0.177	8.03	0.841	81.41	34.79
chr12	54653415	-0.131	6.98	0.89	24.94	9.17
chr12	54673954	0.409	10.18	0.626	313.58	208.23
chr12	54674966	0.336	8.42	0.696	78.93	44.05
chr1	25559118	1.23	7.19	0.16	11.08	18.09
chr1	25566256	-0.0256	7.92	0.981	64.47	22.53
chr1	25566644	0.535	6.88	0.546	18.46	11.55
chr1	25573999	0.774	9.44	0.358	159.32	135.85
chr1	25574108	0.205	7.76	0.817	70.5	36.28
chr1	25594495	0.329	5.79	0.731	18.7	7.5
chr12	56040130	0.358	7.68	0.677	40.36	29.44
chr12	56224605	0.249	7.08	0.775	31.25	16.31
chr12	56435638	0.493	6.36	0.593	2.14	4.96
chr1	25664821	0.0816	6.72	0.942	39.57	14.14
chr12	56710075	0.737	6.47	0.397	6.01	5.95
chr12	56727921	0.545	6.84	0.535	10.56	16.22
chr12	56754108	0.714	6.24	0.419	10.18	9.27
chr12	56842964	0.0708	7.17	0.936	30.92	18.06
chr12	56862282	0.921	6.69	0.294	2.61	13.53
chr12	57082109	0.358	7.6	0.676	31.68	30.34
chr12	57119276	0.917	7.48	0.292	25.82	17.31
chr12	57146158	0.957	7.25	0.27	21.91	26
chr1	2574642	-0.225	7.62	0.804	67.17	22.26
chr12	57569790	1.78	5.24	0.0627	0.19	4.73
chr12	57623450	0.685	9.02	0.417	108.01	98.66
chr12	57824805	0.464	5.41	0.66	7.05	2.62
chr12	57824942	-0.0845	6.55	0.935	13.95	7.75
chr12	57914636	0.0883	8.16	0.919	81.14	37.92
chr12	57916428	0.883	7.34	0.31	37.64	34.16
chr12	57916633	-0.426	8.07	0.621	119.86	34.19
chr12	58087619	0.49	8.65	0.564	114.41	62.16
chr12	58138817	-1.11	6.19	0.223	16.78	1.7
chr12	58146213	-1.13	6.36	0.218	11.04	0.57
chr12	58148731	-1.22	5.91	0.186	16.65	1.09
chr12	58165930	1.01	6.12	0.262	3.26	5.4
chr1	25943054	-0.0555	5.24	1	6.54	2.01
chr1	26146392	-1.02	7.22	0.244	56.47	5.26
chr1	26147319	0.835	5.68	0.374	3.28	3.56
chr1	26185891	1.07	6.69	0.227	9.21	13.1
chr1	26232927	-0.555	5.25	0.572	4.42	0.04
chr12	6309512	-2.07	5.74	0.0356	30.32	0.93
chr1	26324695	1.23	6.84	0.164	1.8	9.06
chr12	64215675	-2.39	4.69	0.0433	6.33	0.02
chr12	64237745	-1.1	5.44	0.268	3.65	0.91
chr1	26438277	0.932	6.07	0.308	4.36	8.08
chr12	64616096	0.269	6.47	0.778	12.45	9.51
chr12	6472524	2.16	5.33	0.0255	0.58	7.42
chr12	64798049	-0.156	6.19	0.874	15.46	3.74
chr12	64845838	-0.186	8.35	0.83	97.62	39.55
chr12	65153269	-0.438	5.21	0.678	7.92	0.58
chr12	65153456	-0.936	6.34	0.298	23.64	4.3
chr12	65218334	-2.45	5.25	0.0227	7.72	0.02
chr12	65563253	-1.13	5.54	0.24	2.86	0.61
chr1	26560480	0.189	7.78	0.832	71.66	33.12
chr12	6560781	-3.73	6.86	0.000214	58.94	0.48
chr1	26560936	-0.204	7.74	0.82	68.62	27.02
chr12	6579842	-0.272	5.61	0.783	10.9	2.43
chr12	6580219	-0.104	5.71	0.942	14.82	5.7
chr1	26606462	-0.168	5.97	0.879	12.2	2.71
chr1	26633187	1.2	5.77	0.185	2.68	5.59
chr12	6641805	0.37	5.52	0.71	4.33	2.31
chr12	6677480	-0.349	7.2	0.692	41.02	17.41
chr12	6716782	-0.116	5.57	0.937	9.72	4.19
chr1	26758731	0.132	8.84	0.876	118.55	60.17
chr1	26799573	2.26	6.03	0.0155	1.69	16.17
chr1	26799640	-0.968	6.15	0.281	21.37	1.29
chr12	68042540	0.7	4.8	0.509	1.25	2.35
chr12	68726155	-0.609	6.52	0.509	20.64	7.67
chr12	69080674	0.574	9.28	0.496	121.57	107.01
chr12	69139850	-0.54	8.19	0.527	97.08	31.42
chr12	69201909	-1.29	5.66	0.177	4.72	0.64
chr12	6961227	-1.21	7.13	0.171	65.85	8.17
chr12	69753476	0.17	9.57	0.839	227.66	113.27
chr12	6976693	-1.1	5.35	0.255	5.18	0.97
chr12	7000314	-0.906	7.33	0.301	48.67	9.75
chr12	70132654	-0.599	6.18	0.516	26.07	4.76
chr12	7047235	0.137	7.01	0.882	27.52	12.71
chr12	7074467	-0.198	7.29	0.833	42.06	15.38
chr12	7079898	-0.12	5.47	0.932	3.44	3.24
chr12	7080015	0.268	5.61	0.787	5.36	5.02
chr1	27114442	0.0527	8.03	0.958	70.14	33.34
chr12	7125878	-0.194	7.76	0.823	57.41	28.58
chr12	72079858	-0.162	7.32	0.856	30.76	14.28
chr1	27216862	0.166	6.33	0.868	11.21	6.87
chr1	27248203	0.966	6.65	0.271	13.58	10.22
chr1	27277404	3.68	5.63	0.00036	0.19	5.31
chr12	740025	-3.46	5.85	0.0011	16.56	0.06
chr12	74931545	-0.144	8.25	0.868	102.01	33.8
chr1	27561111	0.285	8.13	0.74	69.34	49.27
chr12	75784865	-1.99	7.83	0.0247	115.07	13.01
chr12	75905503	0.427	7.56	0.622	24.8	22.16
chr12	76478402	-0.199	6.76	0.831	24.82	9.99
chr1	27692831	1.07	6.42	0.231	15.89	17.79
chr12	77157836	-0.138	6.49	0.881	24.61	6.87
chr1	27719044	1.33	6.01	0.152	6.76	10.52
chr1	27854674	-3.43	4.67	0.00803	8.17	0
chr12	80329016	-0.343	7.66	0.692	58.92	19.48
chr1	28099622	-0.129	7.63	0.891	51.09	19.24
chr1	28099688	0.879	8.11	0.303	64.36	53.1
chr12	8113523	0.274	5.7	0.77	2.28	3.08
chr12	8123394	-0.952	5.92	0.322	12.92	2.83
chr1	28157247	1.27	7.61	0.142	14.82	31.02
chr1	28241168	0.427	8.23	0.618	70.68	36.73
chr12	83080660	-3.15	6.36	0.0016	35.44	0.28
chr12	8332791	-1.13	5.17	0.258	11.9	1.19
chr1	28415212	0.334	7.09	0.712	19.39	11.04
chr1	28559550	0.427	7.14	0.632	30.21	11.88
chr1	28573854	1.08	6.92	0.219	14.02	19.39
chr12	860500	-0.479	5.98	0.622	14.05	1.67
chr12	861622	-0.701	6.44	0.442	24.82	6.12
chr1	28655441	1.28	8.39	0.134	49.98	61.95
chr1	28696061	0.71	8.5	0.406	81.41	57.35
chr1	28696550	0.728	6.04	0.438	5.01	7.12
chr1	28832475	1.24	7.97	0.147	15.37	12.89
chr12	88429291	-0.335	6.58	0.715	17.09	7.62
chr1	28844757	0.501	8.04	0.559	60.67	43.58
chr1	28845113	1.7	6.18	0.0587	2.98	11.58
chr1	28879494	0.506	8.88	0.549	113.47	79.94
chr1	28969679	0.737	8.27	0.386	58.45	44.07
chr1	28974822	0.768	8.34	0.368	42.95	38.49
chr1	28995269	0.101	6.6	0.937	29.15	11.28
chr12	90103190	-0.527	6.44	0.559	23.3	8.08
chr1	29240821	0.89	6.96	0.309	12.7	18.87
chr12	92539937	0.875	6.95	0.314	16.74	21.03
chr12	93708519	5.4	7.71	3.21e-07	0.39	61.28
chr12	93771648	0.0788	6.91	0.936	25.55	17.56
chr12	93836035	1.36	7.47	0.12	14.2	33.14
chr12	93861262	-0.576	7.32	0.514	46.61	12.68
chr12	9436230	-0.905	6.32	0.316	27.26	4.3
chr12	9436629	1.22	5.03	0.211	5.03	6.16
chr1	29507981	0.00514	8.09	1	75.54	37.19
chr12	95267534	-3.43	5.17	0.00275	9.74	0
chr12	95397585	0.499	9	0.553	126.15	86.71
chr12	95467371	0.00348	7.37	1	35.42	19.89
chr1	29557486	0.373	7.16	0.676	41.06	10.65
chr12	9600470	0.32	4.3	0.783	3.37	1.19
chr12	9600858	-0.612	6.06	0.518	16.17	4.79
chr1	29651750	5	5.91	1.12e-05	0	13.96
chr12	9800645	-0.691	5.41	0.49	12.39	1.59
chr12	98987248	0.718	7.32	0.408	22.19	16.94
chr12	99038955	-0.216	6.08	0.842	14.05	6.2
chr13	100150998	0.0977	7.47	0.914	43.9	26.57
chr13	100153665	-0.908	8.26	0.288	120.94	25.67
chr13	103249331	-0.037	6.09	1	13.12	7.57
chr13	103426162	-1.54	7.09	0.0845	61.8	7.82
chr13	108867923	-1.06	8.26	0.216	120.9	25.81
chr13	108870715	-0.832	5.95	0.365	22.73	3.24
chr13	111365297	-1	7.26	0.248	69.63	14.97
chr13	111365386	-0.232	8.39	0.79	107.42	46.66
chr13	111366017	-0.458	6.47	0.612	27	9.35
chr13	111566808	-1.99	5.9	0.0402	22.76	0.28
chr13	113242509	-0.824	5.64	0.384	5.84	2.95
chr13	113344099	-0.571	5.23	0.572	9.76	1.63
chr13	113344304	-1.4	6.19	0.128	28.11	3.52
chr13	113863020	0.0214	5.39	1	2.11	3.26
chr13	114145038	-2.3	6.43	0.0158	50.48	1.97
chr13	114145178	-1.43	4.83	0.17	9.59	0.16
chr13	114146159	1.78	5.24	0.0627	0.19	5.66
chr13	114238830	0.727	6.51	0.409	26.74	17.23
chr13	114238952	0.00015	6.04	1	19.15	10.13
chr13	114830713	1.56	6.09	0.0904	4.28	10.72
chr13	115079949	-0.0533	6.1	0.978	13.35	8.29
chr1	31191160	0.517	5.36	0.587	7.41	2.82
chr1	31191602	0.564	6.74	0.529	33.6	16.51
chr1	31297333	2.47	7.28	0.00663	7.82	37.19
chr1	31538748	0.642	6.61	0.467	15.94	12.31
chr13	20357182	0.177	7.45	0.842	19.7	20.06
chr13	20437706	-0.315	7.11	0.724	36.88	16.31
chr13	21278338	-1.25	5.25	0.199	7.61	1.28
chr13	21348127	-0.37	8.89	0.666	183.48	62.2
chr13	21477185	-1.32	6.53	0.143	49.13	5.96
chr13	21714614	-0.771	8.03	0.366	90.85	19.11
chr13	21750723	-0.777	7.35	0.372	58.94	10.38
chr13	22178365	-0.912	6.16	0.326	15.02	2.23
chr13	22245227	-1.48	6.5	0.108	32.55	4.61
chr1	32253778	2.48	8.62	0.00542	34.82	89.89
chr13	23949672	-1.44	5.85	0.131	19.64	3.32
chr1	32403993	0.0727	6.2	0.958	14.05	5.07
chr13	24040556	-1.08	4.76	0.31	6.19	0.83
chr1	32479288	0.593	10.07	0.48	999	211.16
chr1	32479434	0.687	9.44	0.415	179.54	141.02
chr13	25086959	-0.527	5.96	0.572	11.62	4.09
chr13	25497047	-0.171	6.33	0.848	21.46	8.16
chr13	25861544	-1.87	6.24	0.0445	23.84	2.65
chr13	25875692	-0.648	6.04	0.473	15.94	3.3
chr1	32645504	-0.185	7.15	0.838	36.37	18.92
chr1	32671215	0.321	8.8	0.704	137.88	74.99
chr13	26760688	-0.284	5.77	0.779	4.2	2.78
chr13	27746043	-1.4	5.12	0.155	14.69	0.31
chr13	27746144	-4.58	4.8	0.000883	9.09	0
chr13	27998687	-1.25	8.68	0.146	175.31	32.24
chr1	32801937	-0.519	5.81	0.601	14.56	3.78
chr13	28024159	-0.779	6.21	0.39	20.06	3.35
chr13	28024343	-0.0114	6.8	1	34.84	15.61
chr13	28195990	-1.42	5.25	0.161	10.33	0.67
chr13	28712335	-0.796	7.79	0.354	86.5	21.67
chr13	29233171	-0.684	6.01	0.465	6.67	2.49
chr13	30689246	-0.656	6.71	0.463	23.1	8.28
chr13	30982797	-0.805	5.63	0.402	7.12	1.93
chr13	31038834	-2.29	5.12	0.0368	10.43	0.02
chr1	33116607	0.412	6.73	0.639	17.14	10.07
chr1	33116792	1.02	7.24	0.244	25.46	24.61
chr13	31191908	-0.461	6.14	0.622	12.24	5.2
chr13	31735159	-0.303	5.39	0.781	6.67	1.24
chr1	33178159	1.98	6.69	0.0271	6.19	17.17
chr1	33283087	-0.0259	6.31	1	12.24	4.85
chr13	34116679	-0.728	7.79	0.4	90.54	19.13
chr1	33430473	0.468	8.94	0.58	127.08	86.62
chr13	35516411	-3.09	6.15	0.00248	28.65	0.91
chr13	36920896	-1.07	6.22	0.246	9.9	2.6
chr13	37393252	-1.59	6.2	0.0904	15.19	2.8
chr13	37393353	-0.77	6.8	0.384	39.64	8.52
chr13	37574914	-1.41	6.93	0.113	58.61	6.36
chr13	37633916	-1.22	5.34	0.227	6.56	0.93
chr13	40229774	-0.772	8.19	0.368	125.11	27.62
chr13	41634291	-0.877	5.81	0.354	9.4	1.83
chr1	3417016	4.26	5.18	0.000184	0.02	7.79
chr13	41885356	-0.819	7.65	0.34	72.35	14.5
chr13	42623554	-0.149	6.89	0.871	47.93	10.52
chr13	45151597	-0.559	6.16	0.546	17.62	7.5
chr13	45492232	-0.457	8.31	0.592	82.46	28.31
chr13	45694603	-0.491	6.8	0.575	24.02	6.44
chr13	45992539	-0.539	5.08	0.601	3.28	1.75
chr1	34654044	2.34	4.33	0.0367	0.11	2.8
chr13	46626939	0.493	5.89	0.59	3.68	4.59
chr13	46786060	-1.22	6.51	0.18	39.92	5.02
chr13	48575449	-0.981	8.17	0.255	123.91	24.13
chr13	48612090	-0.647	7.3	0.46	47.13	12.56
chr13	48669244	-1.04	8.2	0.224	109.12	27.69
chr13	49106824	-2	8.31	0.023	175.72	19.21
chr13	49106924	-1.23	7.5	0.161	76.9	17.01
chr13	49550019	-1.91	6.2	0.0423	26.09	1.13
chr13	50018211	-0.478	6.6	0.601	14.71	8.28
chr13	50367167	-0.209	6.03	0.837	9.4	3.15
chr13	50510702	-0.731	8.28	0.392	126.48	34.76
chr13	50656350	-0.217	8.9	0.801	145.26	56.61
chr13	50656908	-0.0329	6.38	0.982	8.13	5.61
chr13	52027360	-0.708	7.18	0.418	45.47	8.55
chr13	52158109	-0.392	6.13	0.679	23.56	5.96
chr13	52158429	-0.19	8.62	0.827	153.39	61
chr13	53030120	-0.532	6.54	0.559	41.66	8.16
chr1	3541378	0.191	5.46	0.864	10.34	3.56
chr1	35497557	1.03	7.95	0.229	38.42	40.91
chr1	35544940	-0.412	8.31	0.63	102.52	32.49
chr1	35657713	-0.0724	6.4	0.946	18.59	6.43
chr1	3566612	0.802	6.04	0.371	7.61	9.02
chr1	35734267	0.698	9.34	0.407	152.59	124.2
chr13	60970569	-1	6.4	0.273	26.09	5.82
chr13	60971346	-1.2	5.22	0.226	7.2	0.35
chr1	36184489	0.028	6.43	0.982	21.72	8.65
chr1	36348798	-0.932	7.36	0.283	67.74	12.37
chr1	36349604	-0.375	6.09	0.711	18.35	2.44
chr1	36359849	0.179	4.83	0.896	5.58	0.71
chr1	36615112	0.257	8.46	0.766	102.86	54.81
chr1	36615252	-0.661	6.19	0.467	16.8	3.39
chr1	3664071	0.0493	5.37	0.964	3.76	3.81
chr1	36772686	-0.415	5.94	0.681	9.21	4.31
chr13	67804693	-0.233	5.79	0.808	12.84	5.7
chr1	36840368	1.01	5.81	0.279	2.59	4.66
chr1	36863572	1.16	6.22	0.204	0.57	9.06
chr13	69282690	3.5	5.31	0.00115	0.32	8.92
chr1	36930089	0.442	6.33	0.636	3.48	3.83
chr1	3713112	0.62	5.3	0.539	7.29	3.11
chr13	73301886	-1.18	5.74	0.209	16.57	2.66
chr13	73632945	-0.741	6.05	0.422	19.9	6.15
chr13	74708016	-3.8	5.48	0.000863	8.64	0.05
chr13	76123617	-0.0206	7.47	0.991	39.61	23.19
chr1	37721491	2.79	4.84	0.00679	0.21	4.3
chr1	3773802	0.14	8.95	0.869	159.22	87.77
chr1	3773967	0.955	7.87	0.267	45.38	37.47
chr13	77566160	-0.986	8.43	0.25	159.98	33.34
chr13	77901257	-1.17	8.6	0.172	176.45	29.65
chr13	77903425	-0.636	8.87	0.454	151.08	49.67
chr13	78271836	-2.21	5.26	0.0328	14.27	0.18
chr13	79170244	-3.24	4.52	0.0133	3.75	0
chr13	79177862	-0.158	5.37	0.926	5.79	3.01
chr13	79233327	-0.553	6.55	0.547	18.4	8.85
chr1	37980433	-0.722	7.84	0.403	71.33	24.61
chr13	80055369	-0.482	7.14	0.59	40.76	16.44
chr1	38156197	0.366	8.24	0.673	73.65	40.61
chr1	38259930	-0.445	4.49	0.733	7.11	0.15
chr1	38274159	0.635	5.83	0.488	11.9	5.61
chr1	3827524	0.507	5.02	0.648	3.65	3.96
chr1	38388731	0.985	6.32	0.281	6.04	4.04
chr1	38397660	1.39	6.27	0.123	2.73	10.44
chr1	38455727	1	6.51	0.262	4.93	7.59
chr1	38478112	0.582	6.05	0.525	6.94	4.09
chr1	38955577	-0.4	5.44	0.688	5.46	0.65
chr13	91999761	1.66	6.74	0.0631	8.88	6.24
chr1	39281866	2.49	6.09	0.00752	0.78	11.95
chr1	39339067	0.115	8.09	0.892	78.55	42.39
chr1	39339164	-0.325	8.23	0.705	115.69	40.46
chr13	95201695	-0.368	7.3	0.674	26.67	23.81
chr13	95248587	-0.592	7.92	0.489	77.43	27.97
chr13	95253850	-0.124	7.2	0.895	51.39	19.33
chr13	95253995	-0.201	5.2	0.836	4.52	3
chr13	96329091	-1.06	6.42	0.238	25.74	3.54
chr13	96329160	-0.229	6.17	0.81	25.41	10.13
chr13	96705714	-0.904	8.08	0.293	107.51	28.27
chr13	98628724	-1.32	5.68	0.161	13.12	2.84
chr13	99739970	0.0513	7.22	0.969	49.09	21.27
chr13	99853023	-0.77	7.86	0.369	90.99	18.47
chr13	99952322	-3.74	5.43	0.00109	4.48	0
chr1	40204392	0.648	6.81	0.46	10.89	14.39
chr1	40349199	0.278	8.62	0.744	105.92	61.58
chr1	40367576	1.3	6.19	0.143	8.33	12.3
chr1	40562986	1.25	6.52	0.159	6.22	10.7
chr1	40626951	0.594	6.32	0.518	4.31	3.67
chr1	40839346	0.343	7.95	0.69	53.28	34.37
chr1	40915726	-0.896	8.02	0.296	93.55	22.26
chr14	100437869	0.906	5.49	0.318	5.05	8.04
chr14	100751821	-1.27	7.2	0.152	51.55	14.65
chr14	100772989	-1.54	5.46	0.113	8.51	2.09
chr14	101012930	1.22	5.42	0.205	5.82	5.17
chr14	101129763	1.39	5.35	0.142	1.71	4.73
chr14	102226802	1.27	7.05	0.147	19.9	24.73
chr14	102430779	-0.751	6.96	0.39	51.68	12.32
chr14	102553509	-0.461	7.14	0.598	42.04	11.47
chr14	102553634	-0.876	7.36	0.319	55.24	18.45
chr14	102606073	-0.313	6.01	0.742	14.12	7.5
chr14	102606218	-0.0314	6.49	0.983	19.69	13.01
chr14	102771536	-0.198	9.23	0.817	223.51	84.34
chr14	103243846	-2.35	5.37	0.0226	13.82	0.07
chr14	103524189	-0.174	7.19	0.843	37.92	18.78
chr14	103544765	0.136	4.69	0.942	2.9	1.61
chr14	103583126	3.2	4.87	0.00301	0.02	5.2
chr14	104314098	-1.83	4.97	0.0803	5.99	0.29
chr14	104387888	-0.485	7.3	0.575	44.29	12.57
chr14	105219134	0.146	6.77	0.874	24.56	18.45
chr14	105219351	-0.212	6.4	0.837	19.81	10.15
chr14	105282366	-0.568	7.47	0.514	53.91	17
chr14	105452112	-0.203	4.87	0.847	2.91	1.61
chr14	105487772	-0.87	6.82	0.331	33.81	9.37
chr14	105554155	-2.45	5.25	0.0227	12.35	0.31
chr14	105559549	-1.36	5.4	0.157	19.82	3.21
chr14	105559637	-4.49	6.21	8.72e-05	37.28	0.18
chr14	105647639	-3.67	5.37	0.00127	25.55	0.08
chr14	105714728	-8.97	5.3	3.25e-05	25.55	0
chr14	105759504	-3.14	4.43	0.0201	4.85	0
chr14	105780845	-0.318	7.07	0.718	43.89	17.79
chr14	105864837	-2.44	6.61	0.00976	38.43	2.78
chr14	105957165	-0.474	7.2	0.593	51.68	12.56
chr14	105994907	-2.38	4.96	0.0276	8.79	0.34
chr1	41157311	0.545	6.73	0.539	16.28	6.64
chr1	41157917	0.189	6.48	0.847	17.86	5.4
chr1	41284287	-2.14	4.78	0.0552	3.44	0
chr1	41445291	-0.109	6.88	0.909	32.01	10.21
chr1	41445403	-0.324	6.08	0.731	20.39	3.79
chr1	41445578	-0.51	5.21	0.603	10.6	0.22
chr1	41962080	1.53	5.19	0.105	3.73	6.72
chr14	20811710	-0.518	7.37	0.554	23.81	10.67
chr14	20929619	-0.787	6.99	0.37	57.37	10.71
chr14	20929908	-0.537	6.06	0.558	19.86	1.95
chr14	21160727	2.43	5.12	0.0167	0.22	4.95
chr14	21572431	1.43	6.6	0.109	4.56	16.05
chr14	21737764	-1.14	5.67	0.218	6.2	1.15
chr14	21737996	-0.0884	6.56	0.935	10.66	7.29
chr14	21905465	-0.49	5.56	0.623	3.25	1.75
chr14	21979665	-0.332	5.69	0.74	0.87	2.43
chr14	23058159	-0.262	7.26	0.771	50.84	20.35
chr14	23058212	-0.383	7.8	0.656	80.22	27.19
chr14	23058296	-0.109	6.14	0.913	13.47	5.59
chr14	23341895	0.643	5.48	0.5	4.1	3.54
chr14	23388395	0.788	8.75	0.354	63.52	77.71
chr14	23476366	0.377	6.28	0.677	13.12	4.38
chr14	23563876	0.208	7.15	0.818	18.59	15.97
chr14	23564128	-0.672	6.62	0.456	21.33	4.77
chr14	23755468	0.61	6.7	0.496	17.86	13.96
chr14	23770917	0.0257	7.47	0.983	49.37	25.72
chr14	24021014	-1.61	5.51	0.0943	11.52	1.62
chr14	24036742	-0.938	8.34	0.273	129.88	33.98
chr14	24521147	-1.41	6.04	0.13	17.2	4.08
chr14	24583904	-0.219	7.38	0.807	25.25	15.97
chr14	24605258	-1.29	5.38	0.19	9.09	1.65
chr14	24610810	-1.43	6.25	0.122	19.72	3.68
chr14	24740713	-2.95	5.19	0.00823	15.08	0.05
chr14	24740850	-0.792	8.03	0.358	101.01	26.63
chr14	24912034	-0.469	8.28	0.586	97.54	34.04
chr1	42501808	-0.736	6.5	0.407	23.36	6.36
chr14	25519397	-4.93	5.1	0.000293	12.11	0
chr1	42801036	0.255	5.9	0.799	7.13	4.01
chr1	42922215	-0.704	8.12	0.413	123.97	21.81
chr1	43124038	-0.299	6.04	0.771	17.08	1.84
chr14	31343720	-0.651	5.78	0.498	9.73	3.44
chr1	43148791	0.202	6.17	0.832	12.66	6.75
chr14	31495746	-0.28	7.71	0.745	60.51	29.82
chr14	31709078	2.98	5.14	0.00395	0.06	11.71
chr14	31889868	-0.2	6.07	0.864	16.83	4.73
chr14	31926712	0.481	6.09	0.599	7.91	7.16
chr1	43232758	-0.106	8.58	0.903	125.22	63.01
chr1	43232925	1.19	8.59	0.165	83.89	89.59
chr14	32546180	0.956	6.06	0.29	9.26	12.05
chr14	32670489	-0.763	6.33	0.404	22.55	4.17
chr1	43283052	-0.401	7.53	0.65	61.42	17.39
chr1	43390306	0.407	6.87	0.644	38.97	16.48
chr14	34529536	0.166	5.37	0.891	6.76	5
chr14	35008946	-0.228	6.6	0.81	28.06	12.73
chr14	35099334	-1.36	6.01	0.14	16.28	2.24
chr14	35342769	0.683	6.28	0.444	8.71	9.51
chr14	35451779	-0.000536	8.43	1	105.83	39.33
chr14	35591182	-0.618	5.76	0.517	7.72	2.08
chr14	35591490	-0.465	5.61	0.631	5.87	0.61
chr14	35761451	-0.0594	6.96	0.963	32.29	12.56
chr14	35873089	-2.17	5.4	0.038	9.11	0.07
chr14	36843399	0.412	7.13	0.64	26.78	19.9
chr14	37667075	4.3	6.08	3.36e-05	0.16	13.18
chr14	39583486	-0.308	8.62	0.717	124.64	50.28
chr14	39644007	-0.281	8.03	0.749	84.44	24.89
chr1	44086837	4.76	4.93	0.000136	0	3.56
chr1	44115791	0.763	8.23	0.372	72.57	51.17
chr1	44173094	0.254	5.66	0.823	12.16	2.36
chr1	44440540	0.384	6.76	0.672	12.42	11.61
chr1	44495484	0.289	6.53	0.757	15.14	10.24
chr14	45366416	-0.413	7.14	0.649	48.33	15.17
chr14	45553313	-0.529	8.32	0.535	117.34	35.26
chr14	45605031	-0.307	6.13	0.762	5.59	3.32
chr1	44821072	-0.216	7.09	0.819	24.06	12.43
chr14	50053158	0.369	8.89	0.663	113.65	69.1
chr14	50101410	-1.44	5.68	0.136	13.58	1.79
chr14	50319544	-0.786	6.53	0.379	15.49	1.35
chr14	50359740	-0.448	7.08	0.615	26.7	11.34
chr14	50470319	0.352	5.78	0.731	4.52	5.66
chr14	50583308	-0.782	6.07	0.396	7.8	1.25
chr14	50698708	-1.24	6.76	0.162	43.89	7.76
chr14	51135296	0.137	6.1	0.912	9.93	4.78
chr1	45140122	1.17	7.54	0.174	25.31	32.54
chr14	51411160	0.274	5.7	0.77	17.8	9.64
chr14	51706888	0.196	9.05	0.82	168.17	87.02
chr1	45205384	0.0194	6.22	1	28.23	4.47
chr1	45205497	2.4	5.74	0.0111	4.67	7.49
chr1	45279589	-2.92	4.75	0.0127	3.76	0
chr14	53196749	-1.81	5.95	0.0576	23.29	1.34
chr14	53258324	-0.68	5.33	0.502	9.26	2.47
chr1	45452303	0.00543	7.53	1	52.64	15.41
chr14	54908193	-0.33	7.98	0.704	87.06	30.89
chr14	55493817	-0.536	6.93	0.541	33.81	11.02
chr14	57459191	4.34	5.94	5.38e-05	0.24	13.96
chr14	58711435	-0.327	7.17	0.705	30.63	12.68
chr14	58764869	-0.839	6.6	0.356	47.04	3.74
chr14	58765257	-0.706	5.27	0.477	14.36	0.85
chr14	58862577	-2.1	6.18	0.0278	26.34	1.34
chr14	58894380	-0.0569	7.97	0.957	52.85	25.07
chr14	59655333	-0.415	8.2	0.626	107.39	35.63
chr1	45965874	0.223	6.56	0.808	12.3	4.12
chr1	45987537	0.438	5.78	0.63	5.28	0.27
chr1	46016434	0.205	6.1	0.824	9.52	1.79
chr14	60558579	-0.188	6.82	0.838	19.17	11.36
chr14	60558918	-2.17	5.4	0.038	22.17	0.01
chr14	60715913	-0.994	5.61	0.289	15.36	2.21
chr1	46152321	0.569	9.07	0.499	127.5	97.66
chr1	46152814	0.854	8.65	0.314	74.99	68.49
chr14	62162063	-0.146	5.78	0.917	7.72	4.31
chr1	46216316	-2.57	5.37	0.0155	9.32	-0.01
chr1	46216471	0.661	8.98	0.436	136.13	94.94
chr14	62229050	-0.574	7.05	0.513	38.43	10.13
chr1	46269188	-0.141	7.56	0.877	39.64	23.74
chr14	64010076	0.358	5.74	0.697	9.57	6.56
chr14	64805726	-0.76	6.68	0.398	32.03	6.48
chr14	64854997	-0.736	8.33	0.386	108.01	29.35
chr14	64970473	-1.07	6.45	0.238	27.88	5.82
chr14	65381135	-0.824	5.64	0.384	7.3	0.22
chr14	65569389	-0.755	6.36	0.4	10.77	4.95
chr14	65879406	-1.79	7.75	0.0432	110.65	16.42
chr1	46598748	0.572	7.04	0.52	20.18	20.49
chr14	66974663	-0.461	6.14	0.622	10.33	4.31
chr1	46713342	0.687	5.5	0.458	5.89	3.4
chr14	67707865	-0.467	5.49	0.668	9.89	3.97
chr14	67707983	-0.513	5.95	0.59	16.83	7.31
chr14	67826695	-0.529	7.96	0.539	75.51	24.35
chr14	67827034	-0.203	9	0.813	180.37	68.08
chr14	68067045	-0.931	7.83	0.28	75.52	19.11
chr1	46908523	2.2	6.33	0.017	3.07	7.28
chr14	69821305	-3.7	5.4	0.00118	10.77	0.02
chr14	70078161	-0.743	6.47	0.411	17.96	6.69
chr14	70234464	-0.264	6.22	0.776	19.9	5.38
chr1	47069997	-0.0053	8.51	1	119.63	57.73
chr1	47070051	2.07	6.64	0.0215	7.43	23.77
chr14	71067426	-1.37	6.52	0.134	28.77	4.09
chr14	71108200	-3.24	6.28	0.00153	33.07	1.08
chr1	47133736	-0.904	5.4	0.346	14.02	1
chr14	73181276	-4.85	5.03	0.000359	8.66	0
chr14	73360944	0.902	6.19	0.32	6.56	9.51
chr14	73493919	-1.13	5.71	0.229	3.25	0.58
chr14	73925561	0.684	7.17	0.436	19.06	16.6
chr14	74058778	-8.67	5.04	9.52e-05	11.62	0
chr14	74079364	-2.34	5.54	0.0239	16.57	0.55
chr14	74111692	-0.848	7	0.335	48.89	8.03
chr14	74318542	-0.642	7.47	0.455	58.25	17.01
chr14	74417019	-0.669	6.56	0.466	22.03	4.78
chr14	74486047	-1.04	6.63	0.243	21.56	7.76
chr14	75230026	-0.683	7.38	0.436	44.59	12.68
chr14	75518211	-0.207	8.53	0.812	124.66	46.8
chr14	75536273	0.24	7.95	0.784	68.34	41.03
chr14	75725804	0.0396	6.19	0.979	6.82	3.16
chr14	76127516	-0.15	6.48	0.88	23.84	10.41
chr14	76127574	-0.727	7.14	0.407	60.25	13.61
chr14	77227798	-2.71	6.48	0.00505	56	1.85
chr14	77279317	-0.725	6.38	0.423	20.47	5.17
chr14	77495165	-0.578	7.75	0.506	73.72	22.65
chr14	77506876	0.843	6.7	0.344	6.51	13.29
chr14	77564652	-1.06	8.16	0.216	115.64	23.65
chr14	77787669	-0.664	7.93	0.441	84.23	27.13
chr1	47780110	0.624	6.7	0.482	9.42	9.16
chr14	78227065	0.0665	6.44	0.965	20.98	9.51
chr14	78227561	0.164	8.59	0.848	89.35	52.73
chr14	81636776	-0.946	7.92	0.272	90.78	21.3
chr14	81687401	-0.199	7.84	0.825	79.4	20.81
chr14	88851962	0.108	5.4	0.928	3.76	2.87
chr14	89029289	-1	8.29	0.243	112.84	29.42
chr14	89882485	-1.5	5.97	0.108	18.83	2.18
chr14	90422254	-0.917	7.69	0.288	82.57	19.6
chr14	90863305	-1.48	5.41	0.128	4.06	0.44
chr14	91224892	-0.852	7.35	0.328	56.1	13.6
chr14	91315492	4.04	5.23	0.000158	0.01	6.94
chr14	91527270	-0.938	7.53	0.278	63.98	15.16
chr14	91790495	-2.24	5.99	0.0231	14.76	0.7
chr14	91884497	-0.878	5.68	0.352	17.25	3
chr14	91976828	-0.354	5.99	0.717	6.49	5.82
chr14	92303062	0.963	4.94	0.337	3.23	3.44
chr14	92506757	-0.396	5.88	0.67	5.54	2.67
chr14	93260532	-0.773	6.87	0.388	48.22	8.41
chr14	93651479	-1.61	5.51	0.0943	7.86	1.17
chr14	93673460	0.184	6.21	0.856	20.25	6.45
chr14	93799415	-1.03	7.61	0.236	84.83	17.13
chr14	94640464	0.0663	5.11	0.957	7.12	4.79
chr14	95623787	-2.22	5.85	0.0233	16.28	0.73
chr14	96718899	3.92	5.53	0.000251	0.07	8.72
chr14	96968678	-0.322	8.65	0.708	143.06	51.12
chr14	97059082	-0.386	7.15	0.66	39.47	16.31
chr14	98169748	-3.64	4.85	0.00448	4.76	0.02
chr15	100106129	-0.172	7.31	0.855	39.43	21.76
chr15	100273689	-1.73	5.22	0.0893	14.02	0.26
chr15	100468704	-1.53	4.92	0.131	10.08	0.56
chr15	101142439	0.372	9.33	0.658	182.75	116.41
chr15	101626341	6.25	7.45	2.48e-08	0	50.6
chr15	101626645	6.7	6.34	1.69e-07	0	28.63
chr15	101626710	11.9	7.87	4.79e-11	0	78.39
chr15	101835504	-0.355	6.4	0.698	21.05	7.31
chr15	102192564	-0.979	6.46	0.285	34.36	5.48
chr15	102192644	-0.652	6.27	0.474	16.15	5.43
chr15	102264384	-0.883	5.3	0.393	9.49	0.8
chr1	51426061	1.13	6.27	0.211	7.82	6.23
chr15	20487927	4.2	5.11	0.000234	0.05	6.76
chr1	52195289	0.437	6.82	0.621	30.27	12.57
chr15	23034442	0.28	8.44	0.741	100.02	58.99
chr15	23086440	-1.37	6.09	0.144	28.87	3.32
chr15	25200085	-3.78	6.57	0.000236	45.31	0.38
chr1	52521852	-0.00296	6.53	1	17.66	6.51
chr15	26327558	0.821	7.78	0.34	43.97	36.03
chr15	28272376	4.84	6.44	7.9e-06	0.04	23.74
chr1	52831907	-0.0607	8.85	0.946	142.81	74.07
chr15	29562069	-0.458	8.61	0.59	140.27	48.59
chr15	30113695	4.3	5.9	6.24e-05	0.1	9.6
chr15	31196070	-1.29	5.66	0.177	12.66	0.69
chr15	31618885	-0.558	7.6	0.522	68.34	24.07
chr1	53169065	-0.152	5.64	0.879	8.24	0.37
chr1	53192104	-0.141	6.6	0.889	27.26	7.75
chr1	53392964	-0.639	5.59	0.489	15.62	1.6
chr15	34330858	-1.13	7.26	0.201	52.6	12
chr15	34394233	0.355	5.89	0.702	0.9	2.13
chr15	34629961	-0.208	5.38	0.853	7.49	1.62
chr15	34630278	-0.894	7.3	0.31	51.03	11.46
chr15	34730076	0.329	7.55	0.702	35.91	22.91
chr15	34875914	-0.197	7.73	0.826	79.23	29.98
chr15	35280494	-0.609	7.23	0.489	50.73	7.74
chr15	35280932	-0.0411	5.26	1	1.77	2.07
chr15	35838354	-0.0348	7.22	0.979	30.82	17.03
chr1	53686048	1.15	7.9	0.184	34.55	45.15
chr1	53686333	-0.461	5.79	0.623	17.2	2.48
chr15	36871789	-0.438	6.66	0.617	24.82	7.34
chr15	37392954	1.16	5.85	0.195	4.13	7.63
chr1	53791939	1.02	6.91	0.241	24.67	18.15
chr15	38544151	1.02	5.53	0.289	5.52	4.53
chr1	53859222	-0.388	5.67	0.678	6.22	0.7
chr1	53926036	4.58	6.06	1.62e-05	0.17	16.74
chr1	53926182	5.55	7.08	5.96e-07	0.17	41.54
chr15	40650407	-0.26	7.05	0.77	28.68	15.17
chr15	40803970	1.96	5.37	0.0402	1.87	5.37
chr15	40886421	0.527	8.37	0.537	61.62	41.05
chr15	40987253	0.158	6.75	0.872	18.58	12.62
chr15	41055504	1.34	7.23	0.127	33.6	27.56
chr15	41099270	0.0633	7.44	0.947	40.19	20.2
chr15	41186584	-0.926	6.12	0.31	19.08	2.81
chr15	41624520	0.779	5.78	0.389	5.45	4.78
chr15	41624892	-0.398	6.57	0.668	16.22	5.24
chr15	41786005	-1.14	5.38	0.241	19.92	0.79
chr15	41952572	-0.305	8.47	0.724	129.72	47.8
chr15	41952899	0.548	8.04	0.525	62.94	43.38
chr15	42565777	0.254	7.01	0.776	20.83	14.64
chr15	42783347	-0.0668	6.61	0.953	11.84	5.73
chr15	42787827	0.18	8.55	0.832	120.77	53.23
chr15	42867398	0.758	6.56	0.393	17.33	15.17
chr15	42867636	-0.173	5.11	0.912	7.96	1.21
chr15	43029324	-0.687	6.7	0.449	35.91	6.94
chr15	43213258	0.242	8.21	0.779	67.95	40.74
chr15	43622495	0.32	6.67	0.72	6.34	10.76
chr15	43663283	-0.33	6.95	0.717	52.71	13.32
chr15	43803150	-0.121	7.13	0.901	48.51	12.48
chr15	44117005	0.406	7.6	0.64	30.76	18.88
chr1	54411989	-0.664	7.74	0.441	100.76	22.21
chr15	44719781	0.0816	7.71	0.926	48.16	20.69
chr15	44829294	-0.347	5.35	0.742	6.19	1
chr15	44955903	-0.0699	8.52	0.937	117.9	47.61
chr15	45021229	0.219	5.84	0.843	3.25	4.33
chr15	45480928	-1.01	4.97	0.343	6.76	0.02
chr15	45491005	0.542	7.2	0.537	14.07	13.15
chr15	45571596	-0.619	6.77	0.482	24.48	6.43
chr15	45694515	0.0314	8.31	0.976	86.27	35.72
chr15	45815023	-1.51	5.97	0.103	33.6	2.48
chr15	49170292	0.154	9.21	0.856	165.5	86.33
chr15	49462235	3.65	6.55	0.000202	1.13	16.21
chr15	50647655	-0.192	7.84	0.826	39.54	21.05
chr15	50979100	-0.149	7.67	0.871	51.22	17.37
chr15	51369954	-0.686	5.8	0.48	8.62	2.36
chr15	51915194	-0.0582	6.9	0.949	39.63	13.13
chr15	51973651	3.61	6.27	0.000262	0.76	17.07
chr15	52121833	-0.0764	6.91	0.936	27.52	8.74
chr1	55230202	-0.293	6.81	0.756	39.92	8.39
chr15	52311320	-0.00547	6.5	1	20.06	6.23
chr15	52519789	0.136	4.86	0.949	7.84	0.33
chr15	53082622	-0.916	5.63	0.341	13.82	3.82
chr15	55489298	0.243	7.84	0.78	47.07	17.71
chr15	55700594	0.506	6.25	0.581	14.56	7.53
chr15	56536088	-0.195	5.67	0.851	10.38	2.21
chr15	56757325	0.423	6.21	0.643	4.17	7.34
chr15	59042140	0.353	8.53	0.678	99.13	61.29
chr15	59063427	0.581	6.53	0.508	11	11.09
chr15	59225879	-0.141	7.18	0.883	42.74	15.04
chr15	59225966	-0.0143	7.27	1	44.74	23.78
chr15	59226202	1.27	6.65	0.148	2.16	15.38
chr15	59397284	2.03	6.53	0.0271	6.76	18.85
chr15	60419782	0.351	4.82	0.747	0.05	2.04
chr1	56107055	-0.446	4.83	0.682	7.04	1
chr15	62352691	-0.388	8.39	0.648	109.07	38.97
chr15	62637245	-0.0744	6.07	0.954	3.36	5.62
chr15	63340522	-0.179	7.58	0.839	64.06	26.85
chr15	63684981	3.84	6.28	0.000154	0.04	16.88
chr15	63893002	-5.56	7.05	1.24e-06	78.52	0
chr15	63893119	-4.65	4.87	0.000697	3.12	0
chr15	64126208	-0.562	5.93	0.547	20.8	1.25
chr15	64388027	-0.115	7.07	0.908	32.8	12.92
chr15	64540341	1.16	6.43	0.202	4.72	10.84
chr15	64679921	0.137	6.17	0.894	4.21	3.32
chr15	64995567	-0.697	7.76	0.416	94.1	21.3
chr15	65116202	-9.64	5.9	2.72e-06	25.07	0
chr15	65128120	-2.01	6.43	0.031	19.78	0.68
chr15	65321979	-0.0298	8	0.976	79.77	25.04
chr15	65477789	-0.988	6.74	0.265	32.29	4.96
chr15	65810096	-0.729	5.58	0.458	7.72	1
chr15	65822818	-0.209	7.45	0.817	49.16	19.37
chr15	66161702	0.551	6.5	0.542	6.2	5.6
chr15	66790036	0.679	6.12	0.46	3.51	3.94
chr15	67813447	-0.371	7.81	0.665	77.25	26.47
chr15	68132311	1.4	6.87	0.117	0.79	8.28
chr15	68346650	-0.295	6.66	0.759	26.6	12.05
chr15	69745057	0.87	7.53	0.314	18.77	23.71
chr15	69755253	0.301	8.14	0.726	77.81	36.68
chr15	70392503	2.11	5.87	0.0251	0.71	8.39
chr15	72410580	0.103	8.09	0.909	86.83	38.85
chr15	72565027	-1.36	7.97	0.118	127.68	21.49
chr15	72565149	-0.305	7.88	0.722	75.76	31.07
chr15	72668428	-1.75	6.48	0.0593	18.37	0.32
chr15	73076074	-0.185	6.82	0.838	16.9	9.58
chr15	73344571	-1.17	4.31	0.307	2.38	0.05
chr15	74284692	0.0411	6.42	0.964	18.1	8.65
chr15	74890829	0.0437	5.68	0.971	19	1.34
chr15	74906986	-1.61	6.92	0.0722	60.34	5.72
chr15	74907293	-2.28	5.12	0.0368	8.03	0
chr15	75074410	-0.961	6.5	0.284	37.36	5.96
chr15	75165700	0.00768	7.34	1	40.24	19.37
chr15	75199242	0.176	8.78	0.839	117	71.09
chr15	75287848	0.708	5.45	0.468	3.75	1.76
chr15	75315877	0.357	6.5	0.687	10.33	3.89
chr15	75660443	1.25	6.48	0.162	9.09	12.33
chr15	75660908	-0.125	5.63	0.908	2.22	2.23
chr15	75743521	-0.426	5.58	0.656	8.66	0.62
chr15	75744624	0.274	6.1	0.781	4.93	4.38
chr15	75746338	-0.129	6.07	0.909	13.35	3.16
chr15	75932325	-0.759	6.55	0.4	32.11	4.39
chr15	76196207	-0.728	6.18	0.427	14.37	3.07
chr15	76603888	0.38	7.22	0.669	19.78	13.67
chr15	77197812	-0.204	8.33	0.814	97.08	38.74
chr15	77363459	-0.447	6.43	0.635	25.93	4.78
chr15	77712623	-0.861	5.86	0.374	11.62	1.96
chr15	77835797	-0.394	6.22	0.676	13.08	3.5
chr15	77960966	2.62	4.96	0.0124	0.09	5.2
chr15	78282993	-1.3	4.91	0.224	9.56	0.78
chr15	78441713	-0.0819	6.74	0.943	30.21	13.34
chr15	78487021	3.58	4.54	0.00194	0	3.87
chr15	78832787	-0.248	7.3	0.777	37.14	11.78
chr15	79165170	-0.433	7.92	0.616	73.99	30.23
chr15	79165605	0.287	5.31	0.815	3.99	1.11
chr15	79464457	4.36	6.29	2.86e-05	0.04	19.9
chr15	79603432	-0.523	8.38	0.544	128.76	40.4
chr15	80351892	0.198	5.85	0.843	6.94	6.04
chr15	81282178	0.165	7.94	0.85	81.85	36.26
chr15	81586177	-2.56	6.24	0.00922	10.97	1
chr15	81624190	4.23	5.64	8.15e-05	0.01	13.34
chr15	82339421	0.631	7.49	0.464	37.82	30.61
chr15	83349256	1.41	6.04	0.124	6.54	10.36
chr15	83419244	1.04	6.99	0.237	13.72	18.98
chr15	83680399	0.436	8.74	0.606	119.06	77.29
chr15	83680505	0.246	6.24	0.8	14.12	7.22
chr15	83736092	-0.108	5.62	0.938	6.01	3.66
chr15	84116072	4	6.08	0.000116	0.48	23.81
chr15	84811812	-1	7.1	0.253	46.52	2.69
chr15	85372847	3.43	5.25	0.00132	0.2	6.71
chr15	85524482	-0.358	7.13	0.687	38.43	15.44
chr15	85923865	-1.05	5.49	0.281	7.72	2.55
chr15	89010890	0.278	5.65	0.792	8.79	2.38
chr15	90118402	0.507	6.75	0.567	16.97	11.01
chr1	59012417	0.341	7.51	0.693	31.33	24.35
chr15	90294170	-0.146	7.21	0.875	42.09	20.35
chr15	90319878	0.236	6.56	0.791	18.83	13.96
chr15	90545015	-2.09	4.46	0.0869	3.38	0.01
chr15	90603002	-1.73	5.98	0.0659	9.68	0.74
chr15	90777435	-0.645	7.18	0.462	41.72	13.08
chr15	91208920	-0.895	6.33	0.323	23.56	4.3
chr15	91445830	-0.474	6.77	0.603	40.78	9.76
chr15	91466341	0.958	5.3	0.298	1.5	3.7
chr15	91478523	-0.697	6.9	0.429	48.51	11.2
chr15	91537903	0.551	7.17	0.528	29.17	20.16
chr15	93206255	-2.25	4.86	0.0407	4.08	0.01
chr15	93363712	0.0806	7.18	0.926	25.12	14.62
chr15	93375124	-0.198	6.35	0.831	11.9	1.91
chr15	93425780	2.07	6.15	0.0235	2.56	15.17
chr15	93425848	-2.77	6.66	0.0039	62.64	0.3
chr15	93447537	0.777	6.43	0.385	15.06	8.11
chr15	93447682	0.583	7.7	0.495	36.4	30.94
chr1	59762628	-0.455	8.09	0.595	112.83	32
chr15	98620647	4.75	5.34	3.48e-05	0.01	5.83
chr1	60280212	-5.21	6.2	2.05e-05	37.55	0
chr16	1020973	-0.179	7.52	0.841	45.12	23.59
chr16	103170	1.11	6.26	0.217	4.85	8.8
chr16	103827	-0.643	7.24	0.466	56.45	16.44
chr16	10713486	1.36	5.28	0.148	2.72	7.76
chr16	10837607	0.382	7.92	0.653	43.95	26.74
chr16	11350033	-0.141	6.6	0.889	16.02	11.47
chr16	1143622	2.8	4.7	0.00996	0.35	8.46
chr16	11439165	0.495	5.63	0.623	5.6	3.26
chr16	11836918	-0.31	7.66	0.723	58.66	22.27
chr16	11891296	0.168	6.24	0.86	17.08	4.38
chr16	11945429	-0.0275	8.64	0.977	140.2	49.94
chr16	12552658	0.854	5.2	0.393	4.25	2.23
chr16	128212	-0.98	6.51	0.27	32.91	6.56
chr16	13530827	-3.2	5.34	0.00461	11.74	0
chr16	1401889	-1.02	7.14	0.249	71.83	9.38
chr16	14051854	0.326	6.63	0.727	14.58	12.11
chr16	14164924	-0.276	7.8	0.753	79.12	23.83
chr16	14379750	-1.67	5.85	0.0834	5.54	0.21
chr16	1464704	-0.166	6.42	0.875	34.5	13.77
chr16	14724141	0.00768	8.33	0.995	84.48	44.49
chr16	14726615	-0.78	5.8	0.394	9.01	1.68
chr16	14927536	-0.241	5.59	0.811	13.75	5.37
chr16	15068560	0.766	7.13	0.377	33.66	24.69
chr1	61522696	3.56	5.36	0.000931	0.02	5.81
chr1	61542650	1.31	6.12	0.145	4.08	5.81
chr16	1543368	-0.0979	6.84	0.919	20.83	14.41
chr16	15982483	0.586	9	0.488	136.5	84.2
chr16	16326375	-0.525	6.01	0.585	14.75	6.69
chr16	17107875	2.37	6.09	0.0121	0.96	8.74
chr16	1728274	-0.593	5.8	0.525	18.6	3.28
chr16	18573517	-0.258	5.22	0.799	6.98	3.82
chr16	1876592	-0.62	6.53	0.498	30.21	7.67
chr16	1883140	4.18	5.59	9.76e-05	0.09	5.63
chr16	188744	-0.556	8.88	0.51	191.86	56.22
chr16	18938093	-0.16	6.01	0.881	8.82	4.13
chr16	18967431	0.663	5.43	0.489	8.04	4.09
chr16	19078872	0.539	6.82	0.54	10.39	13.29
chr16	1979827	-1.52	7.84	0.0823	106.82	14.64
chr16	2009514	-0.498	7.43	0.57	58.12	20.63
chr16	20752726	-0.322	6.54	0.722	32.25	8.52
chr16	21513939	-0.314	5.26	0.763	7.43	2.38
chr16	21531585	-0.891	4.89	0.396	2.07	1.16
chr16	21566374	0.222	6.36	0.816	7.83	6.85
chr16	21610867	-0.447	5.96	0.641	9.6	3.16
chr16	2186163	-0.143	5.29	0.922	5.21	5.28
chr16	22207202	0.586	6.59	0.512	2.23	3.5
chr16	2255707	-0.255	9.33	0.765	217.32	88.23
chr16	2265091	0.586	8.82	0.489	118.49	88.88
chr16	230450	1.47	5.2	0.124	1.2	6.72
chr16	231581	1.05	5.35	0.254	1.5	3.08
chr16	2318414	-0.465	7.36	0.591	49.69	14.14
chr16	23607675	0.749	6.44	0.401	8.62	10.85
chr16	23652686	-0.0249	8.79	0.979	133.63	63.82
chr16	23690084	1.45	6.93	0.101	7.38	21.73
chr16	2390862	-0.238	8.42	0.784	129.94	47.51
chr16	2390921	0.498	8.06	0.564	64.47	48.78
chr16	24550840	-0.878	5.74	0.359	15.31	0.47
chr16	2479410	-0.0494	6.65	0.969	32.25	12.54
chr16	2510321	0.537	5.65	0.578	10.59	5.96
chr16	2525047	-1.39	7.2	0.115	66.04	11.33
chr16	25269175	-0.208	6.53	0.818	22.55	12.17
chr16	25565139	3.66	5.29	0.000642	0.06	7.7
chr16	2563640	0.422	7.24	0.628	42.78	25.99
chr16	2582021	-0.0637	7.85	0.946	62.91	34.85
chr16	2582994	-0.0222	5.72	1	6.56	3.88
chr1	6259701	0.206	6.89	0.82	13.12	9.59
chr16	26720700	3.47	5.11	0.00118	0	8.08
chr1	6268847	1.1	5.64	0.24	5.26	7.42
chr16	27215087	0.171	8.92	0.841	155.05	78.14
chr16	27215205	0.337	9.17	0.69	191.18	108.07
chr16	27215279	-0.332	7.73	0.706	60.5	28.56
chr16	27462424	-1.6	5.26	0.101	6.56	0.9
chr16	27561248	-0.25	8.93	0.77	158.86	72.9
chr16	2765738	0.731	5.4	0.424	5.05	5.02
chr16	279179	-0.137	7.44	0.876	51.55	23.49
chr16	2802574	0.231	6.85	0.803	19.95	11.85
chr16	2802950	0.953	6.35	0.288	17.48	14.93
chr16	2827284	-0.548	6.61	0.55	36.79	6.45
chr16	28303729	-0.735	5.2	0.49	8.11	2.26
chr16	284749	0.662	6.62	0.457	19.12	15.44
chr16	28565212	0.265	5.86	0.795	3.07	4.74
chr16	28565497	-1.35	6.5	0.141	32.54	3.67
chr16	28834347	0.0621	6.3	0.961	18.87	7.7
chr16	28835658	0.397	8.6	0.641	99.02	65.85
chr16	28875137	-0.891	6.28	0.327	29.52	4.09
chr16	2918688	0.748	5.71	0.41	3.76	4.95
chr16	2933243	0.0185	8.29	0.99	121.05	45.2
chr1	6296042	0.105	8	0.91	75.3	38.15
chr16	29606579	-1.84	4.28	0.102	5.35	0.04
chr16	2961887	-0.0492	8.16	0.962	91.28	45.79
chr16	29801893	0.184	9.08	0.829	162.02	88.75
chr16	29817032	-0.203	6.83	0.825	30.21	18.2
chr16	29827353	0.786	9.68	0.352	210.44	167.01
chr16	29827426	0.113	8.99	0.896	160.79	79.19
chr16	29937551	-0.58	7.49	0.505	66.12	22.06
chr16	29937594	1.01	7.73	0.236	32.96	40.99
chr16	29973318	-0.309	7.83	0.719	60.2	27.57
chr16	29984943	0.00623	9.02	0.997	177.41	80.57
chr16	30007004	-0.0647	8.28	0.945	92.14	42.46
chr16	30007417	0.644	6.47	0.476	9.8	8.32
chr16	30076421	-0.175	7.98	0.842	88.54	33.39
chr16	30107803	0.523	6.19	0.564	17.24	7.09
[truncated: 4,493 more rows]
