# Supplementary material for: Differential chromatin profiles partially determine transcription factor binding
Source: PLoS One. 2017 Jul 13;12(7):e0179411. doi: 10.1371/journal.pone.0179411 (PMC5509100; doi:10.1371/journal.pone.0179411)
Supplement: S1 Dataset — (ZIP) [file pone.0179411.s002.zip › data.tables/NRF1_DNase.csv]

chr	coord	PIQ.GM.rep1	PIQ.GM.rep2	PIQ.K.rep1	PIQ.K.rep2
chr10	120115	-0.65364426962528	-0.19535151696346	-0.0139096519427777	0.0328783463890309
chr10	122573	-0.15439650371716	-0.113519218705204	-0.0290926924204893	-0.118616955538968
chr10	126656	-0.657636395494613	-0.700893115648208	-0.72830351538984	-0.814839577421738
chr10	180656	0.896068537890674	1.07741754473839	0.508940998237532	0.349099042503466
chr10	181076	1.05872203889781	1.34682854046762	0.862141867887612	0.288150354408672
chr10	181890	0.348726318377673	0.940540879432581	0.661755926990717	0.38458679191259
chr10	202190	-0.849036770452138	-0.872299982191392	-0.890462494340579	-0.819570435828412
chr10	229738	-0.6103687331258	-0.746600995934186	-0.897756245657471	-0.916559807005791
chr10	242909	-0.617872770627531	-0.911926033580197	-0.930768963550986	-0.940280340788921
chr10	242987	-0.604189897301281	-0.905615641584721	-0.948972397879645	-0.98572067215607
chr10	243143	-0.789259827174171	-0.885211281161444	-0.947456509167501	-0.882829106825479
chr10	243221	-0.885953172409867	-0.898013118623299	-0.937181694754056	-0.907695564159944
chr10	294440	-0.886862425613959	-0.754165730745029	-0.948468738645283	-0.895007817121051
chr10	307406	-0.570901632725248	-0.412832545514139	-0.885679836208399	-1.00562359374799
chr10	327199	-0.816918791358925	-0.694191633449224	-0.806668052070796	-0.849377664797193
chr10	335707	-0.553583669769749	-0.577874209121711	-0.689304170909936	-0.713838227181916
chr10	384972	-0.764982931319839	-0.740523262961001	-0.861164692968238	-0.795772216599465
chr10	385869	-0.963559952789676	-0.955160479802356	-0.940179729121253	-0.941721812993147
chr10	394510	-0.511283488956303	-0.617565545469036	-0.850337763526463	-0.737284575158061
chr10	403374	-0.270346465646513	-0.717435686109425	-0.61932720588232	-0.638201803849002
chr10	409275	-0.587493499802965	-0.375985956373386	-0.697791148026484	-0.770526898853902
chr10	416067	-0.692947048043355	-0.723266089457052	-0.606911775848966	-0.69729355053387
chr10	422145	-0.538744201383722	-0.674381778736272	-0.552955478603968	-0.789621318610719
chr10	425062	-0.815671833903223	-0.597477149647858	-0.683263746099522	-0.706805326317556
chr10	438737	-0.784107457422208	-0.700814409070763	-0.8155325685048	-0.788544624159115
chr10	450114	-0.907824955504839	-0.982861052704651	-0.955032112704899	-0.977435696869355
chr10	463630	-0.708093743920654	-0.755333034615031	-0.620656454006565	-0.856280362102336
chr10	562803	-0.370583585462755	-0.233673886507389	-0.334837102682247	-0.37299307597705
chr10	577023	-0.86233440195891	-0.529801960135669	-0.939379475256687	-0.743428697248796
chr10	636775	-0.862091292167144	-0.740935227189804	-0.682429515028234	-0.645455746746675
chr10	642301	-0.589247873618306	-0.756437790034164	-0.871161944046691	-0.817226314332509
chr10	649188	-0.190835633880725	-0.528121294728297	-0.748116631591048	-0.719731825494051
chr10	652008	-0.257736353911367	-0.50738737353717	-0.628886220917611	-0.756995190952927
chr10	664437	-0.633816925445185	-0.728217634438578	-0.883372961601566	-0.815305034050758
chr10	670919	-0.432454553595978	-0.446655886556143	-0.763071983142045	-0.459825467119208
chr10	673668	-0.729722258880365	-0.654876442070561	-0.754279105234934	-0.825694482271182
chr10	677960	-0.770987528896724	-0.671443111149504	-0.796593483749607	-0.834490939626661
chr10	681509	-0.413417318382325	-0.433469363382772	-0.541164221158465	-0.645194673451841
chr10	686543	-0.612490795592931	-0.549434390110203	-0.743941757143558	-0.879057405276112
chr10	686579	-0.628508244223447	-0.587222636939883	-0.771421643138334	-0.868328625627845
chr10	686597	-0.636725883135829	-0.566480607041825	-0.834738257138455	-0.898674253708719
chr10	686615	-0.582559853859573	-0.586878240462492	-0.835374344702296	-0.819880077015976
chr10	686633	-0.543905514174706	-0.594220020625308	-0.754890743404607	-0.872198306221574
chr10	686651	-0.597329908441108	-0.628125141675764	-0.784776518055426	-0.829242366178236
chr10	686723	-0.530849206784336	-0.573339607987391	-0.839449522013466	-0.849437187288097
chr10	704910	-0.891467750872655	-0.875257705181864	-0.869166518175064	-0.886471844181981
chr10	713195	-0.812871204798504	-0.630873140637521	-0.917694030383438	-0.797128667239871
chr10	716094	-0.683132606387959	-0.76316596111203	-0.818488717117301	-0.751630911240387
chr10	716266	-0.654196857090345	-0.728873474165681	-0.929367663638201	-0.93475796824124
chr10	731191	-0.805708451816437	-0.780528238040315	-0.843672532296142	-0.747069102112825
chr10	734492	0.147363088806375	-0.342139693053145	-0.580161861765525	-0.798040864726472
chr10	734814	-0.0238644427097614	-0.403324478965762	-0.488598823887174	-0.654599698716124
chr10	735522	-0.137243219739441	-0.196562123997301	-0.667928761040105	-0.810443076790196
chr10	735615	0.118689835538432	-0.0606039011502916	-0.496433438271159	-0.537313448293778
chr10	735621	0.175766006281452	-0.171818005710727	-0.593049129393283	-0.606957249093418
chr10	735643	0.136579764628886	-0.0858479803098104	-0.472324236716811	-0.36784234494797
chr10	735711	0.143837906997146	-0.197994404138712	-0.548862048641071	-0.620992150583879
chr10	735828	0.299322280281139	-0.0256909665364942	-0.350351907196231	-0.304084106937877
chr10	735860	0.304278660311594	0.0120842919406229	-0.370975044071003	-0.477455580983706
chr10	735862	0.25298580986895	0.0216295610336159	-0.528303186396646	-0.450900685461254
chr10	736112	0.0592219359674383	-0.0938392670160466	-0.430837201952351	-0.696666998086377
chr10	737048	-0.0933136633767786	-0.359494117679428	-0.728737076732855	-0.77671321920609
chr10	746665	-0.636534687757562	-0.644161629802288	-0.802520372467994	-0.895882136327746
chr10	768622	-0.679172822576072	-0.644454258650038	-0.810385018497844	-0.824726559577504
chr10	821495	-0.461976446886386	-0.554216942513193	-0.537752389871606	-0.617886872388277
chr10	824868	-0.831740864938907	-0.53568288276004	-0.624226205025377	-0.56862780264184
chr10	827150	-0.701314614576048	-0.546774812606485	-0.684800727665744	-0.728598943175139
chr10	830884	-0.311751905048704	-0.282086838198804	-0.339077956036176	-0.399685963832696
chr10	832764	-0.821203188634853	-0.75554554161984	-0.421296393896232	-0.815807344754985
chr10	835140	-0.326290860630102	-0.429987466222716	1.17682570740284	1.10147940283694
chr10	835172	-0.442551909244263	-0.488801158391452	1.1169743882436	0.898231136261846
chr10	835638	-0.538243186298928	-0.304576279930429	0.896814000715824	0.528681394637079
chr10	836981	-0.544566862652633	-0.33688115682004	-0.564971022553563	-0.67824881788308
chr10	844457	-0.955278942019214	-0.981812301329047	-0.935365693935643	-0.922396986560305
chr10	853194	-0.514739613022026	-0.523171979988375	-0.788192308886707	-0.773841482731549
chr10	866509	-0.68432682475916	-0.591607836518069	-0.801649575568683	-0.643158249709235
chr10	874089	-0.589747064006926	-0.524491613630602	-0.586208412272252	-0.84738721962683
chr10	909453	-0.784729580224095	-0.902382339427165	-0.974745860211026	-0.94648090705096
chr10	966080	-0.711703185381092	-0.750231513271616	-0.79331794277696	-0.808401329292281
chr10	976867	-0.378904449456613	0.309042508855272	0.115266656331041	0.034781218393279
chr10	977433	0.659090376201308	1.24952792611366	1.08987593594313	0.691231887629502
chr10	977479	0.904336352469807	1.46627786633684	1.10442382171976	0.368637163431407
chr10	977673	1.40795368687685	2.01061501791105	1.85188139146014	1.64767133075006
chr10	977867	1.52417483742036	2.10947161317102	1.92891717776056	1.81600531266609
chr10	977869	1.50534474052067	2.10022978373458	1.95614875265187	1.82963823460259
chr10	978024	1.16241035902995	1.71382165378367	1.41433962190711	1.29454754843405
chr10	986477	-0.837708697119574	-0.747921144022235	-0.857040277327741	-0.603544786030299
chr10	994471	-0.493219897391869	-0.670053108460164	-0.778518861987233	-0.94437483803579
chr10	1032849	-0.569527552903201	-0.775530359659695	-0.671343717871446	-0.849764705042629
chr10	1033936	0.436809162596634	0.848080569046525	0.660083824276749	0.398225384179593
chr10	1055067	-0.638242942395971	-0.658789609610667	0.273074354705441	-0.154811833216326
chr10	1094604	0.632860993062153	1.08871543850845	1.01302907369083	0.67447804176356
chr10	1096283	-0.686122980075449	-0.641838441950893	0.125743729877349	0.465410971318029
chr10	1112832	-0.886628142285289	-0.836213085298503	-0.708026467613913	-0.799964143072645
chr10	1120795	-0.513745417339798	-0.551184986465544	-0.762369934271008	-0.713904623505015
chr10	1172382	-0.812495441705781	-0.664048358183369	-0.887941672383403	-0.74028141828239
chr10	1196177	-0.524278296280006	-0.632436684927212	-0.215421465293214	-0.28755744312719
chr10	1205688	-0.799320204176457	-0.399739882037845	1.14492366001765	1.0716305101415
chr10	1205784	-0.756766544877759	-0.435844715295958	0.971116740525721	0.904651635698589
chr10	1205832	-0.801789246117681	-0.416499689860096	0.802833961714313	0.506427927722938
chr10	1213985	-0.53933934319589	-0.800820680531901	-0.743566464038065	-0.663166030024315
chr10	1229881	-0.667327743571406	-0.418836918786233	-0.629330696436844	-0.375812608386565
chr10	1262319	-0.695893426964797	-0.574208452971251	-0.788464081016076	-0.88837231585432
chr10	1262778	-0.54046633407188	-0.467404399642393	-0.787446736767018	-0.651012988389936
chr10	1263013	-0.589879555948286	-0.507132336675375	-0.684060929163818	-0.684159858417492
chr10	1280213	-0.895163617622069	-0.862101980124802	-0.864491285084052	-0.882269771640076
chr10	1285252	-0.370699980517438	-0.54248822520207	-0.725396146859489	-0.516114601034613
chr10	1287422	-0.918291186935957	-0.771605765192004	-0.924151265235942	-0.860625262266931
chr10	1315788	-0.523593546158514	-0.716911064099366	-0.633477788853837	-0.59976532909256
chr10	1316897	-0.678633157753741	-0.553094480130029	-0.810871395306562	-0.586379489967192
chr10	1354390	-0.798562038435376	-0.620110774093827	-0.798500867679817	-0.739762271758018
chr10	1354886	-0.528161456246741	-0.636012280819394	-0.788945966100312	-0.900558457335709
chr10	1385766	-0.786951749822646	-0.870011505178427	-0.901724718523781	-0.960617548281252
chr10	1405388	-0.214186180117255	-0.464815463877379	-0.451530300372276	-0.72624376611762
chr10	1406211	-0.689808628879266	-0.572353708216941	-0.71271532693436	-0.732898936187519
chr10	1415680	-0.697158116233797	-0.55080291597242	-0.934244934596954	-0.77984752567665
chr10	1416767	-0.752921246106	-0.451157673961411	-0.821926178651896	-0.774514361013543
chr10	1419572	-0.965086200912828	-0.782942814276617	-0.806040792960174	-0.736557325883724
chr10	1425943	-0.549647936289949	-0.711067142539399	-0.928574745889201	-0.835473885047412
chr10	1444449	-0.50394605158831	-0.552362581246207	-0.515356435318562	-0.604420014377957
chr10	1446699	-0.375701719222257	-0.687194117850906	-0.710869918688799	-0.65410551590911
chr10	1463423	0.713120825525742	0.684858802555692	0.0138175788406397	-0.108879761460017
chr10	1496346	-0.812786688941421	-0.816901685262174	-0.938636406943879	-0.963037459545024
chr10	1532257	-0.397508452304573	-0.635569186897341	-0.88745673694592	-0.942134025990257
chr10	1566928	-0.570708369781846	-0.661612488760646	-0.735590687362663	-0.624359451084025
chr10	1568342	-0.695824220527828	-0.692616931190482	-0.853750685301278	-0.621646748902156
chr10	1572792	-0.860314468516701	-0.457434611672355	-0.900853552065342	-0.971274607132134
chr10	1601646	-0.0921387374826236	-0.576992824109799	-0.73422670254404	-0.691491008131915
chr10	1615804	-0.727937959160041	-0.613758157848185	-0.784922242786401	-0.669543405974835
chr10	1641091	-0.686578480884015	-0.565303588311019	-0.664644873164961	-0.798421907333218
chr10	1669213	-0.634300162943118	-0.61332228877198	-0.873718252244854	-0.806824222543299
chr10	1674489	-0.799549539063908	-0.784209661971537	-0.875157522478037	-0.944781395557763
chr10	1674707	-0.614767288583978	-0.731507112333975	-0.880719123118164	-0.912769700041406
chr10	1676302	-0.590648787694076	-0.536139535663094	-0.905007846370418	-0.854239862255231
chr10	1694076	-0.88006085777558	-0.723617993802866	-0.805187791656361	-0.694501236977671
chr10	1697484	-0.733828349424797	-0.60502017506888	-0.77689136288446	-0.767469677349301
chr10	1713038	-0.640111307657977	-0.5248671702799	-0.880120086907128	-0.656047108843619
chr10	1718245	0.222678686525513	-0.490002403634254	-0.599999774591006	-0.712859053464629
chr10	1720597	-0.369342302319329	-0.455924229665437	-0.591688616117899	-0.811489880862469
chr10	1737855	-0.813587812795539	-0.800544287851182	-0.96069982664128	-0.872386372712647
chr10	1738439	-0.874281239266685	-0.799897630106013	-0.919652369397516	-0.923559362863585
chr10	1749377	-0.615245131056058	-0.695913569117987	-0.721805769720834	-0.854978575980625
chr10	1759620	-0.848115612503584	-0.82423916045191	-0.839795342480228	-0.844417984479887
chr10	1765306	-1	-0.843148075247936	-0.910497604093765	-0.832559729034399
chr10	1779921	1.1515950530727	0.867644674808499	-0.598762395298851	-0.76689198490362
chr10	1782636	-0.498969561608699	-0.691104839443249	-0.67972799976049	-0.666513116887583
chr10	1796606	-0.697516838994113	-0.839448472051126	-0.828036117608215	-0.890867579675943
chr10	1815581	-0.952454152977175	-0.71515502542183	-0.800527737380729	-0.880940723945669
chr10	1815635	-1	-0.761701721017353	-0.834050830466465	-0.748007797119461
chr10	1815689	-1	-0.758959704186903	-0.831761951969562	-0.823732541009609
chr10	1815743	-1	-0.690790560064591	-0.822708995283882	-0.910832731333237
chr10	1815797	-1	-0.758915608272631	-0.82048957103904	-0.865518849041524
chr10	1815851	-1	-0.807304229695444	-0.759280473736019	-0.759699318467611
chr10	1818615	-0.791159414287402	-0.891569567888158	-0.117321348653111	0.0308816115904477
chr10	1832414	-0.77899820006591	-0.713975673565979	-0.864364020872897	-0.848723906443759
chr10	1845251	-0.836052421565208	-0.87763477704729	-0.847999905085256	-0.947837246728925
chr10	1850365	-0.781947156513297	-0.747999629097718	-0.805771123285864	-0.744132091393097
chr10	1851465	-0.62820159552225	-0.765091329268632	1.44928324505131	1.49540022696337
chr10	1851515	-0.645703161717641	-0.765211276541653	1.47684190853293	1.47089255437161
chr10	1851521	-0.591248453536884	-0.779333146917533	1.30451494421935	1.10647665689962
chr10	1872676	-0.907603105656899	-0.82415922361108	-0.936678512123846	-0.886609201347783
chr10	1912084	-0.530916453543516	-0.612379436405529	-0.810096576826604	-0.727593010423759
chr10	1921890	-0.683477205476111	-0.834021711063134	-0.940625177498887	-1.01222533810105
chr10	1984782	-0.217684769149857	-0.764520785509961	-0.723255245240565	-0.878449325679808
chr10	2061731	-0.4873526200622	-0.814989159678251	-0.873415464695954	-0.815576562899998
chr10	2125912	-0.291651655137653	-0.765896411522162	-0.720064738190641	-0.835220266416461
chr10	2125949	-0.321238188714218	-0.720617391914445	-0.79246912854591	-0.836954566716595
chr10	2141996	-0.46651395384704	-0.80906675304286	-0.891352876223837	-0.902402742941527
chr10	2147800	-0.699198106239337	-0.756933147852984	-0.873422436684193	-0.797648398257752
chr10	2147834	-0.627998418568769	-0.761280872341195	-0.83643417081478	-0.921871559901177
chr10	2147864	-0.651561916741157	-0.725094406533697	-0.893879935523558	-0.845069179617604
chr10	2210473	-0.792216441455318	-0.757006492220136	-0.835433816849466	-0.885986779157731
chr10	2213311	-0.927141467613229	-0.923186316127443	-0.977936622900785	-0.992164980688012
chr10	2249956	-0.729410213357823	-0.791546184662813	0.749407286006718	1.25123888677732
chr10	2257141	-0.710163310692055	-0.795264251885925	-0.861786554018571	-0.890805654105905
chr10	2285835	-0.764146771325571	-0.752118379566703	-0.886511279498062	-0.879495562757562
chr10	2287403	-0.73680357536753	-0.818312603099265	-0.90709533549841	-0.850374013717743
chr10	2291304	-0.851329713180773	-0.856801593448046	-0.884155547879664	-0.932102516113535
chr10	2370969	-0.696291550402361	-0.911496551998371	-0.874849856201948	-0.944534298581767
chr10	2374466	-1	-0.921680077489088	-0.923290970341448	-0.951999932146131
chr10	2446615	-0.686353451879242	-0.866590112061833	-0.85040847322905	-0.757072665954696
chr10	2450265	-0.737695789830365	-0.878416412519843	-0.872306828584253	-0.938420648106885
chr10	2516319	-0.793294602640933	-0.739579011867453	-0.845680641375503	-0.82866190254069
chr10	2532531	-0.931221518733696	-0.747259900184537	-0.933182408912811	-0.949612435205805
chr10	2608971	-0.872744099143521	-0.692182503216812	-0.881517937287543	-0.879113759244022
chr10	2698335	-0.770319000672615	-0.826425361939901	-0.93811744311709	-0.930386904235255
chr10	2722653	-0.500405380632712	-0.514452205086409	-0.792032578514299	-0.898755102101978
chr10	2734417	-0.833702730648775	-0.763603646757837	-0.816086685943803	-0.870803871604878
chr10	2753335	-0.894714805074004	-0.797952150754377	-0.849060571775002	-0.933231316158572
chr10	2753634	-0.721839398126272	-0.754086455872988	-0.773365164187104	-0.781447265776208
chr10	2765498	-0.768165695135719	-0.796764579587175	-0.886447920698767	-0.926143072229801
chr10	2775669	-0.740527036817268	-0.661133999709145	-0.899366935456575	-0.749428084715542
chr10	2794660	-0.899969181465319	-0.854374140263422	-0.719753050627932	-0.846449996053388
chr10	2796756	-0.945093532840406	-0.807080067470894	-0.901860750143506	-0.823414032112322
chr10	2817106	-0.720500805728702	-0.700495385189879	-0.902479585733356	-0.880419507112372
chr10	2830263	-0.795030943463267	-0.830738290947976	-0.85553082933567	-0.942254718400861
chr10	2833538	-0.474484268343083	-0.681321554896901	-0.844021845542954	-0.959488333847364
chr10	2939109	-0.832504263638481	-0.837997528462373	-0.819686428226233	-0.841238486966731
chr10	2948621	-0.384800112299106	-0.573303889964565	-0.767636108027846	-0.61786596599756
chr10	2968768	-0.127354207048778	-0.532702343923318	-0.819824899395028	-0.844101699830887
chr10	2989449	-0.844968491973663	-0.94807820943499	-0.963239821153652	-0.859097511284998
chr10	2994066	-0.668738723074855	-0.797679400706789	-0.863116326775021	-0.890945768922383
chr10	2994068	-0.660729131333364	-0.795798796159065	-0.870975823463278	-0.96960934176997
chr10	3003821	-0.906118369985064	-0.864463554543517	-0.876995912487787	-0.963064459584543
chr10	3085938	0.713840624284871	0.426041083788993	0.706709299060996	0.482961247558269
chr10	3088628	-0.648267227600769	-0.554547552646366	-0.541916864399397	-0.761193435663535
chr10	3107476	-0.800174042281602	-0.852029908497981	-0.853334453318491	-0.831089268220474
chr10	3108681	-0.749343699611109	-0.314987586576118	-0.256234875328144	-0.185494716013812
chr10	3109238	-0.218255153486478	0.108548544471853	-0.275692604433692	-0.45860870488554
chr10	3109606	0.424039136820702	1.03612254541102	0.698174065350309	0.487612210009472
chr10	3109684	0.552281389565034	1.12373326215278	0.911367315650519	1.03805477163955
chr10	3110798	0.880024762259539	0.836219857063333	0.589828321915167	0.241763906451923
chr10	3110800	0.896088451023689	0.862511911842815	0.63621982993155	0.312653484451104
chr10	3110885	0.780908147133487	0.762976955645688	0.533884716088467	0.391698956208101
chr10	3134265	-0.67440235316484	-0.765215820638222	-0.799530402767334	-0.739479044283881
chr10	3151853	-0.692569806041107	-0.653378542689917	-0.650302810519579	-0.724677648334166
chr10	3279973	-0.507482184861142	-0.566409543577811	-0.850850713453404	-0.525127444978374
chr10	3313838	-0.687217718518744	-0.703583431046994	-0.851904514493841	-0.760552688284571
chr10	3347901	-0.694216695814354	-0.865983695880332	-0.85121629144432	-0.86354655472628
chr10	3367573	-0.78537192235021	-0.81191506359703	-0.9220518034722	-0.832530789802302
chr10	3373014	-0.597588642779934	-0.632737693345724	-0.95610677445733	-0.823232113400633
chr10	3394328	-0.633157984486431	-0.830368394156695	-0.889688217138722	-0.703144242480169
chr10	3418451	-0.831030402892246	-0.704507967216488	-0.824344429786529	-0.953657456111789
chr10	3449409	-0.824985732357078	-0.587624449264588	-0.79586376092791	-0.882081079848928
chr10	3454606	-0.965041768729398	-0.795891238119189	-0.872180226351796	-0.717483364498206
chr10	3507906	-0.79519686624615	-0.552546581846189	-0.794904071423805	-0.564426015194543
chr10	3537043	-0.735356952829425	-0.73087256800043	-0.881347665046417	-0.887888599209176
chr10	3575932	-0.699493397248353	-0.540929131031966	-0.843036931639967	-0.383861429851206
chr10	3613692	-0.64045270260655	-0.553356074402157	-0.869993313224979	-0.833339002091585
chr10	3640560	-0.640477125140407	-0.871571374629331	-0.962613738953264	-0.958433544034943
chr10	3752767	-0.785750123141595	-0.848599702206675	-0.881597128165945	-0.899179675881667
chr10	3766406	-0.860148767815171	-0.826548778815121	-0.770352456741362	-0.922305885526501
chr10	3777653	-0.56330154970758	-0.301355824904352	-0.773052793406237	-0.657783780327803
chr10	3827065	-0.199392265154767	0.46490195527233	0.20964512410297	0.229194616089968
chr10	3827508	1.46894162285098	2.20768043530682	2.30862947733159	2.07434453756795
chr10	3827730	1.3224108114599	2.12302534581802	2.06366899060131	1.56280439265394
chr10	3837205	-0.647451121053703	-0.731394531039594	-0.864276355040707	-0.825079017264027
chr10	3870107	-0.590824669895146	-0.700551999369722	-0.535059426807147	-0.740011942420284
chr10	3896518	-0.708334065620062	-0.859352614193482	-0.785246096111614	-0.793089084644881
chr10	3903930	-0.801639518434461	-0.844210792736641	-0.911795088662331	-0.945286524842325
chr10	3924593	-0.893132776470229	-0.789956064159128	-0.860372888444906	-0.85715349869308
chr10	3977409	1.71260809049229	1.60409332501552	-0.706715051365403	-0.481180877377636
chr10	4002887	-0.475113482886498	-0.494430124128293	-0.785800308117068	-0.734130897069552
chr10	4052831	-0.923953740056456	-0.961359283702211	-0.961657702930268	-0.999165278532049
chr10	4154449	-0.915800593838052	-0.809785984580894	-0.909892282305006	-0.864993663994109
chr10	4164828	-0.721526551932606	-0.872761512958666	-0.942131332988765	-0.964706547399658
chr10	4206912	-0.470824700234825	-0.810419159647684	-0.751817073811572	-0.841750193199493
chr10	4219420	-0.273002322072192	-0.635802345880539	-0.997852023442804	-0.883074258066425
chr10	4219498	-0.272974888071264	-0.652908168912463	-0.871008851241559	-0.978550229192671
chr10	4229183	-0.782928738753264	-0.66451103397423	-0.938863972362294	-0.867611388190621
chr10	4263640	-0.897173499263518	-0.836520042479518	-0.933650504653078	-0.9435351226091
chr10	4272260	-0.73313503694839	-0.885934465729713	-0.917321193892263	-0.983845519737343
chr10	4323095	-0.803776490149588	-0.657224572559806	-0.921756657786537	-0.831150375849901
chr10	4431373	-0.722404875350732	-0.912295796783682	-0.954963587859615	-0.871398041959171
chr10	4675084	-0.929144733863462	-0.86852104571818	-0.885708656379049	-0.763541463665217
chr10	4678779	-0.923725871855742	-0.88416473809227	-0.933026366332848	-0.838160266788553
chr10	4884984	-0.584338160827254	-0.900935273603962	-0.871425309133017	-0.784624706665398
chr10	4885214	-0.589897073388935	-0.792844627214227	-0.905975557373425	-0.717005159126099
chr10	4940059	-1	-1	-1	-1
chr10	4951448	-0.680078584333393	-0.636620969527868	-0.8500719227887	-0.950971052438958
chr10	4951474	-0.71286158951184	-0.658476294490327	-0.814413887985133	-0.873686542381715
chr10	4953477	-0.73909872857212	-0.720209399630387	-0.911096579407656	-0.791821409327831
chr10	5035007	-0.877757198193519	-0.918774517974189	-0.948447174397798	-0.973139147470331
chr10	5052426	-0.917552335941104	-0.796639886344838	-0.888535746186555	-0.727416925522704
chr10	5075020	-0.826637543987323	-0.865222700691242	-0.888473381326875	-0.899687279966209
chr10	5095603	-0.906654661459476	-0.874481548134751	-0.96004108533056	-0.995766965790035
chr10	5103144	-0.634096911490353	-0.669890202844489	-0.954726887931969	-0.901543843356824
chr10	5251634	-0.96771276043386	-0.885857928863134	-0.968155692216909	-0.987813105581192
chr10	5325542	0.859848497091917	0.00876217558809664	0.176375424908472	-0.0912170920681582
chr10	5390078	-0.510244923699419	-0.760343534563651	-0.888950178448693	-0.939856760557364
chr10	5392785	-0.6128820150612	-0.868080635065382	-0.914736800065691	-0.917315267128829
chr10	5415646	-0.880228471786431	-0.59881951996102	-0.689641686608101	-0.773891781006713
chr10	5439813	-0.880051431630318	-0.854660676602515	-0.897231788114771	-0.918564913509488
chr10	5515040	-0.953327632896024	-0.939690011876521	-0.901453524051443	-1.04387475095561
chr10	5517485	-0.930709890793479	-1	-1	-0.991162295376274
chr10	5521641	0.168956866476635	-0.220681019776573	1.28839065289521	1.03499449910474
chr10	5541062	-0.68383773800227	-0.583163385072015	-0.806630932587023	-0.655293029415736
chr10	5542746	-0.544920981033394	-0.485618244131478	-0.71665538647305	-0.716570547266091
chr10	5556618	-0.428570935457978	-0.679837585583081	-0.658376819222492	-0.734914378849146
chr10	5571368	-0.471486469734653	-0.71713118009239	-0.482963560170169	-0.696258294898109
chr10	5589278	-0.353782852176032	-0.353745283272317	-0.258769687647681	-0.393063729402815
chr10	5612153	-0.554378985777321	-0.749013006085996	-0.743567251912943	-0.607434491487153
chr10	5618999	-0.599605310842131	-0.26907095670872	-0.651584046035922	-0.60672907933844
chr10	5626045	-0.308186232213272	-0.117771470094708	-0.819921832492204	-0.677667690746218
chr10	5626051	-0.314047549827625	-0.135801667904087	-0.758006234774584	-0.712708104050676
chr10	5638974	-0.772996591072683	-0.758304423478914	-0.797612326630693	-0.910983788153018
chr10	5665392	0.845400666107209	1.02721366747255	0.623830667267776	0.264426046152708
chr10	5666918	-0.855725886922934	-0.676808304922028	-0.822038723615542	-0.689093735342171
chr10	5676014	-0.842022750218811	-0.813254098142534	-0.810749464560485	-0.688149742637109
chr10	5682403	-0.834570317137705	-0.817024187086181	-0.808629281947362	-0.812497588215138
chr10	5686260	-0.783284161645392	-0.721765966475215	-0.921918314221192	-0.882904449966691
chr10	5694923	-0.630187830133876	-0.682339165591086	-0.66072865008404	-0.773756570471228
chr10	5708424	-0.0996579624995869	0.436137758686853	0.772062872387094	0.418292566105381
chr10	5708526	-0.0844659625002676	0.429235241860893	0.984451848922604	0.918877611824536
chr10	5726624	1.58502288749391	2.03994820782133	1.72568446602739	1.83562758201049
chr10	5726676	1.52923541029868	2.03670018519054	1.80742720446992	1.95843680541172
chr10	5854965	0.907083368213171	0.772163226021731	0.62958958331283	0.00262716966805794
chr10	5855025	0.847354804438735	0.737648021308402	0.685831765166015	-0.0499385314974802
chr10	5855129	1.25661015334849	1.22891213038447	1.25987548354817	0.773919017476917
chr10	5855638	1.73040680768281	1.79901554318492	2.00803237183859	1.48076899909942
chr10	5855777	1.43403189286247	1.47120295188977	1.64576268686918	1.09806227454254
chr10	5875149	-0.832093014143199	-0.722530805977597	-0.831770616998446	-0.588222370246427
chr10	5898240	-0.902057658570987	-0.781059065421804	-0.80155205458922	-0.916009110197309
chr10	5898397	-0.929115840409048	-0.891045966182561	-0.769122851879914	-0.851539605487181
chr10	5912236	-0.777159045966999	-0.827608384320624	-0.743040948547981	-0.770457445135263
chr10	5913883	-0.521838263660784	-0.508512969928497	-0.842554506264692	-0.828997407916913
chr10	5929638	-0.941592128946517	-0.900047182202132	-0.816332727954117	-0.724001977030907
chr10	5932261	1.39291927151379	1.61264743138417	1.47357542931962	1.27853317877092
chr10	5934262	-0.854436306360358	-0.80118564057526	-0.812877641667468	-0.813757672425345
chr10	5957155	-0.496310710806315	-0.728511980413803	-0.875410526128352	-0.649947495057121
chr10	5979165	-0.684409064262039	-0.718008735289392	-0.803188036126604	-0.812145766869035
chr10	6020018	0.77926881974686	1.37374921884599	0.757019553560568	0.372790614747409
chr10	6045675	-0.921901759245732	-0.890242054383288	-0.956590413439625	-0.953158373960228
chr10	6061968	-0.771924331146457	-0.670932453670315	-0.722370760949078	-0.599596089851529
chr10	6062918	-0.744839493355234	-0.773702598802597	-0.91831826642352	-0.826749847534847
chr10	6064276	-0.648272714311627	-0.571684765381704	-0.756037890568426	-0.746296871756137
chr10	6067799	-0.897295903963495	-0.88287769473329	-0.836034265463964	-0.807735071508325
chr10	6081842	-0.487245427781469	-0.605826310948052	-0.665064092739489	-0.793158484817378
chr10	6130929	1.06703506785439	1.63306818831477	1.74806032036435	1.89161809378325
chr10	6130947	1.03945561296372	1.57483980761933	1.62232838433558	1.66226760418826
chr10	6130953	1.04972446982411	1.58887280409566	1.61288611268505	1.7961334046992
chr10	6130970	1.04316587370467	1.60513548481464	1.63817422992767	1.79339101266905
chr10	6130976	1.0729761096341	1.59466654073965	1.54956315265815	1.76931577062865
chr10	6131115	0.78544445976857	1.18593143983282	1.03259110001249	0.719131476517759
chr10	6131206	0.454425444407079	1.00059434343206	0.809981765230886	0.930678796643999
chr10	6139487	-0.811489010613921	-0.860212233193037	-0.867945972298189	-0.884187645659349
chr10	6161222	-0.865278516528169	-0.79552972342301	-0.832144598673525	-0.818337901626764
chr10	6174031	-0.789685528502487	-0.773346664020517	-0.931918386508382	-0.833004595512408
chr10	6179728	-0.80432301583437	-0.86671049648443	-0.556395034104303	-0.750885377504016
chr10	6185194	-0.695982940194579	-0.758847944294605	-0.644814586385522	-0.783958406377679
chr10	6186871	0.679657707161404	1.51616935971202	1.73765849503766	1.1699166189737
chr10	6206079	0.312198346055481	0.571035205253559	0.835004898195372	0.441252645235908
chr10	6209264	-0.536418244579562	-0.837533728479958	-0.665428129176935	-0.518499464781992
chr10	6217454	-0.706110240934746	-0.703486628147884	-0.861259559902501	-0.912966833780921
chr10	6230618	-0.539121552939773	-0.610911905344165	-0.948632974969235	-0.960740022452621
chr10	6243018	-0.249210181627392	0.422064016898965	-0.35196965225473	-0.631862859517561
chr10	6243024	-0.278567036585778	0.387144483331027	-0.435506857439534	-0.665319124643299
chr10	6243535	0.332034433152887	1.52317590090684	-0.155342514420848	-0.176926370223761
chr10	6243575	0.386943565016586	1.47036721017222	-0.212533119314501	-0.232197484553347
chr10	6244410	0.232335835444282	0.256526405323507	0.421494907715778	-0.315262111554455
chr10	6245113	1.13462500657564	1.2151659297138	0.947597419357297	0.263738501559103
chr10	6245119	1.11718328725895	1.16367507927062	0.876508497219202	0.121976458080708
chr10	6245306	0.942138442600335	1.09490284094252	0.573386010885114	0.409780883831115
chr10	6245397	0.956322623776639	1.1494519874684	1.01257321376382	0.941795367568822
chr10	6245428	1.01773317687362	1.16548047246486	1.17402182634702	1.25285060012043
chr10	6245555	0.983855369378048	1.10475735605689	1.03102747261992	0.698123254356679
chr10	6253313	-0.566846177911567	-0.634541744378305	-0.793742171094476	-0.707682447393757
chr10	6259668	-0.47728831837702	-0.768421917621484	-0.865535809642407	-0.598003051249119
chr10	6264465	-0.710252551276671	-0.818438833784161	-0.768746283241732	-0.895199024160263
chr10	6265508	-0.684949503564989	-0.709076410617155	-0.819817239340249	-0.814205922806848
chr10	6266497	-0.736415715696768	-0.85778435480515	-0.897438298938129	-0.904315336046291
chr10	6300366	-0.86349216763921	-0.801213974363476	-0.853875623467431	-0.96521554316665
chr10	6325698	-0.962824848120001	-0.828365472403804	-0.893858605645008	-0.976998708350227
chr10	6336396	-0.816608161876389	-0.830821631205954	-0.965679262790881	-0.928250817855137
chr10	6369142	-0.522447361590873	-0.953424923298399	-0.771328326003533	-0.794592828129231
chr10	6372269	-0.784097464637078	-0.677885854366602	-0.808242849116812	-0.872725892513768
chr10	6375639	-0.882884156330042	-0.975524491161514	-0.898483341567444	-1.00235367504874
chr10	6381387	-0.682922515626296	-0.796813340531651	-0.83182010665538	-0.933348650011848
chr10	6393616	-0.590831750339674	-0.829767867597209	-0.775071552585637	-0.584359498096855
chr10	6421566	-1	-0.931920751999992	-0.918989504891033	-0.918489485322237
chr10	6465273	-0.854976887991493	-0.766833782050887	-0.744012915974116	-0.503379466285411
chr10	6488625	-0.895834639211716	-0.789719847348473	-0.786486260983474	-0.776495752686512
chr10	6529597	-0.787767787053211	-0.672869828098548	-0.931968473149671	-0.883047827218542
chr10	6532574	-0.884326447644121	-0.818434655621732	-0.919047012429292	-0.937441671244206
chr10	6571009	-0.661783892786602	-0.714204996279914	-0.810337564692956	-0.847266990017552
chr10	6572458	-0.784694653429836	-0.82266018941216	-0.782938774975641	-0.752945451437807
chr10	6622146	0.419198388834117	0.798871294352318	0.608540081506711	0.607320756839378
chr10	6622303	0.603415176623522	1.08710900760568	1.03068645639442	1.01611037603207
chr10	6747848	-0.685689546260201	-0.927012144309543	-0.857561941687608	-0.819288798473078
chr10	6762933	-0.641758885769875	-0.940748248104385	-0.993294854601212	-0.850094614091746
chr10	6785707	-0.916546923312214	-0.91206644684813	-0.926635993191574	-0.834410808475526
chr10	6826758	-0.919334197756991	-0.841292851345576	-0.908119368681901	-0.972363823414128
chr10	6857828	-0.645156239662519	-0.717762311226575	-0.95003995736473	-0.869761331462305
chr10	6860643	-0.705766123284349	-0.850870142426911	-0.891674630646543	-0.849753359139367
chr10	6915814	-0.964126150728587	-0.852383391383245	-0.795020015719751	-0.822941571936346
chr10	6962112	1.18778283794496	1.4233816543591	1.30337700610626	1.08870665859028
chr10	6992396	-0.812536363777004	-1	-0.863100385455749	-0.964052388537511
chr10	7083028	-0.31811051174463	-0.769904772560228	-0.71963700944828	-0.802331181424974
chr10	7110441	-0.80652105268714	-0.857008801114889	-0.948399178468918	-0.912834776694199
chr10	7113947	-0.491916172390293	-0.788329598659572	-0.831502866468885	-0.712481655969121
chr10	7174435	-0.359466645322585	-0.770508387610388	-0.790058285210188	-0.856812070838606
chr10	7232712	-0.260334237260114	-0.748234510908206	-0.887094794027254	-0.754348027162226
chr10	7263395	-0.876127528550033	-0.95965899349437	-0.919654166058415	-0.968958606662193
chr10	7269000	-0.889162134170811	-0.782064735880737	-0.858306115584051	-0.951044806901598
chr10	7284377	-0.922663633306978	-0.710375190310072	-0.880768003014686	-0.87638977685525
chr10	7316058	-0.96862890571925	-0.911090434717468	-0.986504953602227	-0.886682034307607
chr10	7340627	-0.757694526067237	-0.794564117624696	-0.918234238357295	-0.966045546687633
chr10	7368344	-0.836983696665214	-0.829230341758179	-0.759502013336733	-0.667235635342105
chr10	7368368	-0.836752686938701	-0.799232824610775	-0.776468034800995	-0.830839462118864
chr10	7396557	-0.697895888546875	-0.656304818489124	-0.567071622778537	-0.71350294413573
chr10	7450537	0.439403062354561	0.877952780755636	0.566195774707593	0.74056165918322
chr10	7453896	-0.586443685475573	0.0511251324720873	-0.740266054998035	-0.85249492068669
chr10	7463106	-0.672254494395623	-0.823987990775179	-0.864462556753642	-0.747389020273592
chr10	7523609	-0.751294455052954	-0.647156464574917	-0.744209437621332	-0.772649501371589
chr10	7557001	-0.965551219459318	-0.904833441101176	-0.947256819511398	-0.964089494156649
chr10	7575577	-0.69790574767824	-0.69883880946934	-0.870354254636574	-0.895785572983468
chr10	7583432	-0.64603454022435	-0.581358527790382	-0.868090517208464	-0.92567056624798
chr10	7627476	-0.265359863333853	-0.777632488157023	-0.821035989249183	-0.895220609613373
chr10	7631452	-0.969247642503401	-0.782667784478925	-0.744439081869407	-0.885355667863932
chr10	7634754	-0.588077258650192	-0.533607556172735	-0.689473775961227	-0.725788967328649
chr10	7678589	-0.844048833254357	-0.906868816337524	-0.951668986349987	-0.972184886298562
chr10	7679339	-0.85689471647213	-0.671124255670358	-0.940271710510124	-0.971178937623784
chr10	7708725	-0.519503226976485	0.0110100909522087	-0.496852014754577	-0.537741775866188
chr10	7720975	-0.574075958905813	-0.845512672668204	-0.892630071575035	-0.814185636552542
chr10	7720977	-0.596279906492351	-0.836675980048535	-0.859559950550176	-0.76241144322773
chr10	7720979	-0.607896720457349	-0.81605249959727	-0.784652229127078	-0.87007632014563
chr10	7751477	-0.811641749232168	-0.783244622838867	-0.951126603172264	-0.862509980299779
chr10	7773555	-0.870129204800233	-0.868813044208637	-0.955449276038938	-0.982345846823401
chr10	7777018	-0.793194493823734	-0.673045257546256	-0.672135083553974	-0.628367888517902
chr10	7778197	-1	-0.978593944840414	-0.855627426265903	-1.0430832924085
chr10	7830118	2.00829599723981	2.05902924289854	2.24045676888106	2.02567957367758
chr10	7860324	0.641160147069027	1.38479513196591	1.08432015524003	1.20539428516301
chr10	7926635	-0.949789736596497	-0.910508532060409	-0.889150971857041	-0.813567412233257
chr10	7937844	-0.337686267229282	-0.705772699649772	-0.302066254021825	-0.456003179635132
chr10	8051117	-0.798104962294919	-0.731901151465621	-0.868649795490431	-0.803707260109858
chr10	8051123	-0.786857694102999	-0.767330733137256	-0.906070476479718	-0.691780734841897
chr10	8051156	-0.87682651123375	-0.765845253870394	-0.876287667051836	-0.816249230312013
chr10	8051251	-0.899993348586953	-0.777707632531716	-0.845767738930586	-0.671042093855088
chr10	8051305	-0.940564731311725	-0.802280328800043	-0.830599681958185	-0.866528390011225
chr10	8056441	-0.530672720937841	-0.847408865454924	-0.912375883136552	-0.786810939903699
chr10	8057644	-0.612339994168748	-0.65227988767851	-0.874774162231547	-0.902833396869545
chr10	8076901	-0.702687993707275	-0.595408595734705	-0.701290071249394	-0.676344039640058
chr10	8085828	0.435833347574498	-0.34183827492175	-0.369402258301547	-0.390232934469364
chr10	8091552	-0.261348982282951	-0.033336740416988	-0.640015150981227	-0.683424749626497
chr10	8091954	-0.116769188656894	-0.171884205047656	-0.6812570389525	-0.684870250073258
chr10	8092879	0.0451434019983646	-0.366883598004883	-0.392872107912389	-0.713930855052678
chr10	8100590	-0.699498958228346	-0.500176567971745	-0.592507966120448	-0.779687808142303
chr10	8115637	-0.676146531347018	-0.471354854361904	-0.296087336602353	-0.775447966409868
chr10	8162734	-0.971191113526061	-0.857363500814472	-0.954684126445336	-0.862710263650935
chr10	8193845	-0.575743790033379	-0.753883121781892	-0.912088661225788	-0.866254473264
chr10	8193847	-0.557335964268884	-0.773316307973337	-0.872017846847267	-0.85352551297816
chr10	8193853	-0.570899831686769	-0.739645613894857	-0.888527898857239	-0.926634134899287
chr10	8193855	-0.567245831560991	-0.725965084562266	-0.899652321089499	-0.838987173012387
chr10	8193857	-0.583817172712509	-0.690892672274552	-0.93680950835579	-0.75750261180899
chr10	8193861	-0.578687716890088	-0.736934059747137	-0.907040097232592	-0.90058933241264
chr10	8203241	-0.47634763926197	-0.783363529719332	-0.823195792608683	-0.787774214286198
chr10	8261380	-0.882054396073332	-0.881743226346776	-0.956232547776526	-0.917743518739792
chr10	8281853	-0.845860939751791	-0.847801881101061	-0.895831783004493	-1.00810719324693
chr10	8341095	-0.547151160293999	-0.729002985095504	-0.849760054362486	-0.827740148275014
chr10	8546433	-0.601437643556818	-0.690777514455704	-0.852980613358936	-0.671674329138983
chr10	8555751	-0.700552417895375	-0.712356377525561	-0.718811613836487	-0.874339371438214
chr10	8653869	-0.900806465100011	-0.965248352612763	-0.959053241217376	-1.00605448959062
chr10	8684440	-0.948338206838678	-0.829465583065616	-0.975020415666863	-0.932300082408669
chr10	8761909	-0.671166743754592	-0.702929804439433	-0.896645573704476	-0.952494506524876
chr10	8819966	-0.588306294283259	-0.815715085121343	-0.934673642602106	-0.794345984698291
chr10	9104622	-0.861429267093853	-0.954048422554446	-0.95590398486593	-1.02116177455929
chr10	9116254	-0.787627978632479	-0.831817384873946	-0.833461004500282	-0.992296159059804
chr10	9221490	-0.793684197464345	-0.945542636184929	-0.97927634603874	-0.911667925549477
chr10	9256790	-0.731399816705791	-0.804740353137386	-0.962082057125475	-0.916917174919335
chr10	9315187	-0.943230424322302	-0.979761877465399	-0.963644492337601	-0.764517422671603
chr10	9440531	-0.809001981614315	-0.944200325454359	-0.983475384147721	-0.974515931783352
chr10	9502708	-0.958193197437113	-0.951738105173335	-0.977107387786286	-1.00972624071388
chr10	9517712	-0.8747320561085	-0.944981053906987	-0.974815934688358	-0.824575990091131
chr10	9917441	-0.828171639377415	-0.739219099822437	-0.0820542865430589	-0.229803155285954
chr10	9939583	-0.650024303205005	-0.900347682365037	-0.936065756366039	-0.935328674793778
chr10	9967634	-0.626737450138635	-0.798522783592873	-0.85602313842537	-0.892692569814368
chr10	10151396	-0.795042632345289	-0.843445443387282	-0.824309775687722	-0.927077341003422
chr10	10151398	-0.785284967655348	-0.833001054246071	-0.804974992981073	-0.911640115864512
chr10	10153287	-1	-0.833870549146542	-0.869901571405646	-0.919059803855253
chr10	10231311	-0.973080849357073	-0.92791495210699	-0.972364857117396	-0.995748676311297
chr10	10252863	-0.69331482382188	-0.869009309842984	-0.931726644045399	-0.939276495007345
chr10	10415290	-0.864382076569547	-0.910248498503868	-0.972210993158606	-1.0192734580861
chr10	10532543	-0.68179083837309	-0.806933171110961	-0.911318499531844	-0.84946216828829
chr10	10566279	-0.808589053292697	-0.846179616810819	-0.935480366832525	-0.907234036249584
chr10	10593616	-0.893128856507014	-0.656155008439186	-0.877416840638195	-0.873355437471965
chr10	10773875	-0.662148664817247	-0.644646312201251	-0.8589014966666	-0.825583040404706
chr10	10849472	-0.95176878163973	-0.891461829051307	-0.966392768440038	-0.870568780190011
chr10	10852969	-0.592211419515558	-0.774332034785255	-0.947586424460952	-0.969077729130146
chr10	10946640	-0.75716497953312	-0.910623158907716	-0.817618979241819	-0.753113183986521
chr10	10948735	-0.912502096416539	-0.891701371669788	-0.91084861662569	-0.960998045385988
chr10	10963803	-0.643114223012856	-0.721255805620183	-0.869235515128677	-0.902325514250422
chr10	11060035	0.7552037063974	0.972969637421665	-0.396466589374448	-0.458296477798499
chr10	11060041	0.709151406433164	0.964446292144102	-0.313333294443769	-0.382957248245537
chr10	11060693	-0.838276877936752	-0.324480134779214	-0.861869483856293	-0.689122188775675
chr10	11060695	-0.8188780181342	-0.323513711149578	-0.832892516361913	-0.579643545673811
chr10	11079182	-0.603566701636571	-0.763591659775569	-0.835654378446083	-0.921892088228964
chr10	11166005	-1	-0.913745713340398	-0.93241661346361	-0.947311965260385
chr10	11200005	-0.533826190822907	-0.539062105284113	-0.848295734846685	-0.869763070087445
chr10	11207822	-0.338823057880122	-0.251942448725946	0.533837864475555	0.774501317512832
chr10	11268648	-0.451705193632716	-0.11058869822525	-0.846598034779583	-0.838848820843159
chr10	11343937	-0.408852538344479	-0.638553842710423	-0.7098409670472	-0.821625841331937
chr10	11357268	-0.813612500781944	-0.681659252246059	-0.985526596320438	-0.837204240647681
chr10	11369738	-0.81777149215061	-0.674228587729902	-0.787902948746152	-0.934442730429563
chr10	11371465	-0.717358924050076	-0.82831436996011	-0.781793140782762	-0.76780574750723
chr10	11383274	-0.48124571530952	-0.845079998233767	-0.84346804028641	-0.777832904833015
chr10	11389754	-0.776395410429792	-0.853427735860404	-0.946247102719083	-0.890214341646962
chr10	11410189	-0.476229219189054	-0.531223860875641	-0.868297018331637	-0.655103495222312
chr10	11479305	-0.72378280568233	-0.580350578024646	-0.646399994056765	-0.757443379719577
chr10	11610174	-0.867027640709345	-0.874312743300398	-0.929162208382084	-0.683036405572978
chr10	11634373	-0.807668035882746	-0.719923646763691	-0.873649070235728	-0.93271089044557
chr10	11676443	-0.963016902269347	-0.93370760527823	-0.952904009660605	-0.974915876877295
chr10	11686723	-0.965541552671424	-0.925734458687088	-0.833636793917307	-1.01735257647357
chr10	11706368	0.520338007965849	0.956086677131751	-0.707492448355362	-0.697686192921526
chr10	11712585	-0.687585211758857	-0.604314135763902	-0.748586496995087	-0.519826662981397
chr10	11716522	-0.620812655846294	-0.69547274100728	-0.745058093790725	-0.719984390049041
chr10	11724728	-0.400198449735116	-0.308711184842929	-0.812781584581858	-0.661347263849844
chr10	11748482	-0.958799158477273	-0.939423934524193	-0.938064461333591	-0.966017426044556
chr10	11771749	-0.886765629961895	-0.788801276353506	-0.881050634260112	-0.8633628030392
chr10	11807860	-0.910792015855523	-0.764442411592776	-0.786984608504596	-0.489958228556604
chr10	11821230	-0.615583907340803	-0.811000953504057	-0.836715539736248	-0.932602393790503
chr10	11849048	-0.87074174703357	-0.775224404498757	-0.846084781518499	-0.774877891240329
chr10	11851607	-1	-0.981073832362673	-0.937517421483061	-0.999789688893325
chr10	11856545	-0.686423668391618	-0.831394928037898	-0.717538346485563	-0.615292018646805
chr10	11865261	-0.174815113519837	0.292390679607324	0.807145698575975	1.09429868669505
chr10	11865263	-0.224515406404507	0.391987140666757	0.856698160388712	1.03188553210101
chr10	11865328	-0.207377986391689	0.391148686564684	1.00225785333959	1.01150570080522
chr10	11911972	-0.460647916051814	-0.463181870402041	-0.551540051237214	-0.526566444982453
chr10	11918008	-0.464569023454146	-0.249738079806466	1.05062380524037	1.17019675364864
chr10	11936886	-0.716567899708624	-0.529012988749588	0.730506059833536	0.649340758234276
chr10	11941556	-0.610244916784174	-0.505721490562997	-0.3191354569796	-0.71516759567272
chr10	11944315	-0.728898383029865	-0.589812859460553	0.321940693405928	0.41997847618237
chr10	11944317	-0.709445443605578	-0.575299910989461	0.272041713309652	0.332016931787551
chr10	11945977	-0.839982943360199	-0.85473333486134	-0.902904010500962	-0.703714431360142
chr10	11950331	-0.535906634919878	-0.361474547238916	-0.707413668974254	-0.845270855767981
chr10	11955356	-0.580403581491948	-0.64598324804419	0.0137224732274428	-0.391646452149856
chr10	12027569	-0.741641484140486	-0.846640027429345	-0.959744941497146	-0.998959315172818
chr10	12084097	0.0292130775092964	0.287541508368748	-0.285859261682472	-0.439728711025065
chr10	12085270	1.2889801860802	1.8749571570138	2.12154954472917	2.10576680414433
chr10	12114057	-1	-0.934634572497046	-0.89647603753532	-0.787065248053194
chr10	12145976	-0.810235050928236	-0.69244037858292	-0.90166599841443	-0.812450419214287
chr10	12148504	-0.73868330181819	-0.791648669266048	-0.801544075119943	-0.839051989841539
chr10	12171540	1.51058686467151	2.07960213018481	2.15925944434714	1.77533868167058
chr10	12171647	1.45786453546505	2.06288025000939	2.11430097776956	1.86014728720836
chr10	12171668	1.48602594407837	2.05283471242589	2.09824126980613	1.67444607721399
chr10	12224712	-0.641552860435394	-0.714344674457384	-0.871821491482313	-0.814080039659492
chr10	12237028	-0.138284925845058	-0.429085673922979	-0.551390686876584	-0.633663152690057
chr10	12237639	1.41669714135545	1.35614190500416	0.86622249883922	0.348152314094744
chr10	12278401	-0.871776741780211	-0.970876440213839	-0.963880673356521	-0.944118373584759
chr10	12309733	-0.934780762281258	-0.932695263883407	-0.964034228075865	-0.993321580087406
chr10	12344452	-0.965754326090341	-0.930964968218617	-0.932653898268976	-0.97038316676869
chr10	12353370	-0.791682665102092	-0.84769273951713	-0.892302623437603	-0.782904330647049
chr10	12376399	-0.649141791550836	-0.290871327631107	-0.745668920518982	-0.843218855331673
chr10	12382794	-0.579858958997486	-0.407265654248809	-0.737604609382462	-0.803152545519857
chr10	12390840	0.68591460924224	1.39492862611505	0.0938217394564921	-0.226101423723528
chr10	12391232	0.684081767638929	1.76609631637733	1.14973768851976	0.839456352588559
chr10	12391289	0.559670148159884	1.67761018923484	0.973712090800231	0.527984988903972
chr10	12391582	0.264016499318966	1.40472920686154	0.78268822805658	0.562361270328969
chr10	12391744	-0.113465621961511	1.10703968828255	0.62383332306107	0.343708246499644
chr10	12392151	-0.738943571010156	-0.157099842321863	-0.509668336360732	-0.578889485272216
chr10	12392153	-0.722305424939273	-0.166080163943089	-0.445106155641721	-0.564685413751832
chr10	12392509	0.330964468249094	0.472466028088928	-0.616090833254787	-0.658569988674336
chr10	12397477	-0.63801199359489	-0.383418327447635	-0.858916249989841	-0.911825840428449
chr10	12420171	-1	-0.826402107010442	-0.881232818539301	-0.79054716403327
chr10	12431261	-0.679325764036763	-0.304424613008114	-0.79610506469408	-0.844922494250939
chr10	12446328	-0.928903583266801	-0.88299299477643	-0.955006167910436	-1.04010937985738
chr10	12446829	-0.124601081926816	-0.627262898849425	-0.974489635939897	-0.933588327443127
chr10	12512569	-0.909283557237346	-0.922664915713025	-0.939386468697578	-0.949584790851934
chr10	12515105	-0.604508990018201	-0.577578591164432	-0.778275017253392	-0.989996567874168
chr10	12521335	-0.888702439845363	-0.58986857772735	-0.935484900202984	-0.972837364530935
chr10	12564818	-0.88320994418467	-0.978263106680419	-0.893702215884596	-0.936681668166543
chr10	12566433	-0.847624254644357	-0.92655824350937	-1	-0.963905437439052
chr10	12588021	-0.744500705849732	-0.660825123241015	-0.735410577456338	-0.652679161382188
chr10	12601324	-0.402851425525349	-0.809397776052263	-0.785302735346967	-0.927603255118095
chr10	12685549	-0.870556450666249	-0.804739787653888	-0.0868279379193923	-0.150689340343574
chr10	12763105	-0.711785910882143	-0.869743278915434	-0.855158702965512	-0.939157818413656
chr10	12769039	-0.751746137458504	-0.575801438760643	-0.860373085811223	-0.876242588911543
chr10	12787398	-0.891226762153143	-0.870156611515114	-1	-0.985289597777168
chr10	12854079	-0.39972626450154	-0.685666747299992	-0.691712533662675	-0.84761587040889
chr10	12859041	-1	-0.937645064978621	-0.931126587378336	-0.832911941846528
chr10	12862092	-0.887943058983562	-0.793615569492425	-0.844235061073501	-0.946416386505351
chr10	12883717	-0.710373150978034	-0.706475877895724	-0.868936567031156	-0.681880015290774
chr10	12904892	-0.480236180289488	-0.713067456167424	-0.877313370821764	-0.948662415265712
chr10	12934320	-0.772371638718152	-0.854046846907422	-0.883041860574593	-0.902991182683746
chr10	12938747	-0.48483119481881	-0.805425436805675	-0.735755827790926	-0.745362689893982
chr10	12995201	-0.923780549811037	-0.876713078614536	-0.892450563396476	-0.972356966061339
chr10	13043175	-0.465165725850162	-0.494396056325306	-0.801685523895838	-0.666176860043161
chr10	13108720	-0.926504472615016	-0.719883204942992	-0.619044518174087	-0.573991892200226
chr10	13128730	-0.747167129455487	-0.757931277274011	-0.981758075949213	-0.967776249410768
chr10	13150898	-0.884807235223417	-0.954929573013423	-0.936696478641954	-0.966029442349911
chr10	13161641	-0.781268748020246	-0.902380868672335	-0.860555007891871	-0.832392351964188
chr10	13200511	-0.0871072133522071	-0.699675405170734	-0.746609029330241	-0.53431008012395
chr10	13200816	-0.580238599127344	-0.730396734361305	-0.863352699474668	-0.857993726131014
chr10	13203614	2.02347277393445	1.7587840027664	1.58593742088766	0.993270196657464
chr10	13259327	-0.712444096626332	-0.959328442670073	-0.891591855321185	-0.969746907613684
chr10	13290368	-0.867239386792767	-0.843261922635734	-0.893908033221788	-0.937730296549458
chr10	13341597	-0.0454010636530802	0.884729391674719	0.433592202313713	0.625170373504997
chr10	13341757	0.31200450936959	1.04637683094496	0.395013178232407	0.243972126659464
chr10	13341915	0.654287596752521	1.51274615214713	0.882807376824464	0.569928418505176
chr10	13341921	0.591728286082577	1.47066224025285	0.842432241481548	0.642087718830127
chr10	13342020	0.49097478519524	1.4306167019329	0.995232807709824	0.876131125611847
chr10	13348314	-0.778575638983167	-0.876115560383641	-0.817410057099634	-0.813482738124782
chr10	13351285	-0.885315571529622	-0.937988254726902	-0.928735019315109	-1.00554679550744
chr10	13376994	-0.671239160627799	-0.631328407425654	-0.803588022807951	-0.776084147167202
chr10	13389790	1.42720609079556	1.57563758556485	1.295142243776	1.19955561675557
chr10	13389961	1.52497812983171	1.643668036135	1.37990405247938	1.23154895617358
chr10	13390308	1.60167614544109	1.48785819624774	1.48935432920112	1.35167538772137
chr10	13406926	-0.628188436522888	-0.84942250817317	-0.905945295745236	-0.848800020526354
chr10	13424263	-0.862311507467794	-0.938804391580523	-0.977722930190763	-1.01056406037714
chr10	13481837	-0.149116784338925	-0.0617279482119044	-0.475844979414939	-0.428025895978471
chr10	13502217	-0.830172285139909	-0.784828701503014	-0.888210127247775	-0.83898346904457
chr10	13504345	-0.941981664539492	-0.941310218656964	-0.965734966029571	-0.949230278214071
chr10	13547627	-0.574115490904379	-0.652616265649245	-0.641147789061624	-0.608942274597465
chr10	13570606	0.367375201793695	0.0751288564643411	0.517336332401504	0.277281248151656
chr10	13570762	0.457292103487879	0.385724543337736	0.941456487129204	0.241011863306353
chr10	13669862	-0.599172854353359	-0.823500665462607	-0.775637943478274	-0.852001394313334
chr10	13699030	-0.589800041151294	-0.647849532185212	-0.720336328530106	-0.760149513586412
chr10	13699623	0.09454894189067	-0.309607148373967	-0.345403652378179	-0.633162008236096
chr10	13699629	0.0754815412819479	-0.305959330603937	-0.398609859081531	-0.783531096201624
chr10	13715547	-0.752934869404765	-0.745728048308356	-0.817051331966437	-0.771387133233945
chr10	13715580	-0.745910912699641	-0.69779557539131	-0.747497103053008	-0.800294345845419
chr10	13720600	-0.352148499370477	-0.886285851763426	-0.791785988150656	-0.814574989236039
chr10	13743631	-0.384623263565588	-0.332952929950911	-0.262394527332703	-0.513643171305538
chr10	13760085	-0.449049584145161	-0.100737349596048	-0.498490555166187	-0.632933078061945
chr10	13780911	-0.871087565598307	-0.828873699992647	-0.939967457474375	-0.921972281858029
chr10	13819764	-0.602503970134418	-0.591328732126591	-0.689468123684611	-0.905741997014722
chr10	13875298	-0.936386470357741	-0.846299415197555	-0.906353160055112	-0.943759349453467
chr10	13885582	-0.767827631265048	-0.925446798704994	-0.932190804603092	-0.886676255526044
chr10	13891860	-1	-0.893184670557576	-0.992708149098809	-0.941446604840289
chr10	13902617	-0.595356898367675	-0.833086660183175	-0.902876543928315	-0.802406087563232
chr10	13934131	-0.114555679041623	-0.330075599975959	-0.669945021002554	-0.792464612973436
chr10	13946436	-0.355357784320002	-0.582174590440859	-0.707221548153939	-0.723933754650202
chr10	13996377	-0.761146925121277	-0.667089461827008	-0.945362718105453	-0.875834959195182
chr10	14012294	-0.0752471117174155	-0.0469020839963176	-0.72741884797393	-0.942687200178733
chr10	14062179	-0.385369658530744	0.0698542564736568	-0.851282397342143	-0.834323218914456
chr10	14127321	-0.614866902015035	-0.610841769184507	-0.807409211459787	-0.87211317782493
chr10	14136086	-0.265838792236253	-0.433631537605037	-0.701387454725273	-0.74993878972899
chr10	14155765	-0.730442921525265	-0.829848402411748	-0.845838148342741	-0.883031205749853
chr10	14160687	-0.766975266279418	-0.921554470397884	-0.900617743993779	-0.99420381219129
chr10	14167752	-0.72492639881444	-0.819754447030398	-0.81743142421265	-0.545586952237938
chr10	14222788	-0.764677738016793	-0.810679774386514	-0.722425357386573	-0.686337651481212
chr10	14269068	-0.932557204796365	-0.666376866036778	-0.89742830336042	-0.837283766339561
chr10	14272461	-0.481037975365241	-0.777232107745198	-0.842342078696218	-0.845376709738091
chr10	14428296	-0.723735846327328	-0.577578726791547	-0.901141259131618	-0.811094321592687
chr10	14428357	-0.73477080041084	-0.602513075435609	-0.859837715431123	-0.727387022823345
chr10	14490376	-0.767707134361419	-0.753658753916455	-0.849297360481382	-0.823742051454037
chr10	14534151	-0.839004050421901	-0.702607254587617	-0.893305544435786	-0.882746339476092
chr10	14539276	-0.758174003584616	-0.72382251836855	-0.934340404428946	-0.850346456029066
chr10	14601313	-0.505314664309103	-0.708999687200228	-0.906114470177745	-0.820640430525257
chr10	14646022	-0.488768931661381	0.0265211634662573	-0.240082223248327	-0.335137272712761
chr10	14646292	0.192506680647511	0.852210762101071	0.924570794434645	0.912265883475791
chr10	14646331	0.215598779942676	0.903771383718473	1.12576472374249	1.02495624846345
chr10	14667425	-0.720643758996588	-0.708289386893623	-0.83860450242051	-0.986411404528282
chr10	14761192	-0.705637245854497	-0.597650436551654	-0.691839196102165	-0.821845654432904
chr10	14880155	2.07541195014801	2.23474826187	2.18399772118581	1.9667527022262
chr10	14913489	-0.893141397330523	-0.946127543060104	-0.881255272017829	-0.814385305870455
chr10	14920649	2.08434943243855	2.12236539846948	2.04283314076501	1.5625842156489
chr10	14920707	2.15031787616372	2.19260434795746	2.17268322429134	1.96705242921166
chr10	14988060	-0.945773208088979	-0.949475343955004	-0.988872270507043	-0.975071765424505
chr10	14994655	-0.630454941280959	-0.826908657714372	-0.881146966294514	-0.862470936667777
chr10	15001293	0.713254808117431	1.52150015286653	1.71678804911481	1.85857027953404
chr10	15001598	0.511349177966921	1.34115369461185	1.65252996094646	1.57564660543919
chr10	15038053	-0.547317059426395	-0.75611920744267	-0.756564262969736	-0.72147963304132
chr10	15038208	-0.526801032318228	-0.770649982913415	-0.764730844328143	-0.798523419543777
chr10	15095382	-0.604972238522397	-0.873765064367924	-0.86668905686804	-0.675237202044912
chr10	15139089	1.66895394761537	2.24013035185857	2.16812720147766	2.1669586976106
chr10	15139330	1.56303128307667	2.24870767156617	1.93757977927969	1.87390439442617
chr10	15139341	1.50367473193996	2.23289141103758	1.84354873672292	1.81290844740049
chr10	15139489	1.16600228134414	1.78120654809611	1.14979030668006	0.632719522937547
chr10	15139491	1.16636378029254	1.75449173188546	1.03851530110134	0.635988318747101
chr10	15210732	1.32265132138178	1.94785622654956	1.94857539431139	1.40313739649071
chr10	15264097	-0.603752281900217	-0.725894733412178	-0.835092068568569	-0.876685376384673
chr10	15268195	-0.834127318199575	-0.788374066268332	-0.726804677968075	-0.775055632694729
chr10	15413100	1.00646113060977	1.13247538973248	0.948848395182858	0.602615307162002
chr10	15413433	0.804844422259244	1.00407577849975	0.663340924519789	0.321542493111189
chr10	15440434	-0.8012021638726	-0.879382759083966	-0.917882578446812	-0.962672757935062
chr10	15468442	-0.812093254426157	-0.877880636682174	-0.944815764529794	-0.900141416654513
chr10	15468654	-0.646162545639089	-0.75726045641224	-0.891928717919756	-0.734052024077373
chr10	15492511	-0.812432365056523	-0.797973034909325	-0.839419239247262	-0.972231543819155
chr10	15574387	-0.624558730792718	-0.895526555646318	-0.811621858096274	-0.864460132044875
chr10	15577358	-0.974163377450002	-0.83144431999157	-0.794402531885885	-0.893428519562982
chr10	15762478	-0.538989696829688	-0.651714979620583	-0.731170946113666	-0.784723970574372
chr10	15777844	-0.758788726407555	-0.752122173601249	-0.866724543454582	-0.803590716909704
chr10	15777999	-0.71946386112072	-0.702847569892584	-0.865778311951266	-0.78328167936173
chr10	15842486	-0.765341198534525	-0.927556921385157	-0.936205321485196	-0.811140266327608
chr10	15854224	-0.911768159873848	-0.950485255378879	-0.947749080293519	-0.986954176618353
chr10	15920246	-0.854611519757034	-0.774955007775724	-0.509516331709958	-0.412336576621065
chr10	16123211	-0.638174546528913	-0.793060501642245	-0.820679332567405	-0.859274493464715
chr10	16232709	-0.814796040842903	-0.796939266453333	-0.830836624296925	-0.897378551976978
chr10	16331723	-0.526738760242212	-0.697954961044685	-0.806437698524042	-0.890772660753405
chr10	16340625	-0.935735225317986	-0.933849532465244	-0.933166642420894	-0.907790336651278
chr10	16345515	-0.660231876773739	-0.758468004320406	-0.950903087431596	-0.816673093895987
chr10	16451535	-0.670939232415064	-0.781914787907237	-0.911016468977013	-0.897626953399241
chr10	16458830	-0.894976901236206	-0.772483748364458	-0.839867974431075	-0.838876920741986
chr10	16461063	-1	-0.894419196332694	-0.837434690450907	-0.926629956003388
chr10	16512634	-0.862941600146605	-0.890886247496824	-0.859174292090166	-0.945923712650136
chr10	16528571	-0.726996253774552	-0.920346656302651	-0.908269249534212	-0.880558920869142
chr10	16563293	0.390175150011117	0.884853253923884	-0.715518575928449	-0.837463236268807
chr10	16563408	0.465626202326441	0.712062051058364	-0.586217329659212	-0.855305719406008
chr10	16563711	0.507004158884547	0.568568352134813	-0.667461778626209	-0.751374185739675
chr10	16576213	-0.583670462873031	-0.700192663075784	-0.846705121498033	-0.925429801467894
chr10	16761276	-0.759246782710209	-0.940898930311444	-0.804919763468844	-0.961630510423084
chr10	16770617	-0.531779264930405	-0.576031438507005	-0.707922104823442	-0.766839128114679
chr10	16808192	-0.492837484691725	-0.567822392620931	-0.794153634135758	-0.64691163353827
chr10	16834943	-0.708090928501563	-0.881591020474403	-0.872724700642067	-0.797604720565927
chr10	16859437	1.97488421302202	2.28110991578738	1.99604638713643	1.91979974750805
chr10	16859664	2.05327542364967	2.28092733726768	2.0894024287602	1.90784708164279
chr10	16914794	-0.758620191307674	-0.696787769972897	-0.788968239282585	-0.700180403835894
chr10	16933382	-0.317340577324156	-0.60730058668998	-0.290404309392276	-0.0330806718480485
chr10	16966287	-0.709426890407988	-0.785050847568314	-0.908554855785779	-0.756884133012066
chr10	16982688	-0.828360479391681	-0.857264082953206	-0.879857273906441	-0.893679242688559
chr10	17007426	-0.715369308004349	-0.833513104186336	-0.828560996008955	-0.900457128341199
chr10	17026950	-0.774926396434221	-0.690671370453416	-0.788717839948564	-0.840886157770655
chr10	17104063	-0.874699657028965	-0.839559979099258	-0.81535321821071	-0.820376604839389
chr10	17127218	-0.926205724600478	-0.802659016193638	-0.927972234106406	-0.910912790473359
chr10	17194641	-0.500966436404658	-0.712311454701338	-0.845608257552634	-0.787811947691274
chr10	17243405	1.26144209417333	1.5377934865331	1.46671391084485	1.41541225520876
chr10	17258853	-0.71086917552209	-0.755498708284828	-0.285220901025135	-0.220712448449878
chr10	17315001	-0.792344436994318	-0.809081928076367	-0.76689561380008	-0.857498134374314
chr10	17370796	-0.799363640317657	-0.926016812056777	-0.866410735319413	-0.918284975058761
chr10	17487551	-0.654102223875612	-0.790395518620411	-0.65055680999823	-0.698275387546672
chr10	17496186	-0.0727623247214015	-0.00893096563929063	0.216166688511771	-0.142953014898514
chr10	17659447	0.521604617809993	0.970668599027797	0.720656769552802	0.627002207348321
chr10	17698969	-0.91945275601835	-0.794594001416259	-0.795667826967423	-0.647517016126548
chr10	17870356	-0.929471629837571	-0.927962854224069	-0.96448857982778	-1.01387208512376
chr10	18117310	-0.929062067324568	-0.926079627177788	-0.979792954118916	-0.909356838626638
chr10	18275801	-0.85682283601546	-0.83913244080016	-0.857508406951388	-0.952073982517204
chr10	18299979	-0.957302489583943	-0.928284804417291	-0.962073495627446	-0.988539658495984
chr10	18339838	-0.827425601376745	-0.899603092838041	-0.95335238104746	-0.855735977287821
chr10	18379622	-0.814585100586855	-0.869594349130249	-0.93353617725393	-0.970179879921008
chr10	18429711	-0.661563399370953	-0.407194785311175	-0.757562251556598	-0.813883139086156
chr10	18494349	-0.478804237392758	-0.719731052289222	-0.980022057028455	-0.929020402015673
chr10	18580046	-0.869458518464645	-0.73924207247214	-0.883373146771975	-0.9110185128681
chr10	18689449	-0.672815559414566	-0.353452563629947	-0.696304179421665	-0.505748906234264
chr10	18695464	-0.781859446228275	-0.834341180211592	-0.935396572214047	-0.936161662208927
chr10	18792104	-0.846207340339328	-0.952198795855228	-0.95810542978069	-0.921681099285026
chr10	18818938	-0.86878504496868	-0.849642430041194	-0.968012946297081	-0.929977150600613
chr10	18885460	-0.955684309396433	-0.883956845704086	-0.955764866687152	-1.01393283097773
chr10	18897427	-0.933731270117534	-0.877451891050392	-0.934060446572773	-1.00462121738952
chr10	18908250	-0.717674499881946	-0.770219882730581	-0.812574120420739	-0.951406824222088
chr10	18929142	-0.822349426833272	-0.878444882959436	-0.856610135915918	-0.879587479808947
chr10	18981635	-1	-0.984394806006185	-0.956680408601981	-1.03419077153585
chr10	18983088	-0.730554605617775	-0.877135369707031	-0.969276715150319	-1.03366317266779
chr10	18999168	-0.907686338717784	-0.645760124213808	-0.541561880052398	-0.446686775367769
chr10	18999211	-0.883584096938159	-0.630191236831933	-0.33385122818553	-0.317116006971098
chr10	19184060	-0.801031549095918	-0.889601889330732	-0.936876674908565	-0.902746510956374
chr10	19297610	-0.716812185286875	-0.83071195277534	-0.807392057713271	-0.862645128416738
chr10	19372288	-0.84865455109238	-0.863361734147682	-0.920752134243234	-0.919458121070793
chr10	19551554	-0.876946725818693	-0.984201739934298	-0.944003604997584	-0.973982443086838
chr10	19638174	-0.870899550441393	-0.914062360941095	-0.960045992178538	-0.94913895178954
chr10	19663517	-0.840816532228467	-0.912682489499339	-0.892924803402526	-0.870912283343353
chr10	19751337	-0.941080609767199	-0.911414248626869	-0.991421038804223	-0.937404621557788
chr10	19778001	-0.607896994741812	-0.740980815605787	-0.831496131276285	-0.817629390887255
chr10	19828757	-0.88512467411165	-0.851353790734771	-0.975183906792323	-0.991857850220564
chr10	19828827	-0.868311852488558	-0.891795368154205	-0.97089441236745	-0.987622605006229
chr10	19828831	-0.866104550053512	-0.882953969843349	-0.970971570734048	-0.94190521319631
chr10	19828833	-0.880692756909296	-0.889155173390023	-0.970533171429099	-1.00358635568918
chr10	19828835	-0.873939436500279	-0.897845782149369	-0.967183668049045	-0.98749869527963
chr10	19901216	-0.804995537280173	-0.922363460759647	-0.907362434872181	-1.03523488683086
chr10	19985031	-0.620549118302121	-0.768084434607883	-0.910080900981958	-0.943864157222733
chr10	20044894	-0.629542988959627	-0.822339392716703	-0.863091806709263	-0.90389766266647
chr10	20106866	-0.717999175689438	-0.67284977371519	-0.873518355264887	-0.838211224063262
chr10	20130198	-0.800909442389786	-0.845739492959668	-0.869505318677828	-0.966618724888217
chr10	20135882	-0.665437816315769	-0.923946014574697	-0.983019664223343	-0.846808456982343
chr10	20187155	-0.705987818402803	-0.877130324734949	-0.953854746883619	-0.949062757520044
chr10	20270625	-0.648667656714742	-0.813593988344659	-0.923404326254347	-0.883626434974786
chr10	20470888	-0.797097101131066	-0.824172698775335	-0.97981611434203	-0.937723333002663
chr10	20649737	-0.9182289723288	-0.964746448958721	-0.942373196575579	-0.980193439656615
chr10	20663589	-0.774584888963842	-0.926137903897518	-0.929036389000521	-0.982403611652494
chr10	20932438	-0.701110298227688	-0.964912371048775	-0.97132649564673	-0.949306442318022
chr10	20945131	-0.761654384151456	-0.945082063105997	-0.907864530703508	-0.961846411940247
chr10	21019663	-0.527914428297199	-0.781913980231551	-0.907535635317118	-0.856825970331533
chr10	21059403	-0.793713468478013	-0.668584334006907	-0.80467667513172	-0.971366706914984
chr10	21059420	-0.831627257255464	-0.654823130402414	-0.737034153433585	-0.905397008944621
chr10	21301713	-0.679737264418209	-0.758772966018346	-0.855788319180747	-0.88440318004247
chr10	21336754	-0.964075067347853	-0.792465908711907	-0.953642189544951	-0.934532629500589
chr10	21423648	-0.684094026851408	-0.890295608180218	-0.918073402866672	-0.833958733910235
chr10	21463062	-0.673822517427051	0.100478838888349	0.683002816428947	0.541544746362172
chr10	21610948	-0.971551599821055	-0.972363853452836	-0.972791167602706	-0.960626522949857
chr10	21623761	-0.886632392673402	-0.874095325247458	-0.771416377545618	-0.895983649636291
chr10	21656552	-0.967538330095999	-0.944657628184865	-0.994680028306681	-0.971559229105222
chr10	21780875	-0.922718827605259	-0.924871256514693	-0.820508677649987	-0.988093957057238
chr10	21783337	-0.208613789926867	0.0619652859335978	-0.598877441417906	-0.626715599168381
chr10	21784761	1.34747814154827	1.7235804812221	1.64688089223015	1.16745792445121
chr10	21798896	-0.516881256711433	-0.701290732908203	-0.551784526800923	-0.685556258904459
chr10	21799405	-0.30994484621821	-0.504623723891029	-0.590206553259537	-0.587646486671468
chr10	21806267	0.389748359880359	0.419793329559966	0.596639088276427	0.560977341991862
chr10	21806397	0.29952099596134	0.450106404391676	0.693878068367401	0.700662209376164
chr10	21806608	-0.169501254495438	0.190070482039919	-0.17470708155593	-0.461175009579632
chr10	21822947	1.12750218514125	1.77890819011507	1.56185206958683	1.52301137337127
chr10	21822957	1.11418110334129	1.79305187047611	1.59846750440601	1.53280474759839
chr10	21823253	0.872306101244933	1.76093243603275	1.60813267423921	1.54718819998676
chr10	21823808	-0.270907677291321	0.160004506030038	0.660019996382035	0.500609290120992
chr10	21823963	0.0257040506419764	0.346554202154524	0.829457895388471	0.970953209131549
chr10	21824020	-0.0265430423614474	0.292657178663735	1.01240299419727	1.10921460499556
chr10	21845639	-0.728903111500887	-0.691820159705658	-0.733009252209865	-0.713818975562079
chr10	21943818	-0.753723164845989	-0.870992594965631	-0.677701166798039	-0.826004835616058
chr10	21969834	-0.87564119653743	-0.960475715311175	-0.868658171473795	-0.9168220031067
chr10	21970288	-0.823142287958983	-0.911813780232881	-0.880033045321949	-0.802081246470471
chr10	22160186	-0.858869833244578	-0.70384445132409	-0.84432467550816	-0.795741654215465
chr10	22266557	-0.937666863473004	-0.937496632522734	-0.980202845309548	-0.96381196484023
chr10	22292228	-0.237537441859419	1.17420441578317	0.652481055759634	0.512369798628919
chr10	22451070	-0.91224315552389	-0.892781753452728	-0.909087521904247	-0.924159172269749
chr10	22518131	1.47379165973821	1.60840863071347	1.6577464864774	1.40814800353526
chr10	22541404	-0.033828991589777	0.547087305450908	-0.839861585571415	-0.948353508974628
chr10	22541709	-0.129180998851884	0.529817608679665	-0.822539985171793	-0.847102105374521
chr10	22542655	-0.681215328297048	-0.311023139648468	-0.945881113677979	-0.867735375730601
chr10	22542698	-0.685898256131322	-0.36898947527567	-0.903283903774004	-0.973029860964265
chr10	22559856	-0.710627738221074	-0.880192013428106	-0.92951053532076	-0.845801763212497
chr10	22578227	-0.670578234338312	-0.845960349475536	-0.92370251714191	-0.955400997988858
chr10	22605204	0.934596939798637	1.07008974596293	0.99636927114571	1.35699180651509
chr10	22605265	1.09207312686823	1.25166077500541	0.973221318680435	1.33824702223289
chr10	22609418	0.546019101728585	0.117045940457265	-0.262230957613684	-0.41335427571618
chr10	22609499	0.787668284664651	0.351154201869267	0.146046625274591	-0.0788910918181229
chr10	22609522	0.800816591072607	0.361597472430508	0.16836518304132	0.332451197449486
chr10	22609524	0.841362509969993	0.325721546774351	0.304395843569831	0.271677919168187
chr10	22609789	1.27149670171675	0.773817423919911	1.28504184744104	0.796330401707766
chr10	22610271	1.15863736386173	0.549523675778841	1.07234641019508	0.847737152056638
chr10	22610834	0.68988606119406	0.54492939094402	0.443599890669771	0.514010825603755
chr10	22610836	0.664296999076509	0.50717650267065	0.354477314829147	0.292216740409601
chr10	22610951	0.715462631316596	0.517226972228137	0.382013099276246	0.302562369037638
chr10	22614514	1.63153929900556	1.16822949652736	1.71355737498897	1.39701181231093
chr10	22614520	1.63804291432345	1.17703731059213	1.63499402745281	1.30229811692913
chr10	22624220	0.882877100745732	0.374159338899883	-0.492646969053659	-0.889251420806993
chr10	22625117	0.554492487746953	0.297283614342709	-0.631181636148534	-0.749516199361949
chr10	22625461	0.509188664246935	0.442057803306689	-0.709866896424881	-0.575449287870337
chr10	22625469	0.520513891626907	0.445031523708546	-0.64890693786359	-0.902540112413293
chr10	22629294	1.25184713016038	0.654779150302646	1.41917250545604	0.924412431303992
chr10	22634530	-0.392065457005505	-0.376501858832631	-0.74524128829114	-0.916245082288968
chr10	22661322	-0.883506638623568	-0.825029658715354	-0.793717654391708	-0.822407230509551
chr10	22765301	-0.0218838830994672	0.296685748199843	-0.727357969102871	-0.784086061662623
chr10	22825866	-0.688363506012392	-0.563008089848109	-0.756841415030685	-0.6137110774785
chr10	22826114	-0.705513348275976	-0.666742569735108	-0.730162111982063	-0.96919492257172
chr10	22837778	-1	-0.852909314175422	-0.906121785950233	-0.933584403067504
chr10	22882190	-0.483447160532157	-0.470543035117037	-0.802074148329629	-0.905451713794423
chr10	22892910	-0.772479638004113	-0.835934241534464	-0.927779987180333	-0.846673857431005
chr10	22893836	-0.890510111463973	-0.590504439289834	-0.900343002514083	-0.802246456090605
chr10	22936273	-0.958271009124754	-0.900220761637305	-0.95976172471575	-0.889233839164163
chr10	23002287	-0.297204822150333	0.0310562800401573	0.0971560464822982	-0.134103677656996
chr10	23002678	-0.33539230108255	0.324749652721657	0.140484845624184	0.466079142674879
chr10	23003356	1.08974269772285	1.48600759149699	1.32809898732311	0.892653190183847
chr10	23003389	1.10203438028109	1.60527346380194	1.36538558270919	1.08558265749404
chr10	23087366	-0.684633121015954	-0.860239602951371	-0.844695246655436	-0.835162521664965
chr10	23119085	-0.96552001728341	-0.824060424413937	-0.938899431600356	-0.950488762846578
chr10	23216924	-0.0867078876067562	0.538337459655711	-0.51501145205219	0.64016172580262
chr10	23287188	-0.664881814466289	-0.886234443665748	-0.833554874163814	-0.910142990653078
chr10	23351215	-0.745424344066231	-0.933746996428857	-0.911532938576387	-1.04571143054533
chr10	23437415	-0.734851283277264	-0.909007647355967	-0.887532325373916	-0.846791639754748
chr10	23446891	0.404048148088569	0.40756280928171	-0.379483708815365	-0.408824968861372
chr10	23460244	-0.17892092214999	-0.529416043683409	-0.502802204087479	-0.659874619024725
chr10	23461421	-0.377763139868552	-0.619829920685382	-0.653756402072707	-0.771769486955946
chr10	23462274	-0.577746341759817	-0.699353283251232	-0.545808585143447	-0.652392508040875
chr10	23462380	-0.461362119816022	-0.671695098112614	-0.354613662478956	-0.962485744031176
chr10	23464191	-0.419605389893153	-0.54261342951108	-0.626513701585177	-0.899846686930293
chr10	23480882	-0.206309531994349	-0.447687130816513	-0.6711269044707	-0.925962755378176
chr10	23481867	-0.0374693472291309	-0.439026162249637	-0.550816614978297	-0.701226341632351
chr10	23481898	-0.0322436618928308	-0.340119567204703	-0.725498383331062	-0.807920723170367
chr10	23481975	-0.132101764994374	-0.394650194940339	-0.692879470729175	-0.686907907869843
chr10	23482128	-0.374159154940578	-0.598015083065704	-0.736468956466882	-0.784715355826749
chr10	23482139	-0.358503366607815	-0.601359074203518	-0.767795248870723	-0.676659215085389
chr10	23484098	-0.071421660958993	-0.504365705106875	-0.64247564502709	-0.688173457567974
chr10	23488101	-0.3143513313294	-0.292940504489343	-0.319191403678285	-0.103490670131326
chr10	23493073	-0.447598831886171	-0.720916936987283	-0.639888110918736	-0.769451191132749
chr10	23633255	-0.244494474776255	-0.289834685386517	-0.527289136614173	-0.582482819932147
chr10	23658487	-0.259511890674292	-0.663056667168079	-0.768122219402017	-0.914461626063203
chr10	23727806	1.75073058594866	1.8742410629286	1.75012663596771	1.53047696522241
chr10	23727808	1.75355083176098	1.86589574006281	1.68474006426996	1.4967322194284
chr10	23727816	1.73969865786909	1.89199669615368	1.77221542593662	1.62635946994899
chr10	23727896	1.79501806284258	1.89075525552719	1.83415919007422	1.4378118887406
chr10	23728450	0.687201084066026	0.865599842999983	0.627607549478488	0.223079550376577
chr10	23728508	0.421159601672373	0.831991574150866	0.46921807993266	0.166603252760519
chr10	23728834	0.246786928792791	0.650939773869705	0.390736470888259	0.0498759326272524
chr10	23745933	-0.940224889556931	-0.873856819620379	-0.795668981044356	-0.846172064249601
chr10	23745935	-0.93169037496974	-0.870527048028186	-0.725290084064243	-0.790321034165219
chr10	23745937	-0.93616183721419	-0.864702596897214	-0.689341356565674	-0.8137460519566
chr10	23745939	-0.944328880801155	-0.872284216491947	-0.80312232803717	-0.845449074142004
chr10	23745941	-0.942035939864027	-0.868410116644027	-0.764110101118393	-0.845824420172056
chr10	23745943	-0.933955829879831	-0.863919487151355	-0.722931815269528	-0.769304648099078
chr10	23811652	-0.864748388065313	-0.832182163273205	-0.928691524893125	-0.975239660649662
chr10	23840341	-0.903054339868626	-0.800141089791418	-0.867739956091276	-0.819217526613129
chr10	23900871	-0.770000591579201	-0.730271194609164	-0.890858449126167	-0.936050676493512
chr10	23905053	-0.970660230340715	-0.854682968570091	-0.86985330414696	-0.963806078502641
chr10	23983527	-0.701632869927221	-0.589792968313218	-0.838728542278851	-0.853297197690368
chr10	23983533	-0.67190110705884	-0.61034832163098	-0.809033612330629	-0.795427266315557
chr10	24010085	-0.695394645391687	-0.909387460294512	-0.905354680485048	-0.904002766814346
chr10	24121821	-0.862775202768363	-0.935366523248671	-0.969735208658104	-0.986697840342597
chr10	24152480	-0.927989198240295	-0.788766051363756	-0.966352421760281	-0.944323239646334
chr10	24188093	-0.572190252715945	-0.882451549613581	-0.864877068093031	-0.936145448606072
chr10	24218276	-0.923676534391078	-0.960673062842764	-0.956865069871685	-0.994129902643205
chr10	24458218	-0.744408496328691	-0.807735440870782	-0.946046250381498	-0.837789753277753
chr10	24459835	-0.706677138566432	-0.907113041968916	-0.880634061488339	-0.831875626999375
chr10	24465962	-0.924961428780043	-0.878888885278464	-0.979932353113895	-0.891577462769118
chr10	24491688	-0.822232179576699	-0.702097012963458	-0.897066103606624	-0.786552290886245
chr10	24498230	0.157290381888712	-0.0806388721692746	-0.863919498998465	-0.715958876533799
chr10	24505230	-0.962027399728456	-0.700386659759083	-0.874572426544133	-0.966344378579298
chr10	24598265	-0.474391008839641	-0.544658491808053	-0.802913966146581	-0.86710065123654
chr10	24598267	-0.44694502654664	-0.566121635324589	-0.816429462988957	-0.905991999555054
chr10	24598269	-0.463270992420485	-0.553029312737965	-0.820524419658433	-0.923372378633542
chr10	24598271	-0.467560487968405	-0.567276823942835	-0.808283878674871	-0.91081959850718
chr10	24626418	-0.780970379269637	-0.880857522763617	-0.868722544623734	-0.866247298381368
chr10	24646099	-0.827839105552891	-0.713351802113329	-0.85675176052082	-0.882816321381868
chr10	24696229	-0.396446208306675	-0.790636854624877	-0.910866952810345	-0.872339121314796
chr10	24810817	-0.622845177188174	-0.64578362859456	-0.693587968843969	-0.656068961443431
chr10	24836959	-0.969554717965432	-0.981647407822634	-0.931082359461819	-0.912965584455006
chr10	24880744	-0.874650789143329	-0.939208669112391	-0.874097257590329	-0.962353673267751
chr10	24955249	-0.856107234485207	-0.937459610820113	-0.980797134719073	-0.92178882196396
chr10	25011802	0.587090837181655	1.26615592889686	0.694330993940302	0.555164828875935
chr10	25012310	0.21018647328272	0.754153872195686	0.357007859233197	0.576503086419467
chr10	25012789	-0.119628331131513	1.17306714021819	0.786338376945912	0.875171352357394
chr10	25027404	-1	-0.935271478690437	-0.971224901917369	-0.862967137864077
chr10	25142137	-1	-0.923720074242785	-0.933536454126701	-0.751774341079426
chr10	25227127	-0.719712420260552	-0.806681563846736	-0.888778445056154	-0.945276191872828
chr10	25241718	0.675397881361157	1.04839142416293	0.956855662091985	0.590414502182595
chr10	25241764	0.652720351439178	1.1432572982998	1.04684368016353	0.92843527282403
chr10	25305570	1.58219418077948	1.96703232476008	1.92985623561173	1.65621950959752
chr10	25339385	-0.868918053349332	-0.839897801903458	-0.903534345179206	-0.932356834048591
chr10	25354940	-0.64868558226943	-0.731012875450414	-0.763167953072623	-0.75565020971718
chr10	25387183	-1	-0.840807120851975	-0.964497865765923	-0.940837913743669
chr10	25438349	-0.801578419072191	-0.8770167888918	-0.895592900875973	-0.808867973976137
chr10	25465400	-0.657597924013959	-0.52561971652751	-0.745079394549012	-0.732325542278776
chr10	25487648	-0.879224851520347	-0.919385985978733	-0.965922435954839	-0.901781927475358
chr10	25506926	-0.586649801694832	-0.795490771748467	-0.90929604153727	-0.907235027433665
chr10	25711314	-0.678340470595463	-0.882923464417924	-0.876977284352012	-0.876315250954177
chr10	25722500	-0.88015133959457	-0.89118454765747	-0.910089774054285	-0.889149054308189
chr10	25722504	-0.89216580652779	-0.904616357466387	-0.901450559531177	-0.896662482166723
chr10	25722506	-0.880504153189088	-0.878324298049067	-0.916131694506384	-0.846137200682165
chr10	25722512	-0.883615224450592	-0.84130564660848	-0.89682883700714	-0.840669629500759
chr10	25755952	-0.850035982780887	-0.96125002547106	-0.777307750254245	-0.777370867214891
chr10	25824290	-0.57442092038529	-0.791204025705599	-0.756432666433128	-0.835499234422957
chr10	25921932	-0.8547908434815	-0.800310972726314	-0.891914421583962	-0.563725472997804
chr10	26043482	-1	-0.938714869488665	-0.980640495791504	-0.933943415949692
chr10	26113788	-0.654686629995045	-0.938496882928492	-0.917348195025031	-0.905878540208933
chr10	26116149	-0.872259171116029	-0.947486235315888	-0.978238931185473	-0.946619679852917
chr10	26169717	-0.860473106663892	-0.923587832696347	-0.944285933963939	-0.893842790122001
chr10	26223178	-0.807792154083408	-0.57846914591998	-0.735163623120021	-0.735339103158485
chr10	26223309	-0.852212648797892	-0.520003869712095	-0.755469833651044	-0.746254014042459
chr10	26267346	-1	-0.956870038368131	-0.969719823493384	-0.988050067784666
chr10	26298488	-0.743763375156517	-0.88615756723269	-0.889601307943037	-0.917717971885477
chr10	26374663	-0.7174326089726	-0.736392545208912	-0.860932545655453	-0.72133363223551
chr10	26408116	-0.728506442500322	-0.749764183977275	-0.932430729976669	-0.927544621224811
chr10	26419112	-0.677792434826133	-0.890550803889985	-0.942667280347414	-0.983819567921072
chr10	26500865	-0.0416865976340575	-0.670641530832689	-0.672015292349416	-0.764742098421784
chr10	26505199	0.31355155169303	-0.0170921658196683	-0.472755971644482	-0.618578200477304
chr10	26505656	-0.0703517206646844	-0.23977010270303	-0.663727128050307	-0.684312467242275
chr10	26505658	-0.0843338963279832	-0.30142684048672	-0.656231544419444	-0.655736185742697
chr10	26505660	-0.0153088167463861	-0.291025019249882	-0.588599805990648	-0.796427740342864
chr10	26506846	0.126821882685917	-0.257223202747302	-0.568937786222131	-0.686805166036621
chr10	26506852	0.232161858822667	-0.321557085655178	-0.427154331668781	-0.641524251156352
chr10	26510616	-0.36764214909943	-0.583255619558311	-0.7466697024298	-0.914916409439044
chr10	26517628	-0.788781544340855	-0.870570516287283	-0.825115167107475	-0.796350794511081
chr10	26632215	-0.672645999380725	-0.833449335141622	-0.923791351135066	-0.827978797971524
chr10	26641595	-0.767558625099374	-0.903828833035733	-0.98353443048692	-0.905091790683697
chr10	26680748	-0.785471963985962	-0.453005012312336	-0.892246917790414	-0.78523183316221
chr10	26681039	-0.861980032509875	-0.353933493102806	-0.921234214904355	-0.809521019461697
chr10	26681047	-0.870828263147193	-0.383354941794349	-0.882352605385477	-0.880711406618075
chr10	26716974	-0.740924271766384	-0.847345244746369	-0.908084162876033	-0.891597155974957
chr10	26727626	-0.0820463462530201	0.882154791015659	-0.623157624757977	-0.707159193768714
chr10	26727910	-0.232383300528503	0.648542308352251	-0.695885497491341	-0.496790870442447
chr10	26755533	-0.734213365575088	-0.848418435786635	-0.887611664743908	-0.975754206597706
chr10	26816905	-0.579792004275584	-0.87612204675967	-0.854093420308016	-0.94030816697727
chr10	26856229	-0.156497159930025	-0.726173784530236	-0.551210223051738	-0.656210977902967
chr10	26856235	-0.191060574410103	-0.668359248306546	-0.570696389040745	-0.40264263674053
chr10	26856241	-0.191064287784504	-0.691805299804265	-0.60271820909749	-0.613710885543087
chr10	26868854	-0.679209478091615	-0.537360639071196	-0.643264048184039	-0.473961309134316
chr10	26873580	-0.910280143978845	-0.848233169174913	-0.942803051365896	-0.863974180000981
chr10	26919213	-0.580015388383189	-0.838368456297711	-0.851824119205	-0.995527138978609
chr10	26926967	-0.85090737001083	-0.781032395122962	-0.783054414820449	-0.742463202631586
chr10	26929885	-0.851760192173531	-0.690288748149732	-0.752851982509509	-0.664189397218302
chr10	26932475	-0.78291588835254	-0.787186016489278	-0.692489396838234	-0.79937456676555
chr10	26935328	-0.77742922968848	-0.740561047482514	-0.852866457390345	-0.727280452676053
chr10	26986783	1.49212434309493	1.42252232867918	1.1769463364564	1.06847134587022
chr10	26986870	1.34510080517775	1.03318988647361	1.17266614958869	1.22264429681077
chr10	26996036	-0.919916789184041	-0.754785962653346	-0.784215435371002	-0.632481535025079
chr10	27106955	-1	-1	-0.96553275878721	-0.988381266596945
chr10	27149277	-0.205286225715676	0.518044093750014	0.48906315095109	0.422436630742353
chr10	27150105	1.52109871324365	1.87584350174594	1.96271294036491	1.98194048511894
chr10	27171445	-0.253351194712232	-0.504853792795052	-0.814520142700946	-0.916369711911698
chr10	27194895	-0.930598375701305	-0.962450791567095	-0.870413329490676	-0.892189084944692
chr10	27230269	-0.927438017305303	-0.793463987426201	-0.865307507798041	-0.832992217828814
chr10	27389428	1.28665008833181	1.88293440381927	1.74284564362207	1.87710522157425
chr10	27389459	1.30372290891676	1.87709936703508	1.72113107098487	1.85944939422425
chr10	27389499	1.23197765854529	1.83813615581728	1.6803442283912	1.73024636111118
chr10	27532238	0.705964263715653	0.778354882931535	-0.124121304041174	0.0572742834444977
chr10	27540754	-0.557854801551985	-0.538270693234066	-0.529337478329895	-0.796067979756141
chr10	27543081	-0.799649065819377	-0.912003273579293	-0.906889989233218	-0.9567969321775
chr10	27547719	-0.0866719241606917	-0.354842300211296	-0.770781150770806	-0.797538243501033
chr10	27608749	0.139100405008731	0.423562439990254	-0.486444723387274	-0.680756408984225
chr10	27635053	-0.691139929239989	-0.908569032614466	-0.904315641367083	-0.950527256192386
chr10	27683590	-0.728997353174955	-0.808767989555704	-0.96749321766172	-0.982641588093626
chr10	27793062	1.18362562700652	2.04134127201419	1.75946564861977	1.73720324115663
chr10	27793215	1.21477908575093	2.11606279020004	1.91719615129376	1.89137215409042
chr10	27846369	-0.869012508924444	-0.879593233202611	-0.906952938326442	-0.954232547108961
chr10	27943663	-0.784294369748069	-0.784214632488276	-0.931894824226691	-0.876044039137083
chr10	28030558	-0.757274232873525	-0.794805678086905	-0.758663622335546	-0.85295213733158
chr10	28031268	0.791094476022024	1.13279102771821	0.834293978916611	1.08570997730359
chr10	28033627	-0.58098709439471	-0.477920784029489	-0.850787151024036	-0.893719371861918
chr10	28033629	-0.612087634261302	-0.476684230317474	-0.879389568982905	-0.836886406774925
chr10	28034552	-0.515520667623619	-0.711922547476315	-0.817410542757745	-0.839305240085648
chr10	28034912	-0.672360525915927	-0.579696899319414	-0.64553977769578	-0.880051499656983
chr10	28060323	-0.563887482378736	-0.68036096590119	-0.780258448660016	-0.854923264178203
chr10	28138802	-0.814819771118316	-0.949275562536442	-0.846587780036476	-0.943177130417264
chr10	28235259	-0.902757460177073	-0.96699472224612	-0.932432023248817	-0.835481287529145
chr10	28246315	-0.667468342540129	-0.746033620850197	-0.830605266154392	-0.813030317495242
chr10	28287801	-0.714294196741462	-0.607135385027903	-0.765537878238211	-0.77969009432732
chr10	28287811	-0.718173334841433	-0.624796610871548	-0.802324194029738	-0.696480597357491
chr10	28365460	-0.939775548947748	-0.917300695321805	-0.924631208138378	-0.915743410008462
chr10	28416493	-0.829867019975315	-0.897809183266376	-0.915786246634548	-0.990215716661088
chr10	28595312	-0.7200927808339	-0.871480344853772	-0.914312775133834	-0.893319672494821
chr10	28643127	-0.951877136096602	-0.88696409710825	-0.923344151777914	-0.946942180193673
chr10	28650965	-1	-0.972660977410149	-0.994511687216025	-1.00244853340039
chr10	28707764	-0.922937816693804	-0.954304446708119	-0.926438624187388	-1.00278723387606
chr10	28713939	-0.809171966605245	-0.692623521047909	-0.957188062346955	-0.855176915899048
chr10	28773341	-0.739011094712996	-0.849251953164003	-0.891097845772532	-0.882859085555214
chr10	28810291	-1	-0.822380074248342	-0.917721488142291	-0.999227454208165
chr10	28821675	1.40480489628267	1.89938675007419	1.64264059763421	1.78093353457067
chr10	28821797	1.45239008979827	1.85133281066053	1.39454201357019	0.826369815706629
chr10	28822347	-0.105192833292622	0.452858931033486	0.346283510956311	0.148881828599121
chr10	28822436	-0.216461551062177	0.541317910534125	0.458601024984988	0.411683018235981
chr10	28822444	-0.181470905484738	0.572221002302259	0.45838173249944	0.418622805968089
chr10	28822683	-0.248693706618559	0.682019976432866	0.756042901181629	0.765205834200359
chr10	28840313	-0.73798913597004	-0.913668020197544	-0.920508601911688	-0.995956587663196
chr10	28956906	-0.930327273069689	-0.853111467882938	-0.887111527725727	-0.836233929515604
chr10	28966264	1.21808807455102	1.48754093374799	1.41982070102764	1.70687914780726
chr10	28966797	-0.695646311280744	-0.275223442265114	-0.675779882178046	-0.108847162886615
chr10	29011304	-0.488755650409659	-0.622482639180219	-0.88165373367559	-0.877541935366734
chr10	29058547	-0.653030834902538	-0.880548141546903	-0.895700741901678	-0.811858141024004
chr10	29079335	-0.816642236001408	-0.760366451512671	-0.928970845525553	-0.778998353625155
chr10	29186073	-0.958886476665243	-0.970828336135865	-0.955595853753463	-1.012634642914
chr10	29212481	-0.558442745863933	-0.84914418396617	-0.804103511243102	-0.836351207278784
chr10	29228434	-0.663680117763491	-0.504446582502626	0.195858122030559	0.211342079509428
chr10	29257910	-0.747795411584736	-0.767756840694376	-0.871813952369242	-0.921810101949114
chr10	29291327	-0.681313280245254	-0.722963217978425	-0.88544541819799	-0.638036646140133
chr10	29471439	-0.944320526086791	-0.835612949005618	-0.868172353805487	-0.946938028779108
chr10	29497021	-0.732474003015806	-0.728239598843718	-0.673560014459064	-0.790281472546501
chr10	29526832	-0.915693140903772	-0.614905843570057	-0.829414355944596	-1.01211841806345
chr10	29530099	-0.64003376482195	-0.571933848424784	-0.679400386718748	-0.620399814696132
chr10	29550338	-0.744184217537477	-0.694676984077941	-0.803265637362079	-0.892631954136476
chr10	29581308	-0.926633108344644	-0.737689970468782	-0.951747568332398	-0.82250263895472
chr10	29654135	-0.96625944379627	-0.894261838362989	-0.989477884376235	-1.08018175637819
chr10	29654720	-1	-0.8907231410041	-0.873074241904688	-0.873920634028408
chr10	29672488	-0.578615893376881	-0.850857845465077	-0.761169537313623	-0.86175827544836
chr10	29698463	0.585835107516027	1.10557022813919	1.5623462451425	1.22508194922941
chr10	29698745	0.612064518828981	1.3578073824031	1.48266497407826	1.09501438525915
chr10	29738150	1.01595235012563	0.936544344914413	0.884402667550766	0.382483855079784
chr10	29759140	-0.472394308519821	-0.631575800989665	-0.665558136293176	-0.523536202990327
chr10	29851259	-0.753158637356369	-0.81823134983303	-0.896989845913873	-0.728798009893465
chr10	29884366	-0.754124544942138	-0.692068077127578	-0.880775741678072	-0.870203474812735
chr10	29907702	-0.911097960759706	-0.858304709776723	-0.887960787478046	-0.939038142796459
chr10	29985284	-0.943024005405857	-0.980115374801574	-0.970295339195935	-0.98789920813666
chr10	30000889	-0.898382381163666	-0.941820636845248	-0.85790289259864	-0.899690143379794
chr10	30024081	0.468485790925637	0.437601651100482	-0.616830030709459	-0.697661211500224
chr10	30024083	0.485762371915302	0.486611582530687	-0.591094539149992	-0.62921054288608
chr10	30024157	0.504740132374773	0.4927526751227	-0.555495745975988	-0.766454116918282
chr10	30024418	1.0204891939879	0.726490221493705	-0.437223200441723	-0.637025765483907
chr10	30025849	-0.0147437772738814	-0.473496201149533	-0.461677850852146	-0.715682125919722
chr10	30025985	-0.0587823404251805	-0.525269424228886	-0.484786906994544	-0.51795472249208
chr10	30026008	-0.094895597240769	-0.537557115038706	-0.592723645485145	-0.745435034699173
chr10	30026014	-0.0514376606588056	-0.512900247019612	-0.343001450145681	-0.33809878241237
chr10	30105878	-0.413609455823826	-0.640684183676363	-0.863583289630554	-0.845695750763958
chr10	30111232	-0.616004572074192	-0.871499451270502	-0.927529376110137	-0.928182620589195
chr10	30222548	-0.856949164856217	-0.765391469714915	-0.899417011501	-0.898185566939525
chr10	30237806	-0.0933078994955909	0.0601020755748064	-0.828351762268964	-0.690463706639866
chr10	30287286	0.924983489139911	0.67424874851266	-0.105056648030229	-0.719125560952815
chr10	30348506	-0.0405848608248445	0.375728428478404	0.480308220198295	0.697476228697543
chr10	30352177	-0.702529982592734	-0.797781702101163	-0.826952410198106	-0.568247419434457
chr10	30413861	-0.859458365630112	-0.796485377883841	-0.968679328032764	-1.00852662422992
chr10	30418429	-0.80713465454432	-0.895745755057249	-0.967826158654125	-0.981605352826629
chr10	30452163	-1	-0.940675998684456	-1.00252424878437	-0.968791170542903
chr10	30456493	-0.77386336896315	-0.743052848258692	-0.824039434991173	-0.856987001478576
chr10	30458681	-0.662455423095973	-0.943203235160561	-0.970043256628014	-0.91888798275379
chr10	30477127	-0.606449762813231	-0.840942088433118	-0.885921488147499	-0.889582984743104
chr10	30497707	-0.836078358968414	-0.796318510703329	-0.934695231773279	-0.933749602087668
chr10	30497709	-0.860761254609918	-0.791711760853159	-0.929188412113398	-0.98274713794989
chr10	30497711	-0.865414611564486	-0.801105517394851	-0.870753661158712	-0.970321951704326
chr10	30517837	-0.501011313313483	-0.662194861807121	-0.801987954902334	-0.724227738880004
chr10	30638500	0.909300965932363	0.573341398809146	0.460311625056816	-0.177213229932976
chr10	30650098	-0.87306991672315	-0.751039715923857	-0.917627938653634	-0.924080592965534
chr10	30653831	-0.473419890717258	-0.674277201491611	-0.660982196665144	-0.839966512150355
chr10	30692560	-0.644992178567537	-0.507862000266448	-0.743043182249142	-0.765258851738943
chr10	30893013	-0.678501854464233	-0.952537612861445	-0.878879591887187	-0.875950480937927
chr10	30894125	-0.707880943461952	-0.809289566584619	-0.820185987230624	-0.807389824471421
chr10	30961724	-0.802053121875958	-0.739007630914799	-0.881447288596393	-0.902357016631613
chr10	31053007	-0.147521208372956	-0.293482358591636	-0.780260410551704	-0.920870771315476
chr10	31073438	0.443789965026876	0.353707344659758	-0.535489899398729	-0.644692997212165
chr10	31087439	-0.414807527423675	-0.713453864759612	-0.85662084243261	-0.919957954315719
chr10	31112153	-0.541191797814451	-0.693137870007765	-0.867784360930744	-0.798528700310953
chr10	31320772	1.23593598999141	1.8811696523215	1.45070521534877	1.40101814823661
chr10	31320873	1.05948608007095	1.72149540177336	1.53390696729835	1.61320850448274
chr10	31320952	0.938541525993824	1.67271014785694	1.51721786832687	1.73356920351102
chr10	31344908	-0.916847871755841	-0.940135755007283	-0.945022597546329	-0.951811049491719
chr10	31373055	-0.0130993889333846	0.0138102512511751	-0.732314168798933	-0.567848958786836
chr10	31385251	-0.839583088641015	-0.74809869207777	-0.856535103534987	-0.772280463008808
chr10	31414301	-0.722750463375971	-0.743055861144114	-0.89621117438871	-0.862315018799808
chr10	31417374	-0.693250834688598	-0.850968951471971	-0.876031058411823	-0.879673959683894
chr10	31435674	-0.836529070618855	-0.540727606536072	-0.829258147184911	-0.76014689368043
chr10	31435722	-0.782305589397667	-0.550192724001672	-0.848536576188055	-0.825661665158619
chr10	31435728	-0.786339664121075	-0.454497645960237	-0.851493584121807	-0.687904688487242
chr10	31472043	-0.966865732566647	-0.944443465675855	-0.980190127476232	-0.951839229656073
chr10	31506666	-0.695199599403055	-0.697144055059235	-0.870767691262281	-1.0060607283063
chr10	31608873	-0.49148170423405	0.157199211212264	-0.542832781023468	-0.533213674648288
chr10	31608875	-0.472645830707895	0.140001553612229	-0.459079207857064	-0.645029591591387
chr10	31608881	-0.448034481514447	0.119208277059882	-0.472633023818164	-0.621822825111394
chr10	31608985	-0.273176309266703	0.256064934981518	-0.281146603281219	-0.231610912029156
chr10	31609792	-0.0319354794183559	0.451668501943164	-0.387489570651331	-0.051039012263965
chr10	31610581	-0.708973663654869	-0.519346989454734	-0.955377471419335	-0.820137546425903
chr10	31727084	-0.931188030248169	-0.733342378908423	-0.911835139748038	-0.913247015040405
chr10	31812705	-0.772355697987253	-0.925392503780858	-0.887135857508758	-0.856679113344044
chr10	31893074	0.383079310710673	0.118211108193246	-0.316704057327327	-0.302979077291019
chr10	32007899	-1	-1	-0.978129053308815	-0.995782840894155
chr10	32063395	-0.57166855961635	-0.689814884519857	-0.771317251927213	-0.648971743532592
chr10	32217145	-0.274703848216676	0.571271591082158	0.222704758046613	0.111121910641727
chr10	32217376	-0.22188673693227	0.712026300006514	0.297903649179617	-0.0271379966381327
chr10	32217538	0.146557137340015	1.09781336407248	0.817238381541431	0.706104868758033
chr10	32217775	0.291423217062766	1.15368632540066	1.05481584970317	1.46164954654877
chr10	32251684	-0.802894547706662	-0.933817408788252	-0.953946450444927	-0.921051607154859
chr10	32268195	-1	-0.981543888735688	-0.944633152155618	-0.934681143637572
chr10	32305748	-0.628275815634275	-0.853624731549728	-0.921803201280395	-0.923743493351532
chr10	32333467	-0.857208239489322	-0.759340104040675	-0.874241792723321	-0.96305820562916
chr10	32344607	0.617262772833724	1.10251278738733	1.06442570267983	1.31360034528889
chr10	32345070	0.844859085113407	1.47501158162161	0.923926641722735	0.658094593481825
chr10	32345376	1.5882726144324	2.07727473709815	1.88892444275051	2.0391379429554
chr10	32503069	-0.861901738284382	-0.660700960470938	-0.896920549289665	-0.778683195592051
chr10	32511725	-0.903462212003903	-0.747789416485647	-0.915288817562447	-0.967225931852971
chr10	32519917	-0.92430698064064	-0.8898784253161	-0.913681835852412	-0.855533149288588
chr10	32522451	-0.92884598058195	-0.939563202069553	-0.940116355819957	-0.95938012649345
chr10	32564288	-1	-0.91827518339384	-0.952322287466341	-0.96700740941019
chr10	32635813	0.467422785871342	1.14394815030878	1.06488459003643	0.435814693537642
chr10	32636528	0.207593548144352	0.847380480345847	0.694186067092387	0.771219662991404
chr10	32735091	1.06842076247541	1.52474787334433	1.05935817712975	1.31677080282641
chr10	32789182	-0.961510687352193	-0.897489033925087	-0.891898230320818	-0.897894183001024
chr10	32922129	-0.837273352456539	-0.969343694063495	-0.930442853581294	-0.853044962480918
chr10	33035881	-0.691904848916185	-0.71346820578195	-0.84097995550878	-0.897513856237902
chr10	33145561	-0.568780871016454	-0.72094780265013	-0.823560418783836	-0.916780379003419
chr10	33193509	-0.815857081416908	-0.780966961308337	-0.894008671791419	-1.00231721306774
chr10	33227927	-0.691408802790443	-0.300975483679941	-0.688536572073731	-0.483061843672201
chr10	33232944	-0.557471667372197	-0.444434049923785	-0.715411465053223	-0.678401173370487
chr10	33246689	-0.393712514619941	0.329511339716552	0.37953604810445	0.333516545621161
chr10	33247418	0.184018730778162	0.977715054375363	1.18048469716404	1.34169072619887
chr10	33257306	-0.965072315963568	-0.941603110633243	-0.898848166158014	-0.962553445432104
chr10	33257308	-0.968664074661253	-0.933992873742424	-0.881141645677066	-0.941402793968289
chr10	33257310	-0.96559886076505	-0.943070168177021	-0.849016467328516	-0.89353497519719
chr10	33257312	-0.967664095277375	-0.940199087349314	-0.884249328086703	-0.929014021445453
chr10	33320183	-0.608403076706322	-0.697466306372005	-0.780119192962362	-0.892808668739053
chr10	33347721	-0.722854028960229	-0.87739004168475	-0.906280370489687	-0.696105867520097
chr10	33362532	-0.568611636703777	-0.815078753643516	-0.667826488229612	-0.920349306948468
chr10	33526403	-0.700911685128215	-0.877611573614827	-0.926243212113716	-0.7889363765564
chr10	33548836	-0.720930240505876	-0.929321807155433	-0.953230499546134	-0.967938575220233
chr10	33624036	0.0536685219234858	0.054697612378708	-0.308708718969004	-0.654872228631966
chr10	33624346	-0.0440068696751913	-0.103913797155885	-0.598089768203769	-0.741541424129271
chr10	33625228	-0.0674243484662984	-0.391864879026533	-0.795052178974769	-0.739829421746833
chr10	33625613	-0.158562514064033	-0.0745075105073266	-0.502015167398445	-0.748990031826235
chr10	33625740	-0.298248144441281	0.0397728696028278	-0.378992979675556	-0.58161438804465
chr10	33648547	-0.815270531820843	-0.934364239430855	-0.921306108840727	-0.941052810663669
chr10	33717004	-0.712318313493987	-0.812966395422348	-0.885737330951656	-0.918505774074466
chr10	33769760	-0.684379950364419	-0.805558491989922	-0.853498588908364	-0.938055405793551
chr10	33845886	-0.714463399011479	-0.706651466604783	-0.913976532363308	-0.712924471409684
chr10	33845894	-0.729506324439092	-0.654595667486146	-0.881260686728624	-0.90326919302341
chr10	33859024	-0.942455695963603	-0.884104153320971	-0.943018365791413	-0.850874483392769
chr10	33880749	-0.879134490899931	-0.87681521163708	-0.869110212391499	-0.866744588828482
chr10	33934427	-0.750266589646803	-0.817839067984813	-0.872236628151257	-0.811491596245582
chr10	33941455	-0.914847741333968	-0.878215371985506	-0.903674878023202	-0.85230129909566
chr10	33953085	-0.79343195973703	-0.679387820709068	-0.924745872839008	-0.889083343519117
chr10	34001965	-0.790797448153526	-0.768993020167767	-0.829875396682216	-0.651154314497497
chr10	34012244	-0.686304297780521	-0.843569169708396	-0.82697979756193	-0.877260793359934
chr10	34031956	-0.850580680026867	-0.902490518636633	-0.919508256488201	-0.786352177558163
chr10	34092867	-0.707982156914544	-0.750290905351281	-0.89727270790885	-0.929693657424449
chr10	34092869	-0.726753406444524	-0.77498453059375	-0.915584036929979	-0.910684757570037
chr10	34095978	-0.332620128275853	-0.771187936113414	-0.863775718693825	-0.819365744742159
chr10	34102286	-0.935009769454701	-0.880212468860324	-0.943304091964832	-0.892898083773478
chr10	34128797	-0.907313756160709	-0.899763417013298	-0.983304468817384	-0.930212206619022
chr10	34132533	-0.947333525502807	-0.843016290542714	-0.974429423066646	-0.880235998753786
chr10	34181532	-0.851058894595867	-0.932229891298517	-0.914686827034049	-0.999082406243289
chr10	34324479	-0.972708004235417	-0.90057064203173	-0.891277415514005	-0.942213125639147
chr10	34402463	-0.505484527053624	-0.698859380696985	-0.751837324311444	-0.970877635755433
chr10	34442230	-0.959955950919784	-0.941149295143564	-0.977354574651947	-0.909918372430016
chr10	34468080	-0.530809214709903	-0.687387954403624	-0.88815977069005	-0.917967546874926
chr10	34468088	-0.517192371668412	-0.644710032374099	-0.885303255866662	-0.761479582378229
chr10	34468788	-0.791095780542448	-0.925039985840995	-0.9260575831004	-0.884199561467204
chr10	34478613	-0.539361039915609	-0.848820976966309	-0.892113479187514	-0.841042850276756
chr10	34510122	-0.813384885379202	-0.580661664946625	-0.775133029985506	-0.890575236062762
chr10	34854249	-0.724733640692585	-0.912611206293749	-0.94861304893361	-0.913636419891579
chr10	34867917	-0.962907692601755	-0.919610971771657	-0.878393117144082	-1.00825295830898
chr10	34921858	-0.876871300092457	-0.77264520128915	-0.905050819622166	-0.832611860869032
chr10	34930250	-0.848169326696089	-0.706712256302415	-0.706059917925485	-0.811819213332506
chr10	34930652	-0.816881717718236	-0.654589017739451	-0.766396363354035	-0.877427889397209
chr10	35030514	-0.727429494577811	-0.914419469801285	-0.944993586404337	-0.695723368630566
chr10	35038752	-0.921821257720895	-0.940046158889161	-0.941694569980328	-0.876212533401203
chr10	35049621	-0.769604258870665	-0.822629567340837	-0.930603864072393	-0.902639110543558
chr10	35103608	-0.477070924701022	0.1754245443012	0.155977020302517	-0.0432527944724568
chr10	35103780	-0.322951051519732	0.332576597949144	0.112978717580788	0.231762611606672
chr10	35104205	0.225012883382707	0.607654850079146	0.572049943562286	0.404589036257545
chr10	35104524	-0.0292836888103	0.445642869315204	0.436737699612897	-0.179712922199484
chr10	35123439	-0.62213260014085	-0.820038855581063	-0.70959556598951	-0.789977170291576
chr10	35152743	-0.798117364981014	-0.745486809180522	-0.982618587456378	-0.96339824770598
chr10	35253361	-0.414900597125529	-0.700958667899811	-0.830314128533922	-0.761766466930506
chr10	35379336	1.69175059331434	1.74976267995578	1.70358552425976	1.17875373532733
chr10	35381024	-0.887912389482126	-0.863044402394973	-0.887561156850831	-0.915131876244835
chr10	35415594	1.67890712905665	1.56647749018914	1.91029557916219	1.53246589206928
chr10	35416022	1.71342660827109	1.69795298851521	1.7130726114993	1.33205094357991
chr10	35422517	-0.705355507525892	-0.836476978449791	-0.787906715983552	-0.973260317463333
chr10	35503858	-0.763763104814705	-0.640665093700683	-0.616565523652712	-0.771132783729266
chr10	35503891	-0.736006194143686	-0.649190134195085	-0.606558919787739	-0.582003088338001
chr10	35503988	-0.71401463663031	-0.684885328578016	-0.753669937961925	-0.67553703492779
chr10	35547247	-0.904500358342301	-0.879194134048883	-0.798569520829796	-0.883025783037054
chr10	35549526	-0.789351248103536	-0.766930729246058	-0.871876143827188	-0.87248971515669
chr10	35556931	-0.912270156135944	-0.76651754351313	-0.858348103074257	-0.857954052965136
chr10	35556994	-0.90642302608931	-0.806093681660641	-0.83147779195246	-0.913362955755877
chr10	35591529	-0.962557493571842	-0.900355116003345	-0.908883666782496	-0.906498095692671
chr10	35614868	-0.903004872226089	-0.914184554878206	-0.97724549953942	-0.895279325096898
chr10	35625539	0.475769561227363	1.38690430524882	1.06717303934098	0.854919136282893
chr10	35625898	-0.120878242309763	0.698913759883334	0.616504737806974	0.678046670571266
chr10	35656638	-0.521301300174881	-0.672095432586345	-0.680704981790948	-0.726845106679148
chr10	35747700	-0.445169307220395	-0.487970625653038	-0.318546914869799	-0.262882810985642
chr10	35755465	-0.629273232643347	-0.569741053032566	-0.0729727448096344	-0.335618963685039
chr10	35793706	-0.964745318261995	-0.866006650789535	-0.908480422355919	-0.978426685528364
chr10	35853254	-0.697011535014634	-0.345975303247517	-0.789092133603925	-0.845261951742937
chr10	35897107	-0.829734413305926	-0.696289735420069	-0.706348783551918	-0.809406226945672
chr10	35897225	-0.790987437028245	-0.684258994421544	-0.716177343193568	-0.767097257463554
chr10	35898867	-0.772966245523414	-0.902602937330942	-0.980764699596801	-0.96357394511585
chr10	35928454	-0.610344502102172	-0.669521121001851	-0.764864096552785	-0.766622870785264
chr10	35929239	-0.45973133400153	-0.454438892655715	-0.855383180438552	-0.614416056080121
chr10	35929252	-0.418245267526397	-0.466585098346395	-0.855040847093881	-0.662656885929912
chr10	35929258	-0.450035461639577	-0.41033481953829	-0.905044337713016	-0.687182141492853
chr10	35929273	-0.413667986567885	-0.431020064043149	-0.779641722640724	-0.597484265730693
chr10	35929294	-0.403070357892052	-0.346827105436425	-0.800555970208055	-0.780348747796394
chr10	35930782	0.63179509040355	0.17847255507137	0.630374990012812	-0.0967384509785683
chr10	35952964	-0.671492077752724	-0.812015325023008	-0.881014579656241	-0.900083618194471
chr10	36024644	-0.634048976615224	-0.764628729219443	-0.832950920024504	-0.946351460964699
chr10	36034909	-0.775948585304358	-0.840911138357502	-0.583885142257454	-0.705185240979669
chr10	36076143	-0.659794254163586	-0.958760532875472	-0.99369205722056	-0.916924465047217
chr10	36096284	-0.802225881953657	-0.825892092428298	-0.942048275430509	-0.953809617185291
chr10	36110332	-0.440988129897989	-0.603150204516063	-0.954121820307969	-0.844175027782824
chr10	36135523	-0.8226958616376	-0.801781668030913	-0.933583095183812	-0.943345997024766
chr10	36326738	-0.611169455626533	-0.93803501166004	-0.977159926233005	-0.91254213898951
chr10	36339325	-0.893144419803339	-0.906071969617234	-0.850927271938825	-0.841771902824322
chr10	36377578	-0.935135930459717	-0.943535563064422	-0.953391553762903	-0.927079656841047
chr10	36473812	-0.855039218063327	-0.655032161390709	-0.873378604783909	-0.836155847930117
chr10	36495132	-0.593759433643645	-0.694900682438883	-0.92360882007912	-0.866035404932789
chr10	36544825	-0.880807907753356	-0.94820178165417	-0.975628955792126	-0.960429955006885
chr10	36588979	-0.943978012767045	-0.95141190642121	-0.988396756662414	-0.916304838148405
chr10	36600154	-0.917552335941104	-0.938230219791583	-0.983533827236013	-0.960222422591018
chr10	36711928	-0.834774457536352	-0.853697847131435	-0.97067385556938	-0.916429980760506
chr10	36711930	-0.817440811440335	-0.860834897665654	-0.96723377432804	-0.932601284235627
chr10	36711932	-0.815862365082472	-0.85624748845544	-0.970053358815799	-0.962861341930559
chr10	36926422	-0.929600472743111	-0.9627476022742	-0.986902474815353	-0.970691610924715
chr10	36951728	-0.84183516611942	-0.853676115631144	-0.991527497905592	-0.947042226268172
chr10	36978991	-0.879771931071423	-0.675908835053178	-0.882229741683661	-0.989073313259873
chr10	36981804	-0.583601919339513	-0.771157306128998	-0.824129380505478	-0.782871883583696
chr10	36992712	-0.757401211359591	-0.806713306681193	-0.933034033390558	-0.903856618391044
chr10	37004884	-0.922870873081319	-0.846521822473891	-0.983660245061451	-0.966002488367591
chr10	37050472	-0.877243647592641	-0.842093758504855	-0.956868871945442	-0.807956544187718
chr10	37059379	-0.857849728611572	-1	-0.918179179757318	-0.929930747351351
chr10	37117067	-1	-0.969010755697302	-0.936618132113075	-0.938895686857067
chr10	37278528	-0.92358730790598	-0.792180044331944	-0.946388795141469	-0.840109251280739
chr10	37281265	-0.863478570991795	-0.963775362405554	-0.921341999903953	-0.859516152644307
chr10	37364963	-0.677912987633426	-0.829759545141849	-0.918314053531705	-0.846275172743151
chr10	37455575	-0.844195129546437	-0.987879459410787	-0.972394071060731	-1.00888102172768
chr10	37466636	-0.935083230181663	-1	-1	-0.999332601067563
chr10	37574405	-0.79760999941727	-0.768341264701358	-0.889007765544003	-0.946260985793765
chr10	37574462	-0.860815644357346	-0.77787018693623	-0.857045335193454	-0.930241262546656
chr10	37587156	-0.82683672412935	-0.912662410860413	-0.928946332360236	-0.800345176620881
chr10	37703707	-0.702897371996183	-0.82170477923239	-0.892534377696591	-0.970080816430534
chr10	37758384	-0.928595581987798	-0.959833039063439	-0.965018795222527	-0.939645725436215
chr10	37812320	-0.825765358444696	-0.769228193920386	-0.943419886679879	-0.91017432846086
chr10	37834838	-0.805748833343712	-0.814479530762398	-0.958020445524081	-1.02094698323692
chr10	37939903	-0.628139628474594	-0.772566202745163	-0.757740960344063	-0.847207826776231
chr10	38041090	-0.812782880487399	-0.644171012936975	-0.811244077266285	-0.794980363549548
chr10	38069631	-0.651795956940686	-0.631196468277292	-0.829324254382615	-0.83604859209242
chr10	38069637	-0.671714483634287	-0.614715122262979	-0.827588377387813	-0.793283105064713
chr10	38069639	-0.654086262744692	-0.615935966996846	-0.832956045264633	-0.796206972127954
chr10	38101567	-0.909850102944627	-0.919970029754073	-0.896942092433457	-0.969671946395663
chr10	38146596	1.53699982508109	1.97957085795992	1.72055413983	1.65779261310657
chr10	38146625	1.48989306000102	1.89356342804589	1.7111244761567	1.51145378009678
chr10	38146825	1.37279746378841	1.79311456228887	1.34822908840387	0.77840837085197
chr10	38147026	0.423643015707149	1.07283858288966	1.21237051179879	1.44098377569903
chr10	38147723	-0.76655425806862	-0.746077030846432	-0.742440452528903	-0.9104465719046
chr10	38162935	-0.965432896430931	-0.940811172573648	-0.954691913686569	-1.00094840699299
chr10	38220202	-1	-0.924984915752376	-0.884802959203619	-0.90173483661691
chr10	38231144	-0.467644438276213	-0.755781097248287	-0.801094746390415	-0.658933715160379
chr10	38244051	-0.74851336412029	-0.945385140586405	-0.950284975363426	-0.959699566570704
chr10	38255417	-0.942659275014634	-0.909174863256246	-0.923719647973684	-0.934830146788685
chr10	38265579	1.79228292113187	2.33533369561468	1.95166937958385	2.00555307525421
chr10	38299958	1.66797635678558	1.72969569972165	1.8131194024062	1.72132771899252
chr10	38380349	-0.691326672959628	-0.750721773796406	-0.763593889178005	-0.785992589829949
chr10	38383948	0.507728441014576	0.901981746240708	0.312543123246494	0.0283614978472909
chr10	38438793	-0.896443405342713	-0.948477154254769	-0.965512318746003	-0.815392817582402
chr10	38558585	-0.883234187362084	-0.979354356141433	-0.922450700955389	-0.941798086695361
chr10	38645106	1.32874899031387	1.73132731794996	0.936184519396749	0.849617200390473
chr10	38645507	0.816543609504585	1.1800012654267	0.193155350098077	0.300846954249047
chr10	38692025	0.718467046255696	1.33330615680571	0.710043576018149	0.286608424165272
chr10	38692050	0.742421862385359	1.31770732246374	0.774706597416624	0.196781741521847
chr10	38897687	-0.791615600000719	-0.730422516867094	-0.866922615015447	-0.96380426219073
chr10	38897810	-0.784950693813126	-0.684762992957252	-0.782228021594989	-0.891908136097451
chr10	38898612	-0.808782901874138	-0.805503156318279	-0.51429832567428	-0.615533762888087
chr10	38928920	-0.89042488695203	-0.91249133988428	-0.894901911443833	-0.817122199072788
chr10	42437046	-0.923587031993394	-0.977698739140897	-1	-1.02966742792465
chr10	42633788	-0.82798732108707	-0.971014099049279	-0.982781017646915	-0.97962538488131
chr10	42644824	-0.459568394843373	-0.427358485971855	-0.572225228002636	-0.878486990238428
chr10	42737820	-0.622380337521985	-0.65563024586531	-0.766668729876127	-0.683005212651315
chr10	42737894	-0.655805348206495	-0.684840227443578	-0.756677481407879	-0.79990616299222
chr10	42776819	-1	-0.936133561519552	-0.939751951381862	-1.02141248803805
chr10	42788515	-1	-0.97535243202394	-1	-1.00672883929691
chr10	42840141	-1	-0.982935756194585	-1	-1.0142631819262
chr10	43001033	-0.932223412804459	-0.83865824591944	-0.856074751673103	-0.955836802086643
chr10	43048262	2.0739540113508	1.89682589227849	1.82422112559801	1.5988989057593
chr10	43133740	1.83672538556924	2.05013925446832	2.07728430234882	1.67337007500255
chr10	43186426	-0.840667338791765	-0.651914597633185	-0.817560576440709	-0.419975266669814
chr10	43230428	-1	-0.854862952951571	-0.880133443734946	-0.758796247616606
chr10	43247701	-0.874897124397007	-0.896940343484011	-0.863126717523927	-0.966128892936827
chr10	43248570	-0.689212235233297	-0.522994450005644	0.27105356317937	-0.502394928839562
chr10	43248752	-0.658750306067015	-0.37421907215358	0.724735582979372	0.520056996287634
chr10	43265396	-0.70847088178075	-0.707121735616686	-0.413493917482442	-0.402171639249095
chr10	43273518	-0.900213545789132	-0.930347223765168	-0.89371590871371	-0.930621076766874
chr10	43318343	-1	-0.887801660825013	-0.806196284050673	-0.91624496077815
chr10	43355629	-0.901215042823956	-0.807129420243982	-0.970375361349053	-0.878567309420134
chr10	43361260	-0.839597467525315	-0.711690584844492	-0.78689195376214	-0.885017105819583
chr10	43362023	-0.342000505131006	-0.353475814436146	0.0360213970199289	-0.461142034585517
chr10	43362081	0.0082325804015084	-0.141084425375742	0.45812745060647	-0.377148339073307
chr10	43376858	-0.614512035851605	-0.821308615075798	-0.725229900726557	-0.713580184710934
chr10	43388542	-0.49380133407681	-0.805582340005643	-0.753031060146764	-0.919837841855285
chr10	43393588	-0.675566873913352	-0.413412341485285	-0.654388540908768	-0.822300566412497
chr10	43393982	-0.653960090506849	-0.405564467265372	-0.453909847824966	-0.80588424307731
chr10	43396108	-0.828661334921437	-0.910632066599828	-0.990625209115054	-0.960528599036426
chr10	43433617	-0.452752024999809	-0.620700340478693	-0.591944037364979	-0.728675746877823
chr10	43476884	-0.661307383818463	-0.64524781786559	-0.451264001546927	-0.586315978882369
chr10	43487137	-0.856682554399729	-0.428879301595205	-0.340476643701484	-0.537452996954113
chr10	43488416	-0.568511247580191	-0.602786794083224	-0.742722141839442	-0.662857232820512
chr10	43495242	-0.886412196093884	-0.547994205197944	-0.605243680240787	-0.641080063218719
chr10	43520338	-0.576033142313596	-0.496951570926026	-0.908698843797166	-0.838288876138062
chr10	43563016	-0.0819000396187595	-0.451763326240211	-0.512772105172081	-0.615931806070172
chr10	43569564	-0.14886122834589	-0.662050986824321	-0.643931482876471	-0.636214082434442
chr10	43572155	0.405383309577879	-0.0465754517396176	0.623487168696062	-0.290746209034336
chr10	43572840	-0.469677241178635	-0.153035518323144	-0.265102149634503	-0.48753339383116
chr10	43576057	-0.502523869908731	-0.529996859963839	-0.62170178139282	-0.518688961341847
chr10	43583113	-0.783116005413584	-0.645354268205545	-0.669828038203843	-0.868925479189478
chr10	43600511	0.0679820467666328	0.490948489452154	-0.46641752020742	-0.442547321259346
chr10	43604621	-0.866369279748361	-0.771977552462435	-0.818762742570894	-0.722428120472766
chr10	43633846	1.21125669297605	1.52826543474187	1.57473874893003	1.14102357314585
chr10	43633848	1.25333803141234	1.51110044216454	1.61703182074002	1.19350268516959
chr10	43633902	1.27211695525918	1.54017341937132	1.68596869623353	1.57917486367813
chr10	43678858	-0.727508676905088	-0.8406129740332	-0.858167464157795	-0.962620317018967
chr10	43700019	-0.525251051403	-0.59587078150739	-0.749366110494443	-0.275072145635305
chr10	43711422	-0.76722549606869	-0.631684478632228	-0.446208874823256	-0.492327167164576
chr10	43711729	-0.682751204538552	-0.600713996895701	-0.594306722250441	-0.707506315272464
chr10	43712369	-0.649076473087063	-0.509646995602856	-0.467951017973951	-0.411702382157601
chr10	43724606	-0.66862068723424	-0.608420028072803	-0.617291991209635	-0.664823805763879
chr10	43725195	-0.696476398325795	-0.454292753851028	-0.528115135746577	-0.635401834812818
chr10	43731933	-0.529706476149681	-0.787235832051887	-0.666586868056293	-0.662041689994586
chr10	43746914	-0.253115151977692	-0.371295414301874	-0.291950120408828	-0.654261469895118
chr10	43762145	-0.597223366485512	-0.434547131194553	-0.746731190424878	-0.685415309309546
chr10	43762532	-0.611563404549682	-0.473563563533483	-0.529386938065053	-0.40682881823625
chr10	43798268	-0.580755343431888	-0.733018864576463	-0.75283184936475	-0.613967486774074
chr10	43799123	-0.826424094508722	-0.828336408128467	-0.86623982809035	-0.909090811209989
chr10	43837890	-0.521210648280887	-0.617915286788504	-0.256889871555031	-0.505514358458189
chr10	43846002	-0.835286650753239	-0.911444643893069	-0.682021921698865	-0.593072142586865
chr10	43870455	-0.905706941298848	-0.821584196442657	-0.758118545094085	-0.713668898923841
chr10	43892088	0.564000127243047	1.36700236703975	1.3742696130606	0.924801349077984
chr10	43892613	0.985241209635893	1.51079962689612	1.74440378206552	1.43807235841527
chr10	43895599	-0.503439943040088	-0.788528407497618	-0.81391008159333	-0.746739332476928
chr10	43903003	0.129387854587793	0.955126257579878	1.18193765260925	0.975084548405252
chr10	43904386	0.590183888146726	1.4550295680849	1.75332813929815	1.6185679661503
chr10	43932528	1.2707865004457	1.66741219296835	1.9570057122209	1.82895903657117
chr10	43941746	-1	-0.936858713103248	-0.992298304835278	-0.907609711762945
chr10	43944126	-1	-0.920208210962959	-0.957824817778878	-0.996668103673611
chr10	43951109	1.37707865699166	1.93015838836243	2.19675226391175	2.10217239229926
chr10	44070104	0.34370259614233	0.652094636546885	1.43765810917669	1.31680098509883
chr10	44127117	-0.668363104069049	-0.730722234209019	-0.803392301823449	-0.772393753016068
chr10	44144257	1.69945898569103	1.75517610812874	1.70941203584721	1.24965165789157
chr10	44144304	1.73905936504611	1.82739396967008	1.850085625713	1.55287707177043
chr10	44163448	-0.482595076754971	-0.677674762913071	-0.531040352948059	-0.602920079825041
chr10	44167052	1.21254201841102	0.639465157845141	0.58025040461326	-0.303684782022905
chr10	44169190	-0.107089995147297	-0.712403338167205	-0.783377142516575	-0.897310366828352
chr10	44184804	-0.206689060558885	-0.0700053093052067	0.0875654172633563	-0.276822996415481
chr10	44185948	1.09006028557059	1.17734909314155	0.695087705802416	0.245608295038249
chr10	44207154	-0.678310842136189	-0.519073199572286	-0.718845033910115	-0.784836973388448
chr10	44222081	-0.725424313188446	-0.866378134751121	-0.842962266775287	-0.79867536682648
chr10	44223617	-0.760602402489026	-0.759844130557186	-0.833348877629184	-0.757403702940699
chr10	44321000	-0.789123483984157	-0.643533447046253	-0.798551319258103	-0.619948800865296
chr10	44332079	-0.736068659904655	-0.854775935308998	-0.854452936380766	-0.935430500816201
chr10	44358888	-0.634997282855668	-0.854038420073545	-0.855693994910858	-0.925824626276566
chr10	44373806	-0.698178146606115	-0.724750012642606	-0.747322021943719	-0.711219855947787
chr10	44410286	-0.866825195355485	-0.925696632872467	-0.889899908120668	-0.943799746842326
chr10	44470283	-0.688176878566537	-0.778184217027902	-0.842164468598512	-0.827565811177906
chr10	44501013	-0.572686957282287	-0.743743226906221	-0.804164370010088	-0.627398810701265
chr10	44501069	-0.612466058057025	-0.769014496317581	-0.842354748896348	-0.701575627286091
chr10	44501090	-0.568941129534403	-0.712271678335594	-0.761424252335348	-0.652244502736067
chr10	44531658	-0.453284906994391	-0.158790952195276	-0.828151546313681	-0.833628078036159
chr10	44541950	-0.523570221385458	-0.82897874061707	-0.781054163508972	-0.880000379687087
chr10	44549517	-0.667192896231592	-0.6545093627056	-0.814367297526813	-0.863906558491481
chr10	44551790	-0.639896543485064	-0.711906010745166	-0.536287725827027	-0.722415220398792
chr10	44579651	-0.929557905795019	-0.764128293756824	-0.879534962358755	-0.912300293955082
chr10	44665833	-0.852702915816384	-0.716502150809221	-0.935496699211852	-0.861362867665987
chr10	44688480	-0.281093975771542	-0.437282819081523	-0.733922542667694	-0.772524489079328
chr10	44688551	-0.248704833945806	-0.461474727840825	-0.751884291417883	-0.934601577888271
chr10	44784787	-0.724720756109551	-0.868412819081438	-0.746677531003337	-0.743668670249721
chr10	44787898	-0.631731081313434	-0.590931821152893	-0.583875505202957	-0.771772935285303
chr10	44806254	-0.391739010915069	0.219118823164621	-0.47019269978596	-0.408110294495278
chr10	44806262	-0.393367503717726	0.312757173189088	-0.281177034272479	-0.454082005001632
chr10	44806403	0.290751302814103	0.959155226430627	0.690815131333058	0.262225511960491
chr10	44806542	0.529042829592359	1.15550789331266	1.0069903198644	0.753782057613074
chr10	44806691	0.530682442897255	1.07891390079486	1.25762288085264	1.10343583869866
chr10	44829277	-0.474208636501779	-0.414275416538753	-0.766948168455112	-0.872044002825186
chr10	44851793	-0.513126575652295	-0.785342662701684	-0.877757338192019	-0.71400022304342
chr10	44852800	-0.779215958080866	-0.437452368847157	-0.434002671104928	-0.604567755607072
chr10	44863186	-0.572927025790197	-0.863240481662489	-0.879960709907861	-0.834298877119084
chr10	44871283	-0.843831651310504	-0.616766660605486	-0.609448540155641	-0.575612128850867
chr10	44879815	-0.321355560450175	-0.210529897008917	-0.61638879456113	-0.724371085395128
chr10	44879878	-0.346193555028801	-0.127011268906777	-0.586531266110414	-0.884932178542849
chr10	44882527	0.00022139034200635	-0.318178242412529	-0.183043038892073	-0.483583815159082
chr10	44933525	-0.59124185440278	-0.626121682351307	-0.835847024856047	-0.869279391726021
chr10	45056959	-0.432332161448595	-0.608298851208167	-0.802006056983221	-0.819510165137024
chr10	45071636	-0.253834794775158	-0.468195915762973	-0.604053967155845	-0.713617431050341
chr10	45083433	-0.67049119415539	-0.517182385522365	-0.625108266660255	-0.774878645244685
chr10	45359629	0.139141033100776	0.00758361431187181	-0.656245627490413	-0.557971574907064
chr10	45359668	0.155644437133378	0.0722446736277251	-0.570517194663812	-0.662277222770783
chr10	45374301	0.98359481577924	0.824301474960898	0.776676969685148	0.96893829822723
chr10	45397261	-0.787825442286642	-0.880540758931053	-0.914380211670244	-0.921981059384529
chr10	45398822	-0.485562614451178	-0.579407407484896	-0.438998795901915	-0.445246366005046
chr10	45403363	-0.42396954990856	-0.597753693306496	-0.527167656151432	-0.529585753096072
chr10	45408928	-0.440130200075647	-0.55500088217871	1.22786634466758	1.06722589768215
chr10	45428985	-0.762428154845528	-0.599885741426567	-0.81296497680782	-0.856858991667389
chr10	45454795	0.873481603341945	1.45341654328474	1.45818251464668	1.25878751906755
chr10	45470575	-0.101800268466504	0.821358757182723	1.20179674867357	1.18303868369226
chr10	45478916	-0.954885979058194	-0.529319106935178	-0.56856198869153	-0.661696337370223
chr10	45496341	0.837933242906559	1.33212043798967	1.62289654434747	1.41694803963458
chr10	45496514	0.950113632415851	1.3502610489334	1.61799249552214	1.1012682731502
chr10	45587863	-0.57454019394603	-0.615314114156044	-0.808151703688788	-0.718989181484899
chr10	45624571	-0.937472561295684	-0.897882529393936	-0.784401168767538	-0.860833474654501
chr10	45693794	-0.649838885540411	-0.833328732149095	-0.533077538855255	-0.715452792453606
chr10	45720111	-0.625207110515472	-0.377516262242827	-0.07987201186795	-0.209257319678722
chr10	45761565	-0.650741526992734	-0.88871921279824	-0.723107943171515	-0.753205331546813
chr10	45869050	0.16226523672884	0.534005348741573	0.371198303600691	-0.0447722675834101
chr10	45869953	-0.520809914429072	0.249754121800849	0.315795610837089	-0.0550847327215349
chr10	45870876	-0.72993512432096	-0.772902920220475	-0.776575741549218	-0.473524612141973
chr10	45879508	-0.55538951529553	-0.772931714189153	-0.729505192323382	-0.57078174285252
chr10	45886680	-0.928508735814334	-0.983172601774642	-0.990956840922666	-0.986794643653038
chr10	45902934	-0.890459852120282	-0.941144444433421	-0.761566875047849	-0.884261216942411
chr10	45921191	-0.813353806715387	-0.670807450732111	-0.574309208965082	-0.449593671562649
chr10	45923010	-0.836992202117641	-0.713598857798666	-0.696774076014729	-0.770848295719568
chr10	45938842	-0.729291962086558	-0.594005371276003	-0.435410321153935	-0.63547906482146
chr10	46090166	1.26304866925361	1.49318824904359	1.33921594539996	1.11183633258388
chr10	46090263	1.3311701673218	1.55472219231039	1.47772679941552	1.45826379321712
chr10	46096036	-0.856558646109734	-0.865470015889034	-0.867958257915593	-0.907884532544579
chr10	46108159	-0.896226156907402	-0.940325667579657	-0.745300993074839	-0.890796113979297
chr10	46157354	-0.87811239825723	-0.899274988687495	-0.926267915381589	-0.924878874805882
chr10	46168001	1.85783735987597	2.07745062272883	1.10534954951488	0.458113536780097
chr10	46192174	-1	-0.978139771537791	-1	-1
chr10	46219520	-0.818357636750613	-0.884541338959039	-0.796024024231245	-0.666647705852397
chr10	46331547	-1	-1	-1	-1
chr10	46360856	-0.936926880109822	-0.939912346363552	-0.961932090204426	-0.920166619372848
chr10	46416584	-1	-1	-1	-1
chr10	46527431	-0.261515372221653	-0.642635408033622	-0.703157960633375	-0.759295999839178
chr10	46538746	-1	-0.934971749451605	-0.956519319222221	-0.835045278144171
chr10	46576367	-1	-1	-1	-1
chr10	46641052	-1	-0.970256073965041	-0.985400488383481	-0.989894537018709
chr10	46641430	-1	-0.965759259065449	-0.992598915263554	-0.996267874870898
chr10	46668182	-1	-1	-1	-1
chr10	46681154	-0.969229534436334	-1	-1	-1.00023932164233
chr10	46686955	-1	-1	-0.988643811519814	-1
chr10	46721824	-1	-1	-1	-1
chr10	46755031	-1	-0.984911659280669	-1	-1.0047189645772
chr10	46762898	-0.818091076569021	-0.883784164741192	-0.513316910883871	-0.494697561169645
chr10	46762907	-0.804753472376492	-0.874739640321348	-0.498803801643119	-0.422761394387854
chr10	46773242	-0.965790887446317	-1	-1	-1
chr10	46774569	-1	-1	-1	-0.994911876252094
chr10	46775130	-1	-1	-1	-0.949899338977404
chr10	46776686	-1	-1	-0.977680980130708	-1
chr10	46860332	-1	-1	-1	-0.97182564497262
chr10	46862241	-1	-1	-1	-0.99483883704426
chr10	46933694	-0.917633570068725	-1	-0.970838912073533	-0.977013974928988
chr10	46964100	-0.214893948252778	-0.262923914079119	-0.3585297301364	-0.446702421149477
chr10	46971051	-0.532241649891346	-0.575780610855355	-0.15795642352423	0.0275509265932512
chr10	46971406	-0.515095517093776	-0.565815492804915	-0.313530631296115	-0.186101252663081
chr10	46992529	-0.623875020825692	-0.522371700473447	-0.34653207293863	-0.10467157033251
chr10	46993091	-0.672793149628711	-0.38763798070493	-0.39857082564392	-0.198901757213649
chr10	46993241	-0.507893914056977	-0.263915189823366	-0.594609731518278	-0.347166140088547
chr10	47083497	-0.719670500568346	-0.316382979282847	-0.29426396146984	-0.388105431028731
chr10	47151387	-0.718873581569639	-0.850001188948689	-0.265584847483852	-0.743589536052893
chr10	47151393	-0.727505164034306	-0.841245767659933	-0.324970743702092	-0.60136502847618
chr10	47151818	-0.963304137065447	-0.899897763543937	-0.642524711151972	-0.820945872736602
chr10	47160501	-1	-1	-1	-1
chr10	47184657	-0.926960981763392	-1	-1	-1
chr10	47202259	-1	-1	-0.995569812081298	-1
chr10	47235773	-1	-1	-1	-1
chr10	47243635	-0.875950503271058	-0.675922685893388	-0.908402525523518	-0.657220841880139
chr10	47243644	-0.873141534411522	-0.691833564691624	-0.947887688061936	-0.703409125494386
chr10	47254042	-1	-1	-1	-0.996632367705287
chr10	47254078	-1	-1	-1	-0.989803748196596
chr10	47255369	-0.951503396736266	-0.964259273857652	-0.969550126951615	-0.998095219658997
chr10	47255930	-1	-1	-1	-1
chr10	47257487	-0.969001803286961	-0.979784131774167	-0.987071898633614	-1
chr10	47341139	-1	-0.969460274764802	-0.947363001753785	-0.97627413700158
chr10	47415784	-0.957763654895993	-1	-0.946700397996674	-0.978402452422136
chr10	47594194	-0.905124836298233	-0.750541951574547	-0.711180836518622	-0.712624708030141
chr10	47654210	-0.400711536173977	0.566299299764449	0.755550239002526	0.538771137132669
chr10	47654216	-0.408918758492625	0.581231437256713	0.715330064557005	0.365872787989751
chr10	47656078	1.08516575679813	1.50840252159122	2.06610023445669	1.53685999305679
chr10	47665020	-0.812666680413363	-0.741895211998167	-0.579063165348191	-0.600591373268568
chr10	47665756	-0.71763718050912	-0.529006914335221	-0.0888672487667054	-0.338708304183435
chr10	47675972	-0.772944745531268	-0.708519439441756	-0.68486668390585	-0.747707724464425
chr10	47680420	-0.680443757803901	-0.663444933178094	-0.54209215975529	-0.467227138325028
chr10	47681807	-0.781359449174573	-0.724322583268867	-0.644283467121901	-0.50773776187229
chr10	47726425	-1	-1	-1	-1
chr10	47747881	-1	-0.896573178948911	-0.875300989823136	-0.886909500717463
chr10	47756095	-1	-1	-0.980798748494066	-0.95430815419528
chr10	47769620	-0.727797800811325	-0.782421012265099	0.105638668903694	-0.0220659212813252
chr10	47769634	-0.70993602019278	-0.771336525745577	-0.089771653566559	-0.326128570806135
chr10	47776645	-0.551619149047524	-0.819338410826398	-0.854809073222786	-0.765278887558863
chr10	47980494	-0.966827127255311	-1	-0.970821012636015	-0.986696562167083
chr10	48013480	-0.97005501668567	-0.970109033842206	-1	-0.970805817356176
chr10	48013482	-0.962643488966537	-0.961674441946943	-1	-0.965402398938683
chr10	48052664	-0.96900923402861	-0.923860971565707	-0.897975624668227	-0.943880641551297
chr10	48138422	-1	-1	-0.952843895862905	-0.9759719306685
chr10	48155999	-1	-1	-1	-1
chr10	48173412	-1	-1	-1	-1
chr10	48173414	-1	-1	-1	-1
chr10	48173579	-1	-1	-0.986365366793018	-1.00555887462799
chr10	48173978	-1	-1	-0.966072336949178	-0.990547610329007
chr10	48184541	-1	-0.98033646773307	-1	-0.990443602761176
chr10	48185706	-0.68645479582997	-0.636901543607944	-0.884516907415289	-0.866848845151403
chr10	48233770	-1	-1	-1	-1
chr10	48264420	-0.967782475708259	-0.983568660710527	-0.995019377740327	-0.979935768414874
chr10	48277948	-0.903360937307212	-0.736628150672853	0.0616561290960671	-0.129481672297692
chr10	48277962	-0.908724988031667	-0.766890512846817	-0.0646242969936469	-0.322748377701648
chr10	48284973	-0.597302155497225	-0.749192588958815	-0.92619606793245	-0.828265353355343
chr10	48336062	-0.789092911669853	-0.728830775102373	-0.801218840826962	-0.722378446694224
chr10	48355180	1.23985997126208	1.43920831588803	1.49647165040841	0.477714927899797
chr10	48361619	-0.480258476381987	-0.492870652803392	-0.643558749283729	-0.739573862401656
chr10	48368331	-0.64655374269984	-0.569405385261779	-0.678510651334925	-0.646521903294464
chr10	48386997	-0.0929350355394396	-0.69519692306961	-0.620281309513448	-0.430732134564938
chr10	48389147	-0.592600078556833	-0.716108020879781	-0.709983731554149	-0.560800724363972
chr10	48407540	-0.645866165300576	-0.717863009768033	-0.696051379803282	-0.488809201586398
chr10	48416484	-0.307808610010399	-0.619285717751178	-0.29439372735241	-0.461096047535871
chr10	48428942	-0.511272226557808	-0.638762306196042	-0.640908920740205	-0.68800502563877
chr10	48438465	-0.651365033477158	-0.543558043916831	-0.607975421369696	-0.719927169915176
chr10	48438759	-0.705519054546957	-0.491434438568656	-0.74265589881644	-0.768389729632674
chr10	48439062	-0.626363754053766	-0.654240900225878	-0.793989935054015	-0.685917806094942
chr10	48439084	-0.606921980439752	-0.655512278717008	-0.681293288656191	-0.625059403429191
chr10	48439168	-0.544398375255284	-0.724631529933403	-0.773418521972469	-0.779414646846543
chr10	48441469	-0.649725944253385	-0.551949711333645	-0.692441418623632	-0.849974812340046
chr10	48449740	-0.789499344895727	-0.817659251397043	-0.826115373311982	-0.869986286630416
chr10	48485396	-0.386145478501146	-0.543875487703904	-0.652008435478575	-0.61559705843956
chr10	48507504	-0.804329994561077	-0.804799165949554	-0.843818392868445	-0.780651529694566
chr10	48557993	-0.714371398381361	-0.701685427106106	-0.672544130532648	-0.711739622292571
chr10	48610406	-0.749213822549533	-0.968342465305496	-0.958982980039696	-0.994771951162761
chr10	48615373	-0.789376227765265	-0.703446657994064	-0.729821189491869	-0.793666848078078
chr10	48714776	-0.370254320887136	-0.601147340537689	-0.523494530206925	-0.887860898374369
chr10	48725659	-0.928773333083137	-0.961428976881788	-0.867834313625041	-0.804532369666227
chr10	48763262	-1	-1	-1	-1.0048665520571
chr10	48827973	-0.965783647700525	-0.925946875155573	-0.931304466749605	-0.999922985587573
chr10	48828351	-0.975466294705518	-0.942810978864266	-0.979462414255008	-1.01212367067085
chr10	48855082	-1	-1	-1	-1
chr10	48862514	-0.964038920603886	-0.960793260639973	-0.960653296541901	-0.914710816853395
chr10	48868055	-0.959846068585235	-1	-1	-1
chr10	48873868	-1	-1	-1	-1
chr10	48911596	-0.971403965210631	-1	-1	-1.0000593168674
chr10	48944799	-1	-1	-1	-1
chr10	48952635	-0.621995319451771	-0.810081175905355	-0.453156720486358	-0.416230325745338
chr10	48952644	-0.571041765335891	-0.792828483068158	-0.449429072086379	-0.367988578522143
chr10	48962977	-0.965790887446317	-1	-0.997248038682196	-1
chr10	48963013	-0.965918232118475	-1	-0.969719823493384	-1
chr10	48964304	-1	-1	-0.988657205698922	-0.992116916633557
chr10	48964865	-0.939483631509646	-1	-0.963427748669277	-0.949586460739576
chr10	48966421	-1	-1	-0.959588722879718	-0.9935568802363
chr10	49050090	-0.966822101727255	-0.984615487283809	-1	-0.996510892890986
chr10	49051999	-1	-0.92996668188384	-1.00680737344304	-1
chr10	49210794	-1	-0.981805361275158	-0.996620375484121	-1.01646996388682
chr10	49228376	-1	-1	-1	-1
chr10	49261925	-1	-1	-1	-1
chr10	49283793	-1	-1	-1	-1.0037956541432
chr10	49348518	-1	-0.980593451914148	-0.982408457424304	-0.925757735136993
chr10	49348876	-1	-0.975788139892327	-1	-0.977478832457964
chr10	49360995	-0.949598747025765	-0.988526505790374	-0.948687885786904	-0.929801371807501
chr10	49375643	-1	-1	-1	-1
chr10	49383066	-1	-0.889510669744545	-0.873344655151491	-0.862416101757578
chr10	49388603	-1	-0.987525252670725	-0.98131812110856	-1.00846642201201
chr10	49393773	-0.78082752816245	-0.701686360084806	-0.802630834912067	-0.721232640281139
chr10	49460530	-0.381901901012078	-0.664299908886296	-0.721770179517107	-0.736702716731127
chr10	49487622	-0.61753122068149	-0.480634127931142	-0.965034896123561	-0.987430946011864
chr10	49497103	-0.82404925967935	-0.682883378168557	-0.760337600666279	-0.646799091949668
chr10	49522621	-0.689936062464622	-0.857591092563982	-0.784204556013072	-0.654908232615789
chr10	49638280	-0.819059681212333	-0.901002122231069	-0.898250864925508	-0.923381459020528
chr10	49658442	-0.407830311239787	-0.560165124713077	-0.582973307380134	-0.769418654811743
chr10	49659083	-0.708878173325928	-0.568609401940228	-0.508062298399276	-0.653633851024938
chr10	49667411	-0.398901059752773	-0.482886324948673	-0.473996179359401	-0.61153219367274
chr10	49668201	-0.221308860992884	-0.549340128227007	-0.496951702227704	-0.372376442879599
chr10	49670775	-0.433614765676462	-0.557491450130538	-0.369044684772516	-0.443783772058628
chr10	49673701	-0.706088655320033	-0.775087905016081	-0.632950922521646	-0.585827038023607
chr10	49674503	-0.603837187493241	-0.717804091143464	-0.69731248756398	-0.578349712013708
chr10	49674627	-0.619605036265552	-0.833117648745062	-0.864043536322039	-0.563652610814463
chr10	49674729	-0.536692706033733	-0.850426115280267	-0.811156604187641	-0.811224214693973
chr10	49674759	-0.528471987856394	-0.850993111905797	-0.834470671622152	-0.87399744164175
chr10	49702534	-0.895089767818475	-0.711579894304638	-0.729718075320799	-0.594736620085564
chr10	49731899	-0.362589417539525	-0.390354499528442	0.829672235401662	0.526093242502737
chr10	49732075	-0.547542417045333	-0.0823433757548648	0.889101743538267	0.866205796076449
chr10	49732077	-0.543979174179805	-0.0889712099105029	0.950287016214113	0.972135557777255
chr10	49732194	-0.19129055068191	0.097038403524781	1.07821909832834	0.553901714817094
chr10	49762204	-0.783027389540213	-0.64917891440434	-0.74930135853687	-0.715764429099959
chr10	49772910	-0.562925269058633	-0.637130651211286	-0.721208195996463	-0.676301918430029
chr10	49787568	-0.645843994947568	-0.659518843805385	-0.59402663052433	-0.689593461068953
chr10	49810997	-0.595566798235578	-0.730663421974036	-0.637042183025936	-0.634476633708865
chr10	49856805	-0.640310423752137	-0.57021844824859	-0.533803142537773	-0.674400849411597
chr10	49904303	-0.672786850995707	-0.507274305057733	-0.646443141515328	-0.598999742991113
chr10	49906013	-0.447511323065167	-0.693779066805015	-0.812539465025359	-0.767366416777223
chr10	49939705	-0.674253652900242	-0.518770942638044	-0.815152141761245	-0.801149104655979
chr10	49980446	-0.551849318085931	-0.604616105387934	-0.809347649022078	-0.663593668652558
chr10	50004628	-0.460924426778844	-0.505608672653933	-0.738677977301388	-0.679776150532914
chr10	50049713	-0.750678247493296	-0.788070633002107	-0.852517513281435	-0.869361708935901
chr10	50050517	-0.659101780065074	-0.528740403094047	-0.655039801044144	-0.746296821911455
chr10	50092511	-0.663846653422162	-0.74811861206607	-0.907169824554041	-0.933746061085096
chr10	50110002	-0.753097227999309	-0.710920185111244	-0.785468331664052	-0.783367243627431
chr10	50132119	-0.604598423516504	-0.659926150514197	-0.716888308438941	-0.621779732639003
chr10	50150441	-0.674772418306721	-0.852150790664541	-0.644572700854996	-0.803394640768242
chr10	50150447	-0.64242553836328	-0.853592957063765	-0.705538899267673	-0.812217612485799
chr10	50152394	-0.505786465322149	-0.547601453423501	-0.677422634048813	-0.477411871390624
chr10	50158430	-0.873454402257978	-0.645334002222134	-0.811294770427043	-0.822219697777447
chr10	50160191	-0.877406275950151	-0.547054126227448	-0.627178512054323	-0.66443892461669
chr10	50183032	-0.696665715905642	-0.580082907952799	-0.545997985019904	-0.536558783149091
chr10	50315790	-0.200414791109059	-0.337176185227902	-0.385151075319479	-0.609729646635791
chr10	50323294	-0.0429904872479391	-0.166099581330524	0.771026009148298	0.648347025376367
chr10	50323362	-0.227613936044994	-0.197185321714968	1.06096378012317	0.807718144766594
chr10	50323485	-0.423382390819031	-0.172275888927221	1.32388421516725	0.974701989127679
chr10	50323609	-0.48068560850092	-0.179466733573355	1.38414604745629	1.61730076916421
chr10	50323615	-0.510269408818898	-0.130220684260817	1.33648170016214	1.41567979454951
chr10	50398514	-0.529545625358335	0.189551363544498	-0.860410230227918	-0.74067207864525
chr10	50437091	-0.348140774802006	-0.513722966314685	-0.677130814538833	-0.648332940814365
chr10	50437095	-0.364843791775802	-0.572431136708894	-0.659454615587159	-0.788800421501949
chr10	50437097	-0.326968975478424	-0.547289964069643	-0.653703034444036	-0.734989490498756
chr10	50437099	-0.328500754224485	-0.586633716295935	-0.735945724446538	-0.632694241585461
chr10	50442767	-0.807668066509546	-0.788799768662281	-0.808531292955718	-0.790011156512481
chr10	50478688	-0.750730174279701	-0.710837422517095	-0.831946265356932	-0.698985954375436
chr10	50486246	-0.424446166701387	-0.732806764828369	-0.559702381008624	-0.179658207778684
chr10	50526519	-0.282632435204991	-0.642478256800608	-0.753070207067284	-0.818468852323963
chr10	50538365	-0.811195155266601	-0.812911505302451	-0.814559825686357	-0.658472785073911
chr10	50582374	-0.603387747088996	-0.722839084265198	-0.72674221054963	-0.609449971061108
chr10	50603338	-0.587748785184799	-0.264332676370825	-0.48187052759104	-0.600557321941128
chr10	50685115	-0.736003354199854	-0.777829336113102	-0.782023548562374	-0.908923043877357
chr10	50687992	-0.519483724672303	-0.634892405708086	-0.873417158506538	-0.912660848873144
chr10	50746722	0.795031000177582	0.922146515131717	0.831838475805922	-0.202624344609914
chr10	50747088	2.14545343649631	2.05719577982123	2.16236091259799	1.86358019178989
chr10	50747166	2.12122140680965	2.09663374844168	2.27960530186891	1.9741892212851
chr10	50797698	-0.579005917263527	-0.767778026904327	-0.912039033287787	-0.77394455371156
chr10	50818972	-0.480713867708814	-0.541336295727561	-0.802958936815338	-0.617635450600649
chr10	50829106	-0.595135933088147	-0.590928852442167	-0.617051704392298	-0.778249745214974
chr10	50837773	-0.808805124344719	-0.720151836475405	-0.564160168270636	-0.780157586330112
chr10	50840907	-0.76533002457119	-0.726662918034722	-0.73945012518205	-0.69141726998807
chr10	50872082	-0.85952300057174	-0.747001152027055	-0.742202493505476	-0.767621589561178
chr10	50887854	-0.304923847250564	-0.449916045445137	0.609830689643211	-0.153952746374677
chr10	50898159	-0.802717671348504	-0.863981265121735	-0.810342883968383	-0.791277561716896
chr10	50898857	-0.913209486558681	-0.664189330413587	-0.857954088345463	-0.834866468138153
chr10	50939380	-0.928786885804285	-0.91925560080677	-0.860002041295887	-0.956850224085395
chr10	50944361	-0.435599814598352	-0.612171182912938	-0.576770627420737	-0.728082142781631
chr10	50947554	-0.630785893633734	-0.520974597323818	-0.766777449582014	-0.683008494482679
chr10	50958292	-0.419494886820244	-0.522624608392306	-0.546331842327986	-0.709560269883167
chr10	50970357	0.786518460120703	1.143376860502	1.16818032713993	1.30559237493042
chr10	50976507	-0.660485775039854	-0.662492699230256	-0.840230471796395	-0.556111025834854
chr10	50976639	-0.696355998243193	-0.694678017372291	-0.868020355474839	-0.609506249165122
chr10	50976833	-0.799186946354233	-0.650067404013932	-0.95743839451362	-0.821724026837302
chr10	50976978	-0.746650017578791	-0.708022387590274	-0.923098506298704	-0.705598587094165
chr10	50977123	-0.726232520217278	-0.720778831434582	-0.88645985126058	-0.666954571214373
chr10	51098304	-0.96429199276542	-0.943446254352364	-0.954324793805943	-0.938006418890322
chr10	51235157	-1	-1	-1	-1
chr10	51264469	-0.935801777749406	-0.926944422520317	-0.905629493517955	-0.951542085857192
chr10	51320037	-1	-1	-1	-1
chr10	51489181	0.14608664953558	0.532559761137053	0.998838537491991	0.820384735114431
chr10	51489311	-0.0305019429703391	0.45459171793495	0.694347749077679	0.511924989567651
chr10	51498048	-0.774386216044346	-0.643474071153366	-0.74401230977944	-0.495298436355535
chr10	51725638	-1	-1	-1	-1.0278607779014
chr10	51725912	-0.933378967467666	-1	-1	-1.00126352152414
chr10	51725990	-0.880917548255659	-1	-0.979973966956889	-0.939125868192009
chr10	51766433	-1	-0.978274228353432	-1	-0.992795659919584
chr10	51825455	-0.711063388523653	-0.963171755325247	-0.868725488347652	-0.905027322273065
chr10	51908297	-0.926515546349366	-0.976632906304761	-0.98350196673849	-0.957701527759968
chr10	51925791	-1	-1	-0.974718486522661	-0.98163984750761
chr10	51958772	-0.97005501668567	-0.955372445410898	-0.984727799252047	-0.978882142344407
chr10	51958774	-0.962643488966537	-0.954551404460839	-0.993452255565201	-0.985350369953363
chr10	51997955	-1	-0.960264185328975	-0.876271045635388	-0.799298747259373
chr10	52038077	-0.601384475542176	-0.807813577217494	-0.772664554080982	-0.748336330026752
chr10	52177982	0.750810163218108	1.01269358283996	1.17860284722601	0.557848327257541
chr10	52178087	0.719931142687995	1.07038901205654	1.37126453211628	0.86081124574426
chr10	52273888	-0.641428699837108	-0.77576504814201	-0.887931237365394	-0.961681605796514
chr10	52283661	-0.926465669998479	-0.945982797391837	-0.916791553384158	-0.883628105440525
chr10	52322116	-0.898168387070691	-0.817105688438928	-0.818703385074123	-0.595881653048532
chr10	52322150	-0.938730611151954	-0.838191158936241	-0.813915513582331	-0.690592685760932
chr10	52322447	-0.941621100147887	-0.868485136044324	-0.925789754322684	-0.966822480127007
chr10	52363069	-0.348941003072528	-0.672783239778021	-0.470891135804439	-0.520518163184804
chr10	52383720	1.25570709847407	1.66370369336253	1.57893888182668	1.42326563084861
chr10	52384289	1.46555866394856	1.46858196574595	1.64525384536638	1.21860896172845
chr10	52384425	1.6517680823892	1.72060095029782	2.01889037061974	1.73781196433465
chr10	52384431	1.65052919065235	1.76575230119866	2.14289997512328	1.90878295644555
chr10	52429389	-0.758516915280467	-0.913855423549026	-0.91966930845377	-0.622444303241427
chr10	52440057	-0.758293635516889	-0.955415034683988	-0.896973904595762	-0.87298204554702
chr10	52459060	-0.666737982674008	-0.828725566699473	-0.825295856293259	-1.01145365572568
chr10	52499570	1.09479516318113	1.15395045243895	0.844444269899134	0.652074907009506
chr10	52540402	-1	-0.984740069278858	-0.963011030432628	-0.98510321775557
chr10	52567605	-0.786480065938272	-0.843175835528746	-0.893410184445105	-0.932516867060581
chr10	52611818	-0.73215327798991	-0.86288683000944	-0.931096615879994	-0.750789886682893
chr10	52634283	-0.847976183600988	-1	-0.890763243523154	-0.833590598321939
chr10	52684344	-0.910476404944318	-0.947922402142276	-0.974866368477093	-0.977536728356816
chr10	52821014	-0.933716390811222	-0.945987729074246	-0.995200850127946	-0.919323269550114
chr10	52834522	-0.126660781517381	-0.541417502602809	-0.83168462713228	-0.676814447390227
chr10	52855387	-0.761058951296718	-0.938150420352797	-0.875882684706515	-0.898204353926088
chr10	52883634	-0.777047502389833	-0.849687569601098	-0.911077431092309	-0.730890698806475
chr10	52946520	-0.468987165185348	-0.894714705446172	-0.8672146498559	-0.88700772188695
chr10	53033664	-0.850266045884598	-0.88057225212476	-0.870256850561176	-0.968330737016267
chr10	53101638	-0.760221906031537	-0.79055003129315	-0.947440789775496	-0.948929826858933
chr10	53188516	-0.798806264365669	-0.826949155037803	-0.964381352244327	-0.948166112858965
chr10	53188522	-0.812887383436598	-0.817267734153144	-0.945003997609398	-0.996484842461938
chr10	53191652	-0.963469595727372	-0.963940232130356	-0.918103050004258	-0.999545542885832
chr10	53224705	-0.880798710878812	-0.936579345250144	-0.989545104496383	-0.799251263150554
chr10	53270796	-0.904025058846426	-0.91875574291499	-0.933997993616498	-0.975479617854596
chr10	53342106	-0.957352422796543	-0.984297497225719	-0.906105465066371	-0.907562507439728
chr10	53392195	-0.810254066893259	-0.827526014735472	-0.906458490179363	-0.874540214342651
chr10	53542726	-0.928633874063624	-0.913251173520216	-0.914647991923182	-0.812292991128219
chr10	53743560	-0.704940462375673	-0.608148159998696	-0.819876795576693	-0.877734822530172
chr10	53824048	-0.926926742437565	-0.695085624851051	-0.891027589046131	-0.871940253583487
chr10	54074687	-0.468986170184904	-0.57387639131065	-0.565044283583236	-0.503819173981974
chr10	54170773	-0.732342278958145	-0.809755827987033	-0.842033633054899	-0.86591578734208
chr10	54190719	-0.899717903640875	-0.965745405586882	-0.924414652170873	-0.956636155181828
chr10	54433194	-0.711955664159603	-0.808096854122962	-0.789040544429904	-0.946797736532755
chr10	54507828	-0.566132246455762	-0.763821151358042	-0.787238767025655	-0.825930456314188
chr10	54511176	-0.964046794658791	-0.745855366359852	-0.80580329460116	-0.821906108546244
chr10	54631390	-0.533200800573813	-0.760890410792085	-0.860938032268397	-0.908801204982805
chr10	54644391	0.0585107994692787	-0.215799244388611	-0.586461041224915	-0.602648533973755
chr10	54870673	-1	-0.915024404946799	-0.9409566768362	-0.821773467139252
chr10	54974203	-0.741375735672542	-0.843049070939536	-0.926942365772475	-0.940241780612296
chr10	54999305	-0.808105190241906	-0.796129812065249	-0.829259179195774	-1.0012097668659
chr10	54999311	-0.795114148660195	-0.793496953036553	-0.843219767237847	-0.993132587578724
chr10	54999313	-0.773239707989737	-0.802898338109286	-0.875606681179438	-1.01505049710769
chr10	54999315	-0.797608278428384	-0.803923923138338	-0.779960186530938	-0.908296935610978
chr10	54999321	-0.784751759606921	-0.797724115078592	-0.863249856690126	-0.914047338610897
chr10	55005532	-0.857313139785339	-0.951169682463249	-0.946909419164098	-0.953917797814153
chr10	55086333	-0.830750675765878	-0.832692841432266	-0.900115643256402	-0.956330773234473
chr10	55086335	-0.82997022812923	-0.854079200574325	-0.916871599061655	-0.953096462785065
chr10	55163322	-0.542221380348057	-0.684386661722054	-0.778637767114108	-0.910352148907133
chr10	55288739	-0.929910841166277	-0.889431247914931	-0.896945993604294	-0.958120595333148
chr10	55361348	0.0177240418367223	-0.593523580220759	-0.82335906287824	-0.804066530212956
chr10	55443186	-0.633449076714821	-0.962088477575973	-0.931305865294064	-0.893373153081453
chr10	55654623	-0.773745730644205	-0.786985965070719	-0.930211273289251	-0.888712024702709
chr10	55750951	-1	-0.925711665054248	-1	-0.955402948484144
chr10	55750953	-1	-0.936416332753089	-1	-0.935162796991448
chr10	55816235	-0.945614289810649	-0.966690329468658	-0.920780521827458	-0.990092314609757
chr10	55819286	-0.58672526202297	-0.858569700022365	-0.893433792985054	-0.900724683470938
chr10	55873700	-0.861465662532869	-0.964278277742344	-0.985313869369521	-0.984205404261444
chr10	55916207	-0.921324340003224	-0.936918021015926	-0.953368024167265	-0.97700447390808
chr10	55918086	-0.920275857283587	-0.909866852443956	-0.948668966612663	-0.827932198934651
chr10	56259743	-0.870133177467	-0.987764308664442	-0.940416450132848	-0.88110748791866
chr10	56398489	-0.935635209673053	-0.939501161872949	-0.99094341535992	-0.946159028957157
chr10	56468564	-0.852081346185668	-0.916691101248663	-0.935165594400734	-0.890906215981439
chr10	56669217	-0.667764646687917	-0.851540597126935	-0.794216740327175	-0.769155642880194
chr10	56867391	-0.869350359461008	-0.896905502251377	-0.930413464630446	-0.954936567640784
chr10	57197879	-0.963936641342746	-0.976349262460143	-0.95190221025552	-0.995213870733438
chr10	57316466	-0.855577250931144	-0.98105483335031	-1	-0.946985080591194
chr10	57388520	-0.607253591034395	-0.836692223899402	-0.798097069329015	-0.853113239547711
chr10	57389675	-0.58782714872933	-0.712077185003845	-0.761619691152086	-0.791754203746051
chr10	57516973	-1	-0.91742972390698	-0.97682923273431	-0.893166536126782
chr10	57573344	-0.883193811896342	-0.742405254567027	-0.829775021015859	-0.865622605341483
chr10	57626089	-0.815680094080893	-0.842416666331075	-0.898322699297881	-0.939472013029447
chr10	57735630	-0.965783647700525	-0.867566005893486	-0.980945657539278	-0.948931904868008
chr10	57785142	-0.93782629311852	-0.980787862669329	-0.945922960048208	-0.944074503862406
chr10	57828171	-0.805168480091987	-0.670939150840502	-0.860269933682195	-0.808374919554599
chr10	57862092	-0.793845481610988	-0.860497606671264	-0.67242018049357	-0.680235878356442
chr10	57909567	-0.854530728833432	-0.933489367325798	-0.927837096019077	-0.968146407843702
chr10	57914904	-0.940733746540558	-0.978522282612393	-0.931071054271329	-0.753317893778054
chr10	57976587	-0.764270536428461	-0.73335023670246	-0.856431974082783	-0.921077887677172
chr10	58033744	-0.874540533712586	-0.911089521387629	-0.898766250781089	-0.979368384714079
chr10	58089313	-0.897388192930893	-0.921125760877332	-0.888894397323208	-0.846417665312432
chr10	58118285	-0.80448016765097	-0.649058449747156	-0.866265336486942	-0.697000852768688
chr10	58121212	1.10163064619058	1.80972232684704	1.64581959256842	1.69281522622617
chr10	58348884	-0.748008847256305	-0.980670404789131	-0.939665545356098	-0.92506737668348
chr10	58409514	-0.834697861518421	-0.915353520009349	-0.989384630677414	-1.01540343031311
chr10	58492904	-0.972361755142754	-0.855679831722618	-0.837532708195484	-0.946963628758675
chr10	58524119	-0.933280658257704	-0.903457496960146	-0.906284170295754	-0.959150253392643
chr10	58640531	-0.888508276187388	-0.851890793197363	-0.919311178644725	-0.892193800513267
chr10	58682378	-1	-0.907308590202862	-0.979241307834323	-0.916965585947704
chr10	58728380	-0.918230677403963	-0.96353450782606	-0.979624069117749	-0.930157550467211
chr10	58813339	-0.253049976344429	-0.614623543456866	-0.807315670219736	-0.897277769978937
chr10	58822377	-0.703701337657639	-0.909982714631986	-0.988535146777263	-0.946559493047347
chr10	58903871	-0.873158851194052	-0.869104165418763	-0.979493810862332	-0.961895068772749
chr10	59064606	-0.924264297476783	-0.981619776781825	-0.923000398662166	-0.912390979234748
chr10	59096775	-0.787101802909993	-0.619718319118066	-0.858144197947855	-0.690704403430113
chr10	59427593	-0.770000201448144	-0.939374697948542	-0.961387208710242	-0.856322144931435
chr10	59627861	-0.850019562735021	-0.830016420519518	-0.845097235969472	-0.958009480866475
chr10	59816915	-0.867422584956485	-0.943643519828829	-0.937523890287094	-0.865547692362956
chr10	59820278	-0.574138504831395	-0.78006627138555	-0.819798344751056	-0.814821711034513
chr10	59941761	-0.739106735194917	-0.86011292991853	-0.745998339692573	-0.922060388919244
chr10	59957380	-0.920672847508679	-1	-0.993371355779392	-1.00439041126686
chr10	59990186	-1	-0.954943691285326	-0.969933592169992	-0.997808190056848
chr10	60004028	-0.923701138619704	-1	-0.92425959607185	-0.979728925478273
chr10	60027756	0.358578639291586	1.42441790247274	1.40708215809132	1.70513727486005
chr10	60027802	0.36313981415258	1.4976691675801	1.45284965287889	1.72854965626923
chr10	60027853	0.359540795868328	1.4791795956224	1.13891395650505	1.34158729512237
chr10	60028909	0.927912349021973	1.75808401868858	1.966396131103	1.94354701737648
chr10	60087752	-0.757496940682006	-0.865655578538829	-0.831067654071903	-0.851886972587436
chr10	60095206	0.167872313777846	0.596308239008049	0.446199225568581	0.101348714530734
chr10	60145107	1.91763557498663	1.99218542383888	2.18676218100332	1.93222090082791
chr10	60195686	-0.796855647614768	-0.802210772230474	-0.958445020734279	-0.821694457184141
chr10	60478526	-0.673789755321965	-0.852584898780628	-0.916142838307223	-0.880648561804134
chr10	60478530	-0.662535358583361	-0.85582500561113	-0.884176941119153	-0.777343579978322
chr10	60478532	-0.672156030772012	-0.850829669454986	-0.908538887313382	-0.834201437691783
chr10	60478538	-0.672897316325681	-0.867009795686616	-0.881396523104299	-0.773401450253247
chr10	60478540	-0.663180674525257	-0.865097715936448	-0.904687328818786	-0.792663992267603
chr10	60478546	-0.665121973573404	-0.856151721303088	-0.928472428223589	-0.812159573061655
chr10	60487063	-0.915823453141729	-0.910924604784041	-0.858133187481186	-1.02202054204504
chr10	60495444	-0.679395569800608	-0.861184559638154	-0.855066056413931	-0.942234750036208
chr10	60588665	-0.626981834464354	-0.830544083698447	-0.734807712027405	-0.858814645640003
chr10	60605580	-0.37847244941422	-0.869349043913495	-0.866945694818292	-0.786336777918725
chr10	60605860	-0.550742210479767	-0.817962158597507	-0.946086731037361	-0.733256305919554
chr10	60620239	-0.943945336449536	-0.839795200909029	-0.705031572020884	-0.963927873677447
chr10	60677905	-0.910444577053829	-0.986759505240413	-0.886996428359353	-0.994861233367715
chr10	60689530	-0.724892228379951	-0.883679139132744	-0.864611569386936	-0.983911790295977
chr10	60697234	-0.550526105036629	-0.629525801541602	-0.795935782564932	-0.715287973626226
chr10	60716949	-0.795591145672219	-0.983527921768224	-0.890643226494681	-0.823589797078488
chr10	60753131	-0.43402382784903	-0.415271783797308	-0.963390104206477	-0.893023744191043
chr10	60758820	-0.59395279994479	-0.829936554018489	-0.797536001792868	-0.824434851788597
chr10	60760628	-0.899337351794	-0.802223254936638	-0.863933597617219	-0.878938507718668
chr10	60813465	-0.860983730236335	-0.937582722125586	-0.946020303511255	-0.930001675954765
chr10	60908665	-0.932044425413243	-0.930290863470459	-0.9525754997431	-0.877298088104086
chr10	60936229	-0.453081604443117	-0.547725434273437	-0.733230756603341	-0.908774443846076
chr10	60936231	-0.44146484144653	-0.512333497123931	-0.774049810292393	-1.01794897560068
chr10	60936292	-0.444889028392579	-0.487156799353193	-0.772615250282348	-0.924170714776737
chr10	60936294	-0.375234908432889	-0.491497857223034	-0.749693202110745	-0.825395147582426
chr10	60936358	-0.449842163553397	-0.470902005639936	-0.718356218663914	-0.802189955268258
chr10	60999092	-0.824326220656521	-0.95620267972241	-0.967877850969525	-0.912668278369638
chr10	61037849	-0.729007115043504	-0.919573565111117	-0.929477805311546	-0.804393236661331
chr10	61086866	-0.547421537451332	-0.846105692700261	-0.705771817255882	-0.977659818715102
chr10	61109390	-0.966463291299876	-0.939548372267831	-0.931711647596736	-0.947409359796345
chr10	61122523	-0.538399487733126	-0.371153002366416	-0.781114003520921	-0.803086208787531
chr10	61127438	-0.719635526529773	-0.871223338423784	-0.808760642719683	-0.894793578583871
chr10	61320169	-0.764533823307426	-0.765209415834123	-0.866327788944866	-0.942710381285873
chr10	61370927	-0.751395100556284	-0.719020733740478	-0.836631367490329	-0.917411027246408
chr10	61382334	-0.0190724330200445	-0.465420639113768	-0.567668990186573	-0.140789148418632
chr10	61382336	-0.0375615109604516	-0.444374929099116	-0.548072109289272	-0.150295138926928
chr10	61382338	-0.0327113481208028	-0.453084925576869	-0.589249063905751	0.124641397401989
chr10	61456005	-0.963188461583129	-0.98019121644457	-0.796773785096767	-0.9318633999001
chr10	61503562	-0.935222707300648	-0.96080690087251	-0.934487892013028	-1.00323850218656
chr10	61558721	-0.944956118111232	-0.912426114670577	-0.915194875966763	-0.982953144635617
chr10	61605169	-0.930596682581118	-0.923691500803779	-0.914520279728033	-0.853989467167573
chr10	61625023	-0.0356440788983946	-0.339889509564236	-0.246323284435181	-0.103724529579163
chr10	61664624	0.477484231251674	0.279749049413094	-0.454634647217233	-0.358849142090575
chr10	61666657	0.791147751220132	1.19509800901641	1.40670116242826	1.25882333269581
chr10	61701525	-0.955872165988926	-0.919822843484959	-0.945357595090053	-0.69056274759896
chr10	61704298	-0.782508286225175	-0.7185277585778	-0.75721985311253	-0.76797741463041
chr10	61790277	-0.7746533478814	-0.686974139616939	-0.641698738153157	-0.723414879810482
chr10	61867515	-0.902682886005958	-0.875069114891094	-0.923015107240579	-0.865646340662737
chr10	61867521	-0.905699922293197	-0.891144715431879	-0.941641225517077	-0.788810753857527
chr10	61964002	-0.411562120480119	-0.615502359779241	-0.503738974942529	0.441452533903642
chr10	61982006	-0.62043422143227	-0.816091132829301	-0.926766957234233	-0.941904483323372
chr10	62040582	-0.785242327497078	-0.777522679673874	-0.941190011715054	-0.726833313292557
chr10	62135901	-0.603057321709364	-0.906437647604122	-0.876061606759862	-0.696719018402827
chr10	62178121	-0.662805474932811	-0.876953728545299	-0.667609849072393	-0.861999973309048
chr10	62439330	-0.549033591241012	-0.803116541018584	-0.899770007804948	-0.688299085211392
chr10	62492967	-0.326329059188084	0.502867082405495	-0.468772591533093	-0.705741176964629
chr10	62537517	-0.573122733150454	-0.468897833556453	-0.56300879417403	-0.619909237409925
chr10	62538711	-0.271791081376915	-0.00332019720079457	0.161861814538483	0.238830391678786
chr10	62570444	-0.298007989613187	-0.683220294262593	-0.712380626829388	-0.791560564024269
chr10	62586052	-0.680859629218117	-0.829097598397438	-0.863894530306052	-0.918260394346317
chr10	62592421	-0.954757680250064	-0.961473517154968	-0.858031881567416	-0.913827698356141
chr10	62608707	-0.658094831158567	-0.681256485502381	-0.860659187684192	-0.804245433269444
chr10	62630085	-0.51998177788544	-0.705302057682194	-0.795247226904679	-0.848164190811495
chr10	62678168	-0.731165133595137	-0.812984736467162	-0.818068652711319	-0.703578020902355
chr10	62703482	-0.389941453196366	-0.110774568087426	0.596208635518198	0.597705180622165
chr10	62703811	-0.580486986515813	0.148666187382241	0.707130668260833	0.584160601472567
chr10	62703827	-0.545461160981155	0.229526707640319	0.661414297980456	0.350783295977693
chr10	62703840	-0.591578153102137	0.176686132839369	0.643919834176141	0.338351698341414
chr10	62705797	-0.951611357362104	-0.923523437432349	-0.953789432006647	-0.941198942926403
chr10	62760822	-0.393376912903415	-0.499242726921188	-0.375983256202755	-0.138954446122877
chr10	62760824	-0.406000757709536	-0.551646217036094	-0.466499682244159	-0.18734408237431
chr10	62761491	-0.655247763983023	-0.484642329093052	0.39039532173289	0.260071740746238
chr10	62797127	-0.656996483587422	-0.94170829646304	-1	-0.962788927664247
chr10	62877348	-0.875194954500757	-0.942139829727965	-0.928605045303489	-0.989128814936907
chr10	63097064	-0.669225416683256	-0.696083959205126	-0.733121032792828	-0.926427337207519
chr10	63107328	-0.929239751651158	-0.780945023588479	-0.929993625919074	-0.910142486347279
chr10	63136940	-0.744489729808443	-0.618707808417335	-0.711603863972541	-0.819993763888097
chr10	63161243	-0.637487741878068	-0.838612136444141	-0.760743894937784	-0.741774894605063
chr10	63171243	-0.716689190723546	-0.873316041001987	-0.936485030504882	-1.00348883077773
chr10	63308444	-0.665968677696911	-0.777910607869931	-0.85838207361989	-1.00289809153276
chr10	63362073	-0.953674231310948	-0.924227864705869	-0.926892369529361	-0.858421363454415
chr10	63362075	-0.951933482801933	-0.939565317008749	-0.958586865705157	-0.908439967451714
chr10	63379781	-0.728778702424298	-0.84683718459174	-0.932213855086434	-0.639820841292827
chr10	63406448	-0.966463291299876	-0.9933228542478	-0.808737882981161	-0.943965359689567
chr10	63423005	-0.718175907651342	-0.725257624124053	-0.781528379060976	-0.678634173616465
chr10	63480736	-1	-0.932931845139568	-0.944626866803488	-0.946993430336569
chr10	63557731	-0.810201805687058	-0.888515052634493	-0.745531898118773	-0.784826706356017
chr10	63711131	-0.794422542578286	-0.865032036821155	-0.640307071607105	-0.824716421875527
chr10	63920526	-0.863949687420071	-0.755257338511778	-0.78923984262319	-0.679411450824987
chr10	63999841	-0.739396177672207	-0.942484304092036	-0.965268064259548	-0.945962698776315
chr10	64028520	0.858857114914383	1.41756291004865	0.851799945749691	0.776245262380129
chr10	64093506	-0.150483347397626	-0.637955201816161	-0.8736079347408	-0.840468178454365
chr10	64098567	-0.856556254104548	-0.925531526541262	-0.919723935761674	-0.830305537483319
chr10	64110688	-0.799254504992259	-0.890860294335313	-0.920444207889643	-0.971202405523177
chr10	64118082	-0.964165291162595	-0.957997594807374	-0.930129926051405	-0.966504539441355
chr10	64216587	1.55929745976846	0.831840063222764	-0.785917734050447	-0.78204184224928
chr10	64244235	-0.922511592123486	-0.861049040656828	-0.963882658070966	-0.954111177285844
chr10	64271695	0.365089508286862	-0.283694216277457	-0.856334273126598	-0.740891533746639
chr10	64273040	-0.500261959951186	-0.643041166184116	-0.873460872241198	-0.700290941226872
chr10	64320534	-0.885902032378831	-0.853357485645418	-0.853139898401158	-0.743844939899819
chr10	64400528	-0.7978996129176	-0.544225438576141	-0.840025872184926	-0.854841496450313
chr10	64463940	-0.953496027004712	-0.982481736602369	-0.983255345556545	-0.98395686312293
chr10	64552008	-0.913150383596241	-0.901971237278282	-0.914368311729963	-0.893808118883521
chr10	64564549	0.788235711521717	1.21439916428129	1.41680331715727	1.21649497847239
chr10	64564603	0.859199037805313	1.23984728634822	1.34674616845586	1.06030568435349
chr10	64576966	-0.0133348282167297	0.816197334204483	0.781790636415787	0.658680525544192
chr10	64577166	-0.161962273019807	0.748684480694296	0.50198114600044	0.0879446063816427
chr10	64619861	-0.681887122662312	-0.717027288052986	-0.837554495864157	-0.87643887652597
chr10	64669948	-0.83219773342418	-0.807697438312933	-0.784597409257205	-0.832720911286112
chr10	64834799	-0.966958275332745	-0.958729022590012	-0.967607051278069	-0.934107999085055
chr10	64837763	-0.648790287343701	-0.769609710198775	-0.912586541631342	-0.619540859533672
chr10	64869958	-1	-0.950327075421019	-0.97470119498581	-0.950955800419484
chr10	64893028	1.1478017052853	1.68760171647049	1.85731804248859	1.58406368587805
chr10	64929622	-0.935579452923918	-0.958945337680015	-0.879181114514541	-0.90470326678215
chr10	65121050	-1	-0.970644785724254	-0.934936320014848	-0.96969488183231
chr10	65146056	-0.828847330303778	-0.719798467408498	-0.71750079913003	-0.719748993676919
chr10	65177217	-0.855154248753399	-0.929360187255232	-0.647818527171467	-0.877464254887121
chr10	65224963	0.77857228695109	0.935589614629353	1.25469083489782	0.999863838627352
chr10	65225760	0.480951589606841	1.3628339853589	1.39459113200716	1.2608895490499
chr10	65225785	0.537049286076448	1.39978211379701	1.40945298921874	1.30987528392505
chr10	65322647	-0.779175468208707	-0.912970830277042	-0.748097635502823	-0.588751239242912
chr10	65386608	-0.862170365565998	-0.795805945455767	-0.847795158461367	-0.90749516137902
chr10	65389031	0.770504271062401	0.677482205183987	0.020992895322837	-0.557537016305922
chr10	65389898	0.900665577927984	1.42122440988448	1.79514581835257	1.43203523070941
chr10	65390670	0.357010791552016	0.807403772271623	0.682267130292536	0.501018955616324
chr10	65446458	-0.947591287542574	-0.843221002759124	-0.855256618470576	-0.824786033790753
chr10	65463842	-0.658361369129613	-0.581953236372921	-0.684073487450062	-0.910888412283835
chr10	65492830	-0.969247642503401	-0.962414208084144	-0.950581336145922	-0.989510254628695
chr10	65537400	-0.70388779397189	-0.964769475821796	-0.837273123869373	-0.861564789078801
chr10	65548049	-0.647650047007565	-0.906989298329207	-0.942602051289189	-0.751326310946262
chr10	65745555	-0.773585661230208	-0.804656109694031	-0.883727447156778	-0.747564115378628
chr10	65848543	-0.834622420917367	-0.85427356572207	-0.952519518328229	-0.999390639686206
chr10	65956746	-0.927574148997174	-0.948402466831922	-0.940614459166901	-0.848686899740065
chr10	65956900	-0.933499549653144	-0.906632996546056	-0.832009664447665	-0.921599856405256
chr10	66010027	-0.799299185876259	-0.856742521326986	-0.887901872906056	-0.847114927523446
chr10	66157081	-1	-0.922914326823416	-0.798853492302747	-0.796721164683332
chr10	66170077	-0.900231089504379	-0.846099038903882	-0.841689374607955	-0.96333923379492
chr10	66284728	-0.657646896351596	-0.6911294020517	-0.8031046422128	-0.758443909126637
chr10	66291112	-0.789394894307988	-0.937800449263194	-0.839807466217901	-0.916558575556088
chr10	66295796	-0.863784668064147	-0.898272437228821	-0.897193997312673	-0.857210968056609
chr10	66630254	-1	-0.916088773615021	-0.908762086055555	-0.952147419059273
chr10	66815760	-0.816310139194341	-0.961176613424065	-0.926625736450603	-0.918125035081856
chr10	66870795	-0.786008116005827	-0.974609861106836	-0.963760502631535	-0.986543105008053
chr10	66927526	-0.967927076861853	-0.905670222352211	-0.960207326135454	-1.00199469106768
chr10	67023555	-0.890221518218223	-0.943852482326512	-0.923951333019962	-0.893736879054214
chr10	67330187	-0.838753307002135	-0.779137254885352	-0.897885723692229	-0.804482070975193
chr10	67572122	-0.896627482608339	-0.846438871550737	-0.97565024651181	-0.952462462381627
chr10	67634557	-0.945680105530737	-0.906395928511455	-0.91322623141322	-0.963405830747258
chr10	67755960	-0.892687304243534	-0.696356844106619	-0.946021255047146	-0.878761461248277
chr10	67773200	-0.878670546141496	-0.955329790830892	-0.920800862602268	-0.884058911280147
chr10	67858859	-0.854299534155318	-0.866313887372896	-0.964280948123127	-0.889771667629915
chr10	67882558	-1	-0.901184580963145	-0.92459815786461	-1.0324968949603
chr10	67935932	-0.853429647616618	-0.906010172581154	-0.928614603664127	-0.966881193901204
chr10	67977705	-0.844841721123524	-0.794427236507486	-0.820728649661876	-0.879134417874369
chr10	68047237	-0.774300341219397	-0.901868247632652	-0.920470782755001	-0.905877351979144
chr10	68084354	-0.734442274393082	-0.745911109826626	-0.915547910158066	-0.913624330735362
chr10	68142464	-0.968423035699769	-0.781845464377539	-0.983018529750277	-0.99266646529816
chr10	68247013	-0.939857167536049	-0.907466069067252	-0.953174627632613	-0.952854018000472
chr10	68309672	-0.918170898685765	-0.94814884605207	-0.982855988096626	-0.89619647193278
chr10	68459348	-0.8816359537599	-1	-0.888427913494424	-0.89302917909268
chr10	68545687	-0.71707209096187	-0.918874992957029	-0.848201803188653	-0.910501703752249
chr10	68647943	-0.598803902180405	-0.875268058505854	-0.854016780537056	-0.814415765274399
chr10	68685724	0.677236846077934	0.678529761644254	-0.485427586501149	-0.325026003114613
chr10	68685839	0.684881852802298	0.761631167723333	-0.614766694621538	-0.572535939582922
chr10	68685841	0.661506794385351	0.749002865296654	-0.549131968169104	-0.468622464062517
chr10	68861707	-0.719824064681831	-1	-0.962984624738105	-0.920142542592295
chr10	68982831	-0.883325991486901	-0.893367293269545	-0.880409652704836	-0.826054932561052
chr10	69404941	-0.882230149432413	-0.939053668702178	-0.912690240586146	-0.963547990610674
chr10	69524173	1.14051224562337	1.36190714753925	1.26543524583013	0.967641899946631
chr10	69533521	-0.887169542513886	-0.827533881640286	-0.877777738837305	-0.847995016060817
chr10	69580683	-0.925052878334038	-0.963548615077217	-0.982155041552704	-0.982593985719181
chr10	69600379	-1	-1	-0.941829200341655	-0.940368076527107
chr10	69644406	1.46943304396761	1.74592130008469	2.04850470675856	1.8067408985843
chr10	69653836	-0.826595230355629	-0.858965990051419	-0.875646791821272	-0.826967868409493
chr10	69673235	-0.812855285285622	-0.684127564053368	-0.809500278450515	-0.729506753471518
chr10	69689019	-0.741575241848967	-0.93438329545063	-0.809382842390244	-0.732605572502903
chr10	69724463	-0.950042021048555	-0.834092191846511	-0.830378760946491	-0.970173477963835
chr10	69834045	-0.43757054226929	-0.62978029411778	-0.322679183891246	-0.424359669163682
chr10	69834746	1.11460037712202	1.80502463743403	1.43192425052632	0.952493948092352
chr10	69835114	1.29778680964096	1.82447861445156	2.10548127851178	1.74585455754431
chr10	69835116	1.28407461423159	1.83462286602182	2.14106106471326	1.79980699761596
chr10	69835150	1.26819796058618	1.79093615323619	2.02954398066816	1.58427965819402
chr10	69835156	1.30015722157564	1.82249137922989	2.12345724510683	1.85123190227019
chr10	69835208	1.26933766983664	1.71597563650596	1.94742131871837	1.5442709971124
chr10	69912172	-0.780526255188922	-0.919135082914889	-0.898327583957243	-0.797993279727966
chr10	69927759	-0.785731082479474	-0.709849491351242	-0.744444786123071	-0.767886719741899
chr10	69955331	-0.767001472288829	-0.915789993413569	-0.784021233627836	-0.854512595910744
chr10	69990961	0.677434613283942	0.48220749177105	0.663659548140844	0.150554662946088
chr10	69991285	1.33157805240158	1.54115704794613	1.14734691574105	1.01499358644871
chr10	69991309	1.34917343701552	1.57245817290621	1.27248021750106	1.14719866146892
chr10	69991340	1.31549562800143	1.5160835312976	1.0159374208421	0.787460116664392
chr10	69991346	1.33862544847643	1.51321613337307	1.11144229114969	0.93637013159341
chr10	69991370	1.28036854703877	1.47202759593417	1.04157272012178	0.741335589652902
chr10	70031113	-0.52149584915866	-0.68276819969688	-0.444435403805177	-0.51664066267092
chr10	70039163	-0.927052361744573	-0.919492383742586	-0.94475982459207	-0.867978348240999
chr10	70052044	-0.940584814463001	-0.845528160266761	-0.83761923425759	-0.783059525358389
chr10	70090356	-0.811509641771322	-0.808937839796747	-0.69175389753395	-0.579742511177962
chr10	70091689	1.22123321653728	2.00252609354894	2.18128574485352	2.10250263041668
chr10	70148932	-0.967037350963237	-0.952428988065807	-0.867299146325172	-0.865084080482955
chr10	70161001	-0.847623704391042	-0.912546185615969	-0.842126595297656	-0.80313835274329
chr10	70161644	-0.798907022635433	-0.781414449370567	-0.835803611963142	-0.74095188346921
chr10	70166366	0.467976591215415	1.15218992292049	0.742676268748132	0.313230282721189
chr10	70166954	1.05804182709707	1.55828978721366	1.30257762725836	1.37468719472076
chr10	70231708	1.94142488370168	1.9783293690989	2.06173584186492	1.43477776292063
chr10	70231725	1.9613261818309	2.06471907539712	2.25318203462375	2.02653757137218
chr10	70231780	1.83276898960675	1.89150161772861	2.06510742075159	1.81837081363616
chr10	70269701	-1	-0.981145674837897	-0.977810509961628	-1.00065438985314
chr10	70272663	-0.864318361803645	-0.973018708510979	-0.924288541223597	-1.00660739151642
chr10	70317702	-0.904902999996607	-0.910313529914357	-0.925939101462144	-0.953684764985896
chr10	70320359	-0.0958827542001006	0.129567600996206	0.954831007487284	0.807441754659415
chr10	70320780	-0.384826251489818	-0.10683026748934	0.749997217825391	0.667197512944123
chr10	70321886	-0.49953019674039	-0.513566428954088	0.955316597628493	1.10542884924784
chr10	70343850	-0.968453729552365	-0.991003142627539	-0.940419050832909	-0.942104375943022
chr10	70428390	-0.919822446628703	-0.840003520798727	-0.931542387137017	-0.907862315468267
chr10	70480978	2.00225032001452	2.15962757435858	2.15090572705516	2.08590753598501
chr10	70557685	-0.967426466836811	-0.77292019426772	-0.881642285503181	-0.861285112765509
chr10	70606619	-0.731439208288583	-0.829522811915398	-0.820506951717905	-0.938356056473762
chr10	70660641	0.631712023909318	1.03978541996721	1.247726729089	1.26405108057611
chr10	70716470	0.17819613598072	0.389509143158361	-0.0484984668672731	0.164732085420477
chr10	70761729	-0.955871100888605	-0.979639000321781	-0.931662373647956	-0.963848547356556
chr10	70777055	-0.92611281220495	-0.97941696871273	-0.972974247608617	-0.958151346798207
chr10	70782509	-0.873012287348258	-0.837261620332903	-0.902262021691804	-0.610995862886087
chr10	70808876	-0.771827065683935	-0.598293745424914	-0.747352046056071	-0.804463531200069
[truncated: 97,786 more rows]
