# Supplementary material for: Differential chromatin profiles partially determine transcription factor binding
Source: PLoS One. 2017 Jul 13;12(7):e0179411. doi: 10.1371/journal.pone.0179411 (PMC5509100; doi:10.1371/journal.pone.0179411)
Supplement: S1 Dataset — (ZIP) [file pone.0179411.s002.zip › data.tables/REST_ChIP.csv]

chr	coord	edgeR.logFC	edgeR.logCPM	edgeR.PValue	GEM.GM.QValue	GEM.K.QValue
chr10	100059276	0.605	7.3	0.475	43.58	999
chr10	100149870	0.109	3.9	0.947	1.61	31.5
chr10	100155064	-0.177	3.02	0.906	0.18	14.04
chr10	100219303	1.71	3.2	0.106	-0.02	15.31
chr10	100222938	1.81	2.63	0.156	-0.04	5.85
chr10	100538274	0.307	3.08	0.772	0.37	8.23
chr10	100669933	8.14	2.48	0.00178	-0.02	13.16
chr10	100670026	3.9	2.98	0.00502	-0.03	16.64
chr10	101091163	-0.579	4.39	0.535	4.98	35.44
chr10	101189483	0.312	5.16	0.736	5.37	82.49
chr10	101889356	0.356	1.91	0.9	-0.03	2.21
chr10	101908972	-2.49	3.66	0.01	3.12	5.49
chr10	102027427	-1.26	4.23	0.163	3.24	18.94
chr10	102057216	-0.114	4.6	0.903	5.77	49.28
chr10	102085125	0.838	8.29	0.321	86.65	999
chr10	102105465	2.02	5.11	0.0302	0.46	113.55
chr10	102131153	-0.254	3.88	0.819	1.07	14.74
chr10	102440673	-0.288	8.37	0.731	151.66	999
chr10	102440687	1.26	8.08	0.138	62.03	999
chr10	102619166	0.0855	3.89	0.973	2.24	32.22
chr10	102757576	-1.05	4	0.247	2.31	14.46
chr10	102840897	-0.314	8.68	0.708	182.19	999
chr10	102852702	-0.622	2.75	0.545	0.61	8.27
chr10	103071634	2.23	4.03	0.0307	0.23	50.07
chr10	103124617	-1.3	3.83	0.158	3.16	12.9
chr10	103124670	-1.32	2.91	0.182	1.54	6.7
chr10	103210249	0.498	2.53	0.733	0.01	7.5
chr10	103335862	1.93	3.6	0.0668	-0.04	27.63
chr10	103600619	-3.06	4.91	0.000994	16.57	12.89
chr10	103600769	-3.99	5.03	5.24e-05	24.76	6.91
chr10	103600994	-8.92	6.35	6.42e-12	72.21	0
chr10	103601099	-3.17	8.68	0.000475	308.92	194.27
chr10	103800250	1.04	7.34	0.222	32.92	999
chr10	103872273	0.833	3.69	0.42	-0.02	19.09
chr10	104001732	-0.851	3.56	0.368	1.59	13.98
chr10	104121665	-0.943	8.69	0.263	220.65	999
chr10	104154429	-1.25	5.02	0.155	8.97	38.89
chr10	104179177	-1.07	5.55	0.218	18.67	67.14
chr10	104179454	-0.438	9.3	0.601	299.99	999
chr10	104182616	-1.6	3.86	0.0873	2.91	11.34
chr10	104221211	-0.459	5.58	0.603	13.67	75.37
chr10	104221720	-0.0863	6.48	0.92	28.9	197.59
chr10	104223316	-0.114	2.66	1	-0.03	9.02
chr10	104359657	2.7	2.83	0.029	-0.01	14.04
chr10	104359753	1.41	2.68	0.244	-0.03	11.21
chr10	104364336	-0.114	2.66	1	0.01	5.5
chr10	104747670	1.73	2.07	0.244	-0.03	6.79
chr10	104748959	0.596	3.14	0.567	0.29	12.1
chr10	104935498	-2.36	2.85	0.0164	2.28	4.54
chr10	104952323	-2.59	4.57	0.00514	9.51	9.17
chr10	105025671	-0.342	9.29	0.683	289.26	999
chr10	105038771	-0.373	9.14	0.656	254.95	999
chr10	105127754	-2.56	5.36	0.00485	22.39	18.87
chr10	105128146	-1.73	4.33	0.0555	9.22	18.74
chr10	105335079	-0.602	2.02	0.67	0.06	4.38
chr10	105338728	1.05	2.41	0.375	-0.04	8.39
chr10	105378683	1.5	3.64	0.153	0.12	28.89
chr10	105468230	-1.08	2.09	0.375	0.02	6.01
chr10	106019945	-0.309	3.34	0.781	1.25	12.89
chr10	106020612	-0.711	2.29	0.539	0.05	3.1
chr10	106059834	-1.36	2.77	0.176	1.48	5.53
chr10	106092338	0.23	3.16	0.871	-0.04	12.89
chr10	106099988	1.37	3.54	0.169	-0.02	19.3
chr10	106308052	-0.464	6.06	0.589	27.05	125.85
chr10	106510263	-1.93	5.45	0.0287	26.48	41.62
chr10	106584360	-2.7	8.58	0.00239	282.14	250.01
chr10	106584375	-3.09	9.46	0.000605	999	999
chr10	108756478	-0.275	2.02	0.913	0.05	3.18
chr10	108782789	0.82	3.14	0.447	0.18	11.74
chr10	108785638	0.909	3.62	0.35	0.66	23.37
chr10	108812011	4.12	3.17	0.00262	-0.03	25.78
chr10	108904462	-0.629	6	0.461	25.27	113.84
chr10	110729960	-2.9	7.6	0.00123	136.52	110.85
chr10	111581615	-1.72	1.91	0.143	0.36	2.86
chr10	111742083	0.364	2.64	0.757	0.1	8.2
chr10	11183706	1.39	3.38	0.186	-0.02	15.14
chr10	112029622	-2.18	3.12	0.0241	2.2	5.11
chr10	112063650	-0.588	4.03	0.518	2.74	22.86
chr10	112064865	-0.941	4.72	0.293	6.42	33.87
chr10	112115437	-2.83	3.82	0.00299	0.7	5.3
chr10	112120816	-0.237	6.84	0.783	41.68	246.36
chr10	112127920	-1.61	3.45	0.0863	2.56	7.45
chr10	11220700	-1.53	4.78	0.0848	7.61	18.45
chr10	112261204	-1.33	4.31	0.141	1.59	17.38
chr10	112327081	-1.83	4.09	0.0467	4.96	10.03
chr10	112377792	-0.583	2.88	0.574	0.57	6.84
chr10	112534264	-1.4	4.25	0.123	4.22	13.44
chr10	112612391	-4.84	4.55	3.63e-06	13.32	2
chr10	112632145	-1.12	3.97	0.23	2.21	18.41
chr10	112643917	-0.276	2.95	0.807	0.17	7.38
chr10	112819179	-0.579	2.37	0.608	0.4	7.09
chr10	112991733	-2	4.37	0.0303	8.68	16.32
chr10	112993393	-1.6	6.44	0.065	47.86	100.07
chr10	113271692	-4.28	5.74	1.21e-05	38.17	10.26
chr10	113499287	-4.42	4.29	1.88e-05	13.95	3.65
chr10	114143342	2.54	5.37	0.00669	1.48	141.35
chr10	114207011	-2.06	5.35	0.0211	18.73	31.37
chr10	114227631	-0.724	5.5	0.405	16.29	75.9
chr10	114608220	0.957	3.39	0.372	0.27	24.93
chr10	114820712	0.688	3.05	0.539	0.28	12.89
chr10	114823414	1.36	2.93	0.223	-0.02	12.89
chr10	115145057	-1.4	3.98	0.129	4.33	16.85
chr10	115336794	-0.549	7.9	0.515	113.85	999
chr10	11541636	1.35	3.16	0.225	-0.02	13.34
chr10	115476571	-3.41	5.12	0.000348	21.35	11.57
chr10	115626946	-0.648	2.48	0.577	0.26	4.05
chr10	116369473	0.237	2.89	0.896	0.4	14.04
chr10	11639672	0.02	3.45	1	0.61	17.6
chr10	11643866	0.0852	2.45	1	-0.03	6.63
chr10	1165123	0.156	2.98	0.903	0.26	13.14
chr10	11654630	0.173	4.2	0.87	1.3	24.4
chr10	11727013	-1.11	4.4	0.219	3.2	20.05
chr10	11752901	-1.17	3.75	0.211	2.61	11.71
chr10	11755417	-0.535	3.52	0.566	1.14	13.49
chr10	117943419	-1.9	4.51	0.0345	11.8	25.35
chr10	118792145	0.592	4.14	0.541	3.44	40.54
chr10	118869703	-1.94	1.95	0.0781	0.49	2.2
chr10	118997088	0.336	2.62	0.812	0.11	7.45
chr10	119014072	0.598	3.91	0.542	2.7	35.82
chr10	119133734	-1.72	4.33	0.0612	7.18	16.44
chr10	119136133	1.48	3.25	0.169	-0.01	19.17
chr10	119168131	0.125	3.21	0.958	1.05	16.05
chr10	119171122	3.71	2.83	0.00908	-0.03	16.03
chr10	119171212	2.68	1.99	0.115	-0.03	5.72
chr10	11918021	0.201	3.47	0.894	0.54	14.83
chr10	119202621	-0.638	2.18	0.626	-0.01	3.76
chr10	119231278	-1.81	1.87	0.102	0.26	2.62
chr10	119310928	0.0241	1.69	1	-0.04	3.76
chr10	11936670	2.67	3.67	0.0173	-0.04	29.15
chr10	1193892	-1.73	2.94	0.0893	2.64	7.09
chr10	11940474	3	4.83	0.00252	0.18	84.6
chr10	11940565	3.25	3.79	0.00389	-0.04	36.89
chr10	119679876	-0.495	1.64	0.683	0	4.16
chr10	120155873	-0.906	1.63	0.493	0.05	3.09
chr10	120234936	0.23	3.16	0.871	0.66	17.63
chr10	120242502	9.26	3.43	0.000149	-0.02	30.7
chr10	120242582	2.95	3.04	0.023	-0.03	20.09
chr10	120328932	-0.599	2.64	0.568	0.57	8.18
chr10	120354197	-0.523	6.75	0.537	50.61	212.03
chr10	120355791	0.596	7.78	0.481	68.8	999
chr10	12105621	1.33	2.62	0.297	-0.04	8.54
chr10	121101712	0.776	3.4	0.465	0.1	22.28
chr10	121161332	0.596	3.14	0.567	0.18	17.75
chr10	121226386	-4.07	3.91	7.25e-05	8.2	2.86
chr10	121280076	1.32	3.13	0.242	-0.02	18.14
chr10	121284071	-0.31	2.54	0.812	0.12	8.93
chr10	121298285	-0.349	3.31	0.742	0.09	15.25
chr10	121328913	-1.1	2.36	0.321	0.3	4.65
chr10	121378288	-2.32	3.42	0.0167	4.13	7.35
chr10	121416443	0.437	2.49	0.794	-0.04	6.11
chr10	121545803	0.716	1.81	0.683	-0.01	4.42
chr10	121577589	-0.94	3.07	0.364	1.61	10.51
chr10	121890873	0.0733	7.89	0.932	86.76	999
chr10	121904760	7.69	2.11	0.00664	-0.02	11.65
chr10	121904848	-0.29	2.69	0.776	0.85	10.53
chr10	12196702	0.562	3.97	0.557	1.37	30
chr10	122273731	-0.632	8.6	0.452	190.97	999
chr10	122448647	-1.26	6.15	0.143	35.06	100.23
chr10	12250672	0.852	2.27	0.521	-0.04	6.4
chr10	12264130	0.573	2.79	0.61	0.11	8.99
chr10	12308020	0.22	3.75	0.854	0.2	28.63
chr10	123709168	0.994	2.01	0.462	-0.04	5.82
chr10	124487133	-2.37	2.99	0.0167	3.52	6.57
chr10	124545992	-0.198	8.18	0.814	123.74	999
chr10	124581562	-0.817	2.38	0.45	0.37	6.57
chr10	124609616	-1.28	3.06	0.186	1.44	9.72
chr10	124671603	-0.343	11.12	0.681	999	999
chr10	124853205	0.468	6.12	0.589	16.29	182.07
chr10	124894756	1.56	4.22	0.103	-0.03	49.35
chr10	125232264	-5.05	5.39	1.02e-06	33.4	4.05
chr10	125374617	-1.13	9.52	0.179	999	999
chr10	125419072	-0.459	8.6	0.584	186.34	999
chr10	125425993	1.45	4.52	0.123	1.64	73.78
chr10	125560071	0.0448	2.22	1	0.01	7.35
chr10	125919509	8.21	2.54	0.00151	-0.01	17.08
chr10	125919603	1.13	4.2	0.231	-0.01	47.43
chr10	126277942	0.747	3.63	0.447	0.46	21.13
chr10	126284235	1.44	1.85	0.388	-0.04	5.67
chr10	126381591	1.52	2.85	0.203	-0.01	15.84
chr10	126381647	1.43	2.9	0.223	-0.01	16.66
chr10	126406663	0.315	4.45	0.748	0.96	43.11
chr10	126436980	0.234	6.04	0.788	16.31	157.63
chr10	126605221	-2.57	4.33	0.00617	9.65	7.86
chr10	126635664	-1.27	2.39	0.221	0.24	2.86
chr10	126738272	1.3	2.88	0.243	-0.04	12.16
chr10	126849517	2.44	3.13	0.0386	-0.04	17.91
chr10	126889936	-3.51	5.03	0.000235	17.02	14.15
chr10	127251556	-0.176	2.28	0.927	0.19	6.06
chr10	127257537	0.273	3.86	0.784	3.19	31.78
chr10	127293896	3.39	2.57	0.0201	-0.03	15.61
chr10	127293989	7.62	2.05	0.0082	-0.02	10.05
chr10	127505298	1.08	3.15	0.315	0.05	17.08
chr10	128197286	0.0503	5.47	0.964	14.04	102.32
chr10	128224929	0.257	4.69	0.786	5.07	64.24
chr10	128915588	-0.805	7.49	0.341	92.43	316.06
chr10	128957128	-1.54	2.48	0.137	1.42	7.99
chr10	129172583	-0.906	1.63	0.493	0.11	2.25
chr10	129355389	-1.67	6.15	0.0539	41.1	84.89
chr10	129398999	-1.8	5.65	0.0395	27.67	53.04
chr10	129599761	-2.61	2.92	0.00825	4.05	4.68
chr10	129911491	-1.89	4.81	0.0338	14.17	27.88
chr10	130217287	-0.817	2.38	0.45	0.72	5.92
chr10	130262849	-3	3.18	0.00297	0.41	2.18
chr10	130286436	0.305	1.52	0.871	-0.04	2.18
chr10	130397953	3.6	2.73	0.0117	-0.02	16.12
chr10	130398027	1.36	3.16	0.225	0.11	19.82
chr10	130832371	0.705	2.16	0.582	-0.02	7.17
chr10	131124374	-1.69	2.96	0.083	3.11	9.1
chr10	131367045	-3.58	2.95	0.000478	4.44	1.99
chr10	131955780	0.716	1.81	0.683	-0.04	3.18
chr10	132052639	-0.118	3.69	0.941	2.04	24.93
chr10	132136743	-1.35	2.09	0.244	0.52	5.46
chr10	132536103	-0.306	6.76	0.718	44.57	236.99
chr10	132632635	1.17	5.53	0.185	7.12	143.5
chr10	13266864	-1.17	4.6	0.185	8.8	29.86
chr10	132722580	-0.386	7.8	0.647	101.14	999
chr10	133109251	-2.96	4.28	0.00198	12.94	10.05
chr10	13311058	1.3	2.6	0.297	-0.04	7.83
chr10	133152853	0.0679	7.09	0.938	51.17	999
chr10	133224194	-1.37	2.22	0.219	0.95	4.54
chr10	133372	-0.177	2.62	0.94	0.4	8.52
chr10	13382850	-5.49	6.16	1.32e-07	49.98	4.19
chr10	133868256	0.428	6.28	0.618	23.05	214.14
chr10	13390553	-0.613	5.22	0.482	11.24	57.15
chr10	13391962	-3.6	3.92	0.00037	9.06	0.49
chr10	13392031	-1.29	6.05	0.135	32.81	90.45
chr10	133999234	1.64	7.34	0.0576	29.19	999
chr10	134007965	-0.356	8.15	0.671	129.24	999
chr10	134088638	-1.39	2.45	0.182	1.07	7.13
chr10	134108263	0.95	8.01	0.262	67.3	999
chr10	134385633	-1.92	3.83	0.0364	4.54	8.59
chr10	13446388	8.96	3.17	0.000132	-0.02	22.91
chr10	13446510	2.2	2.93	0.0681	-0.04	17.39
chr10	13457857	10.1	4.14	7.54e-06	-0.02	54.55
chr10	13458241	0.252	2.13	0.913	0.02	4.83
chr10	13459724	2.07	2.83	0.092	-0.04	9.06
chr10	134798394	-0.497	2.42	0.677	0.57	7.61
chr10	134893756	0.805	6.47	0.349	23.38	262.3
chr10	134956897	0.387	3.13	0.732	0.85	14.49
chr10	135034552	-1.1	1.91	0.314	0.39	3.81
chr10	135055333	-2.93	3.2	0.00297	2.79	2.83
chr10	135071163	-0.719	2.91	0.476	0.5	9.28
chr10	135130189	-0.602	2.02	0.67	0.04	3.96
chr10	135165067	-0.177	3.02	0.906	0.83	12.36
chr10	13541839	0.705	2.16	0.582	-0.03	6.54
chr10	13747898	2.22	3.59	0.0392	-0.01	29.33
chr10	13747948	0.282	3.42	0.781	-0.04	19.48
chr10	13749568	-0.948	5.45	0.273	14.67	58.55
chr10	14223395	3.08	4.29	0.00345	-0.02	56.03
chr10	14224953	2.26	2.48	0.0781	-0.02	8.59
chr10	14227690	-2.32	4.6	0.0112	9.29	12.53
chr10	14227830	-1.25	3.81	0.172	3.16	12.53
chr10	14539572	-0.613	2.87	0.574	0.57	8.63
chr10	14708068	-1.12	5.57	0.194	20.01	67.96
chr10	14922398	-0.689	6.78	0.416	44.68	176.95
chr10	14931575	0.144	2.67	0.94	0.05	5.03
chr10	14996346	-1.39	4.07	0.128	3.3	9.49
chr10	15001718	-0.341	3.7	0.715	2.65	18.16
chr10	15002025	-0.753	4.66	0.398	8.46	37.21
chr10	15002043	-0.878	4.66	0.328	9.94	37.41
chr10	15188452	-0.773	2.4	0.514	0.26	3.82
chr10	15356001	0.77	2.73	0.492	-0.03	6.21
chr10	15481685	1.13	3.36	0.272	0.13	15.04
chr10	15493351	9.93	4.01	1.36e-05	0	44.06
chr10	15493506	2.16	3.55	0.0477	0.02	26.27
chr10	15497645	0.541	2.04	0.725	-0.03	2.37
chr10	15700281	0.601	2.37	0.705	0.02	6.86
chr10	1605462	-0.156	3.24	0.92	0.7	15.25
chr10	16161655	-1.08	3.31	0.254	2.44	11.32
chr10	1655284	0.114	4.22	0.936	3.75	33.87
chr10	16654448	-0.791	8.92	0.346	251.49	999
chr10	16712749	-0.174	8.47	0.836	149.87	999
chr10	1685845	-1.2	8.92	0.157	274.08	999
chr10	16862219	-1.18	3.74	0.211	3.45	15.52
chr10	16866920	0.795	5.23	0.367	6.87	107.08
chr10	17038398	2.73	3.72	0.0142	-0.04	28.44
chr10	17038888	2.15	2.4	0.102	-0.04	6.74
chr10	17045312	1.35	3.53	0.179	0.18	23.11
chr10	17071687	1.29	2.65	0.269	-0.03	11.38
chr10	17071808	1.58	3.04	0.159	-0.03	15.81
chr10	17156108	0.406	2.85	0.785	0.39	12.36
chr10	1720635	-2.49	3.2	0.0113	3.09	5.55
chr10	17251499	0.499	3.34	0.654	0.66	18.12
chr10	17467938	4.99	3.9	0.000142	-0.02	46.51
chr10	17468028	1.98	3.64	0.059	0.03	23.07
chr10	17472947	-0.834	3.21	0.406	1.28	5.36
chr10	17477362	1.49	3.03	0.173	-0.01	11.24
chr10	17551320	-1.23	3.31	0.204	1.04	7.64
chr10	17620825	1.8	2.13	0.21	-0.04	7.28
chr10	17704711	0.407	2.65	0.757	0.18	6.13
chr10	17704931	1.98	3.86	0.0536	0.22	33.98
chr10	17731382	1.48	1.88	0.332	-0.03	3.99
chr10	1795342	-3.76	4.16	0.00016	10.55	3.52
chr10	18758246	0.695	5.4	0.428	8.65	115.16
chr10	18948094	-1.19	3.8	0.203	2.66	12.77
chr10	18948170	-0.868	3.98	0.354	2.79	21.09
chr10	19111269	-1.05	7.45	0.214	92.82	272.78
chr10	2053520	0.337	4.83	0.722	6.13	70.49
chr10	21424701	0.735	2.9	0.492	0.2	12.46
chr10	21462181	0.437	2.49	0.794	-0.03	7.14
chr10	21497844	1.81	3.28	0.103	-0.04	17.63
chr10	21625962	1.46	2.36	0.244	-0.04	6.32
chr10	21814632	0.334	3.74	0.765	0.1	21.38
chr10	21814973	0.0276	4.42	0.982	2.26	46.27
chr10	21816104	-0.879	3.83	0.356	2.34	11.91
chr10	21839256	1.34	2.91	0.223	-0.02	12.05
chr10	22096242	0.86	2.99	0.443	0.11	6.83
chr10	22239756	-0.261	2.23	0.923	0.08	3.82
chr10	22250887	0.25	3.17	0.871	0.49	10.39
chr10	22372712	0.109	2.95	0.951	0.37	12.62
chr10	22597524	-4.59	3.2	2.45e-05	4.12	0.03
chr10	22605433	-1.39	4.51	0.126	8.8	22.32
chr10	22627337	0.852	3.91	0.364	-0.04	32.06
chr10	2274870	0.207	5.73	0.82	17.34	128.5
chr10	22905133	-1.63	4.05	0.0758	3.99	8.45
chr10	22955563	-0.216	3.3	0.849	0.52	10.17
chr10	22972575	-0.774	4.13	0.383	1.83	17.39
chr10	22986953	-0.0516	2.97	1	0.09	8.25
chr10	23286251	2.78	2.07	0.0961	-0.02	6.17
chr10	23336424	2.73	3.36	0.0178	-0.04	19.18
chr10	23336767	1.31	2.89	0.243	0	11.81
chr10	23460411	0.707	8.29	0.401	94.06	999
chr10	23805657	-1.22	6.23	0.157	40.66	104.8
chr10	23812355	-0.288	2.39	0.794	0.1	6.54
chr10	24115524	-3.29	7.42	0.000326	125.11	74.95
chr10	24810810	0.799	2.95	0.509	-0.01	14.72
chr10	24858399	2.55	4.09	0.0126	0.11	40.5
chr10	24906879	-1.05	2.39	0.321	0.03	2.63
chr10	24950983	-0.623	3.06	0.548	1.04	11.06
chr10	25012836	-0.513	3.8	0.609	0.41	13.95
chr10	25186477	2.54	3.21	0.0295	-0.01	13.28
chr10	25201338	-0.826	2.51	0.434	0.38	5.05
chr10	25210389	0.656	2.83	0.568	0.05	11.46
chr10	25210516	-0.806	3.52	0.402	3.82	13.29
chr10	25233844	1.1	2.97	0.306	-0.04	14.23
chr10	25247819	0.172	2.69	0.94	0.18	5.56
chr10	25277927	-0.107	3.06	0.909	0.81	8.44
chr10	25328938	1.58	2.45	0.191	-0.04	7.19
chr10	25336976	8.21	2.54	0.00151	-0.02	13.96
chr10	25337046	2.55	3.21	0.0295	-0.04	21.57
chr10	25351467	0.198	3.01	0.903	0.38	12.21
chr10	25351589	3.56	2.7	0.0133	-0.01	14.99
chr10	25463550	0.83	8.9	0.324	141.11	999
chr10	25463558	1.28	8.17	0.134	67.45	999
chr10	25464895	2.17	5.23	0.0195	2.72	127.14
chr10	25782229	3.92	2.19	0.0322	-0.02	7.04
chr10	25782299	2.25	2.75	0.0848	-0.04	11.33
chr10	26055840	2.01	3.15	0.0737	-0.03	13.96
chr10	26431298	-0.591	3.76	0.553	4.05	21.33
chr10	26505231	-0.997	5.85	0.248	31.23	89.56
chr10	26538800	-2.24	3.68	0.0172	5.77	9.46
chr10	26656938	-1.65	9.16	0.0543	999	999
chr10	26666453	2.36	3.42	0.0304	-0.02	30.06
chr10	27459788	1.69	3.41	0.112	0.05	22.32
chr10	27478024	1.03	3.71	0.289	0.66	32.02
chr10	27478325	2.69	2	0.115	-0.03	9.95
chr10	2775647	0.615	3.84	0.545	1.76	32.59
chr10	27815361	0.132	2.05	1	0	3.1
chr10	27847702	-0.329	4.4	0.713	4.79	35.81
chr10	28310728	-0.271	3.6	0.783	1.44	22.1
chr10	28481366	0.817	2.24	0.521	-0.03	7.93
chr10	28783531	2.85	4.1	0.00705	0.02	37.99
chr10	29002763	0.921	2.32	0.467	-0.03	9.46
chr10	29010365	-0.496	1.88	0.725	0.11	3.52
chr10	29096454	2.05	2.82	0.092	-0.04	10.21
chr10	29096574	8.92	3.15	0.000148	-0.02	19.3
chr10	2910160	-0.107	3.77	0.916	3.11	29.29
chr10	29110879	0.902	2.59	0.45	0.01	10.55
chr10	29111759	2.13	3.24	0.0527	-0.02	18.98
chr10	29111847	7.87	2.26	0.00365	-0.02	9.78
chr10	29112109	1.83	2.64	0.156	-0.02	7.18
chr10	29128755	2.61	3.62	0.0159	-0.03	28.37
chr10	29128893	2.35	3.05	0.0509	-0.04	19.82
chr10	29138936	2.15	2.4	0.102	-0.04	5.56
chr10	29298581	1.91	3.58	0.0668	0.11	25.47
chr10	29421078	0.996	3.56	0.325	0.52	20.2
chr10	29633071	-1.27	2.39	0.221	0.61	5.55
chr10	29891135	-1.56	1.99	0.143	0.72	2.45
chr10	29976878	-2.18	2.51	0.0334	2.01	3.3
chr10	3006899	-0.329	6.69	0.701	40.16	216.82
chr10	303138	-0.756	1.72	0.526	0	3.57
chr10	30441079	0.521	2.93	0.651	0.28	12.91
chr10	30726184	-0.832	3.91	0.362	0.27	9.96
chr10	30842206	2.14	3.53	0.051	-0.04	16.41
chr10	3116619	1.12	2.98	0.283	-0.04	8.26
chr10	31188090	-0.707	3.81	0.438	3.49	22.38
chr10	3137822	-0.887	3.26	0.365	0.68	6.21
chr10	31430646	-0.388	3.93	0.681	2.87	28.74
chr10	31567710	3.45	2.61	0.0175	-0.02	10.71
chr10	32252267	1.61	4.25	0.0914	0.46	51.06
chr10	32261558	4.29	3.31	0.0016	-0.02	22.1
chr10	32261666	3.51	3.5	0.00461	-0.04	33.15
chr10	32261740	8.27	2.59	0.00128	-0.02	14.77
chr10	32635225	-1.49	3.67	0.112	0.88	5.89
chr10	32791079	1.78	2.96	0.125	-0.03	14.13
chr10	329949	-5.71	5.89	8.29e-08	40.52	4.66
chr10	330011	-5.3	4.5	7.78e-07	14.46	1.11
chr10	33228457	-0.602	3.34	0.55	0.57	12.71
chr10	33247362	0.977	4.98	0.276	2.65	77.3
chr10	33260736	0.729	2.46	0.59	-0.03	4.47
chr10	3354763	-0.328	2.67	0.776	0.34	8.52
chr10	3356146	5.42	6.81	3.63e-07	0.23	999
chr10	33761696	0.178	2.08	1	0.02	6.57
chr10	35415848	-1.77	4.58	0.0507	10.55	19.43
chr10	3553880	-3.26	3.65	0.00097	6.98	3.99
chr10	35668278	0.698	3.59	0.468	0.58	21.07
chr10	35668545	0.0247	4.16	1	1.91	27.37
chr10	35703484	1.52	3.65	0.145	0.14	26
chr10	35750000	-1.02	2.75	0.325	0.38	7.67
chr10	35822633	0.585	2.6	0.626	0.05	7.68
chr10	3707790	1.88	3.93	0.063	0.18	29.06
chr10	3733891	-0.466	4.28	0.601	3.71	30.81
chr10	3827785	-2.27	4.73	0.0133	7.6	11.5
chr10	38292684	2.41	3.1	0.0423	-0.04	20.64
chr10	3846262	-0.701	3.36	0.467	0.43	8.22
chr10	3867643	1.02	2.91	0.358	-0.03	11.92
chr10	38719388	-1.15	3.35	0.228	4.95	16.5
chr10	3878140	-2.58	3.54	0.00779	2.27	2.88
chr10	3933432	0.795	2.74	0.492	-0.04	9.53
chr10	3969110	2.61	2.76	0.0367	-0.04	14.2
chr10	3997882	9.56	3.69	5.46e-05	-0.02	41.18
chr10	3997937	2.64	4.53	0.00785	0.39	75.61
chr10	4183851	-1.23	7.72	0.149	115.09	296.96
chr10	42737262	-0.327	1.98	0.821	0.11	2.67
chr10	42876615	1.15	2.13	0.406	-0.04	6.79
chr10	43140221	2.21	2.44	0.0894	-0.04	8.13
chr10	43140689	4.85	3.78	0.000245	-0.03	39.26
chr10	43142715	2.2	3.3	0.0448	-0.02	15.37
chr10	43150070	3.43	3.43	0.00588	-0.04	21
chr10	43176009	0.745	2.71	0.533	0.11	10.22
chr10	43484667	-0.425	1.68	0.794	0.02	3.3
chr10	43567385	1.07	1.58	0.626	-0.04	3.99
chr10	43589100	1.03	4.3	0.279	2.43	53.29
chr10	43778521	1.5	8.38	0.0798	65.31	999
chr10	43779979	0.338	8.32	0.688	110.11	999
chr10	43844064	-1.13	2.69	0.283	0.31	2.38
chr10	43892830	0.432	4.04	0.667	0.35	30.8
chr10	43892913	-0.0475	3.58	1	0.1	10.5
chr10	43913550	0.432	3.32	0.687	0.37	15.46
chr10	43913618	4.01	3.78	0.000931	-0.02	41.97
chr10	43913720	0.00158	3.49	1	0.98	20.09
chr10	43913805	1.59	2.62	0.174	-0.03	8.5
chr10	44101916	-1.14	3.65	0.21	2.89	8.43
chr10	45408989	1.13	3.36	0.272	0.04	17.38
chr10	45643385	1.79	3.49	0.092	0.11	28.1
chr10	45722703	1.42	3.58	0.181	0.18	30.03
chr10	45757603	1.49	2.38	0.216	-0.04	7
chr10	45774519	2.73	3.36	0.0178	-0.04	18
chr10	45835520	0.789	2.51	0.539	0.02	9.53
chr10	45919741	-1.96	3.86	0.0333	5.55	12.68
chr10	45966222	1.46	4.68	0.113	0.57	54.5
chr10	46978835	0.709	3.99	0.456	0.8	32.5
chr10	47124581	1.28	3.77	0.188	0.17	30.69
chr10	47588782	2.76	3	0.0255	-0.04	16.13
chr10	47588883	1.46	3.34	0.172	0.17	23.66
chr10	47588958	1.29	4.5	0.171	2.65	60.5
chr10	47590367	0.887	2.29	0.467	-0.02	5.26
chr10	47619286	0.601	2.37	0.705	0.02	5.47
chr10	48475992	-0.129	2.11	1	-0.04	5.67
chr10	4864580	1.69	3.18	0.115	0	13.44
chr10	4890869	1.27	3.5	0.215	-0.02	18.69
chr10	4890951	1.52	3.78	0.136	-0.02	37.55
chr10	4891048	7.54	1.98	0.0102	-0.01	4.85
chr10	4908942	1.1	2.74	0.345	0.02	8.94
chr10	4909906	3.56	3.54	0.00395	-0.04	32.09
chr10	4909986	4.19	4.58	0.000167	-0.04	67.82
chr10	4925659	1.51	3.04	0.159	0	8.18
chr10	49427397	-1.85	2.73	0.0622	1.54	3.55
chr10	49511116	0.123	5.66	0.889	12.66	117.38
chr10	49676297	1.46	3	0.188	0.02	10.8
chr10	49676410	3.25	3.28	0.00981	-0.04	20.82
chr10	49678348	2.07	3.91	0.0459	0.17	29.31
chr10	49678433	4.05	3.11	0.00323	-0.02	17.54
chr10	49684683	0.0116	2.88	1	0.26	7.17
chr10	49689117	0.309	2.94	0.8	0.34	6
chr10	49689634	1.03	4.44	0.259	2.88	47.33
chr10	49819265	-5.11	3.57	6.74e-06	6.55	0.21
chr10	49834420	-4.17	4.2	4.66e-05	10.64	2.45
chr10	4983868	1.23	1.69	0.455	-0.04	4.19
chr10	4983953	2.75	2.87	0.0258	-0.04	16.29
chr10	49866551	-1.19	3.64	0.21	1.74	8.02
chr10	49932371	-0.913	4.52	0.302	6.78	29.87
chr10	50237962	-0.863	2.35	0.45	0.42	5.11
chr10	50245474	0.34	2.42	0.858	0.01	5.9
chr10	50369684	1.35	3.16	0.225	0	9.72
chr10	50381333	1.29	3.48	0.202	-0.04	16.75
chr10	50391847	0.286	3.07	0.814	-0.01	7.65
chr10	50575780	-1.56	5.69	0.0744	30.94	62.49
chr10	50575798	1.45	5.22	0.108	4.79	116.65
chr10	50592692	1.5	3.64	0.153	0.21	30.9
chr10	50594370	3.56	4.69	0.000702	-0.01	92.39
chr10	50606179	0.864	9.62	0.304	233.45	999
chr10	50615807	-1.08	2.81	0.28	0.22	3
chr10	50735326	0.874	2.57	0.493	-0.04	5.07
chr10	50758861	-1.42	2.06	0.191	0.72	3.3
chr10	50802222	0.289	4.15	0.778	1.68	34.54
chr10	50815179	0.216	10.36	0.796	999	999
chr10	50970472	0.106	10.74	0.899	999	999
chr10	5114141	1.65	3.38	0.12	0.11	14.34
chr10	51548984	1.71	2.55	0.15	-0.04	9.38
chr10	51575353	-0.296	2.69	0.776	-0.01	3.47
chr10	51577206	2.52	3.19	0.0322	-0.02	11.97
chr10	51594324	4.34	4.2	0.000286	-0.04	46.3
chr10	51594411	1.35	3.35	0.199	0.23	17.49
chr10	51827726	-3.24	2.61	0.00301	3.07	1.95
chr10	52086594	1.74	3.19	0.106	-0.04	12.69
chr10	52086784	3.21	4.66	0.00191	0	85.32
chr10	52086906	8.88	3.11	0.000166	-0.01	16.06
chr10	52191809	-5.11	3.79	3.08e-06	6.43	0.2
chr10	52268317	-7.32	4.76	3.31e-09	11.68	0
chr10	52310172	10.3	4.36	2.8e-06	0	69.35
chr10	52310299	5.55	5.26	3.12e-06	-0.04	137.37
chr10	52315238	2.68	3.68	0.0173	-0.04	26.47
chr10	52325175	1.53	3.81	0.129	0.13	24.14
chr10	52337546	0.706	3.03	0.491	0.24	13.54
chr10	52337659	2.36	3.98	0.0233	0.11	28.77
chr10	52346461	1.14	3	0.283	-0.03	8.85
chr10	52352732	0.72	2.69	0.533	0.05	9.38
chr10	52352859	8.02	2.39	0.00253	-0.02	8.83
chr10	52385101	-0.949	6.29	0.265	31.15	107.76
chr10	52417985	0.495	1.65	0.883	-0.04	2.53
chr10	52445659	0.435	1.61	0.883	-0.04	6.79
chr10	53438927	-1.54	2.48	0.137	1.42	3.34
chr10	53459362	-1.63	4.01	0.0734	2.42	4.96
chr10	5418615	1.25	3.6	0.228	0.11	30.03
chr10	5445604	0.143	1.77	1	-0.03	2.32
chr10	5488610	1.15	3.8	0.229	0.1	28.37
chr10	5488674	3.77	2.88	0.00712	-0.01	15.31
chr10	5514349	2.38	1.76	0.2	-0.04	5.67
chr10	5514460	2.73	2.03	0.0961	-0.02	9.23
chr10	5520421	2.06	3.9	0.0459	0.11	30.15
chr10	5521697	2.94	4.18	0.00525	-0.02	52.24
chr10	5521750	4.96	4.74	2.99e-05	-0.03	96.73
chr10	5544387	-1.34	2.48	0.222	1.23	4.19
chr10	55762032	-2.28	3.15	0.021	5.21	7.69
chr10	5590951	0.82	3.14	0.447	0.03	9.48
chr10	5593817	-0.554	2.9	0.625	0.53	5.37
chr10	5658543	2.12	2.38	0.102	-0.03	9.78
chr10	5680620	1.27	3.09	0.26	0.05	17.35
chr10	56959986	-5.71	6.28	5.1e-08	59.65	5.46
chr10	5708673	-0.11	3.84	0.919	1.63	22.32
chr10	5936991	1	3.42	0.352	-0.04	18.12
chr10	59381420	-3.27	2.88	0.00138	3.97	2.4
chr10	5976099	2.23	3.6	0.0392	-0.04	25.27
chr10	59908899	-0.000307	7.52	1	71.4	999
chr10	59935962	0.936	7.91	0.27	61.53	999
chr10	60096207	-0.445	5.42	0.604	14.17	75.04
chr10	6023753	1.03	2.68	0.377	-0.04	8.27
chr10	6029861	-0.403	2.76	0.738	0.35	3.63
chr10	60767631	-6.46	4.58	4.66e-08	16.55	0.13
chr10	60937286	-4.29	8	7.44e-06	200.23	56.22
chr10	61025136	-0.547	7.19	0.517	66.19	282.97
chr10	61666193	-1.6	5.55	0.0668	23.34	43.41
chr10	61701989	-1.15	2.57	0.243	1.23	6.83
chr10	61725806	1.34	2.91	0.223	-0.02	12.65
chr10	61833384	-0.136	3.25	0.92	-0.04	8.25
chr10	61889986	0.133	2.96	0.951	0.37	6.63
chr10	62022706	3.23	3.77	0.00415	-0.04	28.89
chr10	6205830	-1.45	4.4	0.108	9.42	19.45
chr10	62060418	2.85	3.46	0.0129	-0.04	20.39
chr10	62073266	2.25	3.62	0.0367	0	20.7
chr10	62439506	0.0311	2.75	1	0.6	10.29
chr10	62538283	-0.73	4.1	0.419	2.84	15.27
chr10	62588017	2.53	3.56	0.0196	-0.02	29.99
chr10	62738354	0.586	2.97	0.612	0.18	7.82
chr10	6281386	-0.372	2.77	0.738	0.35	5.71
chr10	6304833	-2.18	2.51	0.0334	1.66	3.81
chr10	63348708	2.86	3.82	0.0104	-0.03	36.23
chr10	63525472	2.81	3.79	0.0118	-0.02	31.79
chr10	63525580	10.1	4.15	7.13e-06	0	58.2
chr10	63525657	8.96	3.18	0.000118	0	15.6
chr10	63540291	3.63	4.11	0.00114	-0.04	33.51
chr10	64370567	-4.04	3.88	7.94e-05	5.59	0.89
chr10	64392456	-4.52	6.17	4.9e-06	46.89	9
chr10	64413135	-6.21	4.28	1.35e-07	8.97	0.04
chr10	64565761	-0.247	5.83	0.779	17.87	115.54
chr10	64870824	-0.176	1.84	0.9	0.02	2.32
chr10	65025083	-0.99	3.21	0.301	1.1	6.95
chr10	6515586	1.61	3.55	0.113	0.01	19.67
chr10	65225759	-1.16	4.35	0.194	6.32	21.29
chr10	6523552	0.759	2.48	0.59	-0.03	8.63
chr10	65314589	-4.35	3.63	4.15e-05	7.11	0.47
chr10	65343354	0.586	2.97	0.612	0.14	8.64
chr10	65389931	-0.599	4.53	0.503	2.33	28.24
chr10	654495	-0.686	1.76	0.626	0.08	4.42
chr10	66266930	1.35	2.64	0.269	-0.02	6.97
chr10	66268047	1.2	3.83	0.229	0.49	22.59
chr10	66279838	1.43	2.33	0.244	-0.04	5.3
chr10	66346643	2.33	3.03	0.0509	-0.04	16.84
chr10	66346896	0.887	5.42	0.311	9.48	124.02
chr10	66347056	0.528	3.9	0.609	2.94	36.3
chr10	66627504	1.92	2.72	0.126	-0.04	13.67
chr10	6709282	2.41	4.35	0.0151	0.18	63.64
chr10	6755281	-0.177	4.79	0.844	8.63	57.1
chr10	6755860	0.421	6.11	0.623	17.36	183.65
chr10	6769105	-0.382	2.89	0.756	0.61	9.62
chr10	6780613	-1.03	3.81	0.258	4.15	20.7
chr10	6882236	-1.05	2.73	0.283	1.13	8.13
chr10	69541105	-3.37	6.87	0.000262	80.13	42.81
chr10	6962477	0.821	3.68	0.42	0.06	22.66
chr10	69834951	-1.35	4.61	0.132	9.55	21.29
chr10	70071667	0.694	2.67	0.577	0.11	11.83
chr10	70091847	-2.09	6.52	0.0176	46.61	54.4
chr10	70231560	-0.383	4.04	0.683	2.89	13.03
chr10	70315029	7.8	2.2	0.00443	0	5.14
chr10	70320112	-0.0397	3.31	1	0.69	6.31
chr10	70322554	0.778	2.93	0.509	0.01	3.3
chr10	7035866	2.46	1.81	0.165	-0.03	4.39
chr10	7049702	2.04	3.68	0.0492	0.05	31.24
chr10	70660760	-2.3	5.13	0.011	16.18	14.16
chr10	7070406	2.54	3.21	0.0295	-0.04	15.82
chr10	70716437	-0.646	3.67	0.508	0.17	8.41
chr10	70778592	3.45	3.95	0.0021	-0.04	43.26
chr10	70883944	-0.308	4.23	0.736	3.91	21.74
chr10	70939661	-0.679	4.22	0.455	1.52	14.04
chr10	70979414	0.907	1.95	0.526	-0.03	4.14
chr10	70982558	-0.852	4	0.343	1.49	9.84
chr10	71014813	-0.579	2.37	0.608	0.57	4.83
chr10	71075048	0.975	3.08	0.387	-0.02	2.38
chr10	71075514	1.55	4.31	0.109	-0.04	35.82
chr10	71087658	-0.45	3.71	0.638	1.68	10.93
chr10	71094150	2.24	3.84	0.0309	-0.04	31.03
chr10	71094222	4.42	3.42	0.00101	-0.01	25.74
chr10	71120670	1.65	3.38	0.12	0	20.77
chr10	7126307	-0.327	1.98	0.821	0.08	3.34
chr10	7127965	2.39	2.58	0.0602	-0.04	13.16
chr10	71327715	-4.34	5.51	1.19e-05	35.72	1.2
chr10	71327786	1.12	8.97	0.186	125.81	999
chr10	71892564	-1.31	3.84	0.158	3.52	12.89
chr10	72020679	0.192	4.32	0.842	2.37	42.26
chr10	72075800	0.414	7.07	0.626	41.03	999
chr10	72084337	-4.25	4.11	3.49e-05	10.55	1.81
chr10	72163924	-1.31	4.42	0.141	8.46	14.82
chr10	72300445	-0.163	3.74	0.884	1.14	17.87
chr10	72318773	0.781	3.53	0.445	0.5	16.91
chr10	72348770	0.819	2.76	0.454	-0.04	9.76
chr10	72424788	0.598	2.81	0.61	-0.01	5
chr10	72427137	2.24	3.61	0.0392	-0.04	22.82
chr10	72427407	2.31	3.38	0.0354	-0.04	25.07
chr10	72502458	2.01	3.66	0.0555	0.05	25.58
chr10	72651022	0.213	2.87	0.896	0.12	9.53
chr10	72709981	2.97	5.19	0.00239	0.61	137.52
chr10	72710037	3.14	5.01	0.00153	0.24	123.12
chr10	72710109	1.04	3.28	0.327	0.15	23.23
chr10	72832381	0.862	1.91	0.6	-0.04	4.62
chr10	7294243	0.411	2.85	0.785	0	6.44
chr10	7294314	3.87	2.96	0.00562	-0.01	17.6
chr10	73294489	1.22	2.82	0.289	-0.02	11.19
chr10	73311683	2.01	4.77	0.0326	1.13	84.73
chr10	73324372	2.11	3.51	0.051	0	20.15
chr10	73338025	1.31	5.59	0.141	5.7	141.39
chr10	73341975	2.18	8.86	0.0127	61.39	999
chr10	73373359	0.635	3.76	0.519	1.13	25.76
chr10	73382110	0.0152	2.41	1	-0.04	5.01
chr10	73393171	1.49	2.74	0.221	-0.04	6.33
chr10	73395298	3.39	4.26	0.00201	-0.04	53.75
chr10	73395406	3.09	3.15	0.0155	-0.02	19.53
chr10	73398636	9.16	3.34	0.000217	-0.01	24.42
chr10	73398688	2.7	4.59	0.00656	0.06	76.68
chr10	73398779	9.34	3.5	0.000114	-0.01	28.93
chr10	73408880	1.23	3.6	0.228	-0.02	20.64
chr10	73512903	1.3	4.9	0.149	2.17	86.75
chr10	73512940	10.8	4.76	4.83e-07	-0.01	102.63
chr10	73555175	0.321	10.05	0.701	999	999
chr10	73557679	0.555	4.55	0.556	0.57	47.42
chr10	73581841	-1.23	2.74	0.242	0.66	5.27
chr10	73603051	0.232	3.49	0.861	0.7	17.21
chr10	73610951	-0.483	3.81	0.616	2.02	14.58
chr10	73613966	2.17	3.99	0.0356	0.03	38.24
chr10	73620303	0.137	4.12	0.909	1.17	18.02
chr10	73653818	1.76	3.23	0.0984	-0.04	13.84
chr10	73740259	-0.375	3.11	0.704	0.53	8.94
chr10	73976128	-0.433	4.26	0.632	2.62	22.2
chr10	74016956	-0.784	3.72	0.394	0.63	11.69
chr10	74032543	2.69	3.33	0.021	0	14.68
chr10	74032711	0.66	4.67	0.466	0.53	45.35
chr10	74033717	-1.4	4.48	0.116	3.79	11.02
chr10	74068429	1.73	3.82	0.0898	0.05	24.51
chr10	74080605	1.71	4.62	0.067	-0.04	58.64
chr10	74263187	-0.176	2.46	0.934	0.1	2.76
chr10	74386063	-0.332	5.24	0.705	7.91	53.7
chr10	74397358	-0.94	3.07	0.364	1.37	3.86
chr10	74451933	-2.33	5.68	0.00918	28.36	26.72
chr10	74927780	-0.717	4.11	0.44	2.84	13.22
chr10	74952437	2.6	4.65	0.00897	0.4	80.46
chr10	75004905	1.61	3.88	0.106	-0.04	25.72
chr10	75070426	1.27	4	0.186	0.46	41.12
chr10	75104230	0.173	5.47	0.856	11.53	99.99
chr10	75167450	0.871	6.08	0.316	12.86	180.14
chr10	75216110	2.78	3.44	0.014	-0.02	21.14
chr10	75216187	3.38	3.85	0.00302	-0.04	29.9
chr10	75385951	-1.15	4.49	0.203	4.3	15.78
chr10	75387176	-0.78	2.88	0.46	0.18	2.58
chr10	75408973	1.39	3.85	0.155	-0.04	29.42
chr10	75420798	1.02	2.39	0.375	-0.02	6.55
chr10	75503994	-0.945	4.54	0.288	4.44	16.76
chr10	75541833	-1.22	4.58	0.176	7.13	17.14
chr10	75545902	0.994	5.59	0.258	7.62	128.34
chr10	75545978	-0.0274	7.1	0.977	42.41	303.08
chr10	75668984	-0.553	4.28	0.553	3.62	22.72
chr10	75690587	1.38	2.66	0.269	-0.03	5.11
chr10	75716441	-0.558	3.34	0.55	0.99	11.33
chr10	75716531	-0.892	3.67	0.344	2.7	13.88
chr10	75726112	1.3	3.32	0.212	0.05	15.36
chr10	75751778	0.72	5.07	0.421	4.54	74.99
chr10	75753125	0.0367	3.46	1	0.66	11.84
chr10	75757669	2.94	5.39	0.0024	0.44	139.3
chr10	75757919	-0.572	4.2	0.529	4.12	19
chr10	75759000	1.76	3.67	0.0838	-0.04	23.71
chr10	75759250	0.331	3.34	0.769	0.17	13.65
chr10	75781259	1.48	3.45	0.154	0.05	14.75
chr10	75784595	0.277	2.58	0.871	0.16	7
chr10	76585795	-1.54	3.92	0.0962	1.58	8.57
chr10	76614004	-0.865	3.35	0.372	0.95	8.68
chr10	76614945	-0.497	2.82	0.651	0.11	4.06
chr10	76795963	-0.0274	4.87	0.986	3.71	54.07
chr10	76846297	0.0448	2.22	1	0.01	5.04
chr10	76868552	1.11	4.09	0.257	0.09	30.73
chr10	77777300	-0.347	6.15	0.688	27.9	142.83
chr10	78886513	-0.756	1.72	0.526	0.11	4.16
chr10	79057266	1.51	4.48	0.107	1.05	63.64
chr10	79088346	-0.187	8.5	0.824	152.4	999
chr10	79165667	-1.17	2.67	0.243	0.68	5.04
chr10	79398431	-5.18	5.02	1.22e-06	24.78	3.14
chr10	79440025	0.187	6.41	0.827	27.62	212.93
chr10	79669682	2.65	3.94	0.0126	-0.04	28.88
chr10	79731191	2.49	2.89	0.0388	-0.04	11.8
chr10	79731274	-0.0344	3.38	1	1.61	9.28
chr10	79788931	0.874	5.55	0.323	4.79	115.46
chr10	80205256	1.07	3.47	0.315	0.4	26.08
chr10	80218945	0.0852	2.25	1	0.05	4.42
chr10	80487189	-1.42	2.06	0.191	0.49	2.5
chr10	80779945	2.84	3.41	0.0151	-0.04	23.13
chr10	80780025	2.82	2.99	0.0255	-0.04	16.84
chr10	80787358	0.243	3.39	0.815	0.88	14.46
chr10	80827144	0.492	3.18	0.658	-0.04	3.66
chr10	80827252	0.487	3.09	0.685	-0.04	2.42
chr10	80843159	0.339	3.46	0.749	0.35	14.74
chr10	80887141	1.77	3.24	0.0984	-0.04	16.27
chr10	80892688	0.971	3.54	0.342	0.11	17.29
chr10	80898969	0.417	3.01	0.714	-0.04	11.09
chr10	80938504	2.92	4.39	0.00406	-0.04	55.25
chr10	80938599	1.86	2.67	0.14	-0.02	8.34
chr10	80938806	1.21	3.71	0.218	0.13	17.25
chr10	80948126	0.743	2.19	0.582	-0.04	3.18
chr10	80956769	-0.948	2.68	0.377	0.31	4.83
chr10	81151466	2.38	3.96	0.02	0	39.79
chr10	81159453	1.35	3.53	0.179	0.13	20.3
chr10	81173266	-0.405	3.19	0.72	1.3	10.71
chr10	81321621	-0.0252	2.72	1	0.41	8.52
chr10	81806858	-0.912	3.53	0.341	1.85	13.22
chr10	81918548	0.651	3.18	0.535	0.18	12.8
chr10	81963500	-0.547	4.1	0.539	1.12	13.63
chr10	81971736	1.97	3.11	0.0803	-0.02	17.61
chr10	8199136	-3.25	3.07	0.00142	3.7	2.42
chr10	82218956	0.593	2.64	0.626	-0.02	7.17
chr10	82219098	-0.795	3.76	0.404	1.4	12.88
chr10	82257504	0.438	3.71	0.671	0.1	20.7
chr10	82257595	6.9	3.02	0.000783	0	14.19
chr10	82263960	1.18	3.82	0.24	-0.04	23.91
chr10	82359361	-1.62	3.27	0.0943	1.3	4.91
chr10	82422642	-0.839	2.74	0.426	0.17	4.33
chr10	82424017	-0.749	2.89	0.46	0.31	4.17
chr10	82459534	-1.39	3.49	0.143	1.38	6.56
chr10	82500311	1.15	2.77	0.315	0.02	7.59
chr10	82531940	2.81	4.07	0.00781	-0.02	36.01
chr10	83738189	-0.906	7.54	0.284	98.94	312.01
chr10	85714140	-2.93	4.37	0.00196	10.01	9.99
chr10	85720074	-2.52	4.45	0.00628	9.43	10.96
chr10	85899307	-1.26	4.19	0.166	3.35	10.74
chr10	85947096	-0.362	6.51	0.672	32.1	186.22
chr10	85984621	0.185	8.49	0.826	135.76	999
chr10	86051348	-0.382	8.88	0.648	223.61	999
chr10	86051363	0.956	9.32	0.256	176.7	999
chr10	86053550	2.44	3.13	0.0386	-0.01	17.21
chr10	86053630	1.03	4.29	0.279	0.02	45.05
chr10	86284967	0.817	2.24	0.521	-0.03	4.48
chr10	87800876	0.498	2.3	0.689	-0.02	5.69
chr10	87839063	4.09	4.1	0.000436	-0.04	45.63
chr10	87839426	1.77	4.56	0.0631	1.42	67.05
chr10	87963458	-1.08	8.54	0.203	203.78	999
chr10	88066616	-1.48	8.5	0.0824	216.8	999
chr10	88079545	-1.43	2.19	0.174	0.66	5.74
chr10	88105634	-2.79	3	0.00562	3.97	4.42
chr10	88124624	-2.8	5.46	0.00225	27.21	24.36
chr10	88313589	-0.346	5.99	0.683	22.52	132.44
chr10	88515532	-0.276	3.27	0.804	0.1	8.94
chr10	88517274	-0.411	3.28	0.664	0.08	9.29
chr10	88714326	1.73	3.44	0.105	0.07	20.88
chr10	8877913	-3.82	2.16	0.000883	2.21	0.38
chr10	89260593	1.87	2.18	0.181	-0.01	4.52
chr10	89623375	-2.82	4.72	0.0024	10.9	10.19
chr10	89682249	-0.913	4.52	0.302	7.34	35.24
chr10	90031076	-7.89	4.79	2.88e-09	14.77	0
chr10	91134705	0.86	2.99	0.443	-0.01	13.98
chr10	91138001	0.706	5.25	0.422	6.16	100.86
chr10	92112239	-5.08	5.9	8.58e-07	45.62	7.69
chr10	92381532	-4.07	7.34	1.84e-05	119.85	43.44
chr10	92863677	0.567	3.61	0.59	0.43	23.71
chr10	92887292	0.249	6.11	0.775	20.85	171.92
chr10	92887309	-1.34	6.23	0.12	42.12	97.03
chr10	93351300	1.92	3.79	0.0562	0.1	31.29
chr10	9377652	-7.27	2.98	1.52e-06	4.57	0
chr10	94147266	0.93	9.12	0.27	152.52	999
chr10	94155201	0.484	3.45	0.643	1.05	24.99
chr10	94190095	1.48	1.88	0.332	-0.04	5.92
chr10	94304294	-0.924	4.55	0.301	6.02	29.52
chr10	94454370	0.0634	3.05	1	-0.03	9.35
chr10	94456472	3.32	3.34	0.00823	-0.01	24.46
chr10	94513797	0.698	2.44	0.59	-0.04	5.3
chr10	94516162	3.21	4.12	0.00344	-0.01	47.26
chr10	94516297	-1.33	4.56	0.132	8.44	25.88
chr10	94831723	0.87	4.18	0.371	1.73	44.55
chr10	94831791	4.33	3.34	0.00133	-0.02	28.38
chr10	94881268	-4.18	5.06	2.21e-05	22.52	6.57
chr10	94905474	-0.434	3.72	0.638	3.07	22.95
chr10	95177202	-0.98	5.08	0.262	10.28	55.01
chr10	95462420	-2.74	4.63	0.00335	10.44	6.78
chr10	95478895	-1.31	5.14	0.135	13.07	44.94
chr10	95826347	-0.366	7.93	0.663	108.7	999
chr10	95985719	-0.871	2.61	0.387	0.81	7.87
chr10	96059380	1.02	2.91	0.358	0.11	15.57
chr10	97037596	-1.81	3.43	0.0562	2.55	7.33
chr10	97057302	-0.536	3.45	0.58	0	12.53
chr10	97133630	-1.55	3.42	0.0962	3	11.33
chr10	97151922	-1	8.6	0.235	207.44	999
chr10	97171641	-0.548	6.72	0.518	43.31	200.83
chr10	97198622	-1.65	3.25	0.0799	2.67	8.7
chr10	97253291	0.746	3.09	0.507	0.28	15
chr10	97291344	0.498	2.74	0.656	0.02	8.83
chr10	97291955	2.28	3.87	0.0276	0.01	36.5
chr10	97292018	8.4	2.7	0.000804	-0.01	13.98
chr10	97680973	-1.17	1.88	0.314	0.28	3.08
chr10	97782779	1.25	2.56	0.328	-0.04	10.81
chr10	97953968	-0.0516	2.97	1	1.01	11.63
chr10	98239828	-0.856	3.11	0.401	1.66	12.14
chr10	98256180	-0.127	7.57	0.882	72.15	999
chr10	98379060	1.14	3.67	0.252	0.23	24.69
chr10	98382327	1.06	2.7	0.377	-0.04	10.71
chr10	98466432	-4.73	3.75	1.12e-05	6.46	0.81
chr10	98478152	-5	3.87	7.2e-06	4.19	0.12
chr10	9867550	1.14	3	0.283	0.05	13.39
chr10	98731350	-3.38	2.99	0.000931	3.09	1.99
chr10	98826008	-1.68	3.04	0.0876	2.85	7.17
chr10	98827849	-1.28	3.48	0.177	3.75	14.49
chr10	98841574	-0.741	10.98	0.376	999	999
chr10	98956483	-2.54	3.46	0.0103	3.02	4.84
chr10	98970442	-2.92	3.46	0.00306	2.51	3.14
chr10	99072898	0.625	2.1	0.65	-0.02	5.53
chr10	99107264	1.3	2.88	0.243	0.02	10.48
chr10	99171380	0.39	3.38	0.703	0.45	17.61
chr10	99205743	-2.2	4.73	0.016	11.98	12.88
chr10	99293209	0.138	2.82	0.947	0.35	11.32
chr10	99401219	-1.13	4.01	0.215	4.33	18.94
chr10	99408950	-1.21	3.38	0.205	0.99	11.32
chr10	99424506	0.891	3.48	0.379	0.26	21.01
chr10	99532074	0.405	2.47	0.794	0.11	7.33
chr10	99548862	4.38	3.38	0.00121	-0.02	26.34
chr10	99549000	2.92	3.52	0.0103	-0.04	26.26
chr10	99561391	-0.888	3.33	0.342	2.64	11.88
chr10	99604642	2.44	4.9	0.0114	0.61	95.25
chr10	99609848	2.62	6.99	0.00367	12.8	999
chr10	99609948	1.34	8.02	0.116	60	999
chr10	99630977	-1.27	2.39	0.221	0.55	5.55
chr10	99688844	-0.908	2.02	0.467	0.29	4.54
chr10	99720415	0.0385	5.96	0.968	20.29	148.28
chr10	99751814	0.704	7.98	0.404	71.82	999
chr10	99759456	-0.405	3.19	0.72	1.99	15.14
chr10	99795513	-0.559	4.62	0.528	8.89	45.38
chr10	99815830	-0.546	8.51	0.516	170.85	999
chr10	99820006	-0.59	2.77	0.598	0.52	11.93
chr10	99834259	-0.205	7.84	0.807	94.57	999
chr10	99847269	-0.78	5.53	0.373	16.31	77.06
chr10	99996831	0.956	3.06	0.387	0.23	12.1
chr1	100065443	1.27	3.3	0.226	0.25	13.84
chr1	100162328	0.864	5.58	0.325	6.72	134.83
chr1	100237242	1.37	3.54	0.169	0.05	21.89
chr1	100254629	-1.06	2.24	0.328	0	2.14
chr1	100274492	-0.72	3.49	0.458	0.76	6.52
chr1	100293738	-0.648	2.48	0.577	0.26	5.76
chr1	100435514	-1.94	4.26	0.0321	5.79	9.95
chr1	100459207	0.666	2.13	0.65	-0.03	4.05
chr1	100502545	-0.796	3.06	0.41	0	5.07
chr1	100503535	-1.68	3.85	0.0658	3.05	7.59
chr1	100503693	-1.63	4.53	0.0705	10.34	18.29
chr1	100710151	1.66	2.51	0.169	-0.04	10.81
chr1	100715359	-1.51	4.53	0.0893	4.76	11.03
chr1	100813087	1.25	3.08	0.26	-0.02	9.68
chr1	100828490	0.791	3.41	0.442	0.36	15.36
chr1	10092657	-0.544	3.78	0.581	2.02	9.78
chr1	10094679	-0.366	3.01	0.732	0.25	4.49
chr1	101360432	0.288	4	0.78	-0.01	27.84
chr1	101360712	-0.556	3.66	0.578	0.1	12.63
chr1	101491715	-0.89	4.39	0.324	3.53	20.04
chr1	101537120	0.204	2.33	1	0.01	5.69
chr1	101537322	2.09	2.35	0.118	-0.03	3.96
chr1	101594170	-0.371	3.54	0.716	1	12.95
chr1	101704436	-1.46	3.27	0.124	-0.02	5.9
chr1	101705094	-0.00103	3.84	1	-0.03	25.72
chr1	101749251	2.42	3.75	0.0237	-0.04	31.83
chr1	101765473	-0.316	3.04	0.779	0.36	13.77
chr1	101971012	-5.34	2.4	1.29e-05	3.81	0
chr1	102462632	-2.88	7.74	0.00135	158.65	122.89
chr1	10490477	-1.45	4.4	0.108	6.95	14.52
chr1	104935375	-2.06	2.81	0.0448	2.24	4.19
chr1	105003697	-3.49	3.57	0.000461	6.73	2.98
chr1	10519392	1.55	2.43	0.216	-0.04	3.86
chr1	10535033	-0.82	3.96	0.379	3.16	11.98
chr1	105394971	-3.64	3	0.00041	3.7	0.91
chr1	10549868	-5.54	4.49	7.78e-07	15.22	0.15
chr1	10571109	-1.98	4.31	0.0306	5.79	7.7
chr1	106727897	-3.62	2.37	0.00125	3.69	0.26
chr1	10677408	-0.963	2.15	0.445	0.4	3.53
chr1	10704694	-0.25	2.41	0.865	0.11	2.46
chr1	10709156	4.23	8.26	1.11e-05	9.15	999
chr1	10757593	0.352	2.97	0.8	-0.01	10.95
chr1	107678279	-3.47	8.96	0.000156	999	195.6
chr1	10808660	-0.141	2.48	0.934	0.37	6.93
chr1	108482077	-1.11	5.36	0.204	15.79	57.24
chr1	108535153	0.736	5.2	0.403	5.2	100.83
chr1	108559243	0.407	3.6	0.71	0.7	15.89
chr1	108622467	1.12	3.89	0.25	0.61	27.68
chr1	108696130	-1.27	2.72	0.207	0.83	7.35
chr1	10876986	-0.675	3.83	0.463	3.49	20.91
chr1	109076642	0.493	4.4	0.597	2.67	41.5
chr1	1092928	0.355	3.64	0.75	0.79	24.35
chr1	1093008	0.524	3.12	0.648	0.1	12.77
chr1	109324038	1.45	2.71	0.221	-0.03	8.23
chr1	109373286	1.48	3.25	0.169	-0.04	13.61
chr1	109423656	-0.273	7.23	0.747	58.1	308.38
chr1	109455841	-0.497	2.57	0.705	0.52	3.25
chr1	109584679	-2.14	3.84	0.022	7.12	4.71
chr1	109618590	-1.93	4.02	0.0356	6.1	9.4
chr1	109618751	1.68	2.89	0.151	-0.04	10.66
chr1	109632031	-0.481	3.62	0.615	1.08	9.7
chr1	109633332	-1.16	4.51	0.188	7.48	18.53
chr1	109655490	-1.03	3.86	0.258	2.49	10.52
chr1	109677247	3.14	4.06	0.00424	-0.04	47.46
chr1	109677384	-0.0805	3.19	0.958	0.95	11.01
chr1	109683170	1.51	1.84	0.388	-0.04	3.29
chr1	109683317	1.97	1.55	0.295	-0.04	3.07
chr1	109733008	0.156	2.98	0.903	0.12	8.91
chr1	109740124	1.15	3.67	0.252	0.26	22.79
chr1	109740815	3.16	3.72	0.00506	-0.04	33.23
chr1	109740888	3.57	3.54	0.00395	-0.03	29.52
chr1	109757623	0.0854	3.06	0.954	-0.04	4.41
chr1	109761300	0.698	2.44	0.59	-0.04	5.3
chr1	109797039	1.4	3.56	0.159	0.08	25.81
chr1	109797377	2.81	3.79	0.0118	-0.04	28.89
chr1	109818551	0.731	3.37	0.49	0.06	14.98
chr1	109825729	1.32	3.47	0.202	0.05	16.75
chr1	109825932	0.737	4.02	0.449	2.36	37.98
chr1	109826034	2.6	3.25	0.027	-0.04	19.3
chr1	109850036	1.69	3.41	0.112	0.01	15.49
chr11	10012227	0.769	4.64	0.406	3.28	60.79
chr1	110020678	0.711	4.22	0.453	0.29	44.55
chr1	110021623	0.488	9.2	0.56	198.67	999
chr1	110026608	-0.933	3.55	0.326	1.21	12.8
chr1	110026676	-1.11	3.83	0.239	3	20.27
chr1	110026854	-1.34	3.53	0.153	1.95	9.53
chr11	100679810	1.49	2.74	0.221	-0.03	10.71
chr11	100734046	2	3.14	0.0737	-0.04	16.71
chr1	110091108	-1.3	4.32	0.151	4.77	13.04
chr1	110098437	-0.0585	3.3	1	0.89	15.76
chr11	100999967	0.64	2.63	0.626	0.08	7.69
chr11	1016040	-0.488	4.32	0.592	3.7	34.58
chr11	101936098	0.371	1.57	1	-0.04	4.68
chr1	11021237	-1.24	3	0.226	1.06	4.37
chr11	102178363	-1.2	5.12	0.172	12.33	46.96
chr11	102212818	0.255	3.5	0.828	0.02	13.13
chr11	102212987	3.8	2.9	0.00712	0	17.35
chr11	102261618	-0.231	4.12	0.824	2.25	21.24
chr11	1025360	-0.638	2.18	0.626	0.35	5.8
chr11	10315502	-1.38	4.22	0.132	7.88	17.4
chr11	10320071	-4.4	3.37	4.26e-05	3.96	0.1
chr1	110334939	1.17	2.79	0.315	-0.03	3.94
chr1	110365125	0.781	3.53	0.445	0.08	12.19
chr11	103760592	-4.44	3.73	2.89e-05	7.83	1.08
chr11	10388347	-1.52	3.54	0.0978	2.15	5
chr11	103907900	-1.46	3.13	0.124	2.44	11.36
chr11	10400758	1.55	8.66	0.0706	80.22	999
chr11	10427954	0.182	3.24	0.918	0.34	9.27
chr1	110432010	1.03	2.68	0.377	-0.02	6.97
chr1	110438582	0.233	3.03	0.857	-0.04	12.05
chr1	110438661	8.66	2.92	0.000348	0	12.59
chr1	110460908	1.93	4.6	0.0428	0.17	50.8
chr11	10478210	-0.791	3.31	0.432	0.25	6.02
chr11	10479637	-1.11	4.14	0.216	4.98	20.5
chr11	10481083	-1.06	6.15	0.216	28.47	92.94
chr1	110522443	1.83	3.29	0.103	-0.04	15.51
chr1	110527473	-0.976	4.28	0.29	4.54	14.97
chr11	105544021	-1.94	7.84	0.0247	144.11	227.59
chr1	110601957	0.938	3.05	0.414	-0.03	13.63
chr11	106889941	-2.81	7.87	0.00166	167.29	140.21
chr1	110698723	0.222	9.73	0.791	999	999
chr11	107097502	-1.6	2.46	0.12	1.42	4.46
chr11	107208956	-4.22	3.34	0.00011	4.54	0.77
chr11	107462002	-2.06	3.03	0.0342	3.63	4.62
chr1	110761558	0.905	8.12	0.284	73.77	999
chr11	10764522	0.419	2.68	0.757	0.01	7.17
chr11	107711670	-2.06	4.29	0.0239	5.41	5.69
chr11	107799201	1.63	7.43	0.0597	31.82	999
chr11	107799235	0.365	8.67	0.663	142.35	999
chr11	107874550	1.55	5.66	0.0811	6.13	163.6
chr11	107885921	7.55	1.99	0.0102	-0.01	7.93
chr11	107886013	-0.088	2.95	1	0.53	9.53
chr11	107994780	-0.703	3.02	0.505	0.08	7.59
chr11	108094377	-0.404	4.32	0.662	0.07	22.12
chr11	108422878	1.37	3.83	0.163	0.08	25.79
chr11	10879372	-1.22	4.13	0.176	3.3	11.56
chr1	110882123	-1.37	4.4	0.132	2.86	7.5
chr11	109295821	0.135	8.04	0.873	96.33	999
chr11	10942004	0.33	2.95	0.8	0.27	5.7
chr11	109512455	-1.74	7.95	0.0426	150.27	273.07
chr11	10956739	0.584	2.07	0.725	-0.03	3.34
chr1	11097856	-1.3	2.89	0.195	0.28	2.4
chr11	109979434	-0.778	1.91	0.493	0.12	3.3
chr1	110998016	-0.232	3.38	0.819	1.48	12.66
chr11	109983424	-0.0138	2.87	1	0.26	9.97
chr11	110089170	-1.66	2.81	0.0984	1.54	5.92
chr11	110166582	-2.6	3.05	0.00825	2.7	0.7
chr11	110167317	-1.92	4.8	0.031	15.03	23.93
chr11	110188370	-0.537	2.4	0.608	0.18	5.05
chr1	111085526	-0.454	8.47	0.588	168.09	999
chr1	111092872	-0.443	2.96	0.674	0.41	12.41
chr11	111237172	-2.49	4.08	0.00754	4.06	8.04
chr1	11114064	1.01	8.91	0.233	124.18	999
chr11	111536705	1.18	7.63	0.166	42.15	999
chr11	111563200	0.61	1.73	0.777	-0.04	3.96
chr1	111162219	-1.26	3.88	0.175	3.72	14.55
chr1	111162534	-3.39	4.82	0.000386	13.43	6.11
chr11	111781915	2.15	3.54	0.0477	-0.03	21.49
chr11	111782452	2.33	3.04	0.0509	-0.04	13.65
chr11	111797974	0.0311	2.75	1	0	8.96
chr11	1118106	-0.856	3.11	0.401	1.13	14.21
chr11	111854134	1.49	2.74	0.221	-0.04	6.67
chr11	111915897	0.568	2.35	0.705	0.01	7.77
chr11	111945085	-1.55	4	0.0914	3.3	10.17
chr11	111958209	-0.0192	3.75	1	0.03	19.12
chr11	111968666	-0.0252	2.72	1	0.4	9.12
chr11	112424272	-1.3	2.6	0.205	1.13	6.57
chr11	112498379	-5.97	4.97	1.33e-07	18.28	0.46
chr11	112605126	-0.951	8.06	0.26	137.36	999
chr1	111289483	-1.05	9.55	0.213	999	999
chr1	111289493	13.3	7.12	1.22e-11	0	999
chr1	111289536	-5.06	6.54	5.17e-07	75.58	3.87
chr11	113023423	-0.101	4.48	0.93	4.57	38.69
chr11	113345233	0.908	9.12	0.281	157.11	999
chr11	113346129	2.35	5.21	0.012	0.48	133.34
chr11	113403602	0.178	2.99	0.903	0.26	10.71
chr1	111342927	-0.599	7.64	0.477	91.13	999
chr11	113505826	3.05	4.27	0.00361	0.01	62.18
chr11	113505901	8.32	2.64	0.00109	-0.02	11.09
chr11	113509280	3.12	5.77	0.00107	1.61	202.51
chr11	113512124	-0.327	1.98	0.821	0.08	3.74
chr11	113514628	1.49	3.63	0.153	0.18	30.62
chr11	113535971	2.31	3.67	0.0323	0.01	22.12
chr11	113599723	-0.0966	2.33	0.927	0.11	5.49
chr11	113746544	-1.39	4.14	0.122	5.17	11.16
chr11	113755258	-0.234	1.8	0.9	0.01	4.54
chr11	113862081	0.571	8.62	0.496	127.47	999
chr11	11388513	-1.47	5.95	0.09	28.55	72.19
chr11	113898870	-0.41	2.31	0.72	0.28	7.09
chr11	113923686	-0.31	2.54	0.812	0.48	8.18
chr11	113953660	1.15	3.2	0.295	0.14	17.36
chr11	114018945	1.6	2.83	0.166	-0.04	13.22
chr11	114068800	1.33	3.51	0.19	0.35	23.37
chr11	114086749	9.83	3.92	1.88e-05	-0.02	36.61
chr11	114086949	2.4	3.46	0.0262	-0.04	26.08
chr11	114087179	2.65	2.79	0.0326	-0.04	11.71
chr11	114090818	4.18	3.21	0.00214	-0.02	26.08
chr11	114090951	0.86	2.99	0.443	0.18	9.95
chr11	114100934	1.56	3.51	0.128	0.19	30.06
chr11	114117640	1.16	3.01	0.283	0.09	15
chr11	114165728	1.03	2.08	0.462	-0.03	4.42
chr11	114165945	3.46	3.91	0.00237	-0.04	41.17
chr11	114192798	0.69	2.87	0.528	0.19	11.96
chr1	111420000	-1.83	3.58	0.054	1.28	3.7
chr11	114210516	-1	2.41	0.377	0.25	3.22
chr1	111459708	-0.287	3.59	0.783	0.68	12.54
chr1	111506521	-0.776	4.41	0.389	3.66	17.47
chr1	111530226	-0.589	2.21	0.626	0.11	3.97
chr11	115367793	-0.778	1.91	0.493	0.19	3.3
chr11	115502984	-0.643	2.85	0.524	1.23	13.85
chr1	111567929	1.3	2.24	0.314	-0.04	6.63
chr11	11572272	0.252	4.73	0.791	5.3	66.02
chr1	11160076	0.437	5	0.624	4.75	59
chr11	116249684	-1.3	2.6	0.205	0.71	2.95
chr11	116250342	-0.125	8.99	0.881	215.28	999
chr11	116476442	-0.12	8.76	0.886	183.82	999
chr11	116476460	-0.512	8.32	0.542	153.55	999
chr11	116643712	-1.45	4.46	0.108	9.22	15.97
chr1	111699283	-1.87	2.44	0.0681	0.83	2.25
chr11	117031767	0.2	2.33	1	-0.02	5.04
chr1	111704687	0.565	2.96	0.651	0.05	8.43
chr11	117095165	2.03	4.05	0.0429	0.04	45.09
chr1	111715300	0.307	3.21	0.831	0.35	13.88
chr11	117395604	2.05	3.89	0.0483	0.13	43.65
chr11	117467999	-0.543	9.21	0.516	288.97	999
chr11	117508006	-2.41	2.52	0.0189	1.99	3.46
chr11	117584663	-3.76	2.5	0.000749	2.65	0.46
chr11	117698503	-1.97	2.3	0.0682	0.51	2.3
chr11	117780789	2.38	2.58	0.0602	-0.03	11.52
chr11	117780889	2.22	3.83	0.0309	-0.04	36.75
chr11	117817724	-1.17	3.69	0.21	1.46	9.51
chr11	117881888	-3.33	4.04	0.00062	5.61	3.68
chr11	117883155	-0.681	3.52	0.489	0.63	9.92
chr11	118111999	-0.432	3.26	0.664	0.12	10.86
chr11	118286586	0.712	3.49	0.49	0.25	13.26
chr11	118298573	-0.785	2.53	0.492	0.25	5.27
chr11	118305615	-5.83	5.51	9.62e-08	35.91	0
chr11	118305665	0.829	8.33	0.326	84.74	999
chr11	118308056	-0.359	3.69	0.715	0	2.47
chr11	118308341	2.09	4.1	0.0373	-0.01	37.53
chr11	118339914	1.68	3.4	0.12	0.05	21.29
chr11	118344453	0.307	3.54	0.797	1.13	19.19
chr11	118444122	-0.177	3.02	0.906	-0.04	5.59
chr11	118473330	1.34	2.91	0.223	-0.03	10.94
chr11	118476354	1.13	2.75	0.345	-0.04	9.17
chr11	118478705	-0.114	3.62	0.906	0.96	15.89
chr11	118560913	-1.2	3.84	0.188	1.89	12.42
chr11	118563445	-2.66	3.1	0.00715	2.23	3.52
chr11	118574311	-1.43	4.5	0.11	7.64	21.53
chr11	118586769	-0.306	3.15	0.793	0.54	10.15
chr11	118713278	0.463	3.73	0.646	0.49	27.82
chr11	118798848	-0.582	4.5	0.52	1.27	27.05
chr11	118851236	1.7	3.79	0.0946	0.1	26.72
chr11	118956445	0.947	3.7	0.33	0.05	23.22
chr11	118956501	1.41	4.27	0.138	0.19	44.41
chr11	118958594	2.53	3.2	0.0295	-0.02	17.63
chr11	118958644	2.37	3.94	0.021	-0.04	35.75
chr11	118958824	3.33	2.52	0.0231	-0.01	7.04
chr11	118966145	-1.32	4.97	0.134	11.11	29.22
chr11	118972951	-1.4	4.32	0.123	4.97	16.03
chr11	119027782	-0.117	3.6	0.937	1.85	20.28
chr11	119027976	-0.331	4.08	0.731	3.93	26.61
chr11	119187788	0.625	3.42	0.539	-0.04	16.34
chr11	119245089	0.819	2.96	0.475	0.01	10.48
chr11	119247936	0.667	2.65	0.577	-0.02	4.19
chr11	119249208	0.648	3.02	0.574	0.05	10.04
chr11	119249789	1.05	3.31	0.308	0.06	14.42
chr11	119312140	0.0853	2.79	1	0.54	4.53
chr11	119357816	-0.794	4.03	0.383	3.7	25.5
chr11	119364629	0.707	8.9	0.4	140.3	999
chr11	119389675	0.59	9	0.482	161.23	999
chr11	119465627	0.228	2.73	0.882	0.28	7.17
chr11	119576965	-1.08	5.32	0.213	17.41	57.42
chr11	119645083	-0.809	8.81	0.336	225.04	999
chr11	119721897	-2.31	2.87	0.0227	3.07	5.46
chr11	119772676	-1.88	2.8	0.0527	1.72	5.8
chr11	120152196	1.28	2.87	0.265	-0.02	8.43
chr11	120210427	0.579	3.39	0.594	-0.04	12.69
chr11	120237818	-2.1	2.45	0.0407	2.7	4.34
chr11	12028970	1.01	4.69	0.267	2.47	72.41
chr11	120523865	-1.53	7.9	0.0727	141.22	295.84
chr11	120617309	-3.4	4.59	0.000376	15.24	8.4
chr11	120621535	-4.02	4.13	6.14e-05	10.55	2
chr11	120725893	-1.26	3.49	0.177	2.51	13.77
chr1	112074776	1.24	2.84	0.265	0.03	14.19
chr11	120771587	0.436	5.36	0.62	9.68	105.88
chr11	12087916	0.921	2.32	0.467	-0.03	5.9
chr11	120953485	-6.29	4.68	1.26e-07	21.06	0.01
chr11	120953578	-0.2	7.84	0.812	97.6	999
chr11	121128225	0.664	1.77	0.777	-0.04	3.34
chr11	12116619	0.2	2.71	0.882	0.18	7.41
chr11	12138148	1.48	3.78	0.143	0.18	23.54
chr11	121425467	-2.79	3	0.00562	2.06	3.81
chr11	121526883	-1.38	3.43	0.14	2.2	9.48
chr11	12171570	0.859	4	0.379	0.33	26.48
chr11	12188703	1.98	3.63	0.059	0	23.46
chr11	12204384	1.06	2.78	0.367	-0.03	12.4
chr11	12204507	1.06	3.08	0.32	0	12.8
chr11	12214855	8.47	2.76	0.000601	-0.01	15.76
chr11	12214933	1.28	3.1	0.26	-0.04	19.4
chr11	12222686	4.93	4.89	2.72e-05	-0.03	96.95
chr11	12222878	3.97	5.22	0.000146	-0.02	124.58
chr11	122626342	1.3	2.88	0.243	-0.03	9.51
chr11	12284855	2.8	3.41	0.0151	-0.04	21.04
chr11	122852679	0.541	9.31	0.519	212.03	999
chr11	122919463	-0.275	2.02	0.913	0.01	4.94
chr11	123524793	-0.257	9.17	0.759	258.02	999
chr1	112376042	0.335	3.63	0.75	0.68	22.07
chr1	112376237	0.17	7.14	0.841	52.68	999
chr1	112376253	2.93	6.37	0.00163	4.39	999
chr11	123950550	2.61	2.76	0.0367	-0.04	8.64
chr1	112407700	-0.598	7.49	0.478	82.59	999
chr11	124078239	1.42	2.97	0.205	0	10.84
chr11	124482937	1.41	4.72	0.127	2.04	79.21
chr11	124514449	-0.00285	3.34	1	0.16	8.51
chr11	124537663	3.55	2.69	0.0133	-0.01	11.33
chr11	124537732	-0.472	2.58	0.705	0.17	8.18
chr1	112463485	1.26	5.03	0.16	3.97	97.41
chr11	124653088	-0.911	2.8	0.369	1.42	8.44
chr11	124733853	1.41	6.74	0.105	17.68	999
chr11	124823833	-1.16	4.35	0.194	3.3	13.86
chr11	124931592	-0.456	3.34	0.643	0.11	12.79
chr11	125143810	-0.397	2.14	0.757	0.19	3.23
chr11	125300982	1.71	4.09	0.0846	0.2	49.78
chr11	125324129	0.356	1.91	0.9	-0.04	2.21
chr11	125327959	0.438	3.03	0.714	0.54	11.92
chr11	125402774	1.8	3.26	0.111	-0.02	16.76
chr11	125422986	3.49	3.76	0.00278	-0.04	37.31
chr11	125423057	3.05	4.13	0.0044	-0.03	52.77
chr1	11254670	0.978	6.38	0.255	16.86	252.62
chr11	125669899	1.12	3.65	0.265	0.72	31.78
chr11	125744548	-0.433	2.74	0.682	0.17	4.94
chr11	125773250	-0.308	4.46	0.739	4.76	31.79
chr11	125773547	-0.265	7.86	0.753	98.09	999
chr11	125840558	-0.658	1.98	0.582	0.11	2.94
chr11	12599886	2.33	3.04	0.0509	-0.04	13.65
chr11	1260274	2.29	8.08	0.00938	32.46	999
chr11	126029935	0.738	3.24	0.477	0.54	19.01
chr11	126173864	-1.66	4.45	0.065	6.42	13.67
chr11	126215977	1.78	3.68	0.0791	0.09	22.69
chr11	126226102	-0.177	3.58	0.873	0.68	18.65
chr1	112626304	-0.361	7.07	0.67	59.38	280.86
chr1	112626356	-1.25	6.14	0.147	35.88	100.23
chr11	126290440	0.785	4.04	0.411	1.06	32.06
chr11	126380691	-0.233	4.92	0.794	8.46	61.8
chr11	126414620	0.134	4.44	0.891	3.7	48.32
chr11	126416291	-0.661	3.53	0.489	2.44	17.2
chr11	126431284	-4.37	5.27	1.04e-05	30.22	1.38
chr11	126431381	-0.428	9.05	0.61	253.51	999
chr11	126505070	-1.91	2.71	0.0622	1.85	4.19
chr11	126547527	-3.57	3.28	0.000625	4.33	2.2
chr1	112676310	-1.97	4.29	0.03	10.76	17.35
chr11	126808807	0.237	5.02	0.792	8.63	74.73
chr11	126968761	-0.555	6.68	0.514	44.47	197.1
chr11	126974099	-0.192	3.65	0.847	1.72	26.07
chr1	112715144	0.394	8.77	0.638	148.28	999
chr11	12748009	1.38	2.94	0.205	0.01	13.14
chr1	112775806	-0.977	1.8	0.406	0.25	2.98
chr11	128158480	-6.26	5.97	1.54e-08	47.86	1.64
chr11	128235176	-4.46	6.43	5.38e-06	67.3	17.65
chr11	128235224	-4.08	6.58	2.06e-05	75.28	25.19
chr11	12834621	2.03	3.16	0.0677	-0.03	13.67
chr11	12846159	1.12	3.18	0.295	0.19	15.46
chr11	128597415	-2.61	2.92	0.00825	0.6	4.68
chr11	12875389	0.667	2.65	0.577	0.08	4
chr1	112879759	-2.24	4.76	0.0141	12.48	14.58
chr11	12882004	2.32	4.1	0.0242	0.19	40.79
chr1	112912466	-1.63	2.74	0.0932	0.47	3.42
chr11	129147466	-5.69	4.56	5.83e-07	17.14	0.46
chr11	129147548	-4.79	3.73	1.17e-05	9.42	0.64
chr11	129821582	3.03	5.15	0.00196	0.37	118.62
chr11	129835336	2.76	7.4	0.00229	12.87	999
chr11	129877009	1.05	3.13	0.337	-0.04	15.12
chr11	129907886	-1.39	2.45	0.182	1.23	2.56
chr11	129939811	-1.53	4.3	0.0912	8.9	17.87
chr11	129947768	0.498	2.74	0.656	0.11	8.83
chr1	113005610	0.539	3.89	0.581	0.77	31.53
chr1	113005693	3.24	3.14	0.00996	-0.01	19.96
chr11	13011061	3.19	2.4	0.036	-0.02	10.12
chr11	13011202	1.21	2.53	0.363	-0.03	11.3
chr11	13011306	4.04	3.1	0.0036	-0.02	16.89
chr11	13011822	3.37	5.15	0.00072	0.35	124.96
chr11	13018874	0.253	1.84	1	-0.03	2.14
chr11	130269277	0.0267	4.17	1	3.28	37.84
chr11	13037479	0.157	4.13	0.887	2.85	33.58
chr1	113044909	-1.42	4.01	0.12	6.01	16.29
chr11	130543813	-0.913	4.49	0.311	7.11	34.38
chr1	113058367	2.19	5.24	0.0187	1.54	132.35
chr1	113060170	1.34	4.05	0.165	0.42	41.14
chr1	113061664	0.0852	2.45	1	0.02	9.19
chr11	130781371	-0.932	3.58	0.312	2.32	15.25
chr11	130786469	-2.06	4.13	0.0243	6.5	10.82
chr11	130935527	-1.44	3.96	0.117	4.33	22.1
chr11	130992102	-4.12	4.96	3.31e-05	23.62	7.97
chr11	131065093	-5.51	3.09	7.74e-06	5.3	0.02
chr11	13112105	2.24	3.33	0.0414	-0.03	17.73
chr11	13127046	1.26	3.29	0.242	0.05	12.66
chr11	131541795	-0.858	3.74	0.364	3.97	17.92
chr1	113161767	-0.416	4.94	0.644	3.86	43.13
chr11	132047200	-2.95	6.75	0.00116	71.86	56.8
chr1	113217984	-0.901	4.35	0.311	3.63	21.54
chr1	11322883	-1.61	3.98	0.0823	2.74	5.05
chr1	113247623	3.3	3.33	0.00823	0	17.19
chr1	113247741	0.813	5.25	0.366	3.76	88.53
chr1	113250101	0.0194	4.22	1	1.48	25.25
chr1	113270135	0.46	3.64	0.656	1.42	24.62
chr11	132974170	-1.96	2.85	0.0448	2.64	6.53
chr11	132997975	-0.346	3.48	0.732	2.21	17.66
chr11	13310793	-8.74	4.76	3.13e-09	19.52	0
chr11	13310865	-1.22	7.02	0.153	70.27	190.28
chr11	133176071	-5.67	7.3	3.88e-08	124.47	12.54
chr11	133193436	-5.7	6.27	5.39e-08	59.08	6.29
chr1	11332931	-0.0758	2.96	1	0.25	8.03
chr1	11333314	-1.05	4.17	0.246	6.62	14.46
chr1	113334961	0.0852	2.25	1	-0.04	4.53
chr11	133362109	-4.89	2.35	9.52e-05	2.28	0.02
chr1	113361833	1.33	3.34	0.199	0.11	14.24
chr11	133664298	-2.11	3.21	0.0272	3.97	8.82
chr11	133817240	-7.89	4.79	2.96e-09	23.96	0
chr11	133817358	-1.94	8.5	0.0246	239.06	999
chr11	133838397	-0.224	6.89	0.796	45.29	257.85
chr11	134103963	0.795	2.74	0.492	-0.04	8.03
chr11	134123010	-1.38	4.39	0.123	4.99	15.2
chr1	113415441	2.59	2.74	0.0367	-0.03	10.78
chr11	134230352	-0.366	3.01	0.732	0.75	7.59
chr11	134263010	0.128	3.09	0.909	0.7	14.46
chr11	134288545	1.62	7.31	0.0613	26.48	999
chr11	134346509	0.285	8.16	0.736	99.55	999
chr11	134401380	0.907	1.95	0.526	-0.04	6.57
chr1	113447768	1.27	2.58	0.297	-0.03	5
chr11	134491580	-1.29	2.5	0.222	1.23	4.4
chr11	134537607	0.0138	4.1	1	4.05	37.18
chr11	134556523	0.053	6.4	0.953	29.04	196.62
chr11	134897573	-0.0361	8.69	0.966	172.64	999
chr1	11355355	0.762	3.39	0.465	0.46	22.01
chr1	113556619	1.27	5.05	0.156	3.07	97.03
chr1	113582930	2.09	3.21	0.0572	-0.04	15.12
chr1	113584388	1.9	2.7	0.126	-0.02	9.62
chr1	113585501	0.779	3.86	0.41	0.5	22.09
chr1	113684457	0.521	2.93	0.651	0.02	4.51
chr11	13719854	0.634	2.39	0.645	0	7.1
chr11	1372963	0.874	2.57	0.493	0.01	9
chr1	113753093	-0.23	2.86	0.847	0.35	6.74
chr11	1408975	0.0853	2.63	1	0.1	9.99
chr11	1412143	-1.44	3.41	0.123	4.95	12.82
chr1	114156228	1.27	2.58	0.297	-0.02	10.37
chr1	114219347	0.524	2.75	0.656	0.05	7.6
chr1	114220068	-0.0966	2.33	0.927	0.05	2.76
chr11	1423014	0.638	9.52	0.447	237.11	999
chr11	14248024	-0.428	3.18	0.678	1.48	13.14
chr11	14291694	-0.898	4.02	0.321	2.84	23.27
chr1	114354865	-2.05	4.69	0.0237	11.89	10.72
chr1	114415003	-1.79	3.65	0.0544	2.04	6.53
chr11	1443905	2.15	6.61	0.0158	10.76	999
chr1	114447886	-1.07	4.55	0.232	5.19	17.29
chr1	114457014	2.53	4.07	0.0132	-0.03	40.52
chr1	114457082	8.64	2.9	0.000348	-0.01	14.58
chr11	1446873	-0.0991	3.63	0.938	3.19	22.72
chr11	1457121	2.17	5.07	0.0199	1.81	112.37
chr11	1459047	0.0852	2.45	1	0.19	8.44
chr1	114621064	0.417	3.01	0.714	0.03	13.68
chr11	14678710	8.32	2.64	0.000936	0	10.54
chr11	14678816	8	2.37	0.00253	0	9.73
chr1	114697850	0.424	7.48	0.615	56.6	999
chr1	114699350	0.504	5.51	0.569	9.98	117.38
chr11	1472394	1.57	8.14	0.0682	53.28	999
chr1	1148387	-3.46	4.17	0.000383	11.01	2.58
chr1	114922749	1.98	3.09	0.0803	-0.02	18.94
chr1	114922842	4.19	4.13	0.000391	-0.04	43.66
chr1	114940452	0.705	2.16	0.582	-0.03	2.32
chr1	115259385	-1.48	4.39	0.0999	6.46	12.19
chr1	11533886	0.814	9.02	0.333	149.28	999
chr1	11538896	0.382	3.96	0.697	0.78	21.58
chr1	11539209	0.271	4.11	0.795	1.41	26.78
chr1	11540327	1.39	8.99	0.103	109.23	999
chr11	1540693	-0.31	4.41	0.732	4.33	39.74
chr11	1544131	-1.19	3.89	0.197	4.84	15.78
chr1	11555843	1.52	2.4	0.216	-0.04	9.53
chr1	115603329	0.369	5.43	0.681	10.73	107.76
chr11	15721674	0.0851	2.01	1	0.01	3.97
chr1	11585761	-1.02	2.12	0.375	0.59	4.7
chr11	15991047	-0.158	3.34	0.888	0.52	9.91
chr1	116012512	-1.42	4.24	0.123	6.87	14.27
chr11	16028177	1.14	2.48	0.402	-0.03	8.52
chr11	16068789	0.921	2.32	0.467	-0.03	5.47
chr1	11610884	1.83	9.01	0.0335	90.66	999
chr1	11610932	1.81	10.16	0.0356	209.44	999
chr11	16115822	-0.335	2.58	0.82	0.72	5.9
chr11	16116042	2.19	2.16	0.126	-0.04	10.33
chr11	16116121	3.71	2.83	0.00908	-0.02	16.85
chr11	16169343	-0.425	1.68	0.794	0.01	2.18
chr1	116270416	0.0851	2.01	1	-0.01	4.4
chr11	16359565	3.36	2.54	0.0231	-0.02	5.91
chr11	16626488	3.19	3.74	0.00473	-0.03	29.26
chr1	116694874	-0.976	3.94	0.295	3.32	13.8
chr1	116710670	-0.0758	2.96	1	0.21	9.53
chr1	116711133	-1.02	3.11	0.304	1.54	6.12
chr1	11675373	0.862	1.91	0.6	-0.04	3.78
chr11	16823120	-1.17	3.46	0.218	1.75	14.04
chr11	16875037	0.78	2.21	0.521	-0.03	3.95
chr11	16878928	2.88	2.98	0.0282	-0.03	18.14
chr11	16879005	9.15	3.34	0.000217	-0.01	22.21
chr1	116915706	-1.56	4.11	0.0864	5.29	10.55
chr1	116915896	-1.4	3.44	0.14	0.89	3.91
chr1	116920472	-3.15	4.51	0.000922	8.51	2.56
chr1	116922048	-1.01	4.38	0.258	5.61	20.15
chr1	116951512	-0.143	3.52	0.899	0.9	10.52
chr1	116952046	2.13	3.75	0.0388	-0.04	28.66
chr1	11696079	1.15	9.53	0.175	189.2	999
chr1	116963182	0.532	3.36	0.624	-0.04	14.04
chr1	11698336	0.668	3.03	0.539	-0.04	5.36
chr1	117019205	-0.498	3.04	0.613	0.89	6.18
chr11	17022716	0.323	4.4	0.721	3.97	46.85
chr1	117045810	-0.976	2.87	0.337	0.31	3.49
chr1	117046808	0.963	3.78	0.337	0.02	23.21
chr1	117047151	-1.5	4.31	0.0991	6.02	10.34
chr11	17099196	-2.31	4.48	0.0122	9.77	10.25
chr11	17099449	1.28	3.63	0.205	-0.02	21
chr1	117099455	-2.19	3.98	0.017	4.05	4.36
chr1	117116199	1.61	3.55	0.113	0	20.89
chr11	17208671	2.49	3.53	0.021	-0.04	24.71
chr1	117230012	1.19	3.57	0.241	0.17	17.07
chr1	117230377	10.8	4.74	5.2e-07	-0.01	87.06
chr1	117230472	2.66	3.31	0.021	-0.04	25.59
chr1	117300892	1.63	3.13	0.125	-0.04	14.7
chr1	11731661	1.55	3.68	0.13	0	24.56
chr1	117353231	0.444	3.17	0.658	0.17	9.27
chr1	117368199	1.39	3.38	0.186	-0.04	12.81
chr1	117370016	-1.3	4.42	0.151	3.99	12.8
chr1	117388899	-0.912	3.71	0.317	1.94	9.9
chr1	117421192	-0.259	3.53	0.807	0.12	13.98
chr11	17438250	1.03	3.59	0.309	0.51	26.54
chr11	17499831	0.847	5.12	0.342	4.79	88.59
chr11	17706345	2.07	2.83	0.092	-0.04	13.98
chr11	17756660	-0.218	8.51	0.795	163.59	999
chr1	117776055	-1.21	2.84	0.225	0.98	5.94
chr11	1783789	1.47	2.73	0.221	-0.02	9.92
chr11	17898526	-0.719	2.91	0.476	0.54	8.04
chr1	117915666	-0.637	3.39	0.536	1.72	9.76
chr11	1793863	0.558	3.11	0.601	-0.01	7.73
chr1	11795919	0.129	4.05	0.929	1.22	19.86
chr1	11796638	0.163	4	0.877	1.46	23.87
chr11	17989947	-0.848	4.48	0.341	7.47	31.81
chr1	118080382	0.975	3.08	0.387	-0.04	12.9
chr1	11809390	0.109	2.95	0.951	0.11	8.46
chr11	18132790	-0.241	6.61	0.778	36.47	208.51
chr1	118134906	1.22	2.54	0.328	-0.04	6.74
chr1	118148698	0.738	3.24	0.477	-0.04	9.7
chr1	118153941	1.62	3.36	0.128	-0.04	11.79
chr1	118155440	2.82	4.51	0.00554	0.05	56.08
chr1	118156065	3.73	3.68	0.00235	-0.03	30.47
chr1	118156129	2.3	4.08	0.0253	0.04	37.87
chr11	18169299	-1.4	1.76	0.244	0.18	2.42
chr11	18177189	-0.674	2.83	0.524	0.43	11.16
chr1	118180939	0.405	2.47	0.794	-0.03	7.33
chr1	118187548	2.32	3.68	0.0303	-0.03	27.11
chr1	118187815	2.86	2.97	0.0282	-0.04	16.33
chr1	118202672	0.82	3.43	0.442	-0.04	15.82
chr1	118251817	1.3	3.49	0.19	0.08	22.07
chr11	18343659	-1.51	4.53	0.0893	4.76	16.44
chr11	18411844	-1.17	2.67	0.243	0.89	6.06
chr11	18416131	-1.74	4.61	0.0523	7.59	14.24
chr11	18479122	-0.817	2.38	0.45	0.26	4.39
chr11	18512855	1.46	2.36	0.244	-0.04	6.78
chr1	11857879	4.13	4.6	0.000225	-0.04	79.87
chr1	11858022	2.37	3.66	0.0255	-0.04	22.12
chr1	11858679	2.89	3.94	0.00693	-0.04	36.53
chr11	18610274	1.43	2.69	0.244	-0.02	10.82
chr11	18610362	-1.72	3.81	0.0603	4.83	8.72
chr11	1866028	0.344	3.23	0.793	0.14	11.51
chr11	18720823	0.112	2.81	1	-0.02	11.06
chr11	18825110	-1.49	2.51	0.137	0.89	3.96
chr11	18858135	-1.57	4.65	0.079	13.22	27.2
chr11	18858192	-1.54	5.23	0.0789	19.45	43.94
chr1	11898927	-1.33	3.45	0.158	1.91	3.83
chr11	19040650	-1.6	6.64	0.0635	58.82	117.47
chr1	11905772	1.11	8.73	0.19	103.65	999
chr1	11906054	0.657	5.38	0.458	8.9	103.52
chr11	19138004	-3.04	3.7	0.00204	5.39	2.85
chr1	11919531	0.698	10.87	0.405	999	999
chr11	19262515	-2.09	4.59	0.0221	10.89	15.12
chr11	19366379	-2.23	4.83	0.0132	11.96	24.61
chr11	19416843	-5.24	4.48	2.01e-06	11.62	0.84
chr1	11943076	2.42	4.51	0.0151	0.27	56.69
chr11	19463870	3.36	3.37	0.00694	-0.01	30.35
chr11	19463938	-1.39	4.57	0.118	9.3	22.1
chr1	119471782	-0.285	8.5	0.734	158.72	999
chr1	11954179	-0.13	3.61	0.906	0.57	12.22
chr1	11959110	2.11	8.73	0.0156	65.66	999
chr1	119683431	-0.961	4.36	0.294	3.85	18.62
chr1	11969753	-0.582	4.36	0.511	4.47	31.64
chr1	11969845	-1.98	4.21	0.0315	6.46	6.47
chr11	197071	-0.0658	1.91	1	-0.03	2.39
chr11	19787957	-2.5	5.88	0.00544	36.19	40.16
chr11	199861	-1.39	2.45	0.182	0.57	4.58
chr11	2000417	2.01	3.66	0.0555	0.08	27.84
chr11	2010094	1.82	3.88	0.0732	0.23	35.79
chr11	20101831	1.2	3.04	0.262	-0.02	14.13
chr11	20110336	-0.807	2.24	0.47	0.18	2.74
chr11	20111469	1.35	2.92	0.223	0.01	11.17
chr11	20111859	8.31	2.62	0.00109	-0.02	11.68
chr11	20111926	0.938	1.97	0.526	-0.04	4.79
chr11	20180367	0.717	8.17	0.395	83.72	999
chr1	120190967	0.276	4.01	0.78	2.24	25.58
chr11	2019208	-0.0252	2.72	1	0.29	9.78
chr1	12027399	-0.713	3.27	0.478	1.06	10.82
chr1	120280007	1.84	3.52	0.0808	0.12	27.24
chr1	120280089	7.9	2.28	0.00365	-0.03	9.37
chr1	120324702	1.57	1.95	0.284	-0.04	4.83
chr11	20385703	0.141	3.7	0.91	0.5	17.85
chr1	120402453	3.56	2.7	0.0133	-0.03	8.03
chr1	12043719	1.64	3.74	0.111	-0.04	22.69
chr11	20470579	0.187	3.64	0.873	0.98	20.49
chr11	20480921	0.706	3.71	0.479	0.75	18.85
chr11	20515086	0.336	2.62	0.812	0.01	6.53
chr11	20621474	0.802	9.31	0.34	189.5	999
chr1	12065723	-0.204	3.4	0.857	0.49	14.38
chr1	12065805	2.05	3.18	0.0677	-0.03	15.79
chr1	120809629	8.07	2.43	0.00212	0	12.36
chr11	20875968	-2.2	6.27	0.0126	45.86	67.52
chr1	12091434	-0.634	3.79	0.497	1.67	12.25
chr1	120930481	1.43	2.33	0.244	-0.04	10.26
chr1	12098919	0.369	3.58	0.738	0	19.04
chr1	12099055	2.56	2.72	0.0414	-0.01	8.64
chr11	20995664	-4.02	4.05	8.18e-05	12.4	3.89
chr11	20995722	-3.52	3.76	0.000399	9.42	4.68
chr1	121337155	7.86	2.25	0.00443	0	8.28
chr1	12135966	0.625	3.42	0.539	-0.04	16.65
chr1	12136666	-0.554	2.9	0.625	-0.04	4.13
chr11	21407410	-1.62	3.27	0.0943	4.7	10.6
chr1	12142153	0.115	2.65	0.94	-0.02	5.53
chr11	21644792	-3.35	3.6	0.000741	6.73	4.05
chr11	220750	1.62	2.84	0.166	-0.04	12.79
chr1	12222068	-0.115	3.52	0.933	0.46	14.12
chr1	12222155	-0.339	3.5	0.738	0.73	12.72
chr1	12227074	-2.04	4.03	0.0275	7.47	4.03
chr1	12235399	2.03	4.05	0.0429	-0.03	35.27
chr11	22359311	-1.42	8.5	0.095	221.52	999
chr11	2239013	0.721	3.61	0.468	1.05	28.63
chr1	12278738	0.804	3.77	0.423	0.75	28.24
chr1	12278804	4.36	4.21	0.000271	-0.04	52.25
chr11	22817684	0.0448	2.22	1	-0.01	3.53
chr11	2308577	0.902	2.59	0.45	0.01	12.14
chr11	2309993	0.705	2.16	0.582	-0.04	9.66
chr11	231651	0.133	2.96	0.951	0.17	14.59
chr1	12320019	0.253	1.84	1	-0.03	4.7
chr11	2324947	8.31	2.63	0.00109	-0.02	15.3
chr11	2325043	2.62	3.63	0.0148	-0.04	29.46
chr1	1234627	0.339	8.36	0.687	116.22	999
chr1	1235578	-0.503	3.9	0.59	2.38	19.04
chr1	1236011	0.29	3.97	0.773	1.24	33.72
chr11	2381041	-1.28	3.06	0.186	2.42	11.65
chr1	12487457	1.22	2.54	0.328	-0.03	8.67
chr1	12508929	2.84	4.09	0.00705	-0.02	39.97
chr1	12509040	10.9	4.85	3.16e-07	0	109.36
chr1	12509138	2.68	3.97	0.0113	-0.03	39.33
chr1	12521047	0.656	3.56	0.512	0.61	16.91
chr1	12538342	2.97	3.55	0.00956	-0.03	23.07
chr1	12538457	1.15	3.2	0.295	-0.02	10.72
chr1	12556728	0.109	2.95	0.951	0.37	5.17
chr1	12569627	0.356	1.91	0.9	-0.03	2.46
chr1	12589531	2.58	4.49	0.00911	0.43	66.44
chr1	12589626	3.1	3.16	0.0155	-0.04	16.76
chr1	12601694	2.92	4.16	0.00551	0.01	43.13
chr1	12609358	2.08	3.2	0.0622	-0.04	14.35
chr1	12634036	1.23	2.18	0.357	-0.04	6.17
chr1	12664570	1.24	3.27	0.242	0.01	13.9
chr1	12664638	8.33	2.64	0.000936	-0.02	11.33
chr1	12679122	1.16	4.39	0.217	0.98	41.74
chr1	12679952	0.468	3.91	0.636	0.6	13.16
chr1	1270428	1.38	8.36	0.107	71.74	999
chr1	1270468	1.6	7.94	0.0635	47.66	999
chr11	2721192	-1.93	4.02	0.0356	7.22	10.82
chr11	27223290	1.16	3.38	0.256	0.2	16.64
chr11	27414490	1.79	3.49	0.092	0.08	22.15
chr11	27431725	0.735	2.9	0.492	0.01	11.8
chr11	27442376	1.32	3.13	0.242	0.08	11.87
chr11	27742231	0.185	8.33	0.826	120.95	999
chr11	2799970	2.31	3.02	0.0509	-0.03	16.58
chr11	280323	-2.8	5.58	0.0021	31.05	26.63
chr11	28131840	-1.91	4.24	0.0344	4.82	12.65
chr11	28441862	-0.85	2.05	0.467	0.35	4.79
chr11	2889098	1.15	3.2	0.295	0.11	15.31
chr11	2906454	1.01	3.27	0.327	0.17	17.4
chr11	30068334	-4.75	2.2	0.000148	2.64	0.02
chr11	30250225	-4.67	4.47	9.68e-06	14.43	1.56
chr11	30344629	-2.86	4.91	0.00214	13.43	7.81
chr11	3078644	-0.929	3.86	0.319	2.32	12.09
chr11	3080086	1.58	2.81	0.182	-0.04	9.54
chr1	1310627	-1.33	4.59	0.134	8.11	17.02
chr11	3113243	-0.824	3.04	0.41	0.29	6.32
chr11	31437176	1.74	4.12	0.0777	0.37	51.24
chr11	3190626	1.3	3.12	0.242	0.08	19.01
chr11	3190721	8.96	3.18	0.000118	-0.02	26.92
chr11	3190990	8.29	2.61	0.00109	-0.02	10.31
chr11	32009112	-0.658	4.09	0.466	6.52	28.35
chr11	32037850	-2.32	4.12	0.0131	7.48	10.12
chr11	32118487	-1.85	2.55	0.0744	0.74	3.74
chr11	3216645	0.498	2.53	0.733	0.08	5.71
chr11	32219795	0.176	4.95	0.859	6.4	69.47
chr11	32509033	-0.778	1.91	0.493	0.19	2.25
chr11	32605434	-1.34	3.96	0.139	4.12	10.34
chr11	32914095	-1.18	5.3	0.181	16.82	42.66
chr11	329474	0.969	2.53	0.427	-0.01	5.66
chr11	329629	-1.09	3.81	0.23	1.56	9.47
chr11	33183021	-1.36	3.92	0.137	4.12	13.01
chr11	33183201	0.0742	3.66	0.969	2.11	19.49
chr11	33183289	-0.156	3.2	0.918	0.54	13.94
chr11	33522594	0.104	8.11	0.903	104.57	999
chr11	33522681	-5.07	4.69	2.1e-06	20.49	0.08
chr11	33609817	0.413	6.28	0.634	20.33	199.96
chr11	33610433	-0.679	3.37	0.501	1.72	15.97
chr11	3361445	1.01	2.66	0.412	0.01	8.05
chr11	33719742	-1.61	3.45	0.0863	2.89	7.45
chr11	33744855	0.758	2.92	0.545	-0.02	10.54
chr11	33744963	3.65	3.62	0.00292	0	38.13
chr11	33759017	1.6	4.01	0.0977	-0.04	28.39
chr11	33907095	-0.148	2.78	0.892	0.26	5.56
chr11	33914562	1.08	3.62	0.279	-0.03	24.16
chr11	33920623	1.16	3.01	0.283	-0.04	13.01
chr11	33921079	1.58	4	0.102	0.22	35.81
chr11	33958990	2.39	4.48	0.0168	0.03	55.93
chr11	33963462	-0.0986	4.09	0.931	1.67	20.55
chr11	33966430	10.1	4.14	7.54e-06	-0.01	48.81
chr11	33966485	2.76	4.91	0.00492	0.01	89.38
chr11	33966597	6.95	3.06	0.000697	-0.01	17.29
chr11	33974551	0.846	2.55	0.493	-0.03	6.32
chr11	3400343	-2.22	4.53	0.015	10.01	9.48
chr11	34041287	-0.00739	2.57	1	0.18	9.21
chr11	34127130	-2.16	4.56	0.0181	6.1	9.9
chr11	34127241	-0.785	3.99	0.387	4.13	18.98
chr11	34258353	0.175	3.35	0.885	-0.04	14.1
chr1	1342619	-2.17	4.26	0.0182	7.87	8.22
chr1	1342797	-1.14	4.09	0.208	3.33	16.54
chr11	34334765	-3.1	4.49	0.000982	13.64	9.72
chr11	34350345	-1.35	2.58	0.17	0.7	4.62
chr11	34460199	0.995	4.01	0.31	0.17	27.47
chr11	34464303	-0.451	3.16	0.678	0.51	12.14
chr11	34622066	8.58	2.85	0.000454	-0.01	15.82
chr11	34622129	1.62	3.36	0.128	0	23.53
chr11	34624039	0.152	2.5	0.934	0.01	4.08
chr11	34625309	3.75	4.57	0.000585	-0.04	71.44
chr11	34631610	1.69	3.18	0.115	-0.04	15.67
chr11	34673286	-0.587	3.57	0.552	0.22	12.57
chr11	34831340	1.39	3.18	0.21	0.08	12.28
chr11	35052371	-0.166	4.11	0.866	1.59	22.72
chr11	35066736	-0.872	4.57	0.327	6.02	31.79
chr11	35133373	0.406	3.15	0.694	0	14.75
chr11	35284484	-3.37	4.68	0.000492	15.49	7.77
chr11	35413929	-3.16	3.75	0.00111	4.57	2.67
chr11	356011	-0.285	3.56	0.778	1.74	17.1
chr11	356096	10.2	4.26	4.39e-06	-0.01	71.68
chr11	356353	-1.28	3.1	0.175	1.9	6.55
chr11	35745619	-1.82	7.45	0.0357	107.47	180.84
chr11	3602620	-1.56	2.13	0.15	1.04	3.3
chr11	36123131	-0.0397	2.55	1	0.18	5.68
chr11	36126625	1.99	3.84	0.0477	0.03	30.25
chr11	36127922	2.5	6.19	0.00603	5.53	265.03
chr11	36128216	0.566	3.63	0.566	0.7	21.81
chr11	36190450	-0.0584	2.36	1	0.1	5.72
chr11	36214966	0.336	2.62	0.812	0.04	6.97
chr11	36477534	1.19	1.66	0.533	-0.03	5.04
chr11	36531884	-1.59	4.58	0.0739	8.26	18.87
chr1	1368637	3.37	2.55	0.0231	-0.01	6.98
chr11	368690	0.654	3.45	0.539	0.88	18.47
chr1	1368754	3.9	2.98	0.00502	-0.01	15.96
chr11	3855983	0.803	4.05	0.397	0.17	24.44
chr11	38560593	2.49	3.16	0.0352	-0.04	14.35
chr1	13874714	0.0241	1.69	1	-0.02	3.76
chr11	3876952	-0.813	3.87	0.365	0.02	11.06
chr11	3888842	-0.189	3.98	0.854	1.12	23.89
chr11	3900089	-0.0617	3.09	0.955	-0.04	14.5
chr11	3974148	-0.3	5.48	0.73	12.48	88.21
chr1	1397759	-1.82	3.25	0.059	2.51	7.28
chr11	3986964	1.61	1.98	0.284	-0.01	3.53
chr1	1407042	-0.985	4.07	0.272	3.92	16.27
chr1	1408431	0.493	4.51	0.608	3.97	53.48
chr1	14135317	0.483	3.33	0.654	0.24	14.46
chr11	43219102	-1.78	5.91	0.0417	33.89	58.85
chr11	43236221	0.257	5.67	0.767	14.22	117.66
chr1	143262588	1.81	3.28	0.103	0.03	27.82
chr11	43380015	-0.0697	5.01	0.938	5.58	56.93
chr11	43380523	-1.68	4.44	0.065	7.35	14.5
chr11	43598696	0.61	8.21	0.469	91.35	999
chr11	43598730	1.35	8.5	0.112	80.6	999
chr11	43604310	-0.969	1.98	0.389	-0.03	3.5
chr11	43710911	0.281	2.76	0.828	-0.03	11.06
chr11	43890678	-4.79	3.34	1.55e-05	4.96	0.31
chr11	43890785	1.12	3.34	0.289	0.02	19.96
chr11	43942364	0.469	3.44	0.643	0.32	19.7
chr11	44087753	-2.03	4.36	0.0269	6.63	12.29
chr11	44134262	-1.72	5.86	0.0496	31.12	57.63
chr11	44279804	0.58	3.62	0.59	0.36	22.32
chr11	44291783	1.91	3.95	0.06	0.26	34.16
chr11	44355045	2.87	3.47	0.012	-0.04	20.04
chr11	444531	0.0634	3.05	1	0.18	8.43
chr11	44515676	0.333	5.01	0.719	6.73	76.19
chr1	144534205	-0.961	4.36	0.294	6.4	21.04
chr11	44549780	0.902	2.59	0.45	-0.04	8.67
chr11	44552833	1.85	3.02	0.105	-0.04	15.12
chr11	44569820	1.3	2.88	0.243	0.01	11.57
chr11	44590915	-1.68	4.38	0.0612	4.86	16.64
chr1	1447379	-0.743	4.42	0.405	3.99	20.7
chr11	44802680	2.72	3.99	0.0101	-0.02	41.33
chr11	448427	-1.27	3.85	0.173	2.84	12.18
chr1	144995661	0.0755	4.14	0.955	0.31	5.21
chr1	144997710	2.26	4.06	0.0279	-0.01	24.77
chr1	144997985	0.657	4.04	0.488	-0.04	11.61
chr1	145000346	-0.234	4.32	0.788	0.28	14.16
chr1	145004377	0.49	3.65	0.631	-0.04	11.12
chr1	145004552	0.19	3.37	0.849	-0.04	4.59
chr1	145009605	0.637	4.02	0.505	0.21	18.19
chr1	145009646	10.6	4.59	1.05e-06	0	50.6
chr1	145030148	1.14	4.49	0.212	0	41.12
chr1	145030318	0.0487	3.76	1	-0.04	11.45
chr1	145096361	-1.9	4.74	0.0346	9.01	11.56
chr11	45108249	-1.36	2.77	0.176	1.2	6.66
chr1	145111960	-0.474	3.15	0.635	0.05	7.18
chr11	45119637	0.998	9.01	0.237	134.16	999
chr11	45188170	-3.16	3.26	0.00136	5.39	3.57
chr11	45207894	0.163	2.84	0.947	0.48	13.23
chr11	45309257	-0.969	3.68	0.294	3.49	18.18
chr1	145382351	0.473	3.91	0.636	0.92	15.7
chr1	145382841	-0.242	4.83	0.795	7.96	46.6
chr1	145382979	-0.594	4.48	0.515	5.64	31.88
chr1	145395694	-0.205	5.08	0.826	5.24	47.97
chr1	145396705	-0.513	3.8	0.609	0.37	11.02
chr1	145413231	2.61	3.27	0.0248	-0.04	17.6
chr1	145438293	-0.768	3.91	0.397	1.69	15.79
chr1	145438536	-1.47	4.02	0.111	3.74	9.68
chr1	145442768	0.201	3.47	0.894	0.07	14.12
chr1	145455613	-0.761	3.99	0.422	0.78	9.72
chr11	4547911	0.406	2.85	0.785	0.35	10.96
chr1	145502369	1.89	4.09	0.055	0.09	43.82
chr1	145542776	1.42	3.58	0.171	0.03	24.68
chr1	145542979	1.54	3.3	0.158	-0.04	16.4
chr11	45565583	0.199	8.22	0.813	109.58	999
chr11	45602157	-0.116	7.85	0.891	97.17	999
chr11	45815997	-1.1	3.5	0.24	3.07	13.14
chr11	45868785	-1.15	3.95	0.214	3.35	13.75
chr11	45869090	-1.86	4.68	0.0403	14.6	16.16
chr11	45907040	-6.48	6.82	3.41e-09	92.29	0
chr11	45907075	1.48	9.11	0.0821	115.18	999
chr11	45918422	0.886	4.54	0.33	1.88	62.98
chr11	45921041	-0.787	8.31	0.35	161.37	999
chr11	45926258	0.645	2.84	0.568	-0.04	10.82
chr11	45940345	-1.46	3.27	0.124	0.49	2.52
chr11	45944812	-0.177	3.33	0.849	0.78	13.39
chr11	45946733	0.354	4.42	0.705	3.07	48
chr11	46016076	1.4	3.86	0.148	0.49	28.92
chr11	46017201	2.46	3.14	0.0386	-0.04	15.55
chr11	460774	1.82	3.88	0.0732	0.09	30.77
chr11	46096897	1.38	2.66	0.269	-0.03	6.78
chr11	46124618	-0.771	2.78	0.475	0.44	4.71
chr11	46258895	1.57	3.85	0.111	-0.04	25.36
chr11	46260782	-0.549	4.05	0.564	2.93	14.24
chr11	46318563	2.95	4.62	0.0037	-0.04	67.76
chr11	46339856	-0.355	2.91	0.756	0.17	8.67
chr11	46404887	-0.292	3.06	0.779	0.18	3.55
chr11	46410281	3.12	5.54	0.00131	-0.03	170.16
chr11	46410297	1.86	5.28	0.0414	0.79	124.62
chr11	46411133	-1.08	4.03	0.247	2.86	7.85
chr11	46414270	-0.154	10.1	0.854	999	999
chr11	46414288	0.0829	9.48	0.921	290.51	999
chr1	146556194	-0.413	3.79	0.68	2.32	15.36
chr1	146556284	-0.551	3.84	0.55	3.28	17.54
chr11	46563380	1.41	3.99	0.154	0.49	31.58
chr11	46722346	-0.996	4.75	0.263	7.81	23.82
chr1	146743893	-0.76	2.99	0.462	1.3	9.12
chr11	4680284	2.74	2.87	0.0258	-0.04	12.1
chr1	146849781	1.53	3.06	0.159	0.03	9.1
chr11	46921697	-0.31	2.54	0.812	0.27	7.53
chr1	146923559	0.424	4.24	0.666	2.65	44.52
chr1	1469388	0.178	2.08	1	-0.01	8.25
chr11	46958224	-2.49	4.01	0.00752	4.8	6.55
chr11	47026435	0.947	3.77	0.337	0.24	20.32
chr1	147033086	-0.305	2.2	0.842	0.13	5.35
chr11	47078012	0.84	2.98	0.475	0	6.65
chr11	47292110	-0.744	5.29	0.397	6.79	38.93
chr11	47294462	-0.981	8.28	0.245	160.78	999
chr1	147323566	0.541	2.04	0.725	-0.02	4.61
chr11	47387954	-0.643	2.85	0.524	0.17	6.78
chr11	47398261	-0.316	3.04	0.779	-0.04	6.41
chr11	47400112	-0.62	4.25	0.494	2.21	18.38
chr11	47447768	-2.4	4.4	0.00922	8.2	6.63
chr1	14748819	1.23	3.26	0.242	0.11	14.19
chr11	47600592	-2.12	4.77	0.0184	11	19.74
chr11	47609325	-1.94	2.2	0.0609	0.7	2.45
chr1	14762023	1.4	3.57	0.181	0.09	18.29
chr1	14763570	9.55	3.68	5.46e-05	-0.01	38.84
chr1	14763633	4.61	4.99	4.49e-05	-0.04	121.68
chr1	14763760	1.77	3.21	0.106	-0.04	15.79
chr1	14769800	2.69	3.33	0.0193	-0.04	17.29
chr1	147735882	-1.03	3.92	0.276	2.38	11.16
chr1	147806671	-0.91	4.15	0.322	3.74	18.22
chr1	147806788	-0.756	3.92	0.419	2.61	19.17
chr1	147806858	-0.304	3.96	0.755	2.51	23.37
chr11	47965663	2.84	3.81	0.0104	-0.04	34.79
chr11	47968612	2.4	3.1	0.0423	-0.04	17.4
chr11	47968681	3.53	2.67	0.0152	-0.02	10.54
chr11	47969850	1.2	2.8	0.289	-0.04	8.01
chr1	147994210	-2.62	2.85	0.00968	4.44	3.36
chr1	148000977	-0.709	3.57	0.479	2.28	15
chr11	48007904	0.152	2.5	0.934	-0.04	6.11
chr11	48083040	0.458	3.04	0.674	0.04	11.01
chr11	48112363	1.03	5.66	0.239	7.02	143.11
chr1	14816605	-0.14	3.95	0.901	2.47	28.1
chr1	148241539	-1.62	5.41	0.0641	19.46	42.05
chr1	148241792	-1.65	3.64	0.0728	6.52	12.1
chr1	14849876	-1.26	3.36	0.183	1.52	13.37
chr1	148604932	-1.24	2.52	0.203	1.57	6.31
chr11	48921969	-0.114	2.66	1	0.54	13.85
chr11	49069971	0.83	4.15	0.396	3.31	50.7
chr1	149223864	-0.793	5.13	0.369	6.88	45.36
chr1	149224011	-1.52	4.7	0.09	5.39	20.15
chr1	149224635	-0.353	4.34	0.702	1.09	18.67
chr1	149294702	-1.39	2.45	0.182	0.43	3.18
chr1	149297845	-0.496	1.88	0.725	0.11	2.75
chr1	149514148	-1.49	2.16	0.174	1.17	3.08
chr11	49584027	-2.81	2.93	0.00461	4.95	3.07
chr1	149606068	-1.35	3.38	0.164	4.05	15.61
chr1	149707310	0.61	1.73	0.777	-0.04	5.51
chr11	49873893	0.0448	2.22	1	0.08	8.14
chr1	14988714	2.36	4.14	0.021	0.11	51.38
chr1	149981744	-1.25	2.83	0.193	0.63	3.76
chr1	149982681	-0.99	4.37	0.272	8.63	28.1
chr1	149982836	-0.333	3.53	0.744	1.18	13.75
chr1	150208427	-2.67	5.73	0.00332	29.31	17.37
chr1	150230243	0.109	2.95	0.951	-0.02	9.45
chr1	150459723	-0.977	3.31	0.312	1.29	6.06
chr1	150459928	-1.59	3.5	0.0898	1.9	6.96
chr1	150479176	1.68	2.53	0.15	-0.04	6.35
chr1	150480494	0.443	3.53	0.696	0.57	13.75
chr1	150518151	1.64	3.58	0.106	0.16	23.94
chr1	150518296	3.51	4	0.00167	-0.04	40.25
chr1	150552047	-1.78	5.21	0.0443	18.43	27.63
chr1	150577332	0.668	3.03	0.539	0.13	9.49
chr1	150592373	1.06	3.73	0.276	0.16	20.65
chr1	150971743	2.3	3.37	0.0354	-0.04	17.53
chr1	150979366	-0.524	3.61	0.592	0.2	14.34
chr1	150979435	0.385	3.75	0.709	-0.03	22.62
chr1	151027605	3.52	2.67	0.0152	0	5.02
chr1	151027685	0.565	2.96	0.651	-0.03	5.2
chr1	151030390	-1.33	4.38	0.14	3.34	5.85
chr1	151039921	-0.328	2.92	0.807	0.01	6.83
chr1	15105395	0.558	3.5	0.587	0.61	15.27
chr1	15106977	1.04	3.3	0.308	0.12	13.17
chr1	15109360	0.596	3.14	0.567	0.18	12.1
chr1	15109871	1.29	3.48	0.202	0.08	19.06
chr1	15110696	3.29	3.82	0.00342	-0.03	32.85
chr1	151117545	1.2	3.24	0.258	-0.04	15.43
chr1	151138544	-1.72	5.05	0.0548	10.71	18.39
chr1	151227464	-0.941	4.09	0.306	2.89	19.71
chr1	151254037	-0.61	4.38	0.499	2.58	24.21
chr1	151300125	-1.03	4.1	0.254	3.74	14.58
chr11	5153292	1.97	3.39	0.0773	-0.03	16.75
chr1	151569091	1.84	3.73	0.0665	0.17	35.14
chr1	151569191	2.51	3.18	0.0322	-0.04	21.63
chr1	151580979	-0.275	2.02	0.913	-0.02	3.16
chr1	151588389	-0.394	3.6	0.696	1.52	17.6
chr1	151646090	0.613	2.62	0.626	0.11	11.04
chr1	15167043	-0.0397	2.55	1	0.28	8.27
chr1	151687709	1.69	6.3	0.0537	10.47	267.4
chr1	151688034	1.31	3.23	0.226	-0.04	16.96
chr1	151689580	0.337	8.92	0.688	170.09	999
chr11	5173130	1.73	3.21	0.106	-0.02	14.98
chr1	151747215	1.44	2.99	0.188	-0.02	10.58
chr1	151801619	1.47	6.91	0.09	23.09	999
chr1	151878378	0.912	2.83	0.419	-0.04	10.09
chr1	15193921	-0.764	6.19	0.37	32.18	126.99
chr1	151948698	3.52	2.67	0.0152	-0.03	8.02
chr1	151967702	-0.389	3.53	0.683	1.81	16.55
chr1	152877385	-5.65	4.62	4.84e-07	15.28	0.26
chr11	5297161	1.54	2.78	0.2	-0.03	8.22
chr11	5301938	1.94	3.77	0.0595	0.13	32.78
chr11	5302035	0.222	2.58	0.871	0.23	5.71
chr1	153032006	0.614	3.15	0.567	0.18	11.29
chr11	5309480	2.78	3.4	0.0151	-0.04	18.38
chr1	15322786	1.76	2.95	0.125	-0.03	12.1
chr1	153316492	0.201	3.96	0.849	-0.02	23.8
chr1	153377345	-1.44	2.43	0.182	0.57	2.67
chr1	153395131	-0.0624	10.02	0.941	999	999
chr1	153405854	8.54	2.82	0.000522	-0.02	18.3
chr1	153405931	9.47	3.61	7.5e-05	-0.02	38.31
chr1	153406026	2.11	3.22	0.0572	-0.04	27.53
chr1	153425078	0.797	8.77	0.344	128.65	999
chr1	153509418	-0.758	2.27	0.47	0.05	2.36
chr1	15352791	-0.622	2.35	0.608	0.38	5.58
chr1	153539118	-0.221	3.7	0.854	0.49	14.06
chr1	15354176	-1.35	2.58	0.17	0.89	2.81
chr1	1536043	0.77	5.18	0.383	5.47	94.44
chr1	153643409	-1.54	3.88	0.0975	3.74	6.1
chr1	153669847	1.8	3.26	0.111	0	16.16
chr1	153939778	-1.69	4.1	0.0631	6.09	9.53
chr1	153939916	2.57	3.87	0.0157	-0.01	33.11
chr1	153963283	-2.13	4.91	0.0186	7.93	10.97
chr1	15396859	1.54	4.4	0.106	1.42	60.15
chr1	154130372	0.0331	3.36	1	0.2	8.9
chr1	154155797	-0.13	4.59	0.887	3.25	37.59
chr1	154285708	0.766	1.84	0.683	-0.04	3.38
chr1	154293454	2.12	2.95	0.0681	-0.03	18.57
chr1	154293567	1.6	2.76	0.161	-0.03	11.19
chr1	154327211	9.3	3.46	0.000136	-0.01	27.86
chr1	154327292	1.3	3.31	0.212	-0.04	22.1
chr1	154377846	-0.802	3.45	0.397	-0.02	14.46
chr1	154389884	-0.206	2.75	0.835	-0.03	11.06
chr1	154469631	-0.607	3.75	0.525	0.95	14.95
chr1	154473199	-0.474	3.15	0.635	1.17	12.62
chr1	154531871	-0.981	4.16	0.286	0.89	14.92
chr1	154540443	0.402	10.26	0.631	999	999
chr1	154675884	-0.603	6.32	0.482	32.8	139.59
chr1	154701748	-0.296	2.69	0.776	0.11	8.77
chr1	154747321	-0.796	2.65	0.439	0.06	6.46
chr1	154885351	0.626	3.84	0.545	0.83	29.71
chr1	154909064	-1.23	4.21	0.173	2.81	14.35
chr1	154910059	-0.805	3.97	0.379	1.97	19.7
chr1	154946104	0.226	3.16	0.871	-0.01	2.29
chr1	154946215	0.311	3.08	0.772	-0.01	2.05
chr1	154965983	-0.0138	2.87	1	0.18	7.83
chr1	154989916	-0.314	4.28	0.744	3.49	25.21
chr1	154995363	-0.688	2.15	0.546	0.03	4.42
chr1	155013341	0.499	3.46	0.614	0.82	23
chr1	155023052	0.331	4.41	0.721	2.08	36.53
chr1	155050017	2.41	2.6	0.0602	-0.01	6.51
chr1	155107657	0.0855	3.89	0.973	0.16	20.64
chr1	155194654	0.286	3.07	0.814	-0.04	11.33
chr1	155211797	-0.424	3.51	0.649	0.55	13.38
chr1	155225251	-1.45	3.87	0.117	4.33	10.48
chr1	155248113	-4.04	5.88	3.09e-05	45.62	4.22
chr1	155248188	0.517	9.39	0.537	222.42	999
chr11	5526842	1.3	3.32	0.212	0.14	15.36
chr1	15537345	0.499	2.91	0.693	0.18	11.96
chr1	155533065	-1.75	4.69	0.0514	10.25	15.14
chr1	155579794	-0.998	3.49	0.303	1.59	8.43
chr11	55640310	-1.25	2.28	0.219	1.04	5.73
chr1	155662137	2.42	3.47	0.0262	-0.03	26.34
chr1	155667665	0.437	2.49	0.794	-0.02	7.57
chr1	155669058	0.874	2.57	0.493	0	5.07
chr1	155826943	-1.54	4.01	0.0914	3.62	7.2
chr1	155870121	1.81	2.99	0.114	-0.03	10.77
chr1	155904141	-1.26	4.04	0.167	3.25	7.93
chr1	155973354	1.7	2.9	0.137	-0.04	11.4
chr1	155993489	0.419	2.68	0.757	0.02	9.24
chr1	156023992	-0.991	3.61	0.286	0.72	8.84
chr1	156024412	-1.01	4.38	0.258	4.03	17.83
chr1	156092742	0.195	3.89	0.868	0.17	20.15
chr1	156093755	0.127	3.69	0.939	0.06	16.44
chr1	156097149	-1.66	4.15	0.0724	4.96	13.3
chr1	156100215	-0.498	3.47	0.615	0.2	9.06
chr1	156151535	1.57	1.95	0.284	-0.04	5.82
chr1	15615926	0.978	4.48	0.296	2.64	55.63
chr11	5617889	0.745	3.07	0.507	0.07	17.48
chr11	5618016	0.895	4.04	0.353	1.21	35.51
chr11	5621686	-1.45	2.63	0.142	0.07	3.1
chr1	156384459	0.611	9.09	0.467	174.62	999
chr1	156415768	-1.19	2.76	0.242	0.52	2.53
chr1	156426381	-1.65	3.55	0.077	1.07	4.47
chr1	156430474	1.76	4.13	0.0777	0.05	44.66
chr1	156430549	3.21	3.25	0.0107	-0.01	20.06
chr1	156468875	-0.29	4.92	0.745	4.39	53.08
chr1	156470811	-1.2	4.36	0.184	3.2	18.33
chr1	156486857	0.264	2.14	0.913	-0.01	4.83
chr1	156494043	-0.498	2.93	0.674	0.17	5.07
chr1	15649727	-0.498	3.13	0.635	1.04	9.76
chr1	15655417	0.628	3	0.574	0.17	10.48
chr1	156586468	0.414	3.51	0.725	0.75	16.52
chr1	156597462	1.35	5.29	0.133	3.49	102.7
chr1	156622013	0.224	8.66	0.79	151.77	999
chr1	156630183	-0.946	4.51	0.289	3.36	17.14
chr1	156647244	0.29	3.32	0.804	0.46	14.1
chr1	156647999	-0.912	3.46	0.333	0.61	7.81
chr1	156650034	0.781	4.99	0.384	5.39	78.49
chr1	156664140	8.03	2.39	0.00253	-0.01	6.1
chr1	156664217	1.78	3.48	0.092	-0.02	24.16
chr1	156728748	0.568	2.35	0.705	-0.03	6.63
chr1	156743077	0.46	3.64	0.656	0.25	19.87
chr1	156783763	-0.454	3.83	0.616	2.02	16.16
chr1	156785325	-0.25	2.97	0.857	0.07	4.67
chr1	156811259	0.844	6.4	0.326	20.49	251.52
chr1	156830324	-0.336	3.71	0.715	1.52	17.46
chr1	156865056	2.26	3.34	0.0383	-0.03	19.87
chr11	56894458	0.406	2.85	0.785	0.35	7.8
chr1	156897358	1.1	2.97	0.306	-0.03	11.17
chr11	56918266	2.58	5.02	0.00747	1.05	102.17
chr1	156928229	3.88	2.96	0.00562	-0.01	18.67
chr1	156928324	1.04	2.92	0.331	-0.03	9.98
chr11	56984785	0.216	2.54	0.934	0.19	10.26
chr11	57006995	0.929	2.61	0.45	0	8.36
chr11	5706028	-1.13	3.42	0.228	1.52	6.98
chr11	5706295	0.759	4.33	0.424	0.65	40.88
chr1	157124904	0.487	4.61	0.588	3.49	53.08
chr11	57147340	1.41	8.96	0.0972	103.96	999
chr11	57147405	-5.22	4.96	7.79e-07	26.28	0
chr11	57163527	-0.0181	3.12	1	0.32	7.25
chr11	57173652	-2.92	4.71	0.002	14.2	10.62
chr11	5718413	0.998	3.91	0.305	0.75	34.14
chr11	57192369	-0.177	5.04	0.845	4.25	45.96
chr1	157197763	0.607	2.99	0.612	0.43	11.92
chr11	57200425	-0.0138	3.43	1	0.66	11.65
chr11	57242385	-1.43	6.06	0.0979	33.18	81.76
chr1	157243447	0.727	3.07	0.507	0.18	12.18
chr1	157249524	4.07	3.96	0.000773	-0.04	43.94
chr11	57281305	0.163	3.54	0.899	0.11	13.16
chr1	157295200	0.956	2.86	0.387	0.11	7.42
chr11	57298838	-0.912	3.59	0.337	1.3	8.64
chr11	57415870	2.09	4.39	0.0324	-0.03	55.57
chr11	57424923	-0.895	3.77	0.337	1.98	10.31
chr1	15744163	-0.761	3.47	0.427	0.91	8.64
chr1	15750783	0.819	2.96	0.475	-0.02	12.79
chr11	57529339	0.0149	3.86	1	2.44	20.3
chr11	57529411	0.946	2.27	0.467	-0.03	3.95
chr1	15753648	0.0032	2.2	1	-0.04	5.82
chr1	157555994	-1.49	6.87	0.0841	65.44	143.13
chr11	57652959	0.327	9.36	0.696	233.25	999
chr11	57668891	1.07	3.32	0.308	0.08	17.71
chr1	15771119	0.00321	2.74	1	0.4	4.59
chr1	15783248	2.29	3.01	0.056	-0.04	17.08
chr11	57893146	0.0746	4.01	0.976	3.07	31.75
chr1	157957995	-0.311	3.5	0.738	2.21	20.14
chr1	158119644	-1.26	3.49	0.177	2.51	8.03
chr1	158125654	0.634	2.39	0.645	-0.04	7.1
chr1	158132963	-6.68	3.34	4.72e-07	4.35	0
chr11	58277420	0.72	2.69	0.533	-0.02	9.97
chr11	5831859	1.91	2.21	0.156	-0.02	4.37
chr11	58373102	0.406	2.85	0.785	0.06	6.6
[truncated: 18,075 more rows]
