# Supplementary material for: Differential chromatin profiles partially determine transcription factor binding
Source: PLoS One. 2017 Jul 13;12(7):e0179411. doi: 10.1371/journal.pone.0179411 (PMC5509100; doi:10.1371/journal.pone.0179411)
Supplement: S1 Dataset — (ZIP) [file pone.0179411.s002.zip › data.tables/REST_DNase.csv]

chr	coord	PIQ.GM.rep1	PIQ.GM.rep2	PIQ.K.rep1	PIQ.K.rep2
chr10	92539	-0.863977440593095	-0.868477432323713	-0.972088212582536	-0.98893794786124
chr10	145558	-0.8656617698729	-0.934146466285684	-0.974326557662642	-0.954407405926855
chr10	172759	-0.695148494837789	-0.833345811086455	-0.9230225808497	-1.01816115120084
chr10	280807	-1	-0.889645547668699	-0.984127358392096	-0.951111577497847
chr10	303143	-0.931689197680953	-0.814969930641453	-0.84183718501672	-0.871285768047437
chr10	325501	-0.726524496773528	-0.801654656325228	-0.950806443792115	-0.884986593641935
chr10	329969	0.699159803606987	0.580024738913994	-0.911123799130338	-0.698083485355315
chr10	341115	-0.923998959507058	-0.917882596573041	-0.908392637977503	-0.951704700082775
chr10	356428	-0.720459807361457	-0.821238798281527	-0.779983332975631	-0.901722509000397
chr10	364390	-0.683981311738561	-0.748920053045537	-0.926506845802088	-1.03551540728524
chr10	386817	-0.838987553212274	-0.850923866626662	-0.973536485746165	-0.928983237941589
chr10	397358	-0.817173181721864	-0.817321189377085	-0.902351462108835	-0.827646022254823
chr10	425142	-0.787728760649509	-0.738860186139392	-0.81769524618967	-0.878501692050523
chr10	431114	-0.630111386630484	-0.760798629491902	-0.897874445237255	-0.951696218439823
chr10	492556	-0.782435883201292	-0.875540948191117	-0.927560153687828	-0.942123974959755
chr10	499436	-0.84287503965116	-0.911410733244858	-0.883540279594504	-0.978092801390276
chr10	516605	-0.588211730049196	-0.855146269140801	-0.928340346146792	-1.01848112329655
chr10	519290	-0.71319008016531	-0.918636309324386	-0.784196944353801	-0.934704867189419
chr10	527378	-0.561804866027244	-0.913382562884294	-0.890033829084465	-0.762608963391538
chr10	533103	-0.819842151921289	-0.782960502708682	-0.903484539824799	-0.887985013334524
chr10	537470	-0.922648526585812	-0.851402142772373	-0.897547700258046	-0.870830874291958
chr10	540297	-0.819717033674745	-0.865812516769805	-0.93537230189268	-0.919708416813062
chr10	552427	-0.671858328052132	-0.723539731917981	-0.973044984254336	-0.919816154654099
chr10	589075	-0.785186227493435	-0.793024929893629	-0.932275843319054	-0.798876210329763
chr10	592367	-0.914475848217637	-0.870182664933271	-0.813362821534185	-0.845947771612693
chr10	602000	-0.850931792967742	-0.623460000723524	-0.589871950139311	-0.361400720124961
chr10	602041	-0.84427021469801	-0.579858962692615	-0.62876834303878	-0.333533427332469
chr10	602114	-0.812305210496255	-0.711448371961211	-0.705193339096769	-0.80686672698655
chr10	611908	-0.62940054336483	-0.840448345787747	-0.888829315221494	-1.00671051871852
chr10	621975	-0.601725172394425	-0.859511488604851	-0.882781677305251	-0.93730405994664
chr10	650969	-0.555929641210466	-0.669845095820699	-0.777290222432636	-0.856950792179144
chr10	655977	-0.703093056222346	-0.706242311693958	-0.948391006299742	-1.00633689108636
chr10	656246	-0.556353267771889	-0.76867439639464	-0.905148029847473	-0.91311751232427
chr10	709265	-0.833906249027177	-0.78213454855376	-0.850212523257312	-0.868366622855526
chr10	709909	-0.795553778035613	-0.820960710677246	-0.803729674416944	-0.828469882770921
chr10	711968	-0.716482613505816	-0.821499762298363	-0.830519747566798	-1.02381064132845
chr10	712867	-0.869031260113929	-0.737503556701417	-0.990171373956496	-0.809748445526205
chr10	728103	-0.544315530594639	-0.728122520975336	-0.869017819424203	-0.80127565561287
chr10	728896	-0.692760173095447	-0.889755559431626	-0.866753737642207	-0.743992120792467
chr10	735472	-0.454398857798222	-0.57413061988292	-0.852169448215441	-0.968803537331738
chr10	736796	-0.379211102974531	-0.636831197392671	-0.895327762425805	-0.898064363974001
chr10	769203	-1	-0.932165506127202	-0.953135650823885	-1.05385304492547
chr10	769437	-0.969242937789089	-0.96596219323531	-0.985405612685368	-0.98258022971079
chr10	769515	-0.967587075290741	-0.959398495708061	-0.963964392058419	-1.0135521186812
chr10	769827	-0.952547731741767	-0.926189163245052	-1.00400255182723	-1.00422917683417
chr10	770061	-0.864388404279156	-0.862713618681855	-0.926687804848188	-0.670647069683526
chr10	771727	-0.865643417111159	-0.779473219649247	-0.87209899139577	-1.10553065809278
chr10	818200	-0.791676147931067	-0.712007759631865	-0.924260808460499	-1.04647033862269
chr10	833211	-0.812535990347513	-0.759686124071735	-0.877960729544777	-0.77431125760576
chr10	834282	-0.54673750201413	-0.743167082838002	-0.794671222555071	-0.856781016164918
chr10	837199	-0.788407185385676	-0.601237006137138	-0.820365647001765	-0.847375321102295
chr10	891883	-0.708708042282192	-0.846138366457497	-0.715068230757016	-0.979576593306191
chr10	1000683	-0.866939231000736	-0.908157626219632	-0.931866040085065	-1.01928965890277
chr10	1004246	-0.520471724774062	-0.879050048981631	-0.910186807238819	-0.811836932604975
chr10	1026150	-0.863870074293115	-0.963389513684342	-0.98696306925851	-1.05056271187529
chr10	1083935	-0.88937940074544	-0.844617127613915	-0.857091106062312	-0.863757462204977
chr10	1092043	-0.925074684320924	-0.916269454064729	-0.893071386817623	-0.979661006428358
chr10	1149385	-0.674096901947156	-0.802647330058533	-0.863058572297317	-0.863858945439265
chr10	1165157	-0.691359175590031	-0.837283435001568	-0.853930269218579	-0.825289837736715
chr10	1189285	-0.947425417058726	-0.94805345859369	-0.946476463809676	-0.970426689578239
chr10	1193877	-0.870184208359533	-0.851625993022802	-0.89239523501314	-0.957467339108025
chr10	1213085	-0.862419556621118	-0.813771380039547	-0.862274175433254	-0.892582833436778
chr10	1222298	-0.677625217084705	-0.708430120909477	-0.875967030822099	-0.939762573648526
chr10	1246195	-0.398651363016507	-0.777184071898452	-0.701659780529144	-0.810781650931851
chr10	1312954	-0.788481586608062	-0.788998029340105	-0.895847798172076	-0.995932463728523
chr10	1371368	-0.863809337818304	-0.893588004139004	-0.763426249746436	-0.943905402873913
chr10	1401946	-0.547398096468561	-0.60581023016779	-0.729684904590461	-0.825385600923359
chr10	1414217	-0.910168454870396	-0.987262003238947	-0.995715854435757	-0.999408995500874
chr10	1446946	-0.720625327568571	-0.751397559297242	-0.756545171635804	-1.03592675748967
chr10	1507905	0.553244859373957	0.0543396909715424	-0.834251964367606	-0.932273388060565
chr10	1514054	-0.927633673020003	-0.859196043399586	-0.949624909996794	-0.931616659462957
chr10	1516798	-0.773020896451647	-0.690225001381809	-0.902582466730287	-0.991057933511708
chr10	1557708	-0.730698246052614	-0.666988005321268	-0.885348600802439	-0.826901424644053
chr10	1563889	-0.742649256026649	-0.807218674767646	-0.950015581874271	-0.863053442031391
chr10	1572588	-0.746261668587435	-0.599526191606904	-0.805951972878359	-0.954205484295882
chr10	1574511	-0.772390116094697	-0.811405360002628	-0.949889007389004	-1.04452600460219
chr10	1578247	-0.760485861057057	-0.724662331966842	-0.870057370671802	-0.81699282838995
chr10	1588019	-0.807220162877951	-0.729951118376236	-0.937275274626981	-1.03739430682328
chr10	1604766	-0.797787271943232	-0.823732412700472	-0.934820670326782	-0.996865511362754
chr10	1610884	-0.829516725314057	-0.860323992548109	-0.93504428070227	-0.853338542497539
chr10	1615111	-0.686147901187533	-0.674028891145401	-0.934107425893094	-0.812198446268167
chr10	1631748	-0.798277622233197	-0.759361916365378	-0.920281345533174	-0.869242357713136
chr10	1633426	-0.862829056651579	-0.658319266430989	-0.890640692978977	-0.858195113123214
chr10	1640161	-0.749074922579685	-0.912608156313547	-0.84531205404765	-0.992008769965955
chr10	1675859	-0.917953614369831	-0.892464229968475	-0.935855758886667	-1.09493397305504
chr10	1685836	0.0518415159099435	0.0327549452901518	-0.220844175634818	-0.270126675486702
chr10	1701199	-0.833889593535092	-0.889761386670411	-0.946408617928839	-0.968631061080856
chr10	1711401	-0.716996157782488	-0.74651699367623	-0.945829644261073	-1.02120810590925
chr10	1715896	-0.847005361478449	-0.798384729819483	-0.776472644546468	-0.969438728762791
chr10	1720616	-0.531770262567607	-0.691689860033148	-0.863406431710257	-0.950603121383513
chr10	1722209	-0.655236100796478	-0.723605145461224	-0.921244643235208	-0.788222962838827
chr10	1731529	-0.717297305584527	-0.88350937204177	-0.988956475800381	-0.852243610453334
chr10	1765824	-0.962740194652744	-0.922247327686373	-1.01158117860331	-0.95964412405029
chr10	1779328	-0.539632207183723	-0.407230951838709	-0.847942733500258	-1.04584717334977
chr10	1796691	-0.838175886564967	-0.780067746233684	-0.957000583635602	-0.940170731148871
chr10	1803578	-0.702554858625982	-0.796478864567324	-0.894635309273623	-0.970229794098204
chr10	1808450	-0.835558987517029	-0.836320071475121	-0.975598745437645	-1.00621860028311
chr10	1827780	-0.605725269055849	-0.874945795182035	-0.965934384675135	-0.94920814893874
chr10	1840814	-0.834534062023859	-0.829409637246369	-0.959107156360562	-0.859615518389355
chr10	1847811	-0.631226389190556	-0.765975911630683	-0.887693790180794	-1.03200656105496
chr10	1866773	-0.835446153455476	-0.819651503052014	-0.873760445021867	-0.820116029417469
chr10	1873225	-0.853433908073105	-0.89680859039093	-0.975458401299554	-1.0062160349898
chr10	1897967	-0.856128801240945	-0.861588894168352	-0.926591575652348	-0.887699267714402
chr10	1911648	-0.739709014475091	-0.878229600358889	-0.954589588942068	-0.918551534490061
chr10	1917799	-0.791797561540304	-0.934620227682051	-0.966523699673653	-1.07534692738326
chr10	2050320	-0.727772604591065	-0.803682137696928	-0.873366764513326	-0.801072188625067
chr10	2053391	-0.847425211078822	-0.783812440041198	-0.912875225943939	-0.982714906239827
chr10	2111041	-0.838453802649391	-0.849487122623698	-0.957701838789129	-1.01868708069437
chr10	2144583	-0.898015642658052	-0.933601060283139	-0.979414930405965	-0.920843477285923
chr10	2197258	-0.881157940265896	-0.947493095020272	-0.908575120202365	-0.960656681660343
chr10	2198407	-0.815568647141015	-0.875805963504558	-0.896147460460871	-0.979229428157599
chr10	2204084	-0.677377557648652	-0.877276428051492	-0.968227109782217	-0.959634071119068
chr10	2209031	-0.809507819428027	-0.861690954195511	-0.970454276081521	-0.854043281932028
chr10	2263428	-0.902149428177192	-0.886978149767056	-0.99046009581182	-0.790713092711403
chr10	2274859	-0.898190599094676	-0.901539626382758	-0.878633502042502	-0.746872517657787
chr10	2324285	-0.727620775845041	-0.885337267804837	-0.939364081276938	-1.01315796603864
chr10	2448183	-0.673686189822512	-0.80830492947729	-0.966505527143195	-0.869414088510998
chr10	2481008	-0.937673502740271	-0.761920216027717	-0.919843482791371	-0.88864450496137
chr10	2522901	-0.813605369184328	-0.901862416244078	-0.812918379175107	-0.989359744148964
chr10	2535406	-0.980500157996136	-0.822344872504477	-0.964117934831153	-0.971662530908924
chr10	2549617	-0.980889986879736	-0.890582469676694	-0.886798173014837	-1.01840363015743
chr10	2562544	-0.869540124808573	-0.89179448218828	-0.960829390889422	-0.913807120872377
chr10	2577796	-0.876857144570109	-0.909654224603421	-0.986584803027334	-0.929496750667749
chr10	2633323	-0.664273287011647	-0.811362703769511	-0.956624020534354	-0.834868239541239
chr10	2638291	-0.83838498008192	-0.908456875417825	-0.970529794391585	-0.896946752519622
chr10	2696656	-0.86916237104651	-0.865271033818261	-1.00431097708464	-0.913188804333062
chr10	2722715	-0.690940506062264	-0.673736779588537	-0.875955236494555	-1.10936207112848
chr10	2737124	-0.804209615040521	-0.884272357526668	-0.93239066099242	-0.975434454370916
chr10	2755135	-0.898933935016487	-0.90651677153102	-0.919575479981396	-0.877412229595038
chr10	2755756	-0.714470543614714	-0.874042512363542	-0.864260264272393	-0.965060542121203
chr10	2772446	-0.932121070944069	-0.941044470517506	-0.949903426114215	-0.964899223945577
chr10	2775637	-0.827541123171044	-0.78867063362032	-0.909778839208201	-0.871534251680313
chr10	2794716	-0.911099474310218	-0.897431873925966	-0.828669110112052	-1.05376375295458
chr10	2805372	-0.563366837913058	-0.753744616636714	-0.959498360984092	-0.871339300224872
chr10	2820073	-0.77269121674875	-0.893588420250001	-0.905995316071178	-0.88964215345789
chr10	2825719	-0.668005216029039	-0.730700715655681	-0.900896305656514	-0.974565770522079
chr10	2876588	-0.807879626602478	-0.74835435500962	-0.885214453768989	-1.01534895547642
chr10	2879614	-0.807630480824956	-0.765264340170234	-0.907248166837243	-0.877985833804168
chr10	2883852	-0.720806062901881	-0.672637126654883	-0.905329272139403	-0.93857649334008
chr10	2887179	-0.670060857879968	-0.900166262176656	-0.96164562537233	-0.917753335690051
chr10	2914614	-0.90398189830848	-0.770260991168075	-0.932737025089716	-0.980837487051943
chr10	2917095	-0.836916848620527	-0.899165988366313	-0.930964250528582	-1.06406254495637
chr10	2922711	-0.815265296464858	-0.962263077933093	-0.983801267183977	-0.917577418792921
chr10	2932036	-0.824553904889554	-0.845769837896606	-0.929187370877848	-0.918929239186965
chr10	2940687	-0.826021582495562	-0.80756684131895	-0.944409507567387	-0.920068159380967
chr10	2942858	-0.444186264417366	-0.74191802132869	-0.827868525676094	-0.625713256938114
chr10	2961295	-0.690395928847801	-0.869471218596313	-0.913341337997063	-1.0093454081351
chr10	2978890	-0.804660915981518	-0.910808145786587	-1.00908093521109	-0.880604086286729
chr10	2991839	-0.861671099883889	-0.841016104594641	-0.923366027616215	-0.934681974559745
chr10	3014572	-0.844385493600664	-0.833988590742011	-0.89441572390293	-0.782627156187549
chr10	3051183	-0.342785916072696	-0.544806851937495	-0.88767390318322	-0.774282254005289
chr10	3058086	-0.710197748426448	-0.912082677507056	-0.873749578898758	-0.880183179436101
chr10	3066182	-0.687319173055574	-0.923952635789698	-0.893316769288813	-0.872621728860261
chr10	3085856	0.332567311264528	0.0618468344788659	0.549953466481714	0.60104034138458
chr10	3092131	-0.664125271781698	-0.873500293327675	-0.937717192426522	-0.944700363451475
chr10	3123074	-0.631829133538383	-0.690877352134894	-0.749523848407439	-0.532506805720333
chr10	3128585	-0.854057447231019	-0.803270775105277	-0.910246808624274	-0.7473683981154
chr10	3136310	-0.653854964896241	-0.729874201265654	-0.631029495625327	-0.470420517503078
chr10	3151168	-0.750073944030197	-0.671202864316991	-0.842850846071002	-0.897551550442862
chr10	3168730	-0.732524269753232	-0.646285460152914	-0.780454085392378	-0.786600490395208
chr10	3182455	-0.367800852939701	-0.75787211469475	-0.803259898447566	-1.0075045107707
chr10	3189891	-0.875976609216944	-0.832243867346872	-0.925501348038734	-0.848445337594729
chr10	3189981	-0.858121537331237	-0.763816884783778	-0.966200722931166	-0.93044109091785
chr10	3193441	-0.761842176909936	-0.85656717314365	-0.955471891728087	-0.871808568432681
chr10	3212160	-0.74500421423935	-0.651953369015596	-0.9825937224767	-0.94229140504174
chr10	3230564	-0.940600226485805	-0.961980673216884	-0.905498230695818	-0.927296831799355
chr10	3321205	-0.825850927297942	-0.73337677265749	-0.960819843320135	-0.847067033631327
chr10	3322989	-0.607550699575602	-0.864704819303155	-0.850911525817735	-0.853215652514142
chr10	3359468	-0.940226505630279	-0.879936321501363	-0.910839775533935	-0.63972392625384
chr10	3364410	-0.806520630201511	-0.919236380567429	-0.919787521545151	-0.931596062162102
chr10	3370078	-0.78440517646904	-0.879614046830588	-0.973342731406842	-0.935772743761047
chr10	3388487	-0.895295509998874	-0.926884548314426	-0.983124613774362	-1.10143886581979
chr10	3446750	-0.822595769851226	-0.895292899196656	-0.995128873387641	-0.795883421715579
chr10	3453544	-0.846474459947349	-0.65304169422191	-0.901568453301376	-0.856078138819442
chr10	3456640	-0.628880203617374	-0.895324237830662	-0.885179863182228	-0.715618186613705
chr10	3538070	-0.946246444018626	-0.880727955773667	-0.903188506981296	-0.886544433964662
chr10	3575439	-0.662414945951648	-0.860572502468451	-0.935975974973248	-0.937173530373335
chr10	3584028	-0.911675994474019	-0.904539267810893	-0.946731897021425	-0.757747417487485
chr10	3609674	-0.708435468253521	-0.872066752779174	-0.908238852876388	-0.803139201433485
chr10	3615366	-0.716046609777448	-0.788592121224884	-0.838104366050125	-0.841340821554831
chr10	3683217	-0.686267025513565	-0.815034571353014	-0.935962171679237	-0.879719991223427
chr10	3727346	-0.670481894223581	-0.850756572600528	-0.959260528918471	-0.7435811570156
chr10	3755339	-0.785947589511443	-0.879283466941327	-0.940118845252189	-0.786804218561313
chr10	3789432	-0.817879858276231	-0.857281216095236	-0.955703454685665	-0.931240329247091
chr10	3852652	-0.139873532394429	-0.442163964451652	-0.804444247339813	-1.24628387960076
chr10	3896484	-0.799081918347793	-0.901320044279555	-0.934053085438412	-1.01178321742454
chr10	3993039	-0.667021672596416	-0.773709800157161	-0.750874596960666	-0.847686128815254
chr10	4015045	-0.906446977866678	-0.806242490685348	-0.886385760068639	-0.843137506816566
chr10	4031611	-0.621734013743163	-0.821023001418146	-0.906961805668126	-0.892889198028058
chr10	4085153	-0.715528302474171	-0.87116999772534	-0.884824829965464	-0.919453445006467
chr10	4140543	-0.767981627176184	-0.827777646510245	-0.918391864812503	-0.786590885348976
chr10	4145867	-0.722727524178086	-0.913331287626048	-0.883040137838351	-0.92881057060391
chr10	4243623	-0.937125384768127	-0.853117183536254	-0.918882601042872	-0.94068298671369
chr10	4259425	-0.905180807247961	-0.940864792796102	-1.00207243933828	-0.624688712725489
chr10	4277555	-0.853121031715466	-0.912335869289863	-0.946908246574471	-0.9526921729914
chr10	4310747	-0.973591901247795	-0.939266920561279	-0.975822963599244	-1.00301871997182
chr10	4357954	-0.764080485219115	-0.834806353310101	-0.957299781035101	-1.06316405826409
chr10	4359737	-0.829897633442012	-0.874287377123273	-0.95235934678807	-0.999995713459012
chr10	4362274	-0.698604405584167	-0.83569711349296	-0.907703373205232	-0.941719836452195
chr10	4451264	-0.657579097961034	-0.947267170408531	-0.953447495928304	-0.828496488438464
chr10	4476280	-0.822405141265099	-0.786756991816569	-0.896573737102578	-0.938314149586696
chr10	4480455	-0.85550301888428	-0.912178669772386	-0.962076951582018	-0.98164483786586
chr10	4527357	-0.751640155718681	-0.850557684371648	-0.954947900199257	-0.944009927466755
chr10	4531319	-0.773163168536346	-0.868971871354439	-0.828720424090951	-0.992356427397905
chr10	4552083	-0.861196659515193	-0.876279259285222	-0.960252403846188	-0.987574053361724
chr10	4622152	-0.900172020274717	-0.88838518706171	-0.954583781708487	-0.867119886186975
chr10	4627843	-0.818636710561529	-0.925111088744962	-0.978726229542456	-0.94345728779379
chr10	4757628	-0.802582773842238	-0.916850347143544	-0.988282929720067	-1.01902090054711
chr10	4803580	-0.827676036177884	-0.859251821103791	-0.857307577813779	-1.04938333145691
chr10	4845483	-0.635012682738099	-0.897544984252305	-0.870765642969012	-0.849243746579413
chr10	4867406	-0.644790917282761	-0.810373509824487	-0.744016846298612	-0.783508175364959
chr10	4880814	-0.731055568146139	-0.808110116621526	-0.890110993971588	-0.933945215509123
chr10	4880877	-0.83163788323729	-0.773554041261718	-0.928583840474043	-0.751586747774606
chr10	4901162	-0.899849410687195	-0.955329058247346	-0.956397636873356	-1.0313517864826
chr10	4902650	-0.637652144726647	-0.965224873589259	-0.859806347459884	-0.814184248226779
chr10	4960647	-0.797284700168032	-0.897852959090241	-0.963319439806033	-1.01900069541853
chr10	4974022	-0.662490235402489	-0.84333170228128	-0.846086528046962	-1.0670965953816
chr10	4982281	-0.877396195473435	-0.835364756999681	-0.594458303279134	-0.707787379103463
chr10	5010903	-0.745478243329226	-0.981371222993042	-0.934694034010555	-0.911887015994248
chr10	5067018	-0.839014976223399	-0.864067542403545	-0.832314201082353	-1.05274574286241
chr10	5236439	-0.861146828535379	-0.905123746240059	-0.94916730132736	-0.831266035443938
chr10	5258185	-0.851678974023639	-0.896552335261214	-0.980071471647928	-0.893461117146304
chr10	5270902	-0.704054268461579	-0.925532107784726	-0.959928601633587	-1.04304380349012
chr10	5295554	-0.691859605217624	-0.810025944158191	-0.939346590992305	-0.996375522517986
chr10	5303206	-0.670899386898157	-0.902266276961946	-0.986098037409298	-1.02639998089604
chr10	5303615	-0.574508300341316	-0.913938169882761	-0.884048107584788	-0.892015338224936
chr10	5329358	-0.613109489001866	-0.871880117712193	-0.984098912584097	-1.02417510277263
chr10	5331998	-0.906290117215534	-0.90019217232795	-0.915409792043664	-0.948122421629654
chr10	5336276	-0.0421494013285081	-0.209725601282233	-0.537063853499373	-0.240927077042718
chr10	5388956	-0.60792571766292	-0.742246641693056	-0.920752167532717	-0.782243251844771
chr10	5403933	-0.713631881706297	-0.963259791575867	-0.941632531419757	-1.12523705833157
chr10	5437156	-0.887657260424025	-0.829793665971878	-0.820187541948366	-0.879926101547199
chr10	5449989	-0.807709253819071	-0.976873245797527	-0.934611241751235	-0.891892094108756
chr10	5456948	-0.382515668940528	-0.739536451617726	-0.950999674151603	-0.927156827152273
chr10	5494459	-0.771528609323436	-0.871942597620221	-0.856999242499982	-0.765349106794394
chr10	5505315	-0.71037007648333	-0.758439236819582	-0.912729239770847	-0.759075868464224
chr10	5511691	-0.700770601241691	-0.838187115621012	-0.957031173409118	-0.961270352190203
chr10	5526318	-0.723492950297865	-0.87942529915092	-0.834333279321622	-0.583665993599948
chr10	5541289	-0.743356371531838	-0.742681260103363	-0.908178499098965	-0.709904721114894
chr10	5544359	-0.592490118593846	-0.613935022760135	-0.806127236228726	-0.619239211800667
chr10	5547501	-0.849020140320111	-0.853263090436789	-0.838458727976493	-0.877405039901034
chr10	5571341	-0.660523005308831	-0.791120741637295	-0.850047908687941	-0.967408961730474
chr10	5580332	-0.904351983645252	-0.974454668887874	-0.975661451752185	-1.1118454911592
chr10	5592740	-0.577982903123752	-0.635569168839525	-0.971093800109689	-0.817016503784086
chr10	5598708	-0.638308928312288	-0.747773422868273	-0.940910987002098	-1.01399221405449
chr10	5614481	-0.718871588864267	-0.757735096376252	-0.832712736543447	-0.985305020131264
chr10	5616130	-0.731714495798159	-0.540624736200449	-0.813048941454674	-0.77489027936761
chr10	5629658	-0.913941043153828	-0.814367433264777	-0.893352210426909	-0.706545921954864
chr10	5651699	-0.651083584594193	-0.716072684634936	-0.728610672127933	-0.849536327701529
chr10	5670742	-0.289161588998483	-0.541964339159104	-0.677489726386659	-0.74703073157509
chr10	5681191	-0.920416564274114	-0.902112003684596	-0.943336972959335	-0.872234010017232
chr10	5682194	-0.898873490355833	-0.933747338078371	-0.966701154093834	-0.965563233236122
chr10	5682503	-0.892282478473771	-0.893405403193613	-0.977261688092568	-0.931392320950011
chr10	5721559	-0.932958117040279	-0.941058496331149	-0.965346511924628	-0.779945990956882
chr10	5791562	-0.710089306341172	-0.835883910306042	-0.892835137005414	-0.887421736022539
chr10	5879453	-0.977587934720608	-0.951173371034491	-0.970793390272788	-1.13138802212365
chr10	5997209	-0.981166455976109	-0.94572570712279	-0.998617990997902	-0.990731546924547
chr10	6003024	-0.831963839451158	-0.981470617072697	-1.00803799547515	-1.02826825267283
chr10	6004746	-0.703591919748562	-0.862844574451884	-0.872971957429706	-0.638243148905353
chr10	6038307	-0.90896111523795	-0.924056660785632	-0.956456677484348	-1.01615937914345
chr10	6065445	-0.902971427956935	-0.962521414248731	-0.984366049766625	-1.06707716697932
chr10	6108063	-0.943533709559286	-0.864779683924662	-0.937067494772659	-0.999920255815321
chr10	6117899	-0.833069960973729	-0.787724915435185	-0.875642103711508	-0.75303402707164
chr10	6144800	-0.944418643389094	-0.989383602706667	-0.991473546098329	-0.978913782729802
chr10	6182896	-0.436058520484985	-0.320092026224309	-0.742575835968575	-0.355690844652615
chr10	6192330	-1	-0.949050854681932	-0.89117291272754	-0.933837293169413
chr10	6264822	-0.811269047603974	-0.846323945228459	-0.87380777419666	-0.814093547110562
chr10	6276267	-0.598283955121131	-0.785141694388347	-0.822007971711417	-0.84888206567551
chr10	6277876	-0.886644533325862	-0.972161566723294	-0.962365443198456	-1.03124350504826
chr10	6315916	-0.984914268893372	-0.848313364622913	-0.907608144787708	-0.975205498069879
chr10	6320385	-0.976045469066627	-0.968262023835061	-0.974910254829114	-0.995196020811311
chr10	6373866	-0.931744911594804	-0.915826112604084	-0.97028778022743	-1.02209380012052
chr10	6374381	-0.938429183697913	-0.932535911028134	-1.01002161598456	-0.931243457121865
chr10	6376325	-0.94563624261949	-0.862899461378809	-0.90542995010769	-0.822148350264717
chr10	6389169	-0.729565866142994	-0.767983482225329	-0.998515041261139	-1.04560906888427
chr10	6389384	0.0672008524296223	-0.387443583627802	-0.864301235136782	-0.789817056995267
chr10	6425415	-0.957241779974558	-0.775807874094187	-0.946660928147552	-0.875592829792317
chr10	6428114	-0.840002931818693	-0.922814914637129	-0.926713041857237	-0.879584685716359
chr10	6468114	-0.790218506632343	-0.87593135324429	-0.878846909586452	-0.810297011006881
chr10	6482368	-0.655464381103941	-0.846514964711374	-0.998346244442998	-0.911700329150149
chr10	6500383	-0.657965316235302	-0.769786886662434	-0.835144907836473	-0.997272460025104
chr10	6507960	-0.659602747421776	-0.643419180104049	-0.917054538128045	-0.868213738856533
chr10	6524152	-0.716087882004031	-0.929678271604862	-0.863572093187899	-0.999544244999242
chr10	6541433	-0.815640277233346	-0.906405832569745	-0.7986917179511	-0.956346820645935
chr10	6643164	-0.824946547181346	-0.910992581768661	-0.917434372513424	-0.812848857979146
chr10	6690870	-0.978781048665462	-0.96294668995206	-0.91698126988889	-1.02541150743334
chr10	6709243	-0.971475650093783	-0.964996296382442	-0.976739238518521	-0.851638881655408
chr10	6755845	-0.632523899248099	-0.823568423676741	-0.867975186306366	-0.713343874753372
chr10	6794637	-0.63441988113807	-0.852175146406352	-0.943879074990626	-0.82573751687755
chr10	6826620	-1	-0.908098277471669	-0.972736629032468	-0.942969541302669
chr10	6859888	-0.89172868559545	-0.899310273690279	-0.904059745248743	-0.754018522284583
chr10	6868157	-0.917458434807906	-0.951676120717807	-0.898505928091317	-0.894599973131275
chr10	6880665	-0.866106628973043	-0.91138596775582	-0.933663858488568	-0.97821022184336
chr10	6935106	-0.768975085213399	-0.881095344156621	-0.940672173904486	-0.906468293310944
chr10	6972551	-0.847197773964994	-0.940739102462011	-0.867903519448103	-0.900824540376569
chr10	7001920	-0.929946086622554	-0.905038203651467	-0.939765340281483	-1.05971817551027
chr10	7086475	-0.650109881645567	-0.916976200871885	-0.892795864636067	-0.788491661189812
chr10	7107524	-0.809786550869266	-0.915387756247376	-1.01125078345562	-0.917521923814484
chr10	7121042	-0.765409603974708	-0.944641854944909	-0.923064322674005	-0.936127862705178
chr10	7150985	-0.879376780158066	-0.913976101748166	-0.98008583849203	-1.063165691733
chr10	7235143	-0.546147943827737	-0.284380762712183	-0.756659209417619	-0.810240730946276
chr10	7245411	-0.902481854957065	-0.863803163899686	-0.923146945307328	-0.614876538467931
chr10	7275397	-0.782632363761934	-0.895206618299185	-0.635454244576683	-0.722834778506977
chr10	7382966	-0.665619341581791	-0.724686332756783	-0.953835744316961	-1.08353069826776
chr10	7415506	-0.931702459663637	-0.795741570426299	-0.896233488303686	-0.895503583916799
chr10	7419283	-0.952710955249488	-0.987554113568804	-0.904615778462079	-0.865025366368662
chr10	7452786	-0.191371257141734	0.174507544938398	-0.324906336972571	-0.777339587074442
chr10	7454400	-0.701433954864545	-0.420078520182547	-0.906112569040061	-0.938050898699649
chr10	7457358	-1	-0.942273794362497	-0.986977758019731	-1.01570969036324
chr10	7493698	-0.652622851095164	-0.954818714167525	-0.95605122965467	-0.960201374200371
chr10	7535292	-0.704547787700524	-0.763237090384423	-0.905929458572382	-0.943478268464805
chr10	7554137	-0.980674951825509	-0.942862958252072	-0.947462288719148	-1.01588617061141
chr10	7560441	-0.910510471770479	-0.865933596877785	-0.907025682398758	-0.71661118157582
chr10	7565947	-0.931518587394408	-0.820505510749319	-1.00294574692638	-0.868661405123794
chr10	7577313	-0.827682848826715	-0.965134074790627	-0.965130038240273	-0.852382155615963
chr10	7588180	-0.774932298521426	-0.82426036710754	-0.872909443351806	-0.964639241836777
chr10	7597002	-0.808417627234557	-0.895912007034391	-0.890675233849899	-0.85631536909357
chr10	7613526	-0.950524939426123	-0.935958067303268	-0.955126789245512	-1.02794242755697
chr10	7634559	-0.82258077338728	-0.77730398805138	-0.790909804523349	-0.867238830024122
chr10	7654955	-0.920488121846429	-0.939258316954757	-0.972624352692427	-1.06339159040651
chr10	7662738	-0.850088049505252	-0.834202824619375	-0.80408998653841	-0.951081572099396
chr10	7667888	-0.883867395603901	-0.842601283332323	-0.977418902320935	-0.939853284197107
chr10	7679286	-0.87428305401741	-0.817105467099664	-0.945563787366025	-1.01382399653176
chr10	7694055	-0.931569317167694	-0.815577626428455	-0.909042931277002	-0.966280557625688
chr10	7707340	-0.717667829166942	-0.728418944774367	-0.817142487939106	-0.97812632552003
chr10	7710452	-0.732616986819066	-0.843539478075593	-0.859004705109722	-0.845115815588375
chr10	7721857	-0.918368255533635	-0.847912480294905	-0.704250632591252	-0.978697982947693
chr10	7726770	-0.955844309089747	-0.976070692451058	-0.968405563413189	-1.02753261976436
chr10	7741694	-0.822294764452014	-0.818733670252416	-0.980040653333547	-0.943874514097454
chr10	7753308	-0.872325253217359	-0.97461076225585	-0.983246358016918	-0.926620067062052
chr10	7786438	-0.81923630896365	-0.85284415585831	-0.94852630124356	-0.948221668883779
chr10	7827647	-0.932148877463186	-0.970261673032918	-0.911739034563159	-1.00093677658784
chr10	7885217	-0.850277047221167	-0.950787559068771	-0.962786822789085	-1.00600187792172
chr10	7911691	-0.851734412876897	-0.85571173549848	-0.878191349413535	-0.698986211512515
chr10	7947592	-0.8696855637358	-0.919041239624009	-0.959954737065711	-1.03819517848503
chr10	7948827	-0.927062890831177	-0.923408467925413	-0.929520972091203	-0.99454095688605
chr10	8017892	-0.855284678454134	-0.873041896331329	-0.9788282262244	-0.91384923661581
chr10	8023273	-0.957374738502461	-0.752977655164955	-0.815600993368639	-0.603676476724106
chr10	8033523	-0.819351286734486	-0.949618813390832	-0.974075395982077	-1.0499920777338
chr10	8151242	-0.918321240868156	-0.944689467243836	-0.957403474614247	-0.872291871597527
chr10	8154016	-0.94433601966033	-0.934219951922032	-1.00867215889409	-1.02814029569249
chr10	8193251	-0.783185111674233	-0.742356946294396	-0.801019730736398	-0.766849699709457
chr10	8206472	-0.941336481181409	-0.933505484432851	-1.01237402893513	-1.02609281627047
chr10	8237537	-0.974860906022724	-0.970062721222776	-0.945643165671549	-1.01130289298448
chr10	8246004	-1	-0.944734496261163	-0.989087992605252	-1.01694034838814
chr10	8269928	-1	-0.818345911326518	-0.988284198984244	-0.938550927219699
chr10	8341559	-0.912053690745212	-0.957188376449785	-0.987578692955538	-0.945757062226593
chr10	8342968	-0.91481972836229	-0.923784950789886	-0.93334654468356	-0.821429972611445
chr10	8374327	0.100367696353954	-0.394588089363739	-0.899011145778906	-0.935867872641741
chr10	8406293	-0.84011500848431	-0.884134909989354	-0.980259090298675	-0.786587479768284
chr10	8411981	-0.32438607149837	-0.655267212195443	-0.922466115885289	-1.03061584626636
chr10	8412421	-0.75850980661677	-0.801299078770265	-0.960970417732728	-0.967459220076608
chr10	8424753	-0.858825973780179	-0.914947770009314	-0.888352542697153	-0.888475971657171
chr10	8439033	-0.750841743925079	-0.901956165954321	-0.871712278827324	-0.976524186596014
chr10	8442734	-0.669732444555556	-0.931762730684564	-0.964407486077799	-0.994543653318671
chr10	8453188	-0.887144164579185	-0.890274663368112	-0.987127698376627	-0.937447649611206
chr10	8463836	-0.809536412493629	-0.902825969164759	-1.00380689974105	-0.941007802442271
chr10	8522564	-0.901164896458099	-0.870710015439316	-0.986215868828886	-0.816351516584765
chr10	8557462	-0.948747632518466	-0.91090452950191	-0.904012241097266	-0.952419624070958
chr10	8572820	-0.762817682644609	-0.871907172650014	-0.930183605052138	-0.885422056944232
chr10	8611781	-0.948178575022971	-0.92565635778757	-0.960282880093004	-0.938384865662851
chr10	8721504	-0.87302716196434	-0.903809351162198	-1.0228237121685	-0.970748668156412
chr10	8872253	-0.880297359300159	-0.871016790383076	-0.981426455796202	-1.02751648911113
chr10	8877901	-0.778596365741166	-0.925619741713214	-0.935679359946176	-0.95316637204867
chr10	8977930	-0.958456402176679	-0.873594870392045	-0.92332290872019	-0.988348836273479
chr10	9004460	-0.772712996074168	-0.916926680018986	-0.875624998971027	-0.903363551795107
chr10	9064139	-0.810933091742895	-0.937189540184493	-0.98011495197092	-0.979129633200597
chr10	9083670	-0.923869785635038	-0.903364826101198	-0.882582503993069	-1.03817252991266
chr10	9110076	-0.90872096437634	-0.864929180306096	-0.917992631939932	-0.998928555116857
chr10	9121114	-0.921115988253164	-0.951143135312827	-1.01276999245876	-0.979077679107394
chr10	9123411	-0.884245211781576	-0.904757134223676	-0.966516075894164	-1.01996956284836
chr10	9133242	-0.921573010575019	-0.972092949938825	-0.991656760584268	-1.00728690749039
chr10	9135899	-0.919885943505486	-1	-0.982101940214051	-0.978023321191984
chr10	9137063	-0.907851985375909	-0.966513521607563	-1.0116003742384	-1.0228776766551
chr10	9175861	-0.836769917160364	-0.963393495696579	-0.984085094057597	-0.945303987620168
chr10	9191679	-0.836194595226271	-0.900178851008136	-0.985979765676419	-0.770814579968149
chr10	9225444	-0.968254588073712	-0.939084375278259	-0.95336330947791	-0.946761544564752
chr10	9243818	-0.962718043445574	-0.976146897633667	-0.970166412304087	-0.950099563486357
chr10	9296861	-0.892968228825056	-0.9469070265074	-0.930962332578306	-0.960675178824324
chr10	9303856	-0.878421222855833	-0.978994402098095	-0.978167913513221	-0.939744227621079
chr10	9415533	-0.860933723988097	-1	-0.979799659092529	-0.887730638973816
chr10	9423494	-0.643030028352829	-0.895487581316885	-0.877725515828812	-0.946367592326005
chr10	9451363	-0.824326852244954	-0.925474665327293	-1.00206438401169	-0.918815569964025
chr10	9620771	-0.663093170753808	-0.931203802249494	-0.961684836601773	-0.899627770791721
chr10	9627566	-0.894864018804294	-0.934118709390853	-0.97074257172577	-1.00692435302182
chr10	9647470	-0.76372950087342	-0.967559030404122	-0.973503021143372	-0.872238646366177
chr10	9653645	-0.976658470788098	-0.946412486005677	-0.989237996915049	-1.03949576630758
chr10	9693611	-0.898483165275903	-0.995347111495789	-0.983101299669567	-0.987607284125563
chr10	9764819	-0.940963084725726	-0.942752528673932	-0.998184544378126	-1.02027599122215
chr10	9798282	-0.905792055900061	-0.949406059481973	-0.983118807265323	-0.96698593534324
chr10	9929420	-0.947093903181455	-0.889750896599607	-0.985699174975027	-1.02464088487656
chr10	9995282	-0.937299844295873	-0.873879248313212	-0.98033627022514	-0.985624801502842
chr10	10123949	-0.950199099942815	-0.948375713964511	-0.95930158517829	-0.963744919265487
chr10	10125188	-0.98205565822404	-0.983470418298848	-0.993513050562686	-1.05460129764842
chr10	10129458	-0.923511828035242	-0.916323615101388	-0.982589995964553	-1.01055512608154
chr10	10166190	-0.783507421793947	-0.931288243246536	-0.996362665408171	-0.948849441193181
chr10	10202991	-0.914742080685077	-0.950223211457222	-0.981917293670458	-0.937372224092247
chr10	10217678	-0.92576171732724	-0.982015611141004	-0.984709946988945	-0.960335426640784
chr10	10252958	-0.758460446043337	-0.945785378299221	-0.980238468035809	-0.955535139989261
chr10	10270884	-0.834526387241128	-0.911493504119762	-0.983913746434133	-1.01226549130776
chr10	10317813	-0.83865730234799	-0.986367696999079	-0.954890031936017	-0.955644949052309
chr10	10320855	-0.896161504918844	-0.837944118829562	-0.964921381581164	-1.08570630982313
chr10	10352625	-0.978646200115341	-0.956737462657915	-0.895691871594099	-0.961359295762445
chr10	10466356	-0.79743942113991	-0.953251860308607	-0.916088314919236	-0.952159228166649
chr10	10471873	-0.88966972306242	-0.858132235715305	-0.992451897347446	-1.03120433598802
chr10	10559409	-0.832269296614518	-0.686093089174397	-0.966385135522626	-0.962887978906414
chr10	10593818	-0.92432816540785	-0.755857922758982	-0.923964795605599	-0.904885053392559
chr10	10647980	-0.807591550732162	-0.848479584799658	-0.984268237680243	-0.957184831785716
chr10	10722376	-0.818868263547689	-0.896550451387631	-0.968300704270975	-1.00952226212604
chr10	10765315	-0.788876144915004	-0.909403303569356	-0.987301059463807	-0.945452525236104
chr10	10777408	-0.820688651124239	-0.936221349652593	-0.937650187532248	-1.00171782781533
chr10	10782563	-0.952466441391958	-0.888275269039512	-0.973572408029107	-1.02049487722187
chr10	10788358	-0.650631669956291	-0.909538221956103	-0.924458741378223	-0.986549735345959
chr10	10809186	-0.844386576898693	-0.891634094450846	-1.01908965313215	-0.913039680575511
chr10	10824262	-0.858939541490284	-0.942847810277753	-0.973043437054482	-1.00006112922741
chr10	10863354	-0.893569678371871	-0.904088280069454	-0.891073035761347	-0.942329844095264
chr10	10878026	-0.845611677276585	-0.960686792749373	-0.979050033468181	-0.957634421857636
chr10	10897387	-0.0116429047328199	-0.602614335320617	-0.933599198487605	-0.956376023729441
chr10	10962879	-0.933591444191752	-0.937513235146344	-0.999128008435996	-0.843294481127611
chr10	10970204	-0.89412580432572	-0.909027089086929	-0.965277132852271	-0.966798727549314
chr10	10976311	-0.827750327192753	-0.875414179475094	-0.822493283394314	-0.914227463154672
chr10	11130702	-0.574082511305617	-0.833822866750607	-0.895646439372651	-0.834270674081512
chr10	11153769	-0.66875112476429	-0.922975423172055	-1.00237412859256	-0.962599537787454
chr10	11162097	-0.95737669703627	-0.883210006621928	-0.996980602457714	-1.0318325789731
chr10	11176589	-0.695941267692312	-0.884554513460174	-0.945316698313891	-0.756168203160225
chr10	11197995	-0.864197906580376	-0.836542823054468	-0.978767181450621	-0.975866134802695
chr10	11209995	-0.817138870809339	-0.807692841057196	-0.836332820677879	-0.756875693284299
chr10	11237240	-0.168277259177298	-0.37728810970064	-0.936175738808784	-0.853578176503148
chr10	11300980	-0.875035394621055	-0.864481205680522	-0.893629081205724	-0.980838638437009
chr10	11346813	-0.509116335024606	-0.852105666341995	-0.80111877669933	-0.936525461445476
chr10	11361456	-0.882230446836345	-0.809872952200404	-0.89653147520061	-0.750437229613669
chr10	11438274	-0.862272091136881	-0.840341931243108	-0.936802930334296	-0.902295804978917
chr10	11440149	-0.658783198976352	-0.428991625360292	-0.693973345798735	-0.939952734098829
chr10	11472590	-0.741379225578362	-0.8178780197736	-0.891225464111602	-0.890133033338447
chr10	11483216	-0.572960326662765	-0.677143619171754	-0.789186341900566	-0.812089039625436
chr10	11505358	-0.945740245812223	-0.878039213212884	-0.859861181140127	-0.792194187258618
chr10	11552210	-0.96989152430832	-0.935981281489158	-0.946206354020613	-1.07167987483158
chr10	11593455	-0.956213979153824	-0.935466167346426	-0.949405880219508	-0.916799956750523
chr10	11618431	-0.913611529782322	-0.934587562776918	-0.980928569192856	-0.876553854050343
chr10	11635064	-0.767011314737879	-0.908561230141123	-1.03573155884992	-0.809239672707715
chr10	11641479	-0.77480332566501	-0.817007730632002	-0.949985500908997	-0.848400718243902
chr10	11686618	-1	-0.940401963284429	-0.981627452434393	-0.959148206880641
chr10	11700303	-0.96715010856383	-0.95280874491093	-0.929745229098649	-0.898124365593696
chr10	11724413	-0.459144241977223	-0.436995355168499	-0.880748129462226	-0.626357548648734
chr10	11725165	-0.484447359193179	-0.661704445822229	-0.874841864184667	-0.695655167450613
chr10	11741917	-0.945795324167881	-0.725149770069665	-0.958859392366836	-0.989511706608442
chr10	11750004	-0.852541310034447	-0.765897626327413	-0.702808228937174	-0.601066485410864
chr10	11750010	-0.853656026399727	-0.780271135449281	-0.695385795546047	-0.679647140116143
chr10	11754789	-0.759877705402068	-0.755918460407776	-0.791870501613135	-0.832072843087743
chr10	11773042	-0.815513495807314	-0.940924775353329	-0.895104236902881	-1.02575223494232
chr10	11800750	-0.730390453698239	-0.707635868127092	-0.848256245416295	-0.943467421226602
chr10	11805558	-0.847824536825601	-0.710994598953955	-0.949701018361138	-0.824798542197246
chr10	11928439	-0.586128161511055	-0.783843635780841	-0.877735015674855	-0.890618423650668
chr10	11941242	-0.740665435772006	-0.772369455260084	-0.508767506446762	-0.594329396039207
chr10	11950598	-0.693544739438534	-0.57315761905147	-0.822193270067566	-0.687507455855038
chr10	12078165	-0.829991323755878	-0.898728049119708	-0.902989965066254	-0.889756644285918
chr10	12388073	-0.946560984947213	-0.973397074392924	-0.984144088732926	-0.954115140876449
chr10	12424280	-0.860867505029012	-0.904002004756446	-0.978120999967544	-1.00159840914173
chr10	12469300	-0.800751207466595	-0.735864695655085	-0.903746896972688	-0.694939734411785
chr10	12478938	-0.826818230024128	-0.739013217690288	-0.908325083523472	-1.01935397652128
chr10	12504311	-0.868539301213738	-0.937048388671575	-0.989432501401767	-0.994057037972243
chr10	12515754	-0.75167877689896	-0.800964642570258	-0.966182737977071	-0.914206841414467
chr10	12525832	-0.815665448576249	-0.861252946435155	-1.03264713734681	-1.00569373009507
chr10	12530473	-0.857041163559998	-0.933416627353781	-0.972918705007722	-0.992368001650338
chr10	12576807	-0.641283840170921	-0.6747691016357	-0.858987311889127	-0.873025625444154
chr10	12597276	-0.560926487116684	-0.848573698756064	-0.93894897825575	-0.787084564909958
chr10	12598420	-0.762560529544466	-0.593825816700596	-0.850040139867351	-0.789133114577434
chr10	12632552	-0.817865391793595	-0.813920054379171	-0.942299700502184	-0.951015316863387
chr10	12639687	-0.555333548223741	-0.828849629327154	-0.906119131727681	-1.01581808340471
chr10	12715242	-1	-0.970640703175837	-0.937627939125238	-0.935898600820073
chr10	12768945	-0.83555169754124	-0.782266254324098	-0.972112270671409	-0.865993619723135
chr10	12840471	-0.788897025261386	-0.864769866648288	-0.997371422651246	-0.995652181263292
chr10	12845728	-0.93395768237827	-0.782594038112097	-0.962067185542953	-0.911019563353879
chr10	12857806	-0.828708716642123	-0.766831290689843	-0.952619285445653	-0.978194253400184
chr10	12867623	-0.7747194691945	-0.84217360807844	-0.948845829638548	-1.02457996255746
chr10	12873938	-0.864756041932755	-0.758399138136519	-0.906373259119334	-0.956814702899265
chr10	12874479	-0.714041894375304	-0.795713885391713	-0.942685915657002	-0.879258747749615
chr10	12875505	-0.879912033758708	-0.811430923187228	-0.93351445822298	-0.983167171854748
chr10	12891225	-0.846196674590627	-0.658344144079446	-0.946974916306021	-0.978448552529069
chr10	12928752	-0.830746839430484	-0.882632107748169	-0.900095241022785	-1.03733022960982
chr10	12938919	-0.715788074811973	-0.897372029998125	-0.857941319530373	-0.924301429129263
chr10	12939054	-0.695629018842722	-0.858957987766088	-0.782753187049569	-0.866598132409124
chr10	12939972	-0.493659757299367	-0.704962495971746	-0.858620316762564	-0.931715685787928
chr10	12965081	-0.803988477788348	-0.874794417171038	-0.915347477622431	-0.943416271366694
chr10	13006528	-0.840244789260119	-0.974212927703744	-0.945915569237111	-0.956754642917717
chr10	13029823	-0.72521836765351	-0.873675493383859	-0.898095656904944	-0.657956256414974
chr10	13078926	-0.979134281152205	-0.937370805241371	-0.945030265507929	-0.980869957782878
chr10	13099039	-0.756273511003493	-0.928366745822375	-0.96546811362794	-0.899071432626797
chr10	13109752	-0.842669736509664	-0.956454380143209	-0.959473442433647	-1.08807609034553
chr10	13127556	-0.760045589177061	-0.914785522569558	-1.00814548604002	-1.01912729710132
chr10	13167242	-0.98153155245233	-0.918607754987197	-0.950251569546629	-0.917853381986214
chr10	13182878	-0.71864836176597	-0.851510956271615	-0.703051602858273	-0.671151013689811
chr10	13213911	-0.93599990899921	-0.966240136859555	-0.995353292349328	-1.01797686074822
chr10	13286437	-0.714029734258655	-0.768172880096364	-0.859932222710487	-0.802662944780067
chr10	13301737	-0.966889871152115	-0.889472011745742	-0.976389816072797	-0.818755332180174
chr10	13422139	-0.920716045988631	-0.97262515206753	-1.00788638050162	-1.03735935688273
chr10	13434296	-0.816870205498644	-0.900977504246676	-1.0027856508322	-0.772866665029946
chr10	13469498	-0.90876580835337	-0.981844230402862	-0.964269838566938	-0.921582015300177
chr10	13484077	-0.730872902595813	-0.856784028504771	-0.860233038188824	-0.885764102997171
chr10	13570641	-0.00898340169940814	-0.28566138777426	-0.0973482222013071	-0.502859477767717
chr10	13603064	-0.811550285138974	-0.991192305499153	-0.938323298615106	-1.02244127451402
chr10	13613135	-0.79711783138333	-0.980787071938041	-0.989766863297543	-0.968509329452846
chr10	13652109	-0.818505083917536	-0.892626360211729	-0.894249388943261	-1.01068583944489
chr10	13660928	-0.871642820790854	-0.91536306753577	-1.02147396545315	-0.932293244192141
chr10	13661108	-0.846067048760283	-0.939602606935993	-1.00615914291226	-0.95125514012083
chr10	13690007	-0.658057733098268	-0.924057762185771	-0.849286219973432	-0.834348884337901
chr10	13720530	-0.555255104827244	-0.906553019316758	-0.808019963337516	-0.8765289117656
chr10	13726507	-0.58584530586866	-0.778965259472456	-0.760818658043486	-0.873974268608341
chr10	13731699	-0.889543145375358	-0.91634952966098	-0.946863193006674	-1.08973750672735
chr10	13737287	-0.959729657993306	-0.917820194788016	-0.926967949758097	-1.04159507807886
chr10	13777020	-0.922181817316794	-0.9545608700937	-0.987297986917629	-1.03336239860283
chr10	13779236	-0.976655158962386	-0.929836921773747	-0.969721032218574	-1.04876154865637
chr10	13785454	0.173698070254002	-0.0958565272070845	-0.767831192552408	-0.647879838683858
chr10	13791298	-0.823162186491542	-0.781671865796711	-0.98294558852288	-0.90023632291793
chr10	13824638	-0.926431173472509	-0.950245691609132	-0.97367182776431	-1.08375695299884
chr10	13829388	-0.088742445049343	-0.224514786161868	-0.926667871445149	-1.00166596950332
chr10	13880232	-0.962650664552619	-0.928320951014183	-1.00422531647844	-1.01634752315816
chr10	13890190	-0.802058921792673	-0.812371628416777	-0.92828108951965	-0.958453298308805
chr10	13895150	-0.822140477341962	-0.80331936550024	-0.956623514817922	-0.976887585338245
chr10	13901917	-0.600877422567159	-0.768797950875993	-0.879180078449611	-0.881981461310116
chr10	13911576	-0.562492489649079	-0.79235604384885	-0.892812482288724	-0.714184612709872
chr10	13960232	-0.909051025458296	-0.937688887315291	-0.997690920776707	-1.05199506912845
chr10	13975945	-0.900088618067105	-0.903994505083194	-0.892760092588724	-0.919159874704123
chr10	14026162	-0.727240020914539	-0.871962776647581	-0.906488722413473	-0.858038338280341
chr10	14073743	-0.935400564074201	-0.850487015452373	-0.951191695063169	-0.87322776079234
chr10	14086605	-0.836124737430334	-0.932770598494027	-0.97960565277181	-0.970509785529434
chr10	14092170	-0.650520216768696	-0.837721458036822	-0.877555441022811	-0.904011325363879
chr10	14093618	-0.693729252221917	-0.74229497731558	-0.823567707535818	-1.04933253399233
chr10	14097497	-0.958185032854111	-0.922969950891102	-0.963110585350406	-0.987243502309148
chr10	14124885	-0.677869839004269	-0.855174127726958	-0.978882420594944	-0.897166312091921
chr10	14136173	-0.475624124750683	-0.664984823707163	-0.871756292999757	-0.972228983059249
chr10	14153522	-0.758093557860193	-0.88732987425545	-0.803995821699466	-0.968707150762663
chr10	14158627	-0.846645663872321	-0.822245766252062	-0.907033144512347	-0.884578497652635
chr10	14171493	-0.895673003482829	-0.875841029024627	-0.888490967270089	-0.893588378805499
chr10	14214731	-0.660598536828298	-0.872689382928972	-0.923220003555489	-0.752124925727953
chr10	14249255	-0.878745325439879	-0.895602594260995	-0.932961241001202	-1.02717394495379
chr10	14305836	-0.824808632463072	-0.757220866025262	-0.958796609473033	-0.970710946172689
chr10	14314077	-0.853988409006431	-0.873073549705166	-0.921153366873524	-1.00871491533962
chr10	14341307	-0.708458804537821	-0.841961201658018	-0.917799862202601	-1.05003541852386
chr10	14444420	-0.89733392652946	-0.927682917075855	-0.993390032103631	-0.914065463668863
chr10	14445212	-0.954550222341664	-0.950966569241102	-0.944105215721578	-0.950106698145725
chr10	14454875	-0.799905736850261	-0.855634863943835	-0.955256640792971	-0.97425349156694
chr10	14525526	-0.830776582913219	-0.87640638804351	-0.899981091098291	-0.953707325345267
chr10	14555387	-0.923609169517054	-0.79975474621632	-0.919610822319202	-0.874122542426727
chr10	14568030	-0.809193575581747	-0.963736055986242	-0.909276799187605	-0.929005144453106
chr10	14574913	-0.851118695452251	-0.810022650305555	-0.98884638177545	-1.01813177475717
chr10	14608536	-0.78044829745065	-0.864686227850784	-0.979067728415868	-0.978212137209011
chr10	14611863	-0.872788311069605	-0.718616863438725	-0.937974496173365	-0.867476736610542
chr10	14667409	-0.78788723683101	-0.78756376428228	-0.950668290536759	-0.974545727185063
chr10	14687552	-0.531862718190397	-0.59130743065523	-0.954688730204235	-0.910993556497268
chr10	14704522	-0.866896636380656	-0.889054684355732	-0.990077367875826	-1.02219449121475
chr10	14758288	-0.944673075161081	-0.798922436068896	-0.984283744032832	-0.996604541416121
chr10	14778769	0.0358894389869114	-0.436055745483051	-0.859924684153759	-0.92584283161512
chr10	14801592	-0.715185603104991	-0.864654248633062	-0.912824958994466	-0.835019804986018
chr10	14805978	-0.783815815604761	-0.799779786865849	-0.944946058155561	-0.871157824511311
chr10	14842356	-0.763470406951265	-0.820729595452687	-0.945376408057776	-0.975004103446748
chr10	14879696	0.279471959439179	0.0869979119706951	-0.564248887777842	-0.917093411733216
chr10	14914903	-0.886786074993026	-0.871737060384345	-0.988561606801563	-1.03955498741682
chr10	14915078	-0.791005149932811	-0.781545335428136	-0.854410071312848	-1.04877622529669
chr10	14915665	-0.445876827472356	-0.829149013757328	-0.937080878300885	-0.800215361368059
chr10	14922396	-0.718092722048291	-0.686701157627375	-0.795928747624684	-0.721702353238058
chr10	14997451	-0.859869010801131	-0.950310861351217	-1.01640111736127	-0.973542758261594
chr10	15002101	0.210201043675657	0.764415677013849	-0.297916095849061	-0.331644911996992
chr10	15029310	-0.727682377083497	-0.970036109043275	-0.984396602452198	-0.973739123326077
chr10	15041931	-0.947372717339108	-0.872997796671437	-0.974010055764082	-1.00800564320426
chr10	15044735	-0.839116354928569	-0.928265274896267	-0.990262633808344	-1.0311513776527
chr10	15050703	-0.863447890246937	-0.96041545148057	-1.00274165770467	-1.02800428321988
chr10	15106803	-0.890856766417278	-0.933303447299078	-0.985781746958442	-1.0777344317287
chr10	15134925	-0.914955924401437	-0.827846758743949	-0.869041406790651	-0.892301179386993
chr10	15144149	-0.921013883442909	-0.935416079497263	-0.956234152546514	-0.86080254019189
chr10	15215453	-0.818273432840875	-0.777604904877995	-0.949166560598707	-0.802065996529216
chr10	15248729	-0.866166271122146	-0.863106847411272	-0.97296783334459	-1.13537259939873
chr10	15270686	-0.820129800753404	-0.792992007375681	-0.89242093501984	-0.865736941555621
chr10	15287619	-0.663057308509456	-0.672238544184074	-0.852087892896499	-0.995651538771318
chr10	15326116	-0.941264975954407	-0.860923775721308	-0.955621334513329	-0.979868179163749
chr10	15335830	-0.709862176750157	-0.883807570343895	-1.01041522259789	-0.921837569531779
chr10	15337837	-0.804588750602753	-0.811328825945568	-0.952890353048222	-0.851700977724457
chr10	15357519	-0.350501958378065	-0.763528693292762	-0.807873582706202	-0.754655416120562
chr10	15360587	-0.611897616683371	-0.766747769639487	-0.919733037478659	-0.890358868817581
chr10	15385430	-0.65326446806616	-0.70997724071497	-0.940537986687099	-0.837899416727176
chr10	15389308	-0.809502766653666	-0.92080844177967	-0.952045112501614	-0.939074348295472
chr10	15435832	-0.907747445839975	-0.856902099801984	-0.93593045421682	-0.912373426990019
chr10	15508320	-0.808685541048739	-0.932530956452674	-0.954705691370825	-0.967364301308051
chr10	15551904	-0.787047745514173	-0.907516041596733	-0.91824963495124	-0.893231622254287
chr10	15577066	-1	-0.887739664545443	-0.893469213038625	-0.67992669864545
chr10	15586887	-0.886028936851416	-0.915759784578124	-0.903919341655706	-0.930031483554246
chr10	15590237	-0.909984382643974	-0.938469562957041	-1.00806041974241	-0.996645347755272
chr10	15597457	-0.936499293996484	-0.890978731968663	-0.928759703229943	-0.947003182843374
chr10	15692523	-0.914055527669444	-0.878340479346651	-0.912338700082916	-0.752416592719204
chr10	15696372	-0.976678820779979	-0.846690998312592	-0.975708538609669	-1.00857338057359
chr10	15730201	-0.908088030943966	-0.989724098085521	-0.971500645540873	-1.01123990875566
chr10	15737878	-0.898616642345417	-0.840288867465093	-0.945950687636369	-0.65977109560797
chr10	15746053	-0.693414443836197	-0.905372358373542	-0.810461681484028	-0.866659773755567
chr10	15784717	-0.595128187377865	-0.884973863783115	-0.85026399066413	-0.815248140431236
chr10	15808894	-0.880090639064505	-0.914894791992705	-0.979884395982008	-1.05859591484985
chr10	15860422	-0.819627569145053	-0.965659969410713	-0.946156427933026	-1.07903474674677
chr10	15894689	-0.915716178338187	-0.951418998191621	-0.93106107153447	-1.00873781354135
chr10	15916521	-0.967961685650788	-0.949917914848065	-1	-1
chr10	15923090	-1	-0.963228130428605	-0.994164178996198	-1.01419607567235
chr10	16027931	-0.900370699061703	-0.814478271778332	-0.959585480272934	-0.816366691948929
chr10	16060591	-1	-0.910180663466226	-0.973837625700319	-0.94909635432677
chr10	16065620	-0.853721646941533	-0.959709676144782	-0.999894002340333	-1.05591155949405
chr10	16103070	-0.845344968753113	-0.971942025692226	-0.948804827440011	-0.98841610004545
chr10	16133737	-0.982460348590937	-0.954713245396627	-0.997381079797824	-0.961150253675323
chr10	16161627	-0.775715480687114	-0.970574053134861	-0.850743170982202	-0.927017818946089
chr10	16162925	-0.94389061083435	-0.933589493231819	-1.00355341365526	-1.00844947399115
chr10	16180958	-0.952546201021719	-0.966226406865941	-0.981387254266507	-0.996192033365728
chr10	16297377	-0.95145675071197	-0.901201511461749	-1.00193842050472	-0.960192664841276
chr10	16331793	-0.669884084621102	-0.810913904032412	-0.888921021437974	-0.876598899082436
chr10	16432385	-0.855228590127265	-0.928821006760361	-0.985416887132246	-1.00425223912496
chr10	16433825	-0.919085080875502	-0.870383637856842	-0.905044094431234	-0.820180673116584
chr10	16443914	-0.91629586666236	-0.97193473282945	-0.96517228968898	-1.02524748586826
chr10	16478438	-0.638101105914849	-0.474769730170062	-0.788288171168467	-0.992323577074081
chr10	16537766	-0.842701137945687	-0.941271556820794	-0.948981154444792	-1.05011418039235
chr10	16564525	-0.678351864706258	-0.838808034419846	-0.871981380072625	-0.967301054464559
chr10	16585232	-0.663368462280528	-0.850978351122632	-0.826650639219993	-1.00729725853002
chr10	16608820	-0.385023523707578	-0.466440373542747	-0.837135876503765	-1.0326785097835
chr10	16616185	-0.633724250936034	-0.931817298459174	-0.960850479361498	-1.02794675836414
chr10	16636930	-0.967785844084528	-0.965569681950602	-0.996292076974806	-1.01290014589758
chr10	16677815	-0.870307400633645	-0.783983845234897	-0.960867132191604	-0.909728967625725
chr10	16712743	-0.916143058351246	-0.888848469454883	-0.895097305481129	-0.132620964900635
chr10	16777695	-0.905766134494356	-0.988697333127547	-0.991380834246963	-1.00134720142262
chr10	16858368	-0.712176151121284	-0.65666737776937	-0.680346725442756	-0.513048420399045
chr10	16885155	-0.647487503837174	-0.774707773197078	-0.863121520954775	-0.776304548171819
chr10	17006716	-0.59211131908113	-0.873086695230462	-0.945480398385402	-0.881759018980837
chr10	17066649	-0.950382421620595	-0.939265038466264	-0.942291947916341	-0.984666055157789
chr10	17090623	-0.903107176035611	-0.949896380701556	-0.987721284938155	-0.907947319485698
chr10	17093768	-0.977084556206585	-0.939798986697518	-0.971527542710821	-1.09903260713946
chr10	17108126	-0.884645965669063	-0.92545680325137	-0.966559681459452	-0.899550159748351
chr10	17152673	-1	-0.928654973711146	-0.964642284315432	-1.11589669217274
chr10	17184568	-0.745543718731398	-0.887503096124437	-0.869039670589917	-0.824176980258663
chr10	17188346	-0.671541062643104	-0.859719816179819	-0.978284707599378	-0.790452812413489
chr10	17251487	-0.947011020289449	-0.970655885355774	-0.966197771119865	-0.861009911620086
chr10	17255860	-0.934242466940915	-0.945961919110236	-0.979967812974487	-1.00144086043268
chr10	17276759	-0.917322213856071	-0.951024502113552	-0.911187581528759	-0.958523955220039
chr10	17316120	-0.976889431461863	-0.966435568662896	-0.9609625473128	-1.03558489554212
chr10	17369168	-0.937996196254743	-0.97406450075823	-0.940828973292861	-1.06509353862999
chr10	17394700	-0.928668081749756	-0.905642551683487	-0.911725311486606	-1.01329018847611
chr10	17430272	-0.666901001285626	-0.763548204603651	-0.834859904751786	-0.707415906214902
chr10	17434408	-0.886957311026598	-0.944416236561102	-0.956094755187379	-1.03928622123285
chr10	17440777	-0.91015762784505	-0.812906066624182	-0.941069620109708	-0.954141227176282
chr10	17440843	-0.912762367098008	-0.841318751722095	-0.920426265918511	-0.751049741883643
chr10	17442657	-0.966518990709023	-0.944064198199588	-0.993735644299158	-0.995463831366266
chr10	17459606	-0.842314043653578	-0.953888881051496	-0.998813354977116	-0.808805206384645
chr10	17476173	-0.763638670944774	-0.909271501801333	-0.78031929462963	-0.853742443343885
chr10	17477052	-0.912107369086325	-0.77874562420129	-0.686850214031363	-1.01484254487915
chr10	17524226	-0.82135343075335	-0.888640537054642	-0.978250928141805	-1.01578525697927
chr10	17558484	-0.719258156283717	-0.793747880456108	-0.944932544602009	-0.827579076472251
chr10	17604801	-0.790507854747571	-0.888819322314564	-0.698668706253415	-0.505293783416672
chr10	17611712	-0.883292698499734	-0.94144601255182	-0.993332295716763	-1.00685239120399
chr10	17643002	-0.889784362190636	-0.919358339856903	-0.960461941487056	-0.96340669023278
chr10	17668641	-0.918355942133595	-0.967304506952653	-0.940922206513121	-0.896661900627168
chr10	17687667	-0.879268499527199	-0.782504769567151	-0.911032349911951	-0.934427169967218
chr10	17690413	-0.8831716093728	-0.918684673603114	-0.932306265463085	-1.01297511843168
chr10	17732342	-0.960375729109916	-0.947278836388496	-0.963642685882803	-0.899444920627901
chr10	17756537	-0.774097468993818	-0.89231377102733	-0.884374616014367	-0.956795440707625
chr10	17795041	-0.951497307564305	-0.971654506025188	-0.994262269970882	-0.99808761844939
chr10	17802139	-0.862797397409896	-0.970365152294198	-0.922773225138986	-0.948225477703338
chr10	17826398	-0.95163656071864	-0.986093341736611	-0.974798670649459	-0.952464779668154
chr10	17829221	-1	-0.961809918413622	-0.955780686718065	-0.945774854796674
chr10	17852938	-1	-0.980248262784995	-0.999706984959327	-1.00891932554678
chr10	17858129	-0.78206299826594	-0.963951890369604	-0.934230441771464	-0.970455434893943
chr10	17860395	-0.980144737413828	-0.987418060253069	-0.896934955296014	-1.01232763148632
chr10	17935313	-0.947399229848171	-0.973712920509855	-1.00309111825814	-0.99583843808078
chr10	17960341	-0.876847911208339	-0.927920912139308	-0.99458554671586	-1.03090917524369
chr10	18042008	-0.943815982558251	-0.981992799225982	-0.999336430835541	-0.902387782097853
chr10	18049122	-0.863682210224179	-0.966167321078431	-0.932970503694877	-0.925458416948282
chr10	18073386	-0.975942530022575	-0.971355256339948	-0.982655288609903	-1.0185248845289
chr10	18076209	-0.95975969116523	-0.950613661703361	-0.976530573147402	-0.898796702471704
chr10	18099928	-0.935833279847595	-0.986061484305089	-1.01223970917327	-1.03210403544147
chr10	18105114	-0.78600976934262	-0.905557380381041	-0.99860681450619	-0.782524873465941
chr10	18107379	-0.845825168187386	-1	-0.989813932515772	-0.98973912471636
chr10	18182231	-0.96004084179252	-0.989109299089445	-0.999026163344978	-1.02523157011003
chr10	18207255	-0.800704545084653	-0.929497703044994	-1.00153708093726	-0.952659942539268
chr10	18222063	-0.906670948826645	-0.888132526109094	-0.910708072267828	-0.739752566394775
chr10	18276850	-1	-0.792531899256728	-0.955870386997607	-0.932760477494172
chr10	18290116	-0.874491027578959	-0.945102761257384	-0.906525892916973	-0.92944545148004
chr10	18328404	-0.857842261981054	-0.954509863440229	-0.970561201775822	-1.01910545976669
chr10	18365876	-0.767354583158389	-0.985005715910195	-0.988766663122082	-1.02766130165197
chr10	18401923	-0.95814641212937	-0.922508227282089	-0.93109089487781	-0.934606878257349
chr10	18415935	-0.941784706669261	-0.914016732615747	-0.985689184601004	-0.941494386426512
chr10	18455576	-0.906515388842257	-0.913994301310691	-0.894539700154757	-1.00847650543971
chr10	18479998	-0.804606412247496	-0.836955728961004	-0.945065924773107	-0.949572357504763
chr10	18486013	-0.745546092062386	-0.890865918940318	-0.929053812198454	-0.984264453516621
chr10	18513135	-0.851979878805616	-0.913823550239084	-0.959798200278628	-0.968289263041258
chr10	18599706	-0.930288057600981	-0.976844239274732	-0.947706685925009	-1.07621137848046
chr10	18602205	-0.503189259351282	-0.759617450873651	-0.758531614260625	-0.936379289904572
chr10	18614265	-0.903714549869314	-0.968279877095848	-1.01757563832734	-1.00753061556402
chr10	18623499	-0.525762669088799	-0.745508906169953	-0.934609984489694	-0.956611550526495
chr10	18646382	-0.833569046573601	-0.852965536844386	-0.940322046915776	-0.777288315593587
chr10	18668288	-0.906815944317266	-0.960970560287366	-0.983115609024258	-0.998993036744687
chr10	18739928	-0.906697322869415	-0.957447388984696	-0.979031769128423	-0.904075173918566
chr10	18758229	-0.859061357535638	-0.927478888397293	-0.906025553023073	-0.765958529055083
chr10	18762787	-0.824225669320403	-0.854674957591802	-0.869151852260929	-0.97413022444699
chr10	18804543	-0.785811694578782	-0.899084153315007	-1.00030491210986	-0.873723697254893
chr10	18972881	-0.942361234797769	-0.971521906292284	-0.99821482330424	-0.937152919424534
chr10	19005529	-0.954002489218267	-0.915305605921975	-1.01468263608844	-1.06119113934176
chr10	19020218	-0.884439878257799	-0.926099336854267	-0.869222431018362	-0.903342340325827
chr10	19035523	-0.8642040021934	-0.851603415545824	-0.938832089458102	-0.872305161602681
chr10	19035662	-0.920811317093672	-0.878759248370168	-0.937126214509209	-0.927390882409775
chr10	19129880	-0.936546861301291	-0.941563668972222	-0.983626915077008	-0.96734268842299
chr10	19194318	-0.839894888784529	-0.951059410727481	-0.979676421055017	-1.00314649252548
chr10	19207420	-0.885141113077396	-0.932130156298726	-0.910709302365663	-0.978717205018369
chr10	19233186	-0.903213143637685	-0.98040779653639	-0.947513428724057	-0.942974194732176
chr10	19289283	-0.966786070840083	-0.92254985133102	-0.955063084145038	-0.947320058286731
chr10	19433543	-0.926503699815227	-0.870323469573495	-0.982354837464658	-0.970157713402894
chr10	19451808	-0.873628396471648	-0.98621016675046	-0.992997775206694	-0.934750945346157
chr10	19587542	-0.811270321797828	-0.975042607062682	-0.961098759386377	-0.963837501918087
chr10	19605297	-0.932863931438985	-0.914598540311803	-0.978230968212547	-0.924631502271847
chr10	19654942	-0.910024990080513	-0.979224596954105	-0.983841982195146	-1.03658820206605
chr10	19707826	-0.90864568172955	-0.916268765234039	-0.978593039511849	-0.960433761276169
chr10	19745848	-0.976953085528272	-0.956637672583455	-1.00523865764022	-0.966782513785199
chr10	19950844	-0.926683875770241	-0.9904241352448	-0.970623200992812	-0.99040572810877
chr10	20011988	-0.804616851872282	-0.870674221246012	-0.988569107043094	-0.625354068069953
chr10	20022792	-0.74449403371621	-0.924872727753735	-0.879715174280184	-0.931061654334855
chr10	20131000	-0.874919095403394	-0.991365136020917	-0.96909985546639	-0.941919288145319
chr10	20156141	-0.880600639675779	-0.950092279728753	-0.985530685943267	-1.04802681058581
chr10	20184592	-0.723257889883665	-0.850165680989473	-0.928690140196053	-0.861577665268203
chr10	20358002	-0.882887546617733	-0.94663114614946	-0.95198462068179	-0.912763577997047
chr10	20394021	-1	-0.983312816582139	-0.962811708816316	-0.986793484167779
chr10	20438314	-0.944204053532496	-0.979775624772058	-0.997372078478994	-1.04390695078044
chr10	20482063	-0.887011476165376	-0.965535718257623	-1.00322436377754	-0.981664715780546
chr10	20518688	-0.812333284395139	-0.922722706441413	-0.928345894354057	-0.974584568290051
chr10	20519562	-0.798405043461404	-0.967333144448606	-0.922393640939218	-0.916714905882627
chr10	20551846	-1	-0.907459918856899	-0.978470379865621	-0.967100618361252
chr10	20573699	-0.787409323457212	-0.977481010582564	-0.990701104208778	-0.897682212888284
chr10	20591110	-0.829302883528329	-0.976508829407911	-0.888081197047789	-0.988847126791831
chr10	20602888	-0.889650325481634	-0.96572524318975	-0.92608686461668	-1.01348101615029
chr10	20623301	-0.934428115374902	-0.958666886929953	-0.964681522811097	-0.954698376755514
chr10	20675100	-0.703703928312025	-0.817009704847298	-0.963088382837919	-0.941607794618017
chr10	20724349	-1	-0.934023705320234	-0.94061831852603	-0.825514965412596
chr10	20740101	-0.836451055678939	-0.833301941934467	-0.948212579242517	-0.963266482856529
chr10	20776028	-0.825260013131834	-0.911876527547301	-0.974571538010562	-0.903044118184922
chr10	20777331	-0.894167661894732	-0.951641103697675	-0.983728899196155	-0.931694228757132
chr10	20778525	-0.762037783427551	-0.942388480699734	-0.919699535320807	-0.787818708466428
chr10	20794845	-0.66148944292861	-0.813377071525744	-0.900786855931724	-0.88205283398726
chr10	20797785	-0.840528648202786	-0.858156110153517	-0.8707747579058	-0.94612673844147
chr10	20821805	-0.717015850756628	-0.866002976458258	-0.893879907979069	-0.947077618202312
chr10	20874416	-0.900325101396385	-0.867660215391557	-0.933120310192281	-1.06262536061822
chr10	20922358	-0.749166433514416	-0.853828494205683	-0.862336094111547	-1.00113644855742
chr10	20923677	-0.942694693161853	-0.986403819358059	-0.941264204412257	-0.920019017852364
chr10	20935779	-0.888987416946332	-0.950848478581561	-0.934872726096654	-0.981115164735233
chr10	20953679	-0.882810490315387	-0.897346809218324	-0.955706368555101	-1.01334761801897
chr10	20959729	-0.768993067142365	-0.898152189694566	-0.977021830260221	-0.935048803137387
chr10	20960984	-0.937349461986515	-0.939192758567008	-0.994833334357249	-0.874758251099064
chr10	20982923	-0.880825540877117	-0.951952571203417	-0.970817701598036	-0.978544813309422
chr10	20996143	-0.862579900739732	-0.973965413659506	-0.902939911995082	-1.0161403335353
chr10	21014418	-0.776711214025615	-0.872329210388857	-0.970541335104138	-0.896475265643153
chr10	21016368	-0.94220292511542	-0.911394745930962	-0.951395809605941	-0.975965558060933
chr10	21017095	-0.779901547266478	-0.837215105425009	-0.936589308952633	-1.01505438777037
chr10	21082327	-0.981369045523599	-0.894485238603705	-0.915600625531362	-0.881833266591209
chr10	21103272	-0.918342401151684	-0.951139604070544	-0.953234096474288	-0.875249201697217
chr10	21161127	-0.595712864959391	-0.882394934310045	-0.958508616359097	-0.92683968600658
chr10	21170638	-0.79511949272131	-0.89020529564179	-0.98198862737284	-1.02789796735744
chr10	21183059	-0.896537071463574	-0.889056297325143	-1.00801520834545	-0.938715101927969
chr10	21259204	-0.601640381702693	-0.799764107090707	-0.953982814811443	-0.954919602923229
chr10	21308863	-0.555911671087049	-0.815899527761576	-0.832095193876455	-0.834572228525707
chr10	21329500	-0.751806904360804	-0.925611107009784	-0.937044386194525	-0.935798818716272
chr10	21400591	-0.978793921290574	-0.983872274379239	-0.99580302829661	-1
chr10	21427109	-0.785326769052086	-0.930174021395772	-1.00253359948567	-1.01627134381593
chr10	21440920	-0.619204900966197	-0.872891062626288	-0.904924728536903	-0.988893271283486
chr10	21526971	-0.880398543610749	-0.840728937572507	-0.90054553053808	-0.939712418529832
chr10	21549628	-0.704267769158911	-0.808913931960998	-0.729246096792879	-0.585213890570028
chr10	21555634	-0.889025351615833	-0.841202518794709	-0.959556345514738	-0.751976203671412
chr10	21556099	-0.928916613345348	-0.966519628204206	-0.995623745723699	-1.03930459793767
chr10	21567638	0.121229411077633	-0.107878602924967	-0.602485473779758	-1.23640850391029
chr10	21590681	-0.882462512410024	-0.763217112020633	-0.852715844158409	-0.819694321900728
chr10	21612476	-0.835943947626564	-0.838819461101645	-0.867665358948625	-0.939155836826615
chr10	21651770	-1	-0.966588930367249	-1.00258083517433	-1.03482131192948
chr10	21687212	-0.958252995776936	-1	-0.988684894742811	-0.95241678644585
chr10	21754691	-0.961371572862925	-0.960139477247889	-0.930568683905538	-0.937456774288394
chr10	21760277	-0.975974536640297	-0.975180566155451	-0.998647097933051	-1.00255508504385
chr10	22011172	-0.934146774227	-0.977782221177198	-0.905037016189407	-0.947609669462924
chr10	22064508	-0.792117874104701	-0.776889067098911	-0.950885414261508	-0.850062805839074
chr10	22076679	-0.78543590890014	-0.69926446547741	-0.812138762464424	-0.786987724387453
chr10	22113899	-0.932892005624321	-0.961833054094707	-0.913725740060815	-1.04184411763908
chr10	22148341	-0.873168389773986	-0.876785632080443	-0.84742532911001	-0.967537939550851
chr10	22157200	-1	-0.992183888436064	-0.996961708096706	-1.00972451430531
chr10	22180460	-0.927180386423412	-0.887697297606913	-0.89893901181164	-0.574117490516742
chr10	22312559	-0.837665317133869	-0.78227484213219	-0.905818299742786	-0.867826961979806
chr10	22324854	-0.823083336447544	-0.961693293223303	-0.98493264403579	-1.01850567488453
chr10	22369908	-0.836724568244676	-0.88803907168581	-0.983210541862199	-0.982287514265499
chr10	22391291	-0.848058189110538	-0.917243345499394	-0.92908799791189	-0.977066725959916
chr10	22400273	-0.913561247664109	-0.802288771996589	-0.813860308231386	-0.808898855128874
chr10	22404027	-0.894306765098624	-0.957338312889502	-1.00278011608837	-0.977934194593863
chr10	22404341	-0.969867216623652	-0.944894768801898	-0.924749755050031	-0.857804440074281
chr10	22426579	-0.846551611417814	-0.751408511753269	-0.792134080916796	-0.92385097795464
chr10	22452783	-0.932204780384898	-0.922081239438042	-0.935853985316455	-0.893029703073315
chr10	22518179	1.07013727382837	1.14117521831977	1.05026906717388	1.13801949937674
chr10	22630191	0.235357809130864	-0.196806916458531	0.284412805224104	-0.459695690935055
chr10	22760736	-0.905001164243309	-0.882186623540015	-0.88892756118184	-0.86683951539485
chr10	22790451	-0.812921764005822	-0.915607489885838	-0.867981356295463	-0.869633882474516
chr10	22792627	-0.55193021660704	-0.818990611177477	-0.668638445800408	-0.829431876453094
chr10	22834779	-0.922215591824274	-0.928656819193057	-0.989473883059313	-1.0758496348541
chr10	22840199	-0.540123826960427	-0.766839391692336	-0.878857851395194	-1.07000018828163
chr10	22850638	-0.978963071751416	-0.979253877156322	-0.942068226227322	-0.970374626837017
chr10	22861986	-0.72030832530831	-0.878425534985996	-0.920418226228965	-0.919661205184008
chr10	22876309	-0.850407508925059	-0.886706883101112	-0.910413830699133	-0.977241320177467
chr10	22894971	-0.64211036207858	-0.738550104265709	-0.95725044006089	-0.926690014903176
chr10	22895422	0.311809598485238	0.318477678786146	-0.629280647188326	-0.770945886771948
chr10	22911042	-0.936059512278906	-0.932922463410361	-0.923530782621318	-0.952163710500137
chr10	22929295	-0.819739374534314	-0.875356605314843	-0.902683291606373	-0.84752230313408
chr10	23080827	-0.88483830737919	-0.969401848858971	-0.971950575224355	-0.950963130719035
chr10	23213211	-0.915170023587116	-0.989659136123154	-1.01220423523605	-0.922491235897232
chr10	23214950	-0.91552482096151	-0.976295410207479	-0.991340707415905	-1.01094374230239
chr10	23302109	-0.919754671833789	-0.88212398636982	-0.983613488437119	-0.99926499503728
chr10	23303982	0.118428665504792	-0.427934925941283	-0.883837808367708	-0.96519930226995
chr10	23326729	-0.88342036319173	-0.926362728796679	-0.972565584263974	-0.724698312959032
chr10	23369173	-0.896146565728267	-0.848722105282078	-0.935098069222406	-1.01250770272689
chr10	23379652	-0.945658985896671	-0.978984224032971	-0.970041024951764	-0.980830898521122
chr10	23452481	-0.879589100742366	-0.86709473377124	-0.873438099669082	-0.81245266588094
chr10	23460400	-0.334568116955957	-0.540511445841546	-0.451135144932745	0.168231434901703
chr10	23480684	-0.577162182038847	-0.750002762883437	-0.821796238542307	-1.0577317278731
chr10	23491035	-0.583584282774542	-0.836247485708571	-0.82966467478098	-0.874920847408684
chr10	23499495	-0.922917967686817	-0.980170509216549	-0.986207088591481	-1.00614379999132
chr10	23647758	-0.868611783035041	-0.878869392123646	-0.982478796977593	-1.0714909408405
chr10	23784739	-0.919310928334141	-0.883134062329766	-0.909960173265829	-0.855031523166116
chr10	23786787	-0.982397842113394	-0.986113761903196	-0.986812825964762	-1.00662876305925
chr10	23821752	-0.921913045510398	-0.929489759817971	-0.987801217577273	-0.915716664194228
chr10	23936048	-0.759502525076533	-0.93597963931042	-0.943628255240091	-0.845968466066851
chr10	24242802	-0.927301540284151	-0.873162901360787	-0.989817433199731	-0.999364716589608
chr10	24283253	-0.369352720629593	-0.604854852782606	-0.817525326411661	-1.12737842422024
chr10	24288220	-0.567381071505206	-0.789744122607916	-0.919984679471124	-0.814060082148163
chr10	24300090	-0.818412989577785	-0.92017476691357	-0.906341025674685	-0.993675504043477
chr10	24302840	-0.889215003202478	-0.808323828494922	-0.963351076399073	-0.875034874600639
chr10	24327536	-0.886238994067131	-0.86665999539641	-0.94647246285768	-0.972102431399555
chr10	24402834	-0.940037730808743	-0.946067878828429	-0.971649906168553	-0.897214358754027
chr10	24501752	-0.724296588930962	-0.833511275380514	-0.917086215007076	-0.905879037013186
chr10	24561934	-0.885470742852403	-0.921026134771047	-0.950896314283447	-0.974159482023705
chr10	24622100	-0.952169447375955	-0.981241531954076	-0.997852222179943	-1.00742362099365
chr10	24638021	-0.883437666516189	-0.87387292002348	-0.988876448931645	-0.911566395989265
chr10	24719343	-0.816274758601974	-0.967766541527537	-0.994410603294233	-1.00668997266443
chr10	24720350	-0.882063322098016	-0.800743698999412	-0.986281260747138	-0.972039311922491
chr10	24742790	-0.858304395426332	-0.956775664116985	-0.989150054929917	-0.926729327206223
chr10	24751312	-0.895316265642073	-0.839154382810478	-0.934715946696353	-0.864266449903267
chr10	24766040	-0.772712131777019	-0.940123514636478	-0.970488595062589	-0.91823576628273
chr10	24786409	-0.854976484049315	-0.898609539945581	-0.995502269302229	-0.82870684377941
chr10	24793951	-0.764614128101013	-0.906231552363791	-0.887199584581754	-0.88341045411532
chr10	24833970	-0.843946446351842	-0.789341117504158	-0.771238492442062	-0.924310059066168
chr10	24859062	-0.673691812797033	-0.793663225031619	-0.452183010768598	-0.502372358723096
chr10	24876659	-0.728425408764522	-0.893751260001891	-0.990543208244323	-0.899616363640044
chr10	24887161	-0.87062752950776	-0.937711999410623	-0.937751439259586	-0.957388057051772
chr10	24911190	-0.876703767577578	-0.883823590423546	-0.988158636476762	-0.846634135646945
chr10	24982910	-0.956692594991982	-0.969179559306455	-0.900913341943665	-0.886792810661676
chr10	25007327	-0.920632747880466	-0.893284536805085	-0.750021683893539	-0.674576840272684
chr10	25034483	-0.976119289368756	-0.955092682451334	-1	-1.04798425460915
chr10	25047256	-0.914349196199048	-0.969560524395241	-0.957702130238184	-1.03362690248596
chr10	25083072	-0.790786451060125	-0.867433658506667	-0.914101008489259	-0.903984278638097
chr10	25123316	-0.922403193397351	-0.90096475479604	-0.880833343218057	-0.868696999516718
chr10	25139655	-0.77059638266884	-0.883346121171568	-0.968704966927191	-0.937035971050277
chr10	25173428	-0.832484688808442	-0.894983452837199	-0.922116828718312	-0.747973166210591
chr10	25303348	-0.723081457305828	-0.941980992980629	-0.990403282109356	-0.844131588644222
chr10	25331625	-0.96953367080868	-0.967228588584598	-0.935305271803702	-0.892677508694184
chr10	25335475	-0.894428164463326	-0.91617870650009	-0.92782159225636	-0.946397428481102
chr10	25348515	-0.96457572208371	-0.946361525218288	-0.821445121991111	-0.867320702550138
chr10	25360071	-0.926348970266751	-0.887473118470042	-1.00037399646851	-0.851172125415929
chr10	25402439	0.0377080553151349	-0.404734120707018	-0.498180360374221	-0.982707203310591
chr10	25443359	-0.943414116785654	-0.976457857876792	-1.00421549430685	-0.983282341712864
chr10	25460882	-0.791960670129678	-0.94594025715241	-0.952269027345557	-1.02044473965889
chr10	25461196	-0.85403469198232	-0.858856078859205	-0.9433753139743	-0.870035963827024
chr10	25660707	-1	-1	-1	-1
chr10	25672298	-0.868478885321948	-0.921183107115511	-0.943520273254804	-0.877001584186742
chr10	25734901	-0.954860528192584	-0.88770341346557	-0.980355831277185	-0.826288454972749
chr10	25753423	-0.756858038481517	-0.899924468495454	-0.962483371867137	-0.998980979082922
chr10	25772575	-0.979108269637389	-0.940085695848679	-0.960374936156473	-0.933383322195837
chr10	25832196	-0.967937820080956	-0.97654673828785	-0.997193377833363	-1.00342630463643
chr10	25839199	-0.800398414871878	-0.934428158721431	-1.02413836596612	-1.00269086526731
chr10	25875202	-0.917968879633805	-0.92230687228756	-0.943895191877797	-0.914536251157656
chr10	25915886	-0.781735406430029	-0.957569206570575	-0.974788243848316	-0.900766825820671
chr10	25932743	-0.912814049936495	-0.93681460343763	-0.932174257815183	-1.03655222547548
chr10	25961674	-0.797631910074143	-0.890258971256536	-0.88277931406795	-0.88271640115666
chr10	25968396	-0.867603811140906	-0.807180764162734	-0.88599824625249	-0.873489340269547
chr10	25980709	-0.701135197303632	-0.879275487596735	-0.938207604215107	-0.92534066825597
chr10	25991972	-0.863710876342741	-0.878540109104507	-0.972597817582426	-0.88270574901983
chr10	26004870	-0.843917164607848	-0.930160327763612	-0.949442198324498	-1.05346240107878
chr10	26039173	-0.802028358305204	-0.957407359559476	-0.922042132357503	-0.99192924320211
chr10	26044884	-0.926092432613278	-0.955759251850326	-1.00260350636612	-0.941425249535922
chr10	26045059	-0.899906469418007	-0.953045471814952	-0.979925909197097	-1.00822681907732
chr10	26083437	-0.913059525875333	-0.94254737418473	-0.978441985879779	-0.908293226166612
chr10	26127212	-0.810621183044367	-0.821581443467152	-0.925308420901597	-0.923412363406576
chr10	26205115	-0.801026543053428	-0.884842209390014	-0.901314224303597	-1.00363774879435
chr10	26385046	-0.820626000183817	-0.941588583857451	-0.895321335138378	-0.930911699428913
chr10	26479173	-0.848687102479617	-0.918968884752272	-0.981134551086126	-0.910423759493953
chr10	26505220	-0.0799326028448373	-0.380996753289224	-0.708494486084725	-0.741644851642033
chr10	26527739	-0.795404655449963	-0.741463847116162	-0.931966949968399	-0.9554402448064
chr10	26538787	-0.672516879543592	-0.714573255129027	-0.891934484624622	-0.868151371389964
chr10	26542813	-0.890335213895148	-0.892619721586432	-0.981658260171441	-1.03549509519283
chr10	26554280	-0.856593999869997	-0.852093028025504	-1.0005853359742	-1.0531066942378
chr10	26594542	-0.767984685414889	-0.925321023337146	-0.833852092461273	-0.666198530547148
chr10	26607923	-0.815486900640771	-0.863121684952718	-0.982232877334458	-0.832030692435774
chr10	26629886	-0.719114744846564	-0.790189076409631	-0.995881169056868	-0.968596218177626
chr10	26656926	-0.327076253295198	-0.465473572194328	-0.467579025746188	0.222735468954787
chr10	26666433	-0.97892949590159	-0.968180834113964	-0.987098335393032	-0.603114828875772
chr10	26671411	-0.919348152391983	-0.946014152545795	-0.941128892192026	-0.958892737201078
chr10	26727603	-0.362385681524628	0.499453822202272	-0.858615236994807	-0.83381303777419
chr10	26746949	-0.822906993104721	-0.697104804324702	-0.961970257152751	-0.95301062687955
chr10	26763828	-0.556381992922056	-0.641106012569882	-0.93799549142752	-0.89447957773182
chr10	26777562	-0.807896606416896	-0.858873699317942	-0.95041001679335	-0.973316140167604
chr10	26817334	-0.603273810094268	-0.748162770356241	-0.938553908182047	-0.899819216820223
chr10	26851273	-0.825354368922221	-0.808999863909175	-0.81201743121962	-0.819248687904437
chr10	26875174	-0.88611369502378	-0.821263793352583	-0.957296495835461	-1.08614304309176
chr10	26887351	-1	-0.940977957875756	-0.996448906024181	-0.875059673112834
chr10	26912405	-0.922084135647399	-0.966806160179185	-1.00626464447775	-1.01371548853244
chr10	26929927	-0.932869408330019	-0.831799031021354	-0.886576784830388	-1.01509171181456
chr10	26932223	-0.849363926205337	-0.835208441698693	-0.796316873456923	-1.09854186046009
chr10	26937179	-0.853441090600304	-0.873242756568666	-0.890399269746885	-0.866929551248596
chr10	26939501	-0.896494170388491	-0.627182266161438	-0.909851022653935	-0.795749039513523
chr10	26965918	-0.892064441309147	-0.895775681643808	-0.988777647236235	-1.01269882420409
chr10	26972651	-0.841106902147596	-0.932119036336895	-0.923233020529023	-0.78011842195158
chr10	27024999	-0.7041379598302	-0.768080645647462	-0.900094992362363	-0.87574220331234
chr10	27081360	-0.93770207578005	-0.93791571857153	-0.879202845763296	-0.814855561475264
chr10	27085360	-0.909457898221441	-0.921977843673135	-0.942860581169567	-0.948718920462935
chr10	27085697	-0.91821851468221	-0.911233826918846	-0.964183775382023	-1.04561352281103
chr10	27147218	-0.589082650134159	-0.479826127740917	-0.771782220815569	-0.799952881633448
chr10	27176185	-0.87233748754044	-0.728166739530647	-0.930084263899674	-0.84926095495795
chr10	27178064	-0.973674147729244	-0.989383602706667	-0.998348212897941	-0.983126337028288
chr10	27194606	-0.938508145840167	-0.951033327005057	-0.945514776499033	-0.848694649640495
chr10	27200110	-0.896236173117467	-0.917911643695019	-0.974445469015049	-0.962445576993769
chr10	27225500	-0.892030673868426	-0.936584433692216	-0.898205567576232	-0.689354500614061
chr10	27266727	-0.888749045215861	-0.835192396768605	-0.976621130494582	-0.970659586034572
chr10	27272767	-0.891527194640342	-0.838096364524029	-0.97870134489393	-0.971283911068586
chr10	27291009	-0.946301707286202	-0.895501105622747	-0.993468734347888	-0.911083636439314
chr10	27299571	-1	-0.986579240519265	-0.974886012419098	-0.948354834805128
chr10	27318238	-0.931785950472255	-0.984525175169064	-0.947671651601301	-0.921194791020489
chr10	27330318	-0.948716329737213	-0.93057540014698	-0.993824090142267	-0.992617630201861
chr10	27335163	-0.852236317059045	-0.907162571696415	-0.991247419705255	-1.00337681441649
chr10	27361436	-0.817229902710975	-0.818556128651571	-0.915497288447819	-0.930769327676108
chr10	27378468	-0.951367861414601	-0.957689042684296	-0.982126004813078	-1.00131844161133
chr10	27394246	-0.924943027874527	-0.910963382219149	-0.846378902994105	-0.781922107257664
chr10	27415980	-0.732213279568562	-0.924679781466145	-0.934744807054284	-0.994429870807544
chr10	27453713	-0.933396883736036	-0.961830307316089	-0.961821862679948	-1.02711914150843
chr10	27478002	-0.836650009496623	-0.886362233110664	-0.760361543765009	-0.607863027163413
chr10	27478317	-0.954694030481306	-0.957664920257396	-0.976275565588978	-1.04249728984852
chr10	27515727	-0.934144259296558	-0.968962596392458	-0.994882603042813	-1.05295720579688
chr10	27563242	-0.973932864700135	-0.980807255912633	-0.985574946117245	-1.03292926856281
chr10	27584117	-0.887990711592569	-0.87399947413106	-0.947470632925235	-0.78044553177135
chr10	27609384	-0.670717012674074	-0.626881286103885	-0.824520105941123	-0.840824342924869
chr10	27639089	-0.925775570366026	-0.917270812621105	-0.930686069493256	-0.979114726425905
chr10	27639095	-0.924502620637211	-0.901067828818853	-0.973057596245813	-0.921182142917073
chr10	27660124	-0.764094008785331	-0.850674695052318	-0.910638905373876	-0.76008937288858
chr10	27697569	-0.871360409522772	-0.974355852994213	-0.935633157130096	-0.939293050562411
chr10	27724727	-0.747846224967739	-0.938975774372701	-0.983887503247125	-1.01888005546998
chr10	27762505	-0.854685056214812	-0.877004517576783	-0.947302353495163	-1.0694204672254
chr10	27769043	-0.913918722467552	-0.95185855890419	-0.988025742510113	-1.07620391422254
chr10	27778295	-0.864965511289852	-0.929787779816403	-0.914510412461862	-0.998935324243013
chr10	27780751	-0.821598791655513	-0.966032209763109	-0.992778870210861	-0.952117661371832
chr10	27788877	-0.841602105726639	-0.878668044445385	-0.878094331985775	-0.793653119830773
chr10	27792180	-0.870281298508798	-0.959006286524666	-0.988279773132239	-1.0599441078908
chr10	27831039	-0.778646756072045	-0.79318561444064	-0.964581737788414	-0.937904148560686
chr10	27837966	-0.855531634843105	-0.871452264597718	-0.880948315008691	-0.875222368355367
chr10	27861213	-0.932994913442353	-0.981164907200059	-1.00043354318682	-1.00092401809029
chr10	27888111	-0.662882290562597	-0.739222844251665	-0.905576161879912	-0.993821167915318
chr10	27910694	-0.568554821191705	-0.890306209383992	-0.945323571961754	-0.8886626520156
chr10	27937000	-0.934207400559685	-1	-0.973303421390299	-1.01950494473198
chr10	27967624	-0.929968012859746	-0.8697528283194	-0.985983278355315	-0.872432819262635
chr10	28017410	-0.938144914943173	-0.845776196171105	-0.883407942964652	-0.898989600069024
chr10	28034124	-0.674190296585731	-0.715771736333792	-0.892362203800149	-0.903657865127106
chr10	28087484	-0.970046317346772	-0.965175041891379	-0.977791319065338	-0.969176025222628
chr10	28091434	-0.886126001216463	-0.885706140648039	-0.992087625599261	-0.809799762946847
chr10	28251297	-0.929033847858817	-0.978680975789001	-0.941478591984709	-0.887188759608497
chr10	28266872	-0.972297417079254	-0.95871102221834	-0.900710687193847	-1.02771118939721
chr10	28345282	-0.838868812459348	-0.908643367579432	-0.977174937864239	-1.01022302338144
chr10	28345421	-0.833345693240477	-0.883144630492372	-0.971021475233967	-1.02552632806908
chr10	28370010	-0.923473492469482	-0.902005903481226	-0.900677401258884	-0.91109666210363
chr10	28380411	-1	-0.974219245116546	-1	-1.01345765547628
chr10	28392629	-0.889565851204585	-0.966901859118655	-0.979205904519476	-1.04853992505535
chr10	28498840	-0.786440718555461	-0.963719117976673	-0.835948211764449	-0.923154777928759
chr10	28558098	-0.709641990803877	-0.828822135349827	-0.956183680056467	-0.949874762707096
chr10	28597830	-0.889172958293411	-0.95113774874912	-0.943291342305677	-0.995247234650278
chr10	28674852	-0.955675839307393	-0.957394768459928	-0.918738723575788	-0.586427028423596
chr10	28685641	-0.921736455929176	-0.924147039557993	-0.995886298732389	-1.00496512084926
chr10	28690099	-1	-0.808639248066946	-0.976762493882984	-0.832896176388122
chr10	28692464	-0.958166763933261	-0.880016038660555	-1.00278511763559	-0.940729070119694
chr10	28713842	-0.896789769023929	-0.770480343828859	-0.961563290690414	-0.79985511730383
chr10	28726448	-0.983987594341815	-0.982981716302397	-0.998901830155561	-0.997938189162807
chr10	28748791	-0.636115715033766	-0.819110952145254	-0.923157068373368	-0.85474248525127
chr10	28749468	-0.862624577198296	-0.783571560137405	-0.968306757761967	-0.853971545747861
chr10	28787913	-0.737336269308775	-0.929661271021446	-0.948807199632572	-1.09009723895247
chr10	28814337	-0.935110487654152	-0.903482897213416	-0.934387097288647	-0.852038802377693
chr10	28837167	-0.971475650093783	-0.958260816643783	-0.993474819847571	-0.924291319784457
chr10	28869843	-0.920890260914415	-0.888715367776191	-0.913456003411988	-0.893301402351698
chr10	28874669	-0.731157119518747	-0.918878479946384	-0.928979170594465	-1.04109323803732
chr10	28912148	-0.773728871836588	-0.913021372522029	-0.893844872597142	-0.902169485696733
chr10	28945771	-0.831772522327712	-0.852314608128916	-0.985157095110524	-0.743922975798212
chr10	28965557	-0.844512844239419	-0.874295038913807	-0.747877086115905	-0.99523221529991
chr10	28978351	-0.952079261709556	-0.94626603824677	-0.985419763619382	-1.051185404503
chr10	28994821	-0.845999292642094	-0.938775898059715	-0.979940321309651	-1.1962565911773
chr10	29005429	-0.980643406502548	-0.884615879853089	-1.00119860644805	-1.02618096974348
chr10	29020928	-0.725013826432449	-0.89338188744531	-0.876081325092337	-0.69668986325952
chr10	29057245	-0.72815360190137	-0.903460965510346	-0.652038860400061	-0.852220512888997
chr10	29063193	-0.817128738691594	-0.903012698150712	-0.810294570629778	-0.528332911260921
chr10	29133647	-0.859691596955988	-0.801047003531796	-0.939329517655406	-0.942334245755672
chr10	29166749	-0.924240010991783	-0.95837710313467	-0.94169774291031	-0.88072233039258
chr10	29212498	-0.723017562146535	-0.917450260066918	-0.878156093336254	-0.924952848865988
chr10	29222508	-0.928622520517416	-0.951034213392072	-1.00327725384643	-0.982387630911407
chr10	29225236	-0.92782035066773	-0.904773929659097	-0.939608752412288	-0.89992004430509
chr10	29278626	-0.838881460369818	-0.900952728551781	-0.964960641459	-1.10694864609169
chr10	29290791	-0.921112295615237	-0.851176551827178	-0.983523009186181	-0.803976553801382
chr10	29327753	-0.926638776857858	-0.867179976362739	-0.883097307597027	-0.934666203822937
chr10	29328678	-0.766894165624905	-0.874358007310196	-0.97410560921138	-0.986217284699123
chr10	29365310	-0.837865128608301	-0.92743291645668	-0.942604921237632	-0.909347259085747
chr10	29385242	-0.848270585179631	-0.851158723029038	-0.923501193773654	-0.984003685481438
chr10	29396719	-0.812755822112251	-0.890387224798906	-0.852859234510896	-1.04798997627082
chr10	29424770	-0.757485967963372	-0.811870661428924	-0.898342512378032	-1.10269659181711
chr10	29495985	-0.753057404731185	-0.92965767546996	-0.938637528761298	-1.09574686647897
chr10	29498790	-0.722428957937641	-0.871457899113138	-0.915200482180089	-0.856727865268557
chr10	29502814	-0.95242687152096	-0.960322504117184	-0.989347820619723	-0.945628470026929
chr10	29579056	-0.935065899932244	-0.918735093603891	-0.958118691840864	-0.820580886894998
chr10	29609728	-0.959782118770161	-0.944685298262318	-1.00548980406601	-0.952142750941765
chr10	29633051	-0.697756114483983	-0.724525496564722	-0.905010424078575	-1.04774939283923
chr10	29655239	-0.969479816353047	-0.899956548949731	-0.987179314846952	-0.996460098385244
chr10	29676711	-0.795657821245063	-0.717591514323944	-0.923908299819761	-0.896237856966933
chr10	29682466	-0.822425651233411	-0.836839107901419	-0.960584760982756	-1.00609124918767
chr10	29685343	-0.978271827718427	-0.948619395400462	-0.880693991847133	-0.966824096180225
chr10	29776786	-0.620397323144857	-0.793295742524678	-0.859809198877045	-1.04465995294315
chr10	29861270	-0.956952646380348	-0.991792916212585	-0.991438023830752	-1.00216634176496
chr10	29878111	-0.85342424795283	-0.812557907297374	-0.654179619784572	-0.760361969379715
chr10	29900824	-0.839429914367833	-0.89141060096265	-0.964088944106506	-1.05750502130859
chr10	29924692	-0.716405466242826	-0.831159521963055	-0.983420418080907	-0.957397828648542
chr10	29932462	-0.814656985193471	-0.725860719453544	-0.939848617430379	-1.02590358785413
chr10	29966499	-0.788108332869371	-0.924392299544852	-0.924251976542886	-1.07293446747833
chr10	30060629	-0.720009153743231	-0.885018209811065	-0.992993642189728	-0.911497753713336
chr10	30101365	-0.559366606807585	-0.732105311931361	-0.865513014427808	-0.69082921933202
chr10	30162681	-0.751104668611845	-0.798676621873391	-0.915772559743557	-1.0463711555629
chr10	30171516	-0.384485687627891	-0.722303466966941	-0.883428961538328	-1.04220096783851
chr10	30213311	-0.671780246061282	-0.677294093160222	-0.925625010396491	-0.934579310123617
chr10	30218448	-0.925660069919505	-0.916131820576331	-0.976552762265612	-0.940251556467918
chr10	30336802	-0.874132741298204	-0.632723501531906	-0.89662470391638	-0.819115901904257
chr10	30424935	-0.953297389686495	-0.882846089383108	-0.881615700219336	-0.66712374253564
chr10	30432304	-0.957426208792802	-0.889034298123731	-0.918811461689624	-0.933622082929055
chr10	30451915	-1	-0.953657142601226	-0.94240416830371	-0.923795549470849
chr10	30461734	-0.771353819640476	-0.935241894026253	-0.970066232408799	-0.911267403823463
chr10	30462637	-0.908868055236354	-0.973093909442594	-0.977240370020144	-0.948700214871117
chr10	30496731	-0.641757266691	-0.793676925470311	-0.903190164699743	-0.908065965082162
chr10	30529945	-0.795538604759683	-0.613177687658733	-0.728916098798868	-0.650863133303452
chr10	30580762	-0.94565363535504	-0.923275640362801	-0.996386954846339	-1.0598156421543
chr10	30593883	-0.832293341075779	-0.823617131705941	-0.8799100810579	-0.920730363739451
chr10	30658068	-0.780160535674357	-0.898616528223541	-0.921897815957165	-0.761604737643483
chr10	30662277	-0.895037762813672	-0.939741239416657	-0.893185357929009	-1.01414244852949
chr10	30667383	-0.770575677248323	-0.909596473197608	-0.939636635001968	-0.902179131525545
chr10	30693905	-0.849387063170191	-0.914604262515519	-1.00976616793342	-0.899387875006129
chr10	30736088	-0.570596246925846	-0.874899695633181	-0.964405043538591	-0.716665935079908
chr10	30752170	-0.956471537989005	-0.960712424494894	-0.963169773237836	-0.976849234971275
chr10	30757826	-0.958860220671119	-0.988898659393705	-1.00442562204169	-1.00906161463872
chr10	30766315	-0.906362436363407	-0.94368603891166	-0.905997532551652	-0.798008590871358
chr10	30778820	-0.98481735872518	-0.87124003874623	-0.993425615352532	-0.997305595835555
chr10	30792891	-0.710006163458829	-0.817927077432823	-0.443905837747048	-0.934726799606578
chr10	30808907	-0.946455030418333	-0.871451488739029	-0.822019056159386	-0.783513793344371
chr10	30850555	-0.828992981057267	-0.965870440592602	-0.951672852676607	-0.969922015213842
chr10	30862427	-0.906714103226054	-0.956492053223965	-0.972293450507677	-1.0174119123358
chr10	30864299	-0.682025526201698	-0.894194375862629	-0.931279874410463	-0.965481191340598
chr10	30881826	-0.907314304504243	-0.916735555759073	-0.95711001430619	-0.94485096092437
chr10	30895695	-0.852191782724673	-0.82196037617799	-0.926023521201927	-0.880845342433981
chr10	30927049	-0.807519768995043	-0.864078615422672	-0.890596706602351	-0.91406234637409
chr10	30991628	-0.81914834085726	-0.888260047990602	-0.964559164365953	-0.9470668001054
chr10	31007562	-0.842869449185945	-0.924671635366932	-0.96683072366302	-1.04320103920542
chr10	31016900	-0.785963683962925	-0.749214815289649	-0.913332267021929	-0.933555014894964
chr10	31032632	-0.334861285762154	-0.674876726077	-0.914980413527132	-0.933079985991554
chr10	31032930	-0.566652714064734	-0.887887997409572	-0.933046870753774	-0.913035759335333
chr10	31067331	-0.764960260314919	-0.971899849528613	-0.939014885023773	-0.920974759450103
chr10	31067401	-0.789167199258601	-0.972254015128034	-0.909383611479134	-1.00041314234381
chr10	31084306	-0.840039697679162	-0.941824188425714	-0.979543382184319	-1.00100649331664
chr10	31092304	-0.747429203070407	-0.794550237674177	-0.885162048460944	-0.846172499421761
chr10	31107785	-0.427339511833731	-0.731604105880193	-0.831622219699756	-0.994678317584851
chr10	31123853	-0.957848043833059	-0.942563774038987	-1.00025852284952	-1.0435813979655
chr10	31147292	-0.778576823149352	-0.799939120036695	-0.946225959204207	-0.935596059700308
chr10	31147561	-0.760957082954356	-0.700290557205017	-0.928267324906605	-0.78417054587178
chr10	31168066	-0.864502048984583	-0.892014719237734	-0.900619467020688	-0.920008797263351
chr10	31188095	-0.601294463540479	-0.913336785028994	-0.993364423098939	-0.903696752598897
chr10	31254292	-0.834618135113836	-1	-1	-1.01073220347825
chr10	31301511	-0.979644736771613	-0.932032562053984	-0.833545177973991	-0.916808731798517
chr10	31312275	-0.949092578492641	-1	-0.914292482449085	-1.03931617223571
chr10	31344883	-0.944752210150579	-0.966585672924698	-0.957537171234208	-0.919716014824854
chr10	31346710	-0.908055376560557	-0.996086543704381	-1.00606152148213	-1.07791026662298
chr10	31360473	-0.737318990591431	-0.930966596214844	-0.919943044378307	-0.990698657898041
chr10	31408471	-0.682793343586747	-0.840082710246566	-0.953575697127846	-1.0353304742533
chr10	31424840	-0.849948625276605	-0.973622294825879	-0.96162984992817	-0.923418306851303
chr10	31430382	-0.901685954605526	-0.816021033471169	-0.96743163576425	-1.00846865340735
chr10	31448404	-0.806287326116396	-0.96652084593747	-0.956916108658751	-1.01412236419838
chr10	31491992	-0.865020481645606	-0.945655140225218	-0.877821311867758	-0.865236295904122
chr10	31494114	-0.820242016301105	-0.972452539601491	-0.966167326680964	-0.90226322923141
chr10	31609228	-0.296236653997766	-0.114260499432016	-0.540833694877522	-0.31612572738351
chr10	31652927	-0.826538672212262	-0.979090523422163	-0.977904541315516	-1.13368343297417
chr10	31663251	-0.878070830468307	-0.891445053967519	-1.00014881250908	-0.997108106998971
chr10	31811965	-0.81949981482151	-0.767888245839668	-0.958932629216729	-0.782330914939159
chr10	31870392	-0.826670186611875	-0.956802224236653	-0.988489777019764	-1.00817650082015
chr10	31890026	-0.698969537104051	-0.871993580560221	-0.904969253674381	-0.92894504901643
chr10	31907329	-0.701275051195626	-0.649437241276438	-0.857348508394392	-0.98257946338135
chr10	31932200	-0.752411033783417	-0.77193089968658	-0.852998389986841	-1.03528346342246
chr10	31932229	-0.748774624808722	-0.768168020743772	-0.892969124134224	-1.02716005104516
chr10	31974688	-0.975497624942016	-0.889159525105664	-0.965559603700247	-0.911730956610073
chr10	31995164	-0.852790543480788	-0.788457160641077	-0.980909196895513	-0.844426035212525
chr10	31995768	-0.463588947430315	-0.561260462997181	-0.948150172682502	-0.900629215330184
chr10	32018402	-0.918948517990994	-0.951281354640216	-0.957146940176185	-0.931498106852929
chr10	32022839	-0.88745402813368	-0.954773661241135	-0.998188390245291	-0.993367636034536
chr10	32063976	-0.672136425544313	-0.771486330733728	-0.924736967343198	-0.917585700458071
chr10	32088337	-0.655437795549408	-0.884316153754905	-0.972355705313595	-0.909488205370733
chr10	32135195	-0.899518684387863	-0.890895660969591	-0.960022871994815	-0.98275508592571
chr10	32154245	-0.799472058089349	-0.845578704531754	-0.883114359873015	-0.754428748854944
chr10	32160408	-0.891067674353846	-0.837505146125946	-0.847591529812492	-0.688390122618664
chr10	32177432	-0.668816560768588	-0.893026496160974	-0.892917666604249	-0.938817578726878
chr10	32235508	-0.977898715030032	-0.977449945708888	-0.992936539247771	-1.04991216626199
chr10	32242569	-0.94514288709381	-0.932493331099184	-0.980715156840728	-0.88610195532155
chr10	32283500	-0.564001606634595	-0.912020314260383	-0.950680347814749	-0.95644217568739
chr10	32293300	-0.734427915780343	-0.713595556488612	-0.770419276327239	-0.700806273133517
chr10	32345144	0.893924043498279	1.14022559536361	0.351779447459691	-1.07232805606711
chr10	32398865	-0.851136417836561	-0.823086773442665	-0.914748723506021	-0.881408019592203
chr10	32410277	-0.8229861521848	-0.888148477486361	-0.980171775631403	-0.827794421526088
chr10	32431789	-0.910755420426387	-0.899168333025107	-0.914242054389649	-0.877239595028728
chr10	32458593	-0.683712868593116	-0.877839176959027	-0.8167868836726	-0.746817445186122
chr10	32551660	-0.804133141930879	-0.891529776142287	-0.921975010496444	-0.946339325087817
chr10	32763877	-0.815205314590134	-0.957429972203461	-1.0064120911501	-0.871882696686921
chr10	32778427	-0.738605635646901	-0.764980916040467	-0.971611200776611	-0.863733983280932
chr10	33008375	-0.955791676090149	-1	-1	-1
chr10	33014701	-0.891989018234524	-0.933852350180023	-0.971216168658386	-0.972285323711915
chr10	33036985	-0.875457275353159	-0.978063603796716	-0.949507706122276	-0.998103942204025
chr10	33037862	-0.876545262726546	-0.89969311789667	-0.99840933382041	-1.03312230613214
chr10	33040388	-0.722709593635145	-0.957337043531558	-0.90482929663782	-0.924315438492797
chr10	33086946	-0.950261379662916	-0.968938709483283	-0.990018361492544	-0.958264299456305
chr10	33096805	-0.865475321734617	-0.88217716315523	-0.988073047779926	-1.04876725441099
chr10	33097493	-0.493995676673514	-0.751316434927041	-0.828106287636266	-0.928710009085109
chr10	33136053	-0.934537779934048	-0.901947333825385	-0.873214668473242	-0.984474818274755
chr10	33227975	-0.810207859909911	-0.6686588705578	-0.907075084421951	-0.969040728030943
chr10	33246574	-0.555463375403263	-0.207104714989676	-0.429643782492195	-0.299297193463482
chr10	33296316	-0.962633132772355	-1	-0.973557596991977	-1.00789882126419
chr10	33302351	-0.977328356597003	-0.993308101760956	-1	-1.01099730575325
chr10	33338285	-0.982764179313456	-0.976801313051044	-0.982952697031617	-1.01596397407573
chr10	33346603	-0.968912398301192	-0.994577727915285	-0.893931088099801	-1.25659760935419
chr10	33354026	-0.965812278018646	-0.875041238822042	-0.951263763345909	-0.892094378229219
chr10	33392263	-0.900588460042919	-0.943900072431686	-0.955785478001605	-0.912636490660741
chr10	33432515	-0.809039473831445	-0.654093854072912	-0.872832363300112	-0.867452386293743
chr10	33444608	-0.622586924273913	-0.744447636312533	-0.901740828491229	-0.94466778996159
chr10	33453579	-0.857981838865038	-0.834710503604892	-0.990971507116526	-0.822808982421618
chr10	33478527	-0.695944705242724	-0.898565959345266	-0.809658773130083	-0.947223041231882
chr10	33533432	-0.551615318371175	-0.825076393837078	-0.933303383023485	-0.915528811686003
chr10	33535841	-0.856992188921798	-0.869407173452666	-0.856456719123162	-0.995169781012263
chr10	33539706	-0.83132706401243	-0.868484551136678	-0.937718560731784	-1.01467398193496
chr10	33550810	-0.881292164886845	-0.981077948176341	-0.97369646814862	-0.982125311651359
chr10	33587427	-0.82949032528428	-0.914347797292452	-0.94841742765928	-0.967500891830788
chr10	33588767	-0.883267139400854	-0.859737390576257	-0.91638232093533	-0.977985490702334
chr10	33589331	-0.897957783408904	-0.753224148831254	-0.923657194385318	-0.814393098499989
chr10	33605514	-0.704062387676112	-0.902530778582506	-0.978813674226718	-0.933050594629431
chr10	33634216	-0.826432312362487	-0.79848960856166	-0.830193360601032	-1.00045262625547
chr10	33743837	-0.868895316474598	-0.864859207558821	-0.877258588173838	-0.933866923186942
chr10	33757093	-1	-0.978662015581266	-0.965755526312873	-0.978075553659694
chr10	33766018	-0.681195818590019	-0.797061423519501	-0.826051856788828	-0.907774731792748
chr10	33774572	-0.413337845675789	-0.782237488607751	-0.844967167167589	-1.04042488418382
chr10	33791540	-0.62150602246766	-0.865967239934152	-0.8738246350871	-0.997250262620421
chr10	33823947	-0.869746054984008	-0.984711612436136	-0.992847205582991	-0.933230153907175
chr10	33855103	-0.950788262014329	-0.941575932893125	-0.848181830277607	-0.483644975220638
chr10	33857833	-0.943125789586707	-0.931762635558124	-0.986779596900457	-0.992139034776404
chr10	33950012	-0.85635796749731	-0.885893554991265	-1.00194860270027	-0.997011522089078
chr10	33956445	-0.924037190380659	-0.906450936763336	-0.941578513437956	-0.914688037787846
chr10	34012299	-0.768498987985426	-0.937030172074187	-0.90047477826306	-0.98106033779329
chr10	34014625	-0.849833163779118	-0.926158586763889	-0.991729827349727	-0.874380126463716
chr10	34026032	-0.943460863830351	-0.897830369548831	-0.992145830249186	-0.915321184244294
chr10	34028500	-0.763575689470625	-0.90807188731527	-0.902620872065239	-0.873409351335861
chr10	34098328	-0.937330941354579	-0.938147337503339	-0.996340573381772	-0.946455970867324
chr10	34113371	-0.787361929546439	-0.860406653120089	-0.985420009250718	-0.756647337563688
chr10	34202458	-0.961499582850766	-0.992438535653414	-0.975698640966773	-0.981299136454594
chr10	34247598	-0.982616191988896	-0.927379777960922	-0.952035490457168	-1.00609746997606
chr10	34267687	-0.740680517752952	-0.794086358242448	-0.921900957998266	-0.981561076994937
chr10	34324454	-0.97703823757886	-0.906174205571858	-0.967035288243234	-0.968178897252656
chr10	34344614	-0.892522874669052	-0.940046271130616	-0.903580379693333	-0.988931917236118
chr10	34345758	-0.733448055415694	-0.853055910443294	-0.907807926882405	-0.795900159840861
chr10	34376394	-0.925545764524665	-0.90279618506433	-0.9270588224349	-0.980316976623446
chr10	34397176	-0.703006794634667	-0.792513357576692	-0.834180063504892	-0.92754646029289
chr10	34459542	-0.807045364460883	-0.853749003710977	-0.823225597114772	-0.970773156307227
chr10	34478825	-0.753817385141916	-0.901304611374861	-0.973054602253792	-1.0399589036774
chr10	34502970	-0.943221681977011	-0.945011829514705	-0.996429153988283	-1.02176458508228
chr10	34570968	-0.939034081577397	-0.913137355047758	-1.00903110210345	-1.00574719753437
chr10	34580612	-0.976690912765718	-0.942649488337944	-0.992917613131151	-0.976713395490441
chr10	34585996	-0.91312489786706	-0.96742525105985	-0.985336101132689	-0.879214310914532
chr10	34645227	-0.746473218835091	-0.984594116780881	-0.975332738708094	-1.05181982280279
chr10	34723373	-0.848579531515067	-0.911778819359042	-0.910462079767553	-0.916361957371557
chr10	34757040	-0.694324772523875	-0.654324278737891	-0.927517712250035	-0.731981609305661
chr10	34829152	-0.874685825015951	-0.822798243280562	-0.965032476555066	-0.853114066470085
chr10	34842176	-0.683553363829198	-0.808491579328943	-0.93738234482061	-0.875871014956152
chr10	34890219	-0.898435954405752	-0.872629121744895	-0.992139022030999	-0.914691829129254
chr10	34897903	-0.978856393649364	-0.98197931946131	-0.974306395432427	-0.867073036874847
chr10	34920806	-0.895519778824259	-0.975107028486451	-0.966806741633651	-0.95973893163018
chr10	34924462	-0.91158355912001	-0.842517606792512	-0.908358175921241	-1.02654375091247
chr10	34941231	-0.935812465622611	-0.821425508046333	-0.972544051190568	-0.849639840594373
chr10	34946082	-0.963904467358708	-0.94675195098923	-0.98407437491443	-0.953110310030118
chr10	34950908	-0.902188097627938	-0.968624175251889	-0.937658787562243	-0.798421665307208
chr10	34976643	-0.84242571390156	-0.87285043196964	-0.940152273456261	-0.741906551807239
chr10	35003849	-0.977706800594492	-0.942724717942422	-1.00060360482814	-1.0938321844253
chr10	35004602	-0.881834015709178	-0.83377307035511	-0.793071454028201	-0.822763722763914
chr10	35012743	-0.560795634474446	-0.428992412975227	-0.871423668909448	-0.869860012293247
chr10	35042008	-0.796598421178323	-0.8797773891485	-0.905501752823097	-0.806471698239596
chr10	35077524	-0.961947794914508	-0.860929188125764	-0.955189435101428	-1.03881930875748
chr10	35095270	-1	-0.964713944744644	-0.996999246642085	-1.03156576462749
chr10	35101983	-0.384338831056071	-0.836707775873347	-0.804927323693163	-0.792000393963498
chr10	35115306	-0.735784789060089	-0.710445852584847	-0.835403546052287	-0.538442197801708
chr10	35118153	-0.725237098840428	-0.788319513723734	-0.893165425824626	-0.929471482050504
chr10	35166227	-0.941762715103735	-0.971166826985999	-0.979152164525367	-1.05845563283403
chr10	35183161	-0.786959558390812	-0.578584833540086	-0.914525911302394	-0.615649015125046
chr10	35229545	-0.899511249974671	-0.872103332995896	-0.910748719662094	-0.976482215189034
chr10	35247077	-0.96542648694655	-0.95426389243358	-0.956861383269577	-1.00981371393589
chr10	35251506	-0.891330030121065	-0.857698259800683	-0.983182019653877	-1.03884662449611
chr10	35255277	-0.69287028974289	-0.819805645517184	-0.877327396429558	-0.942887037308445
chr10	35266368	-0.865279574110404	-0.873912333613055	-0.871504865998079	-0.833490771425077
chr10	35283262	-0.723653308177698	-0.757532270268156	-0.930950246177298	-1.03310502071773
chr10	35329387	-0.843669574706776	-0.901903970771874	-0.980777175053156	-0.963197623696407
chr10	35505555	-0.791220569398456	-0.83154032259217	-0.775384867276725	-1.14090470405354
chr10	35523886	-0.906039589573082	-0.943609650159841	-0.984822686953539	-1.09184351471143
chr10	35524435	-0.875005262483856	-0.786623202724404	-0.931532668841146	-0.898806662702928
chr10	35524442	-0.882144345966804	-0.767646521931447	-0.955920893036228	-0.878622624844933
chr10	35561061	-0.911419858436649	-0.944575943755481	-1.00134263023181	-1.09306621490645
chr10	35562820	-0.86923633514034	-0.871990312372709	-0.842013577674479	-0.844011898023667
chr10	35576895	-0.886276017135534	-0.91439419887275	-0.929298422724642	-0.958340346756705
chr10	35590681	-1	-0.939622486143489	-0.998085907852423	-0.962192745232088
chr10	35649361	-1	-0.987517276318671	-0.987556209533018	-0.99915280243795
chr10	35684321	-0.760704454202273	-0.857761499919865	-0.909450460203091	-0.894351548154853
chr10	35808852	-0.939547110911684	-0.918863676245811	-0.912904997602187	-1.06986149274623
chr10	35819160	-0.658265363165137	-0.863065630473054	-0.981146277745564	-0.848688459369945
chr10	35844906	-0.959327004204849	-0.900308839600118	-0.958854623542145	-1.02206628399375
chr10	35861354	-0.963040714934097	-0.883849506442876	-0.989213276657129	-1.04567431830172
chr10	35909663	-0.884019675220354	-0.902731958797052	-0.915021632942285	-1.03479957860794
chr10	35911663	-0.801556990492993	-0.729674430310828	-0.859749398996222	-0.852466812778306
chr10	35930541	0.0506207616248575	-0.40755348915471	-0.386046803846768	-0.494481122037992
chr10	36025983	-0.676580894737125	-0.80143249775589	-0.926773773965522	-0.898744399256905
chr10	36038472	-0.375141483912913	-0.836567357985409	-0.885125524606049	-0.978465578064083
chr10	36050632	-0.796829739997586	-0.856018821207975	-0.860701215688905	-0.820947896065044
chr10	36245663	-0.82918566390022	-0.885006859338842	-0.943384520732371	-0.877991114266549
chr10	36347801	-0.940556875231098	-0.954266959407973	-0.951846819548914	-1.00956110185945
chr10	36373409	-0.754319063641285	-0.881161388923423	-0.925447448544258	-0.944777113350635
chr10	36386014	-0.937419048596343	-0.987938906517905	-0.957929749151984	-0.921581324731453
chr10	36419016	-0.908692788491961	-0.966348890685835	-0.885246008100783	-1.00633433078886
chr10	36477658	-0.785764903018543	-0.939584590843719	-0.922256745595051	-0.878075970364259
chr10	36488877	-0.890722550492686	-0.93697466602805	-1.00371159766021	-0.961894087674219
chr10	36507966	-0.804795111474789	-0.958778670268497	-0.978454646113368	-1.01152257218386
chr10	36546858	-0.785816785224851	-0.978683216364703	-0.959302104393273	-0.996311068597372
chr10	36576667	-0.980018655020262	-0.965258335357819	-0.919560110404296	-0.969872561793954
chr10	36639658	-0.903342622604977	-0.971003365451541	-0.981999901470546	-1.04196919939508
chr10	36645037	-0.923928441792439	-0.896987112926924	-0.965029359835093	-1.0297035342688
chr10	36663140	-0.704035189422813	-0.868615322227342	-0.945760361144227	-1.04481144865058
chr10	36670063	-0.566757939900029	-0.906427609995507	-0.971923086218771	-0.880697282055349
chr10	36749198	-0.978361374172182	-0.963142685671034	-1.00663895256784	-0.937306451594277
chr10	36785331	-0.90294306057611	-0.967347318287808	-1.0057802817523	-1.03768314628211
chr10	36833997	-0.940792758275996	-0.930435958713074	-1	-1.03276463188364
chr10	36870889	-0.869191907451121	-0.893973849476474	-0.977590143900813	-1.00247062564766
chr10	36956687	-0.795821021987841	-0.928818790442279	-0.983976208523866	-1.03935961744174
chr10	36973881	-0.790702006975001	-0.951991580984546	-0.870327143642853	-0.803465266110399
chr10	37001382	-0.979327572532653	-0.952788749797124	-1.00199476835305	-0.900214840348654
chr10	37019161	-0.782514268627123	-0.955240246230875	-0.960899887339608	-1.03537053267825
chr10	37037372	-0.911111158235293	-0.964480887026371	-0.888528784601534	-0.95069367546841
chr10	37053455	-0.949877104291238	-0.97775914907106	-0.900325800867269	-0.953585056759655
chr10	37092862	-0.739436989853242	-0.89652475617506	-0.966136473871913	-1.02340065197155
chr10	37180184	-0.942076793177566	-0.918579867902055	-0.97433121980575	-1.06489465382304
chr10	37273765	-0.840690946863536	-0.922267544107902	-0.926214859696452	-0.861119411507827
chr10	37350760	-0.837049660345939	-0.884314863799629	-0.911833023987123	-1.01415283665297
chr10	37365067	-0.89327903145751	-0.903288820307088	-0.989783348201771	-1.00682731744
chr10	37365862	-1	-0.872527097345837	-0.978177249797155	-0.990488024739905
chr10	37372160	-0.918146953908019	-0.976649281973506	-0.919442714683791	-1.00842267139479
chr10	37596523	-0.977880511283133	-0.899675551852228	-0.961957641558139	-0.841576628938847
chr10	37656289	-0.885865569019549	-0.916337699673009	-0.959233724065173	-1.01000940734021
chr10	37665246	-0.913776435554085	-0.953524678887531	-0.934242580942921	-0.941067384449679
chr10	37666328	-0.862913265996377	-0.892799641519314	-0.91097309862802	-0.92323718251126
chr10	37666776	-0.841186936978267	-0.924464690187565	-0.990328855508159	-0.95154784484134
chr10	37794756	-0.976352792465947	-0.948494382923631	-1.00225158174353	-0.933912373768706
chr10	37794790	-0.957258237330827	-0.955354160413112	-0.964682272558119	-0.98822071108699
chr10	37853300	-0.943205901699148	-0.992508499526444	-1.0050972737461	-0.98219654428482
chr10	37860577	-0.486882583302614	-0.87883025718054	-0.94979644573207	-0.894155376444133
chr10	37921376	-0.810265856948942	-0.934668831692455	-0.981129817402377	-0.984634835723465
chr10	37923532	-0.800712061248786	-0.915875388361388	-0.895631814742715	-1.08625762568491
chr10	37929246	-0.733390068198784	-0.792246347712594	-0.942550127128676	-1.05245356662206
chr10	37950233	-0.763861878516905	-0.849626750100556	-0.887600890979098	-1.00302349046824
chr10	37954789	-0.748954568950651	-0.833957756064303	-0.876564245695455	-1.01931228529252
chr10	37969384	-0.663606365136301	-0.730424771537317	-0.910149023429152	-0.907452683930253
chr10	37990979	-0.894393994219167	-0.793667808155402	-0.845520872850612	-0.9494257857274
chr10	38001984	-0.804152370843351	-0.66762254721942	-0.972861526049621	-0.919882808280184
chr10	38026434	-0.925523447228895	-0.923304531778197	-0.893433834578817	-1.00193428473721
chr10	38091903	-0.980835275615115	-0.939194885348901	-1.00364432303213	-0.94467066077943
chr10	38207015	-0.821530317654068	-0.881483748002357	-0.898410677572311	-0.908692635263136
chr10	38243038	-0.873979018834839	-0.937893111813079	-0.95591951381413	-1.06617254335166
chr10	38292451	-0.846304230566014	-0.925618076573171	-0.45147898229709	-0.833606019583275
chr10	38411675	-0.980891945480581	-0.983547262133698	-0.959247415165567	-1.02827242659995
chr10	38419535	-0.828678649132167	-0.906254733169383	-0.972882928707478	-0.981719983197628
chr10	38435676	-0.901198385264152	-0.957176864526349	-0.968995332962955	-0.863532985287986
chr10	38456632	-0.926186712229106	-0.916572614592348	-1.00406395245316	-0.909339784145386
chr10	38505016	-0.988071242063466	-0.942067801983757	-0.993223453817882	-0.997803491859468
chr10	38593496	-0.924491795053756	-0.921404427868983	-0.974237220192142	-0.981937680686064
chr10	38673431	-0.880081821717906	-0.909342730362426	-0.914869886568219	-0.944999765261049
chr10	38678621	-0.911121805016783	-0.978486210019283	-0.996784683026639	-0.971442090135831
chr10	38699721	-1	-0.94950728985598	-1.00365417141653	-1.00832609957842
chr10	38725045	-1	-1	-1	-1.01238193216865
chr10	38737299	-0.912582570375951	-0.953408463320947	-0.994062780996018	-1.01576783273912
chr10	38747286	-1	-1	-0.989914984131649	-1.0081905805297
chr10	38946236	-1	-1	-0.952803293929667	-0.984694723227889
chr10	38981425	-0.788011670744143	-0.935621871746855	-0.940273287570411	-1.01462910988675
chr10	38982129	-0.943525265770139	-0.971714269211563	-0.994906377950216	-0.91932213579313
chr10	39071346	-1	-0.987810274108615	-1	-1.00818062896133
chr10	42642131	-0.666183095533579	-0.947837870988942	-0.969322572489859	-0.97107481314176
chr10	42704400	-1	-1	-1.01870273761277	-0.97555583008554
chr10	42725400	-1	-0.992885149884236	-1	-0.972833488498538
chr10	42725429	-1	-0.985014307728667	-0.974460348320124	-0.97771580527902
chr10	42725745	-0.972830957616591	-0.957523122218351	-0.954072773492217	-0.864759471717045
chr10	42727925	-0.976681380954377	-0.976863685486082	-1	-0.948417908944424
chr10	42728343	-0.978080067906899	-0.981069132624375	-0.98092638833539	-0.839224552921915
chr10	42728405	-0.982571388533495	-0.965208746871435	-0.982876179916734	-0.948940466833716
chr10	42728657	-1	-0.975905686475031	-0.99442077432445	-1.03964736622297
chr10	42728801	-0.935562200854448	-0.974191993796376	-0.998714320435083	-1.02638690722931
chr10	42728846	-0.942320547886591	-0.962736139335081	-0.950309068597809	-0.967648627150651
chr10	42728896	-0.931075519485096	-0.959433684924446	-0.942727939032563	-0.892477703814933
chr10	42729177	-0.901138120201431	-0.951222499302309	-0.963486308758339	-0.990706861052975
chr10	42729247	-0.923176354301346	-0.930783077502378	-0.989127875067433	-1.0070204542235
chr10	42729548	-1	-0.965563986036544	-0.99272685978717	-0.989876634636462
chr10	42729554	-1	-0.978230272165299	-0.973839899407314	-1.00095249115586
chr10	42729560	-1	-0.968168709089017	-0.99094171562549	-1.02313831335276
chr10	42729566	-1	-0.969664863646736	-0.983665554487764	-1.01145756034295
chr10	42729651	-1	-0.97027549693489	-0.976917272128598	-0.936438144571488
chr10	42729737	-1	-0.984840136001056	-0.982253488418974	-1.05936485569746
chr10	42729933	-0.981007957309254	-0.946697856002171	-0.92235910139033	-0.943408769370372
chr10	42730155	-0.898387628112864	-0.973277461362308	-0.947780381605829	-1.03378038283527
chr10	42730357	-0.893147430118918	-0.986976413478577	-0.970288806994437	-0.959111871879782
chr10	42730363	-0.902321691742312	-0.981474737265662	-0.981224071001743	-0.89650574535118
chr10	42730369	-0.881378649650142	-0.9892238615006	-0.948621027644524	-0.968417101618843
chr10	42730688	-0.969224447553113	-0.987771384331513	-0.972432946371938	-0.998156058614973
chr10	42730734	-0.973577790377063	-0.987366204974113	-0.982644020600709	-1.02126625420772
chr10	42731053	-0.976520676210452	-0.960603041866936	-0.985074427372763	-1.03074691449618
chr10	42731071	-0.977819551769732	-0.945421031090803	-0.990067010380309	-1.02616058769613
chr10	42880608	-0.909951364298063	-0.832751079259688	-0.941656031068218	-0.821205866170839
chr10	42953028	-0.875592352706063	-0.957256224235753	-0.904642008415677	-0.938757524099969
chr10	42976197	-0.846224741075965	-0.919400265965586	-0.974994948538992	-0.903602082173669
chr10	43054727	-0.852480809458752	-0.923619069415009	-0.924346055579585	-0.84507796987464
chr10	43079345	-0.790414859305248	-0.85434141904195	-0.721220984613915	-0.918947606168623
chr10	43152364	-0.815064118443152	-0.89762822057421	-0.780746696854751	-0.608805779074869
chr10	43156393	-0.862009105898909	-0.900814304723305	-0.846072474601375	-0.99665373784239
chr10	43174477	-0.974095954414051	-0.934100339184565	-1.0149054801216	-0.900937335017902
chr10	43176006	-0.803602443339144	-0.913266283833729	-0.755041407622651	-0.659344933649632
chr10	43185865	-0.90225787432341	-0.902464432298411	-0.911854363948461	-0.802641596238375
chr10	43186283	-0.880584094193524	-0.845720272591499	-0.79587459332624	-0.417907846625255
chr10	43186947	-0.858769795728587	-0.754799853505795	-0.863556069262494	-0.89457701572118
chr10	43200611	-0.949155501484082	-0.95203534745866	-0.945349028096911	-0.852621340628438
chr10	43249124	-0.774156657174971	-0.523335542896523	-0.547231145674649	-0.889278830032081
chr10	43304309	-1	-0.883485085441344	-0.943909292152415	-0.835463238847596
chr10	43332555	-0.606137377997489	-0.761289481802626	-0.897237431474962	-1.0342881209779
chr10	43351276	-0.822001423822527	-0.935161765007492	-0.914721807819349	-1.00019885656685
chr10	43351634	-0.884393360115661	-0.932870978544485	-0.97510240837944	-1.00578463600613
chr10	43367068	-0.243928890952509	-0.462502283671375	-0.684600662630106	-0.85292236220013
chr10	43381308	-0.837257150281099	-0.759362991818776	-0.747527516225575	-0.950794753838606
chr10	43384179	-0.878308140255495	-0.877790970448726	-0.976733158759768	-0.959776834239263
chr10	43408838	-0.858768852122373	-0.916238995438225	-0.902864052236579	-0.925087924143916
chr10	43411546	-0.589351264202889	-0.804326188069801	-0.908499076506351	-0.815313212643898
chr10	43422986	-0.792115033810693	-0.765039673932313	-0.853533419803709	-0.715339165760412
chr10	43423736	-0.757637148836095	-0.869534752107	-0.897464076276353	-0.750670338553656
chr10	43423839	-0.849935901883236	-0.813764434857048	-0.887625078777569	-0.935081733410875
chr10	43427575	-0.843482632041741	-0.826728997818835	-0.897740554885117	-0.851163360816697
chr10	43432570	-0.74750131975456	-0.816846908653256	-0.752296432119441	-0.651210555055713
chr10	43436362	-0.931121257831479	-0.840362484910234	-0.882720673798664	-0.942611686556252
chr10	43447242	-0.696463719302383	-0.766361844107061	-0.721148228158808	-0.899354414240981
chr10	43447749	-0.646478698644783	-0.752599795132219	-0.661520539770394	-1.07561588979696
chr10	43454642	-0.697131517842728	-0.884610073153632	-0.937723088824217	-0.749171564880698
chr10	43465652	-0.691771449135168	-0.831337489619823	-0.819795413665277	-0.844043609125815
chr10	43494702	-0.824353737558256	-0.648280799884419	-0.810116597631014	-0.876934871791804
chr10	43523810	-0.320628901040681	-0.780877007778634	-0.906283145303574	-0.934664895995112
chr10	43526892	-0.773443215513284	-0.828616727680831	-0.853267152140441	-0.846027002251438
chr10	43540063	-0.783662236774536	-0.645409725652208	-0.825369152923141	-0.546593869211112
chr10	43544393	-0.559560951503578	-0.775505180762956	-0.862244790250312	-0.818695219252226
chr10	43563605	-0.391794931659844	-0.738178628462975	-0.798239553381595	-1.02487591976758
chr10	43585346	-0.917774558628781	-0.774323763954514	-0.847108804430156	-0.897496681347269
chr10	43585388	-0.911114449695108	-0.756259568934848	-0.836673934579031	-1.04576782425114
chr10	43589108	-0.66028436017373	-0.701794550024167	-0.782478884236191	-0.415482397955222
chr10	43609267	-0.915696061932971	-0.737256597616185	-0.764425344555158	-0.678762695135326
chr10	43624380	-0.604457670214273	-0.758888907989796	-0.81579122483371	-0.889180289323992
chr10	43652034	-0.892444528255824	-0.951105551523148	-0.994275064605107	-1.01688080553219
chr10	43688113	-0.782644377458217	-0.669021138040505	-0.584040136102818	-0.85390916935893
chr10	43688260	-0.708837123428958	-0.632478357451351	-0.764344370465545	-0.891139130762334
chr10	43693398	-0.388993826604134	-0.449578522156595	-0.697472526273224	-0.859180461443517
chr10	43696128	-0.581548632965583	-0.785483192925023	-0.975775812456704	-0.752940371850926
chr10	43697221	-0.884666625744943	-0.675215203084492	-0.919379748605186	-0.862064838340943
chr10	43705105	-0.707838204255447	-0.782476475095322	-0.805127236914013	-0.733262846203673
chr10	43709055	-0.847830908430741	-0.93109647480805	-0.949496480070522	-0.853194219820377
chr10	43711654	-0.788870061969258	-0.777841853970005	-0.824286399180478	-0.888350434607977
chr10	43723482	-0.815710741869713	-0.832924778153661	-0.84612698774371	-0.870566253805206
chr10	43733864	-0.775967296305301	-0.809514866226575	-1.00754492759049	-0.980041480256643
chr10	43734514	-0.760928977450372	-0.862923221894858	-0.928580323248039	-0.850288602340355
chr10	43736829	-0.880502463728612	-0.887444582705879	-0.936748965420593	-0.851001289154386
chr10	43747550	-0.761729329538088	-0.746809826969283	-0.859045421968207	-0.716553509731835
chr10	43748269	-0.72829281591898	-0.74212820681279	-0.74267008432707	-0.572205309724654
chr10	43751118	-0.472865000081128	-0.589558587625557	-0.745269050551907	-0.845937615519685
chr10	43757859	-0.32060526984609	-0.651548451776914	-0.706645765574478	-1.03592498247937
chr10	43766267	-0.765301692993414	-0.874167691373428	-0.858542733651275	-0.520029663766149
chr10	43778258	-0.811907307301257	-0.757560587725336	-0.826649404760754	-0.8577621314425
chr10	43778510	-0.677020939997804	-0.743291010456699	-0.415101802905027	0.223539324170808
chr10	43782716	-0.457797655598828	-0.255233467294751	-0.465000238468789	-0.680829672505949
chr10	43826133	-1	-0.957531537428118	-0.937992165095563	-0.966707207176553
chr10	43833723	-0.664176072249227	-0.830714730741339	-0.730094124284729	-0.6562503187739
chr10	43835523	-0.586503892309978	-0.913133051772238	-0.933402092579332	-1.14599527947134
chr10	43839373	-0.696242899199013	-0.847861451412859	-0.732456984888445	-0.908488078081793
chr10	43844028	1.02723952786299	1.03962676921039	1.31899379930179	1.24773247848996
chr10	43846070	-0.847463123071419	-0.931372660995977	-0.784574847184319	-0.875620695586923
chr10	43853576	-0.967145951706708	-0.944035295204004	-0.984578015063439	-1.04540519748702
chr10	43883322	-0.693893639307107	-0.669818267584385	-0.85748676669289	-0.713413468628566
chr10	43901640	-0.849562104777716	-0.745441954579808	-0.551502931651102	0.0419489565907903
chr10	43915721	-0.356970728312611	-0.457057394916787	-0.90219681698097	-0.974560910248095
chr10	43923149	-0.888379109190731	-0.942213840194653	-0.977804637703978	-0.95333377060282
chr10	43970530	-0.824675858716383	-0.903220694694521	-0.854834949743509	-0.846268789243647
chr10	43991206	-0.964446780787359	-0.989146332044828	-0.945937570508397	-0.907956222212828
chr10	44006785	-0.857720544613403	-0.967788665385473	-0.982823997819298	-0.915641886890164
chr10	44036238	-0.787225221964654	-0.905561668477366	-0.998180610449901	-0.95854165741892
chr10	44087897	-0.788470247300662	-0.925736525952545	-0.86065013353185	-0.898320604955778
chr10	44094272	-0.749103287517462	-0.818140916455103	-0.710469022101289	-0.579187573390516
chr10	44099468	-0.860460760105386	-0.921720525722959	-0.899813730359796	-0.778160149020076
chr10	44116948	-0.804825791159739	-0.885967897114072	-0.838111583380492	-0.907034153826431
chr10	44165244	-0.669199614560916	-0.771508352888565	-0.695182265295523	-0.682030908780365
chr10	44184204	-0.712774614747864	-0.787708215316737	-0.854759315588282	-0.819455028977042
chr10	44195422	-0.925784320540008	-0.883471294109722	-0.961138089085506	-0.701526590481599
chr10	44196091	-0.930465466658586	-0.943335794508231	-0.964707001712026	-0.779356081630846
chr10	44232708	-0.753456579915582	-0.901057994015294	-0.887818625714297	-0.935359562857853
chr10	44234389	-0.599915966670247	-0.877969166684257	-0.914917814728422	-1.01800778073765
chr10	44238498	-0.69420724161093	-0.902082963148354	-0.956301359110878	-0.890097472611694
chr10	44308302	-0.917754252104288	-0.938418429066612	-0.947894480907252	-0.939265338440703
chr10	44316241	-0.584449620532266	-0.904850879235106	-0.927721670791542	-1.05172268163081
chr10	44317981	-0.462852880139431	-0.660275217080827	-0.828351948007389	-0.900397418555885
chr10	44322331	-0.859843107930766	-0.930251231897796	-0.896287921430848	-0.832287072024166
chr10	44338762	-0.823524521192217	-0.842598166103145	-0.93929414292252	-0.722381411045329
chr10	44340018	-0.824455019421516	-0.867619592473336	-0.967144130946484	-0.88434052814068
chr10	44346302	-0.845928128479758	-0.935608762532625	-0.966596364132357	-1.01307013560257
chr10	44368615	-0.277504763199944	-0.71124721219201	-0.828614244677165	-0.921958770430167
chr10	44372739	-0.830017339961	-0.935154106681795	-0.930858633393595	-0.801855492384797
chr10	44399343	-0.710035546881182	-0.80502069138229	-0.7634707215873	-0.725527652902016
chr10	44402198	-0.625793434811776	-0.735068160062996	-0.813811762102508	-0.925216355395432
chr10	44421297	-0.841261098220554	-0.752390341090746	-0.846625859177715	-0.944062782507433
chr10	44455640	-0.862322962875816	-0.881094928603607	-0.919747251247198	-0.987870955663444
chr10	44524282	-0.805970646872663	-0.692948124846451	-0.758814336218779	-0.801745553164537
chr10	44537635	-0.818906779098856	-0.869338259061584	-0.890804639740218	-0.982099487997996
chr10	44538959	-0.771317822413912	-0.762670882436247	-0.878937671692785	-1.08808238883197
chr10	44601270	-0.446051211941953	-0.908486746832082	-0.868608550818035	-0.862727433203857
chr10	44609179	-0.809697525315767	-0.829601048385198	-0.829553674369576	-0.908981608631154
chr10	44611992	-0.610423036639124	-0.867892806534042	-0.765256478552866	-0.934454474337336
chr10	44710938	-0.857663023414098	-0.991452430314988	-0.981994359985065	-0.933393473013456
chr10	44735015	-0.678331898876379	-0.805588278705644	-0.917186132630077	-0.836349195146674
chr10	44739570	-0.913129287313787	-0.846306469118191	-0.942968392781999	-0.879776971118833
chr10	44760919	-0.729242730568739	-0.827479812648697	-0.94774952698108	-0.86617722719351
chr10	44796999	-0.497174201164396	-0.486331179736671	-0.927207366842613	-0.889771012345905
chr10	44825697	-0.911096509198496	-0.979304361338444	-0.959091164010193	-0.967064565935077
chr10	44843296	-0.895847648278071	-0.815133596363019	-0.875642366184244	-0.929281153706276
chr10	44847305	-0.831540305221745	-0.853411388459069	-0.91362390489515	-0.741661758768271
chr10	44849336	-0.66940059323258	-0.810973470111376	-0.898568649355626	-0.793108095517276
chr10	44880413	-0.262074612851323	-0.238509875260151	-0.67974871588988	-0.874083315615681
chr10	44882210	0.74100004912546	0.788480264356155	0.683728911212878	0.886611819052305
chr10	44890616	-0.687239197637778	-0.757894494037856	-0.843804657840296	-1.04693023988412
chr10	44897830	-0.839444052971676	-0.84650604953515	-0.980100244106437	-0.976917224956289
chr10	44898593	-0.727413703651282	-0.773439450932309	-0.841285266995073	-0.924548795348082
chr10	44912408	-0.527366433147864	-0.865239242793792	-0.845787540093602	-0.715641044565482
chr10	44914985	-0.789126171632425	-0.797394527260089	-0.822860618524525	-0.613550580929229
chr10	44943077	-0.983865346388912	-0.977879281381835	-0.974017389959616	-0.918198097014892
chr10	44965682	-0.880246957845978	-0.830542794460237	-0.885070379046176	-0.891431343524187
chr10	44969586	-0.792934825912743	-0.902162093730033	-0.928367038917938	-0.841018197032021
chr10	44971877	-0.732223024586782	-0.734550075194735	-0.798234714572027	-0.77991750631944
chr10	45061205	-0.862040896622651	-0.903430719722644	-0.967370965486993	-0.935804663711049
chr10	45069452	-0.778772439946096	-0.763601543581073	-0.866875884818249	-0.87508262057015
chr10	45106485	-0.735129002834239	-0.907375550112971	-0.922421868762783	-1.08304446036725
chr10	45125395	-0.941212552291386	-0.926439940091424	-0.970436022081641	-0.846082961506054
chr10	45178726	-0.787050256129968	-0.81788711573747	-0.829927544636633	-0.906855752537134
chr10	45291335	-0.812535126850304	-0.829404366490331	-0.83126728220797	-0.889947404484021
chr10	45300777	-0.662466318762382	-0.741519755451596	-0.928746244258539	-0.856210228920804
chr10	45313356	-0.705588884444676	-0.778674420805193	-0.849514312240621	-0.566592686684821
chr10	45330256	-0.776621220711227	-0.895050474955052	-0.898449460994295	-0.859264409561819
chr10	45335378	-0.893934731669846	-0.970476509834831	-1.00469432560821	-1.04384112953996
chr10	45348884	-0.84879877230736	-0.708942329881306	-0.799965680449382	-0.782911915577045
chr10	45360800	0.341160136354582	-0.317962192413029	-0.587900118029368	-1.49476852193546
chr10	45365708	-0.840643137227032	-0.913005054969676	-0.913763869144182	-1.00575877791256
chr10	45375230	-0.673629701094535	-0.693171058578927	-0.498928819002956	-0.406341162084454
chr10	45384232	-0.709451391956429	-0.828265703240587	-0.8776795293531	-0.730251679867586
chr10	45389694	-0.978311521198977	-0.809824470303545	-0.823579040607564	-0.8709676998348
chr10	45390482	-0.859184231446852	-0.777548355571948	-0.878652543937826	-0.824254952207016
chr10	45390592	-0.778348462081741	-0.737619589385467	-0.933301162276616	-1.0887673809342
chr10	45393717	-0.874225268760006	-0.903712342707446	-0.898349734788019	-0.866475745451724
chr10	45403226	-0.765115115866575	-0.796229209958426	-0.825651194847938	-0.376325580855903
chr10	45417723	-0.750432348686809	-0.794816260851678	-0.873065774283453	-0.748472205354804
chr10	45456098	-0.89517541584977	-0.813721854190468	-0.938773434409016	-0.773557222575046
chr10	45458093	-0.885258413254769	-0.807277187606574	-0.942354766916798	-1.01038290899555
chr10	45482034	-0.75369937683249	-0.810590305089639	-0.879813107619411	-0.920898511342514
chr10	45591683	-0.853360625345984	-0.823056372063171	-0.923350078819173	-0.718216202476054
chr10	45747357	-0.94017910704402	-0.91523246424948	-1.00031600237496	-1.03790740113696
chr10	45864548	-0.97948636143944	-0.985331186373507	-1.00039209924221	-0.955502383646957
chr10	45869617	0.260325950548419	0.567782548392116	1.34902174319795	1.56589202012488
chr10	45870586	-0.774508083123649	-0.642083221249364	-0.749036460075574	-1.06848840933719
chr10	45870816	-0.75074805734524	-0.812629579277009	-0.929108851021458	-0.73378016241913
chr10	45917477	-0.609620326910353	-0.855052654148304	-0.782425571481951	-0.866411872322015
chr10	45919720	-0.660611005945829	-0.823475377084412	-0.763712471559316	-0.887723460471484
chr10	45924464	-0.821924233922262	-0.842339583839066	-0.877178347145807	-0.993422222742034
chr10	45928695	-0.567797280732036	-0.849004990150243	-0.878598062617619	-0.81887152706971
chr10	45928724	-0.630666477609819	-0.81324157045939	-0.890355857120113	-0.859307702662392
chr10	45948703	-0.729307219449372	-0.763835830456444	-0.75156544897735	-0.809097719115241
chr10	45953407	-0.800025649410909	-0.814254595537604	-0.913870849821448	-1.01792694949668
chr10	45961039	-0.666080679638307	-0.567560118106599	-0.665587416634996	-0.617058869101373
chr10	45971304	-0.979290176650423	-0.871423678564431	-0.9421462004005	-0.931082495131658
chr10	46025572	-0.825188435823475	-0.943950505685906	-0.974534036797027	-1.00950246761741
chr10	46053951	-0.830195556456317	-0.768184568400218	-0.899671337568318	-0.826933206471767
chr10	46096321	-0.888285872987866	-0.935539157583409	-0.9693251379196	-0.962950678612767
chr10	46136569	-0.925985902205185	-0.894126365666566	-0.850886269043042	-0.642705917683993
chr10	46172469	-0.936763243083303	-0.979041732026653	-0.985591126888457	-1.006805217682
chr10	46174084	-0.97105708208349	-0.99289427088579	-0.91801706625466	-0.93950424629525
chr10	46174090	-0.971466016246626	-0.992947103414912	-0.995412940381138	-0.948644755547821
chr10	46174096	-0.978451629501263	-0.990282518076354	-0.959943995148756	-0.953275017466598
chr10	46200284	-0.950548969380371	-1	-1.0130786470608	-1.01099019117404
chr10	46281909	-1	-0.982892185268537	-1	-1.00032886849122
chr10	46294325	-0.976481357459854	-0.990465165359568	-0.981277662268783	-0.996827737902505
chr10	46299669	-1	-1	-0.933503605919824	-0.95441432277703
chr10	46318853	-1	-0.991565851022726	-1.00162630375941	-1.0302931529699
chr10	46321325	-1	-1	-1	-0.9843651609745
chr10	46321655	-1	-1	-1	-1.01020580867062
chr10	46328611	-1	-1	-1	-1
chr10	46335577	-1	-1	-1.00518904245731	-0.999610372754578
chr10	46336697	-1	-0.980043018440556	-0.977603186124475	-0.997313618139591
chr10	46345282	-1	-1	-1	-1
chr10	46346811	-1	-1	-1	-0.969935137476302
chr10	46409661	-1	-1	-1	-1
chr10	46409870	-1	-1	-1	-1
chr10	46493795	-0.817968238906563	-0.874992495488249	-0.960576759686139	-0.794191698581464
chr10	46501967	-0.92691067209632	-0.850450328169147	-1.00799454402547	-0.935374289319314
chr10	46507137	-0.755678512655099	-0.908998032302374	-0.919179169493339	-0.932069791251598
chr10	46521443	-0.787134357681088	-0.956383634719294	-0.951786807693308	-0.975681687528836
chr10	46540036	-0.975601372692726	-0.85333150691005	-0.944730395484873	-0.905955484919502
chr10	46603607	-1	-0.974724691916663	-0.996434551934406	-1.00822805124067
chr10	46623892	-0.917964130512486	-1	-1	-0.984925657807688
chr10	46636273	-1	-1	-1	-1
chr10	46667571	-0.981696540367678	-0.983866324568396	-1	-1
chr10	46671320	-1	-0.953322927916618	-1	-0.98348034923636
chr10	46674503	-1	-0.978825065896882	-0.997230565441127	-0.972651959678914
chr10	46679717	-1	-1	-0.98734071445664	-0.99090518392112
chr10	46718896	-1	-1	-1	-1
chr10	46725850	-1	-1	-1.0098987438403	-0.996311462303329
chr10	46726970	-1	-1	-0.996720395413246	-1.00828791281187
chr10	46737101	-1	-1	-0.991507716300123	-1
chr10	46764231	-1	-1	-1.00825543457643	-1.01749591419651
chr10	46779643	-1	-1	-1	-1
chr10	46788477	-1	-1	-1	-1
chr10	46792258	-1	-1	-1	-0.98298058274037
chr10	46881011	-1	-0.985947543529081	-0.990989672418481	-0.996155983363121
chr10	46969432	-0.675026362804523	-0.551589085269837	-0.279897210212332	-0.665638756965314
chr10	46980666	-0.692396056708587	-0.806785140121481	-0.795202997696919	-0.352095254396506
chr10	46989093	-0.821269313804805	-0.752232754595109	-0.768886158329106	-0.797865251004727
chr10	47003323	-0.377578821405129	-0.482105934196672	-0.423325857525191	-0.610053291389305
chr10	47040986	-0.847018586183955	-0.888265436924645	-0.982190555851459	-0.949889602293216
chr10	47046520	-0.760828073102943	-0.689372220180768	-0.663864693416354	-0.496420571931369
chr10	47089633	-0.570316498976159	-0.749114677609994	-0.725850613884525	-0.807768368815228
chr10	47122384	-0.573385726261472	-0.747039405527299	-0.874917494589242	-0.894501858996977
chr10	47153226	-0.925172787234451	-0.962239604140269	-0.932121454176762	-1.05119826484222
chr10	47164048	-1	-1	-1	-1
chr10	47170025	-1	-0.987999150092805	-1	-0.961574118414053
chr10	47192027	-0.975126140881965	-0.991835882737711	-0.998706559115661	-1
chr10	47192350	-0.975514764082606	-0.979626862071938	-0.980127582537284	-0.992859380955938
chr10	47199308	-1	-1	-1	-1
chr10	47206281	-1	-1	-0.995728326447952	-1.01077282980885
chr10	47217518	-1	-1	-1	-1.00425104202909
chr10	47244996	-1	-0.984632449053236	-1	-1
chr10	47260456	-1	-1	-1	-1
chr10	47269297	-1	-0.983576022800991	-0.978182036956078	-0.99383455385505
chr10	47273078	-1	-1	-1	-1
chr10	47363445	-0.959159887176786	-1	-0.982357619941859	-1.01115913797629
chr10	47595597	-0.771963859643471	-0.866860656575784	-0.837915948048403	-0.834914723373099
chr10	47612482	-0.677109663020097	-0.714693198403313	-0.918031008275739	-0.731858487891536
chr10	47621982	-0.864223259063512	-0.749004398407018	-0.684135327800542	-0.386356895708327
chr10	47623875	-0.821821968675069	-0.747369953061025	-0.91461805758809	-0.589058912656209
chr10	47623935	-0.883534286977597	-0.797172730885011	-0.852773809736935	-0.737637178170897
chr10	47626630	-0.827199090096757	-0.67499453013025	-0.686397975126213	-0.796164539661717
chr10	47640151	-0.697321149971297	-0.416893553259726	-0.677016444906325	-0.451342824295993
chr10	47659246	-0.87298071625648	-0.787507853776333	-0.926964086175212	-0.868590942717246
chr10	47675495	-0.886072308177918	-0.93587699970828	-0.864070628628318	-0.942960816456336
chr10	47700680	-0.840836414359785	-0.758960893864174	-0.78853297060785	-0.640154267961883
chr10	47734512	-0.977850148661961	-0.970769398743106	-1	-1.01323690305006
chr10	47775466	-0.828102170667933	-0.978450923600635	-0.999771058627254	-0.971239750375347
chr10	47781547	-0.759973530354582	-0.855964339843058	-0.833545412034024	-0.990409319500638
chr10	47942914	-0.979517647067973	-1	-1	-1
chr10	47955365	-1	-1	-0.994350088184846	-1
chr10	47966166	-0.982052133388008	-0.958536821008657	-0.992642656504424	-0.964314244493628
chr10	48119955	-1	-0.989667074540639	-1	-0.998096288269239
chr10	48171881	-1	-0.992188726195614	-0.995450135332095	-0.984762011008437
chr10	48283794	-0.863224722677103	-1	-1.00922440026385	-1.0024677495965
chr10	48289875	-0.731449020163388	-0.902614061549329	-0.840122122791663	-0.800691835800319
chr10	48318435	-0.892972598573144	-0.873519318168776	-0.874189253927858	-0.837990699978677
chr10	48320927	-0.721740840824854	-0.746414434831231	-0.961210271633696	-0.935810005639151
chr10	48323955	-0.81259890783985	-0.836343281285473	-0.921935384574908	-0.896468526470594
chr10	48332943	-0.777243530278845	-0.783216812988604	-0.948213848671036	-0.763574289408822
chr10	48338081	-0.754178671887487	-0.843357121622252	-0.903568351812748	-0.92115388214147
chr10	48364719	-0.728926297066727	-0.87884470720254	-0.880580093355192	-1.06335086060491
chr10	48373607	-0.61824793037103	-0.760767999488849	-0.874422943542526	-0.976448678185721
chr10	48374807	-0.613686862039368	-0.854228247190468	-0.979474151948821	-0.67115782146793
chr10	48375389	-0.511668419405975	-0.813378344674458	-0.826287500564736	-0.67102303238436
chr10	48388053	-0.599819339385381	-0.752631712343418	-0.921198866901133	-0.979298639333691
chr10	48390654	-0.704315240948484	-0.75702955096599	-0.852144832990243	-0.906666350039378
chr10	48421732	-0.799954501559149	-0.789657703295671	-0.927346557118903	-0.807178943046262
chr10	48433555	-0.74598320216096	-0.893125076330149	-0.864748446235431	-0.852667670459845
chr10	48440322	-0.876959464503967	-0.924369224626467	-0.750590759895251	-0.884310964793354
chr10	48443218	-0.796575242281656	-0.786916970945045	-0.883135072743526	-0.977670224768622
chr10	48471117	-0.899397152001274	-0.888480042940238	-0.921475183143576	-0.82344261811123
chr10	48483709	-0.776986570292071	-0.695363517620713	-0.918581590619123	-0.849871850068847
chr10	48495945	-0.748699852721004	-0.799147333018932	-0.924394716110344	-1.05438361967276
chr10	48501668	-0.690764087947782	-0.670742216994241	-0.792865931958507	-0.889279792889981
chr10	48504180	-0.779910189802549	-0.896881655748452	-0.957491811068537	-0.746454641250111
chr10	48512790	-0.658563644663758	-0.7972290648407	-0.913540604548822	-0.975091734438505
chr10	48514610	-0.923916250990474	-0.901756018923252	-0.960266126777963	-0.815952467812293
chr10	48524230	-0.781676017384833	-0.960174253313965	-0.91759862786316	-0.960354991091293
chr10	48546063	-0.570134375605267	-0.805547625458748	-0.831846535416665	-0.938800760447498
chr10	48553403	-0.957697179928774	-0.935427567182932	-0.986646140210451	-0.963667240371743
chr10	48580500	-0.453321907332855	-0.879784362566869	-0.854319522665601	-0.827698797973577
chr10	48618138	-0.784264242896504	-0.917830577122032	-0.958389931321207	-0.787107331234968
chr10	48631836	-0.765524503705083	-0.780564537245829	-0.892654759592463	-0.960188961364992
chr10	48639668	-0.661084566337565	-0.865265007308287	-0.930585669203175	-0.874438117955949
chr10	48681139	-0.856929166608571	-0.808371986767621	-0.995356875989051	-0.849718929012016
chr10	48689312	-0.885041798646321	-0.849012410212664	-0.989032452311116	-0.950907706596952
chr10	48694481	-0.785074475087336	-0.852284496487547	-0.92341399893017	-1.0006737436146
chr10	48708788	-0.698473029955381	-0.879800510189485	-0.893399123822861	-1.07085723091758
chr10	48726951	-1	-0.847538853395523	-0.966166552391737	-0.881102627879347
chr10	48790527	-1	-0.990110553601189	-1	-0.995296792848371
chr10	48810823	-0.918096292354097	-0.983578043657817	-0.982196806423986	-0.971298635821931
chr10	48823202	-1	-1	-1	-1
chr10	48854471	-1	-1	-1	-1
chr10	48858219	-1	-0.977824708589885	-0.979563946951078	-0.986957710389285
chr10	48861402	-1	-1	-1	-0.997099825542015
chr10	48866618	-0.97910102804734	-0.975201978537215	-1.00475630519974	-1.00850880193676
chr10	48901377	-1	-1	-1	-1
chr10	48901707	-1	-1	-1	-1
chr10	48908655	-1	-1	-1	-1.00703962795721
chr10	48915622	-1	-1	-1	-1.01083891257726
chr10	48916746	-1	-0.986113761903196	-0.996720395413246	-0.997952074422009
chr10	48926862	-0.953972121568613	-1	-0.990315453581093	-0.997752328576454
chr10	48953968	-1	-1	-0.955709007910343	-1.00231428714194
chr10	48969387	-1	-1	-1	-1.03614942329439
chr10	48978237	-1	-1	-0.980930932479067	-1.00236783630199
chr10	48982018	-1	-1	-1	-1
chr10	49070757	-0.978165210909101	-1	-0.987621309032193	-0.997478626023858
chr10	49196637	-1	-1	-0.989355253081885	-1.04009335706514
chr10	49206992	-1	-1	-0.97409824752171	-1.01741418182535
chr10	49218157	-1	-1	-0.988878267012461	-0.997952074422009
chr10	49225434	-1	-1	-1	-1
chr10	49232382	-1	-1	-1	-1
chr10	49243628	-0.944942647155319	-1	-1.00496490667228	-0.994238654478406
chr10	49311023	-1	-1	-0.994085525334188	-1
chr10	49331339	-0.937509604146797	-1	-1.00288538873152	-0.9353247818748
chr10	49343739	-1	-1	-1	-1
chr10	49375032	-1	-1	-1	-1
chr10	49378772	-0.970936014598413	-0.984309850438115	-1.00253082581978	-0.936572695305593
chr10	49381955	-1	-0.992496756051331	-0.986724586194514	-0.981219477535484
chr10	49387166	-0.96391838677252	-0.976506780013153	-0.973267233597446	-0.990150861920178
chr10	49387981	-1	-0.93980586263917	-0.973361304381962	-0.963805700933071
chr10	49402996	-0.644264758023816	-0.837214561307283	-0.952562908201807	-0.987214462899434
chr10	49459416	-0.622217634325429	-0.82528109924333	-0.957948552239285	-0.794048909150511
chr10	49494944	-0.952415483434192	-0.807869747010779	-0.924261714273271	-0.91433957915304
chr10	49502363	-0.783464403381392	-0.946877037911403	-0.845731817929674	-0.687344373239201
chr10	49505066	-0.897650421587742	-0.916213232056521	-0.799313444977778	-0.853552016956876
chr10	49511379	-0.320567368525793	-0.351979240530769	-0.827410217743336	-1.15107910873053
chr10	49590026	-0.899874285492731	-0.939312098436642	-0.843597825616664	-0.757652042920124
chr10	49598026	-0.848472162139067	-0.947558340666837	-0.964652347532551	-0.780537833616351
chr10	49614576	-0.802810397279342	-0.870037782941543	-0.487833037532686	0.0384298455790153
chr10	49652924	-0.714491443861872	-0.801898638211605	-0.793515942092916	-0.931559363745054
chr10	49655621	-0.467766419522153	-0.6012193770869	-0.702060514588079	-0.743037726962441
chr10	49679959	-0.777463011038167	-0.902629274360161	-0.868813580108243	-1.1365715960492
chr10	49717341	-0.787229320059704	-0.607043700463623	-0.809626528987512	-0.758410146126106
chr10	49720032	-0.362630885625088	-0.620885511132529	-0.505979362683739	-0.513523702229091
chr10	49732224	-0.442605801202738	-0.387460224956925	0.210331069514587	-0.909152598848456
chr10	49735933	-0.78395565311177	-0.850143545900398	-0.681707025129077	-1.08019283742585
chr10	49750013	-0.711020900428493	-0.776786676090774	-0.896550129459469	-0.91285430039869
chr10	49767098	-0.797992649741367	-0.842472229178357	-0.811614590141541	-0.848492306339313
chr10	49779238	-0.757825781213512	-0.814132395684182	-0.868087958490992	-0.876675099683796
chr10	49806880	-0.515092967547473	-0.79398078385337	-0.860811156200201	-0.925234081567389
chr10	49827815	-0.848976562180782	-0.979552133265731	-0.947592893746834	-0.995698084058268
chr10	49834401	-0.771632608240976	-0.86145816336134	-0.970515768049907	-0.83005348850963
chr10	49835599	-0.771748373298164	-0.846242996871537	-0.922536818025127	-1.02354117210484
chr10	49843424	-0.831404538004562	-0.667357173628439	-0.839575499510891	-0.999087362449922
chr10	49853841	-0.78758985424886	-0.909997937940003	-0.86519632625418	-0.935798500403716
chr10	49863266	-0.919672164221891	-0.848958378394493	-0.789409921504823	-0.568186807153535
chr10	49926692	-0.746644335519152	-0.912699809102064	-0.923100192136716	-0.892114112052211
chr10	50012029	-0.682751277478702	-0.718555749960757	-0.925771462780136	-0.744757406350541
chr10	50043589	-0.854512400636084	-0.9053109577979	-0.958805811372209	-0.761677607999839
chr10	50062583	-0.79488464363317	-0.914938275382713	-0.880233516057777	-0.960862141362185
chr10	50066033	-1	-0.941572678669792	-0.992966631850345	-1.02758040680429
chr10	50090306	-0.438322695042968	-0.67961378708175	-0.876483034180155	-0.909623932452546
chr10	50121848	-0.583004021698541	-0.78365356165805	-0.93877584535772	-1.05439511129405
chr10	50136866	-0.860194120085184	-0.810141124563818	-0.965240359742413	-1.00339463345277
chr10	50193879	-0.903422260385017	-0.760825270365076	-0.911612456554328	-0.917754873891584
chr10	50194099	-0.797151983319469	-0.702196453610873	-0.95015500134197	-0.997520026435044
chr10	50207025	-0.894711898175571	-0.835725858963752	-0.810434288073912	-0.97845652953787
chr10	50209503	-0.804155948498896	-0.728750331323633	0.268495144005882	0.562147526286846
chr10	50235594	-0.910737239277948	-0.792223699953941	-0.904713034574882	-0.931580624198091
chr10	50250477	-0.804908820530517	-0.861455826044649	-0.874821094335932	-0.951692650037002
chr10	50282038	-0.67850899025603	-0.822625042703966	-0.860094502559392	-0.918075897566677
chr10	50306723	-0.766765078393963	-0.9023449461596	-0.859933074669989	-0.869106721413604
chr10	50326321	-0.832035411257466	-0.865285965816357	-0.728590574823729	-0.86669494035631
chr10	50336285	-0.478684158538346	-0.725017791793459	-0.783069129645099	-0.891548181341478
chr10	50337298	-0.717444108384134	-0.864281149551695	-0.85652881122233	-0.897307824117148
chr10	50338652	-0.784758128705125	-0.790650115860733	-0.74754628041272	-0.906745867385693
chr10	50352015	-0.798161794208736	-0.872373269278569	-0.809255032260371	-0.824764537578732
chr10	50364829	-0.600537075481877	-0.877214495708864	-0.831341501254241	-0.787078216695471
chr10	50370739	-1	-0.84697218925538	-0.852968682903977	-0.874170752941214
chr10	50376896	-0.792951432450285	-0.947726901355543	-0.929395996735826	-1.01673457550812
chr10	50383275	-0.664917389003655	-0.735322631381757	-0.257565877463371	0.353196141460643
chr10	50385163	-0.189888709643512	-0.0419431639538109	-0.563213138615481	-0.424853165935819
chr10	50437206	-0.573927416792402	-0.773938658468481	-0.880184522736255	-0.670832864607785
chr10	50450004	-0.654898015231879	-0.866641425338876	-0.848124896505915	-0.676952382830494
chr10	50470832	-0.859658954646136	-0.69018063837676	-0.822875590269311	-0.926481931954975
chr10	50472533	-0.779933955033291	-0.839691184364324	-0.951503440917366	-0.819564525264612
chr10	50486580	-0.81107825652854	-0.849166818422708	-0.0948302211669417	-0.0526857459612925
chr10	50504682	-0.776929499429245	-0.817741453119849	-0.938667960543515	-0.79329499848865
chr10	50533394	-0.745856073354124	-0.740677596032905	-0.952345608300137	-0.89368087706489
chr10	50533876	-0.841101393952947	-0.783049938853286	-0.915368711671395	-0.837993084648424
chr10	50562930	-0.88876775817984	-0.836393659773696	-0.860026762758177	-0.771038552031274
chr10	50573504	-0.732701435133856	-0.703344105566657	-0.852875291777491	-0.709056208934576
chr10	50575760	-0.830446175426938	-0.636499981064506	-0.779382886467372	-0.804430957193595
chr10	50575772	-0.840310446619507	-0.57980256669791	-0.702961326673192	-0.366836875308666
chr10	50583812	-0.632830823975201	-0.791754882200851	-0.926654926290445	-0.873396204209548
chr10	50588331	-0.739589219234206	-0.636335830603022	-0.78405195965985	-0.696692067084356
chr10	50606170	-0.050314350897998	0.458624223840228	0.823233637279604	1.00981771542924
chr10	50615053	-0.535463142603065	-0.639426964243054	-0.837626056758394	-0.896752901692139
chr10	50620874	-0.715223453282483	-0.780756871414322	-0.833413754407478	-0.861283647045131
chr10	50635244	-0.733734983614836	-0.778680228992929	-0.944462997621807	-0.978026254919036
chr10	50652551	-0.806816005529019	-0.871615056168847	-0.862662788168308	-0.901565389242467
chr10	50652579	-0.842299602455207	-0.85021056398949	-0.900530660228129	-0.905351433144463
chr10	50685024	-0.891028655475519	-0.865085065824225	-0.922803297919572	-0.976396615396877
chr10	50715840	-1	-0.955030973622934	-0.989361902213957	-0.861868972431634
chr10	50716488	-0.655659418105891	-0.830993036280255	-0.929934602077305	-0.947627129114651
chr10	50718506	-0.950675605464165	-0.877841309352446	-0.89986658129815	-0.845859996041131
chr10	50754711	-0.841647467280295	-0.949664393312932	-0.971825808179424	-0.933165674965571
chr10	50784036	-0.711354552249103	-0.956018431204531	-0.901475468445072	-0.96168362381704
chr10	50801269	0.532693003292556	0.321078096267213	0.538871457461631	1.18231236005549
chr10	50815172	0.588893555752988	0.764365618908283	1.02433018171185	1.4515972792381
chr10	50820578	-0.38120490936572	-0.776231451913985	-0.674148338221124	-0.866245189268279
chr10	50826004	-0.678723049898904	-0.758627033936323	-0.958660326457946	-0.641365990124425
chr10	50836709	-0.622491295461261	-0.763644147184715	-0.903865362553024	-0.93587060427378
chr10	50851580	-0.820459463986853	-0.646552668523525	-0.837392655876429	-0.924975514685174
chr10	50890255	-0.922743603605854	-0.853618494004361	-0.959031218380315	-0.905930762522848
chr10	50931947	-0.739448147196331	-0.714248503500416	-0.826645211320777	-0.930483672250708
chr10	50944326	-0.608582753233192	-0.81401911389443	-0.806544788366631	-1.05026680653591
chr10	50944338	-0.593357697232058	-0.782981156536821	-0.820741764303586	-0.971455804375079
chr10	50952304	-0.81527614997813	-0.74592691151422	-0.753617247373369	-0.759289855892648
chr10	50963828	-0.755623568807734	-0.860726413038083	-0.859335923376504	-0.900579427965998
chr10	50970165	0.186053853322881	0.33625450978333	0.145987960101818	0.196004260733833
chr10	50970188	0.197202993425065	0.381223698810734	0.417860044850221	0.336553019217517
chr10	50971413	-0.90426899246306	-0.974679927969887	-1.00927101082853	-0.842016544947332
chr10	50984262	-0.908263377630503	-0.925118545251169	-0.980123554852057	-0.959565543537281
chr10	50985050	-0.877331747451364	-0.839396939098194	-0.917251265800449	-0.815689086593075
chr10	50994398	-1	-0.96839288800338	-1.00411178207525	-0.775515222658757
chr10	50997466	-0.945640456583546	-0.935240279600038	-0.9686739615375	-1.01718717431785
chr10	51006891	-0.855361695354905	-0.851851900526644	-0.946359230597327	-0.816303493916556
chr10	51091383	-1	-0.981475149967257	-0.998118426180493	-1.00064184901277
chr10	51091592	-1	-1	-1	-1
chr10	51117711	-0.918797887868177	-0.956186336335081	-0.99117903160935	-0.980501890683929
chr10	51197954	-0.980659273797462	-0.973125284825421	-0.969610360801875	-1.00441516783854
chr10	51203297	-0.91080113955938	-0.951599962788155	-0.926322982812423	-0.893869623274907
chr10	51224952	-1	-1	-1	-1
chr10	51225282	-1	-1	-1	-0.979848798540403
chr10	51232228	-1	-1	-1	-1
chr10	51239187	-1	-1	-1	-1
chr10	51240306	-1	-1	-0.96859280174892	-0.992370896176781
chr10	51248896	-1	-1	-1	-1
chr10	51250425	-1	-1	-1	-1.00989659635813
chr10	51313114	-1	-1	-1	-1
chr10	51313323	-1	-1	-1	-1
chr10	51339490	-0.886190838260723	-0.987431023434764	-0.973071494185407	-1.01352033032185
chr10	51383536	-0.977467286775845	-0.944161452150372	-0.966364050229831	-0.721490706648449
chr10	51387490	-0.87526497800495	-0.899406586402272	-0.9156881886566	-0.918619076839033
chr10	51464426	-1	-1	-0.987422832707611	-1
chr10	51464756	-1	-0.98738116383893	-0.986686019988232	-1.02690008416803
chr10	51471699	-1	-1	-1	-1
chr10	51478970	-1	-1	-1.00460966976285	-0.987261349301441
chr10	51480089	-1	-1	-1.00101035654303	-1.01224076701359
chr10	51537764	-0.924603802090694	-0.965183699398051	-0.97589832130163	-0.802439494710824
chr10	51567533	-0.891975890822723	-0.895404868437403	-0.936028207074597	-0.97528520165417
chr10	51658405	-0.963701808126681	-0.997924538741151	-0.994230945528932	-0.994487841310289
chr10	51886769	-0.970102848295663	-1	-0.979205649669182	-1.01386035836127
chr10	51899204	-1	-1	-1	-0.965510101501608
chr10	51911477	-1	-0.987795209560643	-0.994680332212268	-1.02709198177644
chr10	52007064	-0.945697734956262	-0.955252904711179	-0.990195155080863	-1.05976589894404
chr10	52010178	-0.907675113270443	-0.87337377413818	-0.879102029775855	-0.796489797995077
chr10	52041305	-0.890397739257954	-0.842250038886801	-0.944663133601057	-0.842468751268173
chr10	52067074	-0.756530826710652	-0.879394433332811	-0.901410302621259	-0.989820766530812
chr10	52080020	-0.777266451020206	-0.879398238471734	-0.811656623123178	-0.481009752356826
chr10	52133240	-0.877172904684554	-0.965677455037417	-0.966636516452228	-0.958963897960485
chr10	52134776	-0.44585287608745	-0.83973280345311	-0.896682782616863	-0.889191692761346
chr10	52178874	-0.861949011166796	-0.842182007059573	-0.837734221241103	-0.807804288647074
chr10	52193802	-0.954637502607101	-0.89714492286989	-0.815118040072564	-0.820284234431159
chr10	52194268	-0.943841533424084	-0.840721281809007	-0.919290981997324	-0.786085979470691
chr10	52267337	-0.578275019193327	-0.825735373156231	-0.942294275550032	-0.940895413958033
chr10	52271947	-0.477596796629952	-0.685129132912116	-0.880919889461626	-0.923402994679865
chr10	52298260	-0.901906902894848	-0.811741657908714	-0.858761170164067	-0.511170486687654
chr10	52329529	-0.80844945929411	-0.91429265515158	-0.724295305517928	-0.658087776479882
chr10	52331890	-0.867879482958381	-0.904382523798257	-0.722515487380259	-0.500332989116537
chr10	52331897	-0.8627789903375	-0.906866605511991	-0.906892586897255	-0.558947842197266
chr10	52335994	-0.765663182293212	-0.892611297573286	-0.855287834418332	-1.10287945669087
chr10	52337670	-0.778530005478911	-0.823582855433517	0.45454478601781	1.26399892598741
chr10	52354804	-0.94742349396832	-0.94302490313027	-0.926992985158908	-0.504290884739803
chr10	52385082	0.490645512133399	0.710046307654477	0.584742352606588	0.613897423855566
chr10	52419470	-0.463442882684732	-0.465841840402014	-0.70735458701565	-0.82690273528354
chr10	52469411	-1	-1	-1	-0.8896052878023
chr10	52534980	-0.952330912121753	-0.932595285679201	-0.998888017779772	-1.01205518069157
chr10	52555149	-0.965343035393928	-0.910963342660471	-1.00434229628796	-0.91467349358206
chr10	52592244	-0.960725853677957	-0.90172946543067	-0.93801734139011	-0.97762699457063
chr10	52689236	-0.749566968882282	-0.968116916031309	-0.985700071337647	-0.966255764416291
chr10	52710877	-0.700065207802141	-0.992847694660262	-0.95272001879149	-0.923664508987474
chr10	52716124	-0.974898209662726	-0.963135942076447	-0.984477882480068	-0.871562860997339
chr10	52726818	-0.716873625384777	-0.914414560377768	-0.930757539014411	-1.00981876216449
chr10	52751786	-0.714349488970283	-0.796441268387324	-0.881308000615332	-0.448161652937498
chr10	52785873	-0.947264422803503	-0.905135263542017	-0.930861994092308	-0.893663741383452
chr10	52866354	-0.871427315438905	-0.937453392916732	-0.986399835966348	-0.968186615338894
chr10	52899006	-0.843875452353721	-0.93345694610649	-0.982313236809993	-1.0099638776055
chr10	53001662	-1	-0.938589221700455	-0.929930514901734	-0.721790267988692
chr10	53008713	-0.970548995610119	-0.942113116080082	-0.829267506274002	-0.929338227625546
chr10	53032440	-0.954826893391298	-0.897949204862791	-0.939655139002831	-0.984320658350663
chr10	53042254	-0.760184725087313	-0.936306338020697	-0.930992024981402	-0.971131727274841
chr10	53060819	-0.811201347079643	-0.88294167301077	-0.979883478642549	-0.842731996654277
chr10	53090711	-0.950289816253594	-1	-0.924510111235808	-0.935576689229717
chr10	53157916	-0.885480662564023	-0.842331673076709	-0.960246645280011	-0.919555871098079
chr10	53291902	-0.898622638355421	-0.788133038794302	-0.931362780145774	-0.815647083212895
chr10	53306474	-0.860152408253543	-0.915192347938037	-0.976769871283276	-0.931616132268653
chr10	53458650	-0.850882513367811	-0.832478956320927	-0.9170059792272	-0.740957260642185
chr10	53458656	-0.851278282428259	-0.825691161816728	-0.891383603835871	-0.708191340756914
chr10	53458662	-0.857353516901128	-0.805794041259723	-0.927064529275031	-0.751390041751206
chr10	53464057	-0.985671948650898	-0.997077853094771	-0.976998080512561	-0.933827825163922
chr10	53477625	-0.977933028161183	-0.958211501902724	-0.972346336255254	-0.81625570789327
chr10	53509112	-0.820060676329808	-0.966944417296133	-0.950546476245696	-0.97218017060253
chr10	53527029	-0.887913660014819	-0.922296307298635	-0.965932363782347	-0.945838171415261
chr10	53538602	-0.981889676023682	-0.929847366397302	-0.913103791004848	-0.78090305942286
chr10	53562496	-0.877660557971764	-0.878977622648479	-0.975059413984229	-0.959330891929563
chr10	53562663	-0.838122218651691	-0.905498086581575	-1.00064537963139	-0.881497586035826
chr10	53584565	-0.701439405571503	-0.960308926571261	-0.948408467176891	-0.918055037396669
chr10	53627002	-0.836293172012663	-0.971487642647402	-0.923734621243166	-1.01971534229546
chr10	53631907	-0.812769864093223	-0.918900870064593	-0.948129400328742	-0.97742948666604
chr10	53652490	-0.724132741212842	-0.892637304293383	-0.887147666694096	-1.01181141910602
chr10	53846673	-0.946291717904631	-0.969477445783397	-0.960683894498441	-1.01910378948373
chr10	53859845	-0.69003212265635	-0.874049384538335	-0.967632518968503	-0.992753569861549
chr10	53871040	-0.881387006039985	-0.96382136334813	-0.90361448925401	-0.925294130715607
chr10	53930728	-0.954323588294625	-0.917865062913893	-0.954638331287273	-0.985334878643364
chr10	54074596	-0.519508592357129	-0.728104923078519	-0.858602013944799	-0.894970625051407
chr10	54075680	-0.787733925135976	-0.872411422002267	-0.926445821257208	-0.836167290104574
chr10	54109481	-0.873135621430172	-0.920166470582852	-0.907790463917184	-1.0560771644317
chr10	54205201	-0.913393617685796	-0.932317590813959	-1.02885977009042	-1.00756893430027
chr10	54220002	-0.829470061479213	-0.942223770349918	-0.9552845894699	-1.01884206414756
chr10	54315631	-0.977933337661353	-0.961629968784308	-0.996177712781908	-1.03673658285595
chr10	54378786	-1	-0.97258067839736	-0.966841881141731	-0.955771411852454
chr10	54392206	-1	-0.900562389645585	-1.01192129524241	-0.958510893026913
chr10	54426840	-0.861349326488648	-0.909713433201096	-0.965017296250938	-0.902552732255429
chr10	54498277	-0.703249797645417	-0.841490300037451	-0.888848409247992	-1.0333974598291
chr10	54499992	-0.887820653742611	-0.817195742412175	-0.972075612320758	-0.946760457971507
chr10	54502822	-0.570693424448963	-0.920331426269366	-0.906138680898094	-0.892532902391259
chr10	54512201	-0.757132983908445	-0.763836833480132	-0.830629143995775	-0.904239667150014
chr10	54520344	-0.921486321407117	-0.939914379074626	-0.986117346697966	-0.888570700304753
chr10	54536918	-0.832731861418286	-0.837767220343373	-0.867335567074158	-0.968896102793338
chr10	54545052	-0.764923150122799	-0.78426520255986	-0.839179676577981	-0.971488811500833
chr10	54625170	-0.873615029953635	-0.860565899897729	-0.866139038945196	-0.866978044884948
chr10	54720307	-0.949226670424333	-0.965317897959576	-0.979867796795556	-0.836689526096773
chr10	54725348	-0.796063472887849	-0.810828712448416	-0.895964008728734	-0.871918116953651
chr10	54782432	-0.928519179775992	-0.958011434776434	-0.968971407606242	-0.900170148730258
chr10	55013717	-1	-0.950352347848135	-0.994656972785119	-0.847742373348486
chr10	55046574	-0.856904382429931	-0.993042861402379	-0.941355774267176	-0.998074094142447
chr10	55163480	-0.68120179520573	-0.811728588453394	-0.870977912302509	-0.849770725634197
chr10	55163944	-0.682251396919203	-0.854768404101926	-0.947196845158503	-0.932450159904381
chr10	55169817	-0.895741945151994	-0.879907731170513	-0.991584021998854	-1.04389491404021
chr10	55423412	-0.977943537653819	-0.93544875101832	-0.976061496718665	-1.08280545908871
chr10	55436251	-0.897577375780705	-0.98241272863406	-0.969833164776841	-0.969838629930557
chr10	55468028	-0.876176422028437	-0.944663146011662	-0.980413716840298	-0.951986807421778
chr10	55509368	-0.896940394836976	-0.97647037860453	-0.944814094016743	-0.966180784304575
chr10	55534835	-0.900189601436676	-0.956769361299608	-0.885987874298965	-1.01247509702067
chr10	55607062	-0.918721794842042	-0.940420921694258	-1.00354198752428	-0.927028886650532
chr10	55684073	-0.85339381341704	-0.965374304680676	-0.94120632856906	-0.825761967470817
chr10	55706732	-0.974164225808183	-0.981992814161993	-1.00064438625748	-1.00383202236182
chr10	55711689	-0.765104034154947	-0.849849641111026	-0.975311750623194	-0.857008406005643
chr10	55737716	-0.966451440565995	-0.978991425800579	-0.987326908655809	-0.880903360689532
chr10	55745265	-0.81885094325418	-0.871100628509671	-0.968723648994397	-0.980298758374218
chr10	55750703	-1	-0.917919156649799	-1.00019992056682	-0.939012431503205
chr10	55780252	-0.784817069351239	-0.955098123899465	-0.962224418521025	-0.912931083491958
chr10	55882666	-0.974298875927787	-0.988971299488183	-0.981657471626675	-0.89122599661561
chr10	55884617	-0.925122674759175	-0.902047905141524	-0.926022202088294	-0.940495244156668
chr10	55901912	-0.75026768731161	-0.97558357674601	-0.973610718714214	-1.08381143179185
chr10	55917531	-0.967752764298523	-0.921931628957084	-1	-0.929215704718254
chr10	55917761	-1	-0.943168034520239	-1	-0.949691580680778
chr10	55986709	-1	-0.962946844517255	-0.984608085405697	-0.84006361387419
chr10	56034269	-0.867968592757406	-0.991063605921315	-0.992894643319572	-0.93937592145589
chr10	56189723	-0.928925045640219	-0.98660074744743	-1.00186778668971	-0.968186951564595
chr10	56245938	-0.827847465491977	-0.922068009873939	-0.957583796841088	-0.851336479882034
chr10	56358966	-1	-1	-1	-0.988617304821469
chr10	56397633	-0.883007998340477	-1	-0.985499973665927	-0.992818913659497
chr10	56416926	-0.821888004581722	-0.918184561538485	-0.971260265662587	-0.915818171476062
chr10	56500474	-0.903492941867749	-1	-0.975474276710614	-0.942481493085016
chr10	56545474	-0.850537568207908	-0.956849985598422	-0.987804344537568	-0.86596424283006
chr10	56614319	-0.900183414685381	-0.811534743177189	-0.908426112088655	-0.892592431557481
chr10	56665353	-0.784546751631506	-0.912110766894821	-0.893658566419487	-0.902894594733235
chr10	56825381	-0.817725757429965	-0.930660607517327	-0.944680222861409	-0.980967857094948
chr10	56839398	-0.859430315670325	-0.809968676129181	-0.962923455990039	-1.01774186095219
chr10	56878554	-0.775760169317729	-0.932142806580289	-0.979657519736859	-0.87096685563616
chr10	56882463	-0.758364563752298	-0.950303691253752	-0.944599015384045	-0.983155207999847
chr10	56921155	-0.974394871805612	-0.970403218044478	-0.967185972486192	-0.969443961612109
chr10	57010491	-0.981027064041441	-0.968630518376648	-0.999276184790136	-1.02241124345498
chr10	57072524	-0.957953987354438	-0.988887801551555	-0.999690038701105	-1.01526983677936
chr10	57340264	-0.958570596486616	-0.954463230834884	-0.983736803900863	-1.02776288300819
chr10	57380240	-0.94950811436429	-0.980884220395652	-1.00004293280258	-1.0056556698279
chr10	57468500	-0.666188382667003	-0.942657333163623	-0.90849992381035	-0.947098663383511
chr10	57528560	-0.931013110886501	-0.979817472141537	-0.964614727000919	-1.02602006864785
chr10	57836516	-0.843972823209674	-0.842471139434753	-0.892400630886586	-1.00243786740017
chr10	57915015	-0.966361895534275	-0.970858092846597	-0.918647368399059	-0.856633019358791
chr10	58071169	-0.958543515214743	-0.948093898061717	-0.995604735857359	-0.948029839222575
chr10	58076965	-0.833733360924646	-0.948090296655877	-1	-0.999022401706485
chr10	58122146	-0.917019621922552	-0.920210176672551	-0.853808313972891	-0.858779128881415
chr10	58173830	-0.979493903873898	-0.937715985684435	-0.882231878859383	-0.926839342326114
chr10	58240817	-0.869787048884251	-0.964597973376914	-0.989118826049706	-1.00656780063591
chr10	58322735	-0.81753232676992	-0.974086991491006	-0.946818244155211	-1.06373664614265
chr10	58494249	-0.805668078012866	-0.964865676727252	-0.993979436951883	-1.02419723787606
chr10	58540561	-0.974613365613729	-0.870068461670769	-0.998970156129426	-0.988994017477744
chr10	58624564	-0.825784112952553	-0.885693538852968	-0.887103265906152	-0.945215869633771
chr10	58656240	-0.977782330436333	-0.966202307162227	-1	-0.999172700648796
chr10	58689177	-0.92939575166973	-0.894115811038673	-0.965662862398428	-0.945680660842001
chr10	58712122	-0.881134900904574	-0.907017040944993	-0.907081495263423	-0.924296166418662
chr10	58722661	-0.831815515587846	-0.858353333580283	-0.94560606881886	-1.0010264851543
chr10	58773455	-1	-0.950102135624143	-0.969274625082512	-0.904219336757695
chr10	58854122	-0.962711674141658	-0.952556762626014	-0.99937032218563	-0.915376265050934
chr10	58864882	-0.926886880369074	-0.965679566257111	-1.0019178988745	-0.912589510336395
chr10	58866570	-0.826047228679734	-0.983700594123317	-0.923939515876018	-0.87565425314274
chr10	58892145	-0.896624152284931	-0.973505440317034	-0.966190995523703	-0.966612977971021
chr10	58917840	-0.712290473364941	-0.941610676763397	-0.950290453687789	-1.02562281064871
chr10	58931268	-1	-1	-1.01352433169101	-0.904663786371484
chr10	58943921	-0.925015658993098	-0.966540393260956	-0.96902274520248	-0.934998410347321
chr10	58956451	-1	-1	-1	-1
chr10	59009730	-0.9521386444469	-0.948643069178574	-0.989481383789336	-0.969023793693597
chr10	59039945	-0.92542712020079	-0.910253498242043	-1.00551083067232	-0.917219566057814
chr10	59076694	-0.847995919802396	-0.953745683276032	-0.926131977906123	-0.944837867555867
chr10	59081412	-0.948424208893454	-0.983129895803158	-0.971855965221911	-0.969430710583683
chr10	59132948	-0.815658127488973	-0.98862411305905	-0.98433824894649	-0.983543085319159
chr10	59183613	-0.935988555728693	-0.978124145312427	-0.993616292094145	-1.00720060168303
chr10	59290365	-0.977589606164888	-0.966514094164329	-0.982826982732579	-0.810188765128056
chr10	59351935	-0.755484736742001	-0.92867282714107	-0.929398639331593	-1.02624123216562
chr10	59442344	-0.94212634968588	-0.953752223102823	-0.984397276856567	-0.870998765676932
chr10	59495944	-0.911378625540272	-0.995206762177185	-0.921308704123836	-0.949589991003252
chr10	59511116	-0.924570735816299	-0.976153340431897	-1.00295939580403	-0.989441625505045
chr10	59524041	-0.901440876196552	-0.982891275940969	-0.979956909709527	-0.971756374254655
chr10	59603324	-0.949532612400802	-0.921359162764228	-0.988405588464738	-1.04957456698891
chr10	59676744	-0.846025547426677	-0.971844699974613	-0.905810542084698	-0.891110571340277
chr10	59696814	-0.972843999740441	-0.929341999975624	-0.97042887950414	-1.00884334165911
chr10	59715417	-0.877462219544017	-0.925709189736652	-0.97109039194957	-1.03880247965081
chr10	59771698	-0.899090592051778	-1	-0.979524361106422	-1.04546030224139
chr10	59800340	-0.880914356466525	-0.935243039405146	-0.930317205226755	-1.06154995062419
chr10	59862832	-0.823425217250977	-0.966359597622612	-0.973120987054106	-0.898194370186499
chr10	59866124	-0.8827075959763	-0.914771990862369	-0.878826630590716	-0.96659868877217
chr10	59908898	-0.709884794904295	-0.812523217339339	-0.795431251006714	-0.32401722713775
chr10	59935948	-0.61511084531175	-0.907915110530415	-0.752319821465287	-0.533536835534191
chr10	59939777	-0.680290331417222	-0.903206983237021	-0.819100742997547	-1.0723097277449
chr10	59972699	-0.800662135306367	-0.86859429914412	-0.97611342002587	-0.926673882509903
chr10	60015789	-0.919098697645454	-0.972598476140396	-0.96516833345836	-0.97279532969097
chr10	60051793	-0.777309106916632	-0.90169384841685	-0.999572081500041	-0.911265522529494
chr10	60064720	-0.906266120343154	-0.820887419531433	-0.926516558166097	-0.890105013214007
chr10	60085995	-0.73964167953477	-0.936063327230389	-0.891382037325868	-0.976517939969741
chr10	60094251	-0.827538288928071	-0.862535014181897	-0.854096640147302	-0.629362780117175
chr10	60096207	-0.78567065175448	-0.734685293655038	-0.755059165761806	-0.625910831650345
chr10	60122130	-0.83661530396688	-0.935169165776249	-0.970732486783285	-1.01365865450228
chr10	60269984	-0.711845861816849	-0.871247494402618	-0.915435336739713	-0.742544585069893
chr10	60276420	-0.840834356855018	-0.955850928043428	-0.97330557296673	-1.0615442121805
chr10	60288470	-0.77803915949617	-0.919958479404434	-0.936530906349531	-0.956515827991663
chr10	60323203	-0.902917421734949	-0.847504707462557	-0.919202962479089	-1.05599620378366
chr10	60458418	-0.856347372454597	-0.886633643874686	-0.889226030848602	-0.955684496884807
chr10	60512222	-0.706663580583917	-0.930759156625678	-0.952876747614773	-0.825314770422478
chr10	60576656	-0.861990800171166	-0.928271888189775	-0.957628516493109	-1.01577199294915
chr10	60636115	-0.884957896279719	-0.866540133528947	-1.00116270520465	-0.969982124417531
chr10	60649567	-0.639873403104779	-0.910166340510002	-0.932659695369889	-0.903385757968174
chr10	60671085	-0.746043902266926	-0.900840766065477	-0.967217033571892	-0.957742359927375
chr10	60725809	-0.819434055961096	-0.88185907075089	-0.938787510128607	-0.684743042555282
chr10	60729873	-0.869471594532137	-0.914829616447947	-0.986261077417417	-0.912961392342236
chr10	60753487	-0.161086604258234	-0.213500752283	-0.907229415271806	-0.823463740886348
chr10	60767636	-0.649668271307137	-0.731846243679304	-0.89907688034503	-0.873843422441689
chr10	60769368	-0.82883664717893	-0.939499595194935	-0.905387894052449	-0.930236011187049
chr10	60805517	-0.89800790968057	-0.77527235461381	-0.849463551697825	-0.914405668672049
chr10	60937275	-0.664650105850555	-0.591863094131375	-0.820258658160252	-0.83707194829239
chr10	61025105	-0.625131166191488	-0.666501429631893	-0.366467011085981	0.367411890229359
chr10	61071339	-0.729316537588084	-0.800428058364846	-0.874799921183566	-0.956409916260951
chr10	61123043	-0.807361237666598	-0.79345889086958	-0.837451010530071	-0.761688545177532
chr10	61166089	-0.893195295806773	-0.982709097322237	-1	-1.01219470250967
chr10	61174839	-0.814077477807157	-0.88791630219303	-0.973227019536834	-1.01096665330628
chr10	61199626	-0.78639366710963	-0.987935470597269	-0.963244458190597	-0.939387946532152
chr10	61272014	-0.839521074796882	-0.904027890891806	-0.834700295431155	-0.907327625380215
chr10	61276882	-0.709282101176959	-0.891415500270533	-0.969763536459403	-0.938036103107829
chr10	61318395	-0.643672511182666	-0.908272850041814	-0.969363316780509	-0.995354642955607
chr10	61320911	-0.718458661470379	-0.804118535017159	-0.992712498282904	-0.925968763662501
chr10	61343945	-0.695417383707743	-0.873367392864858	-0.798397691740339	-0.973677060362814
chr10	61383126	-0.81715418692825	-0.830251086253399	-0.912124976527591	-0.988949474895666
chr10	61384186	-0.808064525626965	-0.941808310466918	-0.94074493061082	-0.962563102735347
chr10	61406751	-0.680025980749928	-0.849743081342886	-0.903577205920848	-0.911944088063311
chr10	61407705	-0.81117455300961	-0.955868365532064	-0.964228242505094	-1.02100203923517
chr10	61469268	0.0905632536440643	0.420467719496453	0.164350493165048	0.258368947604734
chr10	61519469	-0.943080006072257	-0.907697895115907	-0.943933545955465	-0.69809413147494
chr10	61522128	-0.874993495462502	-0.769698481439765	-0.829824061904809	-0.906344825857493
chr10	61529843	-0.896191243831085	-0.946638897272263	-0.973474405181143	-0.994234912297929
chr10	61535602	-0.845394870251698	-0.946952844270823	-0.958275603700038	-0.989720776094687
chr10	61536457	-0.832967821759155	-1	-0.984849490641248	-0.955964500316583
chr10	61657158	-1	-0.96028072963836	-0.98442816373144	-1.03370693309491
chr10	61728145	-0.869642406017922	-0.80754353117554	-0.885886026756411	-0.986449474554503
chr10	61731413	-0.763325658328181	-0.910123918199283	-0.935200159432636	-0.906241101906713
chr10	61766089	-0.971475650093783	-0.953836287266539	-0.929554400719388	-0.942881365833824
chr10	61784460	-0.829840475600275	-0.87867419763365	-0.977466184868965	-0.799820047850919
chr10	61840989	-0.907339711419854	-0.964312872328633	-0.996636036903983	-0.982911471533304
chr10	61876591	-0.884931088717858	-0.938311115258757	-0.893470362148482	-0.961334895891403
chr10	61880635	-0.919159225406879	-1	-0.983820872337152	-0.982443411020991
chr10	61881565	-0.93209311725382	-0.922789577325238	-0.968872558503189	-1.04445038522615
chr10	61917239	-0.938786788554377	-0.98834011457842	-0.985591941733418	-0.992905724501218
chr10	61930406	-0.898119617346214	-0.9407540166058	-0.942455834156399	-1.12986077109661
chr10	62011592	-0.840179821847264	-0.963483558684456	-0.720804152285262	-0.906753849745003
chr10	62025805	-0.878125403244968	-0.924830660224227	-0.969564383588853	-0.867174085260749
chr10	62060150	-0.704465662795782	-0.935360081933721	-0.485136763435289	-0.982581811911484
[truncated: 98,001 more rows]
