# Supplementary material for: Differential chromatin profiles partially determine transcription factor binding
Source: PLoS One. 2017 Jul 13;12(7):e0179411. doi: 10.1371/journal.pone.0179411 (PMC5509100; doi:10.1371/journal.pone.0179411)
Supplement: S1 Dataset — (ZIP) [file pone.0179411.s002.zip › data.tables/SRF_ChIP.csv]

chr	coord	edgeR.logFC	edgeR.logCPM	edgeR.PValue	GEM.GM.QValue	GEM.K.QValue
chr10	100121242	1.19	4.85	0.213	4.07	3.23
chr10	100121352	-3.25	3.6	0.0273	3.64	-0.01
chr10	100163982	-1.58	4.66	0.12	6.96	0.05
chr10	100248992	-1.41	7.29	0.109	106.8	12.68
chr10	101379063	-0.916	5.1	0.346	10.12	0.09
chr10	101385079	1.19	5.83	0.182	12.61	12.4
chr10	101491958	-0.233	5.21	0.833	4.99	0.94
chr10	101781292	-2.37	7.02	0.0102	99.49	4.47
chr10	102027434	0.4	7.42	0.646	49.06	23.76
chr10	102098412	-0.259	5.67	0.806	11.9	0.96
chr10	102322961	0.275	4.27	0.82	3.47	0.7
chr10	102821211	-2.2	6.22	0.0203	32.11	0.13
chr10	102827757	0.407	4.72	0.694	2.46	0.72
chr10	102973572	0.801	4.6	0.431	3.51	0.83
chr10	102979943	0.0421	4.5	1	6.04	0.92
chr10	103071000	3.54	4.62	0.000927	0.15	4.72
chr10	103113645	-0.884	5.16	0.36	8.82	0.14
chr10	103113780	0.815	5.71	0.383	6.91	4.53
chr10	103124623	1.41	6.28	0.112	2.83	7.63
chr10	103377489	-1.39	4.84	0.182	5.87	0.22
chr10	103543199	-0.0178	6.21	1	24.25	2.89
chr10	103590820	-0.451	5.05	0.672	3.93	0.33
chr10	103746476	-8.25	4.36	0.000522	5.65	0
chr10	103761385	-8.89	4.9	5.71e-05	10.24	0
chr10	103817971	2.89	5.24	0.00324	0.46	4.42
chr10	103825127	0.4	6.11	0.654	12.92	7.55
chr10	103892702	0.102	6.02	0.924	7.25	2.76
chr10	103912080	0.9	7.57	0.296	38.89	28.68
chr10	103971588	-0.887	3.75	0.493	2.42	0.07
chr10	104180779	-0.538	8.54	0.527	199.92	42.68
chr10	104180919	-1.59	6.62	0.0806	50.71	1.62
chr10	104191407	-0.802	5.28	0.408	11.63	0.95
chr10	104192465	-0.727	5.38	0.441	9.28	0.08
chr10	104263550	0.481	5.17	0.615	3.2	1.02
chr10	104392584	-0.972	4.69	0.343	9.47	0.47
chr10	104401985	-0.0476	5.45	0.972	10.07	1.02
chr10	104405899	-0.56	5.59	0.576	12.32	0.51
chr10	104614023	0.34	4.78	0.741	2.48	0.38
chr10	104614268	0.65	4.84	0.531	2.83	1.6
chr10	104757946	-1.1	4.78	0.278	6.06	0.06
chr10	104885798	-2.13	5.07	0.0437	4.2	0
chr10	104953141	0.398	5.1	0.696	5.78	2.83
chr10	105127678	0.861	5.59	0.34	5.07	2.25
chr10	105231326	-1.5	5.3	0.13	12.36	0.38
chr10	105250526	-2.46	5.51	0.0133	18.38	0.47
chr10	105286897	3.57	3.96	0.00146	0.17	4.12
chr10	105605273	-0.806	4.58	0.426	9.98	0.8
chr10	105881541	0.316	6.09	0.735	14.23	3.98
chr10	10595127	-1.09	3.89	0.389	5.88	0.07
chr10	106028740	-2.01	5.57	0.0374	13.36	1.19
chr10	106051325	0.129	4.79	0.912	4.16	0.02
chr10	106098268	-0.889	5.56	0.351	17.67	1.03
chr10	106098501	-2.55	4.7	0.0276	13.89	-0.01
chr10	106109538	-1.55	4.96	0.128	5.03	0.15
chr10	106113506	-0.18	4.97	0.882	4.35	0.4
chr10	10902779	0.245	4.39	0.887	3.06	1.78
chr10	109194816	-3.43	3.74	0.0152	4.7	-0.01
chr10	109201923	-2.97	4.18	0.0175	2.19	-0.02
chr10	109964337	-4.41	5.89	0.000101	44.75	-0.01
chr10	1102681	0.283	5.27	0.783	5.78	1.02
chr10	110822380	-4.3	7.52	2.29e-05	161.63	1.25
chr10	11185392	-1.6	5.38	0.0996	20.7	0.04
chr10	111985623	0.889	6.2	0.309	12.36	13.26
chr10	112116540	-2.45	5.8	0.0132	16.66	0.18
chr10	112171069	-1.1	4.49	0.31	2.77	0.07
chr10	112174591	-3.26	6.33	0.00106	40.89	0.09
chr10	112257597	0.191	10.75	0.82	999	999
chr10	112295993	-1.66	5.63	0.0788	17.84	0.74
chr10	112424882	3.69	4.56	0.00111	0.28	2.98
chr10	112534088	-1.79	6.39	0.0504	34.19	0.14
chr10	112601772	-2.05	4.82	0.0572	4.43	0.04
chr10	112678685	-1.53	7.78	0.0806	137.55	9.03
chr10	112679068	-0.663	5.25	0.5	5.57	0.25
chr10	11315024	-0.776	4.56	0.457	2.39	0.07
chr10	113943537	0.0824	8.3	0.924	120.12	49.24
chr10	113962543	-1.82	4.14	0.111	3.42	0.01
chr10	114134946	-1.49	4.76	0.151	5.96	0.09
chr10	114206735	-0.923	5.11	0.346	9.87	0.56
chr10	114206948	-0.481	5.65	0.616	17.82	3.03
chr10	114292235	-1.57	4.23	0.156	2.98	0.04
chr10	114592932	1.47	4.32	0.155	1.44	2.22
chr10	11491125	-1.3	5.04	0.188	5.86	0.24
chr10	115060570	-3.09	4.78	0.0082	12.6	-0.01
chr10	115282427	2.36	4.95	0.0139	2.04	4.07
chr10	115548669	-0.0241	4.95	1	4.97	1.72
chr10	116256695	-4.62	4.72	0.00112	8.6	-0.01
chr10	116301380	-8.38	4.46	0.000348	8.22	0
chr10	116585381	-1.76	4.96	0.083	7.03	0.05
chr10	116697960	0.682	7.16	0.431	31.74	15.14
chr10	117038018	-1.88	5.21	0.0628	15.61	0.61
chr10	118502719	0.702	4.71	0.462	5.59	1.11
chr10	119412829	-2.46	5.81	0.0132	21.31	0.57
chr10	119423461	-2.3	4.15	0.0602	4.06	-0.01
chr10	11948887	-1.56	5.23	0.11	17.09	0.2
chr10	120101855	-0.925	5.51	0.317	11.48	0.19
chr10	120458208	-0.833	4.14	0.47	3.12	0
chr10	1205636	5.43	6.52	6.98e-07	0.46	23.5
chr10	12085246	-0.344	7.81	0.687	97.43	12.26
chr10	120880271	0.548	4.85	0.603	2.54	1.68
chr10	120969181	0.259	4.72	0.82	3.05	1.55
chr10	121031346	-0.676	5.2	0.489	5.86	0.52
chr10	121065796	-0.516	6.3	0.573	23.36	2.46
chr10	121080725	-1.96	4.52	0.0751	5.81	0.05
chr10	121097558	2.95	3.69	0.0105	0.02	2
chr10	12110826	0.382	5.58	0.702	3.34	0.36
chr10	121447659	-0.822	6.83	0.355	61.51	7.78
chr10	121448964	-1.45	4.37	0.2	7.35	-0.02
chr10	121462381	-3.87	4.92	0.00133	12.36	-0.01
chr10	121464204	-3.53	6.03	0.000674	26.05	0.05
chr10	121468686	-3.09	4.28	0.0133	4.7	-0.01
chr10	121510311	-0.919	4.65	0.369	3.49	0
chr10	121632546	0.1	5.42	0.943	5.91	1.48
chr10	12163876	-3.16	6.84	0.00115	80.52	1.43
chr10	12164919	-3.05	5.1	0.00654	11.7	-0.01
chr10	122263959	-4.38	4.52	0.00245	11.17	-0.01
chr10	12237893	0.224	5.12	0.828	3.64	0.05
chr10	12238170	0.728	6.5	0.411	24.64	9.02
chr10	122610753	0.572	5.29	0.539	6.03	2.63
chr10	122610840	-0.211	6.04	0.831	22.92	4.89
chr10	122797618	1.29	3.99	0.244	3.29	2.44
chr10	12349659	-3.62	4.71	0.00291	13.43	-0.01
chr10	123687675	0.249	5.73	0.795	11.1	3.38
chr10	123839703	1.81	3.71	0.0894	1.47	2.31
chr10	12408127	-2.85	5.22	0.00666	14.9	0.07
chr10	124713760	-0.882	6.87	0.318	44.76	3.18
chr10	124739903	-0.381	4.85	0.748	5.47	0.54
chr10	124740160	-0.279	5.9	0.773	22.05	4.27
chr10	124768368	0.0422	5.45	0.972	6.42	0.99
chr10	12486016	1.86	4.96	0.0517	3.84	8.16
chr10	124895474	-0.188	8.44	0.827	167.14	49.23
chr10	125047545	-2.19	4.06	0.0781	2.99	-0.01
chr10	125115794	-1.77	4.37	0.113	5.17	0.07
chr10	125149211	-4.51	5.46	0.000152	21.17	-0.02
chr10	125151820	-8.29	4.39	0.000454	3.81	0
chr10	125151937	-3.71	4.79	0.00214	9.18	-0.02
chr10	125157902	-3.63	5.22	0.00153	9.9	-0.01
chr10	125312632	-5.55	6.91	1.31e-06	96.45	-0.01
chr10	125754307	0.359	4.59	0.756	2.68	1.15
chr10	125974584	-2.66	5.06	0.012	15.9	0.03
chr10	126150373	0.358	5.75	0.711	8.36	2.87
chr10	126175503	5.67	5.31	2.41e-06	0.03	8.11
chr10	126303073	-2.4	5.09	0.0226	12.98	0.04
chr10	126377606	-1.1	5.02	0.287	8.01	0.1
chr10	12638381	1.84	5.97	0.0448	7.2	10.18
chr10	126490325	-0.212	5.19	0.833	3.72	0.3
chr10	126605303	0.527	5.38	0.586	3.3	2.04
chr10	126889774	-0.448	4.47	0.728	4.38	1.25
chr10	127293861	4.72	4.32	9.52e-05	0.03	4.31
chr10	127409941	-3.03	5.8	0.00329	35.74	-0.01
chr10	127472728	-2.71	5.54	0.00869	23.94	0
chr10	127730548	-1.8	4.4	0.102	5.02	0.07
chr10	128148639	0.147	4.99	0.924	9.6	2.82
chr10	12944282	0.599	4.62	0.588	6.47	0.14
chr10	129900366	-2.22	4.72	0.0386	14.46	0.02
chr10	129948436	0.284	4.63	0.807	5.76	0.64
chr10	131762607	1.77	3.91	0.0869	2.26	3.16
chr10	131909192	-1.01	7.77	0.24	125.23	18.74
chr10	131934652	-0.824	8	0.337	144.57	21.7
chr10	131988544	-2.33	4.17	0.0602	3.13	-0.02
chr10	133814099	2.23	3.85	0.0341	1.2	2.03
chr10	13396405	2.03	5.29	0.0303	4.26	7.62
chr10	134133848	-0.569	5.35	0.561	13.21	0.19
chr10	134350883	-0.0562	5.69	0.976	13.89	2.03
chr10	134385568	-1.91	7.15	0.0326	96.18	4.27
chr10	134385654	3.57	4.65	0.00085	0.02	6.05
chr10	135075444	-0.791	4.91	0.425	10.2	0.14
chr10	135088528	-2	5.44	0.0452	14.67	0.1
chr10	135122396	0.232	5.39	0.827	4.99	1.82
chr10	135130204	1.23	4.84	0.213	5.19	3.23
chr10	135186914	-1.31	5.46	0.172	18.99	0.56
chr10	135201853	0.206	4.82	0.831	6.36	0.49
chr10	135202707	-0.818	5.21	0.385	4.64	0.34
chr10	135207665	0.831	6.67	0.339	15.6	11.89
chr10	13628917	0.308	5.77	0.735	6.23	1.08
chr10	13732619	0.334	4.34	0.767	2.72	1.15
chr10	13788941	-1.2	4.97	0.227	11.52	0.77
chr10	13812114	-2.9	5.69	0.00486	30.19	0.05
chr10	13829078	-2.37	5.27	0.0224	14.39	0.02
chr10	14195870	3.31	5.36	0.000827	1.61	7.71
chr10	14226891	-1.06	4.29	0.321	4.54	-0.02
chr10	14227692	1.36	6.62	0.12	10.02	9.87
chr10	14417187	-0.887	3.75	0.493	3.42	0.04
chr10	14646520	-2.16	4.67	0.0464	11.44	-0.01
chr10	14647475	-2.15	4.89	0.0448	7.51	-0.01
chr10	14650672	-0.0694	4.65	1	1.75	2.37
chr10	14690190	-4.54	4.65	0.00155	12.5	-0.01
chr10	14690289	-3.88	5.8	0.00044	25.94	0.01
chr10	14701832	-1.91	5.23	0.059	12.36	0.31
chr10	1490926	-1.96	4.24	0.077	8.03	0
chr10	15001797	0.941	5.59	0.297	7.57	6.24
chr10	15001981	0.214	5.3	0.847	9.1	1.02
chr10	1559400	-2.39	3.73	0.0808	5.26	-0.01
chr10	15670092	3.76	4.4	0.000827	0.3	5.46
chr10	15902559	0.0992	5.14	0.965	7.16	0.29
chr10	16478988	-1.29	8.29	0.133	200.27	13.14
chr10	1648374	-4.47	4.59	0.00194	15.39	-0.01
chr10	16612824	-1.54	4.43	0.166	5.02	0.15
chr10	16841822	-1.6	4.85	0.12	8.82	0.09
chr10	1685561	-1.14	4.81	0.259	8.44	0.42
chr10	16859483	0.799	9.11	0.344	171.61	103.45
chr10	17243708	0.291	6.39	0.754	25.27	5.99
chr10	17272555	1.85	6.23	0.0382	4.39	6.11
chr10	17428895	4.45	5.7	3.68e-05	0.83	10.79
chr10	17553497	-0.0504	4.96	1	7.85	0.83
chr10	17658870	1.27	5.07	0.183	4.12	3.46
chr10	18278973	-5.13	5.15	0.000216	18.31	-0.01
chr10	18297012	-1.36	3.8	0.244	5.03	-0.01
chr10	18940570	1.44	6.15	0.111	3.87	8.4
chr10	20292797	-5.17	6.95	3.54e-06	92.64	0.01
chr10	21330778	5.17	4.78	1.65e-05	0.03	6.31
chr10	21572194	1.84	4.83	0.0584	3.87	5.7
chr10	21688714	1.31	4.7	0.169	3.09	0.5
chr10	21716934	1.05	4.68	0.276	3.32	2.82
chr10	21811219	1.1	5.45	0.239	7.68	1.44
chr10	21839323	3.81	4.45	0.00068	0.13	2.36
chr10	22013897	1.61	8.4	0.0614	69.27	79.06
chr10	22292767	-0.365	5.99	0.71	15.42	1.48
chr10	22597505	-1.7	4.56	0.125	5.81	-0.01
chr10	22609624	-2.1	6.44	0.0227	57.81	0.67
chr10	22895419	-0.0379	5.22	1	5.03	0.62
chr10	23003508	1.27	5.35	0.165	6.95	4.89
chr10	23011907	-2.57	5.22	0.0139	16.94	-0.01
chr10	23012433	-1.91	5.72	0.0503	23.25	0.86
chr10	23727940	0.908	5.5	0.312	4.52	3.14
chr10	25210485	0.53	5.29	0.561	9.59	0.82
chr10	25452576	2.87	4.2	0.00814	0.93	5.41
chr10	25782140	9.9	5.39	2.46e-07	0	9.8
chr10	25782223	4	4.63	0.000358	0.3	2.4
chr10	25873938	2.86	4.48	0.00619	0.93	2.89
chr10	26164702	1.1	4.24	0.289	2.61	0.15
chr10	26736530	-3.12	4.3	0.0117	3.5	-0.02
chr10	26737810	-0.957	4.54	0.377	2.71	0.61
chr10	26832943	-1.5	5.19	0.124	8.73	0.53
chr10	27026871	-3.72	4.8	0.00214	9.64	-0.01
chr10	27443356	0.521	5.59	0.572	7.64	2.11
chr10	27530994	-0.798	5.59	0.384	15.07	0.97
chr10	27531109	1.15	5.59	0.205	5.65	3.88
chr10	27793150	0.472	6.53	0.59	19.66	4.73
chr10	28031368	-2.15	5.27	0.0323	15.52	-0.01
chr10	28700779	-1.57	4.45	0.166	8.87	0.1
chr10	28821701	-0.328	6.7	0.716	32.35	5.8
chr10	29044115	4.47	5.1	6.26e-05	0.3	5.32
chr10	29101068	5.28	5.32	8.96e-06	0.01	6.74
chr10	29128631	4.66	6.34	6.38e-06	1.68	14.79
chr10	29179285	2.14	5.05	0.0285	3.01	2.71
chr10	30315651	0.513	4.93	0.624	7.12	1.84
chr10	30707809	0.389	5.93	0.669	13.54	2.82
chr10	30814699	-2.64	6.95	0.00447	87.39	1.53
chr10	30876565	-1.63	5.16	0.106	7.44	0.09
chr10	3088174	3.65	5.67	0.00026	1.61	7.98
chr10	3090978	-0.514	4.1	0.72	3.51	0.01
chr10	31026030	-4.93	7.03	6.71e-06	93.9	0.01
chr10	31103154	0.695	4.5	0.475	4.48	2.21
chr10	3133768	-0.144	4.29	1	2.95	0.1
chr10	31365694	3.15	5.2	0.00147	1.34	9.31
chr10	31372870	-1.46	5.16	0.139	14.91	0.1
chr10	3138012	0.924	5.29	0.337	7.23	0.43
chr10	31607339	-0.851	5.6	0.37	12.1	0.56
chr10	31609864	-0.393	7.1	0.651	65.54	11.18
chr10	31673454	-2.22	4.95	0.0354	5.82	0.15
chr10	31989152	-1.71	4.33	0.126	4.16	0.06
chr10	31996825	-2.41	5.3	0.0198	16.7	0.2
chr10	32012214	-1.72	3.71	0.21	3.84	-0.02
chr10	32261753	5.58	6.48	3.3e-07	0.18	18.86
chr10	32606955	-2.54	5.87	0.0101	29.34	0.01
chr10	32607689	-1	5.06	0.301	5.38	0.79
chr10	32641713	-0.023	5.33	1	10.96	1.67
chr10	32667123	-0.271	4.86	0.831	3.64	0.31
chr10	33243170	-1.94	6.73	0.0328	69.73	1.02
chr10	3356152	6.45	4.58	4.82e-06	0	3.08
chr10	33798240	-0.612	3.99	0.626	2.55	0.05
chr10	34495348	-1.59	3.97	0.163	6.22	0.01
chr10	35157886	-0.792	4.11	0.47	4.68	0.15
chr10	35200264	0.48	4.44	0.639	5.19	0.54
chr10	35233143	5.02	6.1	3.61e-06	0.67	18.47
chr10	35240500	2.84	4.33	0.00595	0.99	3.92
chr10	35379559	0.718	5.34	0.433	3.95	1.76
chr10	35676827	-0.697	5.89	0.447	20.8	1.89
chr10	35852455	1.42	4.6	0.166	2.85	0.05
chr10	3598562	6.67	4.82	2.07e-06	0	8.04
chr10	3718964	-1.05	5.18	0.281	13.93	0.74
chr10	38149991	-1.78	6.61	0.0496	60.23	4.71
chr10	38160683	5.31	7.76	3.01e-07	1.25	67.12
chr10	3825574	0.235	6.83	0.795	40.01	11.05
chr10	38383198	0.00477	5.47	1	9.22	0.11
chr10	38691873	2.55	6.21	0.00572	5.51	20.08
chr10	38692086	3.71	5.79	0.000273	1.79	16.23
chr10	3878856	-2.97	6.57	0.00224	61.33	0.02
chr10	3894946	-0.391	4.39	0.767	4.16	0.21
chr10	3917508	-1.97	4.95	0.0625	9.01	0.15
chr10	3941678	2.23	3.85	0.0341	0.16	2.41
chr10	4169885	-2.05	4.31	0.0609	5.72	-0.01
chr10	42737277	1.18	4.57	0.242	2.07	0.91
chr10	43277892	-1.37	5.91	0.145	33.83	0.67
chr10	43278198	0.809	7.51	0.346	56.04	23.94
chr10	43482271	3.21	4.32	0.00262	0.31	3.66
chr10	43603958	0.249	5.73	0.795	20.19	6.54
chr10	43633923	1.18	5.69	0.192	6.96	5.5
chr10	43903300	1.31	6.56	0.135	10.71	9.26
chr10	43904704	1.68	6.48	0.0574	11.45	8.23
chr10	43947760	-0.463	4.8	0.694	4.97	0.38
chr10	43951013	2.62	6.18	0.00514	1.91	5.65
chr10	43951275	2.58	5.93	0.00651	1.66	7.06
chr10	44091511	-1.68	5.2	0.1	12.21	0.01
chr10	44101866	0.846	5.48	0.36	5.55	0.88
chr10	44185652	0.481	4.6	0.625	2.31	0.25
chr10	44506642	-2.54	4.69	0.0276	7.2	-0.02
chr10	44796609	-2.66	5.06	0.012	11.99	0.04
chr10	45463175	-1.2	5.29	0.217	10.86	0.15
chr10	45470501	0.722	5.58	0.425	9.32	1.63
chr10	45474321	0.787	6.51	0.365	21.73	6.94
chr10	45496356	0.94	5.24	0.301	3.68	0.44
chr10	45906495	6.03	6.61	1.96e-07	0.03	27.42
chr10	45906613	4.58	4.74	8.14e-05	0.01	4.68
chr10	45956580	-2.35	5.85	0.0147	19.6	0.07
chr10	46088087	-3.11	6.34	0.00172	57.28	-0.01
chr10	46090366	0.535	6.15	0.544	10.59	3.88
chr10	46222627	1.41	5.34	0.135	5.51	3.03
chr10	47610690	-1.93	5.51	0.0459	20.48	0.11
chr10	48402528	7.19	8.5	4.93e-10	0.5	118.87
chr10	48478031	-1.54	4.43	0.166	5.74	-0.02
chr10	48586167	0.0953	4.37	0.942	2.95	0.62
chr10	4890983	4.76	5.4	2.1e-05	0.03	3.68
chr10	49487324	-2.22	4.72	0.0386	7.2	0.01
chr10	49522352	3.6	5.72	0.000354	1.07	8.4
chr10	49574495	3.31	9.81	0.000291	69.9	288.89
chr10	49732371	1.02	5.49	0.279	9.47	3.03
chr10	49842573	-3.44	5.06	0.00285	16.9	-0.01
chr10	49892865	-1.79	5.28	0.0746	8.28	0.26
chr10	49903873	-1.35	4.3	0.244	5.72	-0.01
chr10	4992058	0.0352	4.18	1	5.88	0.29
chr10	49952894	-1.41	4.34	0.221	4.95	-0.01
chr10	50385684	-0.177	5.41	0.884	6.09	0.11
chr10	50486640	5.3	5.35	7.98e-06	0.08	4.54
chr10	50587818	2.76	6.72	0.00267	7.68	23.5
chr10	50743052	-0.903	5.35	0.341	11.08	0.24
chr10	51827683	-0.179	4.42	0.887	2.6	1.38
chr10	52085385	1.64	5.98	0.0674	8.04	1.87
chr10	52191806	-3	5.34	0.00443	19.25	-0.02
chr10	52268214	-2.69	5.17	0.0116	11.9	-0.01
chr10	52268351	-2.89	5.42	0.00686	20.98	-0.02
chr10	52271385	-1.26	4.24	0.269	3.88	-0.01
chr10	52271741	0.683	4.72	0.505	3.19	0.46
chr10	52384394	0.98	5.91	0.268	7.86	2.5
chr10	53459405	0.299	7	0.733	34.03	5.46
chr10	5485589	-3.26	5.28	0.00341	15.46	-0.01
chr10	55890351	-1.05	4.09	0.402	4.47	0.13
chr10	55897322	-2.58	4.36	0.0326	9.77	-0.01
chr10	57127500	-0.809	4.7	0.431	13.08	0.92
chr10	5726595	0.243	6.07	0.799	11.55	1.62
chr10	5734740	0.599	5.35	0.528	5.55	0.51
chr10	58078819	-3.55	5.52	0.00139	26.48	0.01
chr10	5855578	0.564	5.85	0.543	6.01	1.7
chr10	5858339	-3.6	5.85	0.000588	30.68	-0.01
chr10	5904453	-2.63	4.76	0.0209	3.8	-0.02
chr10	59225114	0.0903	5.21	0.967	13.66	3.47
chr10	5932039	0.161	5.81	0.891	8.55	1.37
chr10	5946441	-2.17	4.91	0.0414	8.81	-0.01
chr10	6018102	-0.124	5.14	0.93	7.19	0.38
chr10	60655357	1.01	3.91	0.336	2.18	0.99
chr10	60772875	-5.17	5.19	0.000184	19.75	-0.01
chr10	6093190	-1.12	5.23	0.253	5.29	0.59
chr10	6100827	-2.33	4.8	0.0295	7.81	0
chr10	6104527	-0.656	5.81	0.495	18.31	2.53
chr10	6110521	0.197	4.59	0.852	3.53	0.54
chr10	6130813	2.78	5.88	0.00359	0.32	7.22
chr10	6130886	-3.92	4.13	0.0105	3.71	0
chr10	61645391	-0.169	5.17	0.864	4.29	0.46
chr10	6183309	-0.324	5.66	0.733	9.09	1.89
chr10	6186836	-0.178	8.47	0.838	168.77	46.94
chr10	61996864	-0.992	5.15	0.312	6.77	0.27
chr10	6205793	-0.0443	5.77	0.977	12.11	2.34
chr10	62477800	0.964	7.34	0.262	48.18	29.02
chr10	62580458	-0.226	5.5	0.837	15.57	0.92
chr10	6338611	1.89	5.69	0.0434	6.43	11.4
chr10	63511952	3.1	5.81	0.00135	0.63	7.03
chr10	63584945	3.88	7.04	5.89e-05	3.51	25.21
chr10	63642620	-0.515	4.73	0.636	4.33	0.04
chr10	63664678	-0.244	4.84	0.831	4.23	-0.01
chr10	63811006	-0.899	5.42	0.348	10.46	0.32
chr10	63840214	-1.21	4.86	0.226	4.14	-0.02
chr10	64193057	-1.32	4.27	0.269	4.06	-0.02
chr10	64374338	-1.57	5.36	0.111	8.51	0.28
chr10	64413190	-1.93	5.39	0.0532	12.71	0.21
chr10	64415226	-3.37	6.56	0.000726	65.54	0.33
chr10	64415446	-2.48	4.64	0.0334	5.24	-0.02
chr10	64416193	-3	5.34	0.00443	22.8	-0.01
chr10	64441371	-1.92	5.24	0.0555	10.1	0.34
chr10	64468524	-2.49	5.16	0.017	13.82	0.01
chr10	64486138	-1.73	5.1	0.0862	9.24	0.1
chr10	64539296	-1.41	4.86	0.182	6.05	0.15
chr10	64564487	1.13	6.22	0.209	6.07	5.21
chr10	64571308	-1.82	5.43	0.0596	14.96	0.09
chr10	64576186	1.12	10.24	0.187	999	292.11
chr10	64576501	-0.107	11.68	0.898	999	999
chr10	64577877	-0.0261	5.38	1	6.99	0.34
chr10	64591337	-1.76	4.96	0.083	8.81	0.01
chr10	64603551	0.281	6.62	0.751	35.74	17.16
chr10	64888334	0.24	4.07	0.858	3.42	0.15
chr10	64981901	-3.21	6.29	0.00121	52.29	0.07
chr10	65028987	1.46	6.28	0.0994	5.92	5.61
chr10	65389046	-0.675	5.97	0.474	17.6	0.09
chr10	65426957	-1.29	4.45	0.222	5.54	0
chr10	65430567	-1.29	4.62	0.224	5.47	0.01
chr10	65431214	-0.652	5.01	0.49	7.2	1.32
chr10	65442418	-1.4	4.99	0.151	10.12	0.16
chr10	654501	0.416	3.97	0.783	4.79	1.25
chr10	65467275	-2.19	6.51	0.0198	49.91	0.31
chr10	65801169	-0.00259	5.31	1	4.9	0.11
chr10	67261104	-2.81	4.55	0.0166	8.01	-0.01
chr10	67621200	-2.08	3.98	0.102	3.3	-0.01
chr10	67648714	-1.88	4.46	0.0831	6.34	0.07
chr10	69144991	-1.31	3.42	0.388	3.69	-0.01
chr10	69524277	1.6	5.61	0.0804	3.88	1.96
chr10	69530605	-3.41	5.92	0.000998	31.34	-0.01
chr10	69609255	1.53	5.92	0.093	5.88	3.83
chr10	69609945	-0.854	5.23	0.367	11.68	0.03
chr10	69644413	1.68	5.92	0.0631	3.79	4.65
chr10	70287255	1.44	7.48	0.0979	21.42	22.7
chr10	70480896	2.85	6.68	0.00212	2.06	9.59
chr10	70571268	3.72	6.63	0.000118	4.56	20.66
chr10	70582506	5.89	3.99	4.12e-05	0	2.49
chr10	7070369	4.61	5.24	3.76e-05	0.3	3.72
chr10	70811388	-1.61	6.2	0.0825	27.3	1.24
chr10	70939983	0.634	7.74	0.461	56.19	22.52
chr10	71079202	-1.11	7.33	0.203	89.64	6.24
chr10	71087936	-0.603	5.37	0.539	8.02	0.11
chr10	71173260	1.81	7.38	0.0396	25.53	28.55
chr10	71267779	0.447	4.83	0.678	4.57	0.19
chr10	71348336	0.425	5.09	0.66	9.36	2.49
chr10	71567672	2.93	5.1	0.00342	2.13	5.97
chr10	71884378	0.594	5.67	0.511	14.19	3.61
chr10	71924144	-3.43	6.74	0.000567	83.15	0.21
chr10	71982306	0.0537	4.39	1	4.47	0.48
chr10	72124443	1.14	5.48	0.221	2.06	1.27
chr10	72163868	1.17	5.5	0.203	4.62	1.01
chr10	72345121	-0.184	6.07	0.852	23.43	5.1
chr10	72350214	2.73	5.82	0.00437	4.51	11.23
chr10	72475772	3.21	5.45	0.00097	0.86	2.83
chr10	72989761	3.5	4.76	0.00118	0.48	4.07
chr10	73010788	2.81	4.69	0.00542	0.68	3.66
chr10	7302528	0.394	5.05	0.68	7.45	0.98
chr10	73104843	2.76	6.22	0.00294	2.92	15.75
chr10	73262129	1.48	4.75	0.137	5.13	2.86
chr10	73291496	1.57	9.97	0.0663	252.3	265.76
chr10	7330257	4.13	6.15	4.34e-05	1.12	17.01
chr10	73345152	4.15	6.06	5.76e-05	1.69	13.34
chr10	73454513	-0.786	5.68	0.397	16.99	0.23
chr10	73467337	1.38	5.89	0.13	9.97	4.65
chr10	73529103	-0.734	5.81	0.424	19.36	1.36
chr10	73530239	0.521	4.58	0.625	2.85	0.21
chr10	73537168	2.18	6.34	0.0167	9.71	15.35
chr10	73557727	2.16	5.75	0.0194	5.1	6.18
chr10	73596124	-0.935	5.37	0.326	8.15	0.02
chr10	73618197	1.09	5.97	0.218	11.89	6.54
chr10	73633522	-1.27	5.24	0.183	9.28	0.04
chr10	73734415	-0.0749	4.9	0.959	6.15	0.58
chr10	73893500	-1.02	4.96	0.323	9.28	0.02
chr10	74021304	-0.837	5.71	0.37	11.25	0.06
chr10	74033706	0.625	5.54	0.497	3.79	0.62
chr10	74079530	-0.39	5.09	0.68	5.58	0
chr10	74114727	1.35	7.79	0.115	49.35	38.81
chr10	74114806	-0.485	6.39	0.594	35.45	2.4
chr10	74385879	1.25	5.92	0.168	5.46	2.14
chr10	74433700	0.837	3.51	0.462	2.1	0.36
chr10	74436350	1.3	5.27	0.171	2.75	0.3
chr10	74854179	0.601	5	0.539	5.92	0.59
chr10	74870219	1.21	6.1	0.18	6.59	2.99
chr10	74927840	1.31	8.46	0.125	67.14	61.26
chr10	75012481	1.01	5.93	0.253	4.29	0.69
chr10	75216141	2.03	4.62	0.0414	2.04	-0.01
chr10	75226969	-0.652	5.01	0.49	10.35	0.94
chr10	75255816	1.42	5.63	0.12	3.65	2.54
chr10	75490013	2.56	5.16	0.00927	1.04	4.7
chr10	75490283	0.52	6.99	0.547	38.86	9.91
chr10	75522853	-1.34	4.81	0.195	6.47	-0.01
chr10	75532267	1.91	6.44	0.0346	6.4	8.42
chr10	75654525	0.109	5.08	0.928	9.95	0.15
chr10	75689992	5.52	6.79	5.3e-07	0.25	25.68
chr10	75692275	0.534	5.19	0.566	4.39	2.14
chr10	75716579	0.496	6.12	0.594	12.72	2.5
chr10	75757630	3.43	9.71	0.000193	48.97	250.56
chr10	75781279	5.02	6.7	1.52e-06	0.56	16.46
chr10	75856692	-1.85	5.03	0.0671	9.03	-0.02
chr10	75936249	0.801	6.23	0.365	9.99	2.21
chr10	76995844	1.3	5.52	0.15	2.14	0.44
chr10	77168109	6.33	4.45	7.73e-06	0	2.34
chr10	7860394	-0.476	8.13	0.577	159.57	32.89
chr10	7860428	-0.121	9.35	0.888	999	104.38
chr10	78886497	1.93	4.3	0.056	2.13	3.52
chr10	78933834	1.94	4.7	0.0495	1.2	2.05
chr10	79172505	-2.95	4.66	0.0122	13.63	-0.01
chr10	79192353	-0.784	3.91	0.467	3.64	0.01
chr10	79254820	-3.14	6.72	0.00121	75.51	0.67
chr10	79597474	-0.102	4.92	0.959	4.39	-0.01
chr10	79731192	2.54	5.17	0.00927	2.42	0.33
chr10	79789325	1.15	5.76	0.201	6.14	2.62
chr10	79793691	1.56	5.73	0.088	3.2	2.11
chr10	7998679	1.3	4.58	0.179	2.15	0.62
chr10	80827224	1.08	5.6	0.23	8.52	1.74
chr10	80955366	1.72	5.2	0.0664	2.08	2.62
chr10	81026667	-0.767	5.26	0.427	8.29	0.4
chr10	81045255	-0.412	5.11	0.68	6.36	0.8
chr10	81046184	-1.51	5.42	0.123	6.51	0.07
chr10	81141789	4.15	6.53	4.02e-05	2.07	23.98
chr10	81248849	2.93	4.8	0.00365	0.21	2.91
chr10	8175303	-1.6	4.85	0.12	8.39	0.22
chr10	81947351	-1.88	6.05	0.0439	30.75	0.04
chr10	81963062	0.92	7.3	0.287	44.84	26.09
chr10	81963343	1.56	5.81	0.0895	7.78	4.94
chr10	81963452	4.55	6.94	8e-06	0.12	24.03
chr10	82260417	-1.38	5.32	0.148	16.1	-0.02
chr10	82447091	-1.48	4.39	0.182	7.05	-0.01
chr10	82684278	0.00476	4.52	1	3.53	0.1
chr10	83831177	0.709	4.41	0.492	5.03	1.15
chr10	85899267	1.32	7.8	0.126	41.8	31.52
chr10	87706952	-1.26	5.51	0.182	11.52	0.54
chr10	88160303	-1.35	6.12	0.141	27.24	2.01
chr10	88609414	-1.96	4.75	0.0677	6.18	0.02
chr10	88648941	-0.396	5.54	0.686	8.01	0.23
chr10	88699320	-1.05	4.87	0.292	4.97	0.21
chr10	88854637	-1.47	5.89	0.122	27.12	0.7
chr10	89264653	0.503	5.48	0.588	6.69	2.34
chr10	89622194	-0.72	5.9	0.434	15.19	0.87
chr10	89623284	-2.09	4.51	0.0681	8.58	-0.01
chr10	89623382	0.0148	4.64	1	4.54	0.67
chr10	89825624	-3.33	4.97	0.00397	10.04	-0.02
chr10	89850858	-4.43	4.56	0.00218	5.52	-0.01
chr10	89851547	-2.03	5.17	0.0418	11.28	0.09
chr10	89868170	-3.6	4.7	0.00291	4.43	-0.02
chr10	89877087	-2.97	5.93	0.00289	27.26	0.35
chr10	89912750	-3.15	4.32	0.0117	2.79	-0.02
chr10	89916707	-1.59	3.97	0.163	4.68	0.01
chr10	90031098	-5.36	6.22	6.11e-06	38.4	-0.02
chr10	90342635	-2.89	6.01	0.00359	28.74	0.7
chr10	90711417	0.962	4.03	0.388	1.93	2.21
chr10	90792502	-2.26	4.12	0.0685	3.88	-0.01
chr10	91461244	-0.405	5.66	0.661	9.8	1.02
chr10	91847225	-2.88	4.61	0.015	6.99	-0.01
chr10	92695399	-0.797	5.11	0.432	11.43	1.07
chr10	92747501	-0.389	4.17	0.733	5.42	0.7
chr10	93169821	0.394	5.45	0.673	6.88	2.03
chr10	93669188	1.82	4.93	0.0587	1.59	3.66
chr10	93683519	1.26	5.47	0.177	2.35	3.09
chr10	93861236	-0.353	4.53	0.738	3.93	1.38
chr10	93861318	-1.65	4.52	0.137	2.63	0.31
chr10	94050883	0.923	6.42	0.298	11.53	7.99
chr10	94194986	2.54	3.78	0.0201	0.07	2.41
chr10	94489718	-2.17	4.4	0.0682	6.98	-0.02
chr10	94502159	-3.72	5.3	0.00115	14.42	-0.02
chr10	94516399	-2.2	4.42	0.0614	4.33	-0.01
chr10	94516518	-0.811	4.82	0.435	4.85	0.66
chr10	94517145	-0.68	7.29	0.43	74.05	10.88
chr10	94870405	-1.17	4.17	0.328	2.38	0.17
chr10	95195975	-0.817	5.12	0.411	12.84	0.87
chr10	95462418	-0.726	7.22	0.407	61.9	6.53
chr10	96111037	0.727	4.56	0.491	4.26	1.72
chr10	96122761	-0.631	5.45	0.517	8.47	1.11
chr10	96943534	-1.32	5.17	0.181	11.36	0.04
chr10	96974720	-1.09	4.31	0.321	4.73	0.31
chr10	97055149	-0.756	5.6	0.422	9.54	0.3
chr10	97057358	1.12	6.4	0.207	11.48	10.38
chr10	97069896	-3.98	5.01	0.000927	12.92	0
chr10	97120950	-0.569	4.77	0.601	8.13	0.54
chr10	97123227	0.482	5.27	0.607	4.52	0.54
chr10	97134555	0.958	4.72	0.311	2.08	1.38
chr10	97179328	-0.288	4.49	0.785	6.73	1.08
chr10	97201147	-1.36	6.96	0.123	76.83	7.62
chr10	97253377	3.21	4.79	0.00207	0.46	3.38
chr10	97453981	0.729	5.54	0.431	5.52	0.99
chr10	97516745	-1.68	5.2	0.1	14.88	0.11
chr10	97517879	-1.85	5.45	0.0565	18.76	0.3
chr10	97543671	-8	4.15	0.00109	3.05	0
chr10	97553013	-1.96	4.75	0.0677	5.87	0.09
chr10	97592250	-3.64	4.73	0.00262	3.49	-0.02
chr10	97597628	-5.21	5.23	0.000158	17.55	-0.01
chr10	97597759	-3.25	4.4	0.00908	5.47	-0.01
chr10	97816723	2.69	4.47	0.0117	0.7	3.44
chr10	97849670	1.46	5.06	0.127	1.22	2.59
chr10	97849999	0.408	5.28	0.671	5.01	0.73
chr10	98027061	-2.93	4.64	0.0122	5.7	-0.01
chr10	98047711	-3.97	6.41	0.000141	48.29	0.13
chr10	98101589	-2.48	3.8	0.0578	2.62	-0.01
chr10	98346863	-0.174	5.47	0.889	6.31	2.67
chr10	98348974	-1.17	4.83	0.242	3.85	0.3
chr10	98459606	-3.73	6.2	0.000328	46.85	0
chr10	98589315	4.69	5.37	2.22e-05	0	5.8
chr10	98841571	1.18	4.8	0.227	2.38	2.67
chr10	98990156	-2.84	4.93	0.0124	15.26	0.01
chr10	99115670	0.755	6.13	0.391	24.98	7.62
chr10	99167299	0.399	5.53	0.67	4.97	1.9
chr10	99401179	-1.1	5.63	0.23	17.14	1.03
chr10	99447223	1.78	5.77	0.0542	4.65	7.17
chr1	10003445	0.534	6.19	0.554	18.27	5.42
chr1	10003507	0.0753	6.17	0.948	19.07	3.81
chr1	10010609	0.428	5.71	0.64	4.51	2.62
chr1	100252662	-2.33	6.04	0.016	30.15	0.61
chr1	100274459	1.04	7.23	0.227	26.45	14.59
chr1	100435518	-0.391	6.69	0.668	34.03	4.21
chr1	100541522	-1.44	4.73	0.163	5.01	0.1
chr1	100598527	0.77	6.13	0.401	7.94	1.68
chr1	100817916	1	5.9	0.268	6.99	4.09
chr1	101001739	-0.951	4.22	0.388	2.83	0.02
chr1	101046811	-1.38	4.32	0.221	5.51	0.05
chr1	101149736	-2.06	5.02	0.0503	13.56	0.09
chr1	101360448	-2	7.6	0.0248	136.11	3.44
chr1	101602454	-0.491	4.91	0.635	6.22	0.34
chr1	101665118	-3.59	5.56	0.00116	22.02	-0.02
chr1	101687895	-1.95	4.94	0.0673	6.72	0.03
chr1	101701270	-1.47	5.28	0.137	9.17	0.21
chr1	101836958	-2.07	4.83	0.0527	5.86	0.05
chr1	10230510	-4.24	6.65	5.15e-05	66.66	-0.01
chr1	103623614	-0.513	3.93	0.689	4.79	0.09
chr1	10448337	0.429	6.74	0.62	34.42	9.21
chr1	10458939	0.29	9.22	0.731	237.89	83.28
chr1	10519375	4.75	5.62	9.61e-06	0.28	4.33
chr1	10532618	0.794	6.14	0.382	7.65	2.72
chr1	10534945	0.376	8.56	0.658	158.48	61.43
chr1	10534997	0.0705	9.29	0.936	310.86	102.04
chr1	10571108	2.34	5.29	0.0126	1.91	3.64
chr1	10571172	-0.634	4.69	0.539	5.59	-0.01
chr1	106978108	-0.659	4.02	0.569	4.96	0.11
chr1	107538798	-1.1	4.49	0.31	4.52	0.03
chr1	107553381	-3.79	4.03	0.0063	4.2	-0.01
chr1	107932306	-0.402	4.32	0.757	5.33	0.52
chr1	108478276	-1.97	5.54	0.0414	16.17	0.69
chr1	109094282	-1.1	4.78	0.278	3.64	0.04
chr1	109224479	5.1	4.71	2.3e-05	0.01	3.43
chr1	109584660	0.721	7.06	0.411	40.72	16.36
chr1	109584703	-0.0474	6.46	0.972	35.74	8.17
chr1	109633335	0.187	11.12	0.823	999	999
chr1	10970141	0.39	4.99	0.703	8.04	1.6
chr1	109806421	3.08	5.33	0.00158	0.07	3.41
chr1	110026863	-0.029	5.44	1	6.9	0.57
chr11	100483658	-1.94	4.74	0.0737	8.63	0.12
chr11	100542342	5.31	4.34	7.72e-05	0	4.54
chr11	100558716	0.426	4.19	0.692	2.9	0.28
chr11	100747778	-1.96	7.63	0.0265	144.03	7.03
chr11	100885818	6.38	7.97	9.05e-09	0.74	88.26
chr1	110091142	1.55	5.68	0.0889	1.99	2.38
chr1	110091557	-0.293	4.79	0.779	4.07	0.02
chr11	100920000	6.63	4.78	2.43e-06	0	3.36
chr11	102124959	3.98	5.53	0.000142	0.46	10.39
chr11	102188142	-1.1	5.89	0.231	13.52	0.29
chr11	102212691	2.15	6.12	0.0196	4.11	3.5
chr11	102217878	0.465	5.83	0.611	6.86	1.48
chr11	102323502	-1.17	7.31	0.177	92.79	5.68
chr11	102417831	-2.66	5.5	0.00972	20.32	-0.01
chr11	102459945	-1.61	4.68	0.12	4.58	0
chr11	102962955	-0.599	6.09	0.511	17.06	1.37
chr11	102980054	-0.721	8.68	0.397	237.89	32.3
chr11	10320079	-0.911	5.18	0.354	9.42	0.94
chr11	10325834	1.24	5.12	0.195	2.32	4.06
chr11	10331968	-1.48	5.67	0.125	26.85	0.28
chr11	10339484	-2.21	5.31	0.0268	12.09	0.22
chr1	110359291	-2.18	5.82	0.0239	18.09	-0.02
chr1	110366039	-0.586	5.66	0.529	19.95	0.06
chr1	110366630	3.55	5.36	0.000487	0.07	2.58
chr11	103800440	-1.45	4.37	0.2	3.36	0.02
chr1	110407007	5.32	8.26	2.34e-07	4.79	90.31
chr11	104210179	-2.16	5.1	0.0407	19.51	0.23
chr11	104241419	-2.48	4.93	0.0193	15.47	0.05
chr1	110438652	4.15	7.16	2.78e-05	2.14	28.43
chr11	104845097	-1.61	4.26	0.156	8.45	0.05
chr11	10511961	1.08	5.1	0.253	3.88	1.33
chr11	10562776	1.23	7.04	0.156	21.87	14.39
chr11	105933983	-1.03	5.51	0.282	15.67	1.3
chr1	110644892	-1.97	6.04	0.0375	26.14	0.5
chr11	107611912	0.431	5.24	0.664	6.76	1.48
chr11	107711646	0.000433	5.74	1	7.94	0.14
chr11	10772715	0.528	5.96	0.553	7.59	1.01
chr1	1107743	-1.15	4.53	0.286	6.77	-0.01
chr11	107752378	2.18	4.3	0.0368	1.43	4.37
chr11	10830130	-2.82	7.68	0.00225	157.16	0.89
chr11	108338244	1.5	6.19	0.0969	3.49	4.96
chr11	108491783	-3.58	5.18	0.00178	14.39	-0.01
chr11	108570605	-0.282	4.78	0.779	3.2	0.35
chr11	108604384	-1.32	5.38	0.169	6.55	-0.02
chr1	110950417	1.4	7.38	0.106	23.69	20.79
chr11	109839205	-2.43	4.6	0.0368	9.73	-0.02
chr11	109870973	-1	5.06	0.301	7.47	0.04
chr11	109948794	-0.236	4.92	0.841	4.46	0.49
chr11	110244003	-1.73	4.57	0.114	3.49	0.01
chr11	111050424	-2.08	4.33	0.0609	2.98	0
chr11	111242209	-2.17	4.4	0.0682	4.45	-0.01
chr11	111288688	-5.01	7.56	2.33e-06	144.12	0.05
chr11	111647505	-1.1	4.64	0.302	6.35	0.03
chr1	111173582	-0.224	4.75	0.862	3.35	-0.01
chr11	111749928	0.998	7.06	0.246	23.59	12.93
chr11	11181935	-0.735	4.39	0.492	9.79	0.28
chr11	111849314	5.94	8.23	2.72e-08	1.16	94.39
chr11	111944822	-0.392	5.87	0.666	25.58	1.29
chr11	111944979	0.277	5.38	0.77	9.28	2.2
chr11	112043294	-1.61	4.26	0.156	4.92	0
chr11	112097035	0.198	5.83	0.85	11.91	3.14
chr1	111214812	-0.0574	4.23	1	2.15	0.53
chr11	112344327	3.04	4.5	0.00301	0.99	4.31
chr11	112459128	0.269	4.99	0.775	6.98	1.06
chr11	11263092	0.403	4.64	0.724	6.59	0.9
chr11	114118312	2.63	4.42	0.0129	1.09	3.23
chr1	111415145	-1.77	6.05	0.0589	30	0.01
chr11	114271206	0.178	6.16	0.845	16.66	1.7
chr1	111441894	-1.06	5.2	0.281	13.56	0.3
chr11	115093335	-1.64	4.71	0.11	7.57	0.17
chr11	115093398	-4.53	4.64	0.00155	9.99	-0.01
chr11	115456294	-3.68	4.76	0.00237	7.32	-0.02
chr11	115783682	-1.15	4.53	0.286	2.47	0.39
chr11	115790271	-2.59	5.01	0.014	10.67	0.05
chr11	116603687	-1.97	7.03	0.0281	81.85	2.18
chr11	116643748	-0.516	5.62	0.583	8.21	0.19
chr11	116658803	-0.174	5.47	0.889	6.58	1.82
chr11	116761079	-0.553	4.28	0.626	4.49	0.01
chr11	116967413	0.151	5.44	0.916	4.65	1.1
chr11	117103287	0.00637	5.19	1	7.99	0.55
chr11	117327297	-1.51	4.41	0.182	4.22	0.01
chr1	111758905	-1.62	5.15	0.113	8.54	0.1
chr1	111764590	-1.32	5.04	0.188	9.01	0.04
chr11	117686293	-3.15	5.19	0.00485	12.75	-0.01
chr11	11778803	1.17	4.21	0.243	1.2	2
chr11	117881870	-2.07	6.61	0.0236	53.07	1.02
chr11	117976568	2.35	4.32	0.0208	1.26	2.01
chr11	118087841	-0.0554	5.1	1	6.6	0.94
chr11	118109908	-0.574	5.21	0.546	11.89	0.75
chr11	118111547	0.81	4.73	0.435	3.42	0.45
chr11	118191465	0.246	6.63	0.791	37.82	12.77
chr11	118192573	-1.12	4.66	0.302	8.35	-0.01
chr11	118230288	0.634	7.04	0.467	27.01	8.67
chr11	118319174	-0.514	4.39	0.656	2.08	0
chr11	11832509	5.38	6.27	7.53e-07	0.42	16.78
chr11	118401860	-0.748	7.87	0.384	135.34	27.06
chr11	118401893	-0.263	8.09	0.758	141.79	42.05
chr11	118561006	0.704	4.9	0.452	4.06	0.51
chr11	118583575	5.15	6.56	1.31e-06	0.72	19.72
chr11	118691672	-1.65	5.3	0.0875	8.91	0.29
chr11	118709776	-1.58	4.66	0.12	4.68	0.09
chr11	118724026	1.1	5.04	0.241	8.98	3.86
chr11	118747717	-1.5	4.18	0.195	2.68	-0.01
chr1	111875020	-0.544	4.65	0.612	2.52	0.95
chr11	118796650	1.31	7.05	0.13	22.05	22.09
chr11	118797197	-0.581	5.05	0.566	7.78	-0.02
chr1	111888813	-0.853	6.45	0.344	37.81	2.39
chr11	118889100	-0.198	6.48	0.833	26.41	2.16
chr11	118928176	2.3	6.08	0.013	2.42	6.98
chr11	118972589	0.874	5.89	0.337	10.07	4.04
chr11	118972937	0.886	5.24	0.341	4.39	1.41
chr11	119040315	-0.834	4.46	0.473	3.45	0.06
chr11	11906539	-0.936	4.79	0.354	4.68	0.04
chr11	119191802	-1.11	6.88	0.206	65.9	3.93
chr11	119462921	4.26	5.32	6.83e-05	0.62	12.26
chr11	119710403	-0.0431	5.34	1	16.08	3.69
chr1	111997722	-1.03	4.44	0.337	2.32	0
chr11	12009127	2.19	6.24	0.0155	10.03	10.71
chr11	120130144	3.05	4.65	0.00336	0.61	5.56
chr11	120175429	-0.706	5.63	0.456	16.7	1.6
chr1	112019777	-1.01	5.16	0.296	9.02	0.2
chr11	120206874	-0.118	5.63	0.925	12.43	1.75
chr11	120483834	-1.59	4.99	0.12	7.03	0.57
chr11	120484716	-3.07	5.11	0.00606	11.48	0
chr1	112050371	0.209	5.14	0.864	4.02	0.06
chr11	120796859	-2.66	4.43	0.0258	4.68	-0.02
chr11	120906719	-2.75	5.74	0.00578	24.81	0.38
chr11	121289515	-3.68	7.39	0.000153	120.15	0.87
chr11	121338840	-1.36	4.83	0.195	4.87	0.57
chr1	112135577	0.0436	5.38	0.971	10.38	1.74
chr1	112135695	-1.54	4.85	0.144	4.36	-0.02
chr11	12196201	-0.716	5.05	0.502	8.6	-0.02
chr11	12211256	-2.33	5.82	0.016	36.05	0.07
chr11	12217431	-0.275	4.58	0.847	3.54	0.07
chr11	12222804	4.29	5.83	4.47e-05	0.44	3.5
chr11	122727454	-2.64	3.93	0.042	3.02	-0.02
chr1	112298178	0.669	5.44	0.462	3.3	1.83
chr1	112298453	0.423	5.82	0.644	8.24	1.48
chr11	123194192	-0.00258	4.08	1	4.28	0.57
chr11	123349889	-2.91	5.27	0.0058	8.66	0.04
chr11	123510972	-2.52	3.83	0.0578	4.92	-0.02
chr11	123631822	-3.75	4	0.0063	3.7	-0.01
chr11	12400620	4.4	4.01	0.000306	0.03	3.98
chr11	124492736	1.29	5.46	0.161	3.43	2
chr11	124942553	-1.34	4.81	0.195	5.52	-0.01
chr11	125495638	-0.751	6.76	0.396	46.75	1.77
chr11	12562028	3.02	6.53	0.00138	6.27	26.28
chr11	125803837	4.1	6.01	6.92e-05	1.18	16.4
chr11	125805936	3.74	3.8	0.00219	0.07	2.87
chr11	126138875	1.33	6.91	0.129	16.29	22.15
chr11	126139035	0.969	5.68	0.283	4.87	3.76
chr11	12739531	-1.17	4.83	0.242	11.42	0.06
chr11	127958894	2.26	3.58	0.042	0.62	2.03
chr11	128159234	-1.27	4.76	0.225	5.6	0.51
chr11	128180116	-3.43	5.94	0.000954	39	0.12
chr11	128188906	-4.57	6.04	5.54e-05	35.35	-0.02
chr11	128285721	-3.03	4.23	0.0152	2.27	-0.02
chr11	128602646	-2.52	4.95	0.0178	7.95	-0.01
chr11	128627923	-2.61	5.02	0.014	12.3	-0.02
chr1	112933540	1.1	8.37	0.196	92.76	58.22
chr11	129620922	1.81	4.74	0.0625	1.12	2.58
chr11	129843121	-2.07	4.83	0.0527	10.96	0.04
chr11	129959831	3.71	4.96	0.000556	0.83	4.16
chr11	129991542	0.786	4.01	0.47	2.4	0.14
chr11	130139547	-5.96	5.88	1.01e-05	37.82	-0.01
chr11	130183482	-0.4	4.66	0.714	6.34	-0.01
chr11	130305050	-0.915	5.43	0.348	20.51	0.15
chr11	130732037	0.673	4.91	0.49	2.75	0.29
chr11	130786451	0.935	5.41	0.317	3.42	3.38
chr11	131056649	-2.23	4.44	0.0614	5.43	0
chr1	113162309	1.91	6.08	0.0361	5.47	7.61
chr1	113162372	-0.218	5.53	0.84	13.04	0.77
chr1	113164932	-1.41	6.17	0.121	42.78	0.15
chr11	131759228	-2.76	4.51	0.0207	5.07	-0.02
chr11	132181087	-1.83	4.42	0.102	9.52	0.05
chr11	132213542	-3.17	5.2	0.00452	15.44	0
chr11	132284525	-2.76	4.51	0.0207	12.33	-0.02
chr1	11322867	0.767	7	0.377	22.15	8.24
chr11	132411885	-2.79	4.53	0.0185	8.25	-0.02
chr11	133139131	-3.01	5.22	0.00666	19.44	0.05
chr11	133139524	-3.25	4.68	0.00659	7.07	-0.02
chr11	1332636	-1.67	5.43	0.0853	19.75	0.03
chr1	11333285	0.71	5.65	0.45	8.39	1.71
chr1	113361906	3.06	5.7	0.0014	2.99	3.66
chr11	133847116	-0.76	4.26	0.514	2.18	0.29
chr11	134094024	-0.223	6.16	0.809	18.76	1.52
chr1	113423764	0.567	6.29	0.528	19.11	5.83
chr1	113574073	-0.946	4.67	0.343	4.68	0
chr1	113583804	0.186	4.1	0.931	3.45	-0.01
chr1	11402518	2.51	5.15	0.0104	2.78	5.75
chr1	114301840	0.131	5.73	0.907	11.07	1.97
chr1	114302123	1.01	5.54	0.268	4.26	0.91
chr1	114302683	0.512	6	0.564	20.78	2.18
chr1	114326298	0.543	7.42	0.526	58.83	19
chr1	114355031	-0.597	6.43	0.506	33.02	1.9
chr1	114355098	1.15	6.02	0.194	7.17	8.06
chr11	14380719	0.17	5.52	0.868	9.42	2.36
chr1	114447896	0.284	9.36	0.735	273.95	97.77
chr1	114471759	-0.384	6.7	0.671	35.78	1.96
chr1	114472229	-0.351	8.58	0.682	206.82	42.66
chr11	14541946	-0.437	9.93	0.603	999	133.33
chr11	14558794	1	4.98	0.298	3.83	1.14
chr1	114621003	3.46	5.03	0.000869	0.46	5.97
chr1	114889333	1.39	5.97	0.12	4.37	2.62
chr11	14912568	1.48	6.03	0.0961	8.63	8.22
chr1	115124290	2.25	6.04	0.0154	1.35	6.13
chr1	115259405	0.982	7.44	0.254	32.53	19.76
chr11	1526880	3.25	4.83	0.00178	0.74	3.9
chr1	115323266	2.4	5.75	0.01	2.45	5.72
chr1	115323335	0.86	5.43	0.364	5.51	2.56
chr1	115632675	1.73	4.55	0.0792	2.78	2.83
chr1	116191755	-0.433	5.12	0.651	7.99	0.08
chr1	116216616	-1.76	4.96	0.083	13.34	-0.02
chr1	116648970	-1.99	4.26	0.077	5.32	-0.01
chr1	116791384	0.51	5.05	0.587	8.04	1.91
chr1	116820988	3.54	5.47	0.00054	1.73	6.54
chr11	16868111	1.39	4.98	0.139	9.48	3.27
chr1	116920369	-0.244	5.62	0.825	14.67	0.73
chr1	116920656	-0.674	4.7	0.539	4.79	-0.01
chr11	16923870	-1.89	4.89	0.0782	4.65	0.15
chr1	116961053	1.47	5.5	0.117	4.47	3.03
chr1	116961210	-0.279	5.35	0.792	11	0.1
chr1	117047190	1.44	6.11	0.105	5.42	2.32
chr11	17099369	1.56	6.81	0.0773	5.92	10.98
chr11	17252633	-1.59	3.97	0.163	3.55	-0.02
chr11	17281692	4.7	6.99	4.31e-06	2.18	31.65
chr11	17298111	1.26	5.39	0.167	3.52	1.93
chr11	17298244	-0.806	4.59	0.426	4.88	-0.02
chr11	17315833	-1.39	4.1	0.244	3.19	-0.01
chr11	17319959	-0.791	3.71	0.556	2.71	0.08
chr11	17320084	-2.51	3.76	0.0682	4.7	-0.01
chr1	117337592	-0.834	4.46	0.473	3.99	0.04
chr1	117369963	-0.573	5.03	0.566	7.98	-0.02
chr1	117370020	0.2	5.64	0.854	10.46	0.56
chr1	11741259	0.299	7.36	0.731	54.99	16.09
chr1	117483131	1.32	5.44	0.161	8.77	3.36
chr1	117604730	-0.494	5.08	0.643	7.04	-0.01
chr1	118207175	-0.378	4.43	0.776	3.42	-0.01
chr11	18268684	-3.82	4.06	0.00535	5.1	0
chr11	18343747	1.68	6.62	0.0579	3.92	11.08
chr1	118438291	0.403	4.64	0.724	2.18	0.04
chr11	18548528	0.84	5.88	0.347	5.66	1.53
chr1	11858048	7.13	6.85	6.15e-09	0	15.73
chr11	1861271	-0.0406	4.73	1	3.61	1.45
chr1	11863306	-0.681	7.33	0.436	82.39	10.82
chr11	18655949	0.739	7.26	0.393	35.15	14.59
chr1	11866103	2.23	6.25	0.015	3.34	7.15
chr1	11866240	1.4	5.58	0.122	4	1.74
chr11	1874270	-2.38	5.74	0.0166	18.83	0.57
chr11	18758464	0.606	4.94	0.528	8.7	2.01
chr11	1876045	-5.53	6.31	4.18e-06	54.08	-0.02
chr11	1876416	-3.94	5.04	0.00163	9.52	-0.02
chr11	189843	1.18	5.18	0.218	1.4	3.86
chr1	11898906	0.234	4.57	0.852	3.08	-0.01
chr11	190076	1.74	5.74	0.0539	2.45	12.53
chr11	190144	1.41	6.16	0.111	3.06	10.88
chr11	190226	2.36	5.63	0.0115	0.12	10.03
chr11	1918258	-1.92	5.09	0.0584	13.12	0.01
chr11	19262449	-0.536	7.18	0.537	59.16	9.68
chr1	119331259	-1.14	3.92	0.346	4.05	0.01
chr11	19354155	-1.35	4.49	0.203	4.57	0.22
chr1	11941996	4.22	5.62	4.88e-05	1.19	7.18
chr11	19464002	-0.769	6.53	0.381	34.3	2.33
chr1	11967943	1	9.81	0.236	287.4	187.39
chr11	19681911	-0.194	4.73	0.862	5.54	1.07
chr1	11968340	1.14	6.94	0.192	22.28	18.24
chr11	1968546	-0.631	5.24	0.533	10.52	0.25
chr1	11968605	1.87	6.81	0.0365	9.87	11.97
chr1	11969709	1.55	6.01	0.0884	8.66	12.47
chr1	11969814	1.25	5.75	0.167	12.07	4.33
chr11	19864891	-0.941	3.79	0.493	2.9	0
chr1	119866378	-0.669	4.61	0.56	4.11	0.29
chr1	119890686	-4.95	6.75	8.45e-06	87.11	-0.01
chr1	119916192	-0.489	4.82	0.658	9.47	0.74
chr1	11994634	0.731	9.52	0.385	259.64	135.38
chr11	19960568	-0.614	4.9	0.561	8.47	0.58
chr11	20044320	-1.35	4.07	0.244	6.71	-0.02
chr1	120204981	-0.82	5.29	0.39	8.87	0.64
chr1	120351792	0.219	5.66	0.831	16.77	0.94
chr1	120358178	5.06	4.09	0.000187	0.01	2.07
chr1	12040300	2.9	8.51	0.00134	31.22	92.69
chr1	12040482	1.06	7.53	0.217	43.07	29.44
chr11	20408992	0.722	6.52	0.416	11.46	7.09
chr1	120510782	-0.233	6.74	0.803	44.62	5.23
chr11	207440	-0.644	4.91	0.531	7.78	0.04
chr11	207567	0.456	6.19	0.613	13.98	4.91
chr1	120790604	-2.29	3.65	0.0961	6.07	-0.01
chr1	12079375	-0.0625	5.89	0.958	8.71	0.7
chr11	208784	0.907	5.64	0.325	7.19	2.76
chr1	12112172	-0.626	5.57	0.506	16.69	0.53
chr1	12112242	-9.01	5.01	3.56e-05	12.36	0
chr1	12116702	-0.433	5.12	0.651	5.92	-0.01
chr1	12217494	-0.37	4.64	0.756	3.52	-0.02
chr11	22678852	-1.83	4.65	0.0957	5.73	0.12
chr11	22851537	0.0422	5.45	0.972	7.36	0.64
chr1	12290032	0.113	11.12	0.892	999	999
chr11	236561	0.628	5.72	0.488	10.09	4.31
chr11	2399288	1.06	4.9	0.255	5.11	1.53
chr11	2412259	1.5	6.4	0.0922	20.11	20
chr11	2420386	3.11	5.17	0.00166	0.42	5.71
chr11	2421562	-1.11	7.13	0.202	61.28	8.39
chr11	2421762	0.698	6.98	0.422	28.93	11.9
chr1	12475161	-0.539	4.94	0.572	12.33	0.01
chr1	12495828	-0.439	5.51	0.63	8.47	-0.02
chr1	12497258	3.03	5.28	0.00187	0.51	2.13
chr1	12509715	0.00637	5.19	1	6.14	0
chr1	12527921	-0.0119	5.14	1	10.55	0.24
chr11	2554175	0.646	4.86	0.503	2.4	0.29
chr11	269459	-0.427	5.56	0.664	6.18	0.19
chr11	27340805	-0.323	4.51	0.785	2.54	0.1
chr11	27469014	6.04	6.73	1.21e-07	0.19	28.71
chr11	277671	5.9	7.18	1.11e-07	0.4	42.13
chr11	27938287	-1.62	4.5	0.137	6.34	0.06
chr11	28131810	-0.495	6.57	0.58	31.13	5.14
chr11	30332334	-1.17	4.17	0.328	2.38	0
chr11	30333973	0.104	5.51	0.946	12.6	5.46
chr1	1310665	0.0942	7.06	0.925	39.55	12.8
chr1	1310833	1.1	6.89	0.204	29.42	13.86
chr11	3113181	1.27	5.07	0.183	2.45	1.63
chr11	31391361	0.0435	6.49	0.973	27.02	4.83
chr11	3203187	4.52	6.97	7.07e-06	2.98	38.73
chr11	32418140	-1.53	6.14	0.0991	46.04	1.68
chr11	32605365	0.693	5.76	0.445	6.42	1.32
chr11	32818266	0.334	4.34	0.767	8.91	0.46
chr11	329615	4.01	7.74	3.03e-05	3.52	44.46
chr11	33085034	-1.96	4.24	0.077	3.05	-0.01
chr1	1333757	2.22	6.57	0.0145	5.24	12.31
chr11	33380199	-0.144	4.29	1	2.95	0.07
chr11	33537605	-0.936	4.79	0.354	7.37	0.78
chr11	33677912	-3.34	5.63	0.00149	27.55	-0.02
chr11	33915389	0.127	5.67	0.904	7.75	1.37
chr11	3400364	0.06	6.16	0.948	19.97	2.47
chr11	34072965	0.385	5.87	0.676	10.07	3.54
chr11	34127106	0.685	7.33	0.427	42.34	13.39
chr11	34156421	-1.68	4.91	0.096	12.99	0.08
chr11	34196070	-0.377	5.16	0.725	7.42	0.59
chr11	34255769	-0.564	5.47	0.545	11.07	0.54
chr1	1342646	0.688	4.96	0.502	3.05	0.58
chr11	34265862	-1.29	5.26	0.173	10.66	0.1
chr1	1342751	0.521	4.98	0.604	5.72	0.61
chr11	34672294	-0.499	5.37	0.592	9.05	0.46
chr11	34939698	1.93	6.71	0.0296	15.51	18.61
chr11	35028458	-1.32	5.28	0.164	7.84	0.99
chr11	35034294	-1.43	4.55	0.17	3.72	0.02
chr11	35111415	-1.17	4.83	0.242	6.63	0.03
chr11	35128321	-2.46	5.14	0.0196	15.01	-0.01
chr11	35137910	0.269	7.09	0.756	52.51	24.87
chr11	35140656	-2.2	4.42	0.0614	2.06	-0.01
chr11	35187660	-3.73	6.58	0.00028	58.35	0
chr11	35335078	-2.58	5.61	0.00961	21.54	0.27
chr11	35335520	-2.59	4.37	0.0326	4.34	-0.02
chr11	35356105	-2.36	5.06	0.0243	14.77	-0.02
chr11	35364924	0.906	6.94	0.294	32.29	19.82
chr1	1358463	0.427	5.14	0.668	8.13	0.68
chr11	36310989	0.517	5.74	0.587	6.82	0.93
chr11	36328561	0.579	4.31	0.61	2.23	0.1
chr11	36615941	2.12	5.09	0.0252	1.21	3.43
chr11	36766328	0.622	4.37	0.568	2.14	0.08
chr11	3732189	3.51	5.73	0.000354	1.02	11.47
chr11	37525783	-2.62	5.27	0.0121	18.31	0.12
chr11	37879485	2.2	4.09	0.0433	0.56	4.34
chr11	3876249	0.403	6.39	0.655	15.61	5.68
chr11	3880951	1.18	7.56	0.171	34.39	27.32
chr11	3888625	0.457	5.28	0.639	5.25	1.42
chr1	14029367	-1.7	5.92	0.068	28.45	0.95
chr1	14057547	-1.89	5.7	0.0526	16.45	0.1
chr1	1407072	1.95	6.96	0.0285	11.69	20.67
chr11	41124318	-2.43	4.25	0.0468	9.22	-0.02
chr11	4115888	-3.88	5.8	0.00044	29.67	-0.01
chr11	4116025	0.775	7.92	0.362	76.42	44.44
chr11	43333481	0.191	5.42	0.857	6.77	0.22
chr11	43575550	-1.8	4.63	0.0957	6.96	0.02
chr11	43665742	0.629	5.5	0.506	5.13	0.72
chr11	43702259	-0.0136	5.48	1	4.04	2.41
chr11	43890687	1.12	5.65	0.222	4.17	5.5
chr11	43902278	0.0868	6.83	0.935	33.7	6
chr11	43964103	0.727	4.56	0.491	5.19	1.13
chr1	144534189	2.57	6.28	0.00545	3.38	10.88
chr11	44552154	5.86	7.3	7.04e-08	0.82	44.68
chr11	44581328	-0.936	4.79	0.354	5.55	0.07
chr11	44590881	0.0017	5.26	1	4.68	1.14
chr1	1447426	1.59	7.3	0.0684	22.1	22.11
chr11	44799942	4.69	5.94	1.44e-05	0.23	14.51
chr11	44884040	0.167	8.68	0.845	160.61	72.39
chr1	144930703	-0.821	6.24	0.355	29	1.7
chr11	450251	0.271	5.75	0.798	3.58	1.1
chr11	45095331	-1.27	4.6	0.224	6.35	0.07
chr1	145096355	1.2	7.27	0.169	24.6	15.62
chr1	145254453	2.39	4.9	0.0159	3.22	4.26
chr1	145382377	4.25	5.51	7.26e-05	0.06	2.81
chr1	145382462	0.841	4.96	0.385	4.54	1.35
chr1	145382832	0.743	6.86	0.388	32.82	13.65
chr1	145382983	1.87	5.91	0.0409	2.85	7.78
chr1	145395451	2.32	6.81	0.0104	9.94	15.68
chr1	145438458	0.0927	5.47	0.944	9.64	0.02
chr1	145449433	2.9	6.38	0.00196	5.1	14.5
chr1	145477562	-1.73	6.8	0.0534	66.5	2.52
chr1	145507528	2.71	5.2	0.00573	0.57	5.1
chr1	145507596	-0.225	5.46	0.804	20.11	0.41
chr11	45826634	-0.886	6.92	0.315	53.11	5.2
chr11	45864842	0.81	4.73	0.435	2.85	-0.02
chr11	45868825	0.296	5.81	0.743	8.15	1.3
chr11	45921388	1.43	5.85	0.118	9.83	6.14
chr11	45939766	0.202	10.05	0.81	999	169.68
chr11	46203160	2.81	4.69	0.00542	1.58	3.3
chr11	46231843	1.48	5.24	0.108	3.36	2.47
chr11	46366947	-0.649	5.26	0.533	9.02	0.61
chr11	46368915	-0.0196	5.58	1	13.12	1.96
chr1	146556217	2.29	6.58	0.0112	7.37	11.51
chr1	146556573	2.77	5.68	0.0041	4.33	4.82
chr1	146580868	-0.705	4.05	0.569	2.89	0
chr11	46615643	0.0346	11.11	0.967	999	999
chr11	46625500	-1.01	4.58	0.35	3.65	0.22
chr1	146644136	-0.476	7.05	0.589	54.66	7.78
chr1	146714230	0.237	5.29	0.815	4.22	0.11
chr1	146719687	2.27	5.48	0.0149	2.83	4.21
chr11	46722251	-0.0431	10.42	0.96	999	217.26
chr1	146849609	5.9	6.58	2.18e-07	0.28	16.31
chr11	46958213	0.157	6.85	0.86	31.97	11.34
chr11	47042593	-0.157	4.87	0.918	6.15	2
chr1	147141737	-2.35	6.57	0.0121	54.14	1.03
chr11	47270399	-0.119	7.07	0.898	40.83	7.91
chr11	47286951	4.03	5.71	7.25e-05	0.22	10.03
chr11	47290600	1.93	6.75	0.031	7.84	14.46
chr11	47339207	-0.874	4.16	0.427	2.31	-0.01
chr1	147400430	2.82	4.25	0.00732	0.78	3.69
chr1	147400537	0.325	4.07	0.794	3.84	0.84
chr11	47422439	-0.467	4.89	0.635	4.52	0.14
chr11	47429675	0.455	5.71	0.64	8.1	3.31
chr11	47430018	-0.21	7.46	0.809	75.36	16.55
chr11	47574697	0.446	6.05	0.626	20.96	5.51
chr11	47574832	1.91	5.19	0.042	2.55	5.79
chr11	47600548	-0.238	7.37	0.789	65.78	20.34
chr11	47664142	1.84	5.79	0.0445	3.05	9.09
chr11	47664327	0.458	4.66	0.636	3.97	0.02
chr1	147806694	2.62	6.35	0.00492	2.83	11.28
chr1	147806816	2.22	5.76	0.0179	3.36	7.79
chr1	147807154	1.29	6.71	0.14	15.37	12.83
chr11	47869907	0.836	5.53	0.356	4.24	1.48
chr11	47921541	-2.62	5.04	0.0129	7.44	0.03
chr1	147994211	-0.722	4.23	0.559	5.81	0.22
chr11	48028399	-2	5.89	0.0335	23.34	0.2
chr1	148241541	-2.11	6.15	0.0256	47.02	1.01
chr1	148241584	2.79	6.12	0.00322	6.47	18.31
chr1	148241795	-0.388	4.56	0.693	6.61	0.99
chr1	148604913	1.54	4.56	0.115	4.79	3.99
chr11	4911743	5.33	7.15	4.84e-07	1.89	37.93
chr1	149215560	0.953	4.84	0.323	4.68	0.35
chr1	149223845	1.15	6.82	0.186	11.54	8.49
chr1	149223923	1.65	6.69	0.0644	15.25	13.9
chr1	149224058	1.67	5.98	0.0674	6.03	8.43
chr1	149224544	0.0457	5.3	1	9.99	0.58
chr1	149224622	2.74	5.38	0.00447	0.13	2.04
chr1	149272929	-0.186	4.31	0.94	4.47	0.72
chr1	149514151	1.4	4.2	0.182	2.76	1.55
chr1	149606071	0.89	3.62	0.493	2.32	0.52
chr1	149658525	-1.3	5.54	0.167	22.01	0.14
chr1	14977623	2.9	5.75	0.00243	5.3	11.36
chr1	149816457	3.13	4.72	0.00262	0.25	3.31
chr1	149859852	0.174	6.01	0.866	14.02	0.75
chr1	149871125	-1.61	5.27	0.098	9.02	0.7
chr1	149899744	-0.0386	5.63	1	7.79	0.12
chr1	149982232	1.46	6.12	0.102	11.28	8.62
chr1	149982711	0.608	6.71	0.494	20.37	10.74
chr1	150039789	0.27	6.54	0.763	18.09	6.79
chr1	150135546	1.84	10.71	0.0325	999	999
chr1	150185920	-1.22	5.4	0.208	9.42	0.87
chr1	150266256	1.54	6.86	0.0794	11.19	12.93
chr1	150336115	1.2	5.88	0.19	4.44	1.64
chr1	150459744	0.344	7.08	0.695	33.82	7.34
chr1	150535442	-0.706	5.63	0.456	9.08	0.27
chr1	150536025	-1.42	5	0.151	4.72	-0.01
chr1	150552147	8.23	8.97	1.16e-11	0	179.94
chr1	150552174	0.0783	10.86	0.926	999	999
chr1	150584169	-1.33	5.65	0.156	14.16	0.2
chr1	150588211	5.78	8.11	4.48e-08	1.3	92.54
chr1	150588229	7.43	8.47	2.4e-10	0.03	117.15
chr11	506859	-0.371	8.79	0.663	236.19	52
chr1	150872524	3.27	4.98	0.00107	0.56	4.31
chr1	150898818	0.0461	6.47	0.972	18.5	2.42
chr1	1510299	1.97	9.49	0.0229	120.85	181.94
chr1	151030853	-0.559	5.65	0.547	14.61	0.11
chr1	151042032	3.68	4.93	0.000642	0	3.7
chr1	15104305	7.03	8.16	9.03e-10	0.49	81.95
chr1	151138427	-0.85	4.84	0.394	8.23	-0.02
chr1	151138517	1.23	5.76	0.174	5.6	4.21
chr1	151162678	-0.248	9.4	0.769	999	96.92
chr1	151162704	0.398	8.44	0.639	148.45	66.17
chr1	151253864	0.91	6.38	0.306	13.59	6.54
chr1	151322578	4.38	4.4	0.000265	0	4.07
chr1	151432008	1.33	5.22	0.15	2.08	2.4
chr1	151446050	-2.65	6.2	0.0059	48.88	0.07
chr1	151512180	1.07	8.47	0.208	91.81	71.39
chr1	15154596	2.55	5.03	0.0106	2.76	4.68
chr1	151584402	-0.254	5.4	0.796	6.25	0.84
chr1	151735978	-1.02	5.75	0.275	24.64	2.26
chr1	151736026	0.19	5.98	0.844	19.75	4.34
chr1	151881989	2.4	6.67	0.00824	7.57	14.89
chr1	151882106	0.639	5.83	0.467	9.23	5.5
chr11	518835	1.14	5.35	0.219	2.98	2.04
chr1	151892790	-3.28	6.19	0.00133	49.82	-0.02
chr1	151894163	-0.0799	5.18	0.966	6.66	1.95
chr1	152434213	1.84	5.9	0.0423	5.93	10.03
chr1	152552001	-2.33	4.17	0.0602	6.66	-0.02
chr1	1527067	1.32	5.96	0.148	11.76	9.66
chr1	152852983	-1.88	4.46	0.0831	3.81	0.01
chr11	5301981	4.78	6.19	5.76e-06	0.12	10.11
chr1	153114012	0.396	6.27	0.658	26.67	12.53
chr1	153309293	-1.4	5.33	0.14	18.37	0.78
chr1	153438435	0.874	4.76	0.386	4.09	0.74
chr1	153539183	3.01	5.66	0.00167	0.87	4.29
chr1	153541249	2.37	5.84	0.011	0.85	5.63
chr1	153763761	-2.28	5.2	0.0291	8.41	-0.02
chr1	153918645	-0.672	5.66	0.488	14.52	0.65
chr1	153919218	0.784	5.47	0.413	5.73	1.01
chr1	15395705	1.93	4.3	0.056	1.79	2.93
chr1	153963162	0.137	5.2	0.902	4.07	1.1
chr1	153963262	0.523	4.77	0.624	2.26	0.08
chr1	154130425	-0.417	6.68	0.643	37.98	2.18
chr1	154155754	1.72	6.45	0.0518	5.76	11.55
chr1	154163186	3.15	4.27	0.00323	0.2	2.36
chr1	154164642	1.96	4.65	0.0414	2.58	1.14
chr1	154193119	-0.0684	7.32	0.945	51.75	8.58
chr1	154277599	-0.737	5.31	0.469	12.89	0.15
chr1	154307658	-3.75	8.21	9.27e-05	265.47	1.06
chr1	154379947	-2.35	6.16	0.0131	26.46	0.15
chr1	154452469	0.553	5.33	0.548	4.96	0.27
chr1	154531339	0.35	6.16	0.698	10.39	4.5
chr1	154580720	-0.598	5.15	0.561	6.95	0.09
chr1	154599751	0.252	5.23	0.807	8.22	0.19
chr1	154600474	0.593	7.63	0.493	55.72	25.02
chr1	154767278	2.45	5.58	0.0102	2.08	10.89
chr1	154928054	-0.0678	6.82	0.956	41.48	6.68
chr1	1549723	4.33	6.34	2.05e-05	0.13	14.57
chr1	154973375	0.896	6.02	0.319	8.36	5.23
chr1	154974960	0.663	5.57	0.48	6.83	1.39
chr1	154976643	-0.113	7.15	0.903	53.63	9.24
chr1	154990146	1.39	5.64	0.132	5.59	2.01
chr1	155049039	2.1	6.93	0.0179	15.41	28.89
chr1	1550778	1.42	7.94	0.0986	38.43	39.9
chr1	155113030	0.524	6.5	0.549	18.05	3.81
chr1	155140574	1.23	5.64	0.176	6	1.49
chr1	155145757	-0.396	6.51	0.664	19.96	1.29
chr1	155163423	1.52	6.04	0.0932	6.82	4.11
chr1	155178461	2.45	6.62	0.00716	5.69	13.35
chr1	155179014	-1.21	6.13	0.183	29	0.92
chr1	155214619	0.882	6.76	0.312	18.67	7.47
chr1	155469925	-0.754	5.32	0.449	6.81	1.08
chr11	555052	1.65	4.69	0.096	1.61	2.24
chr1	155658865	-0.349	5.86	0.724	14.19	2.27
chr1	15579595	-1.31	3.77	0.28	2.48	-0.02
chr1	155804527	4.68	8.89	2.05e-06	10.35	145.55
chr1	155817786	0.281	5.82	0.766	18.87	5.1
chr1	15587381	2.39	6.12	0.00952	5.31	7.2
chr1	155881262	-0.476	5.7	0.604	8.49	0.15
chr1	155916191	-1.44	5.26	0.145	7.84	0.24
chr1	155946124	0.226	4.66	0.857	2.18	-0.01
chr1	155946472	0.935	6.24	0.287	13.27	5.76
chr1	15599262	0.63	5.69	0.496	11.12	2.69
chr1	156067030	-1.69	5.45	0.081	11.16	0.07
chr1	156096241	1.05	5.85	0.238	6.59	3.41
chr1	156195396	-0.0576	5.17	1	4.97	0.45
chr1	156252762	0.512	6.59	0.572	18.61	6.26
chr1	156391581	0.88	5.18	0.362	3.52	1.18
chr1	156426501	-0.571	5.99	0.533	16.92	0.51
chr1	156427055	-0.273	5.68	0.784	8.46	0.63
chr1	156571265	-1.13	4.51	0.286	6.34	-0.02
chr1	156571410	0.238	5.39	0.827	8.6	0.33
chr1	156572683	-0.597	7.18	0.494	72.98	11.26
chr1	156594322	3.17	5.66	0.00109	0.57	6.59
chr1	156630005	1.3	6.43	0.141	7.03	7.72
chr1	156631261	-0.303	7.5	0.728	82.57	12.32
chr1	156634910	-0.454	7.95	0.597	129.92	24.36
chr1	156695680	4.6	5.15	5.15e-05	0	3.03
chr1	156695788	0.136	5.19	0.933	7.17	0.5
chr1	156698275	1.69	6.71	0.057	10.66	14.34
chr1	156698534	-8.58	4.64	0.000166	16.77	0
chr1	156698692	2.75	6.62	0.00276	4.11	18.84
chr1	156711002	1.97	6.12	0.0319	3.88	6
chr1	156711105	0.0302	6.22	0.983	18.36	3.98
chr1	156721634	1.01	7.37	0.241	56.5	36.73
chr1	156721681	-0.371	8.33	0.664	181.13	44.63
chr1	156721699	0.308	7.91	0.718	104.17	40.97
chr1	156728640	4.16	6.18	3.91e-05	1.93	19
chr1	156805988	-0.596	4.79	0.567	4.04	0.07
chr11	56823435	2.89	4.37	0.00486	1.12	2.53
chr11	568620	0.877	5.87	0.329	7.03	1.96
chr11	56894501	6.24	5.91	2.42e-07	0.03	9.63
chr11	56918202	5.3	5.95	2.56e-06	0.23	12.12
chr1	156929310	0.371	5.12	0.696	8.65	1.07
chr11	57092718	0.284	5.59	0.777	4.94	0.65
chr11	57192452	0.226	6.27	0.81	11.83	1.2
chr11	57282359	0.172	7.57	0.843	75.3	22.67
chr11	57335805	-0.253	5.01	0.81	5.42	0.01
chr11	57424809	0.226	5.7	0.813	8.54	0.72
chr11	57425691	0.839	5.6	0.362	5.82	2.25
chr1	15742602	0.517	5.74	0.587	4.79	2.69
chr1	15744163	-0.278	5.36	0.792	9.63	0.11
chr11	57479828	-0.393	7.65	0.652	92.21	12.52
chr1	157482048	-1.39	4.7	0.176	3.49	0.15
chr11	57508817	0.561	7.29	0.514	31.95	14.18
chr11	57529318	1.54	6.14	0.0839	7.23	4.89
chr11	57549087	4.45	5.31	2.96e-05	0.1	5.58
chr1	157740479	-0.372	4.01	0.85	4.51	0.05
chr11	58292902	-1.99	4.77	0.0622	8.19	-0.01
chr1	158303401	-2.16	4.04	0.0894	4.31	-0.02
chr11	58343299	-1	4.42	0.367	2.37	-0.01
chr11	58345568	-0.0317	6.06	0.981	9.04	1.25
chr11	58347201	0.94	5.08	0.309	2.2	1.38
chr11	58347493	1.93	4.96	0.0392	0.17	3.5
chr1	158789475	1.29	5.97	0.148	13.38	9.66
chr1	158789522	9.4	4.84	1.91e-06	0	7.25
chr11	58869898	-2.65	4.77	0.0209	6.45	-0.02
chr11	58984452	-2.94	5.53	0.00481	18.7	0.05
chr11	58984572	-1.99	4.54	0.0681	7.82	0.03
chr1	159047150	0.86	10.14	0.306	999	249.23
chr1	1590484	2.24	7.27	0.0122	22.14	41.23
chr1	1590609	3.46	7.58	0.000224	10.93	59.17
chr1	159091915	-1.79	4.82	0.0984	8.82	0.11
chr11	59315324	8.22	6.49	3.6e-09	0	28.88
chr11	59315422	4.17	6.54	3.81e-05	0.8	32.68
chr11	59315471	10.8	6.42	4.69e-09	0	27.49
chr11	59333839	2.33	5.85	0.011	0.93	2.67
chr11	59383204	0.412	5.61	0.661	10.56	3.08
chr11	59383388	2.1	5.99	0.0224	0.99	7.4
chr11	59437004	2.03	6.11	0.0245	2.38	13.59
chr1	15945049	-0.217	5.13	0.861	4.87	-0.02
chr11	59577805	-0.171	4.43	0.887	4.51	0.2
chr11	59578293	0.336	7.21	0.704	40.15	10.57
chr11	59706373	2.94	5.2	0.00251	1.98	4.92
chr1	159880376	-0.868	6	0.334	17.27	0.4
chr1	160001809	0.465	5.8	0.622	8.36	2.19
chr11	60145344	-6.42	6.3	1.74e-06	49.91	-0.01
chr11	60145403	-1.68	5.2	0.1	16.15	0.54
chr11	60146019	-1.34	4.81	0.195	4.97	0.31
chr11	60164453	-3	4.21	0.0175	2.9	-0.02
chr11	60223125	-2.36	5.59	0.018	23.49	0.57
chr1	16023515	-4.29	8.03	1.56e-05	223.43	1
chr1	160254999	0.846	5.1	0.385	3.71	0.01
chr11	60296143	-3.24	3.59	0.0273	2.77	-0.01
chr1	160313063	0.143	5.58	0.897	4.3	0.32
chr1	160423408	-1.32	5.17	0.181	7.52	0.02
chr1	160444340	-2.73	4.84	0.016	4.95	-0.01
chr1	160510146	2.34	6.15	0.0104	1.45	7.06
chr11	60529139	-2.83	6.11	0.00432	31.85	0.15
chr11	60532606	-2	10.79	0.0209	999	121.38
chr11	60609521	1.09	8.43	0.203	84.13	60.33
chr11	60616229	4.1	4.73	0.000234	0.08	6.17
chr11	60674051	0.0595	6.07	0.963	12.94	2.08
chr11	60677907	-1.74	4.76	0.0932	4.38	-0.01
chr11	60678019	-2.68	5.53	0.00919	20.69	-0.02
chr11	60678680	-1.47	5.75	0.117	22.66	0.46
chr1	160681637	-5.4	8.11	4.39e-07	253.68	0.22
chr11	60683167	-0.581	5.05	0.566	5.75	0.18
chr11	60719665	-1.49	5.06	0.124	6.65	0.26
chr1	160765962	-2.81	4.55	0.0166	3.85	-0.02
chr11	60828975	-2.57	5.6	0.00961	17.6	0.05
chr11	60838245	-0.721	4.87	0.477	6.77	0.37
chr11	60926616	-2.93	5.9	0.00315	32.09	-0.02
chr11	60955187	0.683	4.58	0.491	2.53	0.08
chr1	161008786	-3.52	4.63	0.00401	5.87	-0.01
chr11	61038116	-1.82	4.14	0.111	4.35	-0.01
chr1	161039732	-1.47	5.05	0.132	5.66	0
chr1	161068269	-1.67	5.31	0.0875	10.13	0.01
chr11	61158721	1.44	5.22	0.12	2.9	1.56
chr1	161172234	-0.241	6.3	0.796	19.21	0.61
chr1	161179789	0.879	5.08	0.354	3.54	0.39
chr1	161197365	0.993	6.35	0.259	10.71	3.88
chr11	61203139	2.12	4.97	0.0272	0.98	2.4
chr1	161228399	-1.29	4.45	0.222	7.81	0.02
chr1	161276010	0.481	4.88	0.614	3.05	0.03
chr1	161284138	0.499	5.82	0.589	8.7	1.48
chr11	61334857	1.86	5.31	0.0459	3.06	2.33
chr1	161359748	1.35	6.48	0.127	9.02	8.48
chr11	61407733	4.25	5.93	3.09e-05	0.73	16.11
chr11	61427515	1.35	5.08	0.153	8.18	4.06
chr11	61560072	1.08	6.47	0.222	8.37	4.16
chr11	615969	-1.51	6.06	0.105	22.51	0.56
chr11	61602204	-0.221	7.91	0.798	100.61	21.56
chr1	16162525	0.675	6.22	0.456	10.75	1.29
chr1	161700206	-0.149	5.09	0.928	6.44	0.14
chr1	161706336	-1.62	5.15	0.113	11.33	0.05
chr1	161736067	0.284	5.59	0.777	9.63	0.5
chr11	61860290	-0.969	4.03	0.445	2.3	-0.01
chr11	61872759	5.65	8.64	6.56e-08	5.03	128.8
chr11	62272795	0.738	6.66	0.403	29.75	14.67
chr11	62323179	-1.7	5.21	0.0943	8.8	-0.01
chr1	162356246	5.54	5.93	9.28e-07	0.12	6.85
chr11	62359105	0.483	7.33	0.579	36.48	10.02
chr11	62380095	0.534	5.77	0.555	13.32	2.99
chr11	62389669	0.953	5.89	0.285	4.29	1.88
chr11	62420854	1.26	6.86	0.147	9.65	11.9
chr11	62446600	0.966	5.58	0.297	3.43	1.83
chr1	16245987	-0.887	4.76	0.403	5.2	0.02
chr11	62477157	-2.68	6.84	0.00438	61.09	0.07
chr11	62495696	0.406	5.65	0.647	5.17	2.32
chr11	62529030	0.195	5.21	0.836	6.25	1.27
chr11	62537366	1.61	5.08	0.0926	2.15	0.83
chr11	62554152	1.42	5.54	0.12	2.06	3.48
chr11	62572943	1.27	6.87	0.142	12.83	12.11
chr1	162600975	-0.454	5.13	0.651	6.1	0.25
chr1	162602755	-1.25	8.04	0.146	168.15	18.28
chr1	162603447	-1.7	5.21	0.0943	13.43	0.01
chr11	62607086	1.16	8.06	0.175	54.92	42.74
chr11	62609134	0.991	8.99	0.242	82.84	65.38
chr11	62609212	1.56	6.19	0.081	2.06	7.25
chr1	16275277	-2.29	7.2	0.0118	97.09	0.7
chr1	16276220	0.559	5.95	0.533	10.66	3.81
chr1	16279464	6.05	6.13	4.18e-07	0	7.92
chr1	16292676	-1.22	5.57	0.193	15.41	0.26
chr1	163024922	1.12	4.31	0.265	2.47	0.4
chr1	163291609	0.301	7.65	0.731	52.87	18.69
chr11	63302765	-0.674	5.03	0.528	6.05	0.09
chr1	16339432	2.29	6.07	0.0139	3.82	6.8
chr11	63535263	-0.203	5.31	0.876	6.67	0.24
chr11	63580901	-0.759	6.46	0.397	40.23	4.49
chr11	63606470	-1.11	6.51	0.213	40.28	1.16
chr11	63706295	1.16	7.28	0.176	23.77	20.01
chr11	63731323	-1.94	4.5	0.0751	12.12	-0.01
chr11	63742023	0.807	5.95	0.369	7.34	0.78
chr11	63753413	-0.321	4.91	0.756	3.21	0.08
chr11	63753873	-0.667	5.46	0.489	7.89	0.08
chr11	63789400	1.21	4.73	0.226	5.88	4.35
chr11	64009051	-0.423	5.51	0.651	5.81	0.07
chr11	64015011	1.25	5.6	0.175	4.39	2.97
chr11	64018916	0.93	5.01	0.329	6.21	1.3
chr11	64020249	1.6	5.2	0.0818	4.47	6.98
chr11	64037522	-0.0114	6.99	1	34.62	3.65
chr11	64053018	-0.149	5.65	0.877	11.93	0.82
chr11	64073033	0.0648	6.53	0.946	27.12	6.95
chr11	64102699	1.71	6.03	0.0573	4.79	2.32
chr11	64122741	2.18	5.42	0.019	3.47	0.81
chr11	6423999	-0.893	5.17	0.372	5.66	0.79
chr11	64569370	-0.835	4.6	0.426	4.28	-0.02
chr11	64627138	-0.861	4.74	0.403	3.95	0.09
chr11	64632056	-1.57	7.46	0.0751	94.57	6.33
chr11	64764572	0.902	6.87	0.302	24.2	10.69
chr11	64765819	1.58	8.89	0.0656	116.5	108.27
chr11	64819131	0.555	4.71	0.613	3.09	0.98
chr11	64851679	0.815	7.39	0.347	39.03	20.31
chr11	64863580	-0.242	6.97	0.792	52.26	12.44
chr11	64863598	-0.282	6.6	0.758	41.17	8.94
chr11	64879302	0.603	5.55	0.497	5.92	1.72
chr11	64885205	0.29	6.5	0.758	26.24	12.21
chr11	64885317	1.14	5.88	0.21	7.42	2.96
chr11	64889667	0.792	6.72	0.367	19.89	8.16
chr11	6502543	2.39	5.23	0.0149	1.83	3.31
chr11	6502668	0.102	5.48	0.945	7.89	1.15
chr11	65190307	1.52	6.71	0.0845	13.2	10.52
chr11	65239655	1.04	5.05	0.281	3.59	2.46
chr11	65239766	2.76	5.43	0.00382	0.16	3.98
chr11	65265109	0.83	6.64	0.347	15.82	6.51
chr11	65266523	1.1	5.75	0.231	5.24	2.39
chr1	16533215	1.57	5.55	0.0846	3.99	1.74
chr11	65337911	0.514	7.71	0.546	57.99	23.88
chr11	65355930	-1.5	5.51	0.114	11.93	0.05
chr11	65382782	-0.111	9.44	0.896	999	90.98
chr11	65407196	-1.13	4.34	0.293	2.05	-0.01
chr1	16542839	2.93	7.14	0.00138	6.79	27.81
chr11	65477417	4.07	7.98	2.39e-05	10.28	82.81
chr11	65478952	0.038	5.8	1	16.21	3.2
chr11	65479418	-0.798	8.31	0.349	162.75	22.98
chr11	65479723	0.84	5.64	0.358	4.53	2.76
chr11	65488283	2.37	6.53	0.00869	5.84	14.89
chr11	65559293	-3.98	5.89	0.000313	32.45	-0.02
chr1	1655826	2.18	7.8	0.0133	33.01	59.98
chr11	65585824	1.81	5.66	0.0491	1.94	5.55
chr1	1655924	5.53	6.57	5.77e-07	0.03	26.36
chr11	65626943	0.82	9.78	0.33	306.86	187.32
chr11	65627001	1.08	8.84	0.205	136.83	105.7
chr11	65627880	0.589	6.15	0.515	6.99	1.89
chr11	65655989	1.52	7.01	0.0827	16.1	17.85
chr11	65658125	-0.308	5.55	0.764	8.28	-0.01
chr11	65660943	1.02	4.92	0.285	2.92	0.13
chr11	65661554	-0.217	5.13	0.861	6.66	0
chr11	65668113	-0.421	9.47	0.617	999	88.92
chr11	65676976	1.38	6.19	0.121	11.58	6.03
chr11	65686541	-0.714	4.98	0.477	11.52	0.21
chr11	65686823	-0.371	6.28	0.684	18.95	2.76
chr1	165721711	-2.48	3.8	0.0578	4.26	-0.01
chr1	16576595	1	4.98	0.298	2.75	0.64
chr11	65769705	0.353	7.66	0.681	66.31	26.52
chr11	65769826	-2.36	5.77	0.0151	31.85	0.02
chr11	65780171	0.16	4.92	0.92	7.73	0.57
chr1	165847377	-2.4	4.22	0.053	3.45	-0.01
chr11	65990338	0.284	5.59	0.777	7.39	0.65
chr11	66050057	-0.151	5.6	0.899	7.37	0.22
chr11	66056706	-1.19	6.01	0.197	20.37	0.19
chr11	66084609	-1.06	4.29	0.321	3.59	-0.02
chr11	66085532	-3.69	7.3	0.000178	125.55	0.71
chr11	66112602	1.29	7.57	0.138	25.45	25.13
chr1	166126133	-1.56	3.59	0.284	4.65	-0.01
chr11	66176087	0.471	5.24	0.631	4.26	0.63
chr11	66176576	-0.614	6.86	0.482	67.26	10.03
chr11	66189238	-0.143	5.27	0.904	11.52	1.57
chr11	66189290	-0.0249	4.96	1	7.85	0.38
chr11	66278069	-0.226	6.46	0.803	24.21	1.36
chr11	6628432	0.624	7.8	0.465	78.54	25.43
chr11	6633818	0.098	5.77	0.932	9.02	0.92
chr11	66494979	0.855	5.36	0.359	4.97	0.42
chr11	66610900	0.6	7.26	0.485	35.61	18.97
chr11	66659825	-0.927	6.76	0.291	44.92	1.36
chr11	6668410	0.39	4.99	0.703	2.02	1.38
chr11	66812914	0.682	4.85	0.503	2.26	2.45
chr11	66814353	-1.1	4.78	0.278	8.01	0.27
chr11	66888498	0.145	4.85	0.918	5.17	0.04
chr1	16693658	2.64	7.07	0.00361	3.8	15.71
chr11	67007522	1.9	7.69	0.0303	25.9	36.48
chr11	67030351	0.211	5.41	0.857	7.26	0.18
chr11	6704811	0.885	5.71	0.321	4.14	0.49
chr1	167059962	-0.357	4.53	0.738	3.93	0.66
chr11	67085271	0.304	5.74	0.75	4.59	1.37
chr1	167101733	1.96	6.41	0.0296	13.63	20.22
chr1	16714263	-1.21	5.39	0.218	9.58	0.11
chr11	67169303	0.209	5.71	0.837	12.52	3.88
chr11	67195908	3.04	7.95	0.000867	14.16	65.15
chr11	67195933	-2.46	6.66	0.00891	66.1	0.59
chr11	67203969	-0.289	7.98	0.739	120.93	28.19
chr11	67231562	3.47	5.5	0.000487	0.04	2.67
chr11	67236822	-1.59	7.79	0.0683	159.57	11.71
chr11	67236838	0.916	8.38	0.282	108.4	69.63
chr11	67273735	-0.516	5.38	0.592	8.51	-0.01
chr11	67276150	1.28	6.42	0.145	3.53	6.58
chr1	167326624	1.05	5.15	0.252	5.31	3.46
chr11	67351261	1.49	8.38	0.0841	58.61	63.76
chr11	67368002	0.695	5.17	0.479	4.57	0.54
chr11	67374379	1.5	7.43	0.0832	24.05	23.59
chr11	67397839	-0.102	5.62	0.925	10.05	1.21
chr11	67415762	0.561	5.18	0.533	2.9	0.64
chr11	67572759	-0.485	4.61	0.651	4.65	0.21
chr1	167599303	-1.05	6.31	0.243	33.98	-0.01
chr1	167632346	0.414	4.85	0.678	6.89	1.11
chr1	167650514	-1.1	5.02	0.287	6.95	0.04
chr11	6767090	0.0565	6.2	0.966	23.24	4.42
chr11	6767130	-1.06	6.13	0.238	32.01	2.41
chr1	16767169	0.769	5.82	0.402	5.5	0.21
chr11	6767880	-1.83	4.29	0.106	4.79	-0.02
chr11	67806484	0.966	5.8	0.28	7.26	3.19
chr11	67807403	1.43	6.3	0.106	12.51	8.6
chr11	67886820	-1.01	5.34	0.289	12.69	0
chr11	68065360	0.633	4.99	0.539	3.71	0.29
chr1	168118359	-2.52	6.09	0.00911	36.77	0.18
chr1	168148079	0.22	6.43	0.814	23.11	3.24
chr11	68151575	0.366	4.66	0.724	2.75	0.5
chr11	68206291	2.1	4.75	0.0282	1.25	3.27
chr11	68451972	4.2	4.55	0.000164	0.09	3.49
chr1	168479383	-1.64	5.7	0.0846	18.41	0.49
chr11	68671351	0.0536	7.43	0.956	59.67	17.88
chr11	68710589	-1.88	4.46	0.0831	7.2	-0.02
chr1	16871168	0.529	4.33	0.61	2.39	0.27
chr1	16872509	4.47	4.49	0.000198	0.07	2.42
chr11	68934228	-2.88	7.55	0.00188	141.43	3.05
chr1	168981840	-0.573	4.67	0.574	3.74	0.32
chr11	69055615	1.98	5.2	0.0397	4.05	4.49
chr1	169060960	-1.74	5.37	0.0741	11.89	0.06
chr11	69066109	0.0171	5.06	1	3.35	0.04
chr1	169083293	-0.749	8.47	0.377	218.81	31.69
chr1	169108384	-1.88	4.46	0.0831	3.57	-0.02
chr11	69258597	-0.102	5.67	0.927	9.89	0.7
chr1	169278723	1.65	9.54	0.0545	170.99	169.68
chr1	169563777	-2.97	5.76	0.0038	35.05	0.08
chr1	169764157	0.724	5.68	0.422	5.58	0.82
chr11	69809915	2.33	6.8	0.00986	14.68	28.6
chr1	17004692	3.4	5.63	0.00051	0.41	5.58
chr1	17077161	0.478	3.53	0.706	3.5	0.22
chr1	171194157	-1.04	3.86	0.389	4.51	0
chr1	171202530	2.06	6.83	0.0212	19.09	26.18
chr11	71483367	9.17	4.6	4.82e-06	0	6.79
chr11	71697480	-0.291	5.11	0.787	9.59	1.89
chr1	171711231	0.0156	10.56	0.986	999	258.71
chr1	171750424	2.45	6.05	0.00841	1.45	6.05
chr1	171750699	2.12	6.32	0.0187	6.96	12.07
chr1	171750808	-1.48	5.37	0.126	17.98	-0.01
chr11	71791648	0.219	5.85	0.81	5.15	0.67
chr11	71823420	-0.31	8.3	0.717	145.3	21.44
chr11	71934395	-0.612	6.67	0.49	38.19	4.64
chr11	71949570	0.79	5.96	0.386	11.85	4.5
chr11	72032935	4.62	6.54	9.4e-06	0.97	18.77
chr11	72054353	1.06	5.4	0.25	6.54	2.04
chr11	72129982	-0.806	4.58	0.426	7.5	0.15
chr11	72145278	3.02	6.16	0.00166	0.64	11.34
chr11	72145356	0.435	4.29	0.705	3.85	0.62
chr11	72145655	2.28	5.85	0.0136	2.75	7.77
chr11	72145720	0.692	5.56	0.44	11.76	2.87
chr1	17222672	2.82	5.87	0.00283	3.64	15.68
chr1	17222756	1.03	4.94	0.285	6.59	2.71
chr1	17223059	1.75	5.36	0.06	3.78	1.45
chr1	17228077	-1.01	4.06	0.402	4.68	-0.01
chr1	17231424	-1.24	6.16	0.172	26.55	0.02
chr1	17231703	1.76	6.46	0.0494	7.03	10.46
chr11	72381243	-0.102	5.26	0.968	8.19	2.45
chr1	172413246	0.837	5.82	0.36	4.95	0.91
chr11	72454175	3.58	6.04	0.000263	0.29	16.89
chr11	72526899	0.989	5.39	0.294	3.34	3.08
chr1	172558057	-7.47	3.7	0.0054	3.06	-0.01
chr1	172788261	-1.38	5.32	0.148	8.24	0.67
chr11	72864118	-1.76	5.26	0.0838	6.09	0.01
chr11	73000688	0.574	4.96	0.566	2.76	0.11
chr11	73036219	-4.87	7.43	4.12e-06	120.19	0.06
chr11	73038643	-3.86	6.99	0.000123	91.1	0.39
chr11	73087332	0.638	5.61	0.496	4.66	0.97
chr1	173092610	3.21	4.79	0.00207	1.47	4.07
chr1	173267212	-0.695	5.04	0.502	5.09	0.27
chr1	173302965	0.0302	4.92	1	5.24	0.39
chr11	73309306	0.3	5.57	0.773	6.9	1.7
chr11	73309661	0.661	5.75	0.459	7.89	1.19
chr1	173324453	0.803	7.31	0.35	40.46	17.96
chr11	73336910	0.444	4.7	0.648	2.99	0.06
chr1	173383490	-4.17	5.17	0.000478	20.44	-0.01
chr1	173383553	-1.52	5.42	0.123	14.08	0.34
chr1	17338488	1.51	5.41	0.107	1.4	3.25
chr1	173446248	1.88	6.13	0.0367	2.49	12.69
chr11	73472244	0.437	5.97	0.642	8.28	1.63
chr11	73498893	0.632	5.99	0.481	12.17	3.5
chr11	73499119	-1.36	4.45	0.222	7.01	-0.02
chr1	173684030	0.669	7.39	0.441	54.1	19.69
chr1	173684080	-0.181	7.18	0.837	62.5	8.87
chr11	73702796	-2.95	5.02	0.00893	11.77	-0.02
chr11	73703035	-0.588	5.14	0.561	10.66	1.15
chr1	17374623	-0.18	4.97	0.882	8.3	0.4
chr1	173793584	1.28	6.55	0.151	8.56	5.47
chr1	173794072	1.58	6.97	0.0698	16.99	12.6
chr1	17380636	1.01	5.63	0.266	5.01	0.33
chr11	73881985	1.9	5.66	0.0394	0.96	4.04
chr11	73882192	1.05	6.25	0.243	11.28	6.46
chr1	174126486	-1.43	4.55	0.17	5.43	0
chr1	174162783	-1.63	4	0.163	3.74	-0.01
chr11	74170768	6.57	6.68	4.87e-08	0.04	22.84
chr1	174175817	-0.986	4.56	0.377	4	-0.02
chr11	74204283	-0.559	7.26	0.518	61.35	5.83
chr11	74204422	-1.18	6.62	0.189	53.4	4.27
chr11	74303576	0.618	4.81	0.561	2.68	0.15
chr1	174435184	-0.0574	4.23	1	4.26	0.04
chr1	174655556	-0.0315	3.64	1	2.23	0
chr11	74699666	0.762	5.23	0.42	3.65	1.5
chr1	174768926	-1.52	5.69	0.103	19.31	1.38
chr1	174769184	-2.84	5.84	0.00513	36.57	0.15
chr1	174784744	-1.15	4.53	0.286	6.77	0.08
chr11	74854391	2.04	5.03	0.0303	1.56	2.81
chr11	748573	1.47	6.67	0.0972	14.16	8.72
chr1	17487976	0.343	3.89	0.771	2.29	-0.01
chr1	174933727	0.0957	7.48	0.916	77.43	15.08
chr1	174933761	3.95	6.75	5.24e-05	2.15	26.63
chr1	174968560	1.37	6.98	0.119	13.24	13.97
chr1	174992587	0.784	5.86	0.386	7.92	2.75
chr1	174992779	2.12	5.56	0.024	3.12	2.27
chr1	174998987	0.349	5.43	0.726	4.6	0.09
chr1	175041732	-0.436	4.78	0.694	7.41	0.1
chr11	75110503	3.43	6.96	0.00028	0.88	24.41
chr11	75110542	-4.69	4.78	0.000915	13.58	0
chr11	7517573	-3.35	6.79	0.00059	73.78	0.21
chr1	175179008	-2.56	5.74	0.00989	24.32	-0.02
chr11	7533862	-1.04	5.08	0.285	4.72	0.54
chr11	75400982	-1.33	4.81	0.195	6.32	-0.01
chr11	75401455	1.86	6.09	0.0402	4.73	8.19
chr11	75484811	-1.86	6.04	0.0455	18.92	0.11
chr11	75525886	-0.126	5.82	0.912	8.2	2.04
chr11	75526243	-0.173	5.22	0.902	5.52	0.06
chr11	75774046	-2.43	4.6	0.0368	4.74	-0.02
chr11	76087902	-1.99	5.16	0.0446	16.4	0.02
chr11	76088195	-1.24	3.97	0.307	2.79	-0.01
chr11	76155859	0.137	5.79	0.889	7.76	0.14
chr11	76348673	-0.657	4.72	0.507	3.06	0.49
chr11	76411723	4.25	5.11	6.26e-05	0.16	2.75
chr11	76458795	3.13	6.02	0.00119	3.42	10.52
chr11	76510463	0.372	4.73	0.694	4.54	-0.01
chr11	76622352	5.08	6.64	1.96e-06	1.42	25.83
chr11	76749254	-0.452	3.7	0.725	3.58	-0.01
chr11	76758810	0.945	10.46	0.262	999	999
chr11	77161477	-2.96	5.74	0.00419	25.93	0.09
chr11	77530570	0.642	6.16	0.476	10.18	2.83
chr11	77531932	0.257	8.98	0.762	202.89	83.68
chr11	77705852	1.23	6.66	0.16	19.9	13.42
chr11	77706094	0.168	5.33	0.879	6.55	0.47
chr1	177787522	-2.52	3.83	0.0578	4.06	-0.01
chr11	77790951	0.244	6.51	0.785	25.43	5.72
chr1	177794034	-1.39	4.1	0.244	6.96	0
chr11	77899772	0.0398	5.63	0.975	8.06	0.44
chr11	78048442	-1.24	5.8	0.184	22.02	0.31
chr1	178062832	0.411	8.71	0.628	183.05	67.95
chr1	178091548	-2.33	4.17	0.0602	5.31	-0.02
chr11	78111393	4.65	7.71	3.09e-06	3.85	64.26
chr11	78138739	-0.993	3.82	0.438	2.39	-0.01
chr11	78139131	-1.21	4.57	0.263	7.2	-0.02
chr1	178994864	1.28	5.8	0.157	4	4.38
chr1	179016246	5.18	5.83	4.03e-06	0.16	6.7
chr11	79194031	-3.26	4.91	0.00473	12.42	-0.02
chr11	797624	-0.0664	6.04	0.962	18.54	5.79
chr1	179851880	0.355	8.49	0.677	115.14	37.03
chr1	179853038	0.143	6.18	0.881	18.38	1.7
chr1	179923732	6.09	6.18	3.51e-07	0	13.99
chr1	179923767	-4.04	5.07	0.000718	13.83	0
chr11	8008706	0.0486	6.99	0.971	39.78	7.42
chr1	180472031	0.721	6.46	0.417	13.35	5.61
chr11	809592	1.05	5.98	0.238	10.78	3.94
chr11	809881	0.952	7.42	0.265	44.44	26.77
chr1	181031767	-1.35	4.66	0.191	6.38	0.01
chr1	181032121	-0.51	4.83	0.624	3.28	0.1
chr1	181057829	1.32	6.86	0.132	9.15	7.96
chr1	181059461	0.545	5.5	0.569	6.05	0.49
chr1	181068780	-1.16	5.87	0.201	22.26	0.06
chr1	181098449	-0.169	5.57	0.87	8.24	0.1
chr1	181111806	-0.229	5	0.845	6.22	-0.01
chr1	181118929	-2.03	5.71	0.0356	18.49	-0.02
chr1	181121201	0.541	5.58	0.547	8.2	1.26
chr1	181407352	-0.669	4.61	0.56	5.02	0.27
chr1	181905999	-1.85	5.56	0.0571	17.68	0.1
chr1	182021303	0.032	4.6	1	4.2	0.35
chr11	82612742	0.0851	6.29	0.937	18.27	3.41
chr1	182614215	-1.04	4.97	0.304	5.8	0.15
chr11	82620272	-0.793	5.49	0.41	15.97	1.38
chr1	182746700	-1.21	4.57	0.263	10.76	-0.01
chr11	82782861	4.09	6.2	5.83e-05	0.02	14.34
chr11	82783096	-0.0228	5.42	1	6.59	0.77
chr1	182809176	1.03	6.07	0.251	11.9	3.24
chr11	82868912	1.88	8.21	0.0307	46.76	59.54
chr1	182965281	1.36	4.56	0.179	3.21	2.45
chr11	82997439	1.11	6.24	0.21	6.65	4.33
chr1	183025513	0.919	4.47	0.35	4.79	1.03
chr1	183149653	-0.912	4.77	0.378	5.37	0.7
chr1	183155410	0.64	4.6	0.539	5.14	1.72
chr11	83324680	-2.95	4.66	0.0122	9.32	-0.02
chr1	183441149	0.654	7.17	0.447	28.82	12.53
chr11	8350535	1.26	4.98	0.203	1.2	4.31
chr1	183558731	-1.13	5.33	0.252	14.77	0.1
chr1	183559727	-1.69	5.83	0.0767	17.26	1
chr1	183576579	-1.86	5.2	0.0628	12.17	-0.01
chr1	183603032	0.572	9.05	0.497	199.52	87.32
chr1	183843005	-2.74	7.1	0.0033	97.92	3.03
chr1	183880637	-1.7	4.92	0.096	8.21	-0.01
chr1	183952993	5.73	5.64	7.04e-07	0.01	11.95
chr1	183953096	3.4	4.57	0.00111	0.31	4.06
chr11	84000557	-2.74	5.36	0.00878	19.9	0.12
chr1	184020826	0.347	6.55	0.704	23.61	2.74
chr1	184021263	0.999	5.11	0.279	4.57	0.6
chr1	184132960	0.197	4.59	0.852	2.75	0.26
chr1	184368796	0.48	4.16	0.626	3.42	1.21
chr1	184580166	1.69	6.31	0.0599	12.75	16.64
chr1	184852306	-2.8	5.61	0.00663	24.57	-0.01
chr1	184911053	-3.4	5.39	0.00214	15.48	-0.02
chr1	184942877	0.0233	5.46	1	8.62	0.33
chr1	184943653	1.8	6.04	0.0471	2.53	6.84
chr1	185308603	-3.31	6.97	0.000674	82.98	0.2
chr11	85359009	0.698	6.23	0.436	10.4	2.14
chr11	85375309	0.215	5.3	0.847	5.13	0.57
chr1	185606152	-1.4	5.23	0.153	10.25	0.15
chr1	185663331	-4.01	6.83	0.000102	78.98	-0.02
chr11	85764352	5.19	8.46	3.23e-07	3.12	114.07
chr11	85781006	0.313	6.56	0.717	19.42	4.42
chr11	8589244	-2.78	5.16	0.00825	16.58	-0.01
chr11	85925971	-0.254	5.4	0.796	5.98	0.61
chr11	86013241	-0.181	7.1	0.837	47.08	8.83
chr11	86013504	1.69	4.96	0.0712	0.85	2.42
chr11	8609665	1.4	5.15	0.14	6.35	7.49
chr11	86161267	-2.11	4.36	0.0543	5.74	-0.02
chr1	186344500	1.18	6.52	0.18	10.4	6.97
chr1	186344815	1.98	6.03	0.0317	7.96	10.26
chr1	186344933	2.33	7.67	0.00882	19.63	39.89
chr1	186649760	-0.349	4.91	0.756	8.81	2.15
chr1	186709698	0.374	4.22	0.757	2.23	0.79
chr11	86930470	-2.47	6.52	0.00926	64.62	1.38
chr11	8710578	0.663	6.25	0.451	13.57	5.36
chr11	8730767	-1.35	5.94	0.146	32.74	1.78
chr1	187353850	-0.772	3.68	0.556	2.35	0.01
chr1	1874548	0.275	4.27	0.82	3.85	0.37
chr11	87913320	-3.29	3.63	0.0223	2.66	0
chr11	8986010	1.68	7.08	0.0546	15.02	21.87
chr11	9025575	0.323	5.39	0.745	8.19	2.76
chr11	90455892	-2.43	4.25	0.0468	7.35	-0.02
chr11	9079579	-0.432	4.2	0.733	6.22	0.09
chr11	9082497	-0.92	5.22	0.337	10.04	0.43
chr11	9082592	-2.82	4.81	0.0117	12.23	-0.02
chr1	191800901	3.59	3.67	0.00337	0.02	2.62
chr1	19181253	6.56	4.7	3.11e-06	0	6.08
chr11	919239	-1.32	8.04	0.127	177.28	15.57
chr1	192041505	2.41	4.36	0.0171	1.26	2.49
chr11	92315259	-0.755	3.39	0.569	2.38	0
chr1	192486185	-1.82	5.16	0.0712	7.2	0.31
chr1	192528811	-2.28	4.49	0.0552	4.85	-0.01
chr1	19253342	-0.566	4.86	0.591	5.37	0.46
chr1	192548528	-1.39	4.7	0.176	9.27	0.19
chr1	19276767	-0.756	5.98	0.412	23.9	2.58
chr1	19277303	-2.84	5.97	0.00424	35.17	-0.01
chr1	192778157	1.16	5.72	0.2	3.17	2.54
chr1	19292325	-0.735	4.39	0.492	4.73	0.06
chr1	193028541	1.82	6.47	0.0424	9.01	11.74
chr1	193028593	1.57	6.47	0.0795	13.45	10.05
chr11	9336384	0.41	7.02	0.64	29.95	7
chr11	93451579	2.15	6.44	0.0179	6.97	8.82
chr1	193506985	-2.23	4.44	0.0614	7.41	-0.01
chr11	93517396	0.837	5.82	0.36	6.55	1.11
chr11	9386054	1.82	6.82	0.0417	12.61	19.7
chr11	9386154	2.66	5.6	0.00562	0.89	8.06
chr11	93861695	-1.19	6.33	0.184	41.71	1.18
chr11	93862022	-1.5	5.75	0.113	22.51	0.09
chr11	94005235	-2.58	4.73	0.0251	6.88	-0.01
chr1	194013220	-0.0529	4.11	1	2.39	0.52
chr11	9406137	0.43	5.78	0.656	4.86	1.71
chr11	94192935	-0.101	4	1	2.07	0.1
chr11	94300429	3.22	4.66	0.00177	1.12	2.34
chr11	94363142	2	4.52	0.0436	2.99	3.03
chr11	94488827	5.23	5.27	1.07e-05	0.05	7.66
chr11	94610056	-0.365	7.15	0.68	65.99	14.61
chr1	194676458	-0.798	4.28	0.472	8.16	-0.02
chr11	94706782	0.409	5.3	0.671	5.6	0.84
chr11	94800305	0.312	5.09	0.755	5.97	0.84
chr11	94801860	-0.889	6.47	0.323	35.52	0.97
chr11	94809908	1.49	8.29	0.0839	65.87	75.04
chr11	94982528	-0.64	4.59	0.56	7.28	0.35
chr11	95176748	-1.45	4.37	0.2	5.14	0.05
chr11	95233848	0.732	5.84	0.422	14.75	7.73
chr11	9532547	-0.913	4.19	0.427	2.45	0
chr1	19536278	1.04	6.04	0.238	9.22	4.01
chr1	19536850	1.4	7.85	0.105	37.92	29.01
chr11	95438814	-0.602	4.68	0.539	4.74	-0.01
chr11	95512072	-3.8	5.36	0.000869	19.47	-0.02
chr11	95523061	0.523	7.56	0.544	48.74	20.93
chr11	95610732	-2.36	4.54	0.045	9.04	0
chr11	95657268	0.907	5.64	0.325	6.14	2.53
chr11	95846118	-1.65	4.52	0.137	3.49	-0.01
chr11	9587682	1.83	9.52	0.0343	137.75	174.15
chr11	95889514	-1.11	5.41	0.24	10.68	0.03
chr11	95913276	-1.95	5.52	0.0436	20.73	0.29
chr11	95929725	-1.29	5.76	0.176	24.2	1.03
chr11	9595023	0.367	5.63	0.687	6.47	1.78
chr11	95976531	0.12	9.77	0.887	999	140.22
chr11	95996697	3.33	5.47	0.000921	0.74	4.65
chr11	96076519	0.253	5.38	0.827	5.63	0.46
chr11	96240203	1.53	4.62	0.12	3.01	0.5
chr11	9636738	-1.35	5.49	0.165	13.59	0.1
chr1	19642186	-0.102	5.31	0.938	5.75	0.21
chr11	9665517	-0.101	3.85	1	2.35	0.17
chr1	197170700	0.886	5.77	0.326	6.77	0.75
chr1	197323983	0.761	5.36	0.416	2.37	3.49
chr11	9738448	-0.665	5.6	0.488	10.91	0.87
chr11	97614387	0.179	4.51	0.896	6.35	0.87
chr1	197922858	4.22	5.08	7.15e-05	0.09	4.75
chr1	19812157	0.0228	9.02	0.981	244.9	84.14
chr1	198125440	0.197	5.55	0.87	7.39	-0.01
chr1	19812672	-0.286	5.82	0.781	16.21	1.44
chr1	198222988	-3.44	5.06	0.00285	12.39	-0.01
chr1	198227663	-4.07	4.26	0.00593	7.23	-0.01
chr11	9880597	-0.407	3.86	0.757	3.05	-0.01
chr11	99019257	-1.6	4.85	0.12	12.01	0.38
chr1	199241954	-2.94	5.53	0.00454	23.49	0.05
chr1	199249506	-2.99	4.69	0.011	8.39	-0.02
chr11	99419178	-1.91	3.85	0.136	5.74	-0.01
chr1	199544269	-2.97	5.56	0.00429	25.71	0.03
chr1	200122649	-0.47	4.98	0.654	2.94	0.05
chr1	200177138	-0.907	5.27	0.333	8.51	0.14
chr1	200257961	3.38	4.05	0.00276	0.1	3.25
chr1	20042232	0.877	4.98	0.346	2.21	0.23
chr1	200452826	0.129	4.79	0.912	3.36	0.75
chr1	200457008	1.34	4.9	0.167	3.51	2.05
chr1	200487903	2.18	4.73	0.0282	2.76	2.63
chr1	200589919	1.6	5.9	0.0772	4.73	3.83
chr1	200609292	3.49	5.42	0.000631	0.13	2.3
chr1	200624042	-0.657	4.72	0.507	6.54	-0.02
chr1	200700991	2.79	6.69	0.00247	5.93	22.27
chr1	200835840	-2.39	5.61	0.0162	21.06	0.13
chr1	200839235	-1.24	5.5	0.182	13.83	1
chr1	200847528	-3.45	4.57	0.00502	6.63	-0.01
chr1	200990949	-1.4	5.98	0.132	29.17	0.02
chr1	200992946	0.545	5.5	0.569	8.36	2.75
chr1	201123687	0.0478	5.39	1	7.13	0.02
chr1	201433401	2.99	5.64	0.00175	2.74	8.24
chr1	201455532	4.91	6.82	3.08e-06	0.53	26.59
chr1	201851848	-0.57	6.04	0.545	23.25	1.26
chr1	202311297	-0.723	6.62	0.414	37.94	0.6
chr1	202317616	1.38	6.51	0.117	13.32	7.69
chr1	202317791	1.91	5.32	0.0436	2.08	1.9
chr1	202501299	3.99	7.33	4.13e-05	3.93	45.81
chr1	202662260	0.681	5.07	0.478	7.58	0.66
chr1	202896390	1.87	7.35	0.0342	10.33	26.25
chr1	202927442	1.72	5.81	0.0565	4.28	4.54
chr1	202975715	0.584	6.39	0.506	25.45	7.17
chr1	202976436	1.58	7.14	0.0701	16.7	16.89
chr1	203007455	-1.44	5.02	0.141	12.71	-0.01
chr1	203242411	0.626	5.73	0.488	6.14	0.91
chr1	203256797	0.5	5.71	0.581	6.36	2.83
chr1	203258808	-0.662	6.36	0.457	20.57	0.56
chr1	203259814	0.322	10.84	0.7	999	999
chr1	203274690	-0.063	5.35	0.97	9.9	0.08
chr1	203307721	0.303	4.77	0.786	3.65	0.31
chr1	203349938	-0.817	5.12	0.411	11.12	0.65
chr1	203621911	-1.49	6.11	0.109	33.08	0.45
chr1	203652046	2.78	5.81	0.00345	0.67	3.46
chr1	203764675	0.937	6.37	0.282	12.72	4.09
chr1	203830633	1.2	5.77	0.187	3.5	1.38
chr1	203959436	3.61	4.86	8e-04	0.83	4.29
chr1	204029496	3.76	4.13	0.000783	0.12	3.23
chr1	204381052	1.96	6.67	0.0291	6.65	9.57
chr1	204387723	-0.542	4.75	0.601	7.9	-0.01
chr1	204450352	-1.62	4.5	0.137	7.68	-0.02
chr1	204485492	1.71	6.19	0.0562	6.32	3.43
chr1	204485599	0.618	5.05	0.525	4.22	0.28
chr1	204529341	-0.96	4.81	0.354	9.5	0.12
chr1	204616846	3.25	6.29	0.000766	4.51	11.49
chr1	204733106	1.55	5.43	0.0977	2.54	2.68
chr1	205091130	0.358	5.83	0.706	9.5	1.52
chr1	205091427	1.19	7.85	0.167	45.39	22.88
chr1	20511948	2.13	7.65	0.016	29.16	36.09
chr1	205180873	0.793	7.63	0.357	56.17	21.19
chr1	205263865	1.07	6.89	0.222	31.48	21.63
chr1	205285589	-2.04	5.01	0.054	15.26	-0.02
chr1	205304913	1.48	4.95	0.12	2.22	0.45
chr1	205309065	-2.85	5.22	0.00666	20.7	-0.01
chr1	205345546	2.94	4.92	0.00392	1.73	3.75
chr1	205561164	0.752	5.41	0.41	5.07	0.12
chr1	205601186	0.889	6.24	0.314	10.13	3.74
chr1	205638397	-1.14	4.93	0.257	8.39	0.03
chr1	206235995	4.94	4.97	3.24e-05	0	3.48
chr1	206290469	-2.81	5.95	0.00461	27.74	0.11
chr1	20648814	-3.59	5.84	0.000617	27	-0.02
chr1	206663607	2.29	5.23	0.0157	1.37	2.68
chr1	206785835	0.147	7.29	0.865	45.26	8.13
chr1	206853197	-1.4	4.99	0.151	10.12	-0.01
chr1	206859332	0.99	7.96	0.248	64.02	40.14
chr1	206890846	-0.102	6.67	0.914	26.48	4.65
chr1	206913055	-0.197	4.82	0.871	2.06	0.01
chr1	206913304	-2.9	5.7	0.00486	23.48	-0.01
chr1	206957921	-1.56	5.34	0.111	8.33	0.1
chr1	206966826	-1.83	5.85	0.0536	26.49	0.05
chr1	206976731	-1.34	5	0.175	9.43	0.06
chr1	207078719	-1.97	6.27	0.0355	49.87	0.86
chr1	207080411	0.573	4.4	0.625	3.13	0.11
chr1	207136682	-1.17	5.17	0.228	16.25	0.04
chr1	207510693	0.113	5.19	0.933	7.17	0.72
chr1	207597034	-2.37	4.84	0.027	11.99	-0.02
chr1	207632536	-1.37	4.51	0.185	3.65	-0.01
chr1	207693144	5.65	6.05	6.04e-07	0.17	12.97
chr1	207693681	6.76	4.92	1.41e-06	0	2.97
chr1	20792885	0.616	3.87	0.626	2.23	0.35
chr1	207997371	-1.04	5.08	0.285	5.97	-0.01
chr1	208108767	0.956	6.24	0.274	12.83	8.43
chr1	20834300	-0.0941	7.08	0.926	59.31	7.61
chr1	20834643	1.29	6.86	0.142	16.08	10.09
chr1	209279156	-1.07	4.46	0.337	4.05	0.17
chr1	209572074	0.551	4.78	0.591	7.7	2.42
chr1	209791217	0.0618	5.58	0.974	20.11	6.58
chr1	20987900	-1.47	6.24	0.107	37.01	0.32
chr1	20987986	1.11	6.16	0.208	12.07	6.43
chr1	209929420	-2.03	5.47	0.0428	13.54	0.25
chr1	209942938	-1.51	4.78	0.14	4.46	0
chr1	209957998	2.1	6.73	0.0195	5.35	6.65
chr12	100080115	-0.694	5.36	0.459	16.53	3.38
chr12	100596908	0.394	4.49	0.693	3.89	0.14
chr12	100613111	0.57	3.48	0.706	2.32	0.22
chr12	101381952	-0.491	4.91	0.635	3.09	0.7
chr12	101801844	0.648	5.85	0.474	7.8	1.98
chr12	102213482	-1.12	4.79	0.259	8.22	0.3
chr12	102248693	-2.18	4.69	0.0423	6.47	-0.02
chr12	102874429	1.06	4.9	0.255	2.53	0.89
chr12	102877512	-2.15	4.89	0.0448	7.51	-0.01
chr12	102937900	-0.288	4.49	0.785	2.03	0.5
chr12	103142679	-0.642	4.18	0.608	6.47	0.3
chr12	103508354	-2.43	4.6	0.0368	6.6	0.01
chr12	103578689	-1.88	3.35	0.2	2.42	-0.02
chr12	103893048	-1.7	4.92	0.096	10.38	0.1
chr12	103899259	-2.03	5.32	0.0436	11.89	0.65
chr12	103943183	-1.19	4.38	0.267	3.99	0.02
chr12	104049518	1.72	4.16	0.092	2.13	2.84
chr12	104319218	-1.24	5.41	0.198	7.76	0.2
chr12	104322577	-1.18	4.55	0.263	2.79	-0.02
chr12	104323847	0.268	6.23	0.771	20.45	1.7
chr12	104351010	0.42	7.38	0.626	52.3	21.18
chr12	104351304	-0.532	4.94	0.614	7.17	0.2
chr12	104359628	0.206	6.03	0.831	9.48	0.96
chr12	104478119	-1.83	4.42	0.102	4.57	-0.01
chr12	104532017	-0.314	5.26	0.744	7.13	0.79
chr12	104682904	-0.287	5.9	0.773	17.06	0.43
chr12	104775784	0.817	4.84	0.378	2.18	0.61
chr12	104856887	0.682	4.85	0.503	3.7	0.53
chr12	104960581	-1.45	6.36	0.11	46.5	4.14
chr12	104991308	-3.76	6.61	0.000257	70.74	-0.01
chr12	104992901	6.03	7.47	3.49e-08	0	42.86
chr12	104998541	-2.11	7.11	0.0194	88.91	2.69
chr12	105035882	-1.95	4.94	0.0673	6.42	-0.02
chr1	210506313	-7.82	3.99	0.00212	2.98	-0.01
chr12	105064768	-0.323	5.05	0.742	3.44	0.44
chr12	105076869	-1.85	5.19	0.0668	6.98	0.06
chr12	105134696	-1.74	4.78	0.106	4.53	0.02
chr12	105152723	1.88	4.91	0.0477	2.24	3.66
chr12	105324625	-1.82	5.3	0.0705	12.77	0.1
chr12	105368552	-3.51	3.8	0.0126	6.22	-0.02
chr12	105368636	-1.17	4.37	0.267	5.32	0.28
chr12	105380087	-1.39	6.04	0.136	18.29	0.04
chr12	1059388	-2.3	5.67	0.021	22.26	0.06
chr12	106751531	-0.0233	6.75	0.988	30.89	6.65
chr12	1068105	-2.43	5.11	0.021	16.4	0.15
chr12	10696302	-1.53	4.63	0.131	4.62	0.09
chr12	107167982	0.953	5.89	0.285	4.72	1.36
chr12	107368509	1.76	4.99	0.0628	1.78	2.59
chr12	10766191	0.256	7.57	0.767	62.83	21.15
chr12	107946229	3.21	4.32	0.00262	0.61	2.53
chr12	108079517	1.13	7.99	0.186	59.17	38.81
chr12	108155116	0.191	9.16	0.819	254.61	93.87
chr12	108297553	2.15	5.89	0.0181	3.48	6.98
chr12	108662474	0.481	4.82	0.635	4.06	1.53
chr12	108868954	0.563	4.56	0.574	5.65	1.13
chr12	108956361	1.46	6.84	0.0994	14.64	15.75
chr12	108962665	-3.14	5.69	0.0025	25.83	-0.02
chr12	108962732	-9.14	5.13	2.3e-05	18.99	0
chr12	109027680	-1.34	5.07	0.177	8.07	-0.02
chr12	109079856	-0.426	5.95	0.643	15.44	1.11
chr12	109085484	1.76	11.6	0.0398	999	999
chr12	109248386	-0.566	4.86	0.591	3.35	0.06
chr12	109362145	2.22	6.57	0.0145	11.03	23.38
chr12	109490353	-0.446	7.25	0.609	59.72	7.91
chr12	109531312	1.07	5.64	0.23	3.04	2.21
chr12	109726566	2.64	5.46	0.00638	2.66	9.44
chr12	109915207	-0.195	5.47	0.86	10.69	0.79
chr12	109915435	0.107	5.27	0.937	6.18	0.92
chr12	109980038	3.87	5.68	0.000145	1.26	12.52
chr12	110151360	0.113	5.19	0.933	6.1	1.14
chr12	110233073	2.33	5.81	0.0129	5.11	13.8
chr12	110318335	1.36	5.62	0.142	3.34	6.38
chr12	110338042	0.379	5.22	0.716	5.37	0.19
chr12	110390364	-1.58	4.83	0.12	9.54	0.07
chr12	110436938	0.348	5.65	0.717	8.83	0.9
chr12	110437208	-0.0524	5.43	1	11.01	2.13
chr12	110442550	-2.33	4.53	0.045	9.95	-0.02
chr12	110443336	-3.13	4.81	0.00679	6.85	-0.01
chr12	110449490	-3.62	5.58	0.00104	21.57	-0.02
chr12	110486408	0.593	5.92	0.527	10.66	2.61
chr12	110486512	-0.166	5.12	0.894	9.36	1.53
chr12	110538178	-0.102	4.84	0.958	2.79	-0.01
chr12	110547244	3.91	5.72	0.000126	0.68	8.19
chr12	110721081	0.754	4.99	0.42	3.13	0.79
chr12	110752297	-1.53	6.08	0.0982	28.85	1.3
chr12	110888220	1.03	6.12	0.244	8.7	3.31
chr12	110940016	0.53	5.84	0.573	8.89	3.42
chr12	110940128	-3.38	4.51	0.00562	6.06	-0.01
chr12	111021236	1.05	6.01	0.238	3.9	4.65
chr12	111057464	-1.08	5	0.287	7.45	0.65
chr12	111092236	0.268	5.17	0.802	11.55	2.83
chr12	111105802	-2.35	4.82	0.027	8.4	0
chr12	111108217	-0.83	4.72	0.431	3.14	0.15
chr12	111108573	-3.41	4.54	0.00562	5.18	-0.01
chr12	111136285	-1.17	7.17	0.18	73.29	4.91
chr12	111180744	0.574	5.41	0.545	8.66	4.27
chr12	111218564	-1.02	4.73	0.32	5.84	0.19
chr12	111264652	0.599	5.35	0.528	4.17	0.68
chr12	111372056	1.56	5.14	0.102	2.95	6.29
chr12	111494751	-1.19	4.67	0.242	6.96	0.23
chr12	111494905	-0.772	5.95	0.405	26.23	4.61
chr12	111595485	0.791	4.45	0.426	3.64	1.55
chr12	111837385	-0.698	4.63	0.524	4.57	0.02
chr12	111843911	0.0676	5.38	0.971	6.03	0.22
chr12	111882279	-2.61	5.02	0.014	8.54	-0.02
chr12	111882931	-2.43	5.48	0.0149	17.68	0
chr1	2111941	5.74	6.41	4.29e-07	0.29	20.09
chr12	112016128	0.801	4.6	0.431	2.62	0.98
chr12	112037431	-0.0817	5.3	0.969	5.31	0.51
chr1	2112063	5.92	4.98	7.74e-06	0.01	5.51
chr12	112168460	-1.54	5.54	0.104	22.28	0.74
chr12	112213489	0.77	5.32	0.406	3.64	0.58
chr12	112279799	0.653	7.8	0.444	55.27	31.36
chr12	112431831	-0.138	5.45	0.916	11.96	0.19
chr12	112452575	-2.68	5.51	0.00972	17.78	-0.01
chr12	112741053	-1.42	4.71	0.176	3.43	0.09
chr12	112847410	0.412	6.07	0.664	11.12	1.81
chr12	112856675	0.802	8.33	0.344	93.9	61.33
chr12	113338356	-0.382	5.83	0.679	18.63	2.11
chr12	113527835	-0.515	4.83	0.624	5.33	0.93
[truncated: 10,925 more rows]
