# Supplementary material for: Differential chromatin profiles partially determine transcription factor binding
Source: PLoS One. 2017 Jul 13;12(7):e0179411. doi: 10.1371/journal.pone.0179411 (PMC5509100; doi:10.1371/journal.pone.0179411)
Supplement: S1 Dataset — (ZIP) [file pone.0179411.s002.zip › data.tables/SRF_DNase.csv]

chr	coord	PIQ.GM.rep1	PIQ.GM.rep2	PIQ.K.rep1	PIQ.K.rep2
chr10	69345	-0.852378672740849	-0.970346739968528	-0.993770086445519	-0.992964448749092
chr10	159693	-0.888328985355255	-0.940154040655399	-0.996336798949521	-1.04037159052229
chr10	172583	-0.767362349070047	-0.958632611578924	-0.979743594888486	-0.944266236839499
chr10	187151	-0.89550026610463	-0.953368977930517	-0.959756615151475	-1.01536291741552
chr10	279781	-0.977023884937573	-0.925994270752615	-0.990554469684459	-0.921946576497181
chr10	327867	-0.903535263807022	-0.908756485994205	-0.94012213501724	-1.0206335981962
chr10	347567	-0.753294380990066	-0.90734086167386	-0.936553653043156	-0.94851189618712
chr10	357684	-0.674743182318388	-0.819979800148155	-0.880346090247143	-1.0104430047707
chr10	492438	-0.847619232906679	-0.942343412001201	-0.988336799820995	-1.02154886575367
chr10	554781	-0.599679777628119	-0.905593297466332	-0.9718724357265	-0.98662052471086
chr10	561185	-0.981092097266226	-0.937497641124023	-0.962494892842997	-0.967909987372268
chr10	580211	-0.909333268322516	-0.88887071106487	-0.96787920612918	-1.00770347142098
chr10	654029	-0.768249400273839	-0.906549768823825	-0.921311161076195	-0.934805398473832
chr10	695947	-0.783606349689132	-0.813692545225876	-0.933498467761945	-0.874735418588231
chr10	746919	-0.743932977697935	-0.899921599719469	-1.01812692314519	-1.00962275478723
chr10	808301	-0.798161788740463	-0.955565166127401	-0.977020093605383	-0.99168366468479
chr10	841395	-0.805935233349441	-0.940544540749565	-0.987037603209667	-0.999610332151349
chr10	877915	-0.847923591200501	-0.982078595807495	-1.00627287291493	-1.04884104444182
chr10	879361	-0.892018431303327	-0.953739256485467	-0.977396700002369	-0.982548031472556
chr10	889040	-0.80981843285144	-0.903777965164438	-0.934463022201781	-1.00110691876244
chr10	909837	-0.839064971568532	-0.914723108027294	-0.985945055989217	-1.03195163301783
chr10	945767	-0.954126410488524	-0.958281507235091	-0.948978224463167	-0.970603572424041
chr10	969793	-0.904618181826989	-0.936799042678138	-0.959471560452922	-0.938034626129514
chr10	991730	-0.886759229691668	-0.92443210835342	-0.926127789646452	-0.978692580488559
chr10	1030894	-1	-0.976269546270815	-0.98979117616771	-0.965185114952326
chr10	1100715	-0.830958517518642	-0.924506654846826	-0.991249621022908	-1.00782347955814
chr10	1123535	-0.893887761061059	-0.948159106917411	-0.962236655507447	-1.02555415203082
chr10	1138607	-0.936757564524685	-0.935823452640611	-0.982271088702238	-0.960367792427498
chr10	1146251	-0.919419799346238	-0.926972136182906	-0.860110284933992	-0.898891526577684
chr10	1182538	-0.967109805878272	-0.949673387053869	-0.981762563123263	-1.03440538534977
chr10	1192791	-0.941013516147232	-0.972932268042371	-0.982483695277789	-0.974205780992005
chr10	1243235	-0.862386273161007	-0.923594798763876	-0.937455649186648	-0.942388077319921
chr10	1290772	-0.833986870637582	-0.885188413657028	-0.921219205740473	-0.940553712067234
chr10	1351189	-0.647577484287305	-0.909851481678464	-0.933309185779885	-0.979504857222274
chr10	1366068	-0.732174442374756	-0.939876842746477	-0.962648666544688	-0.999893853136508
chr10	1373721	-0.866544229623696	-0.95062361720035	-0.962743323750812	-0.966469321109458
chr10	1397856	-0.909840043262328	-0.959694000749599	-0.981215296910017	-1.02351905091892
chr10	1442496	-0.827795927789275	-0.738812513780025	-0.917785227209573	-0.879928820646438
chr10	1455050	-0.845725642716389	-0.896507324265852	-0.989365413496018	-0.965940161677772
chr10	1458187	-0.861046297389968	-0.909785067387561	-1.00520182093273	-0.96656182936588
chr10	1558827	-0.841858854884378	-0.891650614335003	-0.903058335621714	-1.0953935292712
chr10	1604810	-0.875120582012237	-0.899989057715748	-0.968442394706431	-1.0484831483338
chr10	1662554	-0.768670591049865	-0.94303689063735	-0.966944267618551	-0.970695113763611
chr10	1665301	-0.845716787053555	-0.920359602971218	-0.937352344529631	-1.00638513837686
chr10	1723127	-0.663709474625906	-0.908180812880054	-0.932354861301439	-0.973632568916759
chr10	1808871	-0.852582155981655	-0.980134461689886	-0.975263693056644	-0.99190791285646
chr10	1837472	-0.703971858069398	-0.950952127164857	-0.96910894430281	-1.01431712661867
chr10	1909479	-0.92071945494044	-0.996124154146864	-0.956804988437162	-0.96470672403833
chr10	1942337	-0.812197661241694	-0.919314944233224	-0.933852890116515	-0.971286771297692
chr10	1971504	-0.838947963074819	-0.952619959256846	-0.994174029484344	-0.959276888989746
chr10	1990481	-0.770182803798866	-0.964186777765173	-0.935233368299751	-0.996673633001927
chr10	2003062	-0.797391812289537	-0.892133956561233	-0.974174441726377	-1.06896602022453
chr10	2018032	-0.9121045124233	-0.963270928493321	-0.995975514229071	-1.02669186352068
chr10	2055903	-0.806389845200643	-0.982840402378483	-1.02069079906504	-1.01411342440355
chr10	2108672	-0.982456054462035	-0.972481433677817	-1.00237209725619	-0.866221029104846
chr10	2113902	-0.924869259958908	-0.96101568270246	-0.968969832628592	-0.960042066544925
chr10	2140833	-0.718740426594349	-0.974742470265379	-0.995781328065184	-0.994411313883513
chr10	2151822	-0.856895356886405	-0.956708182324375	-0.986050819647556	-0.998219351283031
chr10	2171169	-0.940648627452487	-0.977435138553343	-0.959486020449371	-1.03733547063319
chr10	2204582	-0.807421270529765	-0.913025296324481	-0.957119748132945	-1.0094908965884
chr10	2251395	-0.829039598154951	-0.958798033270004	-0.98967250593732	-0.936632799886121
chr10	2269746	-0.908727619793244	-0.947839531835848	-1.02226248511432	-0.97922782509484
chr10	2278750	-0.886142230111456	-0.988151687022593	-0.958655803041687	-0.994236443815487
chr10	2305939	-0.943117753184547	-0.972197065050375	-0.940164349617588	-0.982757859320733
chr10	2317314	-0.92986435727005	-0.985764680057979	-0.986800711226213	-1.01036777879928
chr10	2324916	-0.917057550744206	-0.983801776858096	-0.9680076394631	-0.985737815715921
chr10	2346925	-0.870309689625872	-0.97778095185979	-0.993844725289246	-0.917478690680571
chr10	2352377	-0.889057347527292	-0.968914887360322	-0.999357170849357	-1.01147229359854
chr10	2355096	-0.943575514916691	-0.91640831554514	-0.985319915499761	-0.981867830340912
chr10	2430150	-0.947101433063992	-0.930746895111489	-0.972952954743157	-1.01022605020932
chr10	2458789	-0.852918496345417	-0.880880526369744	-0.990535850406303	-1.03214637426675
chr10	2463875	-1	-0.966518576707827	-1.00985863325074	-0.978473281090713
chr10	2557150	-0.864840455314819	-0.96613114005573	-0.984069410852237	-0.984060780648715
chr10	2578521	-0.94045319649387	-0.956819808512343	-0.971084333648126	-0.999298116025966
chr10	2578561	-0.922488290287032	-0.959545282169877	-0.983952440560506	-1.00622719932114
chr10	2578601	-0.937465972396459	-0.953545371293827	-0.9914012873461	-1.05395213671302
chr10	2578641	-0.927599542973554	-0.968244584585666	-0.990426852694338	-1.02042802367463
chr10	2578681	-0.89898637595648	-0.956480792805558	-0.979257728383083	-0.9735283453594
chr10	2581218	-0.830696121847939	-0.960356145011301	-0.98491747711884	-0.97959168284423
chr10	2599838	-1	-0.95796935058579	-0.993493580245835	-0.997243820505145
chr10	2632741	-0.394223218702693	-0.933341747700586	-0.958299675352438	-0.982896888516816
chr10	2698414	-0.867973127552829	-0.929502397518098	-1.0013380098629	-1.03108293278216
chr10	2712644	-0.959508010675322	-0.930243649014047	-0.975307333757866	-1.00715517264224
chr10	2751219	-0.932118349918555	-0.975504624408581	-0.996942298986673	-0.98429712942453
chr10	2796457	-0.935052581246025	-0.958164877539053	-0.974055969901425	-0.991535117605812
chr10	2801476	-0.761785477115985	-0.929821858765829	-0.982877488768663	-0.920169342959273
chr10	2803708	-0.845566159326356	-0.946583645689355	-0.994554095249875	-1.02716279319347
chr10	2805713	-0.738803350584273	-0.882748175804632	-0.97873236813335	-1.01237055264756
chr10	2826614	-0.859376361490007	-0.954342808773632	-0.955863926034672	-0.933485172341674
chr10	2839442	-0.903018601922363	-0.979589420270452	-0.984655875917076	-0.957062649397035
chr10	2857009	-0.840894961931112	-0.877671259871783	-0.965477389068321	-1.07281050257149
chr10	2885633	-0.83310509216311	-0.908421412716518	-0.99918041323158	-0.936207263110117
chr10	2889361	-0.851316252884544	-1	-1.00870517390611	-0.998186884546431
chr10	2909253	-0.831379386255997	-0.899409832134696	-0.970698849429393	-0.991339957622457
chr10	2911119	-0.715926739204063	-0.896609258401298	-0.942628769150898	-0.970155437157461
chr10	2971278	-0.892303072310381	-0.914117024095647	-0.961630352308591	-1.00116935351353
chr10	3068231	-0.929683686747618	-0.969691511829124	-0.996500499288964	-1.00752095773504
chr10	3088162	-0.908724097731246	-0.795675956242661	-0.177272389943681	-0.31591907741143
chr10	3184380	-0.922590408264595	-0.830878938914216	-0.92967654314207	-0.97712523011232
chr10	3218571	-0.942002981367772	-0.976626591968238	-0.991704954638816	-1.02743394944194
chr10	3236564	-0.924808157101312	-0.91250758883982	-0.937551577124211	-1.01138248416708
chr10	3291543	-0.818590718031033	-0.935994238712387	-0.981248500977761	-1.09847556027784
chr10	3298771	-0.919861388334471	-0.934499265979624	-0.957898715155068	-0.943765144133564
chr10	3322804	-0.826920861889534	-0.925999921513348	-0.951961687346884	-1.02367832769347
chr10	3345579	-0.874187390956563	-0.918892575437548	-0.967897191011999	-1.00598782269838
chr10	3375239	-0.889845520778426	-0.955467935420123	-0.955097753545777	-0.918326901508121
chr10	3380820	-0.886677170295081	-0.955642362734577	-0.97470534384231	-0.941620657478497
chr10	3386819	-0.857600860722542	-0.95061112842534	-1.00098978983656	-0.992876076289166
chr10	3414615	-0.865402301059174	-0.991183758504463	-0.947955418066602	-0.947632404290349
chr10	3439263	-0.701900255182452	-0.889755014165347	-0.978160102934568	-1.05595806520238
chr10	3448190	-0.75506753138413	-0.961691869792427	-0.956235064613102	-0.896612858825422
chr10	3451706	-0.902559679930531	-0.942967582253829	-0.990653894240106	-0.98371869457805
chr10	3460194	-0.786794350041747	-0.891703792438968	-0.870311344643658	-0.888466748278979
chr10	3477895	-0.898397040518303	-0.911193075456732	-0.972177129515023	-0.95368133207759
chr10	3493544	-0.899080869653437	-0.939909066682336	-0.984955064984109	-1.02625353159074
chr10	3505001	-0.947861511762538	-0.966372953938929	-0.978953358205008	-1.05646548361025
chr10	3531099	-0.961297440535578	-0.977267395139973	-0.984389626559634	-1.00348302664265
chr10	3561629	-0.815244309450513	-0.909014499282073	-0.985542026790125	-1.02615721610435
chr10	3595793	-0.775781493510897	-0.914342182363948	-0.960603511612676	-1.00970053834413
chr10	3614375	-0.723297967687705	-0.932215454359214	-0.960468494312535	-0.943749788589315
chr10	3658124	-1	-0.959105473715189	-0.982392768279149	-0.970233175601509
chr10	3665847	-0.453356895862659	-0.748237216781967	-0.962660891535449	-0.995563694947993
chr10	3711254	-0.535762965357682	-0.831603719948244	-0.934565469585215	-1.03840550568334
chr10	3711355	-0.668195036800861	-0.86598110074499	-0.96316835028951	-1.00045499138023
chr10	3810020	-0.945038900579848	-0.902161651350184	-0.963804543719198	-1.01121713807975
chr10	3819188	-0.810068116585188	-0.876105565604368	-0.870619494846494	-1.01684541047807
chr10	3825551	-0.361716654108102	-0.198482796329648	-0.834789411740513	-1.06268166359143
chr10	3853979	-0.0399333905006271	-0.52616966589871	-0.937847844854668	-0.950221504241027
chr10	3858219	-0.816148300191969	-0.899734536762573	-0.946887476550994	-1.01226423497657
chr10	3878855	-0.380716709176114	-0.837337143130154	-0.94390617278213	-1.01162527251586
chr10	3898049	-0.876022642842669	-0.874179466512956	-0.896578025083263	-0.98421176133792
chr10	3903403	-0.897414826454847	-0.964817105368389	-0.993577381279084	-0.995015966113057
chr10	3951962	-1	-0.877592879950149	-0.972996901653979	-0.998026325133662
chr10	3967403	-0.793805915950347	-0.926665292077572	-0.93562731873827	-0.949231216547385
chr10	4030913	-0.889990139370317	-0.955811146832969	-0.984468409098178	-1.01946087042543
chr10	4063923	-0.696864625645284	-0.911852897198075	-0.97630754943628	-1.02255156736164
chr10	4116251	-0.92497104997531	-0.919976986811059	-0.956023895420775	-0.949019938701917
chr10	4136991	-0.955996736717745	-0.989732192359558	-0.976745193201118	-1.0178363476733
chr10	4137560	-0.979355931055412	-0.992885516759076	-0.964504412392723	-0.951002883146343
chr10	4141072	-0.882225030393975	-0.916935335442542	-0.963787774760179	-0.983728537767312
chr10	4145248	-0.681627682907335	-0.947406638694482	-0.982914618485655	-0.953603292277108
chr10	4155007	-0.936441712358056	-0.952409461884752	-0.968955063308475	-1.02992952872089
chr10	4212544	-0.794608596550684	-0.893704118356852	-0.96267390077543	-0.888289473945811
chr10	4229301	-0.817489132677557	-0.833026173868291	-0.975241729564838	-0.959479324661122
chr10	4251875	-0.807268464010656	-0.884643519052486	-0.956699537674816	-0.887872467360919
chr10	4256277	-0.874908701646804	-0.964828117815266	-0.972591756779298	-0.90582550709441
chr10	4265261	-0.933812317183615	-0.96808318891072	-0.995211349603108	-0.948663168682296
chr10	4276506	-1	-0.979420191574272	-0.974783528132588	-0.968768485070695
chr10	4278647	-0.939871458304908	-0.979560169156374	-0.964249833225527	-0.999833044020648
chr10	4292750	-0.776326412384432	-0.91800144170996	-1.00216666348256	-0.950804768175219
chr10	4301225	-0.966698113499548	-0.963254834587311	-1.00138891417843	-0.990163636569067
chr10	4325201	-0.965440144447062	-0.964119235092074	-0.983576878687626	-0.988795967261703
chr10	4352411	-0.726707828955613	-0.893655438796536	-0.956636685194218	-1.06333739458962
chr10	4368482	-0.776468071794501	-0.966167903798969	-0.980825460244794	-1.01466110113356
chr10	4387823	-0.969305544563019	-0.954910632817043	-0.988599591466698	-1.04350273236069
chr10	4444406	-0.875750184189413	-0.969663303243211	-0.987221792371203	-0.972842644021032
chr10	4450578	-0.749485279705944	-0.940998201825176	-0.970240889444567	-0.993753525448425
chr10	4494066	-0.847595389846171	-0.988962921037981	-0.989188249161537	-0.980285833954596
chr10	4522333	-0.894220190187922	-0.979891718096493	-0.987783264004821	-0.963797604407766
chr10	4542457	-0.919905891468304	-0.979520222823137	-0.973897526950091	-1.0157303511911
chr10	4554873	-0.868029623550851	-0.936660643797484	-0.985243893538441	-1.03651090334317
chr10	4562159	-0.824933088973629	-0.903252622821241	-0.981327605798897	-1.01268128135924
chr10	4562748	-0.788707325920231	-0.936742160398981	-0.976211342314222	-0.990365215074357
chr10	4615964	-0.820186271847459	-0.882745613149289	-0.966352942607377	-0.967300705445273
chr10	4680817	-0.785843702352929	-0.977365497022638	-0.970591567638885	-0.990237791379308
chr10	4684099	-0.949201583240059	-0.969096409567402	-0.998271957090655	-0.969073776543663
chr10	4691550	-0.902245469327998	-0.937825698099931	-1.0127577389435	-1.05874034515643
chr10	4718752	-0.895976369989647	-0.939154381022587	-0.950042239300796	-0.922020680259199
chr10	4721699	-0.956987192194046	-0.97697612319888	-0.929750040393703	-0.91719874042287
chr10	4749707	-0.924427655159626	-0.932658193428485	-0.989380288685908	-0.90812770832765
chr10	4896986	-0.874091274464382	-0.989624966190867	-0.992938588551286	-0.950535512991154
chr10	4934662	-0.857484895409973	-0.958938854987093	-1	-1.03651580053024
chr10	5001913	-0.935088887509224	-0.988423179450477	-0.990698367005411	-0.979164484325628
chr10	5048942	-0.977969756359373	-1	-0.991276597645937	-1.00550477183582
chr10	5057580	-0.697724975241432	-0.929334397922913	-0.918576087991991	-1.03893977820817
chr10	5084656	-0.898839709025036	-0.931210236577954	-0.973733090570977	-0.970835395587085
chr10	5115577	-0.810840664989383	-0.939893777616767	-0.973287201411032	-0.972505765012592
chr10	5125576	-0.97964853686299	-1	-1	-0.984709211026883
chr10	5137828	-0.836591419647504	-0.942004734238738	-0.976186048707045	-1.04485106812147
chr10	5145034	-0.950694525120694	-0.972218594333805	-0.990806465241445	-0.970476475864691
chr10	5149445	-0.854679057907602	-0.938861003205064	-0.95795704946556	-1.00522641055703
chr10	5169094	-0.838543095698812	-0.966971130888825	-0.998438282523218	-0.969654712750034
chr10	5194544	-0.929605730684733	-0.951298656612025	-0.993255368830119	-0.98420021131049
chr10	5240031	-0.868418417747016	-0.904896091283373	-1.01101369658395	-0.947556201405484
chr10	5241463	-0.843588594123927	-0.890029204537218	-0.929762379981455	-0.908286468634873
chr10	5283517	-0.731556577220013	-0.924545190062862	-0.976246536637148	-0.982229534472795
chr10	5285335	-0.669485586991028	-0.94729001316524	-0.961843204286661	-1.0112206801531
chr10	5368717	-0.546457636427567	-0.844986865721418	-0.992622939756084	-0.955405048438841
chr10	5418830	-0.814739415147197	-0.869097230031316	-0.958092607604176	-0.967590013338105
chr10	5421679	-0.977332203659298	-0.968660815993073	-0.956242313312314	-0.985082420202098
chr10	5438028	-0.92287274730741	-0.932142246137921	-0.966096232921315	-0.97873214400558
chr10	5453544	-1	-0.971394585257534	-0.998487696665371	-0.976127589036679
chr10	5481869	-0.868550532287038	-0.948439231335693	-0.966001814803678	-0.964448041404096
chr10	5484325	-0.512456806669931	-0.753531450738463	-0.916066465491861	-0.827690082927015
chr10	5492414	-0.936473034291278	-0.93969755911844	-0.995572502771108	-1.03604672403184
chr10	5524358	-0.799268915526891	-0.845850963930096	-0.950715794985685	-1.02835627426643
chr10	5573585	-0.733205929911478	-0.819934364734809	-0.941694099015959	-0.987108067103005
chr10	5583842	-0.946847408189761	-0.996155948651568	-0.920122945369535	-1.00467341552626
chr10	5584768	-0.924510432721957	-0.968766702448818	-0.981178634696441	-0.966096934259138
chr10	5585083	-0.895632974065771	-0.919734755497965	-0.947429930108734	-0.931610389148674
chr10	5598795	-0.776673427640674	-0.78864219932252	-0.945981717236885	-0.935383141069034
chr10	5712195	-0.889319457609393	-0.939578284308724	-0.957943216246685	-1.03715369731608
chr10	5803462	-0.886044916131984	-0.95872404545649	-0.977488052220411	-0.91091252578359
chr10	5812007	-0.981917427537266	-0.936505028936424	-0.965577157622725	-0.98279535771879
chr10	5831390	-0.895063806653587	-0.962382641360862	-0.969170725092711	-0.964192684054044
chr10	5839030	-0.98068918026762	-0.978264710692022	-0.995627261539399	-1.04227974443864
chr10	5848587	-0.666775332390181	-0.923280844591163	-0.965953521415535	-1.04291627924032
chr10	5918821	-0.96147336128955	-0.965139954359454	-0.945046000928755	-1.01059420129811
chr10	5974410	-0.927521126659589	-0.933875091863233	-0.855143121850866	-0.931602328677558
chr10	6026799	-0.956436613203038	-0.942577629184159	-0.949471736601049	-0.982679924063735
chr10	6039036	-0.822414121539887	-0.956507311544293	-0.943528068270077	-0.980948982682583
chr10	6044268	-0.853840637540574	-0.977883686345081	-0.961525497546408	-1.03661209442688
chr10	6045840	-0.948895619689142	-0.977704939572711	-0.985332886952453	-0.979419371090136
chr10	6047955	-0.923825071382914	-0.952159177933792	-0.942753500567558	-0.931246712060319
chr10	6057840	-0.86533923488326	-0.949029553895539	-0.939749236233581	-1.00153413513499
chr10	6074203	-0.941287998301717	-0.986330151731259	-0.991775623167326	-1.02696744132566
chr10	6104513	-0.792611327652368	-0.682273880028449	-0.966067945271985	-0.973716188235253
chr10	6195972	-0.924516940929945	-0.88674086834831	-0.986323198997314	-1.02355186043331
chr10	6221319	-0.899894644759268	-0.949259098759733	-0.990611448746908	-0.874936122678421
chr10	6235609	-0.915571027590161	-0.932695366666366	-0.952669942388518	-1.07571931314055
chr10	6289261	-0.868435559313791	-0.900967984367704	-0.929295666271731	-0.828838249265796
chr10	6335004	-0.864290232672862	-0.916443801841579	-0.938522073121545	-0.999237865008716
chr10	6338604	-0.913173752337908	-0.93267564912412	-0.964600136651801	-1.05407339923619
chr10	6352647	-0.965491103715069	-0.963555409077217	-1.00329344862565	-1.03624920366406
chr10	6353851	-0.884049772869014	-0.887822909981526	-0.935178205367931	-1.06284578919937
chr10	6377603	-0.880315981087974	-0.948272687975144	-0.951932183887835	-0.975470537080184
chr10	6381709	-0.954475396493764	-0.957654461577938	-0.985309584859781	-1.03901462614852
chr10	6408282	-0.978142531315748	-0.975117850453171	-0.993032509912838	-0.998218981499122
chr10	6423960	-0.640646656090773	-0.853856449931556	-0.960447074751917	-1.06420199363102
chr10	6481033	-0.92030328096644	-0.941845050541365	-0.948949017514369	-0.93759329271442
chr10	6501490	-0.755705508877992	-0.95223092012676	-0.968371094166285	-1.01234514672465
chr10	6503528	-0.789882343128916	-0.967099856733763	-0.968042532946114	-0.982615646141348
chr10	6527491	-0.858678995762095	-0.993646378112567	-0.973698964112504	-0.894540406697013
chr10	6575944	-1	-0.979950374277916	-0.981217527638821	-1.00698629590481
chr10	6606544	-0.892829667211857	-0.902704997988339	-0.913693234879211	-0.915857663210505
chr10	6618299	-0.869155938364914	-0.95411963255359	-1.00709618964741	-1.04319322414552
chr10	6632490	-0.980166535838985	-0.969914043532854	-0.995255627627696	-1.03099608767503
chr10	6658173	-0.849375185113587	-0.973994342064509	-0.98860682452736	-0.994306094050266
chr10	6671034	-0.983500479983741	-0.957788624150494	-0.981138401614684	-0.868459711705991
chr10	6674524	-1	-0.979996745923592	-1	-1.01313523422151
chr10	6701964	-0.907147232434748	-0.901373802884879	-0.977407636148896	-0.981355821529404
chr10	6727668	-0.790964296764227	-0.924593340520068	-0.947157103782215	-0.994177311500159
chr10	6761603	-0.714261356144968	-0.980471402272435	-0.997572518481464	-1.04153287852991
chr10	6813892	-0.945807643148732	-0.910216471559324	-0.973713072336311	-0.978815933630438
chr10	6842023	-1	-0.99239993195168	-1.0006911645712	-1.02525978311596
chr10	6856435	-0.827682499509268	-0.936522476742439	-0.983843981007692	-1.04347789577535
chr10	6859271	-0.956517012393713	-0.973648802388622	-0.986265523903513	-1.00155946048179
chr10	6938123	-0.894518424283515	-0.985309044650362	-0.957066953723912	-0.996035277487701
chr10	6942319	-0.980464853385983	-0.956748430582456	-0.990747239525703	-1.0388272716213
chr10	6954713	-0.419737085876785	-0.820207622441544	-0.983789086282348	-0.989663452495856
chr10	6990117	-0.93859401965076	-1	-0.989420740218819	-0.979512723365617
chr10	7072018	-0.924654861253906	-0.960906012436667	-1.00491511285601	-1.0191270719982
chr10	7083813	-0.806938556072243	-0.92597777083142	-0.976977762131092	-0.874390584704083
chr10	7089007	-0.662688454792544	-0.820393376514093	-0.970941815204189	-0.938964355218742
chr10	7092431	-0.913004209724592	-0.979553438510536	-0.943796642808847	-1.0263709033119
chr10	7093446	-0.70900719715865	-0.971791499004545	-0.996792339414962	-0.903422456951721
chr10	7094977	-0.758198158439459	-0.942317081321917	-0.958397312465253	-1.02002306443989
chr10	7097328	-0.560886114316547	-0.851287625485986	-0.995283924829387	-1.12351366301812
chr10	7111074	-0.957613652341206	-0.969987097580291	-0.949800077581956	-0.960907906789117
chr10	7166786	-0.949737200567702	-0.967687274172598	-0.983686024370699	-0.940477644995075
chr10	7186466	-0.73214108178306	-0.912425487718743	-0.924585641716756	-0.998778959033073
chr10	7202032	-0.514597336316253	-0.825942084475415	-0.942337005659227	-0.962140605979464
chr10	7206692	-0.743926970671475	-0.883332694020231	-0.982304697506323	-0.972374600097039
chr10	7237358	-0.878581512489136	-0.918565738048884	-0.965692774604285	-1.01480339473061
chr10	7279314	-0.963526587491305	-0.962359498532719	-1.00421371387974	-1.04510411822043
chr10	7296953	-0.900012931921579	-0.948151979225402	-0.937696521965907	-0.99175951838857
chr10	7311134	-0.815536089566653	-0.902206253584455	-0.967456117583804	-0.978949497654412
chr10	7330258	-0.891845257066122	-0.92432583337799	-0.799681375760808	-0.824563381519089
chr10	7389733	-0.87915692950626	-0.933363648170056	-0.953712048018907	-1.01588696348411
chr10	7407600	-0.840231440992535	-0.956906567385394	-1.00069912875802	-0.926597814450027
chr10	7407723	-0.795998108123909	-0.952874797492139	-0.976995985518907	-0.916998871856366
chr10	7440898	-0.926241533291121	-0.951339956718475	-0.890674576579687	-0.957543061720123
chr10	7476775	-0.749608051732117	-0.873285303348791	-0.88448155021486	-1.04758515980366
chr10	7515755	-0.945149158871132	-0.948272401530967	-0.988798952178588	-0.999874095964301
chr10	7639760	-0.818706866365676	-0.92076281771761	-0.956436871333442	-1.00716561965885
chr10	7678133	-0.9323118567358	-0.95729016796655	-0.989461240893116	-0.984383071720203
chr10	7737646	-0.937687697401223	-0.95395685046857	-0.968585144262901	-0.984492801949077
chr10	7745457	-0.882699043846042	-0.936707127150386	-0.958696290734521	-1.04686509276435
chr10	7766092	-0.921004378730799	-0.957771101121842	-0.966086867857718	-0.945663420806138
chr10	7797391	-0.931452902597151	-0.97193062404315	-0.99338257781377	-0.9678760645586
chr10	7804066	-0.905165451216992	-0.938802705367094	-0.983680341532176	-1.00688050287823
chr10	7822265	-0.954602803835345	-0.956761005268348	-0.996543638213853	-1.0690192042584
chr10	7829040	-0.773773429251567	-0.948981690888332	-0.904549422004501	-0.997774681536228
chr10	7831411	-0.712245284891877	-0.848986263173625	-0.916712924342193	-0.998807404677486
chr10	7833905	-0.769296877701133	-0.941741757420574	-0.989531268958688	-1.07534655282491
chr10	7834057	-0.843950381606591	-0.950538885084975	-0.985922894899551	-0.948570375826185
chr10	7848323	-0.931952395289153	-1	-0.995422924505293	-0.998391990892281
chr10	7854849	-0.906564229291939	-0.960153082083529	-0.959217939866095	-0.959543357327743
chr10	7877370	-0.887610270441082	-0.869855861370121	-0.925962310437433	-0.972640214531191
chr10	7880027	-0.920958608192036	-0.947780732911485	-0.999697879066628	-1.04228853278862
chr10	7895474	-0.908433863994441	-0.970376833579592	-0.957579279333508	-0.959103688250473
chr10	7901886	-0.888751924010629	-0.930067042383199	-1.00459257681522	-1.0562264223205
chr10	7921519	-0.948177980957786	-0.978521537029912	-0.998344469687363	-0.98928730398868
chr10	7962461	-0.794059113026955	-0.956119592669797	-0.965201130775697	-0.942251791609122
chr10	8094905	-0.663132079651488	-0.867222515260441	-0.874442230517293	-0.846164154141512
chr10	8134435	-0.83596194075982	-0.955973517429563	-0.946853921463519	-1.10449588101853
chr10	8138646	-0.968971915793517	-0.994921367310011	-0.994899516172767	-0.915282184393483
chr10	8292292	-0.928549298756286	-0.959790928792624	-0.998679402067951	-0.968352973100075
chr10	8330589	-0.875216603952543	-0.965831599410514	-0.97352771336057	-0.989308537613859
chr10	8334368	-0.963331084310116	-0.929016650185514	-0.991916091832735	-0.972938878093749
chr10	8413405	-0.809005753234071	-0.868169971221514	-0.984164593877717	-1.03137561855729
chr10	8416247	-0.887518605999928	-0.965255420625027	-0.976471543059468	-0.955686837812909
chr10	8423345	-0.962944183252468	-0.994201735844064	-1.00074000698744	-0.965754014006805
chr10	8487233	-0.7956027666715	-0.966366798223841	-1.00107848808157	-0.966956276285651
chr10	8489983	-0.934956270824316	-0.978606629393364	-0.957127454662981	-0.914504139904417
chr10	8498650	-0.928417895931333	-0.923180337721162	-0.970466701392291	-0.993736884536933
chr10	8577903	-0.874253564332879	-0.980303221739824	-0.99575287477542	-1.06928623714156
chr10	8583608	-0.914539649695072	-0.949626624620764	-0.987388947643605	-0.977366072750629
chr10	8614182	-0.816522549644936	-0.960103490859757	-0.996053843080337	-0.963111850221363
chr10	8692422	-0.913117451823758	-0.92620063162117	-1	-0.993594921801882
chr10	8695890	-0.922367646719625	-0.948619520428152	-0.991759201384813	-0.998444251850427
chr10	8862799	-0.97596251415999	-0.971835659676117	-0.963440819500714	-0.955562765640951
chr10	8874439	-0.870710080480114	-0.970879368687116	-0.996942298986673	-1.05859996986423
chr10	8875059	-0.920298570964807	-0.981845493858907	-0.972171288774701	-0.930062552288618
chr10	8889813	-0.977033640584926	-0.988973554586619	-0.964650295504594	-0.955492432607055
chr10	8900022	-0.857396232047687	-0.947088344068055	-0.985177955255185	-1.0264798748666
chr10	8950634	-0.950218813856737	-0.970494226097066	-0.990704070447685	-0.990731439058118
chr10	8959479	-0.961038225947376	-0.983694538339299	-1.01318229464145	-0.993413414051689
chr10	9015829	-0.894503566453202	-0.986421674358964	-0.997381616506725	-1.02289946617493
chr10	9065130	-0.858557935009501	-0.987379759447843	-0.987953774457828	-0.963766834131973
chr10	9120076	-0.960788375457809	-0.989688552524844	-0.990792436357664	-0.995941409622435
chr10	9122211	-0.866589264001846	-0.963525640136837	-1.00162593294725	-0.976775298417637
chr10	9202110	-0.922321868423711	-0.927499377414539	-0.971838277695803	-1.00211443816809
chr10	9206080	-0.843251493503843	-0.954722234118169	-0.978544342622692	-1.01135891504035
chr10	9239365	-1	-0.983855316351065	-1.00605977740449	-1.08190522413573
chr10	9246723	-0.91975551956475	-0.969795527865317	-1.00031885409595	-0.950525326213687
chr10	9261832	-0.95903944924678	-0.939483333792917	-1.00478218025389	-0.996012224961744
chr10	9289377	-0.980339366917934	-0.961565583725376	-1.0215864044652	-0.989194094611202
chr10	9332819	-0.880018531442618	-0.970413490191972	-0.994894706989478	-0.994761533996998
chr10	9332977	-0.917407179520156	-0.985856584728551	-0.977951010880994	-0.985629652836293
chr10	9355104	-0.848134959609438	-0.941079453643102	-0.975748205414407	-0.989553785728905
chr10	9355694	-0.942943507247469	-0.975239107431094	-0.980869986963061	-0.917127798018502
chr10	9378356	-0.949209300655006	-0.932910352889059	-0.973666537082548	-1.00724258538905
chr10	9383478	-0.854869133651839	-0.994673527201549	-0.987651505386134	-1.01304480759789
chr10	9460599	-0.894946383123761	-0.984321813574101	-1.00397663301922	-0.990092822689709
chr10	9479476	-0.86617975231745	-0.968068423982033	-1.00269443297449	-0.997006017234447
chr10	9504034	-0.98304468646798	-1	-1	-0.943881439574226
chr10	9575272	-0.67413719657612	-0.929911619367759	-1.01362435016789	-0.978729340189846
chr10	9621787	-0.928092409773727	-0.980821375067432	-0.98915243224769	-1.01620604451267
chr10	9644547	-0.93419848464324	-0.972111383122876	-0.9883239785649	-0.991405937215754
chr10	9653009	-0.85392205940016	-0.959088845080442	-0.982877892723391	-0.990567573578094
chr10	9685129	-0.960961431837935	-0.952837204160716	-1.00231127608705	-1.00872254352477
chr10	9687284	-0.78817258749092	-0.992570429159501	-0.991637297945569	-0.957504450140245
chr10	9690950	-0.980039940511464	-0.979449526085086	-0.993202823366903	-1.05614394115408
chr10	9717647	-0.951640033684946	-0.945974878626784	-0.967196599532532	-1.04355278769102
chr10	9725031	-0.971181111198674	-0.916388327356848	-0.992387196291541	-1.02159312155601
chr10	9735717	-0.929976005267084	-0.984806444988934	-1.00262206430686	-0.955499784095981
chr10	9752522	-0.880749967918852	-0.985534954729244	-0.964514563955477	-1.04243156010081
chr10	9771714	-0.947114924686731	-0.989776940852335	-0.988692877792716	-0.98597914502961
chr10	9815419	-0.912352411695172	-0.994781090844339	-0.968743417293761	-0.954237087303216
chr10	9868761	-0.916697193248809	-0.969408596861856	-0.958747758855618	-0.94498039938248
chr10	9901766	-0.834046752152969	-0.963359910949101	-0.981593256351498	-1.03658281125632
chr10	9916406	-0.94660828491245	-0.972369142467754	-0.95415879776122	-1.00121272826721
chr10	9916804	-0.880672066598072	-0.974178859329083	-1.00098416521106	-1.03485515988406
chr10	9919015	-1	-0.977962732071724	-0.984095908112534	-0.929804501668385
chr10	9937945	-0.896705911691785	-0.949080838577583	-0.978251586659689	-0.983343363359486
chr10	9961527	-0.89076781599089	-0.969590555779622	-0.986887902023178	-0.989383239484691
chr10	9961810	-0.942425983142493	-0.959462691119392	-0.999550869769296	-0.96174044839884
chr10	9967469	-0.8312612552736	-0.943071049312899	-0.967797715273568	-0.99209066178921
chr10	9968582	-0.893772120410753	-0.980917415923932	-0.981395473373907	-1.007852978567
chr10	9971951	-1	-0.952941266367534	-1.00228470306378	-1.01266791963596
chr10	9981450	-0.856553254947846	-0.959406934243681	-0.990675716177037	-1.0000081286722
chr10	10024113	-0.776017811937336	-0.986897636720854	-0.961840096873568	-0.990706917034173
chr10	10045497	-0.939498847537555	-0.906518204677163	-1.00251197172577	-1.00073713403557
chr10	10142847	-0.879399794074038	-0.925060578627267	-0.985835578714837	-1.0153046935908
chr10	10142893	-0.840706117266604	-0.944977828033074	-0.97488823836019	-0.970077364638632
chr10	10205113	-0.94668761576108	-0.985229896232476	-0.989997789203772	-0.988674476107829
chr10	10242103	-0.887890759376066	-0.92769669037164	-0.9774065673186	-1.01011235623952
chr10	10265017	-0.937954156724469	-0.979368335415275	-0.987112093190033	-1.01223095436121
chr10	10366908	-0.947287830586791	-0.934955112920314	-0.972160409602976	-0.99196933223577
chr10	10448864	-0.791340323155677	-0.966012283512333	-0.985917137894121	-1.00674978787238
chr10	10451778	-0.896202157419867	-0.952428383687727	-0.997432983384806	-0.988572030621963
chr10	10503806	-0.927669439273395	-0.989194111735839	-0.976207978852527	-1.02367237003354
chr10	10626275	-0.830314626391994	-0.972072935748978	-0.956809863119075	-0.988104113146386
chr10	10630656	-0.768457928884852	-0.851074255489858	-0.968364051006956	-0.960281186275189
chr10	10652876	-0.921507758810323	-0.927589813599684	-0.975127442212579	-1.01384254897821
chr10	10691149	-0.763466523847836	-0.92554661537282	-0.954751673724459	-0.982797456679654
chr10	10732009	-0.926454410270522	-0.947560487573957	-0.966477675173992	-0.989791172661347
chr10	10751009	-0.841834039949271	-0.928362472524782	-0.971583398121829	-0.960357308409353
chr10	10751681	-0.930404219801023	-0.936941994004402	-0.97244582647278	-0.995076743964318
chr10	10760743	-0.930850980136106	-0.97688145870145	-0.983081219228654	-0.986733186263614
chr10	10786831	-0.830442126842592	-0.973755988558623	-0.986879203173201	-1.00526957777386
chr10	10839476	-0.904212155013695	-0.932417893140519	-0.971018076235948	-1.00148672059976
chr10	10856615	-0.745186571314979	-0.930918413628555	-0.992231995636103	-0.977349069225663
chr10	10893768	-0.916288680772148	-0.972182639729434	-0.946755874901029	-0.948457697152789
chr10	10905828	-0.966007818627186	-0.940416162868131	-0.987009211890341	-0.90646846433903
chr10	10912579	-0.126493562308752	-0.652846016656057	-0.966627905913467	-0.887682682710806
chr10	10933222	-0.873207336486891	-0.972674624400143	-0.963880232459335	-0.995017157441036
chr10	10938416	-0.895764452552668	-0.990787543073982	-0.989182571559955	-1.02558551099456
chr10	10949248	-0.835768152992202	-0.939156718721848	-0.98790274475713	-1.01245802491474
chr10	10957948	-0.832068708410881	-0.892504950479978	-0.964915649880572	-1.03227975198034
chr10	10973578	-0.746111330494999	-0.905367740532751	-0.944231434492794	-0.923186647340671
chr10	10989369	-0.579309308539345	-0.881014909285755	-0.978059040901512	-1.09933728439452
chr10	11038079	-0.80537837455723	-0.894187116041363	-0.966739239445493	-1.00094587872607
chr10	11062862	-0.857030953043621	-0.995073998032149	-0.980086869568754	-0.986362668302359
chr10	11136898	-0.841907858158698	-0.949363136517797	-0.985289596365268	-1.01805051475126
chr10	11156413	-0.916556368052634	-0.966538413749632	-0.998817527076977	-1.071842379374
chr10	11194605	-0.81518337115636	-0.93549299288709	-0.988580963349173	-0.955618726802797
chr10	11198027	-0.869615353751245	-0.90372841511913	-0.999827355468252	-0.993130410283197
chr10	11209251	-0.983231349473804	-0.967326684052726	-0.943272864741767	-0.981279253904943
chr10	11245407	-0.805162757161166	-0.912771099649603	-0.983008434202016	-0.926253927771826
chr10	11261569	-0.934637897309674	-0.954459910107214	-0.972937982362033	-0.952028524669202
chr10	11273665	-0.929809701096803	-0.915929735449352	-0.979453939840428	-0.944740361659634
chr10	11298651	-0.858517724564834	-0.908383522097795	-0.931942660638288	-1.02036844001399
chr10	11304035	-0.536311865773194	-0.715058821045346	-0.977053279952217	-1.00433411826816
chr10	11364364	-0.93585491561222	-0.930206135134351	-0.990543593782821	-1.07848151291393
chr10	11382156	-0.64788472956929	-0.889303949859546	-0.937899975274071	-0.903995084118636
chr10	11475185	-0.948118199815352	-0.979313198613788	-0.97665856712103	-0.929756817110291
chr10	11507560	-0.911935723223814	-0.899853850676817	-0.938644788503932	-1.0199036135727
chr10	11512557	-0.847202465832084	-0.962047524842096	-0.962461250587504	-1.01307801725318
chr10	11544462	-0.977782843536839	-0.974594151439185	-0.976506382349641	-1.03215597223343
chr10	11547359	-0.853627095365127	-0.962559408503201	-0.976806180612504	-0.98322760955482
chr10	11594725	-0.891935517108413	-0.966513662747451	-0.886502351506803	-1.04356512108008
chr10	11612141	-0.984678175422076	-0.960669992721212	-0.977990781698572	-1.01152562600026
chr10	11615089	-1	-0.932344952644953	-0.980192180444478	-0.967411840401234
chr10	11625090	-0.949918540024393	-0.951744587793752	-0.94274546589836	-0.98628204937403
chr10	11659013	-0.95614258015931	-0.978979006109352	-0.98894529945153	-0.923173910091887
chr10	11683909	-0.863490858355163	-0.899932878676198	-0.941023788858345	-0.968727582603665
chr10	11727941	-0.244661832999559	-0.679245585813837	-0.368677250937911	-0.691258471715809
chr10	11737626	-0.904150286735068	-0.884016284902454	-0.989485570599973	-0.941889587796761
chr10	11840949	-0.762815974785627	-0.861294390477776	-0.943950809601602	-0.871196717563288
chr10	11843383	-0.895099848247621	-0.968205279579089	-0.953820662260284	-0.984681798806529
chr10	11854682	-0.881585386513697	-0.982993628104907	-0.990125566573258	-0.982014417347578
chr10	11928370	-0.723793301230846	-0.860943401940739	-0.939859630646734	-1.02050939004114
chr10	11943263	-0.80054065856491	-0.922686117293431	-0.93025302749254	-0.811925026292357
chr10	11962624	-0.816226462845633	-0.955459466268179	-0.972920856039981	-0.958443439113858
chr10	11975264	-0.983970806762701	-0.930651515151508	-0.974165372334676	-0.971036626374534
chr10	11978400	-0.827654462541393	-0.969462783739176	-0.963388432810093	-0.93107364202097
chr10	11997377	-0.937255150851904	-0.957873478351845	-0.958958310103642	-0.926414686319426
chr10	12000973	-0.888487664811848	-0.951764471155741	-0.933748203375593	-1.05905123841699
chr10	12025853	-0.928358094696371	-0.960414283889669	-1.00021492802943	-0.99136666600109
chr10	12075003	-0.915076047888899	-0.941278634382057	-0.970419279018509	-1.0014641203237
chr10	12083350	-0.958660164009282	-0.953314630483825	-0.926615438870412	-1.07148874181969
chr10	12189765	-0.922842977100668	-0.986450308197021	-0.971739689210953	-0.958250793146223
chr10	12228087	-0.875437318570936	-0.941735047969545	-0.949894716329909	-0.873367807107631
chr10	12248238	-0.968928752039966	-0.97763216478536	-1.00592785975248	-0.946539989336913
chr10	12249002	-0.979632966954504	-0.96606830725596	-0.973388427007276	-0.973327755800283
chr10	12255432	-0.906180310815677	-0.980398581644605	-0.99444166373918	-0.95078712086269
chr10	12313068	-0.634041297887091	-0.844906516271274	-0.955119518789172	-0.893857613119412
chr10	12339555	-0.914650294980911	-0.98888556123687	-0.981800771183575	-0.966678332590737
chr10	12374701	-0.819075990284471	-0.860127767141146	-0.950337986640458	-0.948430049067705
chr10	12486001	-0.926133383397007	-0.961159478904442	-0.991681833793929	-1.02131342157287
chr10	12567266	-0.614638729120121	-0.932746988630428	-0.975643289024865	-1.09355085347042
chr10	12638077	-0.828529343740186	-0.839726730290322	-0.899231552262622	-0.88091776421429
chr10	12706940	-0.809724899684046	-0.948664187106166	-0.965642558158766	-0.967927302832834
chr10	12709393	-0.89341458315317	-0.935725765046492	-0.959058023379947	-1.04072004798236
chr10	12710151	-0.98665805668691	-0.911464311176085	-0.974369206739251	-0.970340634675427
chr10	12765276	-0.840943931549734	-0.951123913101136	-0.970203566095821	-0.997679010980548
chr10	12883389	-0.932133055790008	-0.96280845317922	-0.968288818365259	-0.920257977748845
chr10	12925929	-0.82423291889344	-0.966886951065278	-0.987733380106512	-0.97688774191525
chr10	12988308	-0.892995559726052	-0.862708422486912	-1.01386820039106	-1.00383195884618
chr10	12988829	-0.886388505634516	-0.923517290596072	-1.00464376008182	-0.951248324543831
chr10	13045458	-0.857464612243249	-0.922443369011825	-0.971896712818033	-0.964461233015951
chr10	13060931	-1	-0.982566964992409	-1.00181152638657	-0.997090983345608
chr10	13123112	-0.859705772526338	-0.917393529815269	-0.981688645158177	-1.00806597897879
chr10	13154903	-0.902877513815344	-0.960204024097562	-0.96083641073463	-0.952057495699509
chr10	13187474	-0.958841586904598	-0.967388780464	-0.992304987783832	-0.97700905858871
chr10	13201020	-0.839795574063245	-0.941018100518328	-0.984442152461052	-1.0182499386281
chr10	13220849	-1	-0.981983720907787	-0.993291463167178	-0.961257630636766
chr10	13297212	-0.801064346653484	-0.933357995164324	-0.990241260469609	-1.00173768797672
chr10	13304529	-0.880781820674052	-0.976281510160852	-0.996757321252017	-1.01961615740399
chr10	13309227	-0.974753912664248	-0.977002441320796	-0.967226876591317	-1.00230900087288
chr10	13343462	-0.971245883806903	-0.937343949694322	-0.926459518638309	-0.998284168753856
chr10	13396360	-0.910008340763516	-0.975989857307969	-0.944048835237739	-0.939996370881659
chr10	13412522	-0.869606351523806	-0.974308400207103	-0.999530726937507	-1.00611311730794
chr10	13483793	-0.847589765677741	-0.914792179666176	-0.929768207950877	-1.03772128713208
chr10	13505284	-0.828251750964624	-0.905614190220738	-0.993815039901283	-0.977997741201045
chr10	13541488	-0.940759444182325	-0.983832133297914	-0.900964238793668	-1.00469773267153
chr10	13544198	-0.875054347091576	-0.980899451530904	-0.9895136030513	-1.04032648567996
chr10	13548589	-0.920884777373873	-0.939382727932476	-0.970473004540975	-0.911676773242833
chr10	13553647	-0.902106590794408	-0.883087051768192	-0.947194930358509	-0.951506195461184
chr10	13563496	-0.861616970667262	-0.853132081056698	-0.925151364217365	-0.951468162913561
chr10	13577882	-0.638598373144595	-0.946469869361924	-0.916770372936135	-0.934037111598824
chr10	13581696	-0.819588920483167	-0.950052970438247	-0.926383176417588	-1.02153568993974
chr10	13597015	-0.905712047287038	-0.928119513167301	-0.963168348854637	-1.02314766286511
chr10	13647954	-0.917560692403201	-0.974776215572665	-0.986608530259008	-0.996637840990136
chr10	13653404	-0.751073836853302	-0.946924282510786	-0.984751736342635	-1.00615702570498
chr10	13668463	-0.583002492911296	-0.933210907979021	-0.987526703206091	-1.04898561893323
chr10	13763009	-0.954307355964268	-0.96158453585969	-0.946217535744564	-0.92430433486618
chr10	13778338	-0.85337369218576	-0.949868232889258	-0.942071396952606	-0.980088948130355
chr10	13857228	-0.75499090276152	-0.947614440198031	-0.968535638452709	-0.938646106676487
chr10	13896018	-0.593982944103523	-0.639442352698896	-0.946803009413433	-0.887761325414345
chr10	13939050	-0.944967603912776	-0.952114814013586	-0.959063395590086	-0.976660653138952
chr10	13978295	-0.929531026966155	-0.911882768846413	-0.972200320184575	-1.00862771628675
chr10	13983952	-0.435365952429918	-0.709943378666787	-0.958472142339981	-1.0219632403443
chr10	14008887	-0.914768547798377	-0.992273671090961	-1.00785868756976	-1.02170950877213
chr10	14086397	-0.904799372132086	-0.948408870875517	-1.0039098204436	-1.00509834492918
chr10	14089914	-0.63905587013003	-0.879364798012331	-0.973982405666949	-1.09974649609685
chr10	14102680	-0.978383858401277	-0.976101493232481	-0.996633443014228	-1.05040262454566
chr10	14120726	-0.721564487083627	-0.833297990864893	-0.953116953476098	-0.998856216311637
chr10	14176959	-0.889076646744949	-0.938157974025747	-0.994568044918511	-1.00223656519172
chr10	14177361	-0.864816626466198	-0.959497883157596	-0.969930003953282	-1.00729436708611
chr10	14182870	-0.721863219953489	-0.914652895357293	-0.941188713104509	-1.02425452231601
chr10	14190064	-0.890811063945978	-0.983142332773225	-0.965622002475233	-1.01880341690638
chr10	14238026	-0.924652532404643	-0.894976339410572	-0.959710404774751	-1.0654474417425
chr10	14321334	-0.922330644815645	-0.927362190114298	-0.977712467050453	-1.03812270752007
chr10	14410763	-0.89550290080653	-0.916701169769408	-0.997520783201574	-0.992787170564908
chr10	14460764	-0.944233835983568	-0.969661759490439	-0.968837372772549	-1.0228651832152
chr10	14473943	-0.908419455841041	-0.988684574844724	-1.00068938034802	-0.978341956037865
chr10	14484005	-0.961305633238451	-0.925527989213047	-1	-1.0618652865868
chr10	14484982	-1	-0.980448485207415	-0.981244294019954	-0.947202233922405
chr10	14486987	-0.925987012047718	-0.984626007311087	-0.99989918637488	-0.993916497321069
chr10	14498776	-0.311138171065645	-0.762050752119089	-0.961301877157693	-0.998880487593041
chr10	14506250	-0.976136753559627	-0.971886592905049	-0.986331443091846	-0.957377471453592
chr10	14513536	-0.872551847765406	-0.966833100175706	-0.986743440110758	-0.981280448397667
chr10	14515123	-0.862401488699409	-0.848098768269539	-0.948588948964842	-0.904406252997959
chr10	14537908	-0.946067991616786	-0.950482130069274	-0.983795501093806	-1.00234138917852
chr10	14574766	-0.890803239242653	-0.918155897586595	-0.989382610061307	-0.953525918950922
chr10	14578953	-0.32699284797097	-0.758590513259431	-0.888159515756815	-0.831717308609714
chr10	14605851	-0.81117362453827	-0.874115564275882	-1.00652138763955	-1.03388401163822
chr10	14660524	-0.893219854921699	-0.940570541661178	-0.968698356133992	-0.994545385128211
chr10	14793663	-0.66850663124381	-0.586166180956623	-0.905442837464725	-0.986634337868392
chr10	14815448	-0.777995411864552	-0.931849617796651	-0.96007038383289	-0.996631344060285
chr10	14815596	-0.830227935080234	-0.889925313393366	-0.931875891100505	-0.990704280699519
chr10	14876794	-0.770373291735993	-0.96348352743484	-0.925001035339677	-0.888305866939969
chr10	14899139	-0.946536802274928	-0.989732188415291	-1.00319757305233	-1.02647670561023
chr10	14905110	-0.879941469407904	-0.96200769481043	-0.985797030354575	-1.01038369841076
chr10	14953432	-0.89858916929398	-0.936951257884037	-0.992317156378486	-1.03744046871412
chr10	14970310	-0.849836151187028	-0.954198780025765	-0.97053099763594	-0.959177963652399
chr10	14980551	-0.947798688125501	-0.854607988438525	-0.928521649638556	-1.02506686730933
chr10	15041422	-0.960204201351327	-0.99228933228183	-1.00710496972276	-0.960135097065916
chr10	15041725	-0.964853356676421	-0.959108574680545	-0.994617834261342	-1.02018438278134
chr10	15060194	-0.808317523100817	-0.936231773515207	-0.926917894956364	-0.956737416269946
chr10	15060998	-0.786788573993673	-0.88022346948998	-0.921552189108946	-1.01591656705382
chr10	15062575	-0.738710637682812	-0.958576445347494	-0.890447261733305	-1.09249484383527
chr10	15153709	-0.9783295681174	-0.989001631039586	-0.99989918637488	-1.00689099848015
chr10	15199045	-0.886627823276027	-0.971805913739836	-0.933476226455445	-1.01842646297157
chr10	15243548	-0.92595003598241	-0.922419291714946	-0.988705819822243	-1.03158065128535
chr10	15278127	-0.922150461113294	-0.931381986667339	-0.988955297729167	-0.97477539853089
chr10	15285363	-0.8868005157727	-0.956684575778624	-0.991957788768869	-0.867213039138296
chr10	15307813	-0.629604757391838	-0.890686558758658	-0.928927322646658	-0.946581187813745
chr10	15378330	-0.787190213179282	-0.830825085457801	-0.962273345541746	-0.92582093536451
chr10	15427901	-0.902342044484219	-0.915602247609931	-0.982730795846087	-0.947692888177027
chr10	15454775	-0.888204630977367	-0.931185342026281	-0.939827066529337	-0.978983883848635
chr10	15477871	-0.883090756534421	-0.942114934951264	-0.963080707285735	-0.980455063632985
chr10	15523430	-0.927095724106862	-0.955919010245002	-0.988312659144824	-1.03164208709883
chr10	15526337	-0.679035035113385	-0.932193901707005	-0.742679091229058	-0.927855394527388
chr10	15585777	-0.846748075459798	-0.96744301143656	-0.978557076275593	-1.03516618778236
chr10	15593892	-0.917625187214794	-0.967977454649051	-0.989267134095228	-0.970149000283177
chr10	15602480	-0.951422374289092	-0.995820618667446	-0.983363298042734	-1.01310935631953
chr10	15603495	-0.96993223373432	-0.966671514763774	-0.976045786614501	-1.01084969894989
chr10	15643877	-0.890528950367997	-0.958105333622025	-0.978361831611086	-1.01357861649562
chr10	15661907	-0.952076863065204	-0.962967868461219	-0.998344338376421	-1.0170780085635
chr10	15748274	-0.814130642972643	-0.981356290894061	-1.00547264719708	-1.03335435529035
chr10	15749304	-0.92129598382564	-0.949508705137028	-0.995750222756147	-1.02537171807026
chr10	15759613	-1	-0.994358864248726	-0.949825018045224	-0.980838874728873
chr10	15787955	-0.83162307640872	-0.96037596649532	-0.982598326910873	-0.892877382622113
chr10	15817917	-0.911009328714977	-0.970539049669203	-0.984849740053254	-0.987690843826411
chr10	15859282	-0.927493356242604	-0.951268126929809	-0.999819018849608	-0.950956833171563
chr10	15870704	-1	-0.965453592991183	-0.972067332557953	-0.939621435772088
chr10	15878679	-0.937996529748227	-0.979544685588031	-0.969646186018547	-0.962261444730521
chr10	15885039	-0.969920050631543	-0.956006837196054	-0.915388983803477	-0.994634006986065
chr10	15897442	-0.907678082725542	-0.934151297122726	-0.996740574530909	-1.01275147012773
chr10	15899668	-0.902248427817163	-0.959526545564777	-0.970647550551613	-0.987461316141399
chr10	16037030	-0.841804612417041	-0.989502224421164	-0.982756837306225	-0.97619083916766
chr10	16064422	-0.981122090185927	-0.980871162218412	-0.986711475588481	-0.990504087140059
chr10	16127822	-1	-1	-0.989845481994592	-0.998680964790938
chr10	16149821	-0.835314839301441	-0.972328858407433	-0.944876481095904	-1.04301635478281
chr10	16152335	-0.899563599215743	-0.973990674983723	-0.94214572226226	-0.932728761246497
chr10	16174256	-0.891952050186876	-0.958687172784655	-1.00002107648744	-0.944806740915433
chr10	16190091	-0.892229411251398	-0.943664705995277	-0.990151904431607	-0.977618941748685
chr10	16193154	-0.936927043775854	-0.988637137376885	-1	-1.00175578565614
chr10	16240731	-0.912424536797852	-0.970632022034604	-0.974176655984861	-0.958112732315291
chr10	16241322	-0.981304678882424	-0.983651984744131	-0.997460867213187	-0.990382037428639
chr10	16256193	-0.935170974800807	-0.953891691674304	-0.987977832787049	-1.03220907002116
chr10	16280303	-0.824324304719047	-0.973923636680785	-0.975043820263487	-0.969657051186458
chr10	16287824	-0.947958380257113	-0.950581095867748	-0.978257493451929	-0.941841933417799
chr10	16288439	-0.966609795496076	-0.962690670462529	-0.978494360913679	-0.966434841401393
chr10	16392942	-0.961494847836399	-0.935567699184975	-0.992345030902683	-0.98715717506583
chr10	16400545	-0.88526802681822	-0.980243291152382	-0.960381656195987	-1.01166913381022
chr10	16573844	-0.947894488857892	-0.908700728119649	-0.979664127279032	-0.975338761399077
chr10	16580960	-0.915286775493785	-0.905591108331128	-0.979245862603142	-1.04050054630201
chr10	16618529	-0.791209769022771	-0.956120426948837	-0.983603774042027	-1.00152611225806
chr10	16626065	-0.683036101709038	-0.881340954987268	-0.997719177578177	-0.927528404581275
chr10	16629288	-0.461781999134441	-0.836584259532086	-0.973087927841499	-0.934644567645928
chr10	16727527	-0.97719863242999	-0.968381657399067	-0.959202180627363	-0.991523718525495
chr10	16738013	-0.911810826958925	-0.932374923933843	-0.966158418987244	-1.02423369339556
chr10	16743026	-0.68665982287711	-0.949473754009354	-1.00953118735921	-1.00953154509443
chr10	16754862	-0.857194731900045	-0.956532466495225	-1.01521164018455	-1.05626979737647
chr10	16790499	-0.903816797350159	-0.94488126425635	-0.972387002810179	-0.959912109146433
chr10	16859478	1.38077509773147	1.22744945953339	0.749464983674828	-0.273776602782122
chr10	16911494	-0.832546004016095	-0.956910197753479	-0.973058975609284	-0.926587346111437
chr10	16919596	-0.957093629688867	-0.860068483483243	-0.949680293802951	-1.06922244713117
chr10	16938703	-0.823457936102493	-0.980662864300339	-0.992650733225367	-1.00501896603083
chr10	16941332	-0.879191300736195	-0.979515759906816	-0.975668794400091	-1.09577071611584
chr10	16952910	-0.877894752233609	-0.957379341563717	-0.977126670202002	-0.99847623470628
chr10	16953446	-0.953317950850599	-0.968683238935318	-0.985503283826953	-1.00578082240453
chr10	17019226	-0.845455290642179	-0.901479441314198	-0.977709978953977	-0.976162226271344
chr10	17090256	-0.985078208579195	-0.93791081506121	-0.960652267108745	-0.915268658187926
chr10	17093580	-0.97680207800248	-0.969873816587503	-1.00475235080117	-0.909903408622151
chr10	17093865	-0.965314988706148	-0.943488853935645	-0.885384965306864	-0.950912290773253
chr10	17098695	-0.965129462679908	-0.967448275611605	-0.992849761273725	-0.953378303514844
chr10	17100817	-0.924031168330194	-0.967882491146115	-0.975643789662744	-0.961155543402576
chr10	17108047	-0.939038849674873	-0.950146288200494	-0.983412899881202	-0.961777317451049
chr10	17108692	-0.963650429498147	-0.969198373786574	-0.963693880152683	-1.01233028566955
chr10	17115241	-0.967072368069566	-1	-1.00248685405068	-1.05199323721807
chr10	17164899	-0.94001476373567	-0.970581351396818	-0.957175590396346	-1.01673117493598
chr10	17183476	-0.883736508969634	-0.903106904359141	-0.969900844727833	-0.997025446163032
chr10	17190909	-1	-0.974517822157173	-0.987824618790915	-1.0153897566201
chr10	17195365	-0.961141979189788	-0.934552426633867	-0.982166661420178	-0.965612169440088
chr10	17196298	-0.941629611508822	-0.997896193381977	-1.00524047929526	-0.98238358440559
chr10	17217658	-0.674122828334062	-0.912840359107353	-0.992844418142478	-0.96417562588481
chr10	17224661	-0.926204817243492	-0.977512505931641	-1.00178127114358	-1.0150281508947
chr10	17228277	-0.888179251874037	-0.976444750961364	-1.01180065137921	-0.930134183533334
chr10	17231359	-0.917606120973615	-0.978972341812463	-0.985954146336771	-0.96454496070286
chr10	17242537	-0.727374997220887	-0.896058600063478	-0.972258123274323	-1.01815419342824
chr10	17256241	-0.903896070777673	-0.977858598254446	-0.925138075358893	-0.953823872109063
chr10	17256751	-0.943266839115423	-0.941654499767588	-0.978574793686811	-1.03074600418214
chr10	17282371	-0.843944117703623	-0.942167744294784	-0.954700893435937	-0.964347082185469
chr10	17317043	-0.872014290995273	-0.979637057899386	-0.971673121026955	-0.935843874042962
chr10	17398276	-0.913937172966469	-0.982709967555158	-0.995924393380809	-0.988374868938386
chr10	17428725	-0.806393975503109	-0.899357628725308	-0.674528904140809	-0.805028200510657
chr10	17486750	-0.618175441939306	-0.84972404119865	-0.958523342563311	-1.07619875830884
chr10	17508934	-0.875336234198515	-0.943288323180599	-0.926970536950836	-0.944523899095696
chr10	17535286	-0.924071226214339	-0.966773996933468	-0.987905694644479	-1.05051753398136
chr10	17585967	-0.822953462135818	-0.93560939800428	-0.969946922418579	-1.03419822490507
chr10	17589393	-0.835962868201934	-0.892078661694074	-0.961900798646495	-1.02213577507668
chr10	17629628	-0.965529323846805	-0.980365254386122	-0.988166492483034	-1.01686859746276
chr10	17636577	-0.958172315200948	-0.983093253562229	-1.00826149282882	-1.01591068092837
chr10	17705871	-0.95457903830269	-0.970497647524496	-0.976177101380475	-0.979144487831479
chr10	17707183	-0.842181327499969	-0.985837021569992	-0.958286085785512	-0.964654181173687
chr10	17748865	-0.978029309867531	-0.959585048000313	-0.980629713425875	-1.01760716465213
chr10	17768687	-0.982941277023148	-0.995055197451222	-0.995364288106828	-0.950512984426856
chr10	17790995	-0.945004255522075	-1	-0.97442665811694	-1.01056078663519
chr10	17807210	-0.980545324539618	-0.989971971082209	-0.963184452038052	-0.992621678249372
chr10	17809071	-0.978405543203204	-0.99170770890747	-0.971167161227087	-1.02051932152289
chr10	17866466	-0.88970356886772	-0.955558343937493	-0.999142449569851	-0.987625318205781
chr10	17922048	-0.921181131110782	-0.972373254033319	-0.99068350658008	-1.00997132083607
chr10	17924459	-0.942291210360309	-0.971999194768962	-0.988355450174293	-0.977964195495043
chr10	17943334	-0.952756733206171	-0.978293767266349	-0.994988404753838	-0.971483363892352
chr10	17957410	-0.943658143553499	-0.975275947059387	-0.991990974498706	-1.02205779253267
chr10	18037962	-0.950369982275171	-0.988674726357915	-0.987329326804152	-0.983648791174412
chr10	18054189	-1	-0.975325237462683	-0.994551798568103	-0.966933786311723
chr10	18056049	-1	-0.981167858686395	-0.99854191742103	-1.00460715312928
chr10	18113437	-0.917354392233925	-0.966326660157771	-0.968700561078189	-1.00320427099815
chr10	18168965	-0.881681008457326	-0.954391297815529	-1	-1.01230556747535
chr10	18171377	-0.925927559192516	-0.977569292936508	-0.971772662096337	-0.966655834945298
chr10	18190249	-0.898493931353732	-1	-0.989861769068225	-1.03825187614902
chr10	18204323	-0.932827477535738	-0.985791984913704	-0.994729309594853	-0.984781261053703
chr10	18242604	-0.886817228713235	-0.915815348273254	-0.953265613187368	-1.00998996399119
chr10	18246325	-0.804564182384671	-0.966370824492997	-0.927887874574211	-0.979965299921066
chr10	18250952	-0.707227299372364	-0.846092824682734	-0.960145908099561	-0.972322135697284
chr10	18328184	-0.899325196109808	-0.939469238116674	-0.924284959809888	-0.979244934131074
chr10	18329960	-0.809349626924401	-0.898571425225165	-0.967422200952229	-0.895086469187111
chr10	18333699	-0.779726626473766	-0.870054023694857	-0.960609734016184	-0.963047353918872
chr10	18359248	-0.831137737190525	-0.899889550833494	-0.985468134868986	-0.986541766020496
chr10	18388845	-0.866856593329552	-0.93618493757006	-0.94782456720132	-1.06286751643617
chr10	18392587	-0.933495847567178	-0.921661681368713	-0.959382567666008	-0.948947829986111
chr10	18492614	-0.828515148033367	-0.979424249713703	-0.995489620514937	-1.03795843820037
chr10	18673485	-0.956780394369254	-0.957587577748429	-0.996539114974903	-1.02120635624279
chr10	18746813	-0.98302226381949	-0.98111626257199	-0.996453299765843	-1.01739777515278
chr10	18786199	-0.88408000524793	-0.962542610726767	-0.995916545003185	-0.999296204885061
chr10	18792535	-0.921077309323165	-0.963519248853564	-0.980255533981475	-0.96883504524993
chr10	18881313	-0.901287184227898	-0.990826219164617	-0.993543709059225	-0.994782033327936
chr10	18949338	-0.712878289590602	-0.783196222000659	-0.901293768192296	-0.964897268289714
chr10	19043185	-0.862179312716043	-0.958268148498274	-0.989212142121085	-1.00647191123076
chr10	19068555	-0.873897968715245	-0.967567904091431	-0.985198434646826	-1.02032845680636
chr10	19068999	-0.96182481121836	-0.945614677241577	-0.973287425692007	-1.03436232257666
chr10	19080765	-0.946530511944383	-0.949237641385867	-0.955861483950924	-1.04407146650738
chr10	19144889	-0.979617303219448	-0.994838197798869	-0.992993728644923	-1.00913518557044
chr10	19153556	-0.914337734171087	-0.930047982689708	-0.946379057306177	-0.95385591137264
chr10	19195479	-0.914995115603384	-0.951434401076501	-0.950828985729731	-0.967724656608409
chr10	19245461	-0.896102720915798	-0.963765166313359	-0.965778454400913	-0.930446243250034
chr10	19289751	-0.933823214697127	-0.978146549731721	-0.98329299742076	-0.99855702529174
chr10	19298439	-0.981984584552838	-0.978577244487601	-0.988917608960642	-0.991886493035466
chr10	19326349	-0.893717586777797	-0.947146982383083	-0.983869437974682	-0.98005722361595
chr10	19358133	-0.960974149230309	-0.988874830046296	-0.967425217457365	-0.993072848666016
chr10	19360698	-0.928478312452932	-0.978618885035535	-0.955834782249813	-1.03247906108837
chr10	19546354	-0.970351201176646	-0.949879224827098	-0.990350913341025	-1.01467590433074
chr10	19562132	-0.914079750387425	-0.969898117848446	-1.00411655043314	-0.970953824560158
chr10	19562819	-0.819648477202295	-0.964252971375529	-0.955790624801055	-1.02515729317816
chr10	19591351	-0.893192143684191	-0.971041962356812	-0.977676643364915	-1.03195745390323
chr10	19619337	-1	-0.991430793641673	-0.995395282776527	-0.961669864438644
chr10	19653536	-0.931500501034597	-0.97662509111662	-0.991265081221165	-0.988547942229361
chr10	19677191	-0.840282846154833	-0.958213433210481	-0.970519849546133	-1.00855915665774
chr10	19680406	-0.886102477240837	-0.976532898717567	-0.969020587648789	-0.921346175943307
chr10	19752052	-0.962012403902569	-0.992611030168466	-0.988936005927137	-1.01829697906008
chr10	19816968	-1	-0.958873728019435	-0.96737631735339	-1.00373999210186
chr10	19837694	-0.879774907029508	-0.989722336332238	-0.979646214928296	-0.98708722686887
chr10	19900956	-0.93093782999557	-0.996686750246447	-0.970889791281028	-1.04211310967466
chr10	19913793	-0.926989518904764	-0.983731868928457	-0.968736948340825	-1.03237007315657
chr10	20013236	-0.843810957718232	-0.961825625355089	-0.988966035934689	-0.910323815620835
chr10	20049443	-0.948927655476467	-0.914528494650676	-0.985280538165497	-0.954669982486713
chr10	20093918	-0.888579034520511	-0.946029109521594	-0.988292503371676	-0.915259077107368
chr10	20094514	-0.944252118563445	-0.977815524068369	-0.981889268647699	-0.989213429167841
chr10	20147403	-0.797262450867522	-0.976058706403521	-0.988694446203351	-1.0339591168878
chr10	20185921	-0.917849979667657	-0.927091496945294	-0.987559436803131	-0.974299202439546
chr10	20242375	-0.930126173417571	-0.9280914111537	-0.953592067054421	-0.961269829636082
chr10	20269738	-0.839771057009742	-0.987128067762604	-0.988861133413632	-0.998034930135149
chr10	20304685	-0.889445123543339	-0.922801626230699	-1.00757987310809	-1.02220869523348
chr10	20337643	-0.88157824465696	-0.948728987527595	-0.978191418286759	-0.948281120314932
chr10	20371360	-0.883338455709448	-0.988397234177806	-1.00045327266634	-1.00130391215302
chr10	20374859	-0.82494118362344	-0.932380589271795	-0.972407816544539	-1.03227610984667
chr10	20387448	-0.921054161404948	-0.931085990999159	-0.996676851731392	-0.984054238868515
chr10	20390244	-0.946422701122787	-0.970951703633624	-0.992217431922639	-0.98033840417301
chr10	20398704	-0.943292293707266	-0.969044034556597	-0.994136122471116	-1.0100826554321
chr10	20411058	-0.833581095682172	-0.992284532326341	-0.981696650228623	-0.955610597500661
chr10	20474655	-0.843153831051594	-0.975044696712165	-0.980544334427422	-1.01599633118681
chr10	20489310	-0.960132108238006	-0.958877985259798	-0.974006734508959	-0.981423746989461
chr10	20497282	-0.974979592077801	-0.963169037087204	-0.978063393320944	-0.966795780384723
chr10	20504272	-0.720610439219923	-0.955746777059231	-1	-0.981250918689565
chr10	20527718	-0.968417507635384	-0.976076182261219	-0.986354447174793	-1.010513684626
chr10	20531549	-0.892927655762387	-0.93476016082898	-0.98620689984067	-0.935119189713277
chr10	20555358	-0.952419486190221	-0.978196617996683	-0.992488326893156	-1.0068893682807
chr10	20555359	-0.954665932945872	-0.977851860228236	-0.989822781378883	-1.01160685766061
chr10	20571671	-0.827130778666683	-0.974108049156458	-0.964962834645311	-0.909948023635326
chr10	20574083	-0.811737162431454	-0.98378106984279	-0.998288726474695	-0.993279278246505
chr10	20610570	-0.956415160489341	-0.950376201497273	-0.947919557056495	-1.03797655213436
chr10	20640708	-0.813688467641754	-0.975375512132059	-0.980044584032191	-1.01748035004939
chr10	20701569	-0.846442359103514	-0.949201384344574	-0.971979363506264	-0.959537853316478
chr10	20744608	-0.805856038401642	-0.952220503904545	-0.980873814081601	-0.970768144721632
chr10	20779219	-0.828592196837133	-0.931375352516497	-0.939570461597382	-0.977882083501411
chr10	20804040	-0.769932169209917	-0.973471195677605	-0.977080842596845	-0.955041550004616
chr10	20814948	-1	-0.988978873778764	-1	-1.01676881984828
chr10	20838146	-0.7192731861532	-0.950324989686801	-0.973707415182521	-0.954419726758379
chr10	20882199	-0.889865698737408	-0.993057866902353	-0.995947762929864	-0.982515039258252
chr10	20911410	-0.896393400330032	-0.976575525990179	-0.982447462350942	-1.00938320963998
chr10	20975498	-0.839495061522926	-0.938620112793992	-1.0004053274593	-0.979459567801258
chr10	21019588	-0.693197034703397	-0.917970037203367	-1.0045703975866	-1.03923839747385
chr10	21031414	-0.955317772883592	-0.980367934707723	-0.958009658850015	-1.02144597568355
chr10	21065528	-0.953649540019662	-0.951909466392515	-0.994485049784493	-1.03061089433452
chr10	21091880	-0.839604970959666	-0.9024093475638	-0.969718734610307	-1.03484745460939
chr10	21095950	-0.892957360064199	-0.985705244419782	-0.985098230000502	-0.99334597484537
chr10	21100032	-0.847339246050973	-0.910685421251301	-0.971384748255728	-1.01788473331722
chr10	21105811	-0.8902302756719	-0.921380371468878	-0.96773852534999	-0.969183408879017
chr10	21128092	-0.912383454445505	-0.971870212770003	-1.00666588286716	-1.004751826598
chr10	21143034	-0.935282099347533	-0.988492199896881	-0.98664381215486	-0.975332588416185
chr10	21173299	-0.944114945615647	-0.973386497608803	-0.963213294785603	-1.02085781911541
chr10	21214151	-0.944070099478787	-0.974660850310139	-0.962618113116252	-1.07463443143027
chr10	21227463	-0.957907250969917	-0.984028545150305	-1	-1.01083620160347
chr10	21231498	-1	-1	-1	-1
chr10	21247741	-0.962771058868572	-0.988199617480976	-1.01751543180648	-0.98324842446521
chr10	21317640	-0.953308560916136	-0.950483337550812	-0.967554877836215	-0.984858509195416
chr10	21330776	-0.808225908575724	-0.97046539513679	-1.00926457831797	-1.02835222029595
chr10	21344545	-0.821734551541546	-0.926604401866758	-0.962879672520988	-0.912323248361511
chr10	21348479	-0.965498212403354	-0.962175392161432	-0.994462266594019	-0.981712496483258
chr10	21349952	-0.908402562692218	-0.93180830553912	-0.955540389642852	-1.00967927145239
chr10	21350578	-0.829982416349943	-0.947327516209035	-0.983637968029933	-0.973258142570998
chr10	21378990	-0.782021690945332	-0.887535488769981	-0.890681686813829	-1.09470873298998
chr10	21430115	-0.91237190697529	-0.96953393761057	-0.988937698609045	-0.967728772189294
chr10	21491728	-0.901369704734792	-0.983619001274926	-0.978325967048643	-0.996175687420726
chr10	21497893	-0.778561028251868	-0.915571836406811	-0.649635522619331	-0.942186429697734
chr10	21520620	-0.578409011164128	-0.889008390340476	-0.942928259075311	-0.934770159537299
chr10	21540440	-0.885713744914019	-0.971575044194748	-0.971611293432931	-0.971291697239164
chr10	21540664	-0.935487474041013	-0.975171458610809	-0.938144176237755	-1.02289322689817
chr10	21556621	-0.889449965633404	-0.923389832085548	-0.975222185166464	-0.973261024876346
chr10	21638707	-0.796754932445231	-0.961068226488032	-0.981641272397974	-0.997590200172181
chr10	21672146	-0.974341462829936	-0.961719996886136	-1.00045881484689	-0.98888287691096
chr10	21716929	-0.404170059628287	-0.732646626195706	-0.913888881950973	-1.04904224539197
chr10	21746072	-0.923429966653002	-0.95675141083874	-0.978911211160836	-1.02949102680815
chr10	21767459	-0.798252083504209	-0.845200969633335	-0.976939181890523	-0.990403959224154
chr10	21774955	-0.979531031877811	-0.937173800486618	-0.979221243999346	-1.02381485026719
chr10	21892925	-0.827278152763739	-0.947920429143976	-0.956051305822718	-0.947916325842974
chr10	21950790	-0.981657050043554	-0.979565868970291	-0.955306388287973	-0.962712822085678
chr10	22005868	-0.94276970028881	-0.990157304186521	-0.995110386248781	-0.979409428045314
chr10	22040708	-0.91208379917011	-0.915816134463996	-0.897908857060524	-0.861872626150457
chr10	22055963	-0.91710041078135	-0.976220715584895	-1.00970601368122	-0.98772750824
chr10	22079322	-0.846939200149102	-0.974115381849874	-0.992365897085006	-1.03196452703883
chr10	22087324	-0.727178303385157	-0.854948748940997	-0.943406663872408	-0.971285776441837
chr10	22104472	-0.983138576723105	-0.971637727352408	-0.976446739779706	-1.00003042723091
chr10	22117825	-0.888778788481753	-0.970772676553333	-0.989750228595376	-0.990627039328344
chr10	22149984	-0.834516244304026	-0.93620511692384	-0.936031493379478	-0.970401131447846
chr10	22162088	-0.91056948660805	-0.904780108907026	-0.968893339987787	-1.04666239429528
chr10	22166254	-0.915288334952682	-0.903525265934257	-0.977302550493117	-0.969447097887352
chr10	22196425	-0.963444553381376	-0.959583564244796	-0.965455680955706	-1.00777126821314
chr10	22214866	-0.929342955295264	-0.954791338861443	-0.988713406240668	-1.02413442792414
chr10	22258279	-0.964440873690088	-0.914533131922494	-0.967157525038919	-1.02590885739128
chr10	22268300	-0.952746142509007	-0.984897033010371	-0.958447594230867	-0.992759315771064
chr10	22279590	-0.911881830991679	-0.962082846471252	-0.960074856350536	-1.0384444232408
chr10	22296564	-0.964564397350081	-0.962979509499297	-0.976779557686712	-0.967287030568497
chr10	22307190	-0.944731644068852	-0.996445868057084	-0.975904674303711	-1.03075774455647
chr10	22309570	-0.878178691357597	-0.947766959458624	-0.97534077094399	-0.98415553046229
chr10	22377064	-0.87253797440002	-0.9851616788179	-0.97319394906251	-1.02663061999939
chr10	22401069	-0.863303021086387	-0.923081856834934	-0.963902304255369	-1.03396476067098
chr10	22435201	-1	-0.979470587701547	-0.967090095454274	-0.991441258329992
chr10	22568440	-0.890154679662757	-0.941602400343096	-0.945610729531659	-0.967747608690658
chr10	22632825	-0.786553545838179	-0.938042578563394	-0.98053204456693	-0.95074672524544
chr10	22657935	-0.898022121419091	-0.917011243620749	-0.948465014312786	-0.825211176080389
chr10	22731184	-0.877394413669447	-0.97730895238053	-0.978272578787067	-0.974223342471061
chr10	22773995	-0.880094938023315	-0.928739569156959	-0.978595077436735	-0.964463809648749
chr10	22834952	-0.933110559134078	-0.96423996381232	-0.989859234424686	-0.95742587688352
chr10	22842075	-0.828737132999558	-0.913984910137484	-0.956364340090827	-0.972215515250669
chr10	22895445	0.0568851810314285	-0.167038166078884	-0.818389349945331	-0.942102544941754
chr10	22958149	-0.905843608890922	-0.827766710422647	-0.868954704745036	-0.928105124364829
chr10	22961766	-0.743114729920418	-0.879067865038962	-0.849272766457257	-0.913972951732906
chr10	22983819	-0.872744901752492	-0.939192753686937	-0.994041663434591	-0.970621392632035
chr10	22993848	0.00208215268418937	-0.530057634809052	-0.92919226295304	-1.04990917261282
chr10	23005111	-0.852927774977821	-0.942361821545387	-0.943358802232537	-1.08856072703528
chr10	23116247	-0.924455687699651	-0.968082677519095	-0.983894222655083	-1.04717087318488
chr10	23162012	-0.955427342736262	-0.954747432262036	-0.975524051413482	-1.0075085404462
chr10	23187955	-0.924293677554437	-0.99441653825062	-0.985833677911207	-1.01491880315663
chr10	23190162	-0.736641585118615	-0.917292132319834	-0.975250290826119	-1.00649165849698
chr10	23221805	-0.870702653423722	-0.971611518850664	-0.988688306559162	-1.02165747378405
chr10	23223372	-0.861499174149495	-0.956974357474244	-0.962959819698822	-1.04112473536366
chr10	23231915	-0.843316637860113	-0.96248066382165	-0.96386207355584	-1.01275267529486
chr10	23246758	-0.96463461223756	-0.992507039973622	-1.0028309058054	-1.02130203511215
chr10	23323342	-0.918614448689024	-0.978422686998093	-0.997807405356528	-0.922330935648503
chr10	23358738	-0.884482061393449	-0.893218221998614	-0.915569181488225	-0.958663362750665
chr10	23383908	-0.641871995922628	-0.849334821769157	-0.890916091448871	-1.01527134664144
chr10	23402553	-0.876715277808628	-0.964593715801647	-0.961271532221626	-1.00036882368199
chr10	23422967	-0.926341045222415	-0.954634346596586	-0.99569794663121	-1.03975041054325
chr10	23429775	-0.864015544228523	-0.965627849259518	-0.986664517301629	-0.999665836181023
chr10	23459755	-0.916147533785058	-0.919304061715195	-0.948573694084403	-1.05511253030482
chr10	23565703	-0.871315480779737	-0.955296613425556	-0.972976942213871	-1.02756922221087
chr10	23574114	-0.842013920346575	-0.94701954592075	-0.979305691553125	-0.944392342858564
chr10	23625959	-1	-0.983028107711299	-0.993358488284366	-1.00954945725653
chr10	23656166	-0.926693271927038	-0.955358488660471	-0.976118123638583	-0.959774762641844
chr10	23740976	-0.808633177925971	-0.930642914724404	-0.963617760940583	-0.931417760820447
chr10	23762060	-0.981657050043554	-0.94340786496951	-0.998844664116743	-1.00040617154405
chr10	23768629	-0.915917977650845	-0.964038452984451	-0.99326307743537	-0.985564105359625
chr10	23860632	-0.943831060474047	-0.945663770558374	-0.98567362838169	-1.04181907182544
chr10	23863150	-1	-0.958742246920391	-0.989463568156548	-0.977435135608416
chr10	23899829	-0.91304786790326	-0.944538334921054	-0.947810307297368	-0.96432037067144
chr10	23903552	-0.576208591834263	-0.933050920765865	-0.991371130915337	-0.944661443903473
chr10	23929276	-0.942097091233192	-0.961398607178332	-0.971437944698284	-0.967247982648521
chr10	23932509	-0.919990335396191	-0.967067892924273	-0.981275420812846	-1.03878449241476
chr10	23952773	-0.96203451940575	-0.997895250470136	-1.00496152741484	-0.991958276516654
chr10	23963373	-0.802754461849039	-0.968166559371342	-0.974449128521675	-0.926513094713266
chr10	23976261	-0.892556321855394	-0.9106378139342	-0.959994130992322	-1.06632999216582
chr10	24010932	-0.879576873392576	-0.943271374282644	-0.971322964976118	-1.02925050163286
chr10	24036516	-0.735633901575357	-0.870191088874805	-0.953455584526511	-1.02543344535143
chr10	24077414	-0.770018593188922	-0.963417890959304	-0.990495386093152	-0.96125076724266
chr10	24212343	-0.84736379336332	-0.967691610686293	-1.01077731060355	-1.00688146768153
chr10	24368438	-0.686779929821784	-0.907490902254548	-0.950583984729887	-0.922608559235799
chr10	24401407	-0.96627715344621	-0.967922981541591	-1.00019365820163	-0.977121590607813
chr10	24436975	-0.939969757115481	-0.969008988607658	-0.970204883414727	-0.963602608197118
chr10	24437036	-0.945341073920545	-0.970890763152599	-0.966607505752647	-0.991236083922785
chr10	24624115	-0.869407046185069	-0.964142976598398	-0.969704824054642	-0.960962397840977
chr10	24692109	-0.921925791164131	-0.966866370691847	-0.981134902550801	-0.98514604204952
chr10	24707735	-0.919910737779292	-0.921772205591399	-0.971093696952101	-0.95251604170892
chr10	24722537	-0.836974469454766	-0.91182299979416	-0.943291646716618	-0.962760578337638
chr10	24729913	-0.574730437209031	-0.852976964393859	-0.973070654497883	-0.879306990917186
chr10	24747117	-0.81509728017758	-0.837189822140013	-0.97878298978481	-0.890547724818813
chr10	24762013	-0.717023393142672	-0.860899864468361	-0.973883686063425	-0.993769942281712
chr10	24772450	-0.791706003435615	-0.851578480568342	-0.961320138942219	-0.926241823049504
chr10	24772988	-0.88382537554251	-0.881070494689837	-0.96105685883859	-0.968506422132638
chr10	24786268	-0.864744861253664	-0.935164342015523	-0.984737936387035	-0.892815282837341
chr10	24817619	-0.84580620145194	-0.959194015597202	-0.997274427070108	-0.927779334666803
chr10	24868058	-0.780177386189439	-0.957593262597332	-0.92280793597835	-1.01210367319659
chr10	24881860	-0.968458887740847	-0.974471274991613	-0.994522670344774	-0.956153802806603
chr10	24991997	-0.945938770297949	-0.953719299157914	-0.958450465311103	-1.01571133365234
chr10	25013332	0.304817348835566	0.259012061111536	-0.478792939269188	-0.905759605359277
chr10	25017365	-0.811907889280042	-0.936717927291794	-0.984004347096265	-1.09930529507763
chr10	25021087	-0.818758596526034	-0.952447939456946	-0.934437303371834	-1.04744763782666
chr10	25063365	-0.793745150774867	-0.954830722720585	-0.960482866749688	-0.940945261787114
chr10	25075060	-0.973907470561815	-0.984231139877375	-0.987964042283694	-1.01122193866107
chr10	25189793	-0.184551377851939	-0.41682042443611	-0.958444619560462	-0.929573580934709
chr10	25209631	-0.856172862596625	-0.969268072963057	-0.961644464454499	-0.97405927062743
chr10	25229690	-0.781230853776018	-0.980502408268373	-0.982794290259269	-1.00380282548223
chr10	25235316	-0.843370871001818	-0.945590049784152	-0.947574226255181	-1.02468359310231
chr10	25310786	-0.897158462609365	-0.988336878883717	-0.953234852840536	-0.969783274825077
chr10	25350190	-0.69219545058167	-0.822540611223542	-0.906906783690018	-0.977039291609649
chr10	25447387	-0.909521309095434	-0.932855894474376	-0.976397540638078	-0.970137296262945
chr10	25447406	-0.905562878568854	-0.949221396977031	-0.963735116826664	-0.986008424103281
chr10	25473071	-0.984421817371047	-0.95434599528374	-0.968786361888102	-0.988474703219239
chr10	25519343	-0.982365420552274	-0.970180831677639	-0.991628653341891	-1.01140818348516
chr10	25548596	-0.932767180328731	-0.998381807878829	-0.949863784620697	-1.00310219669722
chr10	25630452	-0.948965878655795	-0.976792358665771	-0.991193083489572	-1.03134513847934
chr10	25727756	-0.883888108053197	-0.973619005736195	-0.965969068225865	-1.0178945863594
chr10	25762857	-0.940372270745539	-0.961582183684431	-0.972552940363262	-0.997866493185072
chr10	25780040	-0.925098144365508	-0.948042662263076	-0.995938724485002	-0.9778922298911
chr10	25828852	-0.945047991538883	-1	-0.984163116615943	-0.962870658899186
chr10	25856007	-0.799751722353547	-0.968783022070186	-0.97908886197583	-1.03404313102557
chr10	25927517	-0.702104118230902	-0.874185349187817	-0.861957141879874	-0.993705672606722
chr10	25936743	-0.857825866088974	-0.945324394757624	-0.992001357409193	-0.99774452381477
chr10	25938838	-0.87231292591825	-0.934597712228658	-0.94865091673048	-0.973480528851312
chr10	25942104	-0.959548468991244	-0.979913014702419	-0.9728342194156	-0.966473334647906
chr10	25958537	-0.805679966888897	-0.976093659686096	-0.944611223779424	-0.96715574277602
chr10	25978023	-0.917715458514458	-0.946866746936236	-0.994472200505514	-0.981883265089268
chr10	26000203	-0.800224281681483	-0.971112317614962	-0.990464129766635	-0.991256448148264
chr10	26029021	-0.823894749529363	-0.93695036935503	-0.996558655920431	-1.05853924986918
chr10	26060646	-0.953744344017691	-0.980009856783286	-0.982960163305572	-0.972476466220049
chr10	26136775	-0.872131685153606	-0.949321857964958	-0.990403732622867	-1.00256526316738
chr10	26150223	-0.98233895928371	-0.989776477429959	-1.00109473950821	-1.014880995884
chr10	26165208	-0.921681177702661	-0.961467894263242	-0.928920516564539	-0.998087957623163
chr10	26179640	-0.876118227764238	-0.970395000512095	-0.968872102569002	-1.01939776155266
chr10	26192107	-0.942139682963088	-0.961824503751932	-0.981195575975448	-0.962225597713736
chr10	26203223	-0.895935386356423	-0.930839324055653	-0.989459732562368	-0.967213501975978
chr10	26219474	-0.768242337563433	-0.943440900385525	-0.962736385723827	-0.919123034080704
chr10	26251738	-0.823663440333502	-0.952126406039392	-0.971433462638079	-1.03550237011594
chr10	26276943	-0.978952521002995	-0.992662642816994	-1	-1.03375370514928
chr10	26287789	-0.961910614088203	-0.992648535565837	-1.01573392966756	-1.02556134603623
chr10	26293584	-0.916267675343177	-0.985479828165568	-0.971674134256735	-1.00341637795804
chr10	26311958	-0.875239998988506	-0.97941593055844	-0.966856754790984	-1.0047231612443
chr10	26334813	-0.729786605413671	-0.949801682663355	-0.969362328854356	-0.99835917731108
chr10	26362146	-1	-0.979850945098099	-1.00148404640159	-1.00643795843219
chr10	26362916	-0.925463569815285	-0.967392032802997	-0.984011937382852	-0.977888110649401
chr10	26363004	-0.926121841628748	-0.971539775750746	-0.994185899800443	-0.988906095892909
chr10	26378195	-0.934947383950096	-0.98968812576095	-0.992043389458135	-1.02005248572229
chr10	26385850	-1	-0.972369643955892	-0.978532011512967	-0.983425719322406
chr10	26397595	-0.894200402207061	-0.96132167367511	-0.941702394081009	-0.983880657109648
chr10	26405412	-0.883959159177858	-0.905003327279557	-0.943337782483736	-1.01102151816547
chr10	26411893	-0.892506973382641	-0.97696685337375	-0.969728619044775	-0.966447571425631
chr10	26425117	-0.81402769059164	-0.891626915602986	-1.00799727612212	-1.02129369607205
chr10	26439892	-0.882904500981362	-0.99213441198359	-0.990958907820792	-0.994944472349715
chr10	26477490	-1	-1	-1	-0.999457313112636
chr10	26570768	-0.872182995464063	-0.966580089988695	-0.96248306733518	-1.04546990680286
chr10	26609814	-0.959567394991921	-1	-1.00671148893439	-0.973866482825165
chr10	26650234	-0.890714027216697	-0.975576106336838	-0.99192528722285	-0.993314083343844
chr10	26653995	-0.977632438994219	-0.989377186747263	-0.982664531067604	-1.01497678711642
chr10	26673505	-0.938510466947998	-0.903203526851505	-0.995212645213638	-0.965334426238823
chr10	26749542	-0.778023262506432	-0.975961803206197	-1.0014262981383	-0.988549023340943
chr10	26815675	-0.981434314813269	-0.943464744721981	-0.988116991353065	-0.995105291001492
chr10	26818515	-0.671540645951228	-0.844720531024217	-0.908404156026248	-1.05485746450263
chr10	26819806	-0.916095455830333	-0.99052313460773	-0.980741390555114	-1.00398890442737
chr10	26834909	-1	-0.946294164909537	-0.981566383496292	-0.949120117938284
chr10	26843891	-0.824071536058324	-0.94132301938416	-0.962944977144199	-0.980886596973291
chr10	26853264	-0.844750885003521	-0.970408452884412	-0.971951107099718	-0.975781737248203
chr10	26866544	-0.873588196351468	-0.968004032423618	-0.919780868078986	-1.0133069894437
chr10	26866649	-0.876916394803613	-0.95978563055171	-0.964541167186111	-0.949218737017222
chr10	26881719	-0.940386978279562	-0.963315857410939	-0.991012703885268	-0.978021536358549
chr10	26924792	-0.877417510009576	-0.990128561964477	-0.990158533657624	-0.966492071698412
chr10	26940839	-0.91732590086355	-0.972134258363686	-0.976935241821007	-1.02690380293828
chr10	26971250	-0.810270813205208	-0.946467595770306	-0.971087734592355	-1.05431487618148
chr10	26997516	-0.9296989112186	-0.95762623541727	-0.978598742946669	-0.961267967281734
chr10	27022009	-0.924555223898384	-0.97203515095394	-0.919115279392241	-1.02337266021341
chr10	27067238	-0.788555777168844	-0.862128025994235	-1.00571509685211	-1.07631831635212
chr10	27132475	-0.822705869832728	-0.913436049634579	-0.991459519978605	-0.993542415944862
chr10	27141570	-0.963336568986103	-0.956250303669884	-0.977382625870986	-0.998748121214934
chr10	27151768	-0.873289651020837	-0.970866961054439	-0.982900396137541	-1.00185746747792
chr10	27187765	-0.856801123119839	-0.955580306718522	-0.995622686418099	-1.00197714129953
chr10	27189763	-0.836178674583935	-0.945128591072257	-0.972647499886657	-0.890167265027192
chr10	27193564	-0.928898923141548	-0.971592738745123	-0.956841967912054	-0.986565999564164
chr10	27315297	-0.979145025677735	-0.974603454011035	-0.960980517703813	-0.965684771470759
chr10	27341946	-0.933419133558762	-0.991287061410773	-0.987186222747178	-0.927617091353548
chr10	27365950	-1	-0.977701136849238	-0.986701735480665	-1.0042475050249
chr10	27380590	-0.974316155399899	-0.973944219116344	-0.995188718033918	-0.971403183945553
chr10	27404997	-0.974209620492569	-0.943846673286615	-0.978521149591292	-1.03340584561013
chr10	27463758	-0.947297606518202	-0.878004020087606	-0.968725719894693	-1.06103870865147
chr10	27472145	-0.909574597836355	-0.959661146904605	-1	-0.999970942711021
chr10	27497981	-0.959570877142032	-0.938134107632136	-0.985598493384633	-1.01448196964808
chr10	27531525	-0.635212300366493	-0.827685538734458	-0.922298061304622	-1.31688750000385
chr10	27546397	-0.948736492568415	-0.949731358208911	-0.958502748842518	-0.971723893167083
chr10	27582218	-0.923274756565346	-0.980009424770036	-0.971087105488178	-0.958476246050664
chr10	27596934	-0.824573566190778	-0.928860418175703	-0.968034444139417	-0.975656104859871
chr10	27652721	-0.930638087345187	-0.936785368891385	-0.986893028796487	-0.979793421131188
chr10	27659522	-0.807285773177295	-0.927941366296194	-0.96450102352501	-0.939759996868543
chr10	27686670	-0.980049870682299	-0.977756703543766	-1	-0.954272179432582
chr10	27698568	-0.7897716716333	-0.961027917497806	-0.96395164587488	-0.949977231856223
chr10	27724473	-0.828340812492351	-0.964189182346979	-0.979262543812253	-1.01045612103632
chr10	27766933	-0.826369918221124	-0.940413131933588	-0.949713397142705	-0.930012705135899
chr10	27773537	-1	-0.989436480221459	-0.98543561286762	-1.00046112845416
chr10	27816361	-0.871546028405389	-0.977095394586365	-0.951864888528596	-1.0229711479878
chr10	27818808	-0.891160928442492	-0.947380232299689	-0.931064668889552	-0.942710654404998
chr10	27835228	-1	-0.985277952585257	-0.967528959741072	-0.994617572170881
chr10	27841859	-0.889623110596586	-0.951541342429228	-0.98871206693357	-0.987958916345181
chr10	27889717	-0.747881794577986	-0.924388910351503	-0.950208355004662	-1.03284918814952
chr10	27907394	-0.821045007335172	-0.929526863741159	-0.993001380507165	-0.974781971321287
chr10	27936968	-0.969764827163018	-1	-0.990525339470716	-1.00673901571747
chr10	28001262	-0.852232448856807	-0.936695146335165	-0.990762929115825	-1.03857233528886
chr10	28017066	-0.888539090992605	-0.883152653999708	-0.980499975795104	-0.972974502385557
chr10	28077896	-0.79903918436708	-0.97230729997178	-0.960842809495789	-1.01872257849146
chr10	28079063	-0.891777500904871	-0.981842323581757	-0.988492358526513	-0.980481807690718
chr10	28097748	-0.894041542755193	-0.986526808101234	-0.999940163048765	-0.935166935975037
chr10	28099590	-0.778691013596974	-0.979556361778589	-0.973823951356567	-1.02566327893795
chr10	28192918	-0.81305455079769	-0.922668672418942	-0.955959772204458	-1.00028265036181
chr10	28209007	-0.925261612138711	-0.977494503368745	-0.974406588045108	-1.024883990949
chr10	28216543	-0.865108781859264	-0.958845170930045	-0.975877428343458	-1.04340851638888
chr10	28241622	-0.926880893110421	-0.94912103578918	-0.978982481935267	-1.01319066316157
chr10	28256019	-1	-0.977482558968028	-0.994046023678401	-0.975120814743608
chr10	28258675	-0.96541412688444	-0.97373498705991	-0.969648603423044	-0.979314650576639
chr10	28275439	-0.976866591031548	-0.959120795843399	-0.983656639619483	-1.01790229487871
chr10	28292248	-0.888094148666395	-0.96124809243218	-0.966047144503087	-0.979653785870846
chr10	28306408	-0.951137276094202	-0.941127354950221	-0.980993086512484	-0.980753685223688
chr10	28320026	-0.954551787161819	-0.986488824113459	-0.996897390529181	-1.00608089747272
chr10	28324351	-0.923106497713998	-0.96708606475791	-0.998936115709631	-0.984973561255545
chr10	28340969	-0.976152653820633	-0.962361422248184	-0.973539338660084	-0.969889572390041
chr10	28361770	-0.978952016082282	-0.938284010154057	-0.991464989957526	-0.968262313180249
chr10	28386667	-0.949706460289801	-0.946591903244448	-0.997892973336592	-1.04742861465017
chr10	28433291	-0.952986963425771	-0.91198246708345	-0.9778449344858	-0.937314351506012
chr10	28434541	-0.957814827308364	-0.975793813140445	-0.998794006114564	-1.00122702849576
chr10	28475860	-0.858646410871156	-0.91871528149609	-0.978849614096417	-1.02407385630227
chr10	28475861	-0.843379219853999	-0.914375205550076	-0.983643525950349	-1.0190095541178
chr10	28481507	-0.921267637605847	-0.954568370508056	-0.979065550180819	-1.03736586655172
chr10	28492397	-0.832021162271779	-0.963926672122494	-0.989834028770841	-1.04543270168999
chr10	28538512	-0.822306633086854	-0.923048879702068	-0.97220931906839	-0.987573523390233
chr10	28567059	-0.880011073818597	-0.977298517031137	-0.963605731408753	-1.06385576981846
chr10	28584476	-0.962632619298763	-0.969547854338788	-0.964889281479673	-0.902251081137269
chr10	28616338	-0.939084365486442	-0.929140212524951	-0.974221688066493	-0.956649552367612
chr10	28662667	-0.903810823350162	-0.943248460474623	-0.998042787164768	-1.09904859906846
chr10	28674156	-0.819678794660458	-0.952850558189266	-0.968009260084136	-0.961444011917563
chr10	28679538	-0.977161744758134	-0.995177821349694	-1.00530649119723	-0.984419153029235
chr10	28687323	-1	-0.991225591980874	-1.00357743063841	-0.986645951016624
chr10	28687825	-1	-0.989316381926363	-0.996853255785057	-0.974424743816694
chr10	28689757	-0.95829005135547	-0.928640523010416	-1.00136782965181	-0.952336912696574
chr10	28784009	-0.786963557939508	-0.940636639374489	-0.925745197775224	-0.98786757552994
chr10	28785821	-0.878647004296352	-0.915100085547308	-0.862550892975036	-0.766025288089449
chr10	28843152	-0.898789743165043	-0.925342216362943	-0.978882628615883	-1.0266530217425
chr10	28859763	-0.881136604714097	-0.985281806114878	-1.00962464002616	-1.00877529948275
chr10	28968650	-0.96240235669718	-0.984774799246313	-0.942591154820665	-0.921582741663101
chr10	29061903	-0.907942580249143	-0.956343825800245	-0.974609010222934	-0.914158374905963
chr10	29081533	-0.766768275030863	-0.904256366462363	-0.873008235665797	-0.93636557157022
chr10	29179286	-0.790998007778364	-0.91853096710635	-0.889194644687935	-0.902277826859807
chr10	29195568	-0.91760594828635	-0.958865108482991	-0.958097941610671	-0.978955516678087
chr10	29217247	-0.893241113952067	-0.974570649803316	-0.978136087633252	-0.965172029479223
chr10	29238506	-0.792815490089918	-0.891559807487113	-0.929713317871788	-1.00587901616701
chr10	29456537	-0.865704845476452	-0.942508090597095	-0.986918458495514	-0.980106314174774
chr10	29500679	-0.920921208442388	-0.966808274480338	-0.988924663236138	-0.977677544726446
chr10	29513045	-0.812681159310271	-0.905037833012649	-0.98224551133632	-0.930144169407393
chr10	29520930	-0.874435700113017	-0.924509120164404	-0.981621415175455	-0.966946376975107
chr10	29558056	-0.923058139101521	-0.900767412088781	-0.995155815437552	-0.980511514762301
chr10	29584515	-0.93123874097374	-0.950192817094817	-0.954294531053618	-0.987536635596044
chr10	29615608	-0.620338136660044	-0.939617135843751	-0.909201955208571	-0.956332725275001
chr10	29629395	-0.712929847318377	-0.961542817535575	-0.977929434585065	-0.92169467144685
chr10	29694393	-1	-0.979522337370905	-0.989943599210898	-0.956924316811738
chr10	29696171	-0.987024439071266	-0.992416296251655	-0.999720107682204	-1.01724610240719
chr10	29739907	-0.919206127449074	-0.991548169917595	-0.983627324399767	-0.963638232283971
chr10	29782653	-0.880443504768627	-0.952423744535408	-0.98748628583531	-0.953589711187674
chr10	29809070	-0.801180946162361	-0.885248310952986	-0.968524933864736	-0.958859367602123
chr10	29841510	-0.950747202408709	-0.993665377095927	-0.990576007235829	-0.993821452201447
chr10	29858578	-0.946484808545638	-0.991477186622942	-0.997345232619788	-0.996926662809931
chr10	29875610	-0.926777102643751	-0.96085566814684	-0.985259443806174	-0.983273574956009
chr10	29876297	-0.78881390614435	-0.888183660647769	-0.977954039673631	-1.01675678174376
chr10	29891377	-0.935427660587017	-0.96957399935273	-0.93372504012089	-0.973161862733858
chr10	29909370	-0.931676453739648	-0.968077218541162	-0.941222422535407	-1.01355425210734
chr10	29979307	-0.897997450964702	-0.978500340059586	-0.988779740329834	-0.94972647338173
chr10	30002850	-0.851446505878758	-0.931205149245632	-0.982160842856812	-1.02054454820659
chr10	30056262	-0.665000775449049	-0.940173217191728	-0.932247458193533	-0.980434211461265
chr10	30083892	-0.890300230541978	-0.900637931286893	-0.992782620038252	-0.992856848754871
chr10	30100896	-0.708221366767235	-0.933866150338285	-0.949063775655097	-1.06245897700495
chr10	30122502	-0.980950820616256	-0.970499599117382	-1.00236644954902	-0.946805768330107
chr10	30127582	-0.867723931041795	-0.804764850416912	-0.93629802958926	-0.974958285037533
chr10	30151073	-0.859839469629319	-0.871747517543885	-0.930660282676878	-0.976884195606469
chr10	30233385	-0.874205219412467	-0.924015669262512	-0.995357775281013	-0.990721704999214
chr10	30303342	-0.891322712615719	-0.90562984195323	-0.96862351915226	-1.01758744346789
chr10	30308894	-0.875687092768278	-0.942306054427321	-1.00019339799244	-1.01509893884661
chr10	30315632	-0.644186169913705	-0.717208947012798	-0.918586068026934	-0.957839320736894
chr10	30322826	-0.805004324307575	-0.909211025079648	-0.963472921918992	-0.994056876576885
chr10	30417688	-0.719233780096394	-0.939383334541474	-0.965772660168636	-1.05236563090813
chr10	30451420	-0.98258645469329	-0.968183539011104	-0.980173443316139	-0.945674847305308
chr10	30510670	-0.894710553303959	-0.909043870706806	-0.973295305526715	-1.03532596372803
chr10	30516333	-0.870648350800895	-0.881707358617786	-0.946750900495324	-1.0181791497699
chr10	30556867	-0.979083832080584	-0.967348961945558	-0.993232447844534	-1.0100223767538
chr10	30559266	-0.954022423072944	-0.933978343358602	-0.983869484593893	-0.990472895597191
chr10	30583033	-0.981155975064053	-0.982048844592635	-0.975051423029195	-0.967389050014021
chr10	30603229	-0.901974570363168	-0.926683541343195	-0.986070440737919	-0.969590033915115
chr10	30636197	-0.870794081669042	-0.972755826525166	-0.985566914511157	-1.07558406607439
chr10	30650239	-0.969741400702785	-0.920927523449953	-0.975473081425934	-0.99871138774833
chr10	30667990	-0.847194574658822	-0.934740033136983	-0.979292140478099	-1.00581753352893
chr10	30677148	-0.911715948641796	-0.924898870427273	-0.985905879594756	-1.01184568760423
chr10	30701079	-0.901795883131486	-0.951517630809315	-0.974491913264326	-0.996154001571288
chr10	30729605	-0.941340616089311	-0.963735386243895	-0.993352581412347	-0.975239721696801
chr10	30765350	-0.978499030430559	-0.950664677563982	-0.971805902421535	-0.994860806501116
chr10	30771206	-0.956135506996856	-0.983086919301356	-0.997070540681886	-1.02463192349556
chr10	30798478	-0.906685703391003	-0.931365226420612	-0.987933714950276	-0.948834327748374
chr10	30800404	-0.668263948482587	-0.847010131220397	-0.951662206935564	-0.927482480138723
chr10	30826773	-0.841037018281048	-0.941649497559403	-0.991930398617568	-0.967771033187533
chr10	30862699	-0.888484826236526	-0.95029649830274	-0.974961676352175	-0.988568789150444
chr10	30885929	-0.833868535985925	-0.92495942605677	-0.959124948279241	-0.955541150917728
chr10	30929791	-0.756447668641159	-0.891273036696565	-0.980782163864822	-1.06496485444355
chr10	30932867	-0.848733751100041	-0.892122831448081	-0.999911890695778	-0.909958149038293
chr10	31026037	0.304858766565828	-0.397987732810731	-0.965773461788217	-1.06005711641359
chr10	31077478	-0.79462360205991	-0.887556089604576	-0.927075560994531	-0.907709229347774
chr10	31088089	-0.888823283721834	-0.872460436441663	-0.973708566286539	-1.04159257855627
chr10	31092075	-0.881329802022905	-0.90306629927789	-0.952940451179943	-0.97688674388982
chr10	31099372	-0.908655786819647	-0.898176102559792	-0.979801873204661	-1.02941813412578
chr10	31103144	-0.811678863248028	-0.891205517980593	-1.00625622888978	-1.01585613417491
chr10	31104366	-0.487983743190581	-0.799547629544961	-0.980409396206233	-0.976390818324896
chr10	31118556	-0.77649601705033	-0.953109743371074	-0.959045675269177	-0.945133788653873
chr10	31134497	-0.762708013309168	-0.900555428548806	-0.959041575519503	-1.00349879093432
chr10	31156410	-0.923256441927716	-0.954513351100367	-0.982364758613771	-1.0354629602033
chr10	31158423	-0.908547406320387	-0.961853620808624	-0.976774807138081	-0.977160759199703
chr10	31160055	-0.78521103394863	-0.968482407320522	-0.985079266252664	-1.0249490835922
chr10	31167496	-0.933279154986602	-0.931064567515603	-0.961365907864224	-1.02747440963764
chr10	31181388	-0.956680634281576	-0.98559543991127	-0.996100678058526	-1.03909961122767
chr10	31205089	-0.688224319709333	-0.926839315159123	-0.931898884992727	-0.988776890684909
chr10	31221660	-0.963545003358377	-0.97857304776554	-0.98050816268452	-0.996187170420748
chr10	31281272	-0.931449170613776	-0.991342488571568	-0.993534905807228	-1.02435642981022
chr10	31316547	-0.981801679840764	-0.942143641346475	-1.00953807844325	-0.960828478136705
chr10	31317353	-0.813488369467352	-0.927078860749702	-0.944908635548785	-1.02856869665848
chr10	31339034	-0.920274670470606	-0.983326063751062	-1.0048285175653	-0.964660558907956
chr10	31354422	-0.884920375916897	-0.959047953183255	-0.979019521791831	-1.00426178270714
chr10	31372068	-0.977196805451642	-0.974278173131303	-0.981962707653971	-0.960771332530393
chr10	31401794	-0.861550296514541	-0.972670229036547	-0.997807105534646	-0.992569000029323
chr10	31448437	-0.875494635127651	-0.971143735974205	-0.990732332114995	-0.915809819713522
chr10	31461910	-0.98200227009849	-0.950519018719895	-1.00286692063504	-0.993963895341148
chr10	31493432	-0.82421293889779	-0.929657423991026	-0.958185578227657	-0.956596514734272
chr10	31569289	-0.909231510127	-0.983232350924066	-0.978872307840635	-1.02516862043567
chr10	31596670	-0.894613646913986	-0.979363993856472	-0.990908472991001	-0.976325041051034
chr10	31609860	-0.525971382639771	-0.591080490499342	-0.916760915322837	-0.959948215944478
chr10	31647419	-0.871347153238705	-0.971390124371251	-0.962184706154884	-0.935765733676849
chr10	31678645	-0.884727804014019	-0.95985299016102	-0.999084037276741	-0.980644942641403
chr10	31691081	-0.801355692168523	-0.943535416786915	-0.998862604373293	-0.98963383408049
chr10	31714052	-0.92548847388421	-0.941128671716486	-0.996743440928884	-0.989983514073444
chr10	31716474	-0.838444729674607	-0.966073424366152	-0.979257747033879	-0.94659893803554
chr10	31784418	-0.965172524469989	-0.992186782368003	-1	-1.02002933748855
chr10	31798726	-1	-0.956549719735936	-0.997549292824033	-0.994534952388137
chr10	31823240	-0.952550233199446	-0.987381072018713	-0.988678839077181	-0.989212115566799
chr10	31893625	-0.551491393782028	-0.828236664314317	-0.910413166005309	-1.02061701288098
chr10	31925995	-0.77303732299809	-0.961390558393799	-0.983037600098604	-0.931125374402436
chr10	31946290	-0.731244335492715	-0.940036456692112	-0.973392986243824	-1.03621588457807
chr10	32012202	-0.509730956340363	-0.758528575384797	-1.01824286463822	-0.950452317310581
chr10	32105675	-0.914263852893023	-0.946840910789399	-1.00928830318976	-0.979504560160309
chr10	32116318	-0.985117184874336	-0.993395498482309	-0.994424061958066	-0.985784359094729
chr10	32153554	-1	-0.988233656453134	-0.988401452279083	-0.941430696661776
chr10	32190918	-0.909614972296723	-0.871914865572061	-0.97796616210988	-0.959183071768044
chr10	32209553	-0.823935516419367	-0.879926064812196	-0.96776004792267	-1.00797182555349
chr10	32229648	-0.943996716208965	-0.922179795674457	-0.948961406035316	-0.860943091208455
chr10	32254968	-0.956623107379407	-0.984189614097297	-0.987806165506377	-0.983920494286115
chr10	32272615	-0.955411771107981	-0.968938299822712	-0.974630124762289	-1.01758850557304
chr10	32307972	-0.957969367802577	-0.948854204483704	-0.977090649837768	-1.00728709831545
chr10	32317776	-0.873656825463913	-0.931562196386972	-0.973795625817993	-0.992775886459428
chr10	32341411	-0.882015955431502	-0.948137206519994	-0.983517577350501	-1.05151458021148
chr10	32372343	-0.901623122983433	-0.965825848275399	-0.987187667213644	-1.06379430245732
chr10	32382678	-0.882743865682196	-0.89902287185999	-0.990246558536875	-0.927479841352625
chr10	32412581	-0.951667964321983	-0.950890411589581	-0.99609881831159	-0.961024580833098
chr10	32413642	-0.916687311210469	-0.956164401045683	-0.97822223954037	-0.961613549950772
chr10	32415532	-0.894602053579852	-0.952676182920456	-0.994210849245828	-0.986206376988591
chr10	32415548	-0.886925127197256	-0.948337247390122	-0.988295519601464	-0.992549822040581
chr10	32425555	-0.926676866160754	-0.96776437989518	-1.00640396282196	-1.00364122188205
chr10	32427478	-0.885898825301199	-0.961095831311066	-0.943588473948926	-0.99891375555459
chr10	32468147	-0.89759908474201	-0.943036004924565	-0.983624524749683	-1.01172121881809
chr10	32471863	-0.797665749951312	-0.848263592033832	-0.948750771586351	-1.02863887429744
chr10	32476604	-0.842645088536222	-0.878761897193689	-0.964794194116165	-0.901865678613508
chr10	32494908	-0.980477068360606	-0.961776097438607	-0.969621005681923	-1.02124464229204
chr10	32510404	-0.961327595634622	-0.995091932614442	-0.989519867268216	-0.995747598127984
chr10	32510427	-0.962114672717723	-0.992024710810656	-1.00302697487917	-0.995312256317257
chr10	32607646	-0.483305948326065	-0.647892544248719	-0.980869203401288	-0.958630542776638
chr10	32611232	-0.838673115812687	-0.954246425725208	-0.958763251638571	-0.981555739861388
chr10	32616714	-0.896840113793339	-0.979263020515036	-1.00438618263544	-0.960806758578714
chr10	32689835	-0.837568202617232	-0.929956790230304	-0.98233631154276	-1.04944287194377
chr10	32719084	-0.918061226246945	-0.974390678171718	-0.966518264685516	-1.03150332679306
chr10	32757444	-0.952551954475618	-0.960449786875462	-0.959386828508311	-1.00285962811979
chr10	32798509	-0.815665228965097	-0.969509844892037	-1.00443401801825	-1.01344381148924
chr10	32824219	-0.969547209526839	-0.961235296102129	-0.982459673983523	-1.02710965840151
chr10	32865420	-0.794642377653072	-0.955588236304909	-0.998781366816113	-0.975043400597404
chr10	32867135	-0.900413833863277	-0.931649218515139	-1.00984866159041	-1.00762873717177
chr10	32880347	-0.957487243596085	-0.970892159394134	-0.99668340689074	-0.999589519686882
chr10	32890876	-1	-0.992676108892738	-0.990775835965722	-0.931071266238987
chr10	32968786	-0.86117628236439	-0.913935176442459	-0.974939270190945	-0.995231971895986
chr10	33011636	-0.847997678129593	-0.96660945804519	-0.959918146722847	-1.01463909317124
chr10	33068733	-0.816374856916269	-0.93684817447647	-0.981698542920509	-0.962374012221484
chr10	33075393	-0.982596417383561	-0.970817462432472	-0.977185961887344	-0.9868937461064
chr10	33099944	-0.843727416685726	-0.982002811617389	-0.997401057827983	-1.03464360725742
chr10	33144673	-0.929931325560703	-0.94813699209551	-0.992435246287556	-0.974399149410691
chr10	33186383	-0.936959364716649	-0.937549736510235	-0.977829830057549	-1.01982361779009
chr10	33219653	-0.940790159781404	-0.967167324071329	-0.993399743526541	-1.06789437100197
chr10	33227276	-0.88122550853614	-0.916917445437581	-0.973949743633282	-0.889708148943892
chr10	33294464	-0.802189417230894	-0.690430410499752	-0.803761807570401	-0.871853568841837
chr10	33311350	-0.911776493947889	-0.922844365038527	-0.958233718071345	-0.871955450076179
chr10	33319098	-0.840784824048071	-0.908382130310832	-0.955987437297251	-0.968765051032209
chr10	33351542	-0.988282155895081	-0.98925501681115	-0.989437365998985	-0.980075930146116
chr10	33353284	-0.889944854228644	-0.969413080059938	-0.985046696406111	-0.955661717534908
chr10	33354266	-0.942179059455249	-0.919432826521161	-0.949710645408386	-1.0601179080911
chr10	33359476	-0.850519449191428	-0.903019529734101	-0.936138552132186	-0.89838690651983
chr10	33373981	-0.806783506194084	-0.964818655533412	-0.974163381340275	-0.953001683582891
chr10	33383911	-1	-0.939774783072428	-1.00382000850985	-1.06371370693533
chr10	33510424	-1	-0.967851443848002	-0.993001132929036	-0.938705798024264
chr10	33537517	-0.734474253807264	-0.902748974218293	-0.994696430696926	-0.983125409476566
chr10	33547765	-0.864900110150033	-0.951008398164205	-0.960834414593703	-0.97091567365065
chr10	33580750	-0.891394967904112	-0.972523207183089	-0.996108446789073	-1.05255639171645
chr10	33621601	-0.640349806521775	-0.932164456401129	-0.946884583077335	-0.975280281531428
chr10	33681621	-0.875040967473115	-0.88968328569239	-0.968123195549681	-0.959936247640841
chr10	33705206	-0.645211755579244	-0.841013925589386	-0.989601755348314	-0.995125503441415
chr10	33705706	-0.846542820928056	-0.966305884690163	-0.980051916761455	-1.00700866806629
chr10	33737255	-0.834191245279746	-0.944475727056921	-1.00099158803648	-1.03278305004921
chr10	33756640	-0.956558033099861	-0.925584592287876	-0.97229683059398	-1.00145648316511
chr10	33807966	-0.842958043031862	-0.867085064503481	-0.947200769908214	-1.02401883344015
chr10	33823703	-0.865532882506855	-0.975232479997584	-0.946289494821988	-0.932187827183718
chr10	33857616	-0.947584304344264	-0.962896819494221	-0.998492313251337	-0.98359217195726
chr10	33875948	-0.930850820528845	-0.964895162879195	-0.999591746357447	-1.00957950108368
chr10	33914834	-0.901116156556576	-0.970752477878489	-1.00708135146445	-0.985095671660766
chr10	33917995	-0.90602993838933	-0.966490573528322	-0.984097986483807	-1.04466959376149
chr10	33926042	-0.946701675139778	-0.909430071719596	-0.958511555840157	-0.988926431037112
chr10	33937953	-0.92594841557566	-0.927849766817137	-0.987897103411483	-0.90353516371863
chr10	33986076	-0.844339665927865	-0.934661353459049	-0.96087325210818	-1.06488237862303
chr10	33986326	-0.760423876927403	-0.94464085882534	-0.923584718461441	-1.00476301692102
chr10	34003546	-0.91294938786081	-0.934316336261075	-0.951994215894016	-1.06254191872518
chr10	34060376	-0.757204362414595	-0.927734918991037	-0.998391986288816	-1.00268636381893
chr10	34063484	-0.791510605850431	-0.873694938151907	-0.963852586236892	-0.969459294992978
chr10	34073122	-0.798509632950827	-0.982845861998136	-0.979845433749327	-0.94177314254497
chr10	34073525	-0.787286538947015	-0.935594682541804	-0.987845659145303	-0.967269092297536
chr10	34087570	-0.869672021422958	-0.959779020923168	-0.98885673380282	-0.940804072336328
chr10	34117073	-0.865550920540765	-0.972984129005711	-0.984671774554358	-1.00999273825407
chr10	34164154	-0.866106860094898	-0.960139053108672	-0.960620042585297	-0.987256468938216
chr10	34186020	-0.794332378379862	-0.936443925453302	-0.938893232009088	-1.01706063882347
chr10	34201653	-0.838170254528184	-0.95461863098633	-0.977197793327719	-1.00339786698978
chr10	34233796	-0.799458275768562	-0.960838623894705	-0.983580256724329	-1.01062521800741
chr10	34277170	-0.841387229929295	-0.923806372647435	-0.964705944650766	-0.998431164814322
chr10	34279148	-0.77139178717911	-0.948278615802365	-0.981704059847491	-0.922370335476927
chr10	34309553	-0.892854692708307	-0.941448091924552	-0.971558389192109	-1.0540171290972
chr10	34315299	-0.844692670246244	-0.963702037204939	-0.995901210389106	-1.03473314342087
chr10	34321560	-0.881857536706948	-0.959993999327768	-0.986029552881958	-0.991320742849379
chr10	34323782	-0.867062213460712	-0.958802911131467	-0.994700527261477	-1.00961749950584
chr10	34348993	-0.594580813980189	-0.84502900763511	-0.945293028554388	-1.00241753318482
chr10	34371385	-0.887822488361949	-0.942086355871656	-0.964374012133518	-1.0414203509746
chr10	34377197	-0.911644716483077	-0.90957475343195	-0.976226862672701	-0.996317530133981
chr10	34386755	-0.838151010968211	-0.95400100119017	-0.984373868193442	-0.959820966750485
chr10	34408191	-0.796250120170654	-0.910115227954789	-0.98559546627708	-1.00320319400763
chr10	34421672	-0.892842496209465	-0.969493470557383	-0.97041059704722	-0.995728307753685
chr10	34440960	-0.945963417920458	-0.967229526938396	-0.989521707070446	-0.955585397412625
chr10	34460321	-0.87667289347752	-0.932314410788305	-0.982062788090699	-1.01855545155548
chr10	34467995	-0.762797357685096	-0.893326979240581	-0.998126459329034	-0.931876707320577
chr10	34478669	-0.750595107324847	-0.947822947391154	-0.982051487327967	-1.01118434779332
chr10	34506275	-0.861207341117867	-0.958780800433724	-0.953865231000389	-1.03543145912084
chr10	34511732	-0.592094589540825	-0.925919238872201	-0.965768105625257	-0.96266632367666
chr10	34512318	-0.809905284115484	-0.939292794953152	-0.977888577384646	-1.01778565664675
chr10	34524803	-0.749438907651142	-0.941262175294918	-0.968745282660249	-1.00404408315071
chr10	34574713	-0.976144447688767	-0.970257011721315	-1.00169986054414	-1.11772732443093
chr10	34589279	-0.897381709832149	-0.982540321873991	-0.984897685237053	-1.00823879523481
chr10	34601468	-0.956145837830609	-0.923856231998128	-1.00286079947378	-0.971350286504899
chr10	34623181	-0.963036441214492	-0.970318452592282	-0.964127896374447	-0.970093289881215
chr10	34647211	-0.932984521313977	-0.983927972157357	-0.99540868800951	-1.00582305390435
chr10	34648924	-0.818129114343247	-0.917852184562941	-0.981040355594106	-1.02213148962046
chr10	34650865	-0.969811131038905	-0.985639092187826	-0.994974295680682	-1.00671306163717
chr10	34667653	-0.944235904029535	-0.954793574308385	-0.999572049662213	-0.971022175775614
chr10	34696511	-0.903091217231722	-0.928083916418814	-0.994238800841261	-0.955190125628105
chr10	34735432	-0.897799404376093	-0.941528739122418	-0.965958258868231	-0.967502055639067
chr10	34744654	-0.868694212227562	-0.993657261621454	-1.00868986955723	-0.966392491480834
chr10	34754858	-0.97536432905195	-0.953264248465935	-0.992576246479161	-1.01056333401888
chr10	34782180	-0.89278339213985	-0.948834847579715	-0.985911849757771	-0.983781289903508
chr10	34784286	-0.850688110417501	-0.992704807785849	-0.991479327842292	-1.01400749592545
chr10	34791547	-0.848055464608562	-0.943278191551244	-0.960454210980579	-1.02227279203062
chr10	34798243	-0.829992717504602	-0.95120611751415	-0.992254077333422	-0.936655656772957
chr10	34855454	-0.803669756740675	-0.914602704613325	-0.971688046698877	-0.978415948267873
chr10	34855719	-0.935070654513429	-0.969270648093786	-0.988464925049328	-1.00287408736488
chr10	34960526	-0.949131891368505	-0.926865573161104	-0.990421617513823	-0.995352758025319
chr10	34976149	-0.890897799145844	-0.962582303802902	-0.986394562639271	-0.979010538503079
chr10	34977403	-0.824435186178781	-0.942197126909187	-0.999077548431259	-0.933329666074371
chr10	34985429	-0.696575612466139	-0.836284650964394	-1.00421729648623	-0.992113535523834
chr10	35002687	-0.989116240911336	-0.978599392743274	-0.944079859237959	-0.937501329545778
chr10	35025898	-0.816055015866466	-0.914419970987729	-0.975470357783311	-0.997293838473074
chr10	35075776	-0.94482197285696	-0.971683636322508	-0.943074710802022	-1.08472676631623
chr10	35107768	-0.916110877381823	-0.948602242953436	-0.987869622873056	-0.95371442534418
chr10	35133958	-0.862105064354185	-0.985835217705858	-0.979712398582635	-1.07728925867743
chr10	35155286	-0.942125297511981	-0.944757821133424	-0.978003103719875	-1.01003610637127
chr10	35197066	-0.856766745440825	-0.887623642420098	-0.984318594339641	-1.00329839543158
chr10	35235213	-0.982579950013553	-0.985053791639996	-1.01123568956263	-1.04310252919095
chr10	35246872	-0.956290921580895	-0.943891971516199	-1.00002563716525	-1.07207329505612
chr10	35251998	-0.907451121096358	-0.887460588654727	-0.956559976670007	-0.937937659009795
chr10	35258010	-0.891455414508845	-0.951327907084133	-0.944004870599732	-0.95102249230127
chr10	35264404	-0.884068435033953	-0.919225463291288	-0.946101415239035	-0.949579220709863
chr10	35287917	-0.884361214396878	-0.957221246013778	-0.975085021039778	-1.06495716901566
chr10	35311476	-0.838218680732651	-0.972408265606216	-0.975712146602281	-1.03000091821674
chr10	35361814	-0.830514573973447	-0.911735950331507	-0.990058838539681	-0.940627820796194
chr10	35362237	-0.735750028214178	-0.967701945333924	-0.99754431109597	-0.936930922954453
chr10	35420934	-0.408583240204848	-0.633348190341659	-0.949570748486785	-0.992115873679118
chr10	35439377	-0.526786745860011	-0.852643817128292	-0.984268241713032	-1.01485911421835
chr10	35456572	-0.942164466399641	-0.951437003306689	-0.958020320406936	-0.952602844952877
chr10	35460830	-0.771563157141071	-0.945383494908596	-0.964884082728177	-0.933611989908436
chr10	35469196	-0.908677536734127	-0.954379320961615	-0.97819597337673	-0.997234803915494
chr10	35476726	-0.979114258861725	-0.973745149050696	-0.98969690700596	-1.02516368734378
chr10	35488530	-0.902021194981759	-0.979615727870077	-0.91340294982923	-0.88747448370665
chr10	35507104	-0.980118443612437	-0.92324540511967	-0.943334974082517	-0.988068088443565
chr10	35570674	-0.898022631842654	-0.972297526824822	-1.00090067591352	-1.00067072198858
chr10	35573411	-0.792502104145802	-0.925515254620926	-0.996062052947451	-1.06894678804122
chr10	35624081	-0.798259827091659	-0.909936204376043	-0.926866948553138	-0.847183274542408
chr10	35654674	-0.936307298375788	-0.927626022493273	-0.929904465018508	-0.960099032480741
chr10	35676816	-0.469042978526875	-0.582981242116811	-0.893397865278677	-0.817563949033763
chr10	35694408	-0.933689321979984	-0.969265411777471	-0.951787283620177	-0.993821140508429
chr10	35712661	-0.73299615960509	-0.890649008681985	-0.926410425582332	-0.900943991653589
chr10	35728071	-0.887202245015788	-0.943192660570207	-0.961802604221369	-0.909491177402922
chr10	35731190	-0.700471631852679	-0.861261986581954	-1.01280776913968	-0.980113820326907
chr10	35731953	-0.875872129263913	-0.908787026521384	-0.955321634710027	-1.00681878616218
chr10	35779370	-0.783458530767006	-0.975845598108113	-0.948005375888017	-0.896364009603156
chr10	35834528	-0.951173902267414	-0.906495998539114	-0.975752498942964	-1.00612267408663
chr10	35847499	-0.956126386417066	-0.966029408127786	-0.98611974886751	-0.968403290471927
chr10	35851108	-0.93269802110869	-0.926061845899874	-0.974380463515846	-0.975428300914925
chr10	35863158	-0.865896314110966	-0.893606974681433	-0.98901369195188	-1.07513156690316
chr10	35865999	-0.902031710760719	-0.907295342047872	-0.993176101025619	-0.996783410573161
chr10	35867128	-0.762766478167383	-0.867242463357671	-0.972138500560452	-1.00999106763283
chr10	35881051	-0.967341803082058	-1	-0.984823652025445	-1.00942968083066
chr10	35886045	-0.817670925632928	-0.932491163376414	-0.994672912607207	-1.01536253801496
chr10	35935682	-0.769541623470926	-0.923401355236179	-0.962047611120973	-1.00510629131519
chr10	35981412	-0.785131461153327	-0.923922452567389	-0.966428240319408	-1.02483918218221
chr10	36003712	-0.9057510946899	-0.954355698419255	-0.97409663223005	-0.977059930261139
chr10	36068894	-0.950120008709608	-0.944936208746324	-0.994754797760787	-0.951141051867338
chr10	36076718	-0.886450909184412	-0.956061821332338	-0.977343040007929	-0.963686606304694
chr10	36093740	-0.983244845054323	-0.981491295617776	-0.982622446279054	-0.983889060129763
chr10	36119480	-0.905934761495947	-0.918071577315758	-0.992314485628196	-1.0062663488707
chr10	36144193	-0.89386234825858	-0.941035324177664	-0.98237648726826	-0.974647073764909
chr10	36239785	-0.663578313260028	-0.942226270938125	-0.957147548278908	-0.979115343126091
chr10	36241975	-0.863418294064688	-0.904678620374227	-0.994294654875519	-0.917377327772539
chr10	36260674	-0.904627295318415	-0.92552020973163	-0.990602913721718	-0.983178155291852
chr10	36325840	-0.959556351572137	-0.945270791339683	-0.968996145215804	-1.04867476540982
chr10	36327123	-0.844367671976759	-0.946158671650721	-1.00195786751628	-0.975105999318179
chr10	36397686	-0.920735102761826	-0.986358005584218	-0.990561414664092	-0.994807734801519
chr10	36430805	-0.79450646550721	-0.984514671081991	-0.985160171289552	-0.956965397811245
chr10	36460194	-0.896401728558099	-0.953677182136578	-0.985346410318238	-0.976319303910711
chr10	36485722	-1	-1	-0.999375652022076	-0.932108599821237
chr10	36524091	-0.86971510223204	-0.983008056987841	-0.982049111481129	-1.038802267592
chr10	36588689	-0.878502372527966	-0.985474266052975	-0.976751377846537	-0.992913868062398
chr10	36590298	-0.872444163275929	-0.941311102481629	-1.02244421152291	-0.995852936772501
chr10	36670077	-0.693309406978497	-0.936549399870763	-0.949344003830617	-1.0883994477929
chr10	36696369	-1	-0.974891421931813	-1.00952209514991	-0.997304446261144
chr10	36702198	-0.768431669969327	-0.874280204628094	-0.964888039251522	-0.990303894362223
chr10	36774733	-0.845031737662881	-0.937719294603251	-0.978280588905963	-1.03677177870689
chr10	36852472	-0.949543229376146	-0.989108673647599	-0.999559446183245	-1.0236701606864
chr10	36869647	-0.961129209912825	-0.953679959765263	-0.951805931489805	-1.03789016417689
chr10	36875908	-1	-0.964198141604582	-0.998717569055043	-1.00140502175806
chr10	36876340	-0.954957522244631	-0.980990714330016	-0.986063828331705	-1.0037936241166
chr10	36935451	-0.814718949073514	-0.923862194681105	-0.968554296851453	-0.972574357395749
chr10	37035626	-0.940923508369778	-0.983011715817568	-1.0016835834338	-1.00392506081871
chr10	37038056	-0.987586166070348	-0.974158282265217	-1.00810334710551	-1.00533098735731
chr10	37109738	-0.953004250993168	-0.975518543786837	-0.998917865172177	-1.0151960358885
chr10	37202874	-0.921265405593914	-0.975645934042024	-0.99621041342218	-0.991395161172489
chr10	37285448	-0.855466318458639	-0.940899842064633	-0.957667883417215	-0.962452869231306
chr10	37420641	-0.943743735773546	-1	-0.962406392031666	-1.02961454694297
chr10	37431311	-0.819247620161802	-0.964629786065849	-0.946921741024476	-0.927919845861007
chr10	37434418	-0.95440981847692	-0.973194769318126	-0.986409636397376	-1.0001439647545
chr10	37572436	-0.797606909263788	-0.988956489715211	-0.962596383828158	-1.02260022547252
chr10	37580519	-0.922309375417234	-0.958350857443695	-0.989683765554381	-0.937959402095265
chr10	37620423	-0.940459770747025	-0.969191000406955	-0.997099263587312	-0.979625278862702
chr10	37664254	-0.90100495325744	-0.989616013277444	-0.949165301658541	-0.932028125568852
chr10	37677255	-0.867064725249918	-0.984491638922432	-0.994655371618873	-1.04415141001121
chr10	37707034	-0.907189320026867	-0.970406912314605	-0.977016254214001	-1.02514042516356
chr10	37748549	-0.969774084718091	-0.977364181369131	-0.984378537053693	-0.936872269102978
chr10	37787151	-0.849821974627239	-0.955192210727954	-0.99739318858939	-1.0330108359412
chr10	37796417	-0.858614083437395	-0.973259283183037	-0.994622755519689	-0.994030798741616
chr10	37860591	-0.573148447501346	-0.909666726868641	-0.967114033459588	-0.939576124152198
chr10	37959687	-0.94037955353765	-0.969062976908025	-0.97496009482398	-0.991211115556471
chr10	38071564	-0.832822327919817	-0.925543419150126	-0.96898303933982	-1.00806124234523
chr10	38088480	-0.887859382984866	-0.986204653361166	-0.982416224666089	-0.941342526315257
chr10	38094412	-0.821506169923983	-0.947651971650292	-0.963241705141735	-1.07208605118465
chr10	38121482	-0.732082890737854	-0.958553109903526	-0.946041986574354	-1.05898460011258
chr10	38121975	-0.870100344644541	-0.969081073979662	-0.958647254384154	-0.995426366196197
chr10	38149975	-0.724695174075241	-0.916247766117799	-0.962765450796457	-0.98654567432542
chr10	38160697	-0.952136827485531	-0.970572763798205	-0.883079801768688	-1.03242601256965
chr10	38173920	-0.87030169298591	-0.945329959246253	-0.954017037341709	-0.994622143701575
chr10	38206315	-0.930134962857194	-0.894016281368633	-1.01864572361647	-0.981926632744524
chr10	38259308	-0.956209057903107	-0.951290152680426	-0.981458935110168	-0.999165698747377
chr10	38297581	-0.879925254209736	-0.91296571319653	-0.932424001781325	-0.986372291393053
chr10	38337270	-0.934907719594537	-0.958103742577485	-0.977429510491378	-0.937692159267181
chr10	38339226	-0.82624973355353	-0.951550227235071	-0.977172056778964	-0.941181713294595
chr10	38342509	-0.871782291238341	-0.980162729280295	-0.989218241804356	-0.986287449262913
chr10	38394682	-0.898197477571935	-0.941380257940279	-0.987693945236508	-0.976091763398197
chr10	38399202	-0.98355387952063	-1	-1	-0.98944775823162
chr10	38413673	-0.893223642971371	-0.984120909141504	-0.995871880173367	-0.986477359071087
chr10	38431076	-0.951654485963601	-0.970510909202356	-0.929041045949466	-0.953930575691079
chr10	38456578	-0.939110010434559	-0.964135321723624	-0.989149435858913	-0.995005125697082
chr10	38483254	-0.803605608479001	-1	-0.971303926955739	-0.996633080613605
chr10	38613780	-0.979631148517185	-0.96746111168731	-0.996504317473536	-0.983632425639913
chr10	38625875	-0.912624779209286	-0.983771548645421	-0.963634430902213	-0.984244228962197
chr10	38654617	-0.804426397604204	-0.930683930676497	-0.953344220019631	-0.997208585065624
chr10	38680038	-0.91724382077861	-0.970803468437037	-0.993895133129365	-0.966187120656774
chr10	38684439	-0.96136138599458	-0.980825730409982	-0.996795322551962	-0.959792279797064
chr10	38701432	-0.966399400015921	-0.973960967967855	-1.00121293191708	-0.967284668768079
chr10	38749677	-1	-1	-1	-0.994525593579704
chr10	38772331	-0.769773141370892	-0.896580987114176	-0.95862985276524	-1.01896831732275
chr10	38896755	-0.956154409832658	-0.913544333551116	-0.983480451338595	-0.970116450181689
chr10	38912608	-0.983727089709642	-1	-1	-1.00272979183919
chr10	38941601	-0.964681943094974	-0.983723871253152	-1.01189579303924	-0.998775529878973
chr10	38981074	-0.92079558493915	-0.981550497645156	-0.98845612546514	-1.00596510751529
chr10	38981345	-0.861340790332149	-0.954026254692706	-0.997253279628961	-1.01716670648789
chr10	38981852	-0.868588816135954	-0.972371459002782	-0.9883442532133	-0.989963957727241
chr10	39072613	-1	-0.989405726071569	-1	-1.00270295944425
chr10	39088828	-0.747645820246013	-0.904381439467112	-0.962956502210539	-0.924852754872405
chr10	42485157	-0.982809503857885	-1.00069912829574	-0.997263415847376	-0.996725583278585
chr10	42486057	-1	-1	-0.989207006370904	-0.99091826342204
chr10	42621293	-0.932723877931424	-0.972611496637964	-0.986048865431906	-0.994382332805619
chr10	42623776	-0.982018489473576	-0.986523506285678	-1	-0.997522486954789
chr10	42667682	-0.776847618458351	-0.945707472381417	-0.947594275852654	-1.00457308739902
chr10	42717173	-0.981138094301651	-1	-0.971832665395879	-1
chr10	42824476	-0.980535969085345	-1	-0.999418052877928	-1.04261354467101
chr10	42835295	-0.965971083507629	-1.00216621837972	-0.991404968543449	-1.01079358313708
chr10	42872098	-0.974190212668679	-0.972973517225321	-0.978117187730904	-1.01370344895817
chr10	42874875	-0.954654740599036	-0.956042298080481	-0.968321712678743	-0.995479114735602
chr10	42889658	-0.886762140947838	-0.981440914943661	-0.984958779759092	-1.01211632054197
chr10	42958965	-0.894722815659125	-0.93853566386446	-0.995282395926963	-0.958839725119741
chr10	43006507	-0.974877400272697	-0.948629275184058	-0.988687467200005	-0.989738230274721
chr10	43019922	-0.852346154892326	-0.985079462960119	-0.937217612755442	-0.986527328926307
chr10	43036432	-0.934754246648443	-0.985276786737782	-0.973830963077193	-0.973064896936772
chr10	43044585	-0.89495463551194	-0.981290188200435	-0.983392081719679	-0.944932530971769
chr10	43081333	-0.856405485471735	-0.923907209547464	-0.953174949183435	-0.941778487879376
chr10	43120516	-0.958572225671419	-0.941538627870321	-0.972230155931929	-0.999930148925907
chr10	43126266	-0.693556475219391	-0.874381436196696	-0.961320172909066	-0.954521395162436
chr10	43131756	-0.83790369506738	-0.892901369427938	-0.955929698318004	-0.889659263711325
chr10	43183555	-0.925709832623934	-0.990908944829707	-0.970255185424429	-0.978613328607772
chr10	43194184	-0.918970424462004	-0.914215967045826	-0.970388756302935	-0.951970940930822
chr10	43194720	-0.957360891529707	-0.956973689646028	-0.985437918449429	-1.01964572212251
chr10	43238964	-0.969280559607709	-0.996788537858161	-0.998968624281977	-1.00447013790086
chr10	43288140	-0.932893951555336	-0.938697533249813	-0.93963399286555	-0.959483479049067
chr10	43300724	-0.990901648050709	-0.932975705981407	-0.984624652308129	-0.947759174395858
chr10	43348477	-0.951931021467697	-0.978501809430219	-0.951205565944186	-1.07430691681419
chr10	43420224	-0.70649517449589	-0.903734609867075	-0.945729994415681	-0.91940134477105
chr10	43459618	-0.850628071575754	-0.961550415455506	-0.915475673064548	-0.938904912547473
chr10	43547171	-0.880650933707743	-0.951237928475857	-0.951494195216185	-0.994116346737236
chr10	43603948	-0.853538597643883	-0.949705367925192	-0.984462719546808	-0.991279358973082
chr10	43624101	-0.817817984875164	-0.864245280108547	-0.937130158811201	-1.03977212205363
chr10	43659721	-0.888842231576445	-0.933327320075203	-0.96469055457168	-0.91169907898341
chr10	43753810	-0.695919584367672	-0.817636065076198	-0.870271510651902	-0.867499507984464
chr10	43997346	-0.974020983880909	-0.980696568236324	-0.971600434156387	-0.97913977154277
chr10	44022187	-0.815069044975792	-0.935588837068	-0.978198844229604	-0.913000975054651
chr10	44051703	-0.895426290320842	-0.907599113773659	-0.948147368589595	-0.91077483409043
chr10	44089232	-0.777939258741238	-0.944168640344374	-0.895376092117458	-0.995328120721178
chr10	44122991	-0.968202905856994	-0.940639787989323	-0.94759343048341	-0.947246171763358
chr10	44132321	-0.964634525219331	-0.958707155457458	-0.996982041975018	-1.04426368654312
chr10	44140655	-0.818611303566364	-0.914932796844623	-0.955235953935784	-1.07208379734938
chr10	44154541	-0.810381098095619	-0.9713919062954	-0.987106635848499	-0.948118154204657
chr10	44230231	-0.732457510651587	-0.967005137496553	-0.999141084792022	-1.01837488546864
chr10	44271516	-0.698085089203488	-0.955847838609252	-0.953149468123427	-0.921329626667415
chr10	44403411	-0.897188544085168	-0.939516305450877	-0.934892118301946	-0.958791302681544
chr10	44403555	-0.88854056599823	-0.979094084707907	-0.944751851424992	-1.08573838824285
chr10	44405777	-0.886471762999233	-0.939101913986861	-0.90486103387458	-0.992077812312872
chr10	44452304	-0.825800712451045	-0.9511945241784	-0.972765926128468	-0.989733153297661
chr10	44456880	-0.901263565747412	-0.888876780232518	-0.93515684487596	-1.03617706546045
chr10	44608441	-0.873481535276795	-0.969646363921304	-0.979945675576085	-1.00736732910903
chr10	44616525	-0.836477919562529	-0.962989748978179	-0.96115121043407	-1.00313711625867
chr10	44618160	-0.784666609500608	-0.866873249235243	-0.936110968315927	-0.965385932372979
chr10	44761566	-0.810571263893038	-0.884861956574105	-0.951549308573135	-0.992623068070033
chr10	44770633	-0.939457375918953	-0.974277846627197	-1.00107119705866	-0.994193748946457
chr10	44779638	-0.935514027404444	-0.913347607876126	-0.993076637676652	-1.01332514179549
chr10	44792556	-0.842791425950341	-0.979483249379882	-0.974123266474089	-0.93718324397668
chr10	44794602	-0.957341328309369	-0.954521280237224	-0.932868146596934	-1.04919494177226
chr10	44816592	-0.923440756565112	-0.958462378507393	-0.992297734592871	-0.99255652523562
chr10	44823355	-0.878480945104254	-0.967033067598837	-0.992642371937041	-1.02351794959719
chr10	44825216	-1	-1.00308522796293	-0.99284840296062	-0.920807129398
chr10	44825975	-0.932684061631922	-0.972642410817065	-0.964020647447127	-0.954289151410771
chr10	44890630	-0.800551823414078	-0.851397844052078	-0.96264919105505	-0.85595924427758
chr10	44912827	-0.818931003444637	-0.889724313883926	-0.980875210189688	-0.954277445172231
chr10	44969394	-0.869342392689394	-0.974865700072875	-0.973063224950268	-0.93079380932147
chr10	44969518	-0.845334096338733	-0.962000815791173	-0.971529622212366	-0.947285691584252
chr10	44991684	-0.855393987140157	-0.954223710708242	-0.97946717580488	-0.980482898797452
chr10	44999198	-0.9371028190712	-0.967342536932114	-0.992000248725689	-1.02093416748838
chr10	44999892	-0.87039330750999	-0.945199131011291	-0.977166594160501	-0.998840455817835
chr10	45024504	-0.945730196076652	-0.988901949434463	-0.956252903028747	-0.993715774345018
chr10	45065124	-0.753666382052117	-0.871759804816436	-0.927046924178128	-0.990626360226141
chr10	45066989	-0.764496183764062	-0.907060921002052	-0.988433968007048	-0.996250936165872
chr10	45084087	-0.858045087604033	-0.932644754934599	-0.960514659299278	-0.969217625294092
chr10	45107737	-0.893073964990268	-0.951822133490623	-0.97740839292539	-0.99391298773704
chr10	45159592	-0.876954289552123	-0.964897331065466	-0.957535186173579	-1.03779169128045
chr10	45182081	-0.754339719960022	-0.958090238801406	-0.9471585928237	-0.899794711585801
chr10	45210294	-0.748720632618174	-0.809125180466768	-0.95046056448165	-1.00228421129638
chr10	45233948	-0.874551068926666	-0.99036527691969	-0.99855238094085	-0.996506626820232
chr10	45261535	-0.632649333258416	-0.929753641536692	-0.90390440930098	-0.997641880967957
chr10	45297116	-0.900300917854488	-0.9193744341018	-0.964586900117981	-0.902960923853827
chr10	45308717	-0.783230134113863	-0.959428165637381	-0.961599559407058	-0.935941994453963
chr10	45334965	-0.909969752273002	-0.936276142485227	-0.946647047259402	-0.89311937883661
chr10	45359176	-0.723937107434583	-0.872816103300227	-0.892325783786614	-1.05968761031282
chr10	45437041	-0.978773498047114	-0.960102986835524	-0.985494759986889	-1.01198974706894
chr10	45453077	-0.986637884204757	-0.944726010452082	-0.982308216630013	-0.965709185930613
chr10	45459520	-0.865385122251501	-0.745762674594616	-0.981365153212819	-1.00062954416828
chr10	45518339	-0.841148868345728	-0.940015629047938	-0.979373463095021	-1.03866542768191
chr10	45538291	-0.942638299086367	-0.974854736503381	-0.975749833869342	-1.0103051463144
chr10	45550608	-0.933486768867553	-1	-0.994082054028226	-0.971992882789467
chr10	45562180	-0.973767295382794	-0.957086637865891	-0.957976402504274	-1.00888204097259
chr10	45592506	-0.966386556495488	-0.96503674399767	-0.989911099333968	-0.976333489169177
chr10	45600947	-0.911611990636733	-0.976673480283896	-0.996972646163076	-0.97193749645162
chr10	45640637	-0.915441166475587	-0.969810952454318	-0.997287641875666	-0.970022043226733
chr10	45646094	-0.858905465718904	-0.868617614467254	-0.93578558114523	-1.02914482654546
chr10	45648125	-0.877895440494662	-0.972355476003625	-0.977812961049843	-0.960801669134516
chr10	45652723	-0.956592977518127	-0.9282101104255	-0.971772289313904	-1.02038617664288
chr10	45667169	-0.909623522535616	-0.971623493667191	-0.954655181909211	-0.98454979537881
chr10	45753110	-0.755665289089623	-0.967462821672343	-0.95628338030841	-1.00724916894768
chr10	45767874	-0.954401061262844	-0.979365963639227	-0.994136551586115	-0.961817366838286
chr10	45787074	-0.939159223713844	-0.970012461827623	-0.993083028722598	-0.997364995902324
chr10	45832680	-0.947177322085028	-0.984652046579122	-0.987631792702033	-1.05445613685012
chr10	45847158	-0.764994531414736	-0.934038539567008	-0.957274380528788	-0.997455521743634
chr10	45851382	-0.544175010242357	-0.917405675796202	-0.917530559372107	-0.973498118129495
chr10	45851934	-0.785571631148504	-0.935360180039576	-0.970577005163248	-0.920775541449725
chr10	45853410	-0.857765451434519	-0.972603296448756	-0.99189607946478	-1.00625323508271
chr10	45854038	-0.961178241600422	-0.98522157976805	-0.998171519546148	-0.977344816622527
chr10	45896175	-0.916926636280231	-0.970372867141515	-0.999059091856897	-0.926879279481075
chr10	45906524	-0.9657186967704	-0.989643625350969	-0.721669367719305	-1.04195109119978
chr10	45913137	-0.694588232431962	-0.88567609885435	-0.895174495563898	-0.969295861550898
chr10	45926969	-0.979806977435752	-1	-1.00715847622271	-0.997831072063737
chr10	45928934	-0.672124184713369	-0.882955626617468	-0.895748055311122	-0.908367055639564
chr10	45988530	-0.932769636855808	-0.936585121616917	-0.985862555567379	-0.978258627990378
chr10	46021254	-0.910291726751983	-0.950751593978715	-0.980114863788538	-1.02329800392921
chr10	46029240	-0.870961300822979	-0.966117408759871	-0.980082395388712	-0.952674440687442
chr10	46051860	-0.876785537472684	-0.965433745033342	-0.969591101940493	-0.913535532984304
chr10	46061210	-0.848073045518952	-0.947446105590759	-0.946744157282593	-1.02622341754585
chr10	46075071	-0.882497110125993	-0.908975841625503	-0.9914041744036	-0.950929704506798
chr10	46129303	-0.948460926896001	-0.968341434517513	-0.977740816043779	-1.01795287849699
chr10	46148766	-0.827734035464538	-0.916998594141751	-0.95377019420827	-0.95663507373301
chr10	46150113	-0.950978590268797	-0.974467032337227	-0.979638341005336	-0.952636119494104
chr10	46153314	-0.942083610673184	-0.93881862670219	-0.982812883388348	-1.00005783579074
chr10	46159679	-0.951885994712254	-0.981087555584328	-1.00341992770423	-0.994684963077854
chr10	46211577	-0.930821918716557	-0.971678682178078	-0.982980022785858	-0.982532910578034
chr10	46216982	-0.969530555182849	-0.957955614581027	-1.00501085207149	-0.981832771066944
chr10	46297525	-1	-1	-1	-1
chr10	46373460	-1	-1	-1	-0.996103854751252
chr10	46377492	-1	-1	-1	-1
chr10	46394288	-1	-1	-1	-1
chr10	46413910	-1	-1	-1	-1
chr10	46510529	-0.966033532755575	-0.978962274766856	-0.979169904989113	-0.946428389497547
chr10	46555934	-0.981076462347684	-0.990184975656068	-1.00527345446559	-0.973772442372296
chr10	46557670	-1	-0.996102402442125	-1	-1.01488090499886
chr10	46558171	-1	-0.969484204953349	-1.00593957013884	-0.988448813422884
chr10	46587251	-0.955530234301705	-1	-1.00041797481614	-0.996860432540524
chr10	46588945	-1	-1	-0.980194293284278	-0.962278835356942
chr10	46612731	-1	-0.992038387092633	-1	-0.988314185387845
chr10	46653108	-0.978142988398092	-0.99040387760522	-1	-0.995621999764602
chr10	46683796	-1	-1	-0.978382127581048	-0.957620281371359
chr10	46694911	-1	-0.986281720374129	-0.958248160853792	-0.983490679398021
chr10	46697644	-0.940433005374025	-1	-0.983112167001231	-1.00709105133591
chr10	46706823	-1	-1	-1	-1
chr10	46707313	-1	-1	-1	-1
chr10	46749776	-0.987802721022806	-1	-1	-1.0487108732622
chr10	46830130	-1	-1	-1	-1
chr10	46830621	-1	-1	-1	-1
chr10	46848240	-1	-0.994039199907275	-1	-1
chr10	46924703	-1	-0.992904708344477	-1.00241749940832	-0.978771081558817
chr10	46945245	-0.936067850654275	-1	-0.995555600957573	-1.00810731495221
chr10	47009980	-0.848033464181022	-0.956378507072609	-0.900820868527699	-0.967625078589998
chr10	47031802	-0.906582516986006	-0.867296413940615	-0.973498161725376	-0.948098806739963
chr10	47033509	-0.815093931052433	-0.856988481936531	-0.919766625561237	-0.86922478595517
chr10	47041077	-0.888178234389313	-0.92726100898809	-0.891743684037426	-0.885922548738202
chr10	47069443	-0.88180807429795	-0.969985876742914	-0.928316343922741	-1.17077583874136
chr10	47092375	-0.688552118412829	-0.918231290342139	-0.906250070687866	-1.07285524750923
chr10	47100498	-0.857939789940061	-0.847288363361863	-0.837061587650031	-0.762137641338712
chr10	47123098	-0.763183478120226	-0.871692616787191	-0.891068888849314	-0.960647997926793
chr10	47230096	-1	-1	-1	-1
chr10	47310932	-1	-1	-1	-1
chr10	47311424	-1	-1	-1	-1
chr10	47329031	-1	-0.993350456663671	-1	-0.969499814322338
chr10	47406771	-1	-1	-1.00566894497898	-0.995039336670447
chr10	47427397	-0.971826401513812	-0.992732877046329	-1.0148355131531	-1.00458071280506
chr10	47533249	-0.980570490808437	-1	-0.963427313390397	-0.956499106591541
chr10	47539195	-0.931970654027045	-0.95925035805997	-0.955861633315884	-0.963260970114079
chr10	47541253	-0.956930668716472	-0.976568430618319	-0.999520527134387	-0.981163065668479
chr10	47546466	-0.913456213034318	-0.990083768663666	-0.987760186480767	-0.984544746261401
chr10	47567445	-0.976729547646686	-0.993876929164442	-0.99980738441883	-0.995603129502927
chr10	47569310	-0.917772955059477	-0.988031976835398	-0.98320651929405	-0.981390801245421
chr10	47581256	-0.966270814744653	-1.0002077324809	-1	-1
chr10	47581746	-1	-1	-1	-1
chr10	47610681	-0.653931842357811	-0.690242730326092	-0.936212712401312	-0.937155741710296
chr10	47612895	-0.8244422832801	-0.938667264789553	-0.973199549308066	-1.04403395350187
chr10	47615591	-0.976655618620363	-0.991953041274141	-0.980799256656987	-0.990514944423507
chr10	47631284	-0.829485519420538	-0.989680031119883	-0.956613494601721	-1.00160855870618
chr10	47647980	-0.948667099135918	-0.970069554411052	-0.914718675373504	-0.971849374982045
chr10	47652092	-0.889737469123215	-0.947820894669739	-0.833140510338937	-0.842648626785158
chr10	47690067	-0.707837317812351	-0.869811025383738	-0.906487157367987	-0.97967820547176
chr10	47958570	-0.949810538103688	-1	-0.996553772370856	-1.01938645107452
chr10	47972845	-0.971194093983039	-0.992892435148498	-0.979833635088939	-1.00089361369027
chr10	47979411	-0.979808521770387	-0.989958119744379	-1	-1.03011843478926
chr10	47981360	-1	-1	-1.00080106174162	-0.999052287271822
chr10	47989916	-0.972384999313786	-1	-0.99578426818017	-1.02627028025181
chr10	47992720	-1	-1	-0.996345832012611	-1.00002405349206
chr10	48032241	-1	-0.98401155567153	-0.975429299564906	-0.985869617614544
chr10	48106610	-1	-1	-1	-1
chr10	48117933	-1	-1	-0.990083150944122	-0.993941437406312
chr10	48148817	-1	-1	-1	-1.00328283966587
chr10	48195898	-1	-1	-1	-0.996466235071082
chr10	48201397	-1	-1	-1	-1
chr10	48345558	-0.804097883031745	-0.974733179544334	-0.965558651742814	-1.01726486793318
chr10	48415109	-0.766897851628103	-0.8743281081868	-0.869422186701281	-0.923610123430184
chr10	48418821	-0.645949773299691	-0.822676659910075	-0.889681900894942	-0.862269465726726
chr10	48419918	-0.613253402692219	-0.887887856999004	-0.967948516033836	-1.00911074156102
chr10	48445984	-0.772554985170668	-0.946536190095289	-0.901445876271908	-0.999419951225534
chr10	48448454	-0.745251467123695	-0.967578909351169	-0.899073923028681	-0.961460569592603
chr10	48508126	-0.879192085492137	-0.938898645651562	-0.938602346408368	-0.966312803210346
chr10	48525012	-0.828887851832913	-0.962868135411561	-0.944822666652765	-0.979745553395813
chr10	48548918	-0.886059229764279	-0.952649469142876	-0.967632268389294	-0.981307426558444
chr10	48604916	-0.719339162154689	-0.862593789794932	-0.907525304431997	-0.904298519575872
chr10	48607222	-0.902841565857162	-0.96551332801773	-0.970597937097534	-0.968223534859853
chr10	48621596	-0.875448169977518	-0.915938355934846	-0.999716150047914	-0.923535193967992
chr10	48621597	-0.880191324214092	-0.907717717119038	-0.970770385108801	-1.01700545650723
chr10	48697874	-0.85817063619858	-0.993864283322232	-0.983019185701488	-1.00433102185929
chr10	48742831	-0.962420881854475	-0.98646088942209	-1.00441348112634	-1.00210565633536
chr10	48744566	-0.982641018568644	-0.9991582943388	-0.995863694731329	-1.04901783628087
chr10	48745065	-1	-0.992628367194301	-0.993464915394969	-1.00813151521037
chr10	48774132	-1	-1	-1	-1.01325447628984
chr10	48775826	-0.970077604067423	-1	-0.980213735886169	-0.917681865486744
chr10	48799659	-1	-1	-1	-1
chr10	48840020	-0.984544758879818	-0.977992309857566	-1	-1.00544798329512
chr10	48870697	-1	-1	-0.989767090931203	-0.996104350429345
chr10	48881464	-1	-0.990324991800114	-0.962024636756512	-0.976868009760445
chr10	48884197	-0.940958014485825	-0.997019029456011	-0.994716046588289	-0.998103126901959
chr10	48893358	-1	-1	-1	-1
chr10	48893848	-1	-1	-0.995863694731329	-0.994394142713684
chr10	48939544	-0.986479053571658	-0.989847446859072	-0.992393788007617	-1.00210282054259
chr10	49019876	-1	-1	-1	-1
chr10	49020367	-1	-1	-1	-1
chr10	49037996	-1	-1	-1	-1
chr10	49204019	-1	-0.994879167480795	-1	-0.942323997472757
chr10	49256242	-1	-1	-1	-1
chr10	49294664	-1	-1	-1.00107119705866	-0.998328103193832
chr10	49296358	-0.967203957042077	-0.995104966212906	-0.958071829763863	-0.963754154554668
chr10	49320175	-1	-1	-1	-1
chr10	49360562	-1	-1	-0.988373949066329	-1.0020144723273
chr10	49393462	-0.852117329912727	-0.915739655504929	-0.984014161642988	-0.910476245530932
chr10	49429292	-0.958779318652962	-0.979015159151489	-0.989015443165556	-0.992605100165763
chr10	49431308	-0.620029677634424	-0.916986399966581	-0.931908188088449	-0.991368371716836
chr10	49431513	-0.549966117646193	-0.897294952186943	-0.890779275626612	-1.04040176317636
chr10	49476996	-0.83605332108756	-0.911686035429308	-0.970392646752182	-1.00465280209679
chr10	49490285	-0.982388831362265	-0.9529725714351	-0.971803365904835	-1.03125483223672
chr10	49539834	-0.907024914944653	-0.907544111031224	-1.00107272011801	-1.00581455775597
chr10	49545785	-0.890432497338109	-0.957515505788394	-0.974885883502805	-0.989710503417407
chr10	49563601	-0.933336806229808	-1	-0.987241852354048	-0.959117517464159
chr10	49578275	-0.856578382000222	-0.973659762277858	-0.992672416228553	-1.02664211514103
chr10	49594712	-0.975259598227407	-0.976481765239483	-0.995859421073081	-0.958488928691945
chr10	49606911	-0.957467032535681	-0.92426953676242	-1.00035432571685	-0.958546007115804
chr10	49614641	-0.849906261180921	-0.938644296900671	-0.774749378013139	-0.945546337663466
chr10	49642547	-0.798138435145106	-0.928519151960154	-0.938883633153653	-0.954937253860333
chr10	49672255	-0.763310235029836	-0.865468297781705	-0.905849611228093	-0.934329711356721
chr10	49761734	-0.674207759636043	-0.85213810706746	-0.898413656477695	-0.980945699592025
chr10	49763590	-0.869343822437441	-0.863603249063952	-0.8126312389411	-1.0096590030534
chr10	49769247	-0.894824743368301	-0.94605120267034	-0.973766539161452	-1.01161750983507
chr10	49779098	-0.893662150884154	-0.895425774627026	-0.957410012903756	-0.993696616578781
chr10	49795132	-0.844393258986294	-0.895566916296261	-0.969435294237689	-0.998069649208098
chr10	49826412	-0.952774399348972	-0.991953041274141	-0.971940317986422	-1.01290853711253
chr10	49856016	-0.714366500032637	-0.869941270622222	-0.902405080492129	-0.969610898175145
chr10	49877149	-0.962939962890583	-0.92826009704204	-0.973929994546132	-1.00139187736073
chr10	49906678	-0.863496056904704	-0.81651072519459	-0.977834401088889	-1.03373431473348
chr10	49943187	-0.923797816589139	-0.977802166987666	-0.976079898392096	-0.986868175096978
chr10	50034168	-0.977833747483487	-0.994171465972588	-0.988487600001848	-1.00082784397816
chr10	50131049	-0.771483582624917	-0.917934304285036	-0.905077205121699	-1.02076877167233
chr10	50146970	-0.863525760587298	-0.925917846756652	-0.963272563339707	-0.983943531149156
chr10	50156168	-0.535792112533389	-0.903945486740874	-0.871684476201398	-0.976237996772088
chr10	50209892	-0.900168060016918	-0.853684505499831	-0.853558708134744	-1.02105033489475
chr10	50258176	-0.877655643255411	-0.993128158265557	-0.944173153347785	-0.980903299146723
chr10	50270685	-0.956607630773911	-0.956889047461517	-0.989962381524283	-0.988502877945889
chr10	50280211	-0.67888332339	-0.897598037836698	-0.928574089694132	-1.00967326888516
chr10	50310624	-0.758956413376344	-0.882648531413314	-0.948049757151474	-0.99215473079016
chr10	50406820	-0.897122379110833	-0.987018462787601	-0.94182499700906	-1.03841157128319
chr10	50415359	-0.50120874558706	-0.789959224506804	-0.941331929971759	-1.04924525414613
chr10	50441928	-0.82352344168086	-0.943479191715974	-0.930106510367139	-0.986544361124227
chr10	50473808	-0.914200564539649	-0.971476682341315	-0.972523710777091	-0.913392667176426
chr10	50473870	-0.89855304773039	-0.947241729821865	-0.966936017784414	-0.906203594111247
chr10	50503752	-0.918344713044484	-0.88342881304842	-0.964343272658436	-0.962145879737026
chr10	50529605	-0.869352874193627	-0.982709394592364	-0.950996666026669	-1.09687136702568
chr10	50536067	-1	-0.913030392600407	-0.890781054619844	-1.0234898185945
chr10	50557233	-0.766228416192077	-0.847701619530317	-0.954135429423185	-0.923573986889212
chr10	50561104	-0.809380359027602	-0.863074590865284	-0.942011122071056	-0.983054297028812
chr10	50566180	-0.856673753351373	-0.941387467686907	-0.962405711804125	-0.863496568717998
chr10	50582475	-0.770968657903558	-0.882426508255025	-0.927332035886121	-1.1483218390708
chr10	50653001	-0.871266320123307	-0.969865881031106	-0.982826320933021	-1.06058384292819
chr10	50663522	-0.821812221903373	-0.914094115636626	-0.919460149338802	-0.961916610060345
chr10	50668493	-0.961335130921148	-0.943963067698394	-0.995034824130402	-1.04378769163733
chr10	50694443	-0.848771723971676	-0.976415768380325	-0.986210063862689	-1.0430214627868
chr10	50721495	-0.916582234016257	-0.97816869964684	-0.962185935157657	-0.990090199192356
chr10	50733267	-0.800394870530346	-0.892578698183961	-0.95716523588307	-0.976882365024865
chr10	50751551	-0.911033263102838	-0.939365654788874	-0.998392242487713	-0.993372438338356
chr10	50757867	-0.954059288881983	-0.976716976384878	-0.983398223781633	-0.976926767555001
chr10	50847803	-0.786733027362939	-0.960762731983975	-0.96665347404213	-0.992223055634894
chr10	50935216	-0.881770314667854	-0.974400295759836	-0.974910699192067	-1.00643798517245
chr10	51055174	-1	-1	-1	-0.997241005535461
chr10	51059211	-1	-1	-1	-0.998572463818397
chr10	51095626	-0.974638055273505	-0.995715774248766	-0.989554385859422	-0.992046570759146
chr10	51123582	-0.929060734012382	-0.996818009189571	-0.997938458574775	-1.00992943388309
chr10	51133698	-0.965813223933429	-0.989725526200214	-0.979749333575401	-0.995574713863545
chr10	51134168	-1	-0.983582860071921	-0.999038352509204	-0.990675852696772
chr10	51201154	-1	-1	-0.991225669213172	-1.00529226437768
chr10	51276925	-1	-0.99282350133821	-1	-0.987392457670449
chr10	51280957	-1	-1	-1	-1
chr10	51297742	-1	-1	-1	-1
chr10	51317363	-1	-1	-1	-1
chr10	51345372	-0.984346046767229	-1	-0.996458227779616	-1.00972472447086
chr10	51355352	-1	-0.996354024406644	-1.00007098848164	-1.00560358306703
chr10	51355822	-0.937435382407997	-1	-1	-1.00971195310021
chr10	51377981	-0.882502519547513	-0.897670489921599	-0.970934368675901	-1.01934944443595
chr10	51456303	-0.958690353342297	-1	-0.987656219266431	-1
chr10	51494337	-0.947152701690191	-0.97065812909269	-0.942277917828396	-0.92095635890421
chr10	51597358	-0.913254911649779	-0.96894823787542	-0.977903651174964	-0.982687901680529
chr10	51606347	-1	-0.983768314868472	-0.998858154915291	-0.98032338326616
chr10	51638918	-1	-0.994358864248726	-0.996555920523554	-0.98833640520191
chr10	51702101	-1	-1	-1	-1
chr10	51702635	-1	-1	-1	-1
chr10	51713763	-1	-1	-1	-1
chr10	51733973	-1	-1	-1	-0.969959660140997
chr10	51792305	-0.97884610232238	-0.975380832138821	-0.993008938343404	-0.991957440371839
chr10	51817527	-0.872336093663408	-0.976894059300596	-0.978019591631147	-0.882752746224889
chr10	51822934	-0.853108398411771	-0.931205573662476	-0.888150665937921	-0.833126227531304
chr10	51902409	-1	-1	-0.997441879771994	-1.02190481983413
chr10	51918145	-0.97552888536885	-1.00069912829574	-0.991204568209259	-0.987511260326835
chr10	51924708	-0.98685934995232	-0.985556445321071	-0.998770799690197	-0.998888429250645
chr10	51926655	-0.983304431439203	-1	-0.990650051325266	-0.997682075724253
chr10	51935210	-0.960432701221618	-0.985990023285249	-1.00198801909389	-1.02246945836961
chr10	51938018	-1	-0.983188069101886	-1.00573636028784	-1
chr10	51977527	-0.98686232842724	-0.992425266268986	-0.966166837836348	-0.990303283124542
chr10	52031014	-0.751251410438434	-0.982114777453738	-0.88628358546817	-0.951444096701294
chr10	52072588	-0.804062289705712	-0.912638565105269	-0.92182897609953	-0.873206930688439
chr10	52081835	-0.624308467107681	-0.838288327178892	-0.811075736984113	-1.01336105247714
chr10	52088095	-0.804212854264345	-0.984300930014142	-0.927384361956769	-0.909007251530081
chr10	52172144	-0.87565120085253	-0.9755388705961	-0.94059016772151	-0.905443007399296
chr10	52189613	-0.951483637122911	-0.944212367011654	-0.99877593526252	-1.00619543898189
chr10	52198764	-0.776582162726133	-0.977376047472975	-0.957607649134134	-1.07245292605739
chr10	52238660	-0.83903406926955	-0.953661942927817	-0.976360035108762	-0.984774152588235
chr10	52245868	-0.902893636210767	-0.966893316822283	-0.991494504244411	-1.01716046127947
chr10	52261109	-0.88836924911081	-0.953666054172534	-0.950942631414197	-0.943776694417885
chr10	52274311	-0.909198471574258	-0.928771873081154	-0.972472874585096	-0.970732771524059
chr10	52293647	-0.962752325367878	-0.992139854522669	-0.961237362512769	-0.920733266563847
chr10	52321664	-0.667081244042352	-0.852813217961649	-0.833071297008825	-1.02312305323305
chr10	52380164	-0.850628536234528	-0.938179253161796	-0.932348358904159	-1.07064190304943
chr10	52407931	-0.845197872189971	-0.822922383834969	-0.961415936468862	-0.998633545525278
chr10	52411533	-0.803562850168256	-0.874990984944478	-0.996559020319092	-1.08023217433451
chr10	52480688	-0.942155072002503	-0.963987604459785	-0.991129445257931	-0.993165026423061
chr10	52490654	-1	-0.985211648835003	-0.987303701988719	-1.01485326084567
chr10	52493565	-0.973739875223982	-0.974955734000785	-1.00087334344228	-1.01908006483452
chr10	52586543	-1	-1	-1	-1
chr10	52597182	-0.758941477771812	-0.919960860371391	-0.992148864204913	-0.945538514945676
chr10	52608867	-0.898477688338847	-0.931484836984209	-1.00103515797366	-0.966161339053874
chr10	52611294	-0.877119365352285	-0.962751714926654	-0.973747395604601	-1.07275780074901
chr10	52647436	-0.897687437126108	-0.9548481774931	-0.971993271392153	-1.02117975153214
chr10	52663910	-0.887232395274511	-0.966687639246512	-0.984617771328799	-0.972643845919735
chr10	52688546	-0.911375902094507	-0.976312730296167	-0.957016188857947	-0.985743422100167
chr10	52723984	-1	-0.954910057949257	-0.952224992370307	-0.927307240616157
chr10	52754019	-0.856148333681943	-0.969016540857426	-0.925666964213214	-0.979843253272813
chr10	52768450	-0.904049901656214	-0.933843960031458	-0.984604874661386	-0.99927788086349
chr10	52779201	-0.940937877652723	-0.973684497657434	-0.963329941608871	-1.01050700290222
chr10	52782295	-0.792430732375903	-0.90345416660122	-0.979428726968275	-1.04415797149883
chr10	52824926	-0.923472524678363	-0.976093940990642	-0.988888778671529	-1.0298361344293
chr10	52827099	-0.913422185308227	-0.973701631585099	-1.01614377040962	-1.01634444628884
chr10	52835254	-0.765181620222878	-0.905613725897754	-0.917791153290507	-1.01623153522023
chr10	52880986	-0.950782027302107	-0.983090512702654	-0.985108256038133	-1.00230895998411
chr10	52883074	-0.921450690872017	-0.987722537252233	-0.976047111875469	-1.00352513974396
chr10	52894956	-0.906064677692738	-0.933334865097761	-0.977410630058605	-1.03955339685948
chr10	52916402	-0.910951119297547	-0.992269108154019	-0.965116835867909	-1.01878761660963
chr10	53023663	-1	-0.979875114008284	-0.987243395200175	-0.969640568051409
chr10	53043081	-0.856082057145734	-0.953471483741329	-0.997313006281381	-0.895053262832531
chr10	53056791	-0.930325147127853	-0.940102296253898	-0.983375814247336	-0.998943873475263
chr10	53066155	-0.885355410058927	-0.970284482497274	-0.98155966590914	-0.952741018494232
chr10	53074894	-0.945379267511135	-0.974601565692324	-0.962812204484516	-0.978990012647881
chr10	53115831	-0.876030507258046	-0.957121911087285	-0.994713427283149	-0.99238491852247
chr10	53124370	-0.880143773156627	-0.956816452643513	-1.00181721720675	-0.992357650114937
chr10	53127275	-0.825450872110944	-0.979174757806754	-0.977158046666317	-1.01848631386016
chr10	53140498	-1	-0.944209632324209	-0.999280029840303	-0.997432521349692
chr10	53140567	-1	-0.972247866804923	-1.00487821058771	-0.967243433694249
chr10	53165490	-0.810729606664195	-0.947837917667603	-0.983877645948486	-0.981018264070608
chr10	53259229	-0.81643156503336	-0.985828759606601	-0.997624806809393	-1.05812693361161
chr10	53260133	-0.85027095598251	-0.985053592878664	-0.962391400130135	-1.0169467802833
chr10	53261611	-0.925859015529226	-0.965984995912777	-0.990566118278722	-0.990176484296026
chr10	53287915	-0.926105994804508	-0.965337163529254	-0.95329835623931	-1.01530274981121
chr10	53337069	-0.929163807226125	-0.992355391025957	-0.971016391453527	-1.00099484129083
chr10	53346203	-0.881164827704379	-0.955981432123442	-0.985061471067125	-0.999211479103424
chr10	53418121	-0.851171637743878	-0.980674291627565	-0.987467613969523	-0.958097122916238
chr10	53462895	-0.985164618643508	-0.98301131843065	-0.990223274143353	-0.918073950523534
chr10	53593395	-0.831090985716875	-0.950720047578447	-1.01792836915264	-1.01675992437783
chr10	53616001	-0.693476119538488	-0.949295726803293	-0.996363227548051	-0.963059079946602
chr10	53636296	-0.915212883060962	-0.937239561016744	-0.998815551884826	-0.940941451592158
chr10	53642323	-0.882543726657754	-0.951225934323883	-0.977199575311489	-1.01543943537235
chr10	53687587	-0.868447636317175	-0.966194022771421	-0.983546356419123	-1.01274056020428
chr10	53720780	-0.808553905645709	-0.939918586580646	-0.99584513182264	-1.05343882924087
chr10	53769720	-0.920249218955869	-0.98092585037235	-0.983042767036302	-1.00137103881058
chr10	53790203	-0.726364419957321	-0.894949312655662	-0.975416793965721	-0.951359794295116
chr10	53790766	-0.826638066222379	-0.982360916365017	-0.965498207425623	-1.01148705425852
chr10	53796492	-1	-1	-1	-1
chr10	53802383	-0.939584127633697	-0.959396427609873	-1.00020998552653	-1.00319778705404
chr10	53848840	-0.981217472963594	-0.981713047386879	-0.987395277010811	-0.981048820946056
chr10	53854525	-0.932656749219385	-0.946607038876233	-0.932832875463339	-0.96580190549307
chr10	53857794	-0.918317598112038	-0.993720318647844	-0.983319253175782	-1.00781063105613
chr10	53875831	-0.905658923935727	-0.968773948479573	-0.975756317187186	-1.02612380227845
chr10	53891928	-0.983002767545663	-0.95187189084526	-1.01125539491775	-1.05602272955295
chr10	53920001	-0.955152731915918	-0.972319963273172	-0.994778248965617	-1.00156356459096
chr10	53927374	-0.901456697257621	-0.978022789623319	-0.997446927918479	-0.939861276019384
chr10	53953111	-0.961332394755748	-0.956875730714674	-0.988772220181498	-1.023862724346
chr10	53964702	-0.866852738571946	-0.98252248228763	-0.968598694497375	-0.960812844718699
chr10	54020657	-0.96795089982004	-0.98501602325282	-0.996727290472457	-1.00698545649879
chr10	54025335	-0.95154580497484	-0.982649728852588	-0.987717389972813	-1.02147341055014
chr10	54036440	-0.960204421308584	-0.966097538380668	-0.999326084303643	-1.00427574331285
chr10	54088820	-0.862102939725815	-0.912583823608063	-0.988743542031184	-0.979082807456578
chr10	54110592	-0.881872857881626	-0.927200563427481	-0.969275234037462	-1.00566738790233
chr10	54117834	-0.771148064931293	-0.978741176789018	-0.976715787085092	-0.95774687771816
chr10	54138893	-0.896915066628558	-0.984432180256676	-0.98860285079352	-0.9610654772656
chr10	54170734	-0.842690281133382	-0.911731465276354	-0.960370236352553	-0.966314338002784
chr10	54234264	-0.763494537608801	-0.926697173051345	-0.936324980292852	-0.968414004788626
chr10	54367372	-0.853908399662313	-0.98190410692891	-0.967027298286333	-0.992096129574322
chr10	54374767	-0.975510082539247	-0.976172114870046	-0.977226722494171	-0.956488519715339
chr10	54376570	-0.901434170219515	-0.972295419723407	-1	-0.954445794628292
chr10	54400286	-0.872972757398326	-0.985510501802382	-0.985730441880999	-0.969660758216126
chr10	54422794	-0.780011597855803	-0.974278813291647	-0.988558780160973	-1.01339719138558
chr10	54426114	-0.927604039848781	-0.963759691339516	-0.993454938901036	-1.06435321076993
chr10	54505240	-0.952420125396751	-0.958671312718453	-0.956047091189174	-1.02464944517729
chr10	54512138	-0.829973538287415	-0.860731862004457	-0.989929742661678	-1.04841548253757
chr10	54575750	-0.948681292416695	-0.966269364922494	-0.996565104833049	-0.993161415465966
chr10	54612750	-0.957883923831284	-0.952253079407458	-0.977734111756771	-0.9813647460818
chr10	54638130	-0.852610483125637	-0.935680214090965	-0.996086039603142	-1.01352404372318
chr10	54643301	-0.891999450540463	-0.947521191031911	-0.99070305510299	-1.03187087535508
chr10	54721266	-0.918398143763794	-0.924072189414352	-0.95863191048226	-1.00548621822444
chr10	54753065	-0.845596603436851	-0.948552261833856	-0.987595300663994	-0.965003493258373
chr10	54774013	-0.884408819647792	-0.982332936111564	-0.987872028392919	-1.04494660073186
chr10	54851613	-0.862705106460943	-0.960984129382726	-0.959242400765519	-1.00172199276099
chr10	54877374	-0.982235561394301	-0.993686784808375	-0.995748969542917	-0.969444242470532
chr10	54917725	-0.821544893146962	-0.956090234538239	-0.967980189730713	-0.926952303646921
chr10	54994845	-0.867500412490072	-0.959823118219783	-1.00853966442022	-0.959869222511278
chr10	55026790	-0.806144852306621	-0.890661490656025	-0.978818709381022	-1.00139945070995
chr10	55035333	-0.976076452533401	-0.994362144602828	-0.995357451578054	-0.99423538179147
chr10	55064384	-0.939836182390097	-0.950257660613165	-0.985475977639531	-0.97653746548399
chr10	55093622	-0.840437623220059	-0.94178315940577	-0.976251143568812	-0.975474295260523
chr10	55124367	-0.881976023074932	-0.97167906488799	-0.959498666817631	-0.936354366676715
chr10	55138310	-0.904902578365786	-0.971913264908925	-0.970621443412143	-0.943545932367039
chr10	55228835	-0.918513969247009	-0.9795019660035	-0.999026215784875	-0.986228814450347
chr10	55237235	-0.919540937544236	-0.957764009044016	-1.00573913115665	-0.986575573428076
chr10	55239457	-0.801490872068186	-0.947087896102539	-1.00060597341022	-0.976837659972692
chr10	55267633	-0.898542075236974	-0.99723539129718	-0.951882876691089	-1.01745285712521
chr10	55292216	-0.951434913471168	-0.964302480677382	-0.99114035727564	-0.9826477962398
chr10	55292372	-0.979041993498708	-0.949898131301073	-0.980176568017219	-0.917426085129699
chr10	55294190	-0.822904557552807	-0.923847516327954	-1.00581496037052	-0.985964391561104
chr10	55395562	-0.96691299660188	-0.988915247414827	-1.00938107256375	-1.03127773963959
chr10	55475587	-0.943299551905853	-0.965290556329051	-0.997199283380877	-0.960591424591058
chr10	55476234	-0.853780247286168	-0.970510052287883	-0.999651713454551	-1.01740941142355
chr10	55495223	-0.957007449395487	-0.964534463499363	-1.00112807808538	-0.965741480929585
chr10	55495380	-0.962534334567923	-0.942774243276892	-0.982546421265644	-1.00128960469948
chr10	55501120	-0.893796471543511	-0.970933334728984	-0.989920725651453	-1.0437756613686
chr10	55524969	-0.84189755243655	-0.980033059615776	-0.982676026028929	-0.976140820588713
chr10	55534020	-0.960941918980204	-0.992287376954941	-0.990067862973451	-1.00089424809888
chr10	55623208	-0.966037741407491	-0.943269980801695	-0.973886952164812	-1.02875953293097
chr10	55654151	-0.822324868530361	-0.98420872227305	-0.967787598431685	-0.959451127691257
chr10	55700355	-0.901468406369374	-0.980982590357968	-0.998131231150698	-1.02623560296979
chr10	55718321	-1	-0.981500343911407	-0.989743208399191	-1.01039593633297
chr10	55816083	-0.977394919014942	-0.992372103291491	-0.965345110571108	-1.0145858215059
chr10	55820078	-0.954118945316015	-0.970384309786296	-0.953744860194822	-0.970248821978268
chr10	55855500	-0.967685633777573	-0.980637726558342	-0.968793233198994	-0.988197803184608
chr10	55883578	-0.922831219598915	-0.961615881638762	-0.965483864263485	-1.00999053164515
chr10	55897297	-0.850818729888461	-0.970281939315083	-1.00730079316422	-0.986852852416739
chr10	55925166	-0.983138576723105	-0.971353270111467	-0.972979720041683	-1.05152433924899
chr10	55949002	-0.940160773316857	-0.965095330052345	-0.978074206926618	-0.963738129199702
chr10	56004860	-0.980773602511166	-0.978789725496096	-1.01656776616185	-0.937170904089197
chr10	56026178	-0.969129855022329	-0.985409041332818	-0.997971683925085	-0.989468379158612
chr10	56037484	-0.983723763822825	-0.992041477773894	-0.974049162556921	-0.901343241842162
chr10	56055118	-0.870931943523984	-0.949038849440195	-0.960658987197275	-0.984226489565082
chr10	56060610	-1	-0.972791148431613	-0.987364430042464	-1.02274504130666
chr10	56098727	-0.926337270118703	-0.969863629814612	-0.986441778305831	-0.984662202429283
chr10	56114332	-0.87515776942723	-0.992662642816994	-0.98572520343724	-0.981062037347983
chr10	56147990	-0.961135307837133	-0.949836485940708	-0.983467895727474	-0.988307958015558
chr10	56148601	-0.93104012290879	-0.949450580002917	-0.989885707082189	-0.995666434152547
chr10	56167510	-0.965282037137288	-0.949737647156989	-1.00350832933675	-0.979088874844607
chr10	56196852	-0.964041537143386	-0.933027412168386	-0.946718071015579	-1.00028732455798
chr10	56203286	-0.970319815612441	-0.987683259602869	-0.963878950214438	-0.971031413150818
chr10	56209108	-0.954681180132885	-0.969567806505432	-1.00834994802634	-0.990302654309841
chr10	56245884	-0.845157002632464	-0.973104302924671	-0.974933758079464	-0.990343336335339
chr10	56286693	-0.825972434987559	-0.972331571164105	-0.964436829870792	-0.959450372576768
chr10	56320265	-0.939969394740237	-0.990868954428228	-0.985996117619065	-1.01612235836507
chr10	56367177	-0.946912123395493	-0.934161744703312	-1.00024671650297	-0.99021953727664
chr10	56420240	-0.925971763915376	-0.989042902855027	-0.982454810183031	-0.959267588976051
chr10	56430675	-1	-0.99346710173406	-0.985226034755758	-1.00616015564358
chr10	56434247	-0.947765090375125	-1	-0.98919314682384	-1.00233050783722
chr10	56442694	-0.953392302342815	-0.966735343981947	-0.986557587028512	-1.03115958515839
chr10	56459399	-0.908784751875253	-0.974299875126676	-0.975943274331551	-0.997505671012455
chr10	56462955	-0.933971069387787	-0.992622399344237	-0.984271138015846	-1.03786281282464
chr10	56473560	-0.982176391408052	-0.97386434834655	-0.995346434036249	-1.00645807267876
chr10	56500287	-0.913953110182001	-1	-0.995720334798519	-1.01858839735567
chr10	56519155	-0.939272448416521	-0.964030124742911	-0.978642765882902	-0.976399091620601
chr10	56524963	-0.950112007628472	-0.995831241506685	-0.985239287198599	-0.924550559887763
chr10	56550554	-0.926314892167389	-0.994622585600456	-0.995578165206363	-0.940990500529973
chr10	56570215	-0.824491579716956	-0.945856003997062	-0.980418100537468	-0.981775984217063
chr10	56586561	-0.964322392113239	-0.967182762219706	-0.963239851497302	-0.938854226842629
chr10	56652329	-0.981358085450543	-0.993152689707002	-0.996007647090072	-1.00499397328861
chr10	56652955	-0.937816079166323	-0.966316447174283	-0.996450048477157	-0.984142934501634
chr10	56689359	-0.929194180822657	-0.978591249151397	-0.987476697193927	-1.01988909784464
chr10	56784086	-0.971182960669953	-1	-0.983441490341956	-0.990914420312838
chr10	56881526	-0.813017907041059	-0.967283054873186	-0.964810659184586	-0.957079078997435
chr10	56913669	-1	-0.969307773855453	-0.959547938899632	-1.01088102838826
chr10	56957746	-0.959882690392427	-1	-1.0003178924739	-1.02768987749025
chr10	56989056	-1	-0.98374717545319	-1.00011062619059	-0.943917256740578
chr10	57012782	-0.872112363920656	-0.984435972176415	-0.973306635415161	-0.983940629441449
chr10	57019193	-0.874239714502201	-0.960280927035772	-0.993018061188436	-0.901737706734346
chr10	57027317	-0.918481498182078	-0.985624629981636	-0.968882713272285	-1.03194982221591
chr10	57039834	-0.956687102770808	-0.982662342212598	-0.994526746157233	-1.01599116275307
chr10	57138217	-0.896579702978333	-0.973302719761689	-1.00099321029304	-0.99170927976688
chr10	57138492	-0.863619519026371	-0.966745045037274	-0.984063149396644	-0.98070084891633
chr10	57182561	-0.871448598182767	-0.956157096985177	-0.996260713668683	-0.956169511152463
chr10	57204823	-1	-0.954055708582855	-1	-0.973602510334692
chr10	57252911	-0.926030062860111	-0.960613964105878	-0.989339427800715	-0.981960086114894
chr10	57287279	-1	-1	-0.995170802019803	-0.99137400196605
chr10	57302061	-1	-0.99411831314578	-0.999269681291946	-1.01529276052297
chr10	57303352	-0.970581998455016	-0.98393663321677	-0.994548991323835	-1.02313348777354
chr10	57313635	-1	-0.991154732643215	-0.99328954503934	-0.997975212125369
chr10	57319575	-0.940960321798333	-0.987521802655135	-0.992812422757237	-0.984954136736914
chr10	57378550	-0.954964189319431	-1	-0.99421385235894	-1.0119837086714
chr10	57410037	-0.92411799081578	-0.96015589442224	-0.959403257933196	-0.967459561852652
chr10	57466980	-0.920029610506921	-0.977094822036849	-0.974056328417877	-0.987989821249994
chr10	57479910	-0.902264300339946	-0.98716718424918	-0.980442526530743	-1.01639198822767
chr10	57499709	-0.911848970879268	-0.950824451836	-0.985710933595355	-0.984435717648078
chr10	57532840	-0.98526955092588	-0.94219394934921	-0.981372425825867	-0.948966511146411
chr10	57536419	-0.988502737782516	-0.98218542873131	-0.992564878041649	-1.0204272319473
chr10	57565058	-0.919723229231044	-0.975645289390226	-0.977394839456436	-1.00584270510971
chr10	57600503	-0.949776515671405	-0.956073513880003	-0.975151528101518	-1.03929787327833
chr10	57618915	-0.90599716902063	-0.992024628909111	-0.99215183422286	-1.00521093340229
chr10	57665920	-0.8851907937101	-0.966035825332654	-0.969439621443112	-0.990017877915736
chr10	57669637	-0.881118885549429	-0.978353080400602	-0.982171858820466	-0.989189006797172
chr10	57673910	-0.954641718117348	-0.89856451903364	-0.981074160999956	-0.980353369262298
chr10	57720410	-0.937245099887985	-0.937411341619459	-0.974394481644559	-0.906372952712655
chr10	57760202	-0.898738314223008	-0.979382430216239	-0.934237536302085	-0.995014063655366
chr10	57793123	-0.915389203503372	-0.992121153244465	-0.987803411951791	-0.949768465999215
chr10	57800159	-0.960815955310677	-0.960245526549784	-0.968426765918567	-1.02323783945712
chr10	57823561	-0.937135154162042	-0.985661581499505	-0.989206587685507	-0.996746320872415
chr10	57860057	-0.910996388034542	-0.970837769673009	-0.988024851331323	-0.975921729157086
chr10	57887664	-0.945377513012721	-0.968579202998248	-1.00605977740449	-0.978677922468292
chr10	57939469	-0.885605105090035	-0.954744187942248	-0.970688809021292	-0.943105679908214
chr10	57961076	-1	-0.993842092237745	-0.96941939887238	-0.953694345087663
chr10	57961341	-1	-1	-0.971883530836189	-0.94761174463994
chr10	58055118	-0.966301283012109	-0.919087114859823	-0.983083769764975	-1.00641567770889
chr10	58056633	-0.901854081810422	-0.928101824184609	-0.958386468783664	-1.00836550486075
chr10	58058729	-0.902900654050795	-0.948041976716289	-0.958766567564873	-0.995297380870148
chr10	58075715	-0.855265732693297	-0.98920633061114	-0.99798802721518	-1.03738034875376
chr10	58078818	-0.905434358178217	-0.94563734855213	-0.982047421819081	-1.00245303064651
chr10	58144299	-0.872359538695158	-0.971678021716361	-1.01490965825232	-0.987648105823972
chr10	58144856	-0.984472270822778	-0.978360652348925	-0.964230910642427	-0.992402278561574
chr10	58161689	-0.843782353347355	-0.981391553021523	-0.957068075714263	-0.973800056237898
chr10	58179761	-1	-0.989300870284119	-1.00176988893152	-1.03219671845148
chr10	58195287	-0.923104709321057	-0.982544269142748	-0.982392898841456	-1.04437423674056
chr10	58228144	-0.864563950882384	-0.987526411145899	-1.00074386008739	-1.01191274026778
chr10	58229486	-0.827972931407114	-0.944233367400505	-0.923993453848184	-1.0134236630994
chr10	58231375	-0.969742609464941	-0.982693649282671	-0.992738515121366	-1.00275395345888
chr10	58276937	-0.968650706392094	-0.949001450197351	-0.969724217265673	-0.986937403755872
chr10	58300431	-0.883034093448907	-0.899682964484333	-0.961709046190346	-1.01778847615551
chr10	58315868	-0.950829985375909	-0.96681132798108	-0.986666546743824	-0.996238638177529
chr10	58323645	-0.800290931603299	-0.943111531722185	-0.938847218940694	-1.02305187691204
chr10	58327153	-0.8855931151344	-0.975718727340401	-0.992179099883142	-1.02087341406251
chr10	58339247	-0.964157448539466	-0.986410504890715	-0.997012076629121	-0.994674469562971
chr10	58369553	-0.935659017510012	-0.959269225462394	-0.993390354104109	-0.965737739743778
chr10	58408233	-0.94889124456713	-0.97176505129098	-0.96320569717639	-0.971129859291269
chr10	58445713	-0.9683161781861	-0.984866234317089	-0.979811130213029	-1.00070649323303
chr10	58451284	-0.930057631258796	-0.99278194465654	-0.995835525274875	-0.977891720445341
chr10	58480224	-0.936553968566706	-0.908590444977152	-0.962045263057075	-0.973225468168301
chr10	58540762	-0.983964348174979	-0.913987937059092	-0.99216450502703	-0.953964616125613
chr10	58551231	-0.944580986370349	-0.966458162427369	-0.972238485885866	-0.971237959647014
chr10	58562302	-0.883636397732706	-0.950469904145511	-0.972483676271867	-0.987806552970072
chr10	58612266	-0.935533535068219	-0.983856752992335	-0.99557250381443	-1.01304017532567
chr10	58624588	-0.842035286482051	-0.955111558760149	-0.959618265864005	-1.01423521330911
chr10	58693651	-1	-0.935041511227322	-0.968918027383247	-0.995226551014228
chr10	58703967	-0.829457928710377	-0.968389832291313	-0.975395363265954	-1.01555940308779
chr10	58723634	-0.862557941434568	-0.970051420571395	-0.964858784819902	-1.10946160325838
chr10	58727068	-0.86824954151687	-0.947491184997804	-0.983367493016898	-0.915770975170818
chr10	58756965	-0.947649710891626	-0.956090394551807	-0.992523606816819	-1.0370629599141
chr10	58762573	-0.983131577191776	-0.981607078214045	-0.95491359478435	-1.00734557410412
chr10	58763435	-0.938177725088754	-0.946723110226907	-0.964085063870553	-0.906980226264657
chr10	58773140	-0.924312976155829	-0.971043563032316	-0.970068963465366	-0.986670613714364
chr10	58814780	-0.908377954799128	-0.955514449589167	-0.966965910425772	-0.980633901646088
chr10	58851477	-0.940891422271604	-0.986610137239183	-0.99332521350694	-0.965489527028893
chr10	58855284	-0.982349381986408	-0.932753841044442	-0.991402076654534	-0.977613542035153
chr10	58876497	-0.950910452876532	-0.973687108950737	-0.985539948977524	-1.03049464051961
chr10	58935834	-0.959325858887933	-0.956707475374325	-1.00812926460823	-1.01504004884427
chr10	58969714	-0.954816230293655	-0.99052313460773	-0.989859176644276	-0.984004367620446
chr10	58976161	-0.825260843195597	-0.976961285939297	-0.989370553812566	-0.983961058070585
chr10	59010330	-0.98263604333261	-0.993717626569572	-0.978806022616989	-1.00097606676844
chr10	59015695	-0.973029521011046	-0.985472995331939	-0.972786678185399	-1.00870649321764
chr10	59025097	-0.848458749251683	-0.935068208380283	-0.995962192296988	-0.999480120080741
chr10	59039128	-0.97884369921685	-0.949425322280196	-0.984131225082616	-1.00938228178859
chr10	59055265	-1	-0.973570951663598	-0.987378036464943	-0.995911566040732
chr10	59063745	-0.933488148720925	-0.967583942525342	-0.962327288717204	-1.05361239411287
chr10	59077890	-0.858456043922233	-0.988463639509899	-0.986661787080811	-1.03156324642798
chr10	59090000	-0.868873150605507	-0.991857903812687	-0.935761256918632	-0.980718076127215
chr10	59102671	-0.892261287762855	-0.975960375547633	-0.993050920304329	-1.00402167029113
chr10	59130021	-0.975197156989152	-0.999648889699444	-0.993379110145573	-1.02364575723725
chr10	59133454	-0.946170574189167	-0.994324640307532	-0.996156525988339	-1.0032402579348
chr10	59151898	-0.915952181710017	-0.987106603525329	-0.994610525073572	-0.958822317735722
chr10	59153490	-0.941570240844368	-0.957069868188269	-0.982189373652233	-0.960476957538597
chr10	59171845	-0.93661989799989	-0.967944187927309	-0.981050373352545	-0.984632087219084
chr10	59199162	-0.96065720104134	-0.986152361377916	-0.975262059266707	-0.954385554914221
chr10	59211574	-0.917445913147734	-1	-0.969832132981489	-1.00897988575321
chr10	59216310	-0.823819970700361	-0.969377641035936	-1.00114405685992	-0.983691408037197
chr10	59272392	-0.825313980959962	-0.941908774815311	-0.960522306708939	-1.01915971872668
chr10	59350863	-0.88846881011411	-0.955057750568164	-0.98550676151183	-0.982665258059935
chr10	59351175	-1	-0.987049093095482	-1.00432431016068	-0.939557242830701
chr10	59399595	-0.954380507118786	-0.986145044697254	-0.976702460371562	-0.998264908970897
chr10	59400493	-0.965108461157593	-0.963360904913961	-0.997667232984104	-0.997748816642695
chr10	59403869	-0.899499631211929	-0.944824926967428	-0.999799540406929	-1.01459223459873
chr10	59405092	-1	-0.987322735946464	-0.995477063654634	-1.02721228118467
chr10	59415210	-0.846127107660747	-0.980921681768042	-0.987735866740422	-0.953899964255138
chr10	59435612	-0.897965060560385	-0.991201677309688	-0.950425821977251	-1.00923504703723
chr10	59473910	-0.881837269879598	-0.957344721685421	-0.995527629767359	-1.0338720548587
chr10	59527310	-0.980781182291827	-0.98695802437751	-0.988287088152469	-0.96042022560967
chr10	59545408	-0.906449840497075	-0.968844721079629	-0.969261971886344	-0.935980188505278
chr10	59558038	-0.945426466413106	-0.988024198287903	-0.953324836363436	-0.994352828678146
chr10	59564318	-0.931801805110429	-0.9780868951577	-0.971149225492691	-0.99904888835911
chr10	59592448	-0.978706571116274	-0.978883847540799	-1.01500543584577	-1.04682464323893
chr10	59622775	-0.884556119685047	-0.981712721665826	-0.982275505798548	-0.940943010689206
chr10	59626239	-0.954021149711098	-0.995605984415247	-0.969857796886735	-0.970900478660759
chr10	59643582	-0.892684492199611	-0.959434265978393	-0.952460499574047	-1.00339281671199
chr10	59662321	-0.955878340292192	-0.98699872132497	-0.987468753595073	-0.990285461664238
chr10	59698688	-0.844947697732333	-0.966676793324169	-0.957353835238688	-1.03706067136228
chr10	59713059	-0.787796856097447	-0.950466897902569	-0.976006488683564	-0.998013336172324
chr10	59731885	-0.872681974375807	-0.988690036871353	-0.998726774358933	-1.01389611980778
chr10	59778145	-0.933420630614603	-0.990063382814916	-0.971352061699873	-1.0545317502434
chr10	59846050	-0.858332758679073	-0.978557901780053	-0.996876916398147	-0.971870823627895
chr10	59848477	-0.932676354079891	-0.955017434175887	-0.997347590459464	-0.954891001959446
chr10	59859501	-0.929707585172364	-0.966970002505368	-0.944341221281655	-0.870526496676294
chr10	59878782	-0.936489576710475	-0.945798739419979	-0.989612545120907	-0.955850334239855
chr10	59879280	-1	-0.975362859936537	-0.977488643373647	-0.901409494395638
chr10	59881516	-1	-0.966125066400385	-0.988570346798018	-1.02443762309111
chr10	59894757	-0.951705122237438	-0.982599963919163	-1.00047766817686	-0.982078017277022
chr10	59897177	-0.961487474209082	-1	-0.978642026586251	-1.04060433818469
chr10	59916904	-0.801202603965271	-0.934137338362459	-0.982152867536541	-1.004951921723
chr10	59932971	-0.961425844041739	-0.966145187910865	-0.963111985359234	-1.01812305961289
chr10	59933032	-0.982325118294043	-0.956755525343695	-0.981407076213987	-0.993253083354311
chr10	59968073	-0.926029470580691	-0.976099730203111	-0.998692362259796	-0.999731777895895
chr10	59977883	-0.753922718820995	-0.949503165854111	-0.906590293738701	-0.973354059257622
chr10	60008252	-0.909513012120138	-0.967788145206253	-0.976620790571377	-0.981530299393644
chr10	60086018	-0.80737004163602	-0.946706114238255	-0.891240925245552	-0.966266453433509
chr10	60110817	-0.970211410957528	-0.995419838675914	-0.994690290985499	-0.964869362738993
chr10	60143977	-0.235437736003908	-0.717819053041561	-0.888983154120955	-1.00516657885663
chr10	60216473	-0.917081340619012	-0.99896515883108	-0.967906967370145	-1.02484919614835
chr10	60216631	-0.927613153129068	-0.986715296399909	-0.932748545622349	-0.976027286164953
chr10	60224778	-0.903143536788758	-0.915610245917655	-0.953716723746421	-0.937072034448079
chr10	60238768	-0.914150153853479	-0.964608175803687	-0.991993248875405	-0.984455489013646
chr10	60300781	-0.95133865401997	-0.968134367051828	-0.970886113420971	-0.981319590686514
chr10	60315246	-0.850010709037187	-0.973759591876324	-0.962082030575307	-1.04258024238407
chr10	60377526	-0.905608144495355	-0.925148524848887	-0.970534451534368	-0.954941736460253
chr10	60383961	-0.889937012240798	-0.962180897698444	-0.99648682660984	-0.904275180823227
chr10	60408185	-0.880744656377489	-0.969968908360757	-0.964580327105125	-1.02629614567273
chr10	60408625	-0.806072043594181	-0.915994996281996	-0.983575222166878	-1.01693743566254
chr10	60418469	-0.842872698661867	-0.949309408552561	-0.929621911962911	-0.96880211232417
chr10	60468681	-0.941913375123221	-0.970927978762349	-1.00427743641347	-1.03059391326884
chr10	60476065	-1	-0.992694812665111	-1	-1.00967233200545
chr10	60501167	-0.589596956792081	-0.925274802479069	-0.969890480569625	-0.943196813377318
chr10	60507456	-0.937200481208208	-0.929716316295321	-1.00045002956079	-0.970197462939245
chr10	60529610	-0.981862534498073	-0.956069640827231	-0.992827532604131	-0.980432491198189
chr10	60549801	-0.926564662411258	-0.948793088914695	-0.956807135114869	-0.972423817475786
chr10	60584209	-0.917172786139849	-0.961185778059073	-0.917309848934086	-0.944390141299753
chr10	60585287	-0.979915835408719	-0.960351771085126	-0.973531295967169	-1.03513123578525
chr10	60597916	-0.772646591496107	-0.911614047914644	-0.970824441948113	-1.03443750551767
chr10	60607978	-0.736576523562457	-0.982801522462048	-0.970213379089738	-1.03476570217248
chr10	60660082	-0.88911161499335	-0.975743144737849	-0.967760856749985	-1.01576903877639
chr10	60681258	-0.865121970922591	-0.976792978750698	-0.97877878210248	-0.951117295396407
chr10	60699265	-0.858780970910398	-0.965505058643786	-0.929720268723113	-0.970822607853899
chr10	60816820	-0.966534237723828	-0.919753702099559	-0.953340686904335	-1.04478444312752
[truncated: 98,001 more rows]
