# Supplementary material for: Differential chromatin profiles partially determine transcription factor binding
Source: PLoS One. 2017 Jul 13;12(7):e0179411. doi: 10.1371/journal.pone.0179411 (PMC5509100; doi:10.1371/journal.pone.0179411)
Supplement: S1 Dataset — (ZIP) [file pone.0179411.s002.zip › data.tables/USF2_ChIP.csv]

chr	coord	edgeR.logFC	edgeR.logCPM	edgeR.PValue	GEM.GM.QValue	GEM.K.QValue
chr10	100099673	-1.63	5.68	0.112	17.29	0.2
chr10	100151460	-2.13	4.82	0.0869	7.21	0
chr10	100206715	-0.634	9.27	0.456	255.54	44.87
chr10	100875637	0.678	4.48	0.546	2.04	0.25
chr10	101526225	-1.15	5.48	0.276	6.29	0.26
chr10	101754292	-0.0862	7.29	0.926	46.6	9.4
chr10	102133203	-0.905	7.39	0.311	65.5	6.12
chr10	102669452	0.257	5.78	0.797	11.49	1.76
chr10	102672530	-0.694	6.09	0.461	18.31	1.06
chr10	102745300	-1.51	5.42	0.151	7.61	0.06
chr10	102756630	-0.377	6.76	0.683	35.57	4.75
chr10	102757461	-1.26	6.04	0.188	18.15	0.13
chr10	103454968	-1.5	6.39	0.117	36.76	0.59
chr10	103455156	-0.79	5.83	0.404	20.43	0.68
chr10	103618707	-4.67	5.57	0.000562	14.59	0
chr10	103877689	-2.71	6.53	0.00625	40.05	0
chr10	103878783	-0.455	5.49	0.668	7.35	0.16
chr10	104209493	-0.671	5.41	0.521	7.33	0.47
chr10	104221054	-1.34	7.27	0.134	75.09	3.37
chr10	104271885	-2.88	6.82	0.00333	53.78	0.13
chr10	104401906	-0.287	7.1	0.761	46.16	7.97
chr10	104438950	-0.717	5.44	0.491	6.28	0.22
chr10	104474285	-0.661	7.5	0.448	60.67	10.19
chr10	104556303	-1.11	5.83	0.254	15.6	0.71
chr10	104563148	-0.0273	5.42	1	6.9	1.14
chr10	104677838	-0.442	5.55	0.678	10.55	0.27
chr10	104677946	-1.67	6.16	0.0843	33.15	0.13
chr10	105000135	-0.547	5.44	0.613	4.74	0.86
chr10	105128426	-0.5	5.62	0.654	9	0.8
chr10	105218688	-1.49	4.97	0.178	10.45	0.01
chr10	105250536	-1.8	5.96	0.0705	20.31	0.31
chr10	105438117	-3.73	6.77	0.000466	58.33	0.01
chr10	105726853	-0.5	5.88	0.615	13.92	1.24
chr10	105880747	0.219	6.19	0.846	12.98	0.79
chr10	106028910	-3.63	6.93	0.000518	46.89	0.03
chr10	106147219	-0.168	6.59	0.86	28.72	5.67
chr10	106845943	-0.222	4.7	0.858	6.12	0.05
chr10	1082513	-0.204	5.43	0.912	12.29	0.2
chr10	109201878	-2.75	6.56	0.00547	38.83	0
chr10	109203694	-3.78	4.83	0.00903	8.14	0
chr10	109413916	-3.51	5.94	0.00219	23.36	-0.01
chr10	109763531	-1.39	4.27	0.284	3.15	-0.01
chr10	111716996	-1.93	5.74	0.0584	9.4	-0.01
chr10	111829650	-1.48	5.72	0.144	7.36	0.08
chr10	112033388	-1.31	5.59	0.212	9.21	0.03
chr10	112064765	-0.769	7.51	0.387	47.27	3.8
chr10	112117298	-1.94	7.2	0.0355	64.68	1.17
chr10	112155783	-0.804	6.08	0.416	16.95	1.21
chr10	11218084	-1.93	6.97	0.0377	34.71	0.64
chr10	11220844	-0.517	6.85	0.561	28.32	1.78
chr10	112327113	-0.564	7.62	0.528	69.39	4.21
chr10	112401110	0.429	6.43	0.639	16.83	4.57
chr10	112562595	-1.19	5.65	0.241	15.5	0.13
chr10	112601720	-2.3	5.59	0.0354	17.29	0.01
chr10	112612197	-0.734	5.19	0.492	6.69	0.32
chr10	113943538	-0.926	5.58	0.343	8.2	0.53
chr10	114129344	-0.946	4.81	0.427	8.13	0.05
chr10	114290808	-1.72	5.9	0.0889	21.73	0.32
chr10	114603595	4.31	5.76	4.83e-05	0.2	6.52
chr10	116067713	-0.438	4.24	0.808	2.39	0.01
chr10	116112807	1.55	5.64	0.11	2.57	5.56
chr10	116148352	-3.55	5.96	0.0019	24.13	-0.01
chr10	116218874	-0.906	5.57	0.364	9.64	0.65
chr10	116252609	-1.3	5.26	0.224	8.4	0.11
chr10	116321097	-0.456	4.68	0.783	6.36	0.11
chr10	116581357	-1.09	5.44	0.295	8.58	0.32
chr10	116697953	-0.206	5.33	0.906	2.06	0.18
chr10	118929987	-1.28	5.42	0.225	12.48	0.18
chr10	118937890	1.88	5	0.062	1.67	2.16
chr10	118947036	1.67	5.55	0.0758	3.95	1.17
chr10	11916905	0.961	7.66	0.268	43.63	18.15
chr10	119252251	-1.39	5.33	0.191	11.49	0.03
chr10	119423532	-3.74	6.13	0.000987	21.64	-0.01
chr10	120514588	-1.03	8.41	0.233	166.3	21.93
chr10	120514750	-0.535	8.94	0.532	201.25	33.25
chr10	120706966	2.29	5.3	0.021	3.04	3.15
chr10	120840343	-0.378	7.69	0.667	51.1	7.67
chr10	12085408	0.0202	7.89	0.992	71.32	10.35
chr10	120924956	-0.512	6.42	0.581	31.38	2.53
chr10	12095691	-0.41	5.11	0.728	2.49	0.09
chr10	121030715	-0.615	5.49	0.548	6.46	0.21
chr10	121138512	3.7	5.14	0.000467	0.07	5.56
chr10	121254291	-0.371	5.54	0.756	18.79	0.8
chr10	121303083	-0.121	5.8	0.932	13.48	1.43
chr10	121355389	-0.921	6.57	0.322	31.46	0.73
chr10	121544474	-1.26	6.32	0.18	16.47	1.02
chr10	12164821	-1.13	5.31	0.302	3.18	0
chr10	121652093	-0.243	7.94	0.78	81.68	9.12
chr10	12171639	0.0586	5.96	0.969	9.01	2.85
chr10	122361024	-2.04	5.38	0.0737	16.6	-0.01
chr10	122367984	-0.336	5.42	0.779	9.79	1.09
chr10	123583567	0.305	5.69	0.787	6.93	1
chr10	124276439	1.1	5	0.263	3.15	2.31
chr10	124767495	-0.147	6.08	0.886	13.44	0.93
chr10	124913741	-0.871	8.42	0.313	137.24	12.16
chr10	125151452	-2.37	5.65	0.0304	10.27	0.01
chr10	125202580	-1.85	5.24	0.0816	11.25	0.01
chr10	125705235	0.16	7	0.865	32.52	8.56
chr10	125734002	2.67	6.01	0.00567	2.76	5.82
chr10	126212196	-1.21	4.77	0.302	8.13	0
chr10	126421930	-2.23	6.29	0.0232	25.43	0.07
chr10	126734470	3.06	5.29	0.00285	0.35	3.37
chr10	126882242	3	5.35	0.00395	1.09	4.38
chr10	127730645	-3.08	6.84	0.00246	55.17	0.18
chr10	127820219	0.0653	4.53	1	2.95	0.2
chr10	129840728	0.0132	4.56	1	3.15	0.18
chr10	13061486	0.497	5.66	0.614	7.11	0.97
chr10	131582748	2.56	4.87	0.0122	1.24	2.35
chr10	132734636	1.42	5.24	0.155	5.14	2.04
chr10	133473806	-1.61	5.49	0.12	10.29	0.11
chr10	133622599	2.22	6.54	0.0156	5.46	10.24
chr10	133776252	4.65	5.9	2.79e-05	0.03	5.44
chr10	134125032	3.91	6.44	0.000135	2	10.2
chr10	134332295	2.63	5.65	0.00634	1.87	3.18
chr10	134373811	1.4	5.54	0.148	4.22	1.09
chr10	134407094	-2.84	5.38	0.0155	8.8	-0.01
chr10	135056563	2.49	5.46	0.0125	3.04	3.96
chr10	135207692	-0.786	5.46	0.462	9.03	0.38
chr10	135207827	0.286	5.16	0.8	6.09	1.18
chr10	135252538	1.47	7.63	0.0923	23.71	13.89
chr10	13785384	-0.68	6.08	0.461	8.44	0.36
chr10	14050593	-1.92	6.81	0.0392	36.12	0.88
chr10	14700823	-1.73	5.75	0.0862	7.09	0.05
chr10	1507907	-1.91	5.89	0.0555	15.25	0.03
chr10	15139359	-0.301	5.76	0.787	6.82	0.7
chr10	1531548	-4.28	5.24	0.00218	7.81	0
chr10	1568786	1.23	5.03	0.224	3.69	2.28
chr10	1590992	-0.359	5.62	0.769	12.23	0.76
chr10	17315619	1.64	5.28	0.096	4.66	2.09
chr10	1759275	-0.827	4.93	0.472	3.9	0.08
chr10	18601970	-0.576	5.35	0.588	6.53	0.06
chr10	18657865	-1.1	4.69	0.336	3.72	-0.01
chr10	18948192	-0.804	5.5	0.435	4.01	0.15
chr10	22292858	-0.141	5.81	0.932	16.87	0.53
chr10	22605327	-0.244	8.08	0.779	84.28	18.54
chr10	22609935	0.256	5.85	0.807	18.16	1.05
chr10	23105437	1.87	5.38	0.054	1.73	4.25
chr10	23112147	-1.32	6.28	0.163	23.81	0.03
chr10	23670441	2.34	5.18	0.021	0.72	4.02
chr10	23727729	1.32	6.89	0.141	21.12	11.86
chr10	23727959	0.218	7.3	0.807	37.01	16.73
chr10	23737818	0.292	5.41	0.786	2.76	1.46
chr10	24031458	-2.4	4.54	0.0794	7.36	-0.01
chr10	24608514	0.597	5.73	0.546	6.13	0.66
chr10	25305511	0.961	8.51	0.261	85.57	31.67
chr10	26720024	-3.32	6.42	0.00184	46.28	0.01
chr10	26863948	-1.71	6.47	0.0683	28.4	0.4
chr10	27026891	-1.23	5.67	0.227	7.2	0.03
chr10	27634661	-0.687	5.3	0.491	9.55	0.2
chr10	28694278	2.64	6.26	0.00598	7.81	5.15
chr10	29970844	-0.499	5.17	0.639	14.67	0.4
chr10	30368563	2.3	5.07	0.0209	2.42	1.21
chr10	30403952	3	5.98	0.00196	1.87	6.96
chr10	30479976	4.27	5.89	7.24e-05	0.41	9.21
chr10	30637969	0.979	6.21	0.286	7.03	2.8
chr10	30703116	1.44	5.87	0.123	2.1	1.6
chr10	30842971	4.58	6.22	2.15e-05	0.29	6.13
chr10	30994505	-1.87	5.49	0.0731	17.96	0.05
chr10	31372910	-1.44	5.82	0.151	14.82	0.34
chr10	31422781	-0.0273	6.59	1	19.64	5.04
chr10	31673335	-2.31	5.83	0.031	15.02	0.05
chr10	32048392	-1.13	4.71	0.336	4.18	-0.01
chr10	32217808	-0.243	7.5	0.787	49.37	11.29
chr10	32621384	-0.331	6.41	0.731	16.19	1.82
chr10	32635414	0.0612	7.98	0.954	67.97	15.41
chr10	329969	-1.77	5.42	0.0932	9.64	0
chr10	33269594	1.71	7.49	0.0534	21.32	17.45
chr10	33846449	-0.527	5.19	0.639	8.14	0.06
chr10	34314204	2.4	5.53	0.0148	3.49	4.6
chr10	34939339	-2.22	5.96	0.0285	24.67	-0.01
chr10	3668693	-0.179	5.9	0.873	3.52	2.11
chr10	3800464	-2.31	6.2	0.02	23.23	-0.01
chr10	3823164	0.637	5.82	0.511	3.63	1.35
chr10	3824432	-0.348	6.01	0.734	8.46	0.18
chr10	3827559	-0.559	6.65	0.539	19.69	0.88
chr10	3871187	-0.105	6.42	0.933	19.11	1.28
chr10	3911474	0.875	5.71	0.354	7.9	1.13
chr10	4277113	2.36	5.11	0.0175	2.33	1.34
chr10	43605858	-1.02	6.38	0.285	30.08	0.74
chr10	43892738	-0.781	7.71	0.374	87.88	6.71
chr10	43903329	1.08	7.21	0.219	22.8	5.71
chr10	43915984	-0.144	6.88	0.885	23.2	5.05
chr10	44101888	1.55	5.83	0.0946	1.74	2.42
chr10	44503881	-1.59	5.94	0.107	17.42	0.07
chr10	44806719	1.69	8.39	0.052	57.01	46.26
chr10	45360574	1.73	6.25	0.0605	3.82	5.02
chr10	45965823	1.76	8.18	0.0445	35.66	24.84
chr10	46090372	0.829	11.13	0.324	999	282.4
chr10	46222667	1.17	10.1	0.169	236.52	150.83
chr10	46257323	-1.17	4.46	0.357	9.39	0
chr10	47396031	1.81	4.95	0.0744	3.68	3.47
chr10	49514455	0.333	7.07	0.707	27.16	7.76
chr10	49893158	-2.31	5.83	0.031	19.06	0
chr10	50385703	0.441	5.87	0.631	6.46	0.47
chr10	50391816	1.32	5.57	0.169	2.03	0.97
chr10	50396469	-1.17	8.76	0.173	195.73	14.73
chr10	50747217	0.531	7.66	0.542	43.29	13.42
chr10	50887597	2.55	7.09	0.00555	12.03	15.92
chr10	50970397	0.348	7.87	0.693	63.82	20.12
chr10	51827677	0.105	9.81	0.902	313.68	98.75
chr10	52020614	-0.0273	5.81	1	10.87	0.04
chr10	52343252	3.35	6.38	0.000674	1.18	7.26
chr10	52384451	0.0914	6.79	0.931	35.36	2.78
chr10	52384690	0.717	7.59	0.406	46.73	20.97
chr10	54765560	-1.95	5.04	0.102	9.08	-0.01
chr10	5488497	4.28	7.56	1.74e-05	1.73	19.01
chr10	55603907	-0.0796	5.45	0.957	6.13	0.18
chr10	55891743	-0.819	5.09	0.473	14.67	0.12
chr10	56745699	-0.69	4.83	0.608	2.31	0.11
chr10	5726487	0.335	6.91	0.704	18.69	2.98
chr10	5887188	2.04	6.77	0.0243	15.56	10.98
chr10	59875625	1.75	5.11	0.0859	2.21	0.97
chr10	60028891	-0.0998	6.89	0.919	22.97	2.73
chr10	60753496	-0.982	5.21	0.377	4.83	0.01
chr10	60764367	-1.63	5.08	0.132	5.94	0
chr10	6205770	-0.803	6.86	0.373	37.24	4.5
chr10	62539340	1.86	5.72	0.0527	2.12	0.62
chr10	62868807	3.48	6.01	0.000631	0.29	4.74
chr10	6312685	-0.56	5.66	0.594	9.64	0.76
chr10	63621313	1.86	5.81	0.0504	3.19	3.31
chr10	63752646	-1.03	5.24	0.35	4.1	0
chr10	64216596	-1.25	5.93	0.195	13.91	0.13
chr10	64397995	-1.45	6.18	0.123	10.55	0.32
chr10	64576222	-0.619	6.95	0.492	30.27	2.84
chr10	64630929	-1.39	5.13	0.203	7.32	-0.01
chr10	64892840	1.36	9.24	0.113	103.33	56.15
chr10	64897285	-0.0206	5.11	1	8.63	0.01
chr10	65029050	0.32	6.14	0.736	3.11	0.1
chr10	65181552	-0.635	4.97	0.595	3.9	0
chr10	65281874	1.47	6.24	0.104	6.13	5.24
chr10	65388645	-0.118	6.69	0.925	15.24	1.86
chr10	65736496	0.818	5.56	0.385	5.26	2.21
chr10	67468033	-1.69	4.84	0.134	3.19	0
chr10	69527199	1.68	6.86	0.0597	10.51	13.58
chr10	69532897	-1.47	6.55	0.118	27.11	0.08
chr10	69597986	1.13	6.72	0.201	15.12	3.64
chr10	69644288	0.536	8.52	0.532	106.37	38.09
chr10	69644388	0.698	7.75	0.421	56.83	23.73
chr10	6969698	-0.535	5.82	0.606	9.82	0.24
chr10	69932375	-1.42	6.52	0.131	33.32	0.46
chr10	70088240	1.29	6.99	0.146	16	8.08
chr10	70091408	0.443	7.16	0.614	28.15	7.26
chr10	70093395	0.923	6.42	0.306	12.74	1.7
chr10	70231806	1.09	6.28	0.239	9.96	3.3
chr10	70287294	-0.763	7.04	0.39	37.77	3.13
chr10	70302993	1.27	5.29	0.211	2.67	0.59
chr10	70480732	1.02	8.52	0.233	71.84	30.11
chr10	70716382	0.55	6.45	0.552	12.37	1.82
chr10	70716869	0.944	6.15	0.31	9.51	1.4
chr10	70813747	-1.72	5.9	0.0889	16.95	0.03
chr10	70883936	0.819	9.65	0.333	199.35	106.53
chr10	70939711	1.11	10.3	0.189	256.62	125.16
chr10	70939988	0.166	5.77	0.897	10.25	0.08
chr10	70962295	0.0291	5.19	1	4.08	0.05
chr10	7097099	2.79	6.54	0.00296	3.01	8.3
chr10	70982621	-0.0669	7.6	0.95	57.23	6.94
chr10	70989273	0.276	5.9	0.783	9	0.66
chr10	71087960	0.308	6.05	0.75	7.37	0.53
chr10	71169831	0.327	5.3	0.772	6.76	0
chr10	71184114	0.36	5.6	0.736	5.94	0.11
chr10	71185461	1.65	5.75	0.0783	4.99	2.27
chr10	71661529	2.28	5.85	0.0188	2.18	6.19
chr10	71754243	2.43	7.56	0.00743	19.06	18.28
chr10	71993362	0.346	7.01	0.71	28.12	4.65
chr10	72114595	-0.783	6.54	0.402	18.61	1.21
chr10	72117671	-0.227	6.06	0.857	15.36	1.31
chr10	72237697	-0.406	6.17	0.686	21.21	1.53
chr10	72288737	2.29	7.29	0.0116	11.33	15.35
chr10	72339501	1.73	7.51	0.0505	28.55	15.14
chr10	72742402	-1.6	6.57	0.0872	30.91	0.41
chr10	73083357	2.22	8.24	0.0119	21.87	29.53
chr10	73454538	-1.83	5.83	0.0712	13.91	-0.01
chr10	73507736	-1.21	6.28	0.203	23.3	0.01
chr10	73571933	0.879	6.22	0.328	10.64	3.48
chr10	73610569	2.22	6.19	0.0175	5.21	4.26
chr10	73611014	-0.61	6.67	0.512	35.29	1.67
chr10	73628178	1.23	6.45	0.176	10.87	6.96
chr10	73980583	-0.273	5.15	0.841	5.46	0
chr10	74008710	-0.5	5.71	0.643	7.01	0.05
chr10	74033619	-0.219	6.34	0.834	13.56	-0.01
chr10	74045157	-0.136	5.66	0.924	11.74	0.83
chr10	74055776	-0.291	6.83	0.763	27.9	2.41
chr10	74058029	0.0918	6.53	0.938	13.56	2.12
chr10	74114947	1.32	7.14	0.136	14.01	7.42
chr10	74385873	0.256	7.88	0.773	57.01	14.27
chr10	7451374	-0.217	6.39	0.84	19.36	2.88
chr10	7454581	-2.13	6.06	0.0327	30.81	0.01
chr10	7514220	-3.83	7.48	0.000182	66.75	0.12
chr10	75410482	0.16	6.02	0.884	10.95	0.7
chr10	75532010	0.111	6.1	0.917	10.45	0.15
chr10	75541795	0.94	5.93	0.309	9.55	0.93
chr10	75545343	-0.684	6.53	0.467	17.75	0.72
chr10	75609151	-0.00945	6.62	1	17.97	1.22
chr10	75677014	0.335	7.04	0.716	35.02	9.16
chr10	75690697	6.04	6.88	2.35e-07	0	12.03
chr10	75911157	0.869	6.47	0.339	16.52	3.38
chr10	75936216	0.512	8.13	0.549	78.36	20.99
chr10	76074117	-1.68	6.13	0.0885	23.88	0.02
chr10	76193218	4.58	5.59	3.02e-05	0.02	3.46
chr10	76498926	-0.38	6.33	0.692	21.32	1.53
chr10	76796300	-0.321	5.3	0.807	8.6	-0.01
chr10	76934975	4.3	5.53	0.000101	0.13	2.41
chr10	76990536	0.446	6.67	0.621	13.15	2.16
chr10	76995737	1.06	7.96	0.22	45.8	27.28
chr10	77162189	-1.41	8.04	0.108	126.02	9.72
chr10	79003131	-2.4	6.1	0.0167	20.82	-0.01
chr10	79165602	-0.5	5.62	0.654	10.42	0.52
chr10	79257150	-0.233	5.35	0.862	8.73	0.13
chr10	79427423	-0.794	5.91	0.427	13.9	0.14
chr10	79532838	1.04	5.33	0.292	6.86	1.04
chr10	79633828	-1.04	5.54	0.327	13.48	0.01
chr10	79789309	0.475	8.99	0.576	143.52	49.15
chr10	79894872	5.03	7.76	1.45e-06	1.38	23.92
chr10	80145579	1.95	5.65	0.0378	2.34	1.18
chr10	80472149	3.08	5.9	0.00167	2.43	4.16
chr10	8066018	1.81	5.16	0.0731	5.03	1.08
chr10	80734483	0.28	6.34	0.771	16.58	1.9
chr10	80876758	-0.736	6.11	0.426	11.54	0.46
chr10	81010286	-1.08	5.91	0.265	16.83	0.32
chr10	81045291	-0.762	5.79	0.445	2.75	0.12
chr10	81055562	1.05	5.69	0.267	9.41	2.8
chr10	81076548	-1.21	5.66	0.241	9.82	0
chr10	81107881	0.12	6.55	0.899	19.84	2.07
chr10	81248880	1.98	5.77	0.0346	2.67	2.49
chr10	81586321	0.759	5.42	0.425	8.63	3.9
chr10	81586473	0.196	4.54	0.923	2.95	0.32
chr10	81801101	2.8	5.07	0.00619	1.24	3.13
chr10	81963051	-0.224	7.12	0.82	39.63	3.48
chr10	82168263	-2.81	6	0.00935	21.81	-0.01
chr10	82232154	-1.68	6.35	0.0846	24.94	0.03
chr10	82444170	1.69	6.7	0.0612	12.48	4
chr10	85484640	-1.25	5.55	0.226	11.8	0.18
chr10	85677431	-0.637	6.05	0.499	23.77	0.19
chr10	85750094	-1.67	6	0.0911	12.95	0.09
chr10	85932787	-0.789	6.15	0.394	23.06	0.67
chr10	88097920	1.57	6.14	0.0883	7.9	7.89
chr10	88152767	-2.57	5.17	0.0313	11.25	-0.01
chr10	88173338	-3.47	6.55	0.00114	34.5	0.01
chr10	88374853	1.86	5.48	0.051	0.29	2.39
chr10	88423969	-1.07	5.09	0.337	15.26	0.07
chr10	88438955	-0.785	5.36	0.431	5.73	0.46
chr10	88720441	0.327	5.3	0.772	5.06	0.18
chr10	88726477	-0.116	6.64	0.923	19.34	3.44
chr10	88855259	-0.81	6.31	0.388	30.81	1.98
chr10	89102359	-0.271	5.89	0.807	15.5	3.06
chr10	89621802	-0.408	5.76	0.688	10.74	1.46
chr10	89622053	-0.643	7.8	0.463	84.45	12.05
chr10	898059	-1.06	5.68	0.287	11.4	0.13
chr10	89851641	-3.65	6.05	0.00136	9.81	-0.01
chr10	90342692	-2.49	6.5	0.011	35.93	0.32
chr10	90756643	-1.89	5	0.113	4.32	0
chr10	91092942	-2.12	6.21	0.0313	17.1	0.03
chr10	91175372	-1.51	5.42	0.151	7.61	0.11
chr10	91403752	-0.747	5.96	0.449	16.34	0.19
chr10	91439883	-1.76	5.6	0.0893	24.7	0.08
chr10	91807438	-1.21	5.66	0.241	6.18	0.13
chr10	92539551	1.78	5.84	0.0596	4.99	2.49
chr10	92631726	0.148	5.41	0.912	11.91	0.76
chr10	92760953	-0.706	5.17	0.492	4.47	0.26
chr10	93558132	-0.857	7.73	0.325	86.42	9.79
chr10	94404447	1.48	5.71	0.113	7.61	2.45
chr10	95462381	-1.13	5.84	0.241	8.06	0.41
chr10	95573458	-0.859	4.95	0.472	4.08	0.08
chr10	96122673	0.311	5.99	0.74	8.2	2.44
chr10	96284059	-2.1	4.31	0.148	5.63	-0.01
chr10	96892914	0.157	6.27	0.877	14.59	2.28
chr10	97154043	0.436	5.75	0.668	6.93	1.25
chr10	97191981	-0.781	5.6	0.439	16.6	0.32
chr10	97416599	0.168	5.77	0.897	8.16	1.86
chr10	97457398	-2.09	5.43	0.0622	7.19	0.01
chr10	97515432	-2.89	6.67	0.00359	43.91	0.19
chr10	97518617	-1.66	6.34	0.0883	16.87	0.05
chr10	97543577	-2.16	6.5	0.0269	19.77	0.58
chr10	97597835	-1.64	6.76	0.0764	32.44	1.37
chr10	976051	0.313	5.55	0.769	5.74	0.78
chr10	98031380	-3.08	5.94	0.00542	14.6	0
chr10	98097062	0.427	5.25	0.674	6.09	0.59
chr10	98465088	-1.19	6.09	0.209	18.87	0.99
chr10	98508045	-2.91	6.52	0.0049	34.73	0.11
chr10	98856553	-1.17	4.97	0.293	9.93	0.05
chr10	98970475	0.771	5.96	0.416	4.74	3.54
chr10	99094788	-0.348	6.01	0.734	21.26	1.03
chr10	99161058	-0.328	6.19	0.764	12.32	1.08
chr10	99205810	0.0995	6.16	0.92	13.21	1.61
chr10	99258258	-0.304	7.84	0.731	79.89	15.95
chr10	99258513	-1.82	6.61	0.0565	52.22	0.82
chr10	99343951	-1.25	5.22	0.243	7.97	0.11
chr10	99345039	0.961	5.36	0.327	7.36	1.17
chr10	99447337	0.638	6.48	0.474	22.09	7.06
chr1	1001180	1.23	5.95	0.191	7.72	4.37
chr1	10093002	0.815	8.23	0.339	73.75	25.55
chr1	10106208	3.99	6.31	0.000121	0.06	5.82
chr1	101202517	-0.136	5.66	0.924	11.74	0.37
chr1	1015242	0.0504	6.63	0.961	24.39	6.04
chr1	1015696	1.35	7.94	0.12	48.88	26.63
chr1	101693578	1.26	4.93	0.223	2.58	1.01
chr1	101757449	-1.13	5.72	0.241	6.68	0.29
chr1	101775404	-1.74	5.76	0.0862	19.11	0
chr1	101854943	-1.69	5.36	0.11	4.85	0.01
chr1	105135767	-1.34	5.09	0.222	8.84	0.01
chr1	10514823	3.23	5.04	0.00301	0.46	2.55
chr1	10532680	0.584	9.73	0.489	206.74	77.83
chr1	107289577	0.333	4.66	0.794	7.28	0.09
chr1	108041959	-1.81	5.97	0.0705	16.39	0.13
chr1	108320178	-0.91	6.15	0.354	16.61	0.57
chr1	108617833	0.179	6.01	0.854	10.73	1.53
chr1	108661219	1.86	5.63	0.0522	2.51	2.9
chr1	109359133	3.21	6.1	0.00123	0.58	4.48
chr1	109370900	1.14	6.03	0.21	3.79	0.79
chr1	109419699	0.438	7.14	0.621	36.4	11.29
chr1	109734167	1.98	7.21	0.0261	24.4	11.62
chr1	10988904	2.66	5.26	0.00893	1.09	2.39
chr1	109987181	2.53	5.83	0.0103	2.58	1.79
chr1	110091109	0.283	6.65	0.757	29.39	1.59
chr11	101300623	0.0548	4.82	1	6.36	0.4
chr1	110162368	-0.27	7.12	0.778	37.04	3.39
chr1	110167623	-0.256	4.88	0.871	6.68	0
chr11	102318111	-1.58	5.93	0.113	11.54	0.05
chr11	102417367	-2.11	5.67	0.0396	6.76	0
chr11	102431424	-1.63	5.51	0.111	6.16	0.04
chr11	102524828	0.864	6.63	0.337	22.65	6.24
chr1	110512342	0.391	5.95	0.678	9	1.13
chr11	105893183	-0.587	5.86	0.58	12.3	0.72
chr11	107436102	-0.429	6.57	0.643	25.07	0.69
chr11	107799299	-0.55	5.91	0.566	20.71	0.9
chr11	107879647	0.424	8.71	0.619	117.69	30.92
chr11	107992661	0.487	5.95	0.623	8.58	1.09
chr11	108093682	0.123	6.43	0.912	8.16	1.17
chr1	110829406	-1.67	6.12	0.0885	30.81	0.02
chr11	108535739	-0.273	6.32	0.784	18.39	1.67
chr1	110881444	0.143	7.07	0.886	29.9	2.53
chr1	110881816	0.909	9.47	0.283	164.36	47.28
chr11	10921670	3.85	6.47	0.000124	1.15	6.27
chr1	110927887	-0.801	5.61	0.415	4.03	0
chr1	110950328	0.256	6.89	0.776	19.13	4.21
chr11	109839682	0.0762	5.75	0.965	11.98	1.05
chr11	109855772	-0.762	5.79	0.445	12.07	0.07
chr11	109898182	-1.99	6.24	0.0422	15.85	0.13
chr11	11005991	3.26	5.8	0.00139	1.1	4.45
chr11	111288733	-1.43	5.94	0.156	4.06	0.35
chr11	111957018	0.903	6.46	0.322	13.44	3.25
chr1	11120265	0.436	7.1	0.624	29.15	10.86
chr11	112166962	1.67	5.5	0.0862	3.74	1.75
chr1	11123129	-1.1	6.64	0.231	29.65	0.51
chr11	113176653	1.34	4.98	0.188	4.18	2.37
chr11	113746468	-0.0189	8.27	0.987	107.59	18.54
chr11	113897325	1.76	5.3	0.0673	5.93	3.76
chr1	111413767	-0.368	5.72	0.711	5.5	0.01
chr11	114310073	0.22	6.33	0.813	11.29	1.9
chr11	115795593	-2.32	5.61	0.0354	11.3	0
chr11	115798925	-2.68	5.89	0.0139	19.11	0
chr11	11589566	0.702	5.27	0.476	2.17	1.6
chr11	116128020	1.45	6.28	0.111	12.56	5
chr11	11642651	-2.25	5.27	0.0509	9.96	-0.01
chr11	116471805	1.94	5.18	0.0486	3.49	2.09
chr11	116664610	2.1	6.08	0.0253	3.54	3.69
chr1	111688290	-0.0334	5.23	1	9.55	0.12
chr11	116967216	0.216	5.99	0.823	7.19	0.46
chr11	116969290	0.0323	8.65	0.971	136.14	36.91
chr11	117043905	3.89	5.96	0.000241	0.46	5.82
chr11	117052086	-0.878	6.6	0.347	31.99	1.6
chr11	117060520	-2.26	5.79	0.0355	12.32	0.03
chr1	111742887	-4.19	8.75	2.28e-05	285.98	0.03
chr1	111746631	-3.75	6.5	0.000617	39.1	0
chr1	111760014	-1.56	6.62	0.095	23.52	0.3
chr11	117685274	-0.722	6.1	0.443	21.73	1.63
chr11	117688380	-0.274	6.27	0.777	20.71	1.99
chr11	117688772	-1.38	5.91	0.173	9.05	0.2
chr11	117857975	-0.489	6.4	0.598	11.13	1.16
chr11	118095773	-3.3	5.26	0.00814	7.81	0
chr11	118095985	-1.19	4.98	0.293	4.76	-0.01
chr11	118230288	0.47	6.16	0.622	14.99	1.4
chr11	118798984	-1.26	6.86	0.165	42.03	1.06
chr11	118811157	-0.348	5.52	0.756	18.49	0.4
chr11	118851040	3.55	6.5	0.000295	3.26	6.94
chr1	111889222	0.0924	5.44	0.957	5.55	0.32
chr11	118901716	-0.179	6.37	0.861	16.39	2.22
chr11	118938485	-0.0165	9.56	0.987	260.47	53.86
chr11	118955653	-0.354	6.52	0.711	15.43	1.32
chr11	118972864	-0.123	8	0.894	71.28	10.35
chr11	118991979	-0.236	7.89	0.788	78.31	11.89
chr11	118992108	-0.0863	8.47	0.923	122.85	27.28
chr11	119252543	1.44	6.94	0.108	10.07	9.41
chr11	119298185	4.81	6.28	6.88e-06	0.07	10.97
chr11	11953114	0.498	6	0.608	10.42	0.61
chr11	119544740	-1.54	5.77	0.128	15.85	0.27
chr1	111991874	-0.111	7.74	0.909	68.87	3.92
chr11	120057930	-1.38	5.78	0.179	15.6	0.16
chr1	112019527	0.0452	6.14	0.973	9.67	1.29
chr11	120197698	-0.447	6.2	0.643	17.18	0.41
chr11	120214340	-0.915	6.44	0.321	18.69	1.4
chr11	120713120	1.52	4.9	0.125	2.34	0.29
chr11	120894776	-1.16	8.17	0.183	128.57	12.3
chr11	121163350	-0.0268	8.59	0.98	112.27	25.48
chr11	121293598	-1.63	5.08	0.132	11.11	0
chr11	12132003	1.75	6.04	0.0573	11.86	4.59
chr11	12138193	5.55	7.25	4.32e-07	0.37	16.56
chr11	122588390	-1.34	5.09	0.222	8.84	0.02
chr1	112282264	0.731	6.08	0.429	12.23	3.29
chr11	122940160	-1.34	5.09	0.222	8.84	0
chr11	123139071	0.176	5.39	0.867	6.07	0.47
chr11	123172899	-2.47	5.44	0.0295	18.23	-0.01
chr11	123403099	2.11	5.56	0.0272	1.2	4.38
chr11	123612374	-0.839	7.17	0.343	46.99	6.04
chr11	124078240	3.83	6.25	0.000159	0.95	5.28
chr11	124095787	3.83	5.27	0.000277	0.25	5.62
chr11	124109457	2.85	5.69	0.00365	1.54	2.27
chr11	124932921	-3.54	6.32	0.00126	24.59	-0.01
chr11	124942581	-0.415	5.57	0.72	4.39	0.05
chr11	125366294	-1.26	5.41	0.225	15.24	0.02
chr11	125462414	-0.347	8.1	0.693	92.35	9.94
chr11	126081627	-0.123	10.79	0.884	999	164.69
chr11	126138949	-0.714	7.33	0.417	44.37	5
chr11	126175812	-1.58	5.93	0.113	17.18	-0.01
chr11	126261984	0.235	5.36	0.82	7.44	0.88
chr11	126355373	-1.03	6.24	0.279	30.53	0.57
chr11	126926489	1.77	5.71	0.0559	3.01	3.76
chr11	1283940	0.0132	7.24	1	40.16	10.04
chr11	128498132	-0.876	5.42	0.378	4.23	0.13
chr11	128589125	-3.36	6.46	0.00167	36.71	0.01
chr11	128627264	-0.458	5.59	0.687	4.69	1.12
chr11	128700495	-2.25	5.56	0.0414	7.56	0.01
chr11	128835521	-0.838	5.26	0.443	6.33	0.03
chr11	13017070	3.71	6.59	2e-04	0.94	8.7
chr11	130185043	-0.204	5.43	0.912	12.29	0.4
chr11	130728324	1.77	5.57	0.0668	3.74	3.96
chr11	132149267	-1.12	5.13	0.31	3.49	0.09
chr11	1330856	-0.463	5.78	0.623	6.33	0.39
chr11	13325361	-1.78	5.95	0.0746	12.34	0.05
chr11	13343159	-0.555	5.21	0.598	3.19	0.2
chr11	133775881	-0.653	4.81	0.608	5.43	0.04
chr11	134339753	2.08	7.31	0.0204	12.07	20.93
chr1	113499012	0.422	8.41	0.625	92.39	32.15
chr1	11379273	3.3	6.53	0.000608	2.58	8.94
chr1	113825731	3.45	5.78	0.000873	0.02	6.57
chr1	113846017	4.55	6.19	2.37e-05	0.29	8.89
chr11	13977632	0.255	5.91	0.815	4.45	0.66
chr1	11426000	2.79	6.34	0.00331	8.2	7.05
chr1	114337273	0.091	5.67	0.926	4.91	0.23
chr1	114417416	0.365	6.21	0.702	7.56	0.08
chr1	114777606	0.203	5.28	0.857	5.26	0.54
chr1	115067782	2.14	7.14	0.018	13.48	11.2
chr1	115124292	0.888	6	0.344	4.58	1.52
chr1	115259442	-0.384	8.48	0.659	137.58	16.5
chr11	1543198	-3.17	7.06	0.00133	49.73	0.01
chr1	1167484	0.391	8.85	0.648	133.17	43.94
chr1	116915692	0.21	6.23	0.825	14.77	1.45
chr1	116915895	-0.64	5.17	0.584	6.64	-0.01
chr1	116920964	0.15	6.41	0.889	12.95	0.41
chr1	116932470	0.0499	5.54	1	6.53	0.07
chr1	117032126	-0.144	5.95	0.908	9.82	0.36
chr1	117115418	0.09	5.88	0.968	8.01	0.05
chr1	117171331	-0.462	4.85	0.677	2.17	0.05
chr11	17230051	0.12	7.89	0.894	64.48	10.97
chr11	17429331	2.44	6.09	0.0109	1.19	9.42
chr1	117530020	-0.0334	5.23	1	4.43	0.01
chr1	117591956	1.89	6	0.0422	6.8	4.59
chr1	11767962	2.31	6.12	0.0135	9.45	5.22
chr11	17725748	2.19	6.42	0.0194	4.86	9.05
chr11	1785181	-0.592	8.19	0.492	128.37	21.77
chr11	17927186	-0.204	5.43	0.912	12.29	0.42
chr1	11796106	0.961	9.24	0.257	142.81	63.57
chr1	11797012	0.844	5.83	0.373	5.94	0.23
chr1	11809392	2.1	6.54	0.0225	10.45	12.02
chr11	18343794	0.0567	9.19	0.947	196.78	35.76
chr11	18344091	0.248	10.66	0.767	999	163.41
chr11	18415920	1.14	6.18	0.221	9.85	1.95
chr11	18416050	-1.63	5.5	0.12	13.82	0
chr11	18637757	-2.32	5.61	0.0354	8.28	-0.01
chr1	1186506	-3.28	6.62	0.00174	34.4	0.01
chr1	11866176	-0.869	8.12	0.317	119.81	11.69
chr1	11866234	0.791	11.04	0.347	999	266.96
chr11	18791465	-2.47	6.33	0.0132	35.84	0.06
chr1	118878150	-1.5	5.73	0.144	17.81	0.11
chr11	190218	-0.864	6.53	0.353	20.47	1.45
chr1	11902447	4.27	7.07	2.12e-05	2.4	13.3
chr11	19141942	-0.362	5.21	0.747	4.99	0.01
chr11	192159	0.507	6.14	0.596	6.16	0.96
chr11	19333476	0.514	6.35	0.581	20.99	4.79
chr11	19850763	-0.761	5.35	0.46	6.93	0.04
chr1	11990051	1.01	6.41	0.271	8.8	3.25
chr11	19927877	1.76	6.24	0.0533	5.86	5.82
chr1	12009376	3.67	7.36	0.000137	3.01	22.77
chr11	20134187	4.59	6.68	1.68e-05	0.03	8.37
chr1	120154404	1.3	5.63	0.171	4.1	4.48
chr11	20376974	0.634	5.59	0.502	3.82	0.97
chr11	20382493	0.917	6.24	0.306	10.64	3.83
chr11	20385640	0.289	6.05	0.75	14.74	1.06
chr11	20409071	-0.135	8.71	0.875	163.91	33.95
chr1	12098941	4.27	7.07	2.12e-05	0.2	13.3
chr1	12104868	-0.704	7.22	0.432	53.78	6.99
chr1	12107364	-1.33	5.87	0.183	15.29	0
chr1	12156199	2	7.73	0.0248	34.79	26.11
chr1	12156263	1.4	6.9	0.112	21.27	8.97
chr1	12203894	-0.762	5.69	0.442	12.27	0.06
chr1	12213518	-0.844	7.1	0.356	47.15	2.58
chr11	22647621	-0.081	5.77	0.965	3.62	0.11
chr11	2291303	4.03	4.74	0.000554	0.04	2.73
chr11	23101288	-1.26	4.52	0.314	7.57	-0.01
chr1	1240235	3.09	6.67	0.00135	2.53	15.69
chr11	2407178	-0.781	5.6	0.439	8.01	0.36
chr11	2408926	-1.41	5.34	0.176	8.16	0.05
chr1	12614178	3.4	6.56	0.000522	4.49	7.33
chr1	12626202	4.64	6.73	1.36e-05	1.07	16.21
chr11	269229	0.28	7.55	0.748	41.34	6.28
chr1	12719223	2.01	6.44	0.0272	4.8	2.11
chr11	27255828	-1.56	6.04	0.114	13.36	0.32
chr11	28127691	0.516	7.22	0.55	41.95	8.09
chr11	2920143	0.334	5.61	0.775	9.31	1.28
chr1	1294190	2.96	6.08	0.00204	3.72	8.8
chr11	30141926	0.816	4.65	0.427	5.33	0.64
chr11	30344884	-0.127	6.34	0.929	11.94	2.95
chr11	30364426	-1.21	5.66	0.241	13.21	0.02
chr11	3057887	-0.413	5.83	0.668	11.18	0.37
chr11	3071296	-3.28	7.43	0.000799	94.4	0.15
chr11	3073167	1.37	6.46	0.132	9.96	6.45
chr11	3190606	4.44	6.76	2.26e-05	0.82	12.73
chr11	325075	6.43	6.52	2.23e-07	0	14.89
chr11	327294	-0.625	7.94	0.472	75.44	12.43
chr11	33037392	1.85	7.32	0.0366	19.37	16.5
chr11	33942934	-0.637	5.89	0.533	14.64	0.18
chr11	3400453	-0.142	5.88	0.904	9.01	0.18
chr11	34127167	-0.0607	7.3	0.951	55.55	2.23
chr1	1342673	0.578	5.62	0.539	4.15	0.36
chr11	34393184	3.14	6.39	0.00103	4.18	5.33
chr11	34426812	0.777	6.14	0.407	12.73	2.42
chr11	3444283	0.334	5.21	0.756	12.32	1.5
chr11	350894	0.251	6.27	0.806	18.33	3.37
chr11	35176707	1.58	6.23	0.0899	8.6	6.3
chr11	35184535	-0.724	6.18	0.445	18.39	0.57
chr11	35806468	-1.67	5.53	0.103	9.21	-0.01
chr11	3601005	4.56	4.94	7.72e-05	0.02	3.98
chr11	361678	3.78	5.02	0.00068	0.01	4.48
chr11	36310996	-0.216	10.05	0.799	999	73.59
chr11	36562816	-0.306	5.91	0.778	13.44	0.14
chr11	36608306	0.165	6.68	0.87	27.36	4.04
chr11	36766249	0.716	5.84	0.469	9.79	1.24
chr11	3676961	2.58	5.82	0.00777	3.95	5.42
chr11	3819312	1.17	6.1	0.194	7.75	2.65
chr11	3863059	0.438	6.46	0.627	10.16	4.78
chr11	3892695	-0.325	5.51	0.793	7.33	0.07
chr1	14027173	-2.56	5.8	0.0182	16.95	-0.01
chr1	14029445	-2.21	6.41	0.024	26.38	0.04
chr1	14057561	-0.985	6.43	0.283	18.69	0.85
chr11	42749635	-2.22	4.89	0.077	6.07	-0.01
chr11	43403529	4.15	5.77	0.00011	0.38	5.61
chr1	143467833	5.18	5.59	7.21e-06	0.02	4.26
chr1	1440553	0.299	5.82	0.772	6.65	1.45
chr11	44087829	-0.111	7.25	0.911	49.54	5.3
chr11	44422159	2.5	7.47	0.00614	16.87	20.4
chr11	44578601	-1.7	8.23	0.054	165.99	6.23
chr11	44589286	-1.35	6	0.177	15.48	0.01
chr1	1447323	1.41	4.83	0.166	3.05	1.46
chr1	1447455	-1.36	5	0.221	6.69	0
chr11	448069	0.602	6.46	0.501	18.59	4.95
chr11	45119616	2.24	7.23	0.0132	8.01	15.3
chr11	45355437	1.93	5.91	0.0365	7.16	3.85
chr11	45403871	0.751	5.46	0.439	3.9	1.86
chr1	145438379	0.34	6.51	0.715	13.16	1.71
chr11	45600089	3.33	6.5	0.000658	1.44	9.19
chr1	145611094	0.072	6.07	0.972	13.68	4.28
chr11	45668327	2.56	7.64	0.00489	11.18	29.83
chr11	45817221	3.42	6.37	0.000465	3.36	8.11
chr11	45823419	1.55	5.64	0.11	3.36	1.28
chr11	45826651	-0.266	6.61	0.782	24.56	3.27
chr11	45838963	-0.959	5.34	0.387	13.63	0.02
chr11	460531	3.3	6.53	0.000608	3.74	13.58
chr11	46336773	1.19	5.92	0.209	1.35	2.04
chr11	46722297	0.16	6.32	0.881	13.24	2.73
chr11	46867916	0.36	6.26	0.712	6.12	4.87
chr11	4721116	0.317	5.47	0.756	2.3	1.37
chr11	47236380	-1.04	6.25	0.279	17.08	0.21
chr11	47382802	0.0655	5.45	1	8.84	0.87
chr11	47534987	-1.1	4.69	0.336	2.89	0
chr11	47664080	1.47	7.54	0.0942	28.91	23.15
chr11	47664095	-3.62	6.57	0.000725	42.61	0
chr11	47673807	4.62	5.34	6.92e-05	0.04	6.4
chr1	147806707	1.88	7.88	0.0334	6.81	11.09
chr11	47921451	-1.36	5.63	0.186	8.31	0.12
chr11	47939644	2.79	7.76	0.00241	8.6	29.51
chr1	149214919	3.9	6.32	0.000121	0.09	5.2
chr1	149871084	-3.26	8.78	0.000498	258.44	3.18
chr11	500723	-2.13	6.06	0.0327	30.81	-0.01
chr1	150135657	-0.359	6.66	0.718	24.2	2
chr1	150186018	-3.3	7.02	0.00119	59.32	0
chr1	150254872	-1.06	5.9	0.279	14.82	0.1
chr1	150293922	0.106	8.48	0.907	103.05	29.98
chr11	503536	0.267	5.25	0.807	3.9	0.09
chr1	150534688	-0.149	6.14	0.891	12.37	0.52
chr11	506802	-0.307	7.56	0.735	63.54	10.24
chr1	150738288	-1.49	6.21	0.117	12.05	0.18
chr1	150898696	0.279	6.79	0.778	23.3	3.41
chr1	150974278	5.4	5.83	3.07e-06	0	5.62
chr1	15111871	3.39	6.11	0.000751	0.72	4.09
chr1	151170930	-0.431	8.87	0.616	184.35	26.3
chr1	151314036	0.224	6.78	0.812	25.94	3.81
chr11	518930	0.527	7.96	0.539	57.16	20.43
chr1	15223782	2.76	6.8	0.00323	4.29	12.53
chr11	5279974	4.47	6.9	1.38e-05	1.73	11.61
chr1	15288491	2.71	7.02	0.00335	10.19	12.61
chr1	152940883	-2.74	5.94	0.0113	29.39	-0.01
chr1	15296822	4.21	8.91	1.35e-05	14.97	77.19
chr1	153250531	0.734	5.72	0.456	6.69	1.75
chr1	153318488	-1.83	6.12	0.063	24.13	0
chr1	153377348	0.918	5.9	0.312	16.43	4.42
chr1	153483616	0.325	5.75	0.761	3.79	0.83
chr1	153508747	-0.792	5.99	0.43	28.85	0.22
chr1	153510908	3.48	6.98	0.000314	3.9	11.61
chr11	537365	-0.474	7.18	0.597	45.52	4.12
chr1	153769876	0.617	5.46	0.531	2.36	1.05
chr1	15383212	1.76	5.36	0.072	2.95	1.67
chr1	153918522	-1.38	6.49	0.141	27.16	0.22
chr1	153934682	-1.82	6.82	0.0502	38.53	0.1
chr1	153939848	1.53	7.65	0.0801	28.04	22.2
chr1	154143513	-0.902	6.23	0.347	22.34	0.67
chr1	154193109	-0.229	8.54	0.792	135.12	23.8
chr1	154193199	-0.241	9.42	0.777	279.17	62.01
chr1	154195171	1.82	5.98	0.0544	2.61	3.13
chr1	154392886	-0.734	5.19	0.492	5.55	0.11
chr1	154531312	-0.304	10.82	0.717	999	164.57
chr1	154531441	-1.2	7.72	0.174	92.09	6.74
chr1	154600501	0.3	8.6	0.73	98.88	28.88
chr1	154810304	-1.59	6.06	0.108	28.83	0.13
chr1	154815384	-0.482	5.79	0.66	12.5	1.27
chr1	154847106	-2.02	6.5	0.0378	33.82	0.04
chr1	154909019	0.79	8.2	0.359	54.94	23.89
chr1	154928634	0.28	6.75	0.757	20.11	3.81
chr1	154955674	0.204	7.55	0.817	35.76	6.23
chr1	154972366	0.741	5.83	0.438	7.54	1.26
chr1	155053552	-0.305	7.31	0.734	60.5	9.9
chr1	155064047	0.672	5.91	0.489	4.74	2.22
chr1	155188843	1.92	9.66	0.0273	121	112.13
chr1	155189503	1.59	7.8	0.0699	25.67	19.21
chr1	155211082	0.293	10.66	0.727	999	146.7
chr1	155232163	-0.264	9.25	0.756	218.99	32.51
chr1	155243365	-0.607	7.2	0.508	37.19	2.93
chr1	155278517	-0.285	7.13	0.766	37.56	3.86
chr1	155294216	0.548	8.73	0.519	108.89	45.39
chr1	155579570	1.39	7.02	0.119	4.38	7.16
chr1	15562931	2.23	6.01	0.019	1.41	4.45
chr1	155863622	1.43	5.64	0.142	2.03	4.2
chr1	155880781	0.654	6.32	0.48	13.44	3.18
chr1	156084014	1.22	5.99	0.192	4.32	3.69
chr1	156095145	0.281	5.71	0.787	3.64	0.62
chr1	156128904	-0.374	5.33	0.764	11.76	0.08
chr1	156251206	0.526	6.13	0.569	10.29	0.66
chr1	156265488	-0.513	8.29	0.552	128.29	13.51
chr1	156308525	0.235	6.87	0.806	20.94	3.48
chr1	156427200	-0.573	8.68	0.505	155.96	25.67
chr1	156474975	-0.253	7.53	0.781	48.94	10.48
chr1	156475255	-0.816	6.16	0.379	19.89	0.17
chr1	156494386	0.633	5.98	0.508	6.65	1.9
chr1	1565800	-8.79	5.42	0.000106	16.78	0
chr1	156597377	0.571	5.74	0.546	2.54	0.66
chr1	15667099	1.3	7.32	0.136	31.38	10.14
chr1	156691523	-1.95	5.75	0.0546	19.37	-0.01
chr1	156716348	0.917	6.24	0.306	14.81	4.01
chr1	156718908	-0.0647	6.65	0.962	25.94	2.2
chr1	156721677	-0.685	5.92	0.489	21.54	0.01
chr1	156783755	0.213	6.75	0.825	32.79	5.23
chr1	156860003	0.819	6.2	0.375	9.42	2.26
chr1	157010793	0.027	5.39	1	8.37	0.31
chr1	157151744	-0.667	5.63	0.516	5.5	0.42
chr11	57192759	0.298	7.43	0.736	39.11	6.78
chr11	57283283	0.7	6.95	0.438	27.36	6.45
chr11	57298212	0.0488	6.77	0.965	20.71	4.22
chr11	57333767	-0.623	6.04	0.519	8.96	0.08
chr11	57425192	-0.318	6.64	0.73	31.44	1.52
chr11	574358	3.34	6.69	0.000654	2.95	11.2
chr11	57508903	-0.0916	7.65	0.923	45.74	8.5
chr1	15799273	2.13	5.45	0.0277	5.75	5.59
chr1	158255683	-1.7	6.88	0.067	40.06	1.53
chr11	58345553	0.0188	6.65	1	20.35	2.41
chr11	58347180	-0.382	8.67	0.658	154.78	23.4
chr11	58421723	-0.0373	6.07	1	7.92	0.78
chr1	15853304	0.405	9.5	0.633	200.88	52.73
chr1	158985467	-0.582	5.94	0.543	6.44	0.3
chr1	15930171	-1	10.05	0.237	999	66.12
chr11	59323852	0.629	6.85	0.482	10.59	3.43
chr11	59383665	-0.495	7.45	0.572	41.57	6.65
chr11	59436746	-0.0607	6.73	0.982	27.77	3.66
chr1	159750764	0.097	6.82	0.915	31.71	8.89
chr1	159760231	0.108	5.59	0.922	4.26	0.36
chr1	159861538	-0.348	5.32	0.764	4.49	0.16
chr1	159895726	0.603	6.22	0.529	9.21	2.93
chr1	16003399	3	5.98	0.00196	1.87	4.21
chr1	16005208	-0.114	5.64	0.924	14.43	0.25
chr11	60156826	-1.11	6.51	0.223	26.16	1.05
chr1	160175914	0.125	5.79	0.932	12.23	1
chr11	60223272	-2.61	6.74	0.00756	21.09	0.15
chr1	160316934	-0.866	5.54	0.386	10.64	0
chr11	60520994	2.16	6.65	0.0189	5.36	9.01
chr11	60609545	0.29	6.78	0.76	20.58	3.69
chr11	60674021	0.0182	5.82	1	10.87	0.18
chr11	60674267	-0.481	5.74	0.651	17.69	0.01
chr1	160713256	-0.487	6.23	0.622	13.8	0.59
chr11	60719710	-3.26	6.81	0.00155	42.36	0.01
chr1	160759687	-2.34	6.64	0.0159	31.96	0.13
chr1	160765922	-1.9	5.88	0.059	10.45	0.01
chr11	60928717	-1.53	7.37	0.0927	73.37	1.53
chr1	161039896	-1.85	6	0.0629	9.52	-0.01
chr1	161087315	1.23	7.09	0.166	23.33	14.61
chr11	61123660	-0.821	6.01	0.395	17.57	0.26
chr1	161136180	0.519	6.53	0.555	17.81	1.79
chr1	161172030	0.102	5.99	0.941	12.5	0.19
chr1	161284101	-0.0633	7.25	0.949	31.63	3.49
chr11	61501035	0.216	9.08	0.801	162.23	49.02
chr11	61560355	0.261	8.85	0.762	140.64	33.61
chr11	61649079	0.136	5.23	0.951	6.76	0.4
chr11	61685054	3.45	5.98	0.000702	2.04	7.37
chr11	61731034	0.545	6.81	0.537	16.41	2.02
chr11	61809792	1.74	5.97	0.06	5.87	3.24
chr11	61849721	1.63	6.72	0.0732	10.87	7.06
chr11	61891209	-0.136	5.66	0.924	4.39	0.15
chr1	161922762	1.67	5.55	0.0758	2.67	1.49
chr1	162199438	-0.178	4.83	0.934	4.78	0.02
chr11	62200861	0.235	5.07	0.892	5.43	0.26
chr11	62323179	-0.358	5.79	0.725	8.8	0.03
chr11	62389601	-1.18	5.82	0.216	21.12	0.02
chr11	62389756	0.0975	6.83	0.916	29.63	3.52
chr11	62446592	-0.149	8.8	0.865	149.71	28.82
chr11	62538732	0.828	9.19	0.33	132.73	53.87
chr11	62539063	0.384	7.6	0.662	47.42	16.97
chr11	62599668	-0.179	6.42	0.866	28.55	2.58
chr11	62649144	0.498	6.58	0.587	21.73	1.04
chr11	62722160	4.17	5.96	5.76e-05	0.37	3.28
chr1	16276323	0.35	7.38	0.696	33.75	9.9
chr1	16276956	0.0924	5.44	0.957	8.6	-0.01
chr1	163291632	0.982	6.36	0.273	1.2	2.09
chr11	63332061	1.11	6.04	0.23	5.01	4.16
chr11	63341575	0.933	6.51	0.301	8.89	4.48
chr1	16341351	2.19	6.15	0.0192	3.54	4.86
chr11	63570583	3.22	6.84	0.000738	1.98	11.77
chr11	63606082	-1.17	6.25	0.221	10.73	-0.01
chr11	63705706	1.03	6.15	0.268	7.74	2.41
chr11	63706666	-0.295	7.43	0.734	73.27	12.62
chr11	63841921	3.42	6.05	0.000599	2.38	5.27
chr11	63949197	1.71	8.18	0.0492	28.83	28.7
chr11	63952888	1.71	6.72	0.0576	12.48	9.05
chr11	64072292	0.803	6.47	0.379	10.87	4.26
chr11	64085180	0.0438	7.5	0.968	46.73	5.61
chr11	64140527	3.77	8.16	8.04e-05	6.9	36.83
chr11	64212479	1.4	7.45	0.11	28.72	19.32
chr11	6423588	-0.519	5.72	0.614	5.99	0.69
chr11	64267885	3.71	6.84	0.000183	2.39	13.19
chr11	64268314	4.44	5.51	0.000109	0.09	6.19
chr11	64338916	2.4	5.53	0.0148	3.1	3.08
chr11	6435105	3.83	5.62	0.000394	0.39	7.64
chr11	64420518	-0.891	6.06	0.363	18.81	0.34
chr11	6459427	0.643	5.87	0.499	8.4	2.93
chr11	64648173	-1.17	6.41	0.214	19.36	0.18
chr11	64667896	-3.55	7.06	0.000563	66.33	0.09
chr11	64764560	1.06	5.98	0.25	7.32	2.04
chr11	64781549	0.398	8.43	0.64	90.67	30.62
chr1	164811498	2.64	5.42	0.00888	2.6	2.9
chr11	64836949	0.84	6.15	0.356	10.19	2.34
chr11	64864160	0.586	5.48	0.572	7.21	0.45
chr11	64926656	-0.391	5.23	0.747	6.27	0.25
chr11	6494889	0.778	5.23	0.431	4.99	0.32
chr11	65186314	-0.26	7.72	0.772	63.85	9.63
chr11	65186595	-0.785	6.7	0.4	19.78	0.32
chr11	65188836	-1.18	6.26	0.212	11.86	0
chr1	16521784	4.68	7.57	4.87e-06	3.86	28.2
chr11	65236467	0.657	5.21	0.507	2.89	1.08
chr11	65245045	0.245	8.5	0.777	107.42	26.74
chr11	65255257	1.3	8.33	0.131	57.67	29.44
chr11	65292940	0.352	6.81	0.701	32.51	7.88
chr11	65307443	-0.0443	5.34	1	4.54	0.23
chr11	65431272	0.0511	5.9	1	8.4	0.83
chr11	65479465	0.652	11.01	0.437	999	237.93
chr11	65479481	-0.393	9.83	0.642	999	63.2
chr11	65601108	-1.32	6.09	0.163	24.4	0.01
chr11	65624505	0.298	7.7	0.735	66.33	11.99
chr11	65641275	-0.725	7.51	0.412	66.34	9.94
chr11	65700152	2.46	6.15	0.009	1.98	6.03
chr1	165810896	0.235	5.73	0.824	6.09	0.14
chr1	165820438	-0.253	5.88	0.807	11.18	0.24
chr11	65837589	-2.07	4.77	0.111	2.23	0
chr11	65868427	-0.763	6.21	0.413	16.84	0.65
chr11	65903474	-3.2	6.03	0.00365	25.43	-0.01
chr11	65990356	-0.301	8.1	0.727	81.07	19.1
chr11	66085582	-1.42	5.15	0.185	16.73	0.01
chr11	66095944	0.613	6.91	0.487	15.87	5.49
chr11	66104151	-0.247	6.31	0.806	13.8	1.9
chr1	166136335	0.1	5.52	0.959	12.03	0.22
chr11	66336148	1.77	6.48	0.0547	9.55	11.24
chr11	6640667	-0.43	9.85	0.61	999	61.13
chr11	66624038	0.146	6.08	0.889	8.51	2.98
chr11	66726153	2.26	7.28	0.0122	11.57	22.07
chr11	66774166	3.17	8.08	0.000624	11.57	34.36
chr1	166808708	-0.275	6.48	0.785	19.17	0.86
chr1	166845692	0.208	8.42	0.814	97.65	18.93
chr11	67008721	0.882	6.56	0.316	7.54	2.99
chr1	167060146	-0.794	4.9	0.514	6.31	-0.01
chr11	67159341	0.17	10.72	0.839	999	179.06
chr11	67195904	0.391	5.95	0.678	2.8	0.74
chr11	67232141	0.435	7.17	0.628	31.22	7.68
chr11	67254351	-1.94	6.55	0.044	25.53	0.39
chr11	67276168	-0.384	5.45	0.741	6.93	0
chr11	67313044	4.32	6.41	4.66e-05	0.93	11.95
chr11	67350282	0.584	6.1	0.542	11.1	1.24
chr11	67355416	-3.67	5.56	0.00275	18.33	0
chr11	67356728	1.14	5.54	0.241	4.88	1.92
chr11	67368013	0.412	5.94	0.678	12.48	1.67
chr1	167469224	-0.532	5.98	0.583	8.84	0.24
chr11	67573313	-0.208	5.23	0.9	14.38	0.76
chr1	16767098	0.506	6.39	0.594	11.94	2.41
chr11	67764344	3.33	7.03	0.000479	9.97	19.86
chr11	67770233	-0.461	5.69	0.672	13.48	0.57
chr11	67771655	-0.00251	6.16	1	13.9	2.97
chr1	167772675	0.567	6.24	0.554	11.4	0.47
chr11	67889300	0.71	6.09	0.429	17.47	2.12
chr1	167954365	3.64	6.6	2e-04	0.34	8.7
chr1	168139988	0.334	6.18	0.746	10.24	1.28
chr11	68180532	-1.17	6.55	0.216	30.44	2.05
chr1	168189947	4.14	6.86	4.79e-05	1.48	9.95
chr11	68548512	3.61	6.14	0.000399	2.05	7.29
chr11	68606849	0.673	7.85	0.436	63.41	20.13
chr11	68608327	0.892	5.91	0.337	6.33	3.94
chr11	68742322	2.44	7.26	0.00751	11.98	15.91
chr11	68823694	-1.97	5.93	0.0492	11.41	0.16
chr11	68910528	3.74	6.26	0.00026	1.06	6.66
chr11	69002460	2.54	7.73	0.00503	20.16	32.02
chr11	69197250	2.57	7.9	0.00455	22.65	26.64
chr11	69263876	3.34	5.29	0.00138	0.72	2.62
chr1	169281589	2.53	7.49	0.00578	9.86	7.84
chr11	69345358	-0.91	4.79	0.427	5.65	0.04
chr11	69408821	3.37	6.17	0.000617	2.39	6.44
chr11	69445006	3.26	6.87	0.000651	1.3	14.44
chr1	169455332	0.313	6.53	0.736	15.48	0.66
chr11	69614462	3.36	7.59	0.000395	9.93	24.97
chr1	169885021	-0.855	5.95	0.39	8.6	0.18
chr11	70049101	-0.111	6.28	0.926	14.35	1.53
chr11	70270446	0.375	5.44	0.712	4.8	1.05
chr11	70545973	1.69	6.53	0.0631	10.51	12.35
chr1	1706977	-0.266	6.21	0.792	14.13	0.78
chr11	71020869	1.25	5.37	0.212	4.36	0.93
chr1	1710315	-0.11	7.09	0.914	36.71	4.36
chr11	71159722	-0.634	6.88	0.487	53.57	3.85
chr1	171167214	0.359	4.89	0.757	2.84	0.36
chr11	71341244	0.701	4.71	0.559	6.33	0.76
chr1	171454576	0.469	9.38	0.577	179.54	54.68
chr11	71498060	0.0132	5.3	1	14.38	1.23
chr1	171594547	-0.3	5.98	0.787	7.92	1.05
chr1	171750854	0.641	6.36	0.473	16.78	1.3
chr11	71814518	0.128	10.03	0.879	999	83.12
chr11	71823873	0.235	6.18	0.819	12.75	1.05
chr11	72141957	-0.522	6.48	0.577	25.69	0.32
chr11	72463489	-0.0878	7.41	0.932	51.84	13.7
chr1	172501639	1.07	6.77	0.238	8.6	1.93
chr11	72504713	0.189	6.7	0.835	14.6	1.79
chr1	172687063	3.59	6.68	0.000228	0.47	8.32
chr1	172787590	-0.653	6.51	0.495	25.32	1.87
chr11	728128	-0.22	6.29	0.828	22.26	1.9
chr11	72864023	-2.43	5.93	0.0224	17.07	-0.01
chr1	173246287	-0.945	5.6	0.343	8.4	0.04
chr1	173379821	-0.893	5.88	0.367	10.27	0.05
chr1	173446191	0.219	9.36	0.797	223.96	65.48
chr1	17349740	0.114	5.66	0.926	13.63	0.46
chr11	73694631	2	6.92	0.026	8.58	9.55
chr1	17380742	-0.192	6.38	0.861	20.81	1.13
chr1	173837324	0.157	7.72	0.863	46.38	6.44
chr1	17406771	1.59	6.13	0.0782	7.67	4.42
chr11	74292518	-1.11	5.71	0.255	16.26	0.32
chr11	74660257	-0.61	7.83	0.485	84.21	10.04
chr11	74789387	2.69	4.97	0.00903	0.5	3.29
chr1	17487994	1.92	7.21	0.0324	14.16	14.45
chr11	74885917	0.556	5.81	0.566	10.27	1.75
chr1	174968506	0.227	8.13	0.794	75.97	10.56
chr11	75005143	2.77	5.7	0.00524	0.94	2.96
chr11	75025008	3.89	5.96	0.000241	0.22	6.23
chr1	175041762	0.0362	5.63	1	10.76	0.72
chr11	75287669	-0.604	5.87	0.556	6.85	0.24
chr11	7532867	-1.24	5.81	0.228	11.94	0
chr11	7535168	-0.243	7.5	0.787	68.66	12.81
chr11	75401000	-0.155	6.45	0.891	20.09	1.45
chr11	75525883	-0.234	10.06	0.782	999	85.1
chr1	175842661	-0.636	5.26	0.56	7.11	0.14
chr11	7595125	1.63	5.56	0.0904	5.36	4.71
chr11	75994359	-0.76	4.88	0.514	6.09	0.07
chr11	76004033	0.768	5.87	0.43	12.56	3.98
chr1	17703984	1.91	5.62	0.0428	3.54	1.9
chr11	77416678	0.235	5.44	0.831	8.14	0.57
chr11	777526	-0.0476	8.18	0.96	92.95	26.24
chr1	177974815	-2.08	6.31	0.0332	38.22	0.22
chr1	178387925	-1.7	6.15	0.0843	24.39	0.06
chr1	179051093	-0.065	7.82	0.948	62.07	11.6
chr11	79117598	-2.29	6.02	0.0223	30.24	0.09
chr11	79225931	1.65	5.34	0.083	3.15	2.93
chr1	179846983	0.707	6.04	0.436	8.37	1.4
chr11	8008816	0.0734	9	0.935	145.11	41.15
chr1	180123991	0.171	5.83	0.902	15.51	0.01
chr1	180182712	2.9	8.26	0.00146	17.57	38.72
chr1	180471544	1.03	8.13	0.231	53.94	27.93
chr1	180579035	5.03	7.85	1.03e-06	1.54	27.94
chr1	180984112	0.606	5.6	0.539	3.04	0.11
chr1	180992136	0.745	8.3	0.388	72.44	38.48
chr1	181057749	-0.205	7.67	0.82	49.23	4.78
chr1	181455186	-1.47	6.9	0.104	36.62	0.97
chr1	181863236	6.3	5.77	5.36e-07	0	2.63
chr1	182140242	0.379	6.38	0.669	22.65	1.25
chr1	182228477	2.92	6.56	0.002	3.95	6.42
chr11	8223730	-2.26	7.08	0.0156	80.46	0.46
chr11	82342899	-0.473	5.28	0.663	5.74	0.57
chr1	182360987	0.268	6.22	0.799	17.29	0.01
chr11	82746652	-1.72	5.57	0.096	15.75	0
chr1	182758849	-0.736	8.28	0.39	136.18	14.21
chr11	82773092	-2.14	6.98	0.0222	42.86	0.86
chr1	182798615	-0.636	5.26	0.56	2.81	0.03
chr1	182809203	0.9	7.54	0.3	51.48	12.83
chr11	82868091	0.308	6.37	0.731	15.06	2.08
chr11	830342	-1.63	5.68	0.112	20.71	-0.01
chr1	183536853	0.111	6.1	0.917	24.99	0.85
chr1	183573712	-1.74	5.59	0.0893	10.03	-0.01
chr1	183600015	-0.0273	5.42	1	4.49	0.09
chr1	183605184	0.33	8.29	0.704	101.81	25.59
chr1	183779502	-0.84	6.18	0.389	16.84	0.84
chr1	183885353	1.15	6.57	0.205	9.62	4.14
chr1	1839027	-1.6	5.65	0.12	20.16	0
chr1	183912255	0.188	6.26	0.851	12.16	3.18
chr1	1840818	-0.155	5.5	0.915	12.83	0.01
chr1	184460886	-1.57	5.79	0.12	8.42	0
chr11	844934	-0.451	5.38	0.685	9.79	0.27
chr1	184813062	0.302	6.98	0.733	17.5	4.61
chr1	1850775	0.521	6.38	0.571	26.77	6.17
chr1	185286414	0.658	6.36	0.473	13.92	1.71
chr11	85339636	-0.578	7.45	0.512	50.02	6.67
chr11	85359016	0.31	6.33	0.746	8.24	1.48
chr11	85780167	0.586	8.76	0.49	109.45	42.04
chr11	85780338	0.15	8.29	0.87	103.24	26.21
chr11	859865	2.21	5.38	0.0243	2.04	4.93
chr1	186051629	1.39	5.93	0.126	5.46	1.25
chr1	186081688	4.32	5.95	5.76e-05	0.41	4.61
chr1	186152552	0.207	5.45	0.875	5.36	0.33
chr11	8615851	-2.88	7.2	0.00291	93.31	0.38
chr11	86304403	-1.39	5.79	0.169	4.46	0.04
chr11	86711615	5.96	7.68	8.04e-08	0.38	24.15
chr1	18779262	1.75	8.81	0.0439	65.22	46.57
chr11	87935846	-1.32	5.45	0.21	9.21	0.01
chr1	18919069	1.43	6.07	0.128	8.14	6.51
chr1	19078079	2.86	5.11	0.00517	1.33	2.62
chr1	19163324	4.3	7.1	1.89e-05	0.82	22.52
chr11	919272	-0.359	4.85	0.803	5.43	0.07
chr11	919397	0.5	5.18	0.612	5.89	0.87
chr1	19229440	0.18	8.94	0.835	173.7	38.63
chr1	192486130	-0.5	5.71	0.643	5.06	0.49
chr1	192487041	0.305	5.13	0.793	5.64	0.31
chr1	192528910	-1.96	5.56	0.0577	10.03	-0.01
chr1	19253120	-1.24	5.39	0.242	11.98	0
chr1	192544681	-2.89	6.06	0.00729	4.84	-0.01
chr1	192548629	-1.84	6.13	0.063	14.6	0.17
chr1	192574285	-0.876	5.42	0.378	4.23	0.22
chr1	192578500	-3.23	6.58	0.00208	21.86	0
chr1	192579972	-0.79	5.07	0.511	4.8	0.05
chr1	19278763	-1.64	6.42	0.0804	26.66	0.12
chr1	19318284	2.71	5.86	0.00454	2.21	6.88
chr11	93474087	-0.411	6.74	0.645	29.41	0.82
chr11	93862577	0.00502	6.1	1	20.71	1.62
chr11	93863316	0.142	5.72	0.894	11.25	0.51
chr1	19389337	1.73	5.72	0.0665	6.61	4.16
chr11	94005137	-0.964	5.61	0.323	11.8	0.44
chr11	9406068	0.291	7.6	0.746	38.41	12.2
chr1	194626575	3.47	5.41	0.000863	0.47	2.84
chr11	94887912	0.441	5.87	0.631	9.29	1.01
chr11	95449173	-1.37	6.48	0.146	20.57	0.57
chr11	95524256	0.164	7.39	0.863	43.37	8.54
chr11	95745555	-0.599	6.77	0.511	32.25	1.76
chr11	9594394	0.0518	6.19	0.974	11.94	1.61
chr11	9595181	0.0904	7.36	0.93	55.26	13.35
chr1	19626857	4.2	5.99	5.15e-05	0.37	3.43
chr1	19638800	-0.211	6.66	0.828	35.08	0.46
chr1	196921049	0.42	4.74	0.733	2.18	0.13
chr1	197115843	0.597	6.18	0.522	10.51	1.05
chr1	198090763	2.78	5.85	0.00454	3.49	3.35
chr1	198128576	0.00563	6.21	1	16.34	0.36
chr1	198632073	1.28	5.79	0.167	6.76	1.4
chr1	198906613	-2.34	7.06	0.0142	59.98	0.18
chr1	19924226	0.43	6.08	0.651	8.6	0.74
chr1	199373552	0.816	4.65	0.427	2.39	0.36
chr1	19980461	1.29	6.27	0.15	8.62	3.63
chr1	199901351	2.97	6.23	0.00183	4.18	10.04
chr1	200231944	0.404	5.17	0.704	2.31	0.32
chr1	200639664	1.57	6.48	0.0856	4.91	1.65
chr1	200997792	1.41	5.88	0.123	3.03	4.82
chr1	20103614	3.6	5.04	0.00068	0.23	4.28
chr1	20125920	-1.14	5.61	0.272	12.27	0
chr1	201423377	-0.809	5.92	0.408	10.47	0.34
chr1	20208851	0.0475	8.59	0.959	128.61	33.13
chr1	202317655	-0.831	6.56	0.36	31.22	0.48
chr1	202317756	0.504	5.23	0.625	9.71	0.03
chr1	202535211	-0.203	5.53	0.875	5.73	0.07
chr1	202779933	0.235	6.03	0.8	19.42	0.29
chr1	202791206	3.78	6.31	0.000217	1.09	7.89
chr1	202896446	0.617	11	0.462	999	215.23
chr1	202995496	0.692	7.85	0.423	63.12	18.98
chr1	203007463	-1.6	5.81	0.113	23.21	-0.01
chr1	203240334	-0.191	8.04	0.83	73.34	12.61
chr1	203256721	-0.928	6	0.341	7.18	0
chr1	203289795	1.02	6.89	0.249	25.73	6.29
chr1	203764638	0.916	9.19	0.28	122.95	60.67
chr1	203830692	-0.456	8.38	0.599	121.61	14.02
chr1	203959417	3.61	5.93	0.000487	1.28	5.42
chr1	204256384	1.56	5.69	0.098	1.9	2.2
chr1	204490569	0.115	5.93	0.938	8.4	0.93
chr1	20452747	-1.18	5.98	0.218	18.56	0.06
chr1	205290967	-0.151	5.55	0.92	11.58	0.24
chr1	205290968	-0.706	5.48	0.505	13.1	0.03
chr1	205634659	0.317	5.87	0.75	4.01	1.39
chr1	205638272	-0.739	5.46	0.462	14.43	0.01
chr1	205744600	-0.0784	8.26	0.937	96.26	10.53
chr1	206273226	0.575	5.41	0.591	6.76	0.23
chr1	206290191	-0.794	5.91	0.427	11.94	0.39
chr1	206654737	0.286	5.56	0.769	11.76	0.89
chr1	206689759	0.305	5.13	0.793	7.87	0.13
chr1	206718301	1.19	6.47	0.189	5.66	3.14
chr1	206733843	-0.466	5.86	0.641	8.51	0
chr1	206736522	0.488	9.19	0.563	177.59	45.5
chr1	206804699	1.73	8.27	0.0465	39.36	32.09
chr1	206808754	0.677	5.96	0.479	7.74	1.07
chr1	206939972	0.281	5.71	0.787	4.58	0.51
chr1	206966698	-0.694	5.43	0.491	6.09	0
chr1	206976756	-0.984	6.21	0.302	15.97	0.21
chr1	207096572	-1.54	5.9	0.127	15.19	-0.01
chr1	207098228	-1.71	6.81	0.0652	43.64	0.01
chr1	207098829	-0.891	6.77	0.332	35.14	0.53
chr1	207129160	1.14	6.33	0.207	10.19	3.35
chr1	207226594	-0.0537	5.9	1	12.03	0.01
chr1	207628224	0.262	5.5	0.799	8.6	0.11
chr1	20767441	1.53	8.13	0.0776	57.75	31.59
chr1	207925361	-0.158	7.63	0.863	68.31	10.2
chr1	207996252	-0.0861	5.85	0.967	8.4	0.08
chr1	208005296	-1.7	7.82	0.0565	102.99	2.33
chr1	208887892	1.87	5.26	0.0534	3.95	2.58
chr1	20927822	2.85	5.6	0.00443	1.87	2.65
chr1	20959833	1.55	6.24	0.0899	4.49	7.35
chr1	209846864	-1.42	7.42	0.111	68.29	2.78
chr1	20993449	1.62	7.08	0.0678	27.07	11.66
chr1	210001327	0.0392	7.41	0.977	35.73	4.92
chr1	210058176	1.31	6	0.159	8.14	1.36
chr12	100961193	-1.77	5.78	0.0808	16.83	0
chr12	101673872	0.172	8.31	0.842	80.8	22.14
chr12	102217833	0.8	6.29	0.387	10.51	2.56
chr12	102317191	-1.34	5.76	0.19	17.81	0.02
chr12	102318619	2.72	7.39	0.00301	10.76	22.46
chr12	102343856	1.4	6.08	0.128	6.48	3.53
chr1	21023534	1.48	7.55	0.0895	29.8	23.42
chr12	102799952	0.498	6.1	0.609	13.98	1.28
chr12	103210804	1.04	5.52	0.271	8.13	0.66
chr12	103386305	-1.65	5.09	0.132	7.32	-0.01
chr12	103863564	-2.19	4.87	0.077	2.76	-0.01
chr12	103899544	-3.2	7.09	0.00117	56.5	0.23
chr12	103941670	-0.847	5.11	0.473	10.71	0.05
chr12	104235035	-0.902	5.79	0.36	20.16	0.11
chr12	104307076	2.04	5.32	0.0426	3.37	3.33
chr12	104322564	-0.418	5.91	0.683	8.98	0.03
chr12	104327271	0.276	6.47	0.788	24.33	1.15
chr12	104351047	0.172	8.54	0.844	105.27	28.98
chr12	104359574	0.263	9.05	0.756	150.11	40.76
chr12	104458241	0.376	7.94	0.663	60.13	22.6
chr12	104977307	-0.348	5.52	0.756	8.84	0.11
chr12	105035858	-1.25	5.55	0.226	5.22	0.02
chr12	105093437	-0.543	5.55	0.603	5.59	0.18
chr12	105182700	1.02	5.2	0.298	6.12	0.53
chr12	105352497	-0.0537	5.68	1	6.65	0.46
chr12	105501502	-0.182	8.49	0.832	120.76	18.28
chr12	105719092	-0.441	5.67	0.703	13.23	1.39
chr1	21059762	0.16	6.32	0.881	19.89	1.97
chr12	106192214	2.76	5.44	0.00522	0.62	4.6
chr1	210619910	-0.761	5.35	0.46	10.27	0.06
chr12	106337521	2.06	6.05	0.0279	10.86	6.08
chr12	106849041	-1.01	5.05	0.367	2.9	0.03
chr12	107147407	-1.21	5.78	0.241	9.87	0.19
chr12	107487395	1.16	7.39	0.191	35.65	17.75
chr1	2107672	5.79	7.12	2.78e-07	0.06	15.54
chr12	107987711	2.13	6.76	0.0203	9.55	11.21
chr12	108079017	1.89	6.64	0.038	9.7	5.97
chr12	108079445	0.513	6.4	0.577	12.62	2.12
chr12	108154356	0.091	5.67	0.926	11	0.59
chr12	108440118	3.69	6.71	0.000198	2.04	11.89
chr12	108662397	-1.32	7.02	0.149	51.84	1.9
chr12	10874710	0.0877	6.49	0.936	16.61	2.68
chr12	108959980	-0.962	6.27	0.322	12.48	0.27
chr12	109011418	-0.564	6.27	0.565	10.78	1.01
chr12	109027713	-2.28	7.25	0.0141	71.33	0.21
chr12	109029297	-1.75	6.68	0.0609	30.27	0.18
chr12	109085016	0.782	6.3	0.387	6.33	1.05
chr12	109117426	0.405	5.99	0.684	6.46	1.57
chr12	109333562	0.819	6.03	0.379	9.07	2.12
chr12	109535904	-0.432	6.62	0.652	36.22	3.81
chr12	110011015	0.153	7.93	0.866	66.11	14.27
chr12	110215588	0.497	5.66	0.614	4.66	1.08
chr12	110434225	0.199	8.48	0.817	107.99	27.93
chr12	110505549	2.06	5.57	0.0344	4.44	3.95
chr12	110517373	-0.0543	5.94	1	7.6	0.83
chr12	110517636	-0.0841	6.89	0.951	28.32	4.99
chr12	110540292	2.81	8.19	0.00193	17.57	39.42
chr12	110542273	1.64	6	0.0795	3.9	5.95
chr12	110561904	0.0762	5.75	0.965	11.98	0.96
chr12	110587078	-0.808	5.38	0.431	10.76	0.3
chr12	110907077	0.667	5.86	0.499	9.68	1.61
chr12	111028784	-1.44	8.09	0.101	123.31	5.11
chr12	111099315	-1.47	5.85	0.142	9.97	0.17
chr12	111115179	-2.33	7.13	0.0124	60.67	1.29
chr12	111223271	2.68	4.84	0.0122	0.61	2.71
chr12	111245551	3.38	5.18	0.00193	0.52	2.29
chr12	111351386	-1.02	5.53	0.327	13.23	0.25
chr12	111431397	1.94	5.79	0.042	4.15	3.63
chr12	111843474	-0.555	7.32	0.535	65.45	4.97
chr12	111876430	0.818	5.56	0.385	4.25	1.45
chr12	112037451	-0.678	6.73	0.452	31.73	4.2
chr12	112451186	0.173	9.97	0.838	999	91.19
chr12	112563201	-0.38	5.64	0.736	15.51	0.03
chr12	113008085	2.07	5.13	0.0368	3.48	0.9
chr12	113022282	5.14	6.64	1.88e-06	0.24	12.66
chr12	113154465	1.41	7.76	0.107	47.6	17.89
chr12	113417285	-1.86	5.68	0.0671	13.44	0.1
chr12	113508182	-2.52	6.52	0.0106	36.71	0.3
chr12	113622808	0.0656	6.73	0.964	24.31	4.39
chr12	113623372	-0.00438	8.66	1	115.14	30.84
chr12	113628793	2.58	6.91	0.00514	12.73	11.82
chr12	113796379	0.343	7.47	0.692	39.63	11.93
chr12	113806395	2.69	6.53	0.004	6.86	8.54
chr12	114178688	3.26	6.29	0.000913	2.41	8.16
chr12	114185011	4.95	8.95	7.4e-07	8.38	89.53
chr12	114211525	5.56	8.39	1.15e-07	2.63	58.38
chr12	114211611	4.79	7.22	4.03e-06	1.09	28.48
chr1	211434289	0.909	6.04	0.341	13.63	3.08
chr12	114404152	-0.0905	8.29	0.926	91.53	20.24
chr12	114679926	3.35	6.6	0.000644	4.42	16.3
chr12	114680176	2.76	6.07	0.0044	2.76	9.21
chr1	211517823	3.67	5.75	0.000517	0.22	4.8
chr12	115420744	2.47	6.21	0.00935	9.68	7.88
chr12	115575802	3.57	6	0.000391	0.44	8.8
chr12	116202237	2.77	5.78	0.0041	1.87	4.23
chr12	116370069	1.46	5.62	0.124	10.86	1.49
chr1	211646226	3.51	6.31	0.00037	1.84	6.13
chr12	11649278	0.818	5.79	0.379	6.9	1.82
chr12	116504644	0.542	5.87	0.575	4.91	1.29
chr12	116715540	0.139	6.24	0.899	27.36	1.7
chr12	116859730	2.99	6.36	0.00214	4.66	8.89
chr12	116886983	3.8	5.73	0.000285	0.17	5.19
chr12	116896457	1.5	5.39	0.12	5.63	1.97
chr12	117174198	-0.2	5.69	0.853	15.51	0.14
chr12	117175879	0.127	8.11	0.888	84.15	26.81
chr12	117176100	-0.576	8.24	0.506	113.66	15.83
chr12	11718898	-1.87	4.97	0.0948	5.36	0
chr12	117222256	2.63	6.2	0.00537	3.54	7.1
chr12	117330329	2.06	6.62	0.0239	2.18	8.11
chr12	117336682	1.87	5.43	0.0584	2.95	3.03
chr12	117348705	0.114	5.66	0.926	5.91	1.47
chr12	117356458	2.69	6.53	0.004	3.36	7.27
chr12	117443455	3.77	5.84	0.00036	0.58	4.34
chr1	211752965	0.132	5.58	0.922	9.08	0
chr12	117815752	2.76	6.8	0.00323	3.38	13.12
chr1	211803807	4.67	6.89	7.71e-06	0.76	13.51
chr12	118498994	-1.89	5	0.113	8.6	0
chr1	211854585	0.235	5.86	0.84	4.16	0.05
chr12	118573871	0.215	5.93	0.847	9.64	2.39
chr12	11878763	-2.35	6.24	0.018	24.2	0.18
chr12	118795221	0.256	5.85	0.807	5.76	0.23
chr12	118979926	3.6	5.39	0.000931	0.46	5.04
chr12	119056703	3.06	4.89	0.00537	0.12	2.39
chr12	119079251	3.2	5.16	0.0023	0.17	3.75
chr12	119667793	3.3	6.66	0.000727	1.88	10.25
chr12	119741257	2.73	6.57	0.00345	4.78	13.84
chr12	119835606	2.3	5.07	0.0209	1.23	4.1
chr12	120524932	-1.32	6.19	0.167	21.56	0.73
chr12	120571055	-1.45	5.84	0.151	16.83	0.09
chr12	120613096	-1.2	5.36	0.26	14.43	0
chr12	120755510	-1.11	7.18	0.213	70	3.4
chr12	120755594	0.997	10.38	0.238	999	154.69
chr12	120763407	0.511	5.58	0.594	8.37	1.17
chr12	120819833	5.1	6.14	3.96e-06	0.02	7.7
chr12	120868522	1.32	6.75	0.143	16.52	8.66
chr12	121037161	0.305	5.13	0.793	4.1	0.31
chr12	121063786	1.98	7.72	0.026	21.83	28.09
chr1	212113429	-1.15	6.16	0.229	17.77	0
chr12	121342221	-0.0177	10	0.985	999	101.98
chr12	121454350	1.17	7.03	0.185	9.86	6.27
chr12	121484551	1.39	6.23	0.125	9.79	4.99
chr12	121488730	2.09	5.9	0.0272	2.84	0.91
chr12	121567033	-0.678	6.73	0.452	31.73	1.17
chr12	121576278	2.99	6.72	0.0015	4.36	12.64
chr12	12163369	-2.8	6.6	0.00481	32.2	0.18
chr12	121686523	-1.51	5.42	0.151	12.98	0.05
chr12	121690729	1.52	6.19	0.102	4.32	8.89
chr12	121714941	-0.151	5.3	0.952	8.14	0.59
chr12	121790311	0.232	8.57	0.788	114.55	24.57
chr12	121837856	-0.38	6.59	0.685	22.5	1.82
chr12	121972676	-1.51	5.88	0.134	17.81	0
chr12	121975251	-1.97	6.85	0.0344	40.83	0.19
chr12	122018378	0.0655	5.45	1	6.09	0.1
chr1	212204037	-0.294	5.28	0.807	8.37	-0.01
chr12	122062724	0.731	5.66	0.445	2.3	2.09
chr12	122064302	0.617	8.35	0.468	80.56	32.98
chr12	122101948	0.172	8.68	0.845	123.6	28.02
chr12	122124868	-0.275	5.82	0.797	17.69	0.29
chr12	122156993	1.61	5.72	0.0875	7.11	1.7
chr12	122326560	-0.494	8.03	0.571	87.85	10.19
chr12	122332002	1.29	5.59	0.169	10.52	1.8
chr12	122356406	-3.32	7.68	0.000638	122.75	0.59
chr12	122429379	-2.06	6.64	0.0324	39.1	0.67
chr12	122430309	-0.155	5.5	0.915	4.26	0.24
chr12	122467238	-0.658	5.52	0.518	11.98	0.18
chr12	122502173	2.26	8.62	0.0105	36.98	46.56
chr12	122506154	-1.08	5.28	0.325	10.27	0
chr12	122516289	0.793	5.85	0.402	7.54	1.89
chr12	122751043	0.31	10.8	0.712	999	171.93
chr12	122985781	0.102	5.99	0.941	6.5	0.88
chr12	123234643	2.18	6.86	0.0175	12.83	11.27
chr12	123237172	-0.166	6.31	0.879	17.42	0
chr12	123373779	-1.15	5.85	0.241	12.37	-0.01
chr12	123380706	0.611	7.67	0.483	39.04	13.06
chr12	123459176	0.704	6.26	0.442	7.56	2.26
chr12	123717882	-0.299	6.17	0.788	20.41	0.8
chr12	123848141	0.487	5.95	0.623	9.96	2.06
chr12	123849453	0.6	7.39	0.49	52.67	16.22
chr12	123849774	0.686	8.21	0.424	77.21	21.92
chr12	123911776	-2.75	7.2	0.00428	52.84	0.32
chr12	123926198	-1.98	5.31	0.0679	8.79	0
chr12	124055963	3.14	6.26	0.00109	0.86	6.07
chr12	124086705	-0.0784	6.7	0.963	22.5	5.49
chr12	124118318	-0.0406	6.39	0.977	6.72	1.82
chr12	124385514	3.56	5.35	0.00101	0.48	5.33
chr1	212458159	1.14	6.61	0.205	16.01	2.65
chr12	124594453	1.95	7.93	0.027	22.26	24.83
chr12	124604658	2.49	4.82	0.015	0.69	2.51
chr12	124611654	-1.25	5.93	0.195	12.11	0.35
chr12	124725209	3.4	6.56	0.000522	0.97	12.68
chr12	124758464	1.66	6.17	0.0687	3.66	4.12
chr12	124939465	-1.08	5.91	0.265	16.83	0.74
chr12	124978630	-1.57	5.63	0.128	24.7	-0.01
chr12	125030704	-0.943	6.4	0.304	30.08	1.45
chr12	125068589	3.06	6.95	0.00112	7.36	15.83
chr12	125121028	3.27	7.07	0.000547	2.57	16.75
chr12	125171174	3.14	5.79	0.00147	0.5	4.99
chr12	125229404	1.34	8.22	0.12	48.5	37.82
chr12	125251876	-0.808	6.37	0.392	18.43	0.85
chr12	125271275	0.882	5.53	0.352	4.86	1.74
chr12	125288663	2.78	6.18	0.00414	1.88	8.68
chr12	125335614	1.65	6.59	0.0674	9.29	9.89
chr12	125347649	0.206	6.38	0.842	17.81	2.6
chr12	125362178	0.888	5.4	0.364	5.65	0.51
chr12	12538102	0.818	5.68	0.391	6.07	1.53
chr12	125473633	-0.13	6.73	0.909	36.22	2.9
chr12	125634380	-0.373	6.71	0.69	23.28	5.1
chr12	125636031	3.9	6.77	0.000105	0.58	15.95
chr12	125710385	2.56	5.66	0.00878	0.41	5.01
chr12	125713394	2.81	5.48	0.00452	1.96	4.37
chr1	212588362	-0.332	8.06	0.705	81.22	11.24
chr12	125903535	-2.41	5.04	0.0485	9.55	-0.01
chr12	126257768	-0.399	4.44	0.832	4.9	0.01
chr12	12639812	-4.54	7.48	2.39e-05	100.6	-0.01
chr1	212656322	0.48	5.31	0.648	8.63	0.33
chr1	212662108	-0.318	6.27	0.755	30.39	1.01
chr1	212662190	-1.03	5.71	0.301	16.01	0.04
chr1	212732437	0.597	6.89	0.507	19.64	5.41
chr12	12735430	-1.65	5.84	0.1	20.41	0.3
chr12	128044515	0.611	4.87	0.595	3.54	1.06
chr1	212872712	-0.179	6.42	0.866	19.6	1.2
chr1	212873458	-0.328	5.69	0.742	13.32	0.07
chr12	128925194	2.15	5.64	0.0285	4.66	6.56
chr12	129305573	-2.48	6.63	0.0112	37.56	0.12
chr12	129308554	-0.717	5.94	0.469	15.85	0.3
chr12	129328744	-0.4	4.97	0.757	4.48	0.26
chr12	12956410	0.441	5.55	0.654	8.37	0.89
chr12	130554766	3.99	6.31	0.000121	0.36	10.73
chr12	130612242	3.43	5.06	0.00146	0.37	3.15
chr1	2130722	0.545	6.12	0.569	22.03	2.77
chr12	13080416	4.76	6.23	8.31e-06	0.24	9.34
chr1	213093848	-0.909	5.89	0.35	27.36	0.09
chr12	131055888	-1.87	5.49	0.0731	14.74	0.01
chr12	131059119	-0.871	4.25	0.526	4.14	-0.01
chr12	131311052	2.01	6.41	0.0293	5.66	9.79
chr1	213133307	-1.57	5.92	0.12	10.26	-0.01
chr12	131356496	-0.68	6.29	0.464	15.97	0.12
chr12	131592981	1.86	5.72	0.0527	4.15	3.26
chr12	131606441	2.63	5.65	0.00634	1.87	5.01
chr12	131648915	2.76	6.21	0.00395	6.79	9.54
chr12	131678847	2.48	8.12	0.00583	21.57	32.34
chr12	131727659	2.07	7.97	0.019	28.99	24.69
chr12	131836362	3.47	8.34	2e-04	11.33	53.94
chr12	131900528	3.34	8.26	0.000359	22.33	38.39
chr12	131939405	0.907	5.64	0.36	9.66	3.33
chr12	131966962	1.1	5	0.263	5.65	1.39
chr12	131978202	2.78	5.85	0.00454	4.32	6.88
chr12	132014492	3.08	5.9	0.00167	2.7	5.61
chr12	132093701	0.988	5.71	0.293	7.44	1.42
chr12	132105303	3.53	6.06	0.00054	1.93	7.1
chr12	132126908	2.31	7.08	0.0109	14.16	14.56
chr12	132167279	1.13	5.07	0.262	3.34	1.15
chr12	132408028	-1.89	5.87	0.059	18.81	0.12
chr12	132413802	-0.125	7.26	0.899	54.97	12.76
chr12	13251174	-0.179	6.32	0.857	19.56	4.25
chr12	132628935	0.325	5.75	0.761	2.49	2.35
chr1	213279846	2.04	5.67	0.0356	3.34	1.98
chr12	132855855	4.66	5.04	5.18e-05	0.01	3.55
chr12	132999991	2.56	5.18	0.0124	1.38	3.4
chr12	133069237	-2.83	7.37	0.00319	79.29	0.4
chr12	13318624	0.895	5.25	0.378	3.36	1.53
chr12	133348215	0.263	5.42	0.786	6.07	1.46
chr12	133464207	-1.41	5.32	0.191	10.32	0.05
chr12	133464522	-0.492	5.72	0.643	9.41	1.47
chr12	133707207	0.479	6.11	0.609	8.6	2.55
chr12	14518911	-0.589	6.93	0.513	29.31	6.15
chr1	214776336	1.15	6.95	0.191	18.81	5.87
chr12	15112274	-2.41	5.4	0.0352	11.8	-0.01
chr1	21691750	0.0833	5.35	1	7.9	0.1
chr12	17037279	-0.307	4.75	0.794	10.27	0.19
chr12	1704108	-0.878	6.21	0.36	15.53	1.39
chr12	1710859	0.234	4.85	0.812	6.02	0.04
chr12	17137617	-1.46	5.55	0.158	14.74	0.19
chr12	1715588	-0.288	5.9	0.778	24.11	0.11
chr12	1723218	0.738	5.77	0.447	5.94	2.44
chr1	217794300	-4.52	6.28	0.000165	19.36	0
chr12	1800129	-1.14	6.46	0.231	29.88	2.49
chr1	218458635	0.49	6.32	0.616	7.19	0.4
chr1	219046975	0.554	4.54	0.705	2.39	0.07
chr1	21931200	-0.761	5.35	0.46	13.09	0
chr1	219401558	2.56	5.66	0.00878	3.22	3.18
chr1	21995864	2.14	6.34	0.0202	6.31	7.32
chr12	20047965	-2.83	5.74	0.0111	18.06	-0.01
chr1	220146694	5.7	5.72	4.2e-06	0	3.75
chr1	220263291	-0.162	6.96	0.876	39.44	0.86
chr12	20307152	-0.456	4.68	0.783	4.36	0.1
chr1	220392219	0.36	5.29	0.724	3.52	0.34
chr1	220445890	0.961	9.05	0.258	114.54	45.23
chr1	220473961	3.31	6.12	0.000751	0.1	6.04
chr1	220621794	-2.05	7.07	0.0275	70.99	1.81
chr12	2113628	-1.63	5.31	0.12	8.16	0
chr12	21662787	-2.41	5.04	0.0485	9.55	-0.01
chr1	221717212	0.595	5.07	0.545	6.61	0.37
chr1	22179010	-1.48	6.1	0.132	25.47	0.44
chr12	21810344	-0.00251	6.16	1	15.61	1.9
chr1	221841067	0.157	5.56	0.882	6.33	0.29
chr1	221913181	-0.629	5.97	0.499	14.13	0.01
chr1	221966828	-1.75	5.6	0.0893	16.26	0
chr1	221967159	-1.33	6.37	0.16	42.23	0.66
chr1	222013249	-2.35	6.15	0.0188	30.08	0.01
chr1	222013416	-1.47	6.24	0.12	17.63	0.52
chr1	222135201	-0.294	6.04	0.77	13.67	0.42
chr1	22223479	4.93	6.76	2.92e-06	0.2	14.09
chr1	22255598	2.99	5.81	0.00223	1.54	5.52
chr1	222638341	0.14	7.34	0.881	22.27	3.15
chr12	22778048	0.186	6.21	0.873	15.12	1.69
chr1	222791032	0.3	5.23	0.807	4.67	0.1
chr1	222886126	1.01	9.24	0.237	139.32	51.48
chr12	22907075	0.595	4.77	0.626	4.9	0.84
chr1	223169176	-1.01	5.05	0.367	4.99	0
chr1	2232011	-3.09	5.95	0.00506	18.7	-0.01
chr1	223363811	-1.21	5.52	0.242	11.33	0.05
chr1	223417890	1.43	6.83	0.112	5.65	10.97
chr1	22345707	0.676	5.69	0.478	3.34	0.78
chr1	223552327	3.05	5.61	0.00278	2.17	1.3
chr1	22364790	4.86	6.12	1.23e-05	0	7.48
chr12	23729518	-0.527	5.19	0.639	6.27	-0.01
chr1	22375304	2.62	8.62	0.00354	25.43	49.41
chr1	223816116	1.93	6.37	0.0342	4.8	5.11
chr1	224622592	-0.763	6.52	0.414	32.26	0.15
chr12	24706495	0.234	4.72	0.865	5.38	0.25
chr12	24951525	-0.519	5.72	0.614	8.6	0.24
chr1	224989979	-0.321	5.3	0.807	5.55	0.18
chr12	25151300	-0.984	5.85	0.309	11.73	0.18
chr1	22517412	3.39	5.71	0.00105	0.82	2.94
chr12	25204668	-1.14	5.61	0.272	7.56	0.37
chr12	25446682	-3.36	6.17	0.00223	20.25	-0.01
chr12	25481193	0.788	5.64	0.411	4.8	3.12
chr12	25539587	0.235	6.23	0.825	9.87	2.04
chr1	225632736	1.19	7.88	0.172	27.35	13.25
chr1	226039710	0.00346	5.86	1	4.03	0.18
chr1	226112011	0.698	8.36	0.415	85.85	34.07
chr1	226129562	2.32	6.49	0.0121	8.63	7.05
chr1	226189923	1.01	6.57	0.26	10.66	1.64
chr1	226216826	0.248	6.6	0.806	13.56	1.55
chr12	26267467	0.0363	7.17	0.973	40.05	11.82
chr1	226271231	1.07	8.43	0.212	81.24	37.8
chr12	26276189	-0.285	5.38	0.82	7.32	0.67
chr12	26279530	0.395	5.51	0.72	8.14	1.8
chr12	26471703	-0.34	5.93	0.75	19.88	0.53
chr12	2669291	-2.12	5.17	0.0681	13.63	0
chr1	226814421	1.02	6.34	0.255	6.64	3.46
chr1	226850681	-1.39	5.5	0.182	5.83	-0.01
chr1	226850947	-3.79	7.26	0.000249	84.15	-0.01
chr1	226867888	0.13	6.83	0.882	28.3	4.12
chr1	226891321	-0.982	7.66	0.266	101.68	8.96
chr1	22710676	2.87	6.07	0.00311	0.97	6.45
chr1	227127867	0.191	6.35	0.861	20.15	1.05
chr12	27167317	-0.544	6.49	0.561	17.38	2.44
chr12	27437888	-1.81	6.1	0.0663	13.99	0.06
chr1	22755308	1.62	8.69	0.0615	68.89	35.26
chr1	22778288	-0.0713	10	0.933	999	83.26
chr1	227923062	-0.0667	5.84	1	9.86	0.63
chr12	27974406	0.176	5.39	0.867	9.33	0.26
chr1	228297004	0.287	6.11	0.784	6.85	1.07
chr12	28343313	-0.225	8.42	0.796	120.27	19.9
chr12	28343874	0.37	7.15	0.673	31.73	11.04
chr1	228528860	5.37	5.8	3.47e-06	0.01	7.73
chr1	228594654	0.804	8.54	0.345	89.27	44.58
chr1	228633596	0.0381	6.09	1	20.16	1.67
chr12	289820	-2.34	6.38	0.0174	31.22	0.18
chr12	29116653	0.891	5.33	0.37	5.21	1.69
chr1	229178408	1.44	4.86	0.151	4.49	1.12
chr12	2922113	-0.618	7.14	0.491	23.73	6.18
chr1	229346755	2.91	5.16	0.00433	1	2.8
chr1	229761967	-0.37	6.58	0.702	26.99	1.06
chr12	2986355	-0.491	8.15	0.571	101.3	18.91
chr1	230202533	0.182	6.8	0.847	22.26	5.1
chr1	230204868	1.3	6.23	0.148	10.27	2.09
chr1	230246163	-1.41	6.15	0.141	13.58	0
chr1	230259827	-1.37	7.5	0.127	84.41	1.36
chr1	230262883	3.12	7.01	0.000914	3.33	12.78
chr1	230296942	5.25	6.82	2.22e-06	0.07	12.08
chr1	230297159	4.78	6.83	5.03e-06	0.3	14.45
chr1	230326948	2.77	6.52	0.0032	2.27	4.98
chr1	230885018	0.748	5.97	0.416	8.84	3.54
chr12	30997606	0.762	5.71	0.424	6.48	2.58
chr12	31004592	0.367	6.5	0.693	21.47	5.22
chr12	31253951	-2.06	4.28	0.174	7.85	-0.01
chr12	31333019	-0.553	4.32	0.725	4.42	0.01
chr1	231648047	-0.609	6.36	0.527	21.56	0.8
chr1	231664318	0.528	6.03	0.594	3.62	0.63
chr12	31743223	0.305	5.13	0.793	4.1	0.77
chr12	31881418	0.469	7.3	0.593	41.12	6.75
chr12	31902419	-0.149	6.14	0.891	10.67	0.33
chr12	31960721	-2.45	6.95	0.0111	55.04	0.24
chr1	2319790	-1.63	5.51	0.111	22.62	-0.01
chr1	23199970	2.73	5.58	0.00506	0.5	3.63
chr12	32292129	-2.62	6.87	0.00684	32.21	0.13
chr12	32411576	4.3	5.53	0.000101	0.01	4.04
chr12	32812382	-0.76	4.88	0.514	2.59	-0.01
chr12	3318742	0.815	4.41	0.467	3.48	0.45
chr1	234261178	0.596	5.54	0.555	5.86	1.17
chr1	2345511	0.964	5.67	0.325	6.24	1.71
chr1	234742164	0.941	6.94	0.284	9.35	6.12
chr1	234743894	-0.314	7.14	0.73	33.17	2.42
chr1	234748582	-0.442	7.34	0.614	52.03	1.74
chr1	234836090	-0.303	6.29	0.755	13.8	0.76
chr1	234891368	2.43	6.51	0.00877	8.13	6.67
chr1	23496650	2.15	7.14	0.0176	14.92	15.04
chr1	23496651	2.19	7.15	0.0151	14.65	15.29
chr1	235108338	0.096	5.94	0.938	7.19	0.57
chr1	235114696	-0.0584	6.3	0.976	9.08	0.38
chr1	235147467	-0.577	6.28	0.547	10.97	0.28
chr1	235151582	-1.07	6	0.263	10.07	0.05
chr1	235170715	-0.435	5.92	0.656	16.78	0.19
chr1	23527611	3.22	5.95	0.00134	2.6	8.71
chr1	235292320	0.807	7.88	0.348	35.76	14.78
chr1	235531043	1.89	6.69	0.0361	10.76	8.32
chr1	236047037	-0.58	5.67	0.566	6.82	0.19
chr1	236071328	0.561	5.69	0.561	9.08	0.93
chr1	236135259	0.192	6.39	0.842	20.94	3.08
chr1	236230282	-1.94	7.06	0.0365	40.13	0.95
chr1	236305831	-2.02	5.09	0.092	7.37	-0.01
chr1	236320303	-2.46	6.74	0.0113	47.98	0.09
chr1	236653244	1.16	5.69	0.216	4.86	0.92
chr1	236672261	-1.8	5.81	0.0758	13.47	-0.01
chr1	236687874	0.851	7.57	0.324	21.44	5.71
chr1	236768136	0.785	7.41	0.371	43.39	8.92
chr1	238027776	-0.00251	5.21	1	6.98	0.13
chr1	23805701	5.47	6.25	2.54e-06	0.01	7.07
chr1	23866591	0.508	6.04	0.594	7.81	0.79
chr1	23881542	0.607	7.18	0.486	31.2	10.54
chr1	23917109	-0.667	5.63	0.516	6.64	0.03
chr1	23943110	2.81	6.2	0.00395	2.18	6.04
chr12	40229744	-0.273	5.15	0.841	4.43	0.44
chr12	40493404	3.88	6.59	0.000127	0.72	6.41
chr12	40499895	0.753	6.07	0.404	14.97	2.68
chr1	24053986	-0.288	5.9	0.778	19.06	0.53
chr12	40586675	-2.1	4.8	0.0982	5.26	-0.01
chr1	24120047	1.59	6.3	0.0855	16.14	8.46
chr1	24126128	0.819	6.2	0.375	16.32	2.49
chr1	24136422	0.785	6.44	0.383	16.78	2.09
chr1	24151944	0.145	7.62	0.873	56.56	12.06
chr1	241683117	0.567	5.56	0.555	3.82	0.51
chr1	241696381	-0.932	6.09	0.334	19.56	0.11
chr12	41696909	-0.44	5.13	0.682	14.08	0.45
chr1	241697153	0.046	5.7	1	5.25	0.32
chr1	242153491	3.71	5.78	0.000457	0.22	3.98
chr12	4228409	-1.62	5.67	0.112	7.92	0.12
chr1	24231359	-0.192	6.33	0.857	12.14	2.06
chr1	24237652	-0.399	7.39	0.651	44.39	6.65
chr12	4245193	-2.66	6.91	0.00617	42.37	0.49
chr12	4246417	-1.8	6.44	0.0631	41.09	1.07
chr12	42632176	0.256	7.87	0.77	70.88	22.07
chr12	4324839	-1.02	5.65	0.304	5.69	0.44
chr12	43666285	-1.27	5.24	0.243	8.19	0.1
chr12	4378590	-1.44	5.54	0.169	13.14	0.03
chr12	4432759	-1.26	5.03	0.243	8.14	0.04
chr1	244518305	4.66	6.47	8.44e-06	0.31	9.14
chr1	244614083	0.415	6.44	0.661	26.44	1.33
chr1	244816361	0.149	6.61	0.883	20.82	1.31
chr1	245082256	0.962	6.18	0.287	11.98	2.85
chr1	24519716	1.23	5.31	0.211	4.15	1.98
chr1	245249315	0.0833	5.35	1	6.07	0.24
chr1	24530172	0.378	5.09	0.738	5.21	0.15
chr12	4544913	0.262	5.5	0.799	8.6	2.63
chr1	2458379	-1.28	6.25	0.177	22.8	0.12
chr1	246058247	-0.714	6.24	0.447	21.57	0.96
chr12	46301936	-0.148	5.19	0.949	5.46	0.03
chr12	46384607	-0.553	7.2	0.531	36.45	4.26
chr12	4647660	-0.269	6.37	0.791	12.19	1.82
chr12	46662832	0.000155	6.99	1	38.33	4.67
chr12	46765218	0.613	8.28	0.475	76.35	27.67
chr12	46777290	0.118	7.25	0.899	41.68	12.52
chr12	46786675	0.188	7.65	0.838	61.46	10.65
chr12	46863943	-2.16	6.24	0.0283	23.71	-0.01
chr1	247267810	0.482	6.36	0.604	13.67	2.49
chr1	2473221	3.96	6.16	0.000116	0.34	7.72
chr1	247524487	0.929	5.74	0.321	10.45	1.62
chr1	247548691	-1.81	5.64	0.0773	14.4	-0.01
chr12	47601325	-0.272	6.52	0.791	20.11	1.82
chr1	2477567	0.784	8.18	0.358	84.64	30.25
chr1	2480338	-0.908	7.36	0.308	60.81	5.42
chr12	48152955	-0.22	6.29	0.828	15.25	2.44
chr12	48205043	0.216	5.99	0.823	22.33	1.16
chr1	24833726	2.47	5.84	0.0103	1.73	3.89
chr1	2487192	-2.4	7.95	0.0085	135.85	4.48
chr12	49110716	0.392	9.34	0.644	185.09	48.22
chr1	249137416	-1.25	6.39	0.183	26.33	0.24
chr12	49318719	-2.4	5.67	0.0282	10.67	-0.01
chr12	49454677	0.235	6.23	0.825	7.54	1.7
chr12	49463725	0.36	8.27	0.677	94.73	32.13
chr12	49463898	-0.791	7.36	0.366	58.49	5.19
chr12	49524080	0.188	7.24	0.836	27.62	3.78
chr12	49532596	1.64	6.22	0.0804	6.27	1.78
chr12	49595127	0.427	5.82	0.649	11	0.66
chr12	49658819	0.0754	8.1	0.936	104.66	16.97
chr1	24969493	-0.39	7.41	0.665	62.03	3.35
chr12	50058808	-1.41	6.25	0.134	21.06	0.18
chr12	50136063	-0.163	6.03	0.912	20.43	1.36
chr12	50419357	-0.546	6.44	0.548	22.8	1.01
chr1	25042357	3.7	6.32	0.000217	1.43	10.48
chr12	50505960	-0.406	7.77	0.643	78.18	10.19
chr1	25051138	2.89	6.27	0.00302	7.13	10.29
chr1	25070152	0.173	6.27	0.877	14.36	0.77
chr1	25071492	0.0732	6.22	0.949	18.85	0.87
chr12	50898744	-0.146	6.98	0.878	30.91	6.08
chr12	50899913	-0.214	5.93	0.844	13.21	0.43
chr12	50914603	0.543	5.43	0.591	5.26	0.44
chr1	2509894	-2.33	6.22	0.0189	26.33	0.04
chr12	51157738	0.381	8.89	0.657	147.61	47.38
chr1	2515432	1.07	5.57	0.269	4.5	2.7
chr12	51632605	-0.112	8.33	0.897	107.7	17.6
chr12	51718061	-1.34	5.47	0.195	16.33	-0.01
chr1	2517359	0.818	5.56	0.385	4.4	1.25
chr12	51786657	-2.11	5.44	0.0572	17.69	0
chr12	52418778	-1.25	5.55	0.226	14.23	-0.01
chr1	25291722	-2.79	7.34	0.00362	76.8	0.29
chr1	25314766	-0.459	5.98	0.639	21.54	1.02
chr1	25314836	-1.14	6.86	0.214	52.36	1.9
chr12	53400057	-1.11	6.28	0.23	19.24	-0.01
chr12	53400217	0.452	7.46	0.601	48.11	10.98
chr12	53472706	0.511	5.58	0.594	10.92	1.08
chr1	25349074	-2.75	6.56	0.00547	41.4	0.01
chr12	53599655	-1.48	5.56	0.147	2.77	-0.01
chr12	53625899	-0.151	5.3	0.952	14.37	0.11
chr12	53645911	0.355	7.4	0.689	51.49	13.84
chr12	53765202	-0.125	6.29	0.926	18.56	3.57
chr12	53835510	-0.448	5.85	0.641	6.18	0.45
chr12	53886987	0.161	8.25	0.86	94.12	31.5
chr12	53890230	0.949	7.12	0.283	31.94	8.08
chr12	54332445	5.09	8.77	5.11e-07	6.36	85.45
chr1	25436152	1.61	6.91	0.072	15.75	8.29
chr12	54378865	0.285	6.9	0.748	41.93	7.19
chr12	54393852	2.12	7.86	0.0173	25.47	26.74
chr12	54422189	0.519	6.53	0.555	20.68	3.89
chr12	54426730	-0.0754	6.66	0.962	14.44	4.37
chr12	54434091	2.54	7.13	0.00561	4.1	20.45
chr12	54447612	-1.92	6.72	0.0395	31.15	0.76
chr12	54519817	-1.06	4.66	0.375	7.11	0.01
chr12	54553124	1.41	7.01	0.112	23.21	13.62
chr12	54718623	0.749	7.97	0.387	54.76	20.4
chr12	54805502	0.999	6.04	0.271	13.09	4.37
chr12	55329460	-0.516	5.97	0.583	18.07	0.23
chr12	55419516	1.05	5.25	0.295	4.36	1.45
chr1	25559698	0.832	6.92	0.352	9.87	1.18
chr12	56013610	0.65	6.57	0.468	6.14	2.16
chr12	56109819	0.614	10.61	0.464	999	182.68
chr12	56122956	-0.85	7.39	0.342	64.38	5.85
chr12	56511907	1.29	6.74	0.151	1.59	4.11
chr12	56513358	0.374	6.57	0.689	13.8	3.51
chr12	56521717	0.332	6.79	0.712	24.91	3.92
chr12	56618062	0.532	5.82	0.566	5.73	0.65
chr12	56693203	0.749	6.39	0.399	12.07	1.51
chr12	56710004	0.0377	7.5	0.968	41.1	5.61
chr12	56842962	0.175	5.78	0.864	6.84	0.91
chr12	56843236	0.452	7.77	0.602	41.87	15.16
chr12	56862297	-0.833	8.21	0.332	97.32	11.2
chr12	57119096	0.305	6.1	0.755	6.68	0.32
chr12	57231006	1.77	5.79	0.0664	3.36	3.44
chr12	57472559	-0.0874	7.82	0.922	65.84	14.93
chr12	57482465	-0.763	6.58	0.417	33.91	0.92
chr12	57505301	-1.96	5.33	0.0679	3.68	0
chr12	57505632	0.633	6.64	0.475	16.38	4.83
chr12	57623816	-0.557	6.14	0.553	12.74	0.58
chr12	57674146	0.365	6.21	0.702	16.52	1.4
chr12	57852841	-0.563	6	0.561	16.09	0.45
chr12	57914496	-0.258	6.56	0.797	20.82	0.84
chr12	57916078	0.565	7.38	0.516	30.03	7.54
chr12	57984975	0.164	8.22	0.852	92.12	25.49
chr12	57998590	-1.17	4.97	0.293	9.93	-0.01
chr12	58008189	0.776	7.08	0.376	29.53	9.28
chr12	58146191	-0.236	9.34	0.783	239.47	58.53
chr12	58146301	0.188	11.18	0.823	999	240.13
chr12	58165904	0.157	6.53	0.878	14.88	2.05
chr12	58266322	2.73	5.67	0.00595	0.94	6.14
chr12	58766265	-2.43	5.06	0.0433	9.79	-0.01
chr12	59314423	-1.03	5.39	0.337	19.08	0.3
chr1	25935249	0.911	7.19	0.297	22.26	10.08
chr12	59990807	-1.87	4.97	0.0948	10.38	0
chr1	26042620	2.94	6.37	0.00214	7.28	6.29
chr1	26057435	-0.0859	5.15	1	5.06	0.03
chr1	26199345	0.412	5.76	0.668	8.4	0.23
chr1	26202195	-0.162	5.96	0.908	19.33	0.29
chr1	26232976	0.815	9.72	0.335	216.44	100.98
chr1	26241289	0.89	5.96	0.334	7.97	1.4
chr12	62654890	0.979	6.93	0.272	14.23	3.41
chr12	62996584	-0.0311	7.89	0.984	68.56	11.72
chr12	6304982	-0.839	5.64	0.393	14.23	0.24
chr1	26324745	0.892	7.96	0.302	34.46	14.46
chr12	63329073	1.82	6.38	0.048	8.37	12.21
chr12	6340039	-2.68	7.24	0.0052	76.77	0.31
chr1	26438312	0.031	6.56	0.98	18.46	1.59
chr12	64616047	-0.274	7.06	0.769	34.99	6.08
chr12	6477007	0.132	6.55	0.899	13.56	3.01
chr12	64798041	0.173	6.27	0.877	16.09	1.63
chr12	64845868	0.0718	8.32	0.939	91.15	22.52
chr12	65002799	0.673	6.91	0.452	23.62	5.68
chr12	65004811	-1.57	5.46	0.129	13.73	0
chr12	65019640	-0.0079	6.32	1	10.94	1.69
chr12	65153232	0.289	9.83	0.732	295.39	89.8
chr12	6532846	-0.315	6.88	0.739	38.61	3.35
chr12	6535370	-1.61	5.29	0.131	9.29	0.05
chr12	65563237	-0.522	6.48	0.577	14.04	1.47
chr12	6571298	-2.25	5.98	0.0252	10.05	0.02
chr12	66016065	2.64	5.04	0.0117	0.36	2.27
chr1	26602271	0.726	7.15	0.416	26.33	8.3
chr12	6644362	0.445	7.09	0.61	39.08	8.43
chr1	26645342	-0.878	6.05	0.363	14.58	0.01
chr1	26646212	-2.54	6.22	0.0144	26.84	0
chr12	66562373	0.843	5.93	0.363	9.28	0.88
chr12	66582929	-2.33	6.51	0.0169	46.28	0.16
chr12	6721617	0.457	6.02	0.638	16.32	1.97
chr12	6741599	-2.49	5.46	0.0295	7.93	-0.01
chr1	26758639	0.449	9.69	0.593	223.92	76.7
chr12	67819979	1.26	5.09	0.191	4.9	1.53
chr1	26798908	0.926	8	0.281	69.99	31.01
chr1	26799593	0.766	6.38	0.399	11.85	1.57
chr1	26827060	-0.00536	6.9	1	24.47	4.33
chr12	6833449	-0.764	8.03	0.378	104	13.84
chr12	68436319	-0.941	5.47	0.354	8.58	0.09
chr12	685396	-0.915	7.18	0.301	38.16	2.05
chr1	26860640	-0.122	7	0.91	40.28	6.8
chr12	69139904	0.161	8.31	0.854	87.03	26.48
chr12	6936708	2.47	5.36	0.0111	0.71	3.55
chr12	69548539	-0.0538	6.87	0.967	23.99	3.46
chr12	69555782	-2.48	7.17	0.00951	75.19	0.1
chr12	6961241	-0.31	6.5	0.747	31.66	1.61
chr12	69928449	-0.479	5.61	0.654	12.48	1.17
chr12	7000410	-0.296	8.02	0.733	84.83	16.96
chr12	7023673	-2.13	6.22	0.0313	22.98	0.15
chr12	7032352	-1.95	5.75	0.0546	12.81	0
chr1	27049975	2.22	7.54	0.0138	13.67	22.01
chr12	7063166	-2.31	7.35	0.0127	86.14	2.94
chr12	7074501	-0.421	6.41	0.646	21.32	1.75
chr12	72079825	0.16	7	0.865	21.24	4.56
chr12	72148629	0.259	8.46	0.766	95.29	29.83
chr12	72233526	0.455	7.25	0.601	25.52	9.51
chr1	27226946	0.956	8.12	0.267	45.92	10.52
chr1	27339778	3.3	7.05	0.000579	3.19	16.5
chr1	27341980	1.01	6.54	0.26	10.24	2.91
chr1	27362046	2.51	5.76	0.00984	1.44	6.51
chr1	27379204	4.15	5.38	0.000184	0.19	3.01
chr1	27381055	3.62	6.25	0.000285	2.38	7.26
chr1	27433240	-1.14	6.23	0.23	21.81	0.15
chr1	2743497	1.55	4.64	0.14	3.02	1.03
chr12	751952	-0.851	6.46	0.359	41.63	2.17
chr12	752041	-1.85	5.47	0.0792	16.82	-0.01
chr12	76953665	0.00651	8.35	1	92.62	21.82
chr12	778388	-1.78	5.19	0.0985	4.58	-0.01
chr12	78319399	-1.89	5.27	0.0744	9.51	-0.01
chr1	27855599	3.78	6.8	0.000146	0.89	16.96
chr1	27895268	-0.301	5.76	0.787	16.87	0.04
chr12	792248	-1.13	5.47	0.276	9	0.21
chr1	27950056	-0.743	5.68	0.465	12.03	0.01
chr12	79627333	-0.369	4.62	0.771	5.87	0.1
chr1	27981726	0.938	5.62	0.329	7.55	1.01
chr12	80083280	-3.48	5.41	0.00486	11.4	-0.01
chr12	80267154	-1.84	4.95	0.0948	8.14	-0.01
chr12	80332850	1.25	6.38	0.174	12.23	4.16
chr1	28052274	0.135	7.04	0.883	28.9	1.85
chr12	81171926	-2.38	5.66	0.0304	9.02	0.01
chr1	28195754	-1.26	7.38	0.16	51.99	4.58
chr1	28210894	-0.804	6.49	0.387	21.18	0.85
chr1	28211409	-1.3	5.72	0.202	17.03	-0.01
chr1	28241341	0.557	6.48	0.543	12.81	0.72
chr12	8380291	0.457	5.61	0.672	11.5	2.51
chr12	8396146	-0.875	5.13	0.439	15.26	0.19
chr1	28559541	0.404	10.18	0.63	999	115.2
chr1	28568309	1.03	5.4	0.289	2.03	0.41
chr12	85695001	-1.34	5.47	0.195	9.43	0.01
chr12	86907795	-1.1	4.69	0.336	5.21	0.01
chr1	28754663	-0.647	5.62	0.516	6.46	0.02
chr1	28782773	2.81	5.81	0.00364	3.26	3.76
chr12	88693691	-2.53	6.91	0.00897	37.04	0.42
chr1	28908418	0.896	7.1	0.307	15.01	4.06
chr1	28969707	0.397	7.69	0.647	44.43	9.74
chr12	90103146	-0.0658	7.71	0.945	66.34	16.84
chr12	90647723	-1.52	4.99	0.161	6.27	0.01
chr12	9102303	-1.05	7.78	0.236	105.34	5.64
chr12	9102593	-0.774	5.8	0.445	13.92	0.34
chr12	91764119	0.48	5.31	0.648	8.63	1.46
chr1	29186954	-0.0723	5.91	1	10.73	0.61
chr12	920088	-0.52	5.63	0.624	4.45	0.19
chr1	29210443	2.59	6.41	0.00614	2.31	5.58
chr1	29211675	0.458	7.33	0.611	46.86	7.68
chr1	29213327	0.873	6.8	0.325	15.02	3.73
chr12	92271031	-1.87	6.59	0.0522	38.7	0.24
chr1	29240780	1.1	6.83	0.215	10.16	8.66
chr12	92428833	-1.35	6.54	0.15	22.12	0.29
chr12	92458975	-1.81	6.55	0.0607	28.81	0.48
chr1	29253538	0.523	6.3	0.568	9.08	1.25
chr12	92539659	-0.436	6.25	0.655	11.21	0.1
chr12	92754657	-0.445	5.76	0.651	6.16	0.16
chr12	92756784	-1.2	6.64	0.19	25.76	0.91
chr12	92797822	-0.429	6.75	0.631	16.35	0.41
chr12	92879377	-0.3	5.98	0.787	12.75	1.45
chr12	92940826	-0.437	5.58	0.687	3.87	0.14
chr12	92963962	-0.716	6.31	0.449	14.81	0.72
chr12	93133022	2.6	5.48	0.00768	2.62	1.84
chr12	93364909	-2.5	7	0.00917	50.95	0.24
chr12	93530655	-0.401	5.9	0.683	13.68	0.69
chr12	93586929	2.57	6.43	0.00566	3.36	8.39
chr12	93691072	-0.302	5.49	0.793	4.58	0.42
chr12	93964664	2.4	7.69	0.008	21.54	34.77
chr12	94440951	0.395	6.48	0.671	18.06	5.22
chr12	94503201	0.64	5.38	0.548	12.62	0.95
chr12	94652588	-2.5	5.75	0.021	8.27	-0.01
chr12	94853663	0.00346	5.86	1	8.2	0.75
chr1	29557455	0.327	6.04	0.72	14.23	0.23
chr12	95611492	-0.123	6.57	0.899	15.87	2.27
chr12	95822431	0.649	5.92	0.489	11	2.22
chr12	96252786	0.449	6.07	0.651	11.57	2.39
chr12	96336838	-2.93	6.53	0.00448	45.04	0.06
chr12	96609238	0.266	6.85	0.771	22.5	2.77
chr12	96753332	0.413	5.57	0.695	8.6	0.89
chr1	29676709	5.14	6.98	1.25e-06	0.59	11.79
chr12	96828193	-0.694	6.53	0.467	26.33	2.93
chr12	9803544	-0.141	5.81	0.932	11.33	0.92
chr12	98175323	0.615	4.51	0.626	3.72	0.34
chr1	29840066	2	6.27	0.0327	4.86	5.24
chr12	98539984	-0.761	5.35	0.46	6.93	0.45
chr12	98910221	0.235	5.98	0.823	10.07	0.86
chr12	99006653	-1.13	5.95	0.24	24.33	0.18
chr1	30122660	3.42	5.95	0.000783	1.15	8.96
chr1	30590769	4.05	6.58	8.05e-05	0.52	9.33
chr1	30608783	2.64	6.26	0.00598	5.63	6.24
chr1	30660468	4.24	6.19	5.38e-05	0.73	7.26
chr1	30777171	-0.5	5.62	0.654	15.78	0.24
chr13	100009582	-0.143	6.44	0.912	13.77	0.12
chr13	100039951	-0.196	5.98	0.879	8.89	0.85
chr13	100072681	-2.62	6.28	0.0117	28.89	0.08
chr13	100084440	-2.78	6.88	0.00438	41.62	0.22
chr13	100768350	-2	5.35	0.062	6.29	0
chr13	101241148	0.027	5.39	1	10.97	0.97
chr13	102181974	-1.45	5.37	0.163	19.97	0.27
chr13	103058054	0.979	4.79	0.345	2.58	0.4
chr13	103249228	-0.696	6.36	0.465	24.13	2.24
chr13	103451434	-0.741	6.39	0.436	32.51	1.31
chr13	103821549	-2.15	4.35	0.148	2.67	-0.01
chr13	106837325	0.39	4.99	0.717	10.27	1.32
chr13	107024794	-1.87	5.26	0.0816	6.46	0.05
chr13	107026412	-2.57	5.17	0.0313	11.25	0
chr13	107069188	1.37	5.71	0.145	5.87	1.82
chr13	109568193	-0.144	6.92	0.888	34.13	3.76
chr13	109815305	-2.4	5.67	0.0282	16.09	-0.01
chr13	109819378	-1.21	4.49	0.314	2.84	0.05
chr13	110438962	-0.178	4.83	0.934	10.56	0.4
chr13	111024705	-2.74	6.18	0.00919	31.99	0.09
chr13	111096589	-0.538	4.73	0.72	3.36	0.19
chr13	111097782	-0.336	5.42	0.779	5.19	0.85
chr13	111111563	-2.07	6.65	0.0324	41.95	0.72
chr13	111123629	-1.91	6.04	0.0532	22.59	0.14
chr13	111567986	-0.952	6.33	0.297	23.06	1.53
chr13	111696076	0.437	6.03	0.667	16.6	1.97
chr13	111704387	2.42	5.16	0.0147	0.76	2.77
chr13	111837579	-2.12	5.88	0.0367	15.48	0.09
chr13	111866962	0.359	4.89	0.757	5.2	0.54
chr13	113435043	-0.827	4.93	0.472	2.88	0.26
chr13	113695776	-1.83	5.83	0.0712	29.74	0.57
chr13	113695882	-8.43	5.12	0.000348	19.97	-0.01
chr13	113808288	0.889	6.74	0.314	20.68	9.29
chr13	113840740	-1.87	5.69	0.0671	21.54	0.03
chr13	113864339	-1.01	5.09	0.337	7.09	-0.01
chr13	113864670	0.18	6.55	0.858	24.4	3.18
chr13	113951398	-0.175	11.59	0.835	999	306.86
chr13	113951528	-0.155	9.69	0.856	999	73.21
chr13	114830740	0.64	6.73	0.476	20.31	7.73
chr13	114890674	-0.903	5.15	0.439	15.55	0.12
chr13	115003512	5.15	6.19	3.24e-06	0	11.54
chr13	115079783	-0.522	6.48	0.577	23.56	1.9
chr1	31218779	-2.05	6.73	0.0326	39.37	0
chr1	31232838	-0.53	6.05	0.578	15.06	0
chr1	31327169	1.84	9.3	0.0342	70.98	75.19
chr1	31345149	4.65	6.99	9.83e-06	0.36	8.69
chr1	31628348	0.609	6.26	0.52	12.97	3.03
chr1	31956334	-0.278	5.48	0.831	4.42	0.34
chr1	31971801	-1.14	5.74	0.269	12.52	0.12
chr13	20693480	1.7	6.82	0.0614	13.73	13.84
chr13	21094845	0.55	5.63	0.577	11.24	3.63
chr13	21635730	0.43	8.07	0.62	83.01	27.92
chr13	21872284	-0.721	8.53	0.398	144.32	19.11
chr1	32281637	2.62	8.39	0.00353	31.94	42.58
chr1	32404178	-0.0925	6.42	0.955	18.87	0.28
chr13	24085378	-0.151	5.3	0.952	2.3	1.32
chr1	32420413	0.585	6.23	0.529	7.93	2.19
chr13	24463569	-0.944	8.74	0.272	182.51	26.81
chr13	24613871	-1.54	5.24	0.155	7.33	0.18
chr13	24615131	-2.32	4.48	0.0924	3.73	-0.01
chr1	32479241	-0.122	8.42	0.886	119.96	21.15
chr13	25268452	0.498	6.83	0.571	19.4	3.45
chr13	25754149	-1.89	5.5	0.0675	7.75	0.05
chr1	32645564	0.21	6.54	0.837	18.87	1.03
chr13	26760621	0.0132	6.26	1	11.49	1.75
chr13	27705446	-0.845	7.38	0.342	54.1	3.35
chr13	27752232	0.113	6.3	0.927	17.07	2.55
chr13	27998823	-1.75	6.68	0.0609	32.75	0.29
chr13	28195548	-0.0335	6.18	1	18.85	3.13
chr13	28494068	0.345	5.46	0.712	4.99	2.72
chr13	29211095	-0.863	5.28	0.443	6.53	0.08
chr13	30117603	-1.06	5.26	0.325	12.83	0.33
chr13	30718360	-1.23	5.67	0.227	19.33	0.34
chr13	30945919	-2.75	7.3	0.00411	61.66	0.24
chr13	30948122	-2.62	7.46	0.00513	102.7	1.46
chr13	30969747	-1.5	9.38	0.0825	999	23.59
chr13	30982832	-0.771	6.84	0.391	36.19	2.55
chr13	31019834	-1.73	5.39	0.101	12.98	0.11
chr1	33116561	1.04	8.09	0.231	40.38	19.38
chr13	31182232	-2.89	6.5	0.00513	31.51	0.09
chr13	31191170	-0.393	6.96	0.678	30.53	1.71
chr13	31228722	0.64	5.38	0.548	4.67	0.92
chr13	31248418	-2.78	5.49	0.0175	14.28	-0.01
chr13	31248666	-0.209	6.09	0.86	11.71	1.67
chr13	31625192	0.182	4.61	0.927	2.03	0.26
chr13	31736135	-0.255	6.14	0.812	19.63	2.21
chr1	33219288	1.62	5.85	0.0853	11.67	2.84
chr13	32437152	-0.76	4.88	0.514	4.48	0.3
chr13	32620760	-0.32	5.77	0.755	10.07	1.46
chr13	32889597	-0.76	8.6	0.375	138.51	19.16
chr13	33002314	-5.49	6.27	3.34e-05	43.1	0
chr1	33314209	-1.6	5.81	0.113	9.78	0.01
chr13	33591822	-2.61	6.45	0.00859	31.42	0.01
chr13	33684860	-1.68	5.86	0.0943	14.13	0.36
chr13	33757079	-5.08	6.77	2e-05	49.91	-0.01
chr13	33778352	-2.96	5.48	0.0107	7.38	-0.01
chr13	33859949	-0.0625	6.97	0.969	42.81	7.97
chr13	33901038	1.87	5.2	0.0624	3.72	3.12
chr13	34213969	-2.62	5.2	0.0282	9.51	-0.01
chr1	33430602	0.391	6.94	0.666	25.57	4.61
chr1	33501844	1.5	6.12	0.108	10.44	3.03
chr1	33510989	2.15	6.16	0.0192	3.72	2.91
chr1	33585543	0.235	5.8	0.833	19.38	0.91
chr13	35924050	-7.18	4.08	0.0128	2.03	0
chr13	36920650	-0.677	6.41	0.48	16.52	1.92
chr1	33703358	2.53	6.01	0.00781	2.03	6.52
chr1	33704132	2.54	6.07	0.00862	6.69	10.21
chr1	33768209	1.34	6.07	0.154	11.24	2.8
chr1	33896750	1.6	8.25	0.0659	44.96	47.46
chr13	39396133	-0.79	5.07	0.511	5.86	0.12
chr13	39612521	-0.238	6.19	0.815	11.91	1.05
chr13	40621612	-1.76	6.31	0.072	32.26	0.71
chr13	40644649	-0.939	5.91	0.333	22.65	0.4
chr13	40719400	-0.76	5.05	0.511	14.08	0.26
chr13	41046713	-0.906	5.57	0.364	6.64	0.98
chr13	41543665	-1.08	5.28	0.325	6.93	0.05
chr1	34193139	2.67	5.76	0.00645	2.04	3.41
chr13	42614581	-0.671	6.14	0.48	26.01	1.15
chr13	42660840	-1.31	5.07	0.222	11.24	0.04
chr13	42845991	-0.881	7.9	0.308	99.27	6.29
chr13	43315077	-0.206	5.33	0.906	5.55	0.67
chr13	45563620	-0.521	5.53	0.635	8.16	0.32
chr13	45630691	3.08	5.43	0.00292	0.36	3.96
chr13	45683769	-0.179	5.83	0.899	5.99	0.53
chr13	46515578	-0.00251	5.21	1	5.26	0.72
chr13	46742735	-0.761	5.47	0.462	6.65	0.12
chr13	46869816	-0.059	6.14	0.973	8.84	3.33
chr13	46928934	-0.762	5.59	0.439	16.33	0.42
chr13	47370741	-0.91	6.97	0.312	45.51	2.45
chr13	49684390	-0.107	10.13	0.899	999	76.99
chr13	50019367	-1.67	6.44	0.0741	27.4	0.01
chr13	50159723	-0.296	9.21	0.727	247.55	52.7
chr13	50366894	-0.228	7.75	0.793	76.92	14.36
chr13	50698660	0.539	5.98	0.578	12.23	2.31
chr13	51209901	-1.03	5.24	0.35	7.75	0.05
chr13	51370797	-0.136	5.66	0.924	11.74	1.74
chr13	51484251	-1.13	5.95	0.24	16	0.1
chr1	35177301	2.02	6.13	0.0325	11.74	5.61
chr13	51905550	-1.5	5.73	0.144	15.12	0.4
chr13	52027238	-0.129	7.84	0.881	68.29	10.88
[truncated: 6,654 more rows]
