# Supplementary material for: Differential chromatin profiles partially determine transcription factor binding
Source: PLoS One. 2017 Jul 13;12(7):e0179411. doi: 10.1371/journal.pone.0179411 (PMC5509100; doi:10.1371/journal.pone.0179411)
Supplement: S1 Dataset — (ZIP) [file pone.0179411.s002.zip › data.tables/USF2_DNase.csv]

chr	coord	PIQ.GM.rep1	PIQ.GM.rep2	PIQ.K.rep1	PIQ.K.rep2
chr10	80163	-0.925377906138692	-0.957015894376575	-0.90131101717876	-0.71429789959675
chr10	90249	-0.887575838526391	-0.991585166098488	-0.940403133124343	-1.00335782742676
chr10	90502	-0.943516563376386	-1.00539236572385	-0.98014787616522	-0.907632156832258
chr10	114362	-0.891924425231095	-0.905666346355779	-0.959280566693538	-0.904896556011297
chr10	181029	0.378872961623255	-0.0524391813750409	0.0280888526918029	-0.742582048162326
chr10	210949	-0.816049780797588	-0.937477290817447	-0.944969815221769	-1.06586287553353
chr10	239407	-0.877572894676978	-0.873498255973392	-0.965914589142862	-0.930460454019676
chr10	263671	-0.962428765796459	-0.933282379216874	-0.951202445357421	-0.985667091732863
chr10	305696	-0.789260340797477	-0.939555619181825	-0.919421359839887	-0.815579708137811
chr10	333856	-0.668057957466698	-0.936342014783111	-0.645957396989403	-1.05229559775046
chr10	336700	-0.810795671067382	-0.861493108802908	-0.814405765132837	-0.860993484097339
chr10	348643	-0.833090814653264	-0.957464622062797	-0.866397093352659	-0.932246569029418
chr10	353000	-0.62443846701942	-0.780759224681159	-0.808602361084656	-0.865868394700728
chr10	390676	-0.7168538938191	-0.939376254541934	-0.935204570382729	-0.90092256083207
chr10	421239	-0.824179934738687	-0.966801715652317	-0.96844349465672	-0.998739763729227
chr10	423418	-0.842761986304218	-0.943803356879171	-0.862597475931529	-0.928483219567366
chr10	432682	-0.911407700751651	-0.917062390024258	-0.944099917822216	-0.983451814863376
chr10	442054	-0.806880656295534	-0.928567110969498	-0.890313648003316	-0.95973265939471
chr10	448241	-1	-1	-1	-1
chr10	450822	-0.869473457774953	-0.926910287018466	-0.727998970736217	-0.919747608136486
chr10	528392	-0.698380221694111	-0.94000283744186	-0.879574628223605	-0.800716206258123
chr10	550888	-0.898214969084125	-0.921312727517246	-0.891849915844099	-0.71856616545697
chr10	596181	-0.944068107022738	-0.955786641913819	-0.9479674859822	-1.01362893017924
chr10	611254	-0.760357646382383	-0.944022015697575	-0.955098494921599	-0.943524025854728
chr10	612253	-0.726357036802004	-0.944205933714584	-0.853185161963985	-0.949426141036544
chr10	628694	-0.776104405907871	-0.967448010524821	-0.961391357227301	-0.968455030235997
chr10	667818	-0.867165539280469	-0.907643841268017	-0.947120070706552	-0.987209247984502
chr10	678044	-0.82411528076551	-0.928640864021138	-0.892933531893556	-0.933728280005148
chr10	711672	-0.724867428412881	-0.951717364973188	-0.829999306831103	-0.936877285925057
chr10	715751	-0.919889520997101	-0.962426302860047	-0.96444161657239	-0.915682704506536
chr10	760681	-0.78108639194607	-0.9510179503676	-0.893602758582418	-0.961393112287413
chr10	769221	-1	-0.961191963543498	-0.899524570645857	-0.994241432178927
chr10	769377	-0.97814431954446	-0.98800615908734	-0.92333791769096	-0.923697432423679
chr10	769455	-0.980746595608818	-0.988897870659873	-0.956195274894835	-1.03001625942559
chr10	769533	-0.969104079099191	-0.969173725941924	-1.01054321345191	-1.04418891411434
chr10	769611	-0.962956406345319	-0.977762993957359	-1.00331792826539	-1.0088220275094
chr10	769689	-0.977727614329443	-0.971015494943244	-1	-0.970157486901073
chr10	769767	-0.975230876903763	-0.989769187574879	-0.986214478202955	-1.01897142079263
chr10	769845	-0.939118735729938	-0.967421387334306	-0.957784352326505	-1.00588343368045
chr10	769923	-0.91169269516882	-0.941984426246905	-0.976218137340259	-1.0535315912009
chr10	770001	-0.89425501910943	-0.944092516860983	-0.962244709595317	-1.08731494562573
chr10	770079	-0.884218246117381	-0.924670540673044	-0.975730040521746	-0.944162319277415
chr10	770132	-0.90778282215843	-0.884460458137857	-0.945779334295733	-0.813582665771248
chr10	863536	-0.68602107985265	-0.933117637107095	-0.826924519961279	-1.02102614965082
chr10	882839	-0.93746712478176	-0.970951894173085	-0.938120815688507	-0.900690187885165
chr10	897355	-0.921883046022539	-0.965246549538933	-0.980310341196704	-1.04158677011952
chr10	916454	-0.724304568970802	-0.860242881851885	-0.856327867564015	-0.945925033647353
chr10	939085	-0.963039719265895	-0.989997963106046	-0.950073135165902	-0.972410502682224
chr10	970342	-0.821809070599559	-0.860824144678777	-0.809433233375244	-0.76478192265839
chr10	971820	-0.93951506760943	-0.969690393281391	-0.865598874570161	-0.942730598063707
chr10	1008547	-0.861112472994374	-0.918776363329971	-0.752352028948028	-0.999167752156715
chr10	1031901	-0.863517776810937	-0.959151949177019	-0.930413705766651	-0.810803023658697
chr10	1074676	-0.942461365092282	-0.945736653370792	-0.871284325079494	-1.01320102177442
chr10	1082535	-0.184100512236803	-0.637668222167384	-0.744343702702769	-0.923557405249234
chr10	1082550	-0.251651284017554	-0.660008775795824	-0.700660379047707	-0.841753191379339
chr10	1100478	-0.907196370123043	-0.962780804866881	-0.935991139805235	-0.964493932286297
chr10	1119979	-0.852173720390381	-0.963125851844844	-0.883139609751749	-0.815345098337238
chr10	1176629	-0.819920382633968	-0.894988295607435	-0.809597996146946	-0.984570187850937
chr10	1194311	-0.876046523929891	-0.962672375607345	-0.972230623311057	-1.00055283414504
chr10	1204247	-0.845569082367465	-0.935876326108965	-0.924896884272502	-0.340346166807657
chr10	1238974	-0.839103651504469	-0.929499937883095	-0.735318431853688	-0.750483656741213
chr10	1245488	-0.852847076873265	-0.868987791301522	-0.834116481871004	-0.87970298097547
chr10	1282698	-0.77626760864568	-0.895663357309238	-0.850530998300009	-1.01196639290428
chr10	1304437	-0.975428648741194	-1	-0.991250561844552	-1.00156765900723
chr10	1313357	-0.684557322157994	-0.831200814173134	-0.811870362586877	-0.726874006033717
chr10	1313408	-0.660293178470064	-0.73598736479185	-0.819361263122569	-0.802933240125706
chr10	1361241	-0.677693247521669	-0.954250984094407	-0.834100037711331	-1.04498295354931
chr10	1386740	-0.763640471073776	-0.867680290291975	-0.777647241741775	-0.87487806617243
chr10	1397180	-0.791261736241133	-0.881849280031332	-0.733098118898185	-0.841630814770591
chr10	1409187	-0.749524253759615	-0.859292109969389	-0.902022776461047	-0.825248218772931
chr10	1416569	-0.846718031118098	-0.833872542870673	-0.930097381445959	-0.882401311087232
chr10	1500272	-0.825791301958619	-0.953351243950272	-0.769052200894773	-1.0804166864908
chr10	1546016	-0.87211320535779	-0.894285566594555	-0.935967085531825	-1.04052056694291
chr10	1568769	-0.81573401035359	-0.877381621362801	-0.507475181613485	0.0368128873278299
chr10	1572696	-0.925310406728399	-0.853574462965614	-0.894850777726266	-0.862612882332351
chr10	1586183	-0.806148640381495	-0.863460744734372	-0.896349001476677	-0.993138920248558
chr10	1605256	-0.789444323558118	-0.933123248516507	-0.740897712320089	-0.723342588313739
chr10	1605340	-0.766232239607541	-0.890154284768057	-0.780017170554918	-0.840533060813937
chr10	1623603	-0.771624613702941	-0.831212801693224	-0.653515346751303	-0.330420297346956
chr10	1635632	-0.959530477851899	-0.927592225529587	-0.814688473829238	-1.07257959376506
chr10	1681518	-0.78648126346368	-0.861563590205901	-0.896971149507257	-0.956610813128405
chr10	1710497	-0.722644297467386	-0.921013821620364	-0.903722871250712	-0.991317120760888
chr10	1721763	-0.567669460986705	-0.881225237816372	-0.839367502221319	-0.900736340875109
chr10	1789086	-0.85187584569379	-0.925287346953026	-0.827023578017694	-0.745464945484285
chr10	1815322	-0.788895651988476	-0.892119515536219	-0.894713508024064	-0.799218102880041
chr10	1818357	-0.916056702388576	-0.977997111845715	-0.911132304305395	-1.06307681385383
chr10	1863151	-0.844361198147777	-0.953255106955177	-0.983586990648907	-0.977229219002959
chr10	1868633	-0.877466650207813	-0.950203361049988	-0.956362822093416	-0.941746671894943
chr10	1944821	-0.971483341457593	-0.970968327347614	-0.941319645131402	-0.716453002610312
chr10	1977993	-0.895953834331407	-0.919942009189288	-0.973895627961699	-0.925320888654311
chr10	1980717	-0.843077377052601	-0.970055524595766	-0.934863577648851	-0.720569262411379
chr10	2005654	-0.617428884924852	-0.869690784138998	-0.881440384060755	-0.955945086301799
chr10	2016336	-0.89776400187825	-0.978128243953114	-0.994012835387933	-0.911723895553465
chr10	2046655	-0.792723963239414	-0.928768235915893	-0.880684123455179	-0.898135904802321
chr10	2055518	-0.884427405007072	-0.964468489726017	-0.961430473448684	-0.853205788917386
chr10	2056575	-0.918109347971015	-0.985923914245099	-0.886709433346813	-0.941339483773621
chr10	2074044	-0.948036292614942	-0.987552303614257	-0.928102887057388	-0.990489258651674
chr10	2129882	-0.807360427728978	-0.924242067733318	-0.947173506588803	-1.07059730770784
chr10	2131428	-0.915215663234742	-0.93826924181764	-0.9350276497371	-1.06023406383169
chr10	2138351	-0.876356025061742	-0.969419285464956	-0.890974853898516	-1.04116201461096
chr10	2140137	-0.806062737019601	-0.938934261096344	-0.880533829420787	-0.928101559269051
chr10	2166970	-0.952727842057779	-0.9643978241449	-0.862867364727162	-0.853191391422968
chr10	2180202	-0.624141150302824	-0.932447977651761	-0.945612096864777	-1.07462362454605
chr10	2251566	-0.886723231913458	-0.957289273643211	-0.949485536640856	-0.835150828632336
chr10	2275604	-0.890820028449684	-0.929538216188846	-0.960159543145563	-1.00057771899739
chr10	2280292	-0.880777362040302	-0.930427656987991	-0.849159020336669	-0.944591931907113
chr10	2295382	-0.824408740103283	-0.969100361382217	-1.00299619150903	-0.973927251426657
chr10	2338916	-0.811180135216347	-0.939203228475795	-0.948375455454109	-0.996488879763834
chr10	2340029	-0.910361507185837	-0.9507551231705	-0.960260452693129	-0.934977358516866
chr10	2357573	-0.852702691632172	-0.958703143851441	-0.606051140466097	-0.615683154632637
chr10	2376236	-0.947003328758346	-0.909358106959022	-0.978586058989731	-0.919479843985657
chr10	2400061	-0.832111695206516	-0.932972551604212	-0.932079697782493	-1.03415228629201
chr10	2422605	-0.93036129726742	-0.944450952411046	-0.959336113486636	-0.942075522365077
chr10	2430070	-0.955547033319881	-0.961019700371523	-0.940301596177056	-0.962945043808979
chr10	2441886	-0.790040375643996	-0.986518198694318	-0.991272497971717	-0.897595259086746
chr10	2448217	-0.750306049280144	-0.860353093087156	-0.950844513562495	-0.90632988113391
chr10	2457524	-0.935012028554764	-0.950344679902963	-0.808524243284985	-1.05817641091973
chr10	2494914	-0.916411795951776	-0.983424498010732	-0.954051767581626	-0.968689728498923
chr10	2526795	-0.749791982032507	-0.887158848647158	-0.914816576380923	-0.920019600758883
chr10	2536720	-0.956649995405926	-0.959136869195556	-0.924878173552378	-0.921294745658608
chr10	2557636	-0.819186715555121	-0.959480080554746	-0.91880977396743	-1.02760473143794
chr10	2566542	-0.760072078381135	-0.969606632958001	-0.898028951737774	-0.825810302413373
chr10	2605769	-0.871338324082437	-0.965067718469876	-0.898772933474562	-0.807785930246181
chr10	2695971	-0.864521605554944	-0.98966774554457	-0.977662106914932	-0.873433050932265
chr10	2742005	-0.618380192271435	-0.942680597002013	-0.917562130387796	-0.898686858384503
chr10	2756218	-0.941853073289611	-0.993055469879603	-0.963323859804618	-1.02778080741705
chr10	2763202	-0.96831756276198	-0.96913942470707	-1	-0.951145292641717
chr10	2789317	-0.897389720272427	-0.967572756902999	-0.879814392638243	-0.894044275006616
chr10	2789538	-0.926274580739318	-0.977666556416653	-0.954529197781455	-0.996062665784217
chr10	2824626	-0.645190385205576	-0.934009094847815	-0.908349646620202	-0.974177181728307
chr10	2831714	-0.82092785634869	-0.935561448555406	-0.93045428155401	-1.07849935030663
chr10	2859759	-0.723615679759263	-0.942017809814698	-0.950652817284542	-0.96406178386758
chr10	2862201	-0.864476271129051	-0.906017686342376	-0.974193714441883	-0.813864650307263
chr10	2879320	-0.871408101842396	-0.950019901413249	-0.912636785807972	-0.794487334108153
chr10	2901292	-0.633089396767921	-0.984260802868261	-0.838472986718224	-1.02506288352114
chr10	2911029	-0.805749255450158	-0.962027564983776	-0.888465265224971	-0.996505520439411
chr10	2957935	-0.71646608204093	-0.934452625455335	-0.887711352489661	-0.915495150314251
chr10	2974618	-0.735658928908456	-0.936630071217111	-0.90486841363481	-0.897473012400087
chr10	2978663	-0.860937496116526	-0.929513272492939	-0.953577910397076	-1.03850487539071
chr10	2980087	-0.842040511682792	-0.974912315585568	-0.88480738297367	-0.951099645725109
chr10	3042309	-0.868670225447103	-0.983190844507397	-0.917387259917724	-0.942535283890902
chr10	3089091	-0.738686523160484	-0.837984904508496	-0.853558365300044	-0.827507516546804
chr10	3134403	-0.820094798326851	-0.924262584853145	-0.875468960302494	-0.994159243885527
chr10	3148125	-0.856429947746065	-0.948327090371799	-0.694990632879828	-0.814458046037205
chr10	3160251	-0.771173276598138	-0.887499889349285	-0.894434998851231	-0.888114025282644
chr10	3175544	-0.759739619677732	-0.924196481231156	-0.907181896479892	-0.912482862663695
chr10	3192894	-0.763702558103909	-0.866627117991814	-0.88749795422263	-0.964406829980461
chr10	3208245	-0.896320900569454	-0.9507479264122	-0.833947354226198	-0.979860283099844
chr10	3216746	-0.807054264582487	-0.952863194705551	-0.912997210662186	-1.05914378984477
chr10	3225190	-0.776704716234887	-0.972201983737126	-0.944025059806274	-0.872425258747125
chr10	3244850	-0.976393896057921	-0.966984416325839	-0.976671995736798	-1.04056950019187
chr10	3252177	-1	-0.967401039217026	-0.861401740835842	-0.959841337685306
chr10	3260748	-0.986897570961934	-0.971272425655951	-0.970540994651972	-0.963035234775131
chr10	3366452	-0.721976168781935	-0.963282145644423	-0.868703474038117	-0.830798234304444
chr10	3433606	-0.733577432812505	-0.935312153318604	-0.88298467769444	-1.05833631483076
chr10	3449005	-0.921133281645222	-0.912505333357551	-0.896318037682397	-0.883474700179465
chr10	3515637	-0.825068811154559	-0.914598579320895	-0.903362800999101	-0.890654481497016
chr10	3522591	-0.765258211493687	-0.837293114450143	-0.824278055455699	-0.86179094537108
chr10	3551727	-0.794021593233726	-0.867032258511528	-0.834280387281929	-0.840224320566338
chr10	3600730	-0.847944225327284	-0.95125695155886	-0.921302595729828	-1.05397377538962
chr10	3608229	-0.845263496982511	-0.94069561804882	-0.91365232633234	-0.884565351302996
chr10	3744424	-0.696356028883525	-0.930097171375866	-0.907127172156758	-1.01010471863683
chr10	3746782	-0.903306938086571	-0.944279099249594	-0.97252023591635	-0.769927705020174
chr10	3791421	-0.969025732755629	-0.95670144207323	-0.972309308512106	-0.795081709650273
chr10	3811529	-0.946481785049289	-0.973610701232914	-0.956197989902334	-1.02533378858153
chr10	3815443	-0.956039662781056	-0.937662586340936	-0.938899856637809	-0.927092476679139
chr10	3823158	-0.89804142847076	-0.929524329314304	-0.948421757452537	-0.846518593036016
chr10	3827491	0.868691988786318	0.95842527619114	1.78736030449705	1.70702134546101
chr10	3847477	-0.686553874946002	-0.784317982807014	-0.783339563433565	-0.580259972156969
chr10	3886636	-0.853709163782177	-0.986535414332434	-0.937975033789108	-0.770549104002085
chr10	3897214	-0.783532255100938	-0.889297984833847	-0.872498339577443	-1.02659342590553
chr10	3904509	-0.888810194189105	-0.990173604584675	-0.806847656043069	-0.900731839685904
chr10	3911480	-0.596115784641594	-0.798859694364776	-0.616681128117962	-0.46704792803934
chr10	3913517	-0.88845474588059	-0.98872650188147	-0.854604851359852	-0.835087902905767
chr10	3941238	-0.932375539035189	-0.950543136595581	-0.913737138610698	-0.775457655947119
chr10	3976908	-0.711180476619517	-0.912861479171067	-0.923804364597824	-1.13283041572795
chr10	4066384	-0.703965289877988	-0.97857898724163	-0.870048683453242	-0.903027771583337
chr10	4144260	-0.394077941471015	-0.751293428499119	-0.977698974541549	-0.984036830404812
chr10	4207345	-0.874512125866763	-0.965383157082193	-0.956512781715111	-0.729819866718972
chr10	4211808	-0.716002803917948	-0.951607537483551	-0.888309386359619	-0.808112549443823
chr10	4212068	-0.690686527758937	-0.927838829965896	-0.918853830904448	-0.884747712773992
chr10	4316213	-0.771574778823711	-0.957467108095447	-1.00546255848445	-1.05355171488646
chr10	4367298	-0.76982188845437	-0.939146028591467	-0.957799789846684	-0.993817914769336
chr10	4381507	-0.919084188665451	-0.949370491706218	-0.956798653309425	-0.798676752282439
chr10	4385959	-0.963938595794013	-0.951003836367206	-0.92590412479567	-0.882098825900177
chr10	4424981	-0.896901060543649	-0.978519886238142	-0.871550322105298	-1.00511127321833
chr10	4439754	-0.961921921491523	-0.961004772163742	-0.953436473529528	-0.862804638348833
chr10	4468479	-0.889197943313075	-0.979733838180423	-0.915719433139279	-0.891533718985157
chr10	4469907	-0.857618975383771	-0.986562403951315	-0.946830639264917	-0.917237468331533
chr10	4470499	-0.886761897766629	-0.964672106342098	-1.00026471550833	-0.985210212013312
chr10	4489634	-0.833140925570658	-0.961619090361479	-0.88371615474706	-0.84612959700015
chr10	4577628	-0.799246521339516	-0.931134593048764	-0.939107320300181	-0.869738593904635
chr10	4601020	-0.897363689550485	-0.959247076892677	-0.930216581776881	-1.02483548020633
chr10	4615370	-0.900329275332351	-0.99231752205997	-0.931980938526534	-0.984201732423466
chr10	4665858	-0.809041883065568	-0.910891022221943	-0.963273955708823	-0.938060851818933
chr10	4682582	-0.830861332306359	-0.965562573219234	-0.971245723972212	-0.899008367945496
chr10	4721801	-0.964690318947496	-0.983563445519423	-0.924680384179599	-1.10434308152479
chr10	4726761	-0.880653160585096	-0.956489176880589	-0.953680336219058	-0.995352912244684
chr10	4754872	-0.845950734300373	-0.929148649791439	-0.788756699627718	-0.528289096606746
chr10	4787145	-0.988777168744464	-1.00513828460549	-0.984989216482445	-1.04879420353774
chr10	4810357	-0.943001522234109	-0.97418883153827	-0.963027503435647	-0.804178481255636
chr10	4853079	-0.675740062805088	-0.966827275696849	-0.9019146071291	-0.882058921712012
chr10	4894147	-0.805770006535223	-0.972252722883915	-0.915460105479979	-0.845620655562601
chr10	4897924	-0.873068865239088	-0.981112754592973	-0.979118775105792	-1.05470341323211
chr10	4910984	-0.828358092712389	-0.958204948754647	-0.762448268911314	-1.03551897403514
chr10	4918512	-0.897728491253359	-0.956276964112601	-0.968868038272265	-0.994379716341236
chr10	4926279	-0.927794998394243	-0.939501286364963	-0.868762577825365	-0.706429020471773
chr10	4927083	-1	-0.987332208176299	-1.00513844128659	-1.01409036055524
chr10	4943821	-0.966821558428119	-0.99992257542983	-0.962445740397956	-0.64792810306213
chr10	4972676	-1	-0.989151547931979	-0.922808973741329	-0.722947285474284
chr10	4973951	-0.802439545957099	-0.925221339715867	-0.900410773236583	-1.01406622502233
chr10	5015890	-0.829347080572585	-0.971868297277311	-0.931717846335593	-0.90519655741964
chr10	5089128	-0.962467248548146	-0.946906642548595	-0.938426302560094	-0.787025672128181
chr10	5092205	-0.819316465678987	-0.943657638232203	-0.911295770166208	-0.759958447536638
chr10	5102868	-0.854370105564871	-0.964800262033605	-0.985420127797741	-1.00199536695633
chr10	5148181	-0.699117593934369	-0.891106823795768	-0.891617208634723	-1.0299847245846
chr10	5157417	-0.969757215603618	-0.979957113696221	-0.984852411162675	-0.987699311087477
chr10	5345721	-0.960757643040836	-0.992638804885003	-0.950590098620162	-1.00894617012436
chr10	5354967	-0.821689176743848	-0.814476495025661	-0.963108467153296	-0.865752859281226
chr10	5367514	-0.642363717224684	-0.87463329529295	-0.83893342693891	-0.871869144872634
chr10	5368046	-0.849989199035925	-0.923134191372582	-0.916858164485301	-0.876655293831794
chr10	5398178	-0.854005714658793	-0.956941314492047	-1.00321520100292	-1.003060898763
chr10	5402963	-0.865140425394669	-0.964097816765362	-0.97671070497614	-1.04273271913106
chr10	5463566	-0.911048806964086	-0.98910125487208	-0.967409527294369	-0.964494081707632
chr10	5478430	-0.943844928281162	-0.942303436536072	-0.993198000253096	-1.00418801198956
chr10	5490009	-0.208483644754947	-0.83495733353639	-0.802500503836759	-1.14933835737639
chr10	5519523	-0.803597391845108	-0.894603022106743	-0.820110338434541	-1.065792977768
chr10	5552227	-0.887335549778546	-0.994020825206925	-0.893213895678097	-1.10649786660007
chr10	5582393	-0.850794288313905	-0.956631111233307	-0.888535406943169	-0.918004701618001
chr10	5592448	-0.758192941416906	-0.769776098263374	-0.708787635065039	-0.764494655732302
chr10	5617312	-0.844512331520457	-0.844746789954981	-0.786152132536504	-0.812647152369173
chr10	5624104	-0.238559856103636	-0.635448556545206	-0.857878993002325	-0.838494781054047
chr10	5653770	-0.881843935244345	-0.944481339336497	-0.899481613341104	-0.781317043012776
chr10	5662285	-0.78371241086306	-0.94245520101306	-0.771231803068006	-0.642758635267468
chr10	5715756	-0.923035063335417	-0.983184569724954	-0.915574272665705	-0.88432067901815
chr10	5767824	-0.98477936265259	-0.969922678940711	-0.997517218246541	-0.783889331269951
chr10	5789074	-0.636792554128677	-0.901075492256524	-0.917535476489996	-0.940669445789219
chr10	5882970	0.105466410655204	-0.408344557525309	-0.717492016058854	-0.984462924552728
chr10	5937047	-0.875102132265532	-0.92749397329935	0.617051238139429	0.663075671573478
chr10	5945523	-0.866098006778525	-0.947967715085066	-0.979616355594992	-1.0626850045778
chr10	6023062	-0.941388241323144	-0.932083374720155	-0.828592965613126	-0.951886324033029
chr10	6057817	-0.88530036373977	-0.947133056755842	-0.938190021332336	-0.878134248141721
chr10	6064595	-0.928054240669697	-0.888524463397753	-0.866499627373664	-0.786814735950114
chr10	6090099	-0.881627905834559	-0.946883289681328	-0.941837205143306	-0.749353113048618
chr10	6123217	-0.911632835680387	-0.994711167980086	-0.966638585624728	-1.07308981619752
chr10	6222880	-0.942240816176692	-0.916153505572648	-0.991383999980426	-0.797488427705122
chr10	6288126	-1	-0.943659186551317	-0.843288337405244	-0.879984539271239
chr10	6307275	-0.985184822074621	-0.998006175092487	-1.0035643994775	-1.04659823342372
chr10	6357831	-0.904055225731258	-0.944134701580176	-0.954322427383364	-1.0137595324517
chr10	6379499	-0.871561461815798	-0.940648359494283	-0.88743521255268	-0.793968199164874
chr10	6433649	-0.829974491182153	-0.971118497498414	-0.960689266595024	-0.916959063105716
chr10	6441601	-0.629628347375603	-0.837367289878614	-0.708079784320184	-0.92497951896985
chr10	6498583	-0.756796443672975	-0.924024134915443	-0.898730896247189	-0.984443021035692
chr10	6529606	-0.886355905481145	-0.921054461653684	-0.957374172859889	-0.998856723827363
chr10	6542196	-0.920664819454231	-1.00365853750388	-0.927049368410191	-0.902494888840534
chr10	6550697	-0.864038261725445	-0.972927660674421	-0.932383707619213	-0.859209043256009
chr10	6600034	-0.889841843938316	-0.905653070242896	-0.873265662389773	-0.819519974412533
chr10	6654758	-0.937990536088614	-0.907200379544747	-0.959495686865342	-0.987757028136595
chr10	6687531	-0.900857655593125	-0.946429211697623	-0.989420268296534	-0.784482607905409
chr10	6697393	-0.842328339903271	-0.995203545163371	-0.911966657233472	-1.00140019233435
chr10	6770299	-0.59844695678504	-0.924921652931182	-0.947387237894994	-1.00935432707544
chr10	6800475	-0.838626783936939	-0.842922513871801	-0.890528049275462	-0.873338908325914
chr10	6803549	-0.860992185746774	-0.894286586544097	-0.960162541651763	-0.976782160554359
chr10	6959357	-0.931620425030083	-0.974234726175168	-0.947645155712787	-0.864658612155115
chr10	6981952	-0.883366790660958	-0.930878730446968	-0.905820868961916	-1.00624579226403
chr10	7006581	-0.868218042696899	-0.944632725299385	-0.978887828392846	-0.981883386224281
chr10	7052119	-0.66576141367965	-0.961996799427914	-0.972546380053492	-0.897320574030034
chr10	7059946	-0.815667371807891	-0.98030508990469	-0.961827508592505	-1.00654848812451
chr10	7066113	-0.807973979093832	-0.970785240261981	-0.874194496964207	-0.847178835970668
chr10	7069392	-0.716358114090584	-0.977009356193131	-0.666666943650413	-0.874375434214152
chr10	7114538	-0.889224603881432	-0.978373233242479	-0.964187933469358	-1.11488501356613
chr10	7169461	-0.774207589017669	-0.934249638051306	-0.933778537195577	-0.834832492436741
chr10	7216773	-0.721764041581004	-0.957267288473217	-0.92227137666648	-0.7654103163853
chr10	7220023	-0.799549724846021	-0.879455828351794	-0.910433101181626	-1.00572757515157
chr10	7235958	-0.758994397810549	-0.848313870738887	-0.881301965604366	-0.85999537747151
chr10	7279879	-0.851716019777819	-0.918737258970431	-0.859271667922233	-1.03948338725242
chr10	7296469	-0.912382410952544	-0.964639439363451	-0.944562961277883	-0.988465022997577
chr10	7310094	-0.936567454677294	-0.957447528195086	-0.90566883786741	-0.906649961147757
chr10	7336407	-0.792677048931091	-0.96823494406645	-0.829880355903202	-0.908072492120749
chr10	7380013	0.16866892983631	-0.645860196901452	-0.672765987476696	-0.811469177383338
chr10	7394050	-0.901812478778623	-0.871224370980862	-0.902928003909482	-0.735316360418079
chr10	7446868	-0.791486206787169	-0.960287110564391	-0.79829303678169	-0.996995023794139
chr10	7456396	-0.934651565954795	-0.99292045171241	-0.953042983794529	-0.978813974725199
chr10	7515880	-0.942449732948807	-0.858513767046111	-0.967263987372642	-1.01580180191726
chr10	7519347	-0.919260949432768	-0.879274021921135	-0.965377305719856	-0.741838816387329
chr10	7534153	-0.210315371163668	-0.652878450204518	-0.950757456684379	-0.931640056971776
chr10	7538630	-0.931383977333609	-0.97676548158901	-0.896292817723216	-0.777079737169128
chr10	7540891	-0.842083162678826	-0.927937132898763	-0.940261539405414	-0.594395198480704
chr10	7562573	-0.787350540742675	-0.895561286606376	-0.961863468250356	-0.901503216287044
chr10	7567334	-0.61817764878208	-0.581333269584493	-0.521730084116189	-1.30874151502903
chr10	7599746	-0.842192882594822	-0.953605171929286	-0.891202365086425	-0.869684605631662
chr10	7619737	-0.88551347596931	-0.905521550864539	-0.876577932260618	-0.995180882740124
chr10	7670335	-0.924222732396907	-0.927409015611386	-0.902842628479214	-1.04088309481064
chr10	7684167	-0.903614358358835	-0.97923993672446	-0.992714100530969	-1.03351448664392
chr10	7699702	-0.870112186862195	-0.915237520180579	-0.836327606691373	-0.776082474561294
chr10	7761299	-0.921520030165873	-0.940591886406483	-0.994462764312751	-0.77057959635696
chr10	7792259	-0.771544153203936	-0.935289686124352	-0.850928329782603	-1.07752537192035
chr10	7802341	-0.879302669440726	-0.965475987382055	-0.972614283245153	-0.979929059219418
chr10	7808369	-0.860776337832527	-0.894970960354181	-0.952959371042868	-0.766551438800988
chr10	7817250	-0.903051392805892	-0.953616318393149	-0.861433839095438	-0.948416663526405
chr10	7849355	-0.876328757817605	-0.959706047983648	-0.983247460379999	-0.970606244927003
chr10	7857031	-0.888876523074316	-0.940161166646666	-0.876433340109892	-0.96998289706629
chr10	7917225	-0.882521669875858	-0.955018021345977	-1.00904624618675	-0.983379651716605
chr10	7937860	-0.645215820088005	-0.917103860439306	-0.305953422338454	0.0539356633765718
chr10	7960395	-0.856955724257614	-0.926270169472219	-0.637273038266674	-0.921672915176733
chr10	7962082	-0.864509503085931	-0.986712914629912	-0.923977311190781	-1.04459910645651
chr10	7991289	-0.647065438138177	-0.969191846684394	-0.926925220012625	-1.00709859786603
chr10	8027978	-0.942285312507103	-0.993648255406992	-0.969380671512854	-1.02581564638362
chr10	8031050	-0.895754283165576	-0.913129716894169	-0.711529796998654	-0.789351691589286
chr10	8031130	-0.873225321584949	-0.878566741949452	-0.3759679850239	0.25656858572836
chr10	8066008	-0.896939615937996	-0.948398319450636	-0.954813489457597	-0.865414668700676
chr10	8218509	-0.925250670785191	-0.933659994306178	-0.997016314696691	-0.930554067765356
chr10	8239049	-0.959757768642661	-0.960752700041338	-0.986382848968953	-0.987311173275328
chr10	8250426	-0.988031958469015	-0.940747036630708	-0.970693924081131	-0.955220387048627
chr10	8253787	-0.969430314076192	-0.95786015816658	-0.759711581247851	-0.785369245596564
chr10	8255586	-0.881167486347428	-0.985586349709801	-0.961608645705907	-1.04746632440928
chr10	8263554	-0.791246265621547	-0.954145529030233	-0.876805581332326	-0.911758462288541
chr10	8357622	-0.867746515255049	-0.970682169813661	-0.988520511852488	-0.872598875042275
chr10	8381211	-0.943468204481815	-0.988654276478205	-0.972441230968845	-0.987520152333018
chr10	8384402	-0.854809431767259	-0.92071331938583	-0.846072558155473	-1.05221869349761
chr10	8437411	-0.93362294927245	-0.918390885855681	-1.00550551065415	-0.898278730370941
chr10	8453129	-0.93233195376529	-0.95794086441434	-0.983771335038513	-0.93408872157543
chr10	8454657	-0.935593784471518	-0.952411928941851	-0.963587088122205	-0.882481613659667
chr10	8491732	-0.879016119956239	-0.94743450485606	-0.954218971929327	-1.0111280974471
chr10	8503238	-0.983789750758968	-0.977739015343444	-0.924464928128022	-1.01414380748596
chr10	8529838	-0.728188801695933	-0.933931860919213	-0.937225002544852	-0.971331356359684
chr10	8530517	-0.95581426959083	-0.973766128391667	-0.974138620823967	-0.977600092602601
chr10	8539861	-1	-0.992042791678854	-0.954295432210674	-0.888150515989409
chr10	8579826	-0.903915722485023	-0.951566904899911	-0.953236625253443	-1.00908334362193
chr10	8608579	-0.956290170968633	-0.945935631947916	-0.968293069782997	-0.980311885713906
chr10	8633470	-0.963030952590642	-0.937788984765237	-0.917728568043599	-0.931515549740149
chr10	8704193	-0.920186439926954	-0.986878030987413	-0.908625727464607	-0.763528354262234
chr10	8708017	-0.879267286837907	-0.878821955777518	-0.914787829027966	-0.899386814505647
chr10	8785725	-0.895679883291374	-0.971788173233368	-0.986234260279242	-0.958523230423254
chr10	8786918	-0.913545834650772	-0.945499199973001	-0.96825504764896	-0.982347672609605
chr10	8835221	-0.855101276238574	-0.971991271490502	-0.866754907947666	-0.916147049747739
chr10	8845958	-0.946270142058231	-0.976566176433445	-0.986342960165378	-1.03865020094184
chr10	8949660	-0.862069249095917	-0.940448638017383	-0.950166894511038	-0.850102060528939
chr10	8952061	-1	-1	-0.991618429671303	-0.943629897953834
chr10	9012009	-0.864860180584965	-0.943155943465812	-0.989252009061852	-1.01956182579974
chr10	9141336	-1	-0.932395579023703	-1	-0.992425516221723
chr10	9150584	-0.952402412853402	-0.988581797860023	-0.986058273470511	-0.998502246062914
chr10	9156091	-0.918286945891168	-0.999323917141314	-0.988442870617354	-0.883785041920271
chr10	9210418	-0.923514602847237	-0.947494653320745	-0.948012383136056	-0.948985845048714
chr10	9216397	-0.870032053190462	-0.942931281427443	-0.950834539729954	-0.940749931687272
chr10	9233062	-0.923471140039164	-0.950669269722678	-0.993144913972908	-0.992022703008974
chr10	9238762	-0.929195242470001	-0.989003578811463	-0.938798148462756	-0.957356419797848
chr10	9270068	-0.890619735157353	-0.967450518150604	-0.969428017802358	-0.929434646510849
chr10	9276444	-0.769617669993807	-1.00043937557272	-0.907288178007551	-0.985567411011675
chr10	9303363	-0.905994229238541	-0.979003188068965	-0.992638299290272	-0.99644129443896
chr10	9353146	-0.85748740153908	-0.942970562273893	-0.99045172682639	-0.996021911733972
chr10	9405932	-0.75779199836158	-0.958957056909487	-0.998111904127302	-0.982334415233487
chr10	9410969	-0.979197351626567	-0.956494174195569	-0.977965327234456	-0.960204781027193
chr10	9433797	-0.920471281379352	-0.986778570319249	-0.99005576506574	-0.928770527129445
chr10	9444654	-0.908131137412977	-0.9761154965406	-0.99649301106735	-0.983028646750384
chr10	9444663	-0.904211823593691	-0.989257990938895	-0.989878695940087	-0.966715102026353
chr10	9452540	-0.909957240503566	-0.951343271244103	-0.983395586959991	-1.00018534898958
chr10	9452671	-0.924081758111343	-0.960399834395766	-0.986931438099994	-1.00778286049852
chr10	9496261	-0.975764410331698	-0.99888828559337	-0.995513425438615	-0.958397631523505
chr10	9510722	-0.91882109206215	-0.970243191821614	-0.928491587254078	-0.94474145264468
chr10	9549395	-0.881863606827064	-0.925723402612961	-0.801950926464443	-0.847004163357226
chr10	9580887	-0.763691062000604	-0.981092614005318	-0.932912865499947	-1.04671480373241
chr10	9591791	-0.878266439391012	-1.01348801382352	-0.916396498583478	-1.00704206647296
chr10	9632588	-0.902943669180021	-0.964657198043556	-0.992826593145272	-0.980435832500031
chr10	9633835	-0.954945035903923	-0.997880771297797	-0.96985634709188	-0.963252311188749
chr10	9645804	-0.901622273772629	-0.926087205582347	-0.908823856434836	-1.10950402062348
chr10	9702830	-0.945302458840411	-1	-0.901622683472348	-0.933893171973934
chr10	9711094	-0.934933381774044	-0.938623290916173	-0.980113019314785	-0.968144675538233
chr10	9731578	-0.884672119380156	-0.945416867616559	-0.955808431643185	-0.897375098680472
chr10	9891274	-0.776187250133057	-0.954643470000697	-1.00602076494647	-0.947515922961672
chr10	9919893	-0.7710121470572	-0.914987752993684	-0.852631174774061	-1.12088730591967
chr10	9947376	-0.889657055450901	-0.981047278029919	-0.9783687361845	-1.02530194649151
chr10	9956657	-0.958191446961615	-1	-0.975909422202047	-0.968607757184099
chr10	10093104	-0.901060831196852	-0.917964979323913	-0.941668804992583	-1.02092526983349
chr10	10123253	-0.978483369461889	-0.973649454511988	-0.99573193658704	-0.977575707113981
chr10	10159798	-0.933155556280897	-0.996573828432872	-0.936177786095301	-0.975384039942215
chr10	10172915	-0.889171917180026	-0.965341977484054	-0.98654664063285	-1.00163129411582
chr10	10192274	-0.883298630614057	-0.975571986636117	-0.897164845954618	-1.0578155448346
chr10	10197246	-0.93848464426096	-0.955797112033055	-0.980527422978407	-0.993814555887498
chr10	10256983	-0.977148987800183	-0.985571856757126	-0.962888680244748	-0.970966629925499
chr10	10280414	-0.853200506407413	-0.934794618847044	-0.758657281144591	-1.00652085316355
chr10	10294468	-0.977177449220677	-0.999972167627559	-0.99015026841247	-1.0264799819728
chr10	10295570	-0.887629751397892	-0.980980859520779	-0.9937692653438	-1.01124182494033
chr10	10313859	-0.766373248036174	-0.907521691955928	-0.929609090875563	-0.968034201559722
chr10	10395445	-0.888234849400747	-0.932450858167122	-0.884496445125914	-0.958845320005053
chr10	10396396	-0.668404105998704	-0.95561679649399	-0.906505438480329	-1.0689734965828
chr10	10424362	-0.822908508605454	-0.976673805645675	-0.983034797705348	-1.06179289566638
chr10	10436522	-0.947453067285556	-0.965843028081589	-0.960904117422411	-0.922189818494352
chr10	10442501	-0.941345140831189	-0.939415773539417	-0.97761788154732	-0.901293402304198
chr10	10474834	-0.914750153673572	-0.987902884652003	-0.966534478578304	-0.961609388142359
chr10	10556832	-0.784423525180714	-0.9680590905991	-0.918949541163171	-1.02975056145294
chr10	10601303	-0.828068052966271	-1.01099383189322	-0.972809777734162	-0.899589680793097
chr10	10601784	-0.896970811363936	-0.979887203650835	-0.912023201426263	-0.95746584288835
chr10	10650916	-0.663849379221642	-0.909699377589833	-0.987770785272416	-0.896081059661835
chr10	10652911	-0.917065694300667	-0.945024907109147	-0.980412153133488	-0.973748429667645
chr10	10669046	-0.817233736496639	-1.00130424663575	-0.853386795060814	-0.838619987659452
chr10	10683225	-0.905756680483782	-0.972419721443479	-0.995829867657536	-0.905976302582855
chr10	10708326	-0.8066228120185	-0.876354831640966	-0.861192590177202	-0.98463672654694
chr10	10753184	-0.792000938713357	-0.934661943562525	-0.980749098478384	-0.924662182782623
chr10	10764622	-0.937372138707185	-0.92096900526391	-0.911425499386405	-1.05244258269775
chr10	10797666	-0.825310178663806	-0.958904654653497	-0.843313821111567	-0.949913419608934
chr10	10802307	-0.869011699250009	-0.904003978362028	-0.945862704073309	-0.960091943774416
chr10	10833466	-0.875026763919186	-0.976902856814248	-0.968157020691034	-0.913163768436868
chr10	10930392	-0.821892411175531	-0.907328527757365	-0.839936582150427	-0.987082247894588
chr10	10997175	-0.907451088463749	-0.90609138458055	-0.981321285115629	-0.9670107616826
chr10	11019716	-0.887711261559571	-0.960581455841995	-0.953998085257292	-0.916761878965819
chr10	11041658	-0.983834655187435	-0.949370390517562	-0.980776613009845	-0.968719615679891
chr10	11054625	-0.72339000598828	-0.87371099386335	-0.922534492599702	-1.00217249677225
chr10	11071886	-0.604924595319391	-0.928060630723207	-0.953460835907344	-0.812351188172028
chr10	11101513	-0.897515041757675	-0.938671092648676	-0.966119228997251	-1.08748305084482
chr10	11105130	-0.801633984001002	-0.962485192568397	-0.971886255144662	-0.981105719480693
chr10	11108930	-0.757932915169727	-0.901308827853671	-0.92527599293189	-0.971219610614182
chr10	11111527	-0.832908251328517	-0.956073217356674	-0.943225767337709	-1.02656498153822
chr10	11136440	-0.867554901224095	-0.971227051564613	-0.956662722452197	-0.948996515857445
chr10	11140070	-0.50074581984102	-0.84248612991755	-0.939404918402688	-0.808450493569063
chr10	11158967	-0.798658921683293	-0.933607316881601	-0.947254816897115	-0.880926215647547
chr10	11204050	-0.819851966902245	-0.877718958430781	-0.874838322059426	-0.905857975520916
chr10	11217762	-0.568835876719181	-0.77664158927299	-0.92366760674424	-0.889016288004476
chr10	11252726	-0.867013175639384	-0.889079161866697	-0.896518123573664	-0.850511580400767
chr10	11330252	-0.75967101743623	-0.892922514515651	-0.841536097017573	-0.784112989640261
chr10	11341320	-0.609349578404957	-0.863399272994628	-0.73716565767856	-0.913347286062644
chr10	11349862	-0.671541146652932	-0.914182411669346	-0.788811270263051	-0.844883891333381
chr10	11360091	-0.937521388857632	-0.955683220920881	-0.8845135678668	-0.876470663733667
chr10	11378369	-0.698650857800871	-0.957018351344161	-0.90083065636815	-1.02856971310092
chr10	11433997	-0.909012582085972	-0.969362207234963	-0.959523024551861	-0.965497845278388
chr10	11439638	-0.771266988168267	-0.873134665611016	-0.862839096191	-0.991223612444042
chr10	11496482	-0.666647058578497	-0.941063538669889	-0.835147807984528	-0.978651693221376
chr10	11537914	-0.858481428216083	-0.956362746490019	-0.932618466929881	-0.834489265075957
chr10	11586719	-0.970514146178636	-0.969937387547059	-0.941000191988715	-0.975824039991905
chr10	11604313	-0.927892308270374	-0.924915544998503	-0.967916415241371	-0.818203732402711
chr10	11621834	-0.848571586581514	-0.947691835313333	-0.838542840538679	-1.09017697645675
chr10	11649020	-0.952893519274539	-0.98453954691813	-0.981790859963351	-0.939075673143173
chr10	11671751	-0.885847221465418	-0.956749135127159	-0.917895231734248	-0.97154901733661
chr10	11682288	-0.848228355932778	-0.956768759682875	-0.291219457541801	-0.836612041535377
chr10	11696005	-0.971929777842117	-0.954462303726924	-0.967184350302215	-0.598458875211125
chr10	11697020	-1	-0.978009488104716	-0.901893403255577	-0.799281042691181
chr10	11698078	-0.958683291411624	-0.933378801680567	-0.77822112771377	-0.784771250662286
chr10	11788545	-0.933798554172508	-0.998475958179999	-0.971078171180731	-0.885136332642598
chr10	11800743	-0.785581065960652	-0.871988234071882	-0.876908147093163	-0.957424850696838
chr10	11835390	-1	-0.976432570716679	-0.972872262832106	-1.01043417493379
chr10	11914966	-0.850533982102613	-0.886445647362675	-0.951244220061261	-1.08571916691864
chr10	11918521	-0.82481137977851	-0.93112887618273	-0.829091836799345	-0.618948669947439
chr10	11946888	-0.918900303008343	-0.971644963645385	-0.953875337647788	-0.997969302979716
chr10	11980822	-0.9294978968387	-0.954728785846737	-0.928777715018474	-0.886660322568601
chr10	12007025	-0.926724214725143	-0.947823741928309	-0.971232656901853	-0.869326962636353
chr10	12046864	-1	-0.951706504894216	-0.936647411973324	-0.973101724363868
chr10	12061955	-0.964102095702287	-0.962160583476033	-0.977971397131686	-0.960673572527292
chr10	12085399	0.625803968585394	0.392509457078534	1.17742185204883	0.787277030294656
chr10	12098963	-0.939135100620969	-0.968646763878833	-0.895563806373791	-0.906555156339208
chr10	12102315	-0.956233703545519	-0.983894636343296	-0.98282963823051	-0.966452040804567
chr10	12146077	-0.87907666846356	-0.907410482917692	-0.950302508337094	-0.864882475539262
chr10	12153396	-0.93917366606949	-0.958215978837754	-0.967640726575455	-1.05995664984682
chr10	12156526	-0.9651028866868	-0.973329036330034	-0.994613419386673	-1.01233850883532
chr10	12225571	-0.946562260511798	-0.938474038365294	-0.940521470040274	-0.911219395770029
chr10	12229670	-0.905493841924009	-0.958065085747483	-0.921361249518627	-0.892701347061339
chr10	12254693	-0.919277258091257	-0.98977040360672	-0.940859959584473	-0.908682263131244
chr10	12264330	-0.877686085466897	-0.935459383064764	-0.772501690924681	-1.17177432267521
chr10	12317812	-0.951911912371823	-0.99617115571519	-0.975368907772046	-1.01900051959984
chr10	12328985	-0.691296772473206	-0.963611407992151	-0.952341011676535	-0.791140666248437
chr10	12333447	-0.960443582945804	-0.99768732239999	-1.00363161424724	-1.02523224444739
chr10	12361016	-0.858556779828357	-0.951245973628165	-0.892099665569213	-1.00131614041093
chr10	12369604	-0.834199727094838	-0.970606664696362	-0.950707331504571	-0.923610078225896
chr10	12378573	-0.932225697694637	-0.959457802841393	-0.978376708148876	-0.94089319091007
chr10	12404335	-0.975761319361254	-0.967803701975552	-0.904430266821435	-0.943959078682714
chr10	12412838	-0.98448201310994	-0.979137857853598	-0.972398241794241	-1.04831232639467
chr10	12418332	-0.945569510411739	-0.97502916326957	-0.826412173358438	-0.593817065416851
chr10	12450088	-0.973035114238353	-1.00620000270385	-0.998789866708957	-1.01573838436295
chr10	12497370	-0.961625403446299	-0.91810160291394	-0.986840079448958	-1.04355903772611
chr10	12513451	-0.901557254003136	-0.948983895588605	-0.926057988259993	-0.947557228745225
chr10	12526766	-0.620293518619307	-0.61618254460881	-0.846187069730893	-0.997970830931264
chr10	12570423	-0.825827461301786	-0.935385694572752	-0.892279461102422	-0.965420166308446
chr10	12581504	-0.809476831283695	-0.944978297156628	-0.928871160361993	-1.12050507154546
chr10	12585279	-0.799966718333629	-0.959756314977696	-0.837489020149121	-1.02073507218088
chr10	12591686	-0.304532015367898	-0.788799750437734	-0.779478489947836	-0.720901907316676
chr10	12610568	-0.676313868675666	-0.731575184626434	-0.790584785887451	-0.943296983614985
chr10	12639566	-0.634091019911193	-0.937832643361382	-0.94300549582462	-0.921598045124235
chr10	12679202	-0.909167653976634	-0.93896434029961	-0.946836851759848	-0.985981379050055
chr10	12683199	-0.980875405262426	-0.991116200460324	-0.96049556581948	-1.06390878800344
chr10	12695536	-0.914097184702124	-0.991740404097157	-0.870284367674517	-1.02162249205751
chr10	12710182	-0.952494998352668	-0.934092360288314	-0.975375413433279	-0.939418075660997
chr10	12763085	-0.841919132003284	-0.962755415026176	-0.945842119895431	-0.946056450649998
chr10	12769411	-0.92837983159242	-0.867942265001228	-0.93748006166493	-0.768835229076618
chr10	12825223	-0.814332494666409	-0.960275548472337	-0.972340306838419	-1.08502101695943
chr10	12844840	-0.834074447223981	-0.910949157001243	-0.956940567286426	-0.84603876882229
chr10	12856362	-0.724063915876312	-0.933327431807477	-0.939542588981902	-0.780855275605154
chr10	12939505	-0.728701384166818	-0.916720442270287	-0.867714623184875	-0.813836748246592
chr10	12974917	-0.902219894557595	-0.986963390987345	-0.939700047935562	-1.0352839037261
chr10	13011868	-0.88420367977122	-0.986598080194839	-0.948141788270894	-0.988214509787858
chr10	13016991	-0.796298901307555	-0.96225311282992	-0.89453225080392	-1.02046002429876
chr10	13050073	-0.804342543482966	-0.935606833322937	-0.908551891318279	-0.966901405206639
chr10	13055875	-0.949380076936971	-0.978128250275723	-0.975176201992242	-0.991796292957493
chr10	13061513	-0.825162932029746	-0.886451997265411	-0.913489825465557	-0.902023679553446
chr10	13065581	-0.705888180420447	-0.947618004452933	-0.93186979735437	-0.9237641941672
chr10	13114756	-0.717193769933523	-0.926409947391714	-0.89385705918776	-0.976006509910089
chr10	13147415	-0.802747287585616	-0.949198438716635	-0.902351373769152	-0.463815987209591
chr10	13152181	-0.952130044996022	-0.943075294854132	-0.923279071357247	-1.04690665240778
chr10	13179475	-0.852042073978944	-0.964553460844112	-0.976843030716525	-0.85851596998899
chr10	13179485	-0.849081157697805	-0.964239678996321	-0.973809189599335	-0.830173182354724
chr10	13180877	-0.875533604911401	-0.961926869005973	-0.947274996189536	-0.858106292297868
chr10	13193813	-0.947821513703865	-0.970509542206853	-0.867759124807207	-0.956846657644714
chr10	13207741	-0.966166211134002	-0.97815067929232	-0.973730587473796	-1.06922879731601
chr10	13210199	-0.77151864498654	-0.916606394615473	-0.793682474253307	-0.877134781549797
chr10	13211937	-0.953828270959695	-0.976431135264489	-0.958972363099729	-1.02636973818954
chr10	13271551	-0.80709746073258	-0.978665071373164	-0.852490689594051	-0.856748201132589
chr10	13278998	-0.786194062985959	-0.931887612095886	-0.92232644665646	-0.852092080505035
chr10	13453775	-0.850216772772426	-0.9806539960799	-0.964756218163074	-1.00187955120405
chr10	13458875	-0.706890986167126	-0.829754658074396	-0.703670848809111	-1.04813333441573
chr10	13527136	-0.841205956620343	-0.872294639821399	-0.854263605451761	-0.536055292205937
chr10	13546762	-0.892461643722217	-0.923223009433152	-0.866292603608182	-0.991904818101454
chr10	13551558	-0.709316395583351	-0.938016847791847	-0.89721438613614	-0.91440775616271
chr10	13588181	-0.833384973379773	-0.944115594033433	-0.865782952742834	-0.902938795171011
chr10	13588194	-0.795272746838609	-0.969919681999058	-0.913598618866185	-1.11609623694505
chr10	13674587	-0.812420806720261	-0.980285555740369	-0.966807415539118	-0.980796926840716
chr10	13700547	-0.529982095670505	-0.942776867233234	-0.871197434429036	-0.768678857172308
chr10	13705715	-0.759408969799626	-0.945349812134428	-0.904169333741042	-1.01511204513135
chr10	13731649	-0.865922129582963	-0.958986041743136	-0.898518279456889	-1.05862442907102
chr10	13736602	-0.931680645107065	-0.925484049491531	-0.924121937061547	-1.01878314796098
chr10	13785373	-0.0955400790447971	-0.63793532818244	-0.740803288223877	-0.719412260268043
chr10	13820804	-0.843900888021023	-0.931114671366539	-0.760162705167725	-1.00719596684429
chr10	13824673	-0.932033665740273	-0.987822157475108	-0.944389680216431	-0.957751465755931
chr10	13843584	-0.94419501221664	-0.93516634844629	-0.954403802275559	-0.858970981411316
chr10	13848950	-0.907343976377146	-1.00367143838936	-0.984456978382133	-0.988411035759588
chr10	13862585	-0.880276557056597	-0.950011608848911	-0.890179070629823	-0.889364278608777
chr10	13906227	-0.803084843182265	-0.913954084810015	-0.938458378163002	-1.0035027398458
chr10	13922577	-0.83837532746257	-0.952411718991574	-0.884202898238888	-0.899382592403111
chr10	13924655	-0.771850944101307	-0.918216239132488	-0.865213363158706	-0.955955261264026
chr10	13934371	-0.50128231107542	-0.831609758388133	-0.874706010374878	-0.786693217696422
chr10	13949543	-0.779085205866694	-0.917053492823326	-0.979453152954653	-1.00402524017323
chr10	13954346	-0.919360326879059	-0.915861932479936	-0.861123021714458	-0.980662524926612
chr10	13955597	-0.953896745263555	-0.911638732065929	-0.936821491078628	-0.96944568142987
chr10	13959135	-0.880729760398772	-0.908921720578139	-0.885076099349411	-0.850697452897769
chr10	13962845	-0.838978571140956	-0.94915946819102	-0.961589691723628	-0.913091275583429
chr10	13964812	-1	-0.957481732325368	-0.933784587579651	-0.961382465471569
chr10	13987331	-0.900711750463275	-0.890939634601189	-0.91238694141041	-1.01833432824254
chr10	14002752	-0.919791237061905	-0.830265826280139	-0.714681689973481	-0.575549655145928
chr10	14017881	-0.822791892441468	-0.909419717848108	-0.92661492617056	-0.831571620273366
chr10	14037678	-0.811600097198671	-0.918565342935616	-0.904614806390829	-0.895242747165866
chr10	14050587	-0.521595374616861	-0.873145456946655	-0.972895998164283	-1.01804284834528
chr10	14059202	-0.875606830073279	-0.991486838769059	-0.966170581665468	-0.918234668523961
chr10	14079448	-0.849573492604575	-0.987755459353283	-0.976268680051488	-0.991789418535067
chr10	14087216	-0.98139578575043	-0.957829112442664	-0.946323152211877	-0.923426944547721
chr10	14134726	-0.603118353945943	-0.819703162670509	-0.810837379688872	-0.834603140732253
chr10	14157715	-0.839677466270878	-0.932236703280106	-0.995303790203305	-1.04113515159177
chr10	14159266	-0.894276000462275	-0.889097447039572	-0.937283513968746	-0.976175320107747
chr10	14177468	-0.870478766888654	-0.962866576157756	-0.989789442622536	-0.970458575505874
chr10	14183487	-0.760038877657651	-0.955547144104072	-0.861496206245528	-1.01602232616092
chr10	14233549	-0.773521988851714	-0.97065734604879	-0.806527573972069	-1.03282937332949
chr10	14260512	-0.944429360910696	-0.966647824422777	-0.95169154450945	-1.07845967815701
chr10	14295368	-0.946721894781341	-0.983308012174848	-0.984188004614814	-0.991634762795223
chr10	14318505	-0.87325818040759	-0.88750269984626	-0.913680663835582	-0.89966224892287
chr10	14356920	-0.805228035939955	-0.954943781771452	-0.96434813138064	-0.932860900191537
chr10	14357844	-0.865131801022429	-0.94865221987347	-0.950844838431203	-0.951554995637703
chr10	14379573	-0.931231326637906	-0.958949330597863	-0.977711580778873	-1.03485103876805
chr10	14381158	-0.917198720389818	-0.992810826262021	-0.970923169890696	-1.01593979521011
chr10	14382757	-0.742773226768064	-0.919282868196078	-0.934655969805877	-1.11101568096427
chr10	14448845	-0.906679790197909	-0.974308552076655	-0.986248118712895	-0.983921193321178
chr10	14465498	-0.925600563852553	-0.966428130724998	-1.00322637405384	-1.01613872589096
chr10	14587594	-0.844049830611953	-0.92299996540407	-0.948441895323947	-0.846468691479739
chr10	14617863	-0.918262367707467	-0.944129615032023	-0.951877951485218	-0.922087011655758
chr10	14640461	-0.909515566815831	-0.939334555377044	-0.949143270501149	-0.91027624238382
chr10	14641429	-0.846249544857019	-0.939421217272217	-0.948429680335986	-0.956528952306641
chr10	14651503	-0.80401926434542	-0.885958721663992	-0.935261722897782	-0.870457219501916
chr10	14651609	-0.817561624719259	-0.929087883334698	-0.978465223522783	-0.894015915989584
chr10	14732093	-0.884105918056874	-0.891893629299407	-0.920764135214305	-0.798080058684767
chr10	14738234	-0.924182561370702	-0.96778595725289	-0.957634781283069	-0.912681648546607
chr10	14738242	-0.948837355123614	-0.955717589327697	-0.952962823042584	-0.832444090293113
chr10	14790910	-0.344878976085693	-0.745486639832684	-0.917900015266188	-0.752706086313696
chr10	14796566	-0.778549786833178	-0.902517836398232	-0.929192126051164	-1.00048576053367
chr10	14815803	-0.783105363295028	-0.904882475939866	-0.830786831854756	-0.902150935869824
chr10	14817938	-0.831189656509932	-0.96141350906734	-0.937350117128879	-0.922683534492472
chr10	14834528	-0.946937510434121	-0.941086928000167	-0.968390149244755	-0.724346625197247
chr10	14855690	-0.896412848142334	-0.995147187039543	-0.93806384310263	-0.898047117781656
chr10	14896906	-0.794437653116613	-0.994085899855179	-0.91592045978953	-0.975203276484419
chr10	14932242	-0.892322132237168	-0.951691972316346	-0.979708767690633	-0.959202666171433
chr10	14937070	-0.936291155958777	-0.941552773795597	-0.943508188626423	-1.06184968333027
chr10	14973596	-0.934960512760774	-0.994468669163699	-0.937800138110125	-0.968694509604162
chr10	15024602	-0.923245901631706	-0.996691713352484	-0.935721764642212	-0.964239751989737
chr10	15036789	-0.965246138676408	-0.98617555015168	-0.963983252743317	-0.996972570340277
chr10	15041129	-0.946830667645031	-1	-0.951939502731266	-1.00478825482829
chr10	15073981	-0.977002930490487	-0.958645469598706	-0.909094577503219	-0.959929286965545
chr10	15188052	-0.88628616255472	-0.917395067936935	-0.966535212205325	-0.950773566364704
chr10	15192282	-0.864027748002184	-0.994488437514195	-0.920319905966622	-0.927828255535712
chr10	15238157	-0.75976447836104	-0.776449295724903	-0.160112225553979	0.26521642398899
chr10	15273665	-0.905580889724331	-0.894363340671069	-1.01180654232949	-0.943167216541578
chr10	15280203	-0.945470054535038	-0.944605763132248	-0.976646537936516	-0.853899715493545
chr10	15283078	-0.939172727944723	-0.998821302194138	-0.994891985466249	-0.982921226099348
chr10	15286555	-0.902083607354159	-0.979096755157468	-0.927178273535803	-1.12631193142477
chr10	15293976	-0.781459072561449	-0.842240145678073	-0.950180584128271	-0.66316203037183
chr10	15328512	-0.782244635821431	-0.976136055670514	-0.897987487818542	-1.00821338947744
chr10	15329322	-1	-1	-1.00615341565919	-1.02423849226568
chr10	15331953	-0.948547878421629	-0.944043684282686	-0.898056519118084	-1.04461157936681
chr10	15348939	-0.856539544568798	-0.953787986012161	-0.883769710671741	-0.76798151267394
chr10	15370376	-0.956003665338319	-0.977231446742022	-0.988268072582019	-1.01942490119903
chr10	15392282	-0.798114304563505	-0.986131849980629	-0.969662775354201	-0.987128693823034
chr10	15426340	-0.804115918332649	-0.959814440172767	-0.811220166546744	-0.8350419352078
chr10	15470493	-0.794667530644949	-0.934837753522759	-0.740435907011058	-0.89691491968409
chr10	15486375	-0.635217849956331	-0.94738596511784	-0.849906723113456	-1.0236255506161
chr10	15520309	-0.787901126367925	-0.992970185871851	-0.904447546018055	-0.90396285687387
chr10	15528955	-0.866313050646644	-0.919860446125914	-0.775394281063865	-0.887490005282163
chr10	15547172	-0.53094313950447	-0.926216016626281	-0.915911796018341	-0.751014074398812
chr10	15547242	-0.610228515426117	-0.919321155772287	-0.846784936457534	-0.907053041031221
chr10	15547665	-0.817093273729458	-0.892138790945046	-0.869583911289582	-0.90460520876942
chr10	15566552	-0.787004192042149	-0.937107239746193	-0.913728444019026	-0.866888953083018
chr10	15628676	-0.900490133660238	-0.983366872356083	-0.995835505326018	-1.04386561397693
chr10	15660184	-0.89922072035019	-0.976568254435629	-0.910275155227024	-1.0215245492346
chr10	15704119	-0.85560178722418	-0.94731095990713	-0.976847242476981	-1.02806202114157
chr10	15711333	-0.969636880621274	-0.948475655731098	-1	-0.987713445223129
chr10	15762748	-0.881155940677166	-0.967697081290318	-1.00732730003487	-0.98886536589691
chr10	15786239	0.182751736832363	-0.832022658186454	-0.590736920888768	-1.15493897101331
chr10	15888953	-0.966730922717105	-0.944857938019204	-0.984797567773467	-1.02088345944998
chr10	15892783	-0.956369560472258	-0.988330314872914	-0.966812830954532	-1.02805875359492
chr10	15912449	-1	-0.942824696513919	-0.839163156704421	-0.9682690447468
chr10	15924546	-0.965644361003767	-0.950094366860699	-0.912858371144227	-1.01359246004308
chr10	15964305	-0.956703353170648	-0.97353288270007	-0.972806614666756	-0.952490416356486
chr10	16048926	-0.913932191666594	-0.98418296400504	-0.894435214131573	-1.036515116049
chr10	16086178	-0.891330933997433	-0.973564778943663	-0.995349724238855	-0.932921570244805
chr10	16124800	-0.870780490998018	-0.969871402954127	-0.956365553399449	-0.902701714434649
chr10	16136012	-0.91774396678689	-0.988957454668545	-0.949469371621103	-1.01450992542753
chr10	16191502	-0.927753383056858	-0.977523808602306	-0.905879056043207	-0.832065974213879
chr10	16195297	-0.937851006647549	-0.983060584822333	-0.991111111837031	-0.92974423340651
chr10	16224857	-0.859776465316321	-0.975764755453073	-0.943943839998707	-0.855338352865692
chr10	16228213	-0.884842156231863	-0.953474539010987	-0.97097208016148	-0.978187445140914
chr10	16229801	-0.884648762266456	-0.964873172574772	-0.930724262257686	-1.0100333115464
chr10	16251938	-0.880110073953764	-0.942078857916571	-0.959677025204588	-1.049379274062
chr10	16254645	-0.881472010231142	-0.972532886467521	-0.973157287639097	-0.961827246128496
chr10	16300848	-0.914518887641297	-0.970251429543248	-0.938064729626452	-1.06448628553027
chr10	16316334	-0.876128449122954	-0.926624636916953	-0.964011348765532	-0.873965751709061
chr10	16342086	-0.971346863494738	-0.96636949837821	-0.997211912839655	-0.988377354445619
chr10	16372877	-0.903580700186944	-0.924292508679817	-0.956407449262154	-1.00593201768335
chr10	16395923	-0.957551190378874	-0.974210859610243	-0.947948566803338	-0.862602578867995
chr10	16534081	-0.880028926612844	-0.958223722428336	-0.846477059806375	-0.562132825411161
chr10	16566284	-0.718012984588114	-0.902796979523401	-0.886075120901848	-0.670618346344776
chr10	16574076	-0.947647621351031	-0.956843933091626	-0.9273866865174	-1.06759122340777
chr10	16578054	-0.816107297130201	-0.935572658626497	-0.836086222029228	-0.769965870924404
chr10	16588639	-0.919773797508098	-0.970900525097549	-0.927008781082633	-0.940404505475417
chr10	16589624	-0.829003149607101	-0.938782223216013	-0.948384366896546	-1.03213102795613
chr10	16598003	-0.937941312193257	-0.989122095358064	-1.00997510279741	-0.969368828530188
chr10	16631863	-0.831320448296111	-0.933638281362726	-0.878204413056426	-0.898901769586298
chr10	16647634	-0.859005030793831	-0.943516132797131	-0.93268253929536	-0.940111601113048
chr10	16711255	-0.878138326519259	-0.969355467004603	-0.969974201568876	-0.953850314493063
chr10	16717368	-0.960641425935772	-0.995075528051226	-0.872976071557575	-0.990978186114575
chr10	16746414	-0.843113125597773	-0.981532351066122	-0.984957096999859	-0.833624337607514
chr10	16756656	-0.897907812298724	-0.9120495384404	-0.955384170666858	-0.972491092994051
chr10	16763528	-0.621828684633061	-0.884555583136512	-0.987203139282692	-0.830099138868159
chr10	16765061	-0.881844777402591	-0.992196945816138	-0.972501250049566	-0.991965399745734
chr10	16793252	-0.896686515527627	-0.935108660420844	-0.970173619687298	-0.770464315819126
chr10	16793410	-0.791971788056271	-0.946439045941575	-0.946553359633536	-0.828481378595436
chr10	16815891	-0.852086262416646	-0.978088429013553	-0.900654837174835	-1.05102408618931
chr10	16836201	-0.963587958194424	-0.943337146507271	-0.925752006902936	-0.943718760946177
chr10	16850758	-0.905642109075798	-0.894879675338583	-0.930593582194445	-1.07358428891137
chr10	17007388	-0.856357246181939	-0.945434442416474	-0.867337866677024	-1.04985570550467
chr10	17058122	-1	-0.967780692082919	-0.996774474596597	-1.04421537482434
chr10	17073841	-0.807646135256597	-0.955009320002837	-0.974610899742927	-1.03593244937246
chr10	17118598	-0.899463025368838	-0.857921184186393	-0.941481323794093	-0.943934670918966
chr10	17152753	-0.979396832448492	-0.950851786088009	-0.881948081203988	-0.956901961882865
chr10	17282737	-0.859143545109424	-0.936683369644333	-0.889784926585195	-0.969655107386378
chr10	17292697	-0.754497242318111	-0.88065107620078	-0.859623123765467	-0.873409193631871
chr10	17315627	-0.957309159227997	-0.934673754219154	-0.785753536812635	-0.192004362173238
chr10	17323210	-0.978397313206714	-0.978495855794469	-0.970014752029768	-0.902739292892563
chr10	17357343	-0.969595971441059	-0.935480867879201	-0.999693775953359	-0.934985479407487
chr10	17380711	-0.853300459569286	-0.911768491736025	-0.988665830314108	-0.940558707253534
chr10	17465912	-0.975230876903763	-0.962038515000552	-0.758321397515867	-0.847877253285672
chr10	17473031	-0.418483270765992	-0.764331046839716	-0.746642278756937	-0.828387987305345
chr10	17526610	-0.9337977742957	-0.992665658568509	-0.94958033371169	-0.989242853087539
chr10	17530412	-0.961083671547556	-0.982453868715762	-0.938474056157105	-0.982778123781792
chr10	17544682	-0.900916899370711	-0.947074917520801	-0.949157758428732	-0.999983316221102
chr10	17599719	-0.704107873034395	-0.857685198976626	-0.901163340952933	-0.908995621381926
chr10	17624772	-0.947815259294198	-0.989643513867421	-0.975672814951618	-1.08318858841381
chr10	17652514	-0.925452035849266	-0.978995099920127	-0.988467141173791	-0.963615164037777
chr10	17667243	-0.912172181616231	-0.943839340546502	-0.8961634740702	-0.951758787253649
chr10	17695096	-0.798908851824328	-0.935629519901052	-0.95167782461616	-0.840102308018961
chr10	17834720	-0.835004169367984	-0.973471802592531	-0.969950943245034	-0.9726240208953
chr10	17851261	-0.87637372282698	-0.940114157534987	-0.944306619484793	-0.925656386131606
chr10	17855393	-0.942716704284406	-1	-0.986310301100188	-0.968320226493969
chr10	17960010	-0.985237266747492	-0.992763422378456	-1	-1.03255709727488
chr10	18081710	-0.888136357315884	-0.962428882671714	-0.988682749327753	-0.942425452825141
chr10	18098251	-0.853371406732611	-0.86592232484746	-0.931023206619441	-1.02544934739237
chr10	18102380	-0.933921611453256	-0.990641491389289	-0.978044259735854	-1.05398803867157
chr10	18206924	-0.979122342416607	-0.994846507300104	-1	-1.02083601017698
chr10	18264610	-0.843127647132665	-0.962403903512455	-0.93234879952983	-0.921353120347906
chr10	18278977	-0.305219811992086	-0.582462812813515	-0.970952870737662	-0.922409817841179
chr10	18391023	-0.836216836370157	-0.95745619229874	-0.998528377891128	-1.04385874418186
chr10	18399325	-0.867990392835339	-0.956766727225263	-0.825567278867096	-1.01070087275803
chr10	18423930	-0.842431044292948	-0.962445552594381	-0.98338908834874	-0.834889326896317
chr10	18481953	-0.985237266747492	-1.00044952022758	-0.966206890420468	-0.955893034437754
chr10	18483763	-0.947230280665104	-0.978191201937979	-0.930393546524124	-1.03222002851633
chr10	18490435	-1	-0.994660917611794	-0.96567349714682	-1.00436484323762
chr10	18506668	-0.758028175797312	-0.958926359694076	-0.951909525336347	-0.939977653926789
chr10	18523291	-0.896229952684854	-0.885909224831729	-0.959306964812732	-0.943371834501128
chr10	18534622	-0.911260456937423	-0.956657667282462	-0.95764164536892	-0.990523081832358
chr10	18574192	-0.778458193674186	-0.836064636361362	-0.95445812139141	-0.90044541699023
chr10	18596117	-0.890406372152467	-0.981481502756732	-0.978656978504073	-0.981457738672354
chr10	18633020	-0.982577820480349	-0.977603477072811	-0.969955783769318	-0.909018342607594
chr10	18700941	-0.867865915957104	-0.921881025042167	-0.865170821621699	-0.985250870789594
chr10	18705200	-1	-0.98950187668762	-0.98706894162463	-0.989570274093851
chr10	18727760	-0.785126479810497	-0.95780698865304	-0.848363206756412	-1.05739307147717
chr10	18795220	-0.81059989215615	-0.951067164626052	-1.00586201260285	-0.900605573383542
chr10	18883783	-0.733694509372789	-0.930381498146609	-0.737907644082533	-0.804274317772125
chr10	18936899	-0.915009289928185	-0.888236542717476	-0.893807157206693	-0.945984872076203
chr10	18981576	-1	-0.975492824033434	-0.966468326318455	-1.00355322406058
chr10	18989744	-0.780010274495664	-0.942369894673669	-0.862813887824505	-0.981348257649753
chr10	19039250	-0.908750825145677	-0.898042952395569	-0.922191484818125	-0.918932288395825
chr10	19044302	-0.968059110616854	-1	-0.989073966688866	-1.03311413467241
chr10	19044437	-0.944256557361968	-0.981009034217897	-0.984144190666537	-1.00462099348411
chr10	19066076	-0.920005341046087	-0.972869696885878	-0.987644077322788	-0.969863933570839
chr10	19068115	-0.967683788633066	-0.953069587643758	-0.997218085748732	-0.994791094739138
chr10	19086349	-0.939950420466638	-0.998030591859016	-0.935384493633643	-0.980746097495096
chr10	19119154	-0.922515915086614	-0.985849834436323	-0.860904363978387	-1.0383403984324
chr10	19155979	-0.902251490669836	-0.981037058055978	-0.987914731986066	-1.0433656492591
chr10	19191618	-0.973801047642919	-0.991468068350174	-0.969464241992257	-0.919742455121965
chr10	19195162	-0.928482833110401	-0.965258948541348	-0.943860900568199	-0.991737722012124
chr10	19210216	-0.917359249793649	-0.894174001859271	-0.939618309917126	-0.844694472892576
chr10	19296014	-0.892511672915051	-0.983245716754931	-0.947455923199413	-1.05418380330016
chr10	19405589	-0.840133387025998	-0.935891222967583	-0.921608304980693	-0.948645433605545
chr10	19409031	-0.816115017947336	-0.952273548880517	-0.810549008142096	-0.990314767957697
chr10	19436995	-0.906714060237413	-0.943385626247679	-0.959920134290779	-0.988095543883909
chr10	19458875	-0.902673485446367	-0.988236736267005	-0.947656265084451	-0.859631999443265
chr10	19459689	-0.941939650634085	-0.977748265238659	-0.930849675798246	-1.0143860900615
chr10	19515157	-0.917687565623012	-0.97816161836897	-0.972694843228266	-0.937930957756847
chr10	19634945	-0.922561400535865	-0.989694866991877	-0.973367789915271	-0.913314207855259
chr10	19677405	-0.879995300655816	-0.959432876088683	-0.979996544447273	-0.971887671148989
chr10	19678904	-0.829116646749121	-0.990242928771888	-0.969534847320897	-0.967587580599141
chr10	19719586	-0.92845023504692	-0.967990303551132	-0.984890622559713	-0.922277329516187
chr10	19769006	-0.823030149573545	-0.902431293861115	-0.880340231399837	-1.03579536720965
chr10	19773179	-0.950331896721291	-0.926666337685081	-0.986077578032084	-1.05497056343953
chr10	19796917	-0.879942860302738	-0.990969210333813	-0.985840720337636	-0.954509805013171
chr10	19844083	-0.982052073709007	-1.0025472786601	-0.998765406081951	-0.997364383575579
chr10	19894328	-0.847468158973232	-0.972792558212235	-0.950137633431335	-1.03836058044291
chr10	19965191	-0.929960709312741	-0.983506808570717	-0.988653670294995	-0.98036354014721
chr10	19978349	-0.880837768486387	-0.978902637962902	-0.878503614096855	-1.03315679609202
chr10	20016115	-0.94505470666245	-0.98702304237167	-0.958533167528979	-0.992694931015898
chr10	20065027	-0.911540415103133	-0.928192882552317	-0.994294886861829	-1.04313680672799
chr10	20090605	-0.846192808120095	-0.953221231139054	-0.940815739759833	-1.01723886108213
chr10	20128216	-0.884903507706162	-0.905602928435285	-0.901552843136013	-1.00380900200947
chr10	20134454	-0.922177405598701	-0.935182916782446	-0.928508924662761	-0.964097538233924
chr10	20228746	-0.869460140348671	-0.995263950202368	-0.991272763889913	-0.873792630033913
chr10	20229168	-0.901779113898622	-0.963672025095237	-0.934103238737534	-0.966062638010867
chr10	20233511	-0.937705667636592	-0.946850352387213	-0.910742741858868	-0.965707147125018
chr10	20273746	-0.870588694655835	-0.979438843269786	-0.872320580821591	-1.00715132757265
chr10	20291530	-0.80475631155493	-0.956642215878998	-0.944911510265782	-0.978922117690311
chr10	20315367	-0.908493389363143	-0.971725987454967	-0.977344277615596	-1.0043488050329
chr10	20319914	-0.916274365730394	-0.972231158712833	-0.980651627805354	-0.998628491217153
chr10	20323622	-0.930100678654521	-0.937809110380611	-0.956098014202519	-1.02250173125661
chr10	20417153	-0.983532427239443	-0.957601904196427	-0.952504417859978	-1.107985621633
chr10	20419756	-0.929494921274036	-0.966930478082353	-0.967517419303708	-0.982742959554084
chr10	20451184	-0.921056460328717	-0.979582105249941	-0.982154003612595	-1.00023914126619
chr10	20465762	-0.873714760203979	-0.988661852299253	-0.947141345073861	-0.990024345861854
chr10	20512764	-0.964967194660002	-0.963975582264143	-0.962801671874903	-0.873673862711005
chr10	20522018	-0.983776914615563	-0.98941438829106	-0.989022788580923	-0.971840655959745
chr10	20557158	-0.877060476874596	-0.969324114811855	-0.959797269756827	-1.03564250783562
chr10	20557478	-0.891993156716195	-0.982776157692681	-0.965498133714039	-0.944425415196188
chr10	20560472	-0.926067518934912	-0.976467998752936	-0.95116588708541	-0.856812354845366
chr10	20589278	-0.922933571311297	-0.986543182522893	-0.969335195599274	-0.852746623041012
chr10	20619772	-0.90200488876961	-0.929653729306333	-0.950680859477277	-0.942954571078627
chr10	20681421	-0.985959733646646	-0.955436052749547	-0.995531050707151	-0.998227351256327
chr10	20681557	-1	-0.982567460432456	-0.985039179408149	-0.992410236872627
chr10	20732584	-0.787959755460941	-0.980810363995071	-0.975151880821269	-0.97474628266516
chr10	20745988	-0.894439960055746	-0.943946378461324	-0.977525492599806	-0.935135177774638
chr10	20794023	-0.816117957709074	-0.952053733010745	-0.97721163786279	-0.864368615831582
chr10	20798714	-0.892371923398034	-0.99118688311077	-1.00044974285421	-1.0060931021494
chr10	20831413	-0.790099962770612	-0.909763977521071	-0.889786991274483	-0.877350458488967
chr10	20835512	-0.891925565784899	-0.961899451303608	-0.87107081309236	-0.896582292489227
chr10	20841515	-0.970203305085171	-0.972401606991007	-0.955711700063556	-1.06818423067154
chr10	20849208	-1	-0.9898800835808	-0.9972522100935	-1
chr10	20855530	-0.854479996341385	-0.950583518961992	-0.949230354937854	-1.03785943227003
chr10	20862087	-1	-0.975953443196486	-0.901228923991679	-0.998794396082076
chr10	20871074	-0.89967678489792	-0.986703359961996	-0.98894503455	-1.10691037671012
chr10	20879436	-0.967846384755026	-0.991546212196642	-0.988059837753569	-1.01367135822768
chr10	20921017	-0.852754827972077	-0.985050636101841	-0.956600776408767	-0.91296415707288
chr10	20951454	-0.903113778745187	-0.945640023161588	-0.76282209425344	-0.94065839007829
chr10	20953311	-0.967856948301006	-0.949335149178453	-0.965852331736407	-0.969652360159701
chr10	20972858	-0.93021112640035	-0.974707973382484	-0.943398464238487	-0.981839466121213
chr10	20975568	-0.84654319763998	-0.991573184343242	-0.879435223773657	-0.819617503350561
chr10	21076559	-0.949386011698096	-1	-0.979014420944356	-0.97183939095772
chr10	21078721	-0.937910759011777	-1	-0.988741763365914	-1.05425105624422
chr10	21176821	-0.759665014523498	-0.954086078627114	-0.935393496950497	-1.05380104183666
chr10	21197063	-0.871717635640153	-0.906143694514236	-0.910055148057862	-0.808176781896365
chr10	21233281	-0.916151150965328	-0.94852954988468	-0.988151301672818	-0.986247587089327
chr10	21253069	-0.833646750919445	-0.914655546934988	-0.877292880837208	-0.936085481601667
chr10	21253677	-0.902068211719524	-0.921417548834173	-0.949171896707231	-0.777981996545425
chr10	21266324	-0.714990850647374	-0.951585915788038	-0.903011307884416	-0.988017496864878
chr10	21281293	-0.862835563251627	-0.967170885741587	-0.933538785903997	-0.993957978353055
chr10	21295021	-0.928554061510706	-0.932538009960477	-0.887865549351418	-0.912683772981532
chr10	21376535	-0.893263571782799	-0.983212201983846	-0.942172127907802	-1.01774735965472
chr10	21426077	-0.872372857821082	-0.960415277691735	-0.986206459094445	-0.920984926026005
chr10	21435209	-0.75185362652716	-0.942037506239936	-0.964452755980295	-0.816044941163533
chr10	21499730	-0.780623094332868	-0.948434422285288	-0.940772534647955	-1.04438568771557
chr10	21553811	-0.873772533858099	-0.963948466619429	-0.997818041730112	-0.961243490771086
chr10	21586714	-0.886005487932194	-0.974331461570291	-0.974367299009561	-0.828345504451171
chr10	21640854	-0.853890173279392	-0.907401238532493	-0.990294362958935	-0.852581139792738
chr10	21681914	-0.898737305144472	-0.943461591613051	-0.977820153334086	-0.843121139027023
chr10	21823920	-0.485883830679616	-0.504334773682215	0.0844704965102678	0.0356493342867537
chr10	21836396	-0.983106709231514	-0.994187132833341	-0.98500773359303	-1.10591453077324
chr10	21856599	-0.90970012004017	-0.91000188195073	-0.701575935418056	-0.78508804289953
chr10	21892887	-0.811698615338204	-0.945890938495325	-0.830575479353241	-0.980363755134005
chr10	21918074	-0.956849285897552	-0.977291523280112	-0.943957744957565	-0.942028370847681
chr10	21942470	-0.77583469567136	-0.973556445470821	-0.923408222304241	-1.02570153445238
chr10	21961183	-0.979773800406484	-0.996341400083892	-0.974319792971509	-0.864942197686442
chr10	21966934	-0.946733807327463	-0.974024475728263	-0.991737421015433	-0.797808183014141
chr10	21981330	-0.900853850474971	-0.977636209620285	-0.946598596111886	-0.997770027985839
chr10	21984243	-0.978731381500627	-0.955303161446193	-0.966228280222685	-0.945124714223749
chr10	22002895	-0.97040931855326	-0.928884349814757	-0.981169259492469	-1.02411321320381
chr10	22004683	-0.856106339075768	-0.9701580909761	-0.91284535539739	-0.930278096223786
chr10	22024721	-0.859647584107755	-0.891101467553855	-0.882464677487339	-0.793847314649969
chr10	22042929	-0.808769216903064	-0.888016029521063	-0.780191260607202	-0.784581647772166
chr10	22045741	-0.90023564270888	-0.876287980571873	-0.860277886459855	-0.744543988099909
chr10	22081833	-0.91128791394339	-0.986103566378889	-0.968859497481072	-0.952796165259393
chr10	22081864	-0.888440603469778	-0.984881320674538	-0.94116241519878	-0.921817546790383
chr10	22114237	-0.826741107473842	-0.926774332343423	-0.85623321726725	-0.812907157569166
chr10	22114722	-0.877099251815858	-0.986495748941575	-0.911719492682589	-0.992356840319594
chr10	22183780	-0.724369832004932	-0.91874102868752	-0.803160263969091	-0.659795884889012
chr10	22220900	-0.921935552081798	-0.964036537715908	-0.921661404135799	-1.00208033617246
chr10	22346366	-0.938082838552736	-0.983033968908254	-0.977732556304451	-0.867823479925819
chr10	22394302	-0.888462513737691	-0.992131559969563	-0.936645208194936	-1.07706676388418
chr10	22454276	-0.939049871038187	-0.982167381133418	-0.944250294860239	-0.950735288144852
chr10	22473819	-0.879125429567621	-0.979579502241103	-0.970317565527108	-1.06492821556937
chr10	22481690	-0.896764725502613	-0.91367538140902	-0.885143177549514	-0.953602878149569
chr10	22497529	-0.842258524624681	-0.951170242710516	-0.951544495484532	-0.866785683876695
chr10	22511782	-0.878641958023638	-0.978340184715163	-0.963796665074917	-0.974543633918256
chr10	22515747	-0.901368065683525	-0.956799880819987	-0.821187689876301	-0.795182136117148
chr10	22538259	-0.97751932839336	-0.968556127875905	-0.956012833637246	-1.01464513557635
chr10	22600757	-0.953684403815631	-0.978083351581776	-0.88391095932302	-0.896190913841693
chr10	22609956	0.675591335765213	-0.269309286934946	1.19224932737718	1.13129526264051
chr10	22654964	-0.900386422370498	-0.971688513198455	-0.939128347216955	-0.862730218393919
chr10	22679832	-0.884891776497416	-0.963318619064922	-0.97425872923443	-0.979350596474271
chr10	22707911	-0.868051142070786	-0.979279006429745	-0.891337643739872	-0.829213850459999
chr10	22737902	-0.900765547252328	-0.892681283425362	-0.781009826006167	-0.923004147886499
chr10	22781351	-0.767379008265095	-0.892886953569433	-0.929465307608858	-0.933289387342818
chr10	22829033	-0.674855826351719	-0.926416304245116	-0.89627322261373	-0.729008986243468
chr10	22841962	-0.871300372140793	-0.94288587916299	-0.872659371915065	-0.868826717951286
chr10	22842596	-0.91140149934245	-0.953310475169482	-0.935705378566841	-0.890983263703367
chr10	22853380	-0.893613870160036	-0.946462003510354	-0.886265661121968	-0.909761505537888
chr10	22859267	-0.696132865319456	-0.903069435920074	-0.974618977355885	-0.919207734140383
chr10	22860161	-0.903283044607875	-0.960855612465448	-0.826639522200126	-0.992956530776501
chr10	22862671	-0.446103026255866	-0.832545393293863	-0.930344981829768	-1.05536084745722
chr10	22881584	-0.700964477811258	-0.922786954558303	-0.917734555738546	-0.940611880770193
chr10	22889287	-0.770297050857448	-0.903382414788294	-0.813242986219724	-0.746905550915755
chr10	22937526	-0.852559172476633	-0.914519654728127	-0.914143702094898	-0.860493679947522
chr10	22969814	-0.737274961252302	-0.924448267589121	-0.923441218367614	-1.00920546076022
chr10	22991008	-0.762762178472304	-0.897245863596801	-0.891764146891485	-0.84187600731557
chr10	23006096	-0.736065477676236	-0.909517576676277	-0.664510594831618	-0.842837357243436
chr10	23047056	-0.906711166598449	-1.00928523890793	-0.937457228376759	-0.770306074386167
chr10	23064601	-0.863525490812555	-0.999630178792588	-1.00113413125432	-0.929778756415457
chr10	23087576	-0.816161174743085	-0.971158060446445	-0.894333799992472	-0.765681091068721
chr10	23100199	-0.700769125755355	-0.983116161633261	-0.833490564284121	-0.837019002749049
chr10	23105433	-0.800226603166492	-0.819965355819848	-0.322184141500686	-0.415836864290666
chr10	23120659	-0.811864656786855	-0.950114720172124	-0.894542782585667	-0.975462464698796
chr10	23225623	-0.882611997735171	-0.942777711244697	-0.962696753900763	-0.984456802262393
chr10	23227908	-0.809941091751588	-0.959735972834761	-0.899413816173522	-0.884268754701174
chr10	23255958	-0.960668836418224	-0.996334925453515	-0.925520118472978	-0.864864301763013
chr10	23274204	-0.905314382909728	-0.915627484620261	-0.954069462526504	-0.935661483094751
chr10	23302059	-0.939857107403924	-0.947770900959615	-0.957206161493894	-1.06801161832335
chr10	23310806	-1	-0.979974618469413	-0.926418204856784	-1.02823411347177
chr10	23399614	-0.898262295719441	-0.971996427575604	-0.976034470142032	-0.915787077445625
chr10	23453772	-0.849140235357223	-0.975739631439975	-0.937754508698823	-0.915738024730849
chr10	23511156	-0.882453092041039	-0.923300446781478	-0.955437546877109	-0.94686261412529
chr10	23547041	-0.813568572787874	-0.932455183616026	-0.965609272972227	-1.09228851137364
chr10	23572052	-0.949644488685055	-0.953012008891241	-0.940586173235711	-1.05378488250952
chr10	23600201	-0.973122741422399	-0.935756766264616	-0.999515482416483	-0.912808301359854
chr10	23617251	-0.737660992416003	-0.93442830056922	-0.97490082965352	-0.979724437219495
chr10	23653092	-0.692789675712528	-0.933795481422526	-0.889761482262645	-1.05792288891603
chr10	23670416	-0.711750117263557	-0.927535389061239	-0.488301548886687	-0.175344876653336
chr10	23670441	-0.724672042562382	-0.905144360496744	-0.535838300309918	-0.297895519060542
chr10	23737812	-0.472367546646342	-0.640071566899913	-0.920681777724021	-1.01725938369384
chr10	23741879	-0.97576538718622	-1	-1.00959179497752	-1.05980651433298
chr10	23743956	-0.980232585134064	-0.952472635742823	-0.93896816364655	-0.814445014728861
chr10	23745282	-0.914698041208425	-0.944045605661134	-0.903442407431858	-1.04905778780811
chr10	23748678	-0.909320904932403	-0.910271562128222	-0.971336417197511	-0.966286896346739
chr10	23750866	-0.798339713041698	-0.897340091527673	-0.895402331630785	-0.878228084446681
chr10	23769650	-1	-0.981861599446864	-0.971486865104846	-1.01473905218561
chr10	23777815	-0.951138316045834	-0.94054851771976	-0.985670280549914	-0.985474175773101
chr10	23817440	-0.967831914472888	-0.944179660237988	-0.893836265017253	-0.965799305176472
chr10	23821209	-0.886417993313153	-0.950996895118136	-0.872171839356571	-0.928328565680904
chr10	23899507	-0.915952597177278	-0.989081869130612	-0.945658149736112	-0.988476444090977
chr10	23928952	-0.91612630825441	-0.989432671921732	-0.979986031887632	-1.01323836228278
chr10	23930334	-0.844552144863626	-0.975255168138513	-0.974954399191024	-0.98402226642799
chr10	23948785	-0.880106697973827	-0.928241647494274	-0.92293083954326	-0.831025450759628
chr10	23962646	-0.826975352431893	-0.94463200928738	-0.991755659640934	-0.920362465320591
chr10	24035176	-0.80490625971122	-0.971976745661844	-0.990602924754541	-0.961932072712032
chr10	24043306	-0.924597686303507	-0.956036525007605	-0.994759006410658	-1.08946337969006
chr10	24068429	-0.951336554972329	-0.982617484295412	-0.961747019959282	-0.901737812578228
chr10	24112280	-0.951247305955056	-0.902056549609977	-0.959247682755886	-0.926746091703082
chr10	24169591	-0.973309416296923	-0.980608549674774	-0.919130614871673	-0.948551176107503
chr10	24186155	-0.786069281961923	-0.980275593951492	-0.869037975543364	-1.00724397466701
chr10	24193612	-0.952290656253337	-0.904446692123401	-0.864851781848186	-0.868543595896391
chr10	24215893	-1	-0.987377576294604	-0.990127864699341	-1.04856009758938
chr10	24219759	-0.829432446283851	-0.979707044148811	-0.915897655031323	-1.01769190721825
chr10	24264750	-0.972887969591716	-0.978773329026617	-0.931248445666783	-1.0822888459394
chr10	24317528	-0.869899396763385	-0.982609132599945	-1	-0.993014460743463
chr10	24329097	-0.803775893090609	-0.940924333253998	-0.845475259977982	-0.943607332088478
chr10	24393062	-0.965277720884507	-0.992359930239292	-0.971780832307345	-1.0256917885763
chr10	24403913	-0.845650813290306	-0.951470444693323	-0.95795749962445	-0.99961886429746
chr10	24427813	-0.974989405829918	-1.00170347702699	-0.965550424964006	-0.883779308444708
chr10	24431685	-0.78509406206672	-0.968589308879298	-0.967155033720681	-0.918770277485506
chr10	24434518	-0.803079834665404	-0.981637542398678	-0.976142053639288	-0.999075885570726
chr10	24437549	-0.927105813715195	-0.957806818382512	-0.985625060184331	-0.971612105403136
chr10	24490707	-0.923461959066534	-0.905260730783607	-0.964100080365993	-1.03836766616004
chr10	24646818	-0.900164699133144	-0.948428531420438	-0.879198470144918	-1.02958965141707
chr10	24667236	-0.766785586264897	-0.848087171745306	-0.814335858939693	-0.548640554501676
chr10	24702510	-0.807757024493475	-0.911100164098747	-0.90126512140771	-0.917143826320939
chr10	24705609	-0.769548902325718	-0.856468207916881	-0.861416734828371	-1.01614655800837
chr10	24720509	-0.867404895936079	-0.91391142349023	-0.803300034531435	-0.951506973366033
chr10	24813854	-0.727248253089941	-0.909542106470648	-0.941487422865321	-0.912027342895003
chr10	24827238	-0.763905619842151	-0.957683955092708	-0.839327599446321	-0.822167943667339
chr10	24830206	-0.78404875421567	-0.971150832693077	-0.930717459898787	-1.0352095000323
chr10	24834705	-0.858696753767619	-0.922890062265814	-0.734766396922191	-0.729103117908438
chr10	24839155	-0.913074411377946	-0.977883994932165	-0.942102956731944	-0.821284885986608
chr10	24873461	-0.702044692711097	-0.974301571973564	-0.983723032785972	-0.986168179879154
chr10	24948086	-0.756515189769913	-0.952039477075467	-0.929714004962774	-0.866575579836471
chr10	24970723	-0.925512501753882	-0.883012291524141	-0.666284815414525	-0.851845187908592
chr10	25000719	-0.924502366901316	-0.883140028559293	-0.836521456510927	-0.684173937824393
chr10	25035461	-0.912145726901947	-0.960394835520882	-0.922829397698021	-0.905717374088884
chr10	25125477	-0.907076326888362	-0.976822494693185	-0.970040564515081	-0.981285828456381
chr10	25140693	-0.875816303332527	-0.94276472529646	-0.960028628377017	-0.995937762441828
chr10	25282398	-0.918755772391988	-0.992909657498205	-0.938875997674237	-0.82465786456005
chr10	25298539	-0.937501117094639	-0.975190797352173	-0.964626061216646	-1.03261030619746
chr10	25409438	-0.91218243201506	-0.977522317152211	-0.961328733975309	-1.01002340288036
chr10	25435804	-0.972588860540757	-0.952069900282121	-0.96231994545855	-0.951316171149379
chr10	25527837	-0.848520265814757	-0.986756245436921	-0.845064705197313	-1.00359816389186
chr10	25574290	-0.789083918735984	-0.959577821203453	-0.960911523177279	-0.988122335620484
chr10	25589703	-0.884485336630735	-0.990154784843945	-0.969656925651044	-0.935087276358629
chr10	25693745	-0.860245835315794	-0.973700489586697	-0.979144850091023	-0.866982523776993
chr10	25715396	-0.836869140246589	-0.998025397477974	-0.941662194729183	-1.01279730017566
chr10	25788630	-0.814157108465626	-0.863683236876777	-0.921201365311081	-0.929651292995702
chr10	25801716	-0.935387692217138	-0.973122767792228	-0.97902008828993	-0.983528520360538
chr10	25827536	-0.96619463729982	-0.978046355748906	-0.968624439306433	-0.886835298055864
chr10	25906470	-0.845462793004658	-0.929237884802856	-0.964358249412798	-0.982019839813004
chr10	25951033	-0.914707742832918	-0.972841694445922	-0.943502239925717	-0.835804286268994
chr10	25957235	-0.856602926767715	-0.97494572923798	-0.912100037081872	-1.01051466550978
chr10	25983695	-0.644515542229301	-0.866586415558979	-0.886746282594262	-0.698087463664084
chr10	25989370	-0.816851554091694	-0.954180954810275	-0.935880754768007	-0.982740445245478
chr10	25993854	-0.88448827228064	-0.962716771561353	-0.920880939570162	-0.77187162370951
chr10	26001727	-0.805816711497881	-0.974933502743034	-0.999011128891628	-0.990928221159457
chr10	26019065	-0.822513773865214	-0.927143228573839	-0.920842693982788	-0.962248344664573
chr10	26053844	-0.776792264885569	-0.895876480367791	-0.902781910920281	-0.73769449274038
chr10	26080209	-0.944924521942756	-0.967226621575285	-0.969234300783935	-0.944814033638924
chr10	26114389	-0.860716573904759	-0.961397440654071	-0.982203162526816	-0.800374423638821
chr10	26123112	-0.85737503693121	-0.982530346677602	-0.976323861969012	-0.913965570795504
chr10	26134606	-0.850236016815223	-0.913920762467134	-0.903808782391694	-0.973641989669365
chr10	26180437	-0.947644641273258	-0.957222446942962	-0.873980104456987	-0.937162481857589
chr10	26317079	-0.937436866475642	-0.976428024064623	-0.927247193552735	-0.931711377093459
chr10	26379594	-0.855429406991131	-0.903453160607098	-0.95956614813777	-1.00327333926885
chr10	26380630	-0.825048397045703	-0.937569044583098	-0.996256025487124	-0.99243336599726
chr10	26426989	-0.939052287439133	-0.988686611478618	-0.992601318972736	-0.971900762364374
chr10	26427024	-0.925899983806385	-0.995154731610362	-0.991109246836001	-0.989630584593786
chr10	26428865	-0.916866051609545	-0.974551563679704	-0.952337124469092	-0.962301319326157
chr10	26521325	-0.933959116567294	-0.957799266084485	-0.95986777253738	-0.989377200609565
chr10	26638147	-1	-0.986363328121527	-0.968476749669026	-0.998725328998571
chr10	26640096	-0.937260386619118	-0.977158940092828	-0.889986953775719	-0.843095868261609
chr10	26645820	-0.918454824067568	-0.955924179973003	-0.97347637291563	-1.07544363116483
chr10	26656294	-1	-0.986101661587922	-0.966710268261353	-0.989027464823496
chr10	26656329	-1	-0.965566254541137	-0.986788303288047	-1.02597983691724
chr10	26675010	-0.957816113055858	-0.998270410598425	-0.963735846950049	-1.03124415405254
chr10	26718667	-0.971499518466796	-0.963463167618009	-0.92021667415987	-0.914503314557724
chr10	26720028	-0.000612234535452894	-0.169455486145208	-0.930161619575702	-0.791978715091399
chr10	26758411	-0.910669119471567	-0.945407074193594	-0.865389067593104	-1.01756723437339
chr10	26760135	-0.830031675576022	-0.890220836680612	-0.8402281751287	-0.800054906422363
chr10	26764283	-0.853344534577171	-0.864765536831553	-0.909050671166581	-0.987335837056334
chr10	26807113	-0.900417090394166	-0.977669491704646	-0.987613948291019	-1.02368019276421
chr10	26820827	-0.98037365142348	-0.986362520802185	-0.978838014651986	-0.991505979757841
chr10	26843402	-0.781051509772037	-0.982206503211196	-0.887998932920987	-0.877027034038953
chr10	26845648	-0.811454504829794	-0.889635985669031	-0.87386211024676	-1.05591933355818
chr10	26854457	-0.747284780646929	-0.894291033239803	-0.863059857565631	-0.833519991699968
chr10	26863954	0.110010794081974	-0.553099404780736	-0.868374958783406	-0.906531105602447
chr10	26885719	-0.902999694729003	-0.978625001999195	-0.951704534191317	-0.88900801503356
chr10	26959749	-0.986376984555806	-0.977803003520305	-0.989002215030741	-1.05309474128816
chr10	26963330	-0.93273363809762	-0.976408028384996	-0.883371555535274	-0.901669930706209
chr10	26999500	-0.939395200509157	-0.971429614842114	-0.989215848083295	-0.992688896087147
chr10	27194263	-0.989246857988295	-0.979426255402502	-0.982379652292019	-1.03267686331372
chr10	27206536	-0.962305853699131	-0.996900448779292	-0.975256895126296	-0.968556306320709
chr10	27218049	-0.974674286099442	-0.974763557303114	-0.926244881660761	-0.921939689204438
chr10	27317164	-0.97590098052797	-1	-0.954583365704518	-0.86259802372838
chr10	27521488	-1	-0.991214621002064	-0.962972136176201	-1.05148872782959
chr10	27604171	-0.893400652265487	-0.905030793090499	-0.968481537780064	-0.90398459301012
chr10	27629756	-0.909658755073119	-0.977142240240135	-0.972956945488142	-0.748921822419575
chr10	27646221	-0.916835266699054	-0.910585915220012	-0.947577391766504	-0.889861761997411
chr10	27662377	-0.841339581950317	-0.975155250863434	-0.955163057039021	-1.03251644484015
chr10	27663469	-0.962397885460716	-0.990534791772999	-0.992393511467936	-0.982233235152014
chr10	27681426	-0.886741199320798	-0.955225087511234	-0.925666364271882	-0.902676121011522
chr10	27715717	-0.947625762067321	-0.941670412474036	-0.977681741425237	-0.916704447365721
chr10	27717526	-0.849982745132767	-0.865031120827908	-0.980743756596089	-0.894627298020717
chr10	27728199	-0.914252453213677	-0.968041029104214	-0.94886816501651	-0.861761266507839
chr10	27820530	-0.902147323211421	-0.946256070586795	-1.01784365589059	-0.99854595157872
chr10	27825229	-0.896384798555818	-0.947818394544047	-0.856894862444074	-0.978262485437233
chr10	27825890	-0.788873126580634	-0.994217347293695	-0.960215463136537	-1.07901324640569
chr10	27829487	-0.920719982828221	-0.989676871583714	-0.913687782321734	-1.04339109307481
chr10	27846656	-0.909935394108544	-0.962061105928726	-0.934379386401358	-0.833366128995233
chr10	27920790	-0.982370625030884	-0.921343210176129	-0.995293580723589	-1.01749728409182
chr10	27924537	-0.828574972784049	-0.919792735864665	-0.973259401814069	-0.965411665001334
chr10	27933037	-0.821330258006178	-0.981444435144003	-0.960020097011123	-1.01726840084351
chr10	27996056	-0.928238019027324	-0.895814176833009	-0.945930533006735	-0.888962287576586
chr10	28012626	-0.809269364234999	-0.939627489968282	-0.923979744738946	-0.981451583919489
chr10	28057412	-0.906728045370704	-0.873867087504029	-0.957702535623903	-0.985695430642912
chr10	28072689	-0.673211295001061	-0.856977716587304	-0.854831238306677	-0.851688151710838
chr10	28186564	-0.904714059433158	-0.967596548373844	-0.978055344193469	-1.05261032768526
chr10	28196153	-0.925545028579705	-0.971427252899052	-0.968880021960833	-0.812919953889865
chr10	28226604	-0.959835914979773	-0.990308354994161	-0.932193158890567	-0.988617721801877
chr10	28279917	-0.931859908603773	-0.973001909413566	-0.918760647625856	-0.943555623183339
chr10	28308904	-0.88524709714362	-0.966910301576491	-0.92983001727813	-1.00918187516656
chr10	28309192	-0.859108076599489	-0.949603867745312	-0.947541115161613	-0.949035399141156
chr10	28320634	-0.912718986012412	-0.968416738638306	-0.981312313369132	-0.968232701410966
chr10	28366973	-0.86292838143134	-0.90977713280967	-0.984349171246725	-0.985323299484879
chr10	28371991	-0.908024026383032	-0.953374259768133	-0.912749793634101	-0.933279919074092
chr10	28469825	-0.924167491104438	-0.940543055766711	-0.887761545788321	-0.834472567167488
chr10	28550514	-0.820618847928577	-0.906092509719284	-0.80461498446752	-0.746547350264571
chr10	28611008	-0.790999382952041	-0.972305757009311	-0.956041425903673	-0.60060026315537
chr10	28615997	-0.921402221015219	-0.952952194711442	-0.880606642452068	-0.842819204749374
chr10	28617727	-0.900773737177869	-0.969694932596234	-1.00227627126459	-1.04610243994011
chr10	28630431	-0.823625294341645	-0.920176408047686	-0.976255115741231	-0.877760466422792
chr10	28633227	-0.892521584219816	-0.949564884001597	-0.985870924552808	-1.03182276471491
chr10	28654379	-0.849487394042423	-0.955553493887585	-0.985541002411106	-0.952288799850769
chr10	28657748	-1	-0.893014534823794	-0.985429656387057	-1.05535099290299
chr10	28663983	-0.852597364172483	-1.00752987868067	-0.948526073521888	-1.02414991591491
chr10	28671401	-0.901459507456346	-0.983482150521199	-0.974597444995866	-1.0628379874391
chr10	28672129	-0.931829514605182	-0.990265075367364	-0.953776158349787	-1.05081233936992
chr10	28694284	-0.955810052338107	-0.905884701871018	-0.792284944552964	0.0613480983842413
chr10	28707191	-0.811603047220102	-0.93664354145575	-0.948441355879234	-0.859112269317843
chr10	28758687	-0.947641962769305	-1.00074139935896	-1.00834502507022	-0.992516130692758
chr10	28770889	-0.783134010777258	-0.971382257168088	-0.918109460371946	-1.05831810409615
chr10	28777865	-0.949323737871707	-0.961589802703291	-0.972321856925398	-0.91424529436757
chr10	28825838	-0.985984075993687	-0.980263524082289	-0.973527838611145	-0.932055839927471
chr10	28833043	-0.975453863472939	-0.991753787242132	-0.972110301590101	-1.01357203376262
chr10	28860090	-0.936342363301734	-0.993536616004925	-1.0042745399994	-1.03246980815442
chr10	28918793	-0.983735989632457	-0.978330746193127	-0.99503030715786	-0.916082671471893
chr10	28929746	-0.853233464107647	-0.903660049923981	-0.903190991348583	-0.847254345363924
chr10	28961302	-0.94314461809512	-0.981805102084108	-0.957517793789472	-1.06287975811331
chr10	28963905	-0.925156944543972	-0.937468797424108	-0.723714467047232	-0.0109189186308772
chr10	28969148	-0.789809161385864	-0.899071289965587	-0.697204502254792	-0.471809709248385
chr10	28979730	-0.828695829584284	-0.899627347746482	-0.787896349745926	-0.556639458255721
chr10	28989856	-0.817469381891353	-0.854164579198987	-0.893780622201105	-0.85444987118144
chr10	29008374	-0.876332140478043	-0.991852419193341	-0.92573371130208	-0.868985314986706
chr10	29166089	-0.946646844607697	-0.934407339818597	-0.906858147093886	-1.05926073234474
chr10	29182427	-0.886668893003138	-0.97919951204786	-0.817886615594387	-0.864812093560804
chr10	29237168	-0.936145141082722	-0.98491465730845	-1.01086119410952	-0.944464030685953
chr10	29275114	-0.823313371237294	-0.828739839942241	-0.660399178462687	-1.09694381850444
chr10	29299886	-0.937190386592525	-0.973206604011283	-0.994011590261466	-0.99209067783517
chr10	29346915	-0.905089662524973	-0.922208295476157	-0.960017941880615	-1.02153082595581
chr10	29382742	-0.901247889164275	-0.981108926217765	-0.909601971347194	-0.950521569738768
chr10	29400532	-0.840584550894017	-0.979713376104673	-0.985119155971656	-0.929117148792
chr10	29414106	-0.886921475583128	-0.919423869027037	-0.94486543371319	-0.790282071935225
chr10	29416392	-0.818483477808955	-0.95987146608521	-0.971030553933448	-0.949006918543522
chr10	29446901	-0.657630586108231	-0.880584923892034	-0.920695375602912	-1.03609827907754
chr10	29484212	-0.877083694335376	-0.979091928103269	-0.974454230552395	-0.902278614119024
chr10	29506197	-0.717411977549094	-0.947955557303106	-0.865311858806826	-0.982469641879518
chr10	29525093	-0.758804777423582	-0.932543682079884	-0.992762005830504	-0.870479220008693
chr10	29538204	-0.829046130295304	-0.93089253462537	-0.934941200168219	-1.04535214693893
chr10	29552476	-0.910544670400542	-0.938422401825615	-0.793527013241527	-0.715393614539087
chr10	29559615	-0.958899506801422	-0.987474801189719	-0.959765635675265	-1.04969314481813
chr10	29640682	-0.920257984880834	-0.988520740664035	-0.978887699331856	-1.01255470322861
chr10	29663932	-0.810742450869321	-0.900126895223049	-0.822630734150438	-0.923470847555594
chr10	29695877	-0.980544654843825	-0.999739663525449	-0.955460782624336	-1.03443352846773
chr10	29728371	-0.946454082524492	-1	-0.964543400451724	-0.901039373754466
chr10	29736162	-0.812658609933977	-0.889954524733965	-0.933584641884773	-0.836941946941042
chr10	29737219	-0.660896307023025	-0.897713333082277	-0.749289989141421	-0.837962453346482
chr10	29754009	-0.916384795442416	-0.923069157770436	-0.370093093321033	0.0989382293324081
chr10	29758140	-0.804896481895139	-0.883962341211056	-0.8594663201049	-1.00271982326311
chr10	29758357	-0.817964123523471	-0.876264222718366	-0.902460969619816	-0.837680976810308
chr10	29794410	-0.945162125988917	-0.963654456697192	-0.961003279367455	-1.07773370722803
chr10	29822991	-0.870901795842774	-0.965413650674817	-0.894853057013553	-1.09900695375832
chr10	29869775	-0.915470297553926	-0.993749622898941	-0.956083592920956	-0.989941791894042
chr10	29890628	-0.935683215996746	-0.912033874570578	-0.914743498570898	-0.917201925554015
chr10	29892882	-0.83440184522501	-0.947820893158442	-0.94787305156935	-0.915514323064996
chr10	30039547	-0.795167439753705	-0.953184529087179	-0.941540406752295	-0.936524133482003
chr10	30055311	-0.847463342713123	-0.871030513829333	-0.961182508346894	-0.967676923655302
chr10	30127720	-0.834534804039878	-0.914652724586619	-0.851861406097611	-1.166604518069
chr10	30192490	-0.954036510203083	-0.973275816051909	-0.943845785724342	-1.05657080317073
chr10	30277650	-0.974578939711422	-0.972935258387624	-0.892930918236055	-1.01284190517766
chr10	30287678	0.295445445324964	-0.51354057833335	-0.400888064108192	-1.11409700906703
chr10	30393049	-0.864923997401696	-0.901291676823653	-0.976205797390859	-0.898805397750313
chr10	30403950	-0.531991454139385	-0.892326833295376	-0.657027765957873	-0.663596779273845
chr10	30412606	-1	-0.985844990961574	-0.97257093540258	-0.871324008151795
chr10	30421032	-0.930980529074373	-0.929672314682895	-0.893864187733538	-0.714952733811449
chr10	30427912	-0.855764016156213	-0.909068435376093	-0.962689096350373	-0.805987376650829
chr10	30437539	-0.922737408793777	-0.979629282923847	-0.984758403790079	-1.01445502254265
chr10	30479998	-0.885549651886222	-0.920440341171754	-0.496809304481447	-0.0789958197477281
chr10	30501886	-0.922829465393993	-0.934280378328135	-0.943203967615333	-0.963801220365899
chr10	30528160	-0.783966902109632	-0.893726146041518	-0.852153666625144	-0.988464089039199
chr10	30542900	-1	-1.00186050003489	-0.990011102865211	-1.00815411620937
chr10	30572389	-0.86534283283029	-0.959410499688898	-0.963966355744738	-0.99020576683275
chr10	30574979	-0.807285715895293	-0.841751109609602	-0.853823658927271	-0.963116132662281
chr10	30580847	-0.918612334304444	-0.9914426562206	-0.988276319143153	-1.08895507652857
chr10	30617696	-0.898938388978172	-0.960416843583592	-0.93503301299777	-0.820040501975454
chr10	30619660	-0.832427375731407	-0.963668198070604	-0.979126715451626	-0.979394421918924
chr10	30620418	-0.975311507274965	-0.955023199936603	-0.946881314051624	-0.893350507668155
chr10	30635772	-0.854069135020945	-0.906471231952357	-0.698258822723672	-0.445949484835171
chr10	30643215	-0.827838440423611	-0.917596150004292	-0.850733022797267	-0.623792431084358
chr10	30643794	-0.726606616585491	-0.960514156472722	-0.889908849962915	-1.08803446411757
chr10	30652421	-0.979013296169491	-0.975815415056695	-0.989066122044361	-1.03468767091957
chr10	30683942	-0.960166174726181	-0.930837876861169	-0.87966470476688	-0.946431234101647
chr10	30698500	-1	-0.967846046234547	-0.99160153598279	-0.955191760709465
chr10	30716285	-0.724410581410306	-0.640630739432261	-0.820149202581023	-0.696108566716458
chr10	30744287	-0.904688365700642	-0.886259410915311	-0.900833134111846	-1.04147516651671
chr10	30791836	-0.443729024071112	-0.814383224878644	-0.743426310375884	-0.933795275269427
chr10	30811896	-0.937477748758142	-0.906868816633865	-0.987820180510291	-0.958788291667239
chr10	30820781	-0.980580485989328	-0.909619582208745	-0.885268842708231	-0.806820226956295
chr10	30825755	-0.824705866353956	-0.925303896583459	-0.979248166891051	-0.94202590890325
chr10	30839414	-0.979628775650129	-0.967943492658333	-0.952607501517877	-0.901014964070628
chr10	30857125	-0.874278921250034	-0.980397612805007	-0.965657220608941	-0.978981501373559
chr10	30937794	-0.884059387467518	-0.990498022155446	-0.851615577086258	-0.962164820229615
chr10	30994461	-0.634602931676955	-0.711962604855005	-0.88575537279494	-0.989766394166596
chr10	31024370	-0.687953536983536	-0.928995501016287	-0.986637645051601	-1.03470385904037
chr10	31055178	-0.802263907737762	-0.913773313134993	-0.83634012944891	-0.969524782922867
chr10	31139931	-0.673227527732357	-0.9624067492615	-0.930016099803918	-1.06114062132878
chr10	31195746	-0.962433767562285	-0.970636811152196	-0.977236056200616	-0.978556590309153
chr10	31298209	-0.972197041535813	-0.965288685225177	-0.971860433116404	-0.875712037506654
chr10	31306672	-0.860457716967178	-0.910436906673173	-0.979124737229904	-0.869376457404174
chr10	31390920	-0.806261159340058	-0.908780269867503	-0.943272169565944	-0.998967316638808
chr10	31432630	-0.898670052653747	-0.842453385769263	-0.831513968835851	-0.911915231412911
chr10	31449958	-0.972037641052136	-0.9905974869147	-0.995194252928185	-1.0071532738298
chr10	31460565	-0.895339565738022	-0.932626446182409	-0.815779483874905	-0.970913711262861
chr10	31466430	-0.862079047392775	-0.965705053083186	-0.95534056772724	-1.04066389910864
chr10	31531311	-0.853357800711159	-0.988839342538831	-0.964738985885293	-0.94624389487142
chr10	31673313	0.866795090014356	-0.144815878040605	-0.92687378887553	-0.94691537186599
chr10	31717433	-0.948728236310824	-0.99352081028277	-0.989154520112385	-1.02161495420018
chr10	31718901	-0.976520951827031	-0.995278690643232	-0.946232967709111	-0.982813877074535
chr10	31798163	-0.903162975245756	-0.922990414768647	-0.982810440791163	-0.970660427565711
chr10	31801110	-0.855128348883395	-0.939184406831663	-0.92674853799226	-1.00114817892664
chr10	31811920	-0.919222430487633	-0.918006600380625	-0.921652399899915	-1.03535280547331
chr10	31821349	-0.932383334129047	-0.973581759245345	-0.907590488723476	-0.855485968089068
chr10	31840328	-0.849362422111567	-0.954048576821118	-0.937022458547504	-0.995310561052914
chr10	31875167	-0.861823016426568	-0.953590710695823	-0.949166706788697	-0.976963514976393
chr10	31888010	-0.780055107182316	-0.959618302446792	-0.82772474009012	-1.04008433531657
chr10	31907247	-0.545077876737378	-0.820935348110357	-0.866639345826273	-0.893332978396772
chr10	31926349	-0.88677189164834	-0.986358783948855	-0.911033620842526	-0.980099090354562
chr10	31934095	-0.713091843220886	-0.941876426463882	-0.784168500163444	-0.994814426451563
chr10	32004873	-1	-1	-0.992485616533166	-1.00186688437527
chr10	32017834	-0.917170306099589	-0.992584544647216	-0.951879037258911	-0.991737001889165
chr10	32054283	-0.867543344914908	-0.947293085534479	-0.962301604802741	-0.84614838427801
chr10	32079786	-0.922759953732399	-0.9819963271917	-0.927905643676178	-1.03363122024129
chr10	32200473	-0.985309983261857	-0.967315906000446	-0.940643587545579	-1.0461786956326
chr10	32239455	-0.975656306391767	-0.996356031806559	-0.977646303410317	-0.994760087337019
chr10	32250459	-0.934186350725986	-0.950620143433739	-0.862386972560893	-0.93300657359845
chr10	32440958	-0.867648395337236	-0.910034956887437	-0.935481204093014	-0.522111588228374
chr10	32508547	-1	-1	-0.957317520904809	-0.99201081257727
chr10	32516581	-0.881759190492569	-0.952985750259972	-0.923494235584034	-1.00592425523796
chr10	32534292	-0.84621103314448	-0.923693884597689	-0.914594357272078	-0.91257357849046
chr10	32545511	-0.490841988670264	-0.563192004956081	-0.529560124067097	-0.778887468369981
chr10	32547785	-0.917922526145999	-0.948260726143926	-0.964456845294403	-1.03091974858653
chr10	32635414	0.583930453591285	0.289249277950692	1.14927509416286	0.25259099833563
chr10	32653312	-0.951593896341827	-0.960313479056346	-0.998290591390347	-0.984285635569762
chr10	32653654	-0.891771226890307	-0.965283255680956	-0.999216265636271	-1.03568404003557
chr10	32793272	-0.930149468687923	-0.938302390888058	-0.971947470456424	-0.985036033169277
chr10	32802235	-0.748187838026139	-0.98538621116106	-0.925578243506966	-0.812509743837113
chr10	32877346	-0.984719248637332	-0.972728118501377	-0.959510214069507	-0.89984265314134
chr10	32956071	-1	-0.992577100072486	-1	-1
chr10	32997496	-0.892150776092879	-1.00332566305802	-1.00326762001441	-1.04948711664281
chr10	33038521	-0.930935638814176	-1	-0.970345819254172	-1.04040009081026
chr10	33115347	-0.904630742052581	-0.980251374115653	-0.980402792445279	-1.03533700623308
chr10	33275096	-0.940425368856669	-0.883131325619314	-0.979217208051461	-0.965468299191873
chr10	33284274	-0.861540612600482	-0.892084911298214	-0.952564964463347	-0.843237425138842
chr10	33291029	-0.783944055254295	-0.991866758170188	-0.905210543144077	-1.02822025371371
chr10	33304007	-0.970414540278554	-0.985115771620463	-0.94805698396651	-1.03704056112882
chr10	33350742	-0.938240276265013	-0.969333475642463	-0.956755270740317	-0.985123064742507
chr10	33360496	-0.586466201642245	-0.943140802498662	-0.93511573143851	-1.10930910068334
chr10	33418605	-0.648128063955464	-0.964067706854144	-0.890659938375482	-0.959261273298508
chr10	33436887	-0.812207998424143	-0.929262395189454	-0.882193112936089	-0.839969859648924
chr10	33437633	-0.854668183837777	-0.979029457750387	-0.907969142944454	-1.01512941931475
chr10	33484529	-0.915648560125059	-0.956240888108575	-0.969024007207549	-1.00952045641679
chr10	33511772	-0.844386011396927	-0.913912551000693	-0.908418290233057	-1.01594115222655
chr10	33650967	-0.915151212395852	-0.974888750336634	-0.848828124236701	-0.992895473585191
chr10	33684273	-0.904021310267135	-0.968060852552686	-0.966509924935504	-0.935925152721625
chr10	33695569	-1	-0.982621064729723	-0.985101160355263	-0.97633886320394
chr10	33730709	-0.95654819196307	-0.978931868245947	-0.984067993708016	-0.738740988269797
chr10	33736957	-0.795808729721049	-0.952977327286484	-0.943822903410458	-1.00080528227786
chr10	33767441	-0.75118796978193	-0.946966916354387	-0.921181872872088	-0.925961774464612
chr10	33771517	-0.875035449513301	-0.972154819363806	-0.938736369130212	-0.9761934794947
chr10	33772993	-0.636772025886478	-0.938180656571134	-0.833940313409065	-0.931858941745432
chr10	33782192	-0.754197902748841	-0.974144866475536	-0.935509637100487	-0.943929037755938
chr10	33844748	-0.922167771928376	-0.952619758077188	-0.919361759097796	-1.02223088468329
chr10	33864375	-0.913156896070359	-0.969583155260299	-0.932648585964224	-1.02020929259311
chr10	33893542	-0.917944168375872	-0.967659631821023	-0.980715739467469	-0.993111013065915
chr10	33894510	-0.902101542249448	-0.96893455901636	-0.936262171960894	-1.0160245912453
chr10	33926299	-1	-0.959553114822163	-0.962431502912403	-0.883358387158443
chr10	33979546	-0.942173573134851	-0.994730182900025	-0.966104772355363	-1.02662385259175
chr10	33979581	-0.938520424336202	-0.995198081222425	-0.980528134687372	-0.95731838470582
chr10	33996628	-0.808292636603121	-0.919473258137629	-0.970456029590702	-0.997787539848649
chr10	34072255	-0.863822683017197	-0.961471267011851	-0.926544359220399	-1.09312239155605
chr10	34190763	-0.894652320392046	-0.97762342208542	-0.960543605984889	-0.948005118513537
chr10	34207069	-0.96433741427742	-0.959728917859524	-0.991370441673093	-0.74925420880609
chr10	34210751	-0.933516071351286	-0.98876295021527	-0.860067555756585	-1.06740142134973
chr10	34212795	-0.968577110550524	-0.963546685833102	-0.975953935464827	-1.05007271217145
chr10	34247390	-0.951716296244297	-0.967218665041071	-0.969432968408728	-0.843568468187021
chr10	34257352	-0.861562091658164	-0.963865494128085	-0.960706580858288	-1.00981294424501
chr10	34303760	-0.818428552360438	-0.969510796526345	-0.972011779666366	-1.04329890902612
chr10	34306937	-0.815195110447515	-0.970071997688511	-0.97239189292121	-0.690879183751205
chr10	34382561	-0.848340275749101	-0.972214778593749	-0.928577843372744	-1.00711706350514
chr10	34426522	-0.922627777211228	-0.962973396752892	-0.980470842492125	-0.988880232421672
chr10	34444977	-0.808183834224966	-0.944346388391813	-0.930204354374884	-0.872062771498673
chr10	34518871	-0.878921032038482	-0.957845641473265	-0.980897204105191	-0.989206188297596
chr10	34531235	-0.88029886042958	-0.941676320394012	-0.867816287624988	-0.940384149798928
chr10	34547458	-0.835055495410437	-0.886953152753056	-0.898652111703071	-0.587897111942867
chr10	34616648	-0.806847215433169	-0.892553242199403	-0.827456124208213	-0.933391826102005
chr10	34619829	-0.880105065825517	-0.934467301965634	-0.987892672134215	-0.959458414646735
chr10	34716543	-1	-0.939309595210643	-1	-1.02511396474307
chr10	34719875	-0.881894895025203	-0.978916486350669	-0.983892837757729	-1.04688173030105
chr10	34751174	-0.846790373327872	-0.967356580380753	-0.997318950188878	-0.975776467494041
chr10	34790273	-0.931613277643969	-0.966911965258909	-0.953998354991427	-0.93019246759044
chr10	34839141	-0.758033024273928	-0.903846024759126	-0.964557694143073	-0.83095819923888
chr10	34883844	-0.885463843909261	-0.962790035772236	-0.943377702719994	-0.90676824990519
chr10	34928190	-1	-0.984217694038736	-0.985883736285495	-1.09687637162067
chr10	34999471	-0.720452896947871	-0.913379278054049	-0.672670520025995	-0.504614823493794
chr10	35043033	-1	-0.97684411252486	-0.958277100419297	-0.967352415999129
chr10	35054782	-0.936642781506182	-0.902398730932682	-0.958406107953837	-0.914543425232289
chr10	35085055	-0.902209011847846	-0.953071608377383	-0.975512790536629	-1.01371373456733
chr10	35141613	-0.764533736590256	-0.8922916328601	-0.897011768289292	-0.920027950102383
chr10	35155680	-0.915732929097414	-0.959424380390561	-0.981391706623148	-1.10462615667473
chr10	35251954	-0.870067158360993	-0.893345390504057	-0.90874536249904	-0.719118149190823
chr10	35289070	-0.946785292479802	-0.925213799249346	-0.933967229926029	-0.977638234211613
chr10	35323574	-0.805162226426921	-0.949768293822945	-0.903223821479082	-0.915479218478584
chr10	35381850	-0.906269528000016	-0.969729451968554	-0.950759024556089	-1.12863853056325
chr10	35386475	-0.933411423192397	-0.989670403606675	-0.937599046045503	-0.913037745778212
chr10	35431767	-0.980637150898354	-0.957188827382393	-0.954894046114397	-1.01237466824199
chr10	35528271	-0.870566092640539	-0.983435033003022	-0.971254887900281	-0.974565233049225
chr10	35631329	-0.8353756655669	-0.879694370779592	-0.812599575441121	-0.736783902618266
chr10	35653133	-0.901347041015317	-0.981295613289684	-0.878579702230717	-0.734748159716278
chr10	35660644	-0.689558980298849	-0.928667949941569	-0.908538184729923	-0.911773860848486
chr10	35698967	-0.910304316799294	-0.966441217276067	-0.957464526145541	-0.965939803608025
chr10	35706308	-0.666948935891715	-0.87639577407538	-0.878348536384358	-1.03435096159616
chr10	35737560	-0.673616068133136	-0.905194324795208	-0.807022365477532	-0.97658341845231
chr10	35745906	-0.743759340524678	-0.954720556852499	-0.963500619608185	-0.874413800328705
chr10	35756344	-0.720828510940293	-0.88859409463132	-0.671227870769852	-0.524943436669602
chr10	35766463	-1	-1	-1.00519077886125	-1.00953320287979
chr10	35775965	-0.781592484111605	-0.95098968836062	-0.903671304686814	-0.86724913302429
chr10	35792798	-0.820982133867619	-0.975872316670668	-0.772320191539081	-0.864861869885057
chr10	35795218	-0.914123526232871	-0.927716676425161	-0.935727248068524	-1.06155221497206
chr10	35838254	-0.949886305599887	-0.948038297688575	-0.94501699183378	-0.711649235085366
chr10	35854895	-0.914446954235985	-0.891951056790191	-0.891470551987656	-0.934713607173335
chr10	35893211	-0.944627766260426	-0.889532072729673	-0.986839956242172	-0.985448849277955
chr10	35899999	-0.783486432153617	-0.947557001051636	-0.99065361651821	-0.906790131616284
chr10	35900519	-0.857000772057473	-0.974354416905565	-0.913219614642	-0.990494916450582
chr10	35917769	-0.73216974668524	-0.930175600810216	-0.920181551654437	-0.767787168774727
chr10	35938516	-0.82477474061245	-0.941803400535942	-0.806830313963843	-1.02998757890032
chr10	35965092	-0.87153173460926	-0.960461099729736	-0.979704454970592	-1.03174095616604
chr10	35984861	-0.941953166362961	-0.995633964117663	-0.975628999739453	-1.08763777181269
chr10	35997796	-0.824256098171604	-0.989146557332082	-0.943514862031602	-0.833812260041696
chr10	36027739	-0.846464329684855	-0.944842836046377	-0.800524319944158	-1.07894618709623
chr10	36029105	-0.854635225856966	-0.925991587885726	-0.843958899339012	-1.00172308189879
chr10	36070316	-0.858145809650713	-0.948559597033663	-0.836002213681571	-0.963832023344959
chr10	36080984	-0.934624552991464	-0.939478169324656	-0.830441101452102	-0.933357132524522
chr10	36097369	-0.944507151112449	-0.905105508442236	-0.92358193048875	-0.926783836747758
chr10	36127323	-0.976310009303591	-0.945823523901722	-0.951774540532694	-0.997609629959267
chr10	36193460	-0.853268672553028	-0.943340261927206	-0.962798708262924	-0.947491383046568
chr10	36195346	-0.890078406255711	-0.92636552063831	-0.900418646740955	-0.870954820225146
chr10	36208222	-0.96220708956941	-0.924665894330404	-0.951202230898967	-0.93820294282503
chr10	36223912	-0.649159990277741	-0.881837886905125	-0.893371343612196	-0.968668128142956
chr10	36229477	-0.787052120095893	-0.851043470191205	-0.910041812239091	-0.769407929542894
chr10	36241307	-0.896634567678657	-0.896119513379293	-0.997678548404942	-0.874511082365968
chr10	36260688	-0.923095562705238	-0.952404362126824	-0.974349811913657	-0.908696959056604
chr10	36289643	-0.899103899171821	-0.919116821148583	-0.974928180663871	-0.918992685123803
chr10	36295366	-0.740607167200929	-0.953778989852489	-0.892665110870138	-0.785767819832299
chr10	36312833	-0.800974790440816	-0.910584256194054	-0.924190093409249	-1.03164780766701
chr10	36322582	-0.896894599285252	-1.00611681941487	-0.939525185135796	-1.01106556243715
chr10	36338616	-0.689940558603208	-0.875864142472314	-0.940763222599557	-0.877868078150836
chr10	36363065	-0.837599442472313	-0.960195221483398	-0.985840410673295	-0.913784629628111
chr10	36380022	-0.879375706123992	-0.954074559975223	-0.914268009578282	-1.00788792992175
chr10	36435876	-0.926889242403334	-0.975344378990695	-0.974582340532936	-0.979120299552535
chr10	36469504	-0.985636703748563	-0.994619620439694	-0.998027855910492	-0.939221967159769
chr10	36473825	-0.92299442583212	-0.911216240271899	-0.961371644200643	-0.926661549281293
chr10	36481131	-0.949480790020558	-0.963293753661472	-0.965069515478858	-1.01083839716242
chr10	36491717	-0.951715025852933	-0.992619426236937	-0.978501392061532	-0.997294266356145
chr10	36522055	-1	-0.977752175200829	-1.00066720308565	-0.970711600575182
chr10	36530346	-0.968986460071757	-0.973496000193256	-0.974779453823159	-0.966958916608475
chr10	36544301	-1	-0.965761086673098	-0.930284233403929	-0.828219850741655
chr10	36553948	-0.884828645195213	-0.984655013131978	-0.985160697553883	-1.06513639862645
chr10	36586076	-0.90256312164965	-0.978218288931349	-0.935797940054112	-0.945109323596725
chr10	36625791	-0.813511167791077	-0.952571273120474	-0.828382219258493	-0.940146061675575
chr10	36649208	-1	-0.943074001629384	-0.94320757785991	-1.02174708893644
chr10	36668989	-0.948877817866693	-0.937755525627558	-0.708681394961061	-0.996371407846325
chr10	36703398	-0.956774459565743	-1.0023852890043	-0.962627195785366	-0.977900123396241
chr10	36741708	-0.887022815242467	-0.954580939587631	-0.955336524926956	-0.91755847922831
chr10	36742130	-0.88546647869863	-0.93177698915196	-0.919562705350549	-1.0510767993225
chr10	36743209	-0.916893518982799	-0.956811795928721	-0.977780123808608	-1.0174462965765
chr10	36744147	-0.882445622000183	-0.983140937372747	-0.97164150473154	-1.0214539537831
chr10	36755115	-0.938520911393348	-0.983638997432802	-1.0030819633151	-0.9834469768669
chr10	36777715	-0.72518869547162	-0.970048887561798	-0.982006936221624	-1.05132375847253
chr10	36809089	-0.883608584955354	-0.946397593874262	-0.826502239557604	-0.928197515526645
chr10	36879815	-0.835719885750673	-0.929132801348928	-0.906765930440852	-0.983158061530618
chr10	36888895	-0.896950114880319	-0.839124634118195	-0.916043938009627	-0.927783455158951
chr10	36935637	-0.683229874676369	-0.932900155064499	-0.917548814188282	-0.997760308777953
chr10	36956433	-0.844613430430801	-0.98156008552032	-0.970439031086042	-0.897529649796455
chr10	36978380	-0.854470127922803	-0.913849508659724	-0.946046264759238	-0.902269591157535
chr10	36994771	-0.871696683572412	-0.979379399163016	-0.951415844683789	-1.00576868902275
chr10	37003789	-0.87609334564753	-0.9673674291968	-0.937401033080277	-0.818620576761818
chr10	37043626	-0.925380495129605	-0.968822047993091	-0.90365142826086	-1.0118290167746
chr10	37045909	-0.848037337808476	-0.939293379225963	-0.958780199535024	-1.00684305126258
chr10	37060045	-0.870218408633821	-0.92058655469095	-0.898816399612029	-0.858019289638043
chr10	37175104	-0.860884988014751	-0.953960802501389	-1.01543852095597	-1.00461083334211
chr10	37203675	-0.842694807412502	-0.950844550149579	-0.90000160939945	-0.986545733291548
chr10	37270662	-0.895800669104011	-0.968686427474422	-0.954351108096519	-0.962649246552258
chr10	37283829	-0.909357020673655	-0.978477855300975	-0.989249424751457	-0.873524386576604
chr10	37306642	-0.885912364583801	-0.935605370507427	-0.885266844419577	-0.965859178549763
chr10	37346342	-0.938521757240049	-0.951159096804528	-0.979297559270391	-1.05861659841922
chr10	37396520	-0.6985428103568	-0.963568018826482	-0.904728984464732	-0.902282493403691
chr10	37414369	-0.839953235877929	-0.951909032480276	-0.853878275963679	-0.937889811523061
chr10	37432604	-0.925176070777015	-1	-0.955813145575494	-1.02727435659043
chr10	37445246	-0.889028306954166	-0.958446660516178	-0.977809918383604	-0.933685893268803
chr10	37529349	-0.933364863848085	-0.971439182120931	-1	-0.982645612419462
chr10	37556119	-0.966945348244421	-1.00059436067426	-0.958177348832008	-1.00961238828352
chr10	37569581	-0.923591449441142	-0.971832346527941	-0.983745335982393	-1.0507521802747
chr10	37637683	-0.962835271687194	-0.945117145273299	-0.97723063642967	-0.837997308232769
chr10	37705359	-0.950969253497974	-0.964768873277	-0.99082668630185	-1.0020896097559
chr10	37709956	-1	-0.965155715156827	-0.982434470854388	-0.947964978576375
chr10	37733840	-0.879078701327527	-0.967186557591613	-0.956172488654281	-1.04697352307512
chr10	37765937	-0.781376356571547	-0.954044303908681	-0.980829301218899	-0.861625902486002
chr10	37772786	-0.834932522616462	-0.967878987274276	-0.837285244170904	-1.08499578445466
chr10	37779521	-0.791713713650477	-0.935015891335866	-0.916640129332451	-1.11227585022159
chr10	37780789	-0.960533038023612	-0.945821729795465	-0.960330795746895	-0.98577669904857
chr10	37783801	-0.98254805739036	-0.982120479587811	-0.988109978371007	-1.00730340630143
chr10	37785595	-0.928482794139362	-0.958972217743978	-0.937483152060905	-0.912541853283062
chr10	37799493	-0.877851878821855	-0.948608191216863	-0.974562393660707	-0.995670088872178
chr10	37819356	-0.883722876270874	-0.948851093158193	-0.92599172860136	-0.927728784387465
chr10	37848011	-0.982263572357472	-0.998423441888289	-0.990626085397193	-0.991996529068536
chr10	37855622	-0.980924841145403	-0.993708467140416	-1	-1.05462688717647
chr10	37859504	-0.802626680485158	-0.976691159822921	-0.989010354310024	-0.987597631254488
chr10	37881128	-0.834208761602781	-0.919241265380308	-0.926396500195587	-1.0105325374249
chr10	37887398	-0.915257043451285	-0.948620591438933	-0.950592706192932	-0.83138398441868
chr10	37925556	-0.791776488522707	-0.970767845880009	-0.973657606581739	-0.895887519918783
chr10	37952128	-0.824669000543109	-0.961639774884747	-0.921632607211814	-0.897226757105413
chr10	37965256	-0.752335961771198	-0.956137967495952	-0.973710647949582	-1.03377906807151
chr10	37966837	-0.814086309790908	-0.963400157765925	-0.839024465452294	-1.01010757410898
chr10	37994927	-0.799238772127063	-0.92136720054244	-0.863649096796316	-0.963928482191704
chr10	38037933	-1	-0.922402373378497	-0.968814832436369	-1.08663595458623
chr10	38053407	-0.930793074255302	-0.968740003573541	-0.964372968909842	-0.915933448770722
chr10	38063896	-0.898653082569313	-0.998730316769806	-0.982547136513919	-1.01048109762525
chr10	38065774	-0.777019785406676	-0.915414100281659	-0.921764496547043	-0.972729978024091
chr10	38099530	-0.959630105643081	-0.986722640264403	-0.98490522485271	-0.983668559627173
chr10	38152459	-0.883674760629805	-0.950111966818479	-0.941339737468363	-1.02784760541974
chr10	38162135	-0.883753667801716	-0.965105573067367	-0.958630245776068	-0.936511409242176
chr10	38192937	-0.935094251535259	-0.9728282493821	-0.939593501647066	-0.927591382229851
chr10	38220130	-0.960774548320549	-0.99651707147404	-0.902590510153878	-1.03906708064353
chr10	38230736	-0.870002682339689	-0.95538175602729	-0.878934585298122	-0.956902817283256
chr10	38327261	-0.447741941185499	-0.771274176291543	-0.977516582020824	-1.02374265863775
chr10	38453233	-0.845021738227641	-0.959632551341621	-0.963018720996283	-0.875536852256691
chr10	38473598	-0.946420797340091	-0.994866852511411	-0.977230436855798	-1.01408654168869
chr10	38492428	-0.898582200514124	-0.981455653654572	-0.986243625146419	-0.800981012914174
chr10	38535042	-0.886375479700444	-0.968013482995655	-0.951627047229221	-0.983376640541602
chr10	38606206	-0.934740403903361	-0.968684736155561	-0.791346232267195	-0.880231318042748
chr10	38606806	-0.964151884279418	-0.973013627673676	-0.956951665757684	-1.0195911679734
chr10	38611612	-0.913918410136904	-0.947289357430842	-0.990028368975582	-0.817341472796954
chr10	38617006	-0.925170791715535	-0.927230346685703	-0.98909871712586	-0.99747310540098
chr10	38645766	-0.6068439040449	-0.847330818402357	-0.892136732844063	-0.839972340974817
chr10	38713377	-1	-1	-1	-1.00996800870515
chr10	38742394	-0.96036199838664	-0.981294711926722	-0.983200485370654	-0.993804456460779
chr10	38758038	-0.973037700731058	-0.996464767476704	-0.994614103619045	-1
chr10	38899298	-0.869489724845126	-0.978844444754049	-0.96157064911646	-1.02469266067434
chr10	38929044	-0.945500076131924	-0.987428113493741	-0.99419815330382	-0.985633407177849
chr10	38960749	-1	-1	-1.00209825892649	-0.989671162193765
chr10	38963537	-1	-1	-1	-1
chr10	39016817	-0.87067399368527	-0.945089427284602	-0.929704371207214	-1.02891512183358
chr10	39069572	-1	-1	-1	-1
chr10	39074998	-0.972170430662308	-1.0086544261021	-0.99451347459094	-1.02445740316343
chr10	42610217	-0.956087765875651	-0.98407752289996	-0.976254927489154	-1.01379028878734
chr10	42628342	-0.923438932046985	-0.98261005458441	-0.933357402357465	-0.962497430662296
chr10	42647777	-1	-1	-1.00083228402523	-0.996087057222011
chr10	42746820	-0.960135907017861	-0.991249612219207	-1	-0.999512793480667
chr10	42773018	-1	-0.992290650928612	-0.99347953373077	-1.01207684069618
chr10	42780770	-0.973965472888	-0.982744303675947	-0.955678172270648	-1.01264160884414
chr10	42893042	-0.905575783444268	-0.934265663106786	-0.927705054612183	-1.03872980040409
chr10	42930798	-0.975465305626477	-0.986712954639288	-1	-0.944080317903999
chr10	42980885	-0.907395698281406	-0.922347799862445	-0.92907380884917	-1.02701941341864
chr10	42988708	-0.900720997751633	-0.974892234201416	-0.975198704097754	-0.874339444862181
chr10	43071570	-1	-0.994318590613927	-0.989985418622422	-1.03174406760281
chr10	43166208	-1	-1	-1	-1
chr10	43177456	-0.964629634182717	-0.976185328512699	-0.922398686245049	-0.858202374172728
chr10	43265967	-0.944274501468235	-0.925214280211331	-0.874579248914437	-1.04542408668327
chr10	43315471	-0.938611786267205	-0.991039836375955	-0.972746373165674	-0.999347029876026
chr10	43322615	-0.965561273310633	-0.970890490708153	-0.888473324443676	-1.03106198710785
chr10	43328977	-0.98826777484071	-0.99357323794448	-0.891001752439559	-0.923046436339681
chr10	43329121	-0.966892379399155	-0.991457283911994	-0.828603932562604	-0.907230760962304
chr10	43373314	-0.713538775703324	-0.869216815380584	-0.772079301972419	-0.998245125656
chr10	43374233	-0.748402584924345	-0.843436394970494	-0.760326067181839	-1.05008611929692
chr10	43377778	-0.800315391584303	-0.930567078533778	-0.835281885625834	-0.89346248080159
chr10	43385944	-0.860353476654718	-0.979738762842699	-0.992655449853629	-0.907009866442372
chr10	43408961	-0.861542228172095	-0.970352346265612	-0.845872268238826	-0.780722009743832
chr10	43420826	-0.803576463077132	-0.964365578032564	-0.704766506853469	-0.792236679740907
chr10	43430426	-0.741720426474192	-0.814611753960681	-0.815521362983988	-0.786147146727899
chr10	43470958	-0.582209022075044	-0.747214109845845	-0.617960927644388	-1.22013599410285
chr10	43476991	-0.874521763436505	-0.913995408777921	-0.715879211454769	-0.371416151517587
chr10	43516856	-0.814653914410903	-0.94479231268319	-0.925972790048854	-0.938066048347458
chr10	43543179	-0.815106554294122	-0.938062402661083	-0.828257430283037	-0.550570861662093
chr10	43549460	-0.632099014364184	-0.954262030263237	-0.92938677841767	-0.953144437182273
chr10	43556988	-0.801737028255847	-0.861111368045149	-0.86288972915289	-0.838185399058586
chr10	43586444	-0.943869912382705	-0.960222629938393	-0.859095843159862	-0.992080935581496
chr10	43605027	-0.931357319936696	-0.941836382431831	-0.771828604622453	-0.948700583106214
chr10	43617141	-0.579774777059049	-0.760111187735817	-0.798747340181837	-0.722011018958229
chr10	43621602	-0.787412802111903	-0.956231855494771	-0.628905024157303	-0.801178484019763
chr10	43654238	-1	-0.971094623117306	-0.949106878262556	-1.06686688174409
chr10	43667454	-0.846213960254063	-0.970429897608654	-0.746556896079331	-0.764808788433538
chr10	43692198	-0.937747613669254	-0.860839774907095	-0.648918522137696	-1.04096959946491
chr10	43694652	-0.647984078836882	-0.905684482104572	-0.945754986845042	-0.939348172301679
chr10	43774241	-0.898034467917569	-0.998695034836979	-0.998510547518764	-1.0427887295925
chr10	43787623	-0.955078653164441	-0.978816013311285	-0.911996218698999	-1.1209863964657
chr10	43796447	-0.921816791049564	-0.969687717966254	-0.893885595502324	-0.811471499443937
chr10	43821060	-0.691033663873246	-0.892937900129862	-0.761473941494777	-1.06301843116384
chr10	43879697	-0.880467560777525	-0.940392652544994	-0.864916004111192	-0.763494060951736
chr10	43883353	-0.752001911876666	-0.909512490693993	-0.901212773766141	-0.593445823317918
chr10	43915985	-0.255828045710815	-0.309011930188745	-0.282606282331073	0.554302211067532
chr10	44007907	-0.968169045559355	-0.957548502316729	-0.982135019325766	-0.802753050506634
chr10	44034119	-1	-0.994865149961714	-1	-1.04906198251871
chr10	44034154	-1	-0.995589022848834	-1	-1.0198231012889
chr10	44066666	-0.697623272622058	-0.984930805129973	-0.925356459949716	-0.865400140398866
chr10	44113427	-1	-0.967106776784975	-0.974481137255956	-1.03299343010543
chr10	44192750	-0.939432839269097	-0.977451805169787	-0.908861040080482	-0.793495685116816
chr10	44204355	-0.896244391685442	-0.97246581136408	-0.914348497924752	-0.817106136002871
chr10	44211045	-0.652181105714361	-0.904316783388596	-0.836746766890081	-0.886662302374552
chr10	44219490	-0.772412759290998	-0.959852415615166	-0.945551386301677	-0.919937285381191
chr10	44283915	-0.909582181936305	-0.987360568210466	-0.965380569413028	-0.957319078787893
chr10	44300039	-0.833815056699991	-0.894568695799879	-0.988600869516374	-0.903772590187521
chr10	44342489	-0.712523928741222	-0.954391746074358	-0.992516373889479	-0.91979950348862
chr10	44349317	-0.872259554665265	-0.944561431662496	-0.890064317256977	-0.930375129625478
chr10	44392594	-0.848756815612168	-0.973572564636807	-0.853015596986315	-0.918384120049015
chr10	44394923	-0.878205657024981	-0.796131240262713	-0.955994637103389	-1.05737543334435
chr10	44417664	-0.825087127232914	-0.880976449806428	-0.634234035627833	-0.841356982454317
chr10	44423901	-0.826069642857441	-0.979927962125961	-0.881760908747371	-1.02744200993664
chr10	44457304	-0.906428544142054	-0.912651623018139	-0.857318009143525	-0.922585574180917
chr10	44475126	-0.739201655858632	-0.920103162201035	-0.823986944065186	-0.901454437263662
chr10	44562926	-0.820949397801332	-0.961845041074711	-0.919565949985407	-0.974570861805778
chr10	44638326	-0.817787488984009	-0.999753293056261	-0.951562898942455	-0.976435255629343
chr10	44682773	-0.793048250789433	-0.927573650287937	-0.913345764438964	-0.984589691823061
chr10	44693229	-0.522867126848594	-0.921357511622639	-0.939957058376669	-1.02330105979634
chr10	44704032	-0.923808112228089	-0.980101863482766	-0.88120811034012	-1.07241377541551
chr10	44712422	-0.92034706137795	-1.00020052769709	-0.939089868237144	-0.989753433733349
chr10	44726376	-0.972400028515276	-1	-0.981965782463437	-0.967594065582454
chr10	44754114	-0.917201033815023	-0.977956186809605	-0.816853396328095	-0.998890001605661
chr10	44770344	-0.965243100493671	-0.99125542792497	-0.979859768783363	-1.01548803899033
chr10	44787175	-0.879882434183307	-0.948523169533933	-0.901488699560968	-0.78915434150735
chr10	44822654	-0.89557953558598	-0.916361311563695	-0.948810163420386	-1.15633299053198
chr10	44846394	-0.745185085666702	-0.969433923227857	-0.910259433930235	-0.886669307814767
chr10	44858735	-0.761286885500147	-0.865727384008274	-0.920341549597143	-1.01504709158713
chr10	44868291	-0.824104134399604	-0.898910259980835	-0.84070980717688	-0.902990269800369
chr10	44893065	-0.679797153657433	-0.843677191585315	-0.677596542963486	-0.761469760196928
chr10	44933017	-0.802255658852509	-0.954266231559764	-0.874093621063149	-0.794943435185629
chr10	44936228	-0.803550881790419	-0.948721023936406	-0.942110083335913	-0.794830377977999
chr10	44968024	-0.904766805257921	-0.958018242407357	-0.951768259600665	-0.918984501380167
chr10	44971521	-0.752656569723016	-0.909276932537228	-0.913431866355956	-0.937590569298476
chr10	44972662	-0.731818237624585	-0.892178257163365	-0.678957578728116	-0.710195232075993
chr10	44993232	-0.858878116624952	-0.969225586814831	-0.973885806019833	-1.01588237207774
chr10	45033996	-0.866577034344745	-0.984381699249982	-0.937100144035107	-0.970755926508365
chr10	45068187	-0.905168137150146	-0.966718613794285	-0.956258456938813	-0.855448228128319
chr10	45114387	-0.717136167250162	-0.943414272233253	-0.864997334546181	-0.854256155432125
chr10	45263057	-0.870238381761735	-0.96294194598316	-0.940662593191525	-1.02664013180539
chr10	45304409	-0.869375893520459	-0.970188335419462	-0.973989505836081	-0.976847202535326
chr10	45328630	-0.696979769092341	-0.942758554097948	-0.940616712508386	-0.829040284562903
chr10	45345092	-0.852628920446555	-0.919323904569118	-0.958290174729307	-1.05407718673704
chr10	45357071	-0.786113135624693	-0.930932971790187	-0.862633205094018	-0.953809508833959
chr10	45377966	-0.746062968512194	-0.793654104407707	-0.780773966749347	-1.05034156810896
chr10	45409389	-0.622854650041105	-0.86081492950803	-0.448878199796758	-0.657722296405967
chr10	45409782	-0.882250992032933	-0.866360452152625	-0.718615476461161	-0.775546006448517
chr10	45429207	-0.825349852216131	-0.897215728901638	-0.985764203403906	-1.07254981676183
chr10	45465309	-0.941894497720096	-0.957520366219751	-0.925605286731811	-0.867517109270548
chr10	45465441	-0.832288634918018	-0.958043896268298	-0.902795560968109	-0.93591049676042
chr10	45480044	-0.937915716274907	-0.93493395786248	-0.800185886508752	-1.01564827994304
chr10	45600928	-0.926844600249491	-0.986559123307193	-0.952905929363494	-1.02998891549047
chr10	45639028	-1	-0.988681320505383	-0.972776043859256	-0.985596565495873
chr10	45654007	-0.958116840129063	-0.985190265484963	-0.968363661699242	-1.00027082098061
chr10	45695708	-0.813549602805652	-0.956846581502709	-0.823862287343594	-1.02093926952876
chr10	45702194	-0.942846165706568	-0.945582417511395	-0.82594760511158	-0.933188291255441
chr10	45703243	-0.978887863184892	-0.976027287014454	-0.974095306131948	-0.872960995197275
chr10	45724501	-0.981629507208993	-0.966155318554879	-0.988409215317271	-0.965390299259771
chr10	45779443	-0.846460269335255	-0.937415156650196	-0.845823807884684	-1.00997073461452
chr10	45799842	-0.620144977183975	-0.890878005660491	-0.815298840632359	-1.00795843617449
chr10	45805021	-0.578222740862048	-0.937147047526561	-0.881205648431195	-0.907882456930008
chr10	45874089	-0.892903423566344	-0.948143194294407	-0.839619448374008	-0.84638864219793
chr10	45937751	-0.784958368680393	-0.874783896473576	-0.864445423136524	-0.779398002081769
chr10	45942827	-0.656030135927746	-0.900363816079048	-0.86415063999231	-0.965500509862707
chr10	45952405	-0.824910156129051	-0.96903690990012	-0.91170579712838	-0.904188028691845
chr10	46038236	-0.846178506337696	-0.991835136343175	-0.812247399634397	-1.03748615735066
chr10	46095702	-0.921241474055101	-0.934347814286488	-0.909097026927555	-0.795150979417514
chr10	46147211	-0.960734281787983	-0.98847524116541	-1.01594511636079	-1.00474619781101
chr10	46153798	-0.8941231859102	-0.966114429820333	-0.851161670877355	-0.807582336267071
chr10	46157034	-0.909824806997762	-0.911593602883647	-0.834995869427385	-0.906228511206439
chr10	46173018	-0.978530032389326	-0.970617349764429	-0.899736310283944	-0.991903376288606
chr10	46222638	1.11315075475735	0.540134409501226	1.18582453463042	1.0727285953282
chr10	46332199	-1	-1	-1	-1
chr10	46338322	-1	-1	-1	-1
chr10	46340350	-0.978272024535219	-1	-0.952153689193637	-0.947199237002325
chr10	46347286	-1	-0.99315505561469	-1	-0.978702164017229
chr10	46355637	-0.98796502761913	-1	-0.984274884935632	-0.978403476405918
chr10	46357978	-1	-0.992720949582758	-1	-0.998808447016958
chr10	46363375	-1	-1	-1	-0.945367304521375
chr10	46501615	-0.977525777672117	-0.893906103844871	-0.91878826266501	-0.854398421550439
chr10	46503904	-0.773012419258511	-0.856893009586988	-0.7531782370168	-1.07190654882546
chr10	46504670	-0.830727263131659	-0.949939854775547	-0.723455330914939	-0.624338491457134
chr10	46513831	-0.881047673234062	-0.979433092238402	-0.930383949003846	-0.894125122677774
chr10	46520666	-0.78773608489326	-0.930870621112926	-0.380480599588522	0.507951804348426
chr10	46559314	-0.837315739270838	-0.90741336335347	-0.69723794445278	-0.505663077520737
chr10	46579247	-1	-1	-1	-1
chr10	46585150	-1	-0.986972144157515	-1	-0.959072646367253
chr10	46599874	-0.98594259588925	-0.991318401512711	-1	-0.932198613000687
chr10	46638372	-1	-1	-1	-1
chr10	46674463	-1	-0.993777974870563	-0.986159039859349	-1.00702877282599
chr10	46682097	-1	-1.00109372622871	-1	-1.01299047705655
chr10	46722476	-1	-1	-1	-1
chr10	46728596	-1	-1	-0.988969499622109	-1
chr10	46730626	-1	-1	-1	-1.01605957666623
chr10	46737574	-1	-1	-1	-0.985217973847994
chr10	46745934	-1	-0.995961940276881	-0.986452470538969	-0.995734727550532
chr10	46751068	-0.981841207406732	-1	-1.00099556072168	-1.03554918746323
chr10	46809549	-1	-1	-1.00437672429853	-1.01208313097621
chr10	46856360	-1	-0.99548009164745	-0.996113108842902	-1.01552637990704
chr10	46930675	-1	-0.982372450822979	-0.983339768783229	-1.01286560220731
chr10	46932378	-0.903781322180916	-0.970592000816356	-0.925973431680649	-0.990620704556811
chr10	46958384	-0.858773035322552	-1.00002492637569	-0.973571988382602	-0.975384723621266
chr10	46962506	-0.169098413991172	-0.525889759988453	0.241733010361697	-0.822975467644965
chr10	46989021	-0.841251771112509	-0.908255930377011	-0.72018921317586	-1.06266812695479
chr10	46991814	-0.806940070946174	-0.873926384812377	-0.572289815175402	-1.07758809484565
chr10	46996856	-0.578788849513728	-0.833993243050387	-0.514521672632928	-0.770659527738798
chr10	47003709	-0.621739387817961	-0.842085901789438	-0.381875820425901	-1.06173113763759
chr10	47062301	-0.868021098567199	-0.901385298452466	-0.63615629957736	-0.537335522952462
chr10	47096992	-0.632095682042101	-0.960529474204294	-0.712931896224726	-0.901295466490982
chr10	47110034	-0.794673689807757	-0.876809743830308	-0.807799232485495	-0.908512550188977
chr10	47120607	-0.920448579584662	-0.903101052229698	-0.94616938129595	-0.90253174416452
chr10	47121575	-0.873367890098728	-0.905131453209638	-0.764919097110097	-0.680368180031377
chr10	47135710	-0.564052784228478	-0.86437404463333	-0.66854569058505	-0.722416487738909
chr10	47156253	-0.943048316094592	-0.987919258963632	-0.971966200756936	-1.01078960197793
chr10	47162632	-1	-1	-0.986815304309474	-1.01141517162477
chr10	47167023	-0.978819524936447	-1	-1	-0.996021149681491
chr10	47202907	-1	-1	-1	-1
chr10	47209033	-1	-0.993144239390358	-0.994951214504642	-0.998038518664797
chr10	47211071	-0.983647579874925	-0.986251273993251	-1	-0.991787857738815
chr10	47217991	-1	-1	-1	-1.00424152016699
chr10	47226263	-1	-1	-1	-1.03607122222504
chr10	47231797	-1	-1	-1	-1
chr10	47290361	-1	-1	-0.983752598666276	-1.01420745315004
chr10	47337149	-0.877055894175075	-0.988470698839278	-0.97865303187718	-1.07710140330317
chr10	47412744	-0.915555713895175	-0.985268785808412	-0.998365126687537	-1.03498758952036
chr10	47414464	-0.877729210239052	-0.871781812300265	-0.956641080937739	-0.849099120818479
chr10	47552259	-0.956908643200783	-0.99002139339219	-0.981800051765047	-0.962587873756759
chr10	47572248	-0.976788692047993	-0.995340239306495	-1	-0.996937668517087
chr10	47603561	-0.845170830869831	-0.920907221974761	-0.841854284035303	-1.02239831349756
chr10	47670126	-0.834970656894195	-0.875088744459538	-0.844238011734373	-0.825217860159269
chr10	47679814	-0.861919074250641	-0.951704500688754	-0.566895319042669	-0.855539141808898
chr10	47680502	-0.814449724761758	-0.875728504846205	-0.729403831479536	-0.818779347227333
chr10	47707183	-1	-1	-0.954445182649624	-0.885705793533604
chr10	47753410	-1	-1	-1	-1
chr10	47756112	-1	-1	-0.987345595309954	-0.957303896183566
chr10	47759234	-1	-1	-1	-1
chr10	47766072	-0.968496063547755	-1	-1.00295545439754	-1.01572189408723
chr10	48005291	-1	-0.990767780787941	-1	-0.998716123593409
chr10	48138995	-1	-1.00119549620723	-0.993008126127615	-1.01416126660504
chr10	48139288	-0.933257176511462	-0.995994888102673	-0.981956492763541	-0.989981507204407
chr10	48157097	-0.974927425257735	-1	-0.994734998837327	-0.96997931247524
chr10	48167005	-1	-1	-1	-1
chr10	48189437	-1	-1	-1	-1
chr10	48214567	-1	-1	-1	-1
chr10	48261740	-1	-1	-0.995924860283165	-1.00801459685721
chr10	48264437	-0.983907552208446	-1.00286744038522	-0.997234818187631	-1.02651741518311
chr10	48267562	-1	-1	-1	-0.978684045682906
chr10	48274400	-1	-1	-0.984642552417519	-1
chr10	48314938	-0.96989188290856	-0.91833272427575	-0.939063904550233	-0.991751878706267
chr10	48317073	-0.983051979466691	-0.957729544789314	-0.928268390298022	-0.914739302580374
chr10	48330025	-0.898460201393187	-0.919072183159776	-0.916829686503235	-1.00117294005671
chr10	48363356	-0.636532160670622	-0.952495219067097	-0.836142816090771	-0.655821246253564
chr10	48377181	-0.655246552789135	-0.921260651495629	-0.784135590350323	-0.708286632513188
chr10	48413942	-0.80709589086335	-0.87595751989352	-0.795020970813731	-0.878625031038251
chr10	48424555	-0.626297295346576	-0.885051754932794	-0.928856262412899	-0.731800946270968
chr10	48439663	-0.634797244086006	-0.947420989339218	-0.750498861774108	-1.03863690767602
chr10	48462716	-0.897858873098067	-0.891938182687325	-0.798747202983955	-0.584446987603371
chr10	48472509	-0.829175944281233	-0.83639912874925	-0.836178449804573	-1.10039925249407
chr10	48487919	-0.915967045982877	-0.957088065948722	-0.972730031700005	-0.950401913125064
chr10	48512861	-0.770250857133798	-0.94448851140908	-0.912345158838318	-0.640440782390144
chr10	48520355	-0.846703081651138	-0.967274872908446	-0.94623313380747	-0.985606152434249
chr10	48533345	-0.855370072286031	-0.920249698662294	-0.920733992801854	-0.771881631044153
chr10	48542880	-0.647651013189536	-0.897678221269474	-0.901063227497464	-1.05361865754338
chr10	48548116	-0.72869768395298	-0.932498090337347	-0.891794866458353	-0.719222900304668
chr10	48624945	-0.747718398614116	-0.949685046751676	-0.873359887033381	-1.06063320480349
chr10	48633856	-0.758831957680806	-0.889148894725915	-0.962788655496937	-0.946604757335514
chr10	48640170	-0.795061677130466	-0.920766248191601	-0.830283056635981	-0.810283535903961
chr10	48645197	-0.817671996464835	-0.893673326108157	-0.916285912119332	-1.06923063648812
chr10	48649527	-0.719785411729795	-0.907243144547446	-0.831604757774682	-0.626203354004961
chr10	48688960	-0.920039721092152	-0.860796475529508	-0.902111440572105	-1.01634550673551
chr10	48691248	-0.79486896391115	-0.911261715227098	-0.792297163615052	-1.09924256012994
chr10	48692014	-0.905407064198217	-0.888400743482985	-0.784371693935587	-0.66258749901237
chr10	48701176	-0.859438365332155	-0.956468887388642	-0.893619133957273	-0.983092697262399
chr10	48708011	-0.72604149983833	-0.864013087398708	-0.126257795892663	0.283916098480052
chr10	48746212	-0.8535370223532	-0.822054417393272	-0.680735069693128	-0.458201545820478
chr10	48766141	-0.985543445284165	-1	-0.993158984216978	-1.01021361481019
chr10	48772033	-0.952228375553729	-0.986020648894811	-0.994521018329094	-0.978936735486337
chr10	48786794	-0.956342189963954	-1	-1	-0.884011966122475
chr10	48825293	-1	-1	-1	-1
chr10	48861362	-1	-1.00106436139251	-1.01000520348391	-1.01125241870361
chr10	48868998	-1	-1	-1.00830006957206	-0.966513354974022
chr10	48912248	-1	-1	-1	-0.982611889832337
chr10	48918374	-1	-1	-1	-1.01329448971064
chr10	48920400	-1	-1	-1	-1.01605957666623
chr10	48927335	-1	-1	-1	-0.959865161852861
chr10	48935695	-0.984404616793649	-0.998166654094008	-0.987991318582925	-0.992347328612854
chr10	48940836	-0.981841207406732	-0.989121765757524	-1	-1.02727101686354
chr10	48999294	-1	-1	-0.981248979139299	-0.987201314255977
chr10	49046118	-1	-0.997515408736266	-0.992833536112434	-1.03518433729344
chr10	49229025	-1	-1	-1	-1
chr10	49235136	-1	-1	-0.978552697817574	-1
chr10	49237173	-0.979243223091282	-1	-1	-1.00158780090716
chr10	49244101	-1	-1	-1	-1
chr10	49252405	-1	-1	-1	-1
chr10	49257945	-1	-1	-1	-0.977311555528983
chr10	49286672	-1	-1	-1	-1.0001768654438
chr10	49292565	-0.961545319056483	-1	-0.954533120957809	-0.997248476867003
chr10	49307290	-1	-1	-0.998127711406953	-0.982870690570707
chr10	49345838	-1	-1	-1	-1
chr10	49381915	-1	-0.998145361954385	-0.977971227791707	-1.03629814749303
chr10	49389546	-1	-0.980722657358735	-0.975751082234711	-1.0379995799115
chr10	49396818	-0.955033793265636	-0.91417664921613	-0.850346932033174	-1.02347734133746
chr10	49407874	-0.921213006412617	-0.938968652102429	-0.901289441504754	-0.742079702097832
chr10	49416189	-0.914252795573728	-0.952540320338477	-0.938381928953979	-0.915274976624664
chr10	49421212	-0.883692831487915	-0.925972213216184	-0.814883731002469	-0.932263045007864
chr10	49443007	-0.92773325942595	-0.882625865118426	-0.848285347314002	-1.05137022657081
chr10	49449940	-0.842885359420669	-0.918288618205468	-0.903119731834474	-0.914596696214255
chr10	49458098	-0.836823601413774	-0.936338278309303	-0.902293276938231	-0.843854723248211
chr10	49481786	-0.83160473871536	-0.931010678183192	-0.865176647327089	-0.799912182785157
chr10	49484686	-0.865366548827053	-0.920464671290364	-0.963481521267982	-0.865070736813407
chr10	49487129	-0.423834915875522	-0.701963680396975	-0.968843710999545	-0.976316185609009
chr10	49492274	-0.941101931078547	-0.925711959453181	-0.638200577029207	-0.536170780176786
chr10	49519612	-0.858778241295056	-0.979181942483855	-0.953636317746608	-0.920439735679337
chr10	49538464	-0.835007749467176	-0.964198772571303	-0.87491045498633	-0.612987519011651
chr10	49554937	-0.971490360981976	-0.987982939264344	-0.970037882850192	-1.06219691244019
chr10	49554946	-0.980472626006758	-0.984141335581317	-0.980769223573895	-1.09312694732251
chr10	49559374	-0.910464598908988	-0.97062047688487	-1	-1.07687404643398
chr10	49629412	-0.931443801657038	-0.956132394130597	-0.932544419971587	-0.959109702592746
chr10	49684832	-0.690382636958415	-0.852683318150009	-0.695700458202027	-0.860364994585924
chr10	49719486	-0.715586028480424	-0.881185674942105	-0.745374143526297	-0.861470947136367
chr10	49743594	-0.839677777609153	-0.89404350290457	-0.849170149248486	-0.619189767523784
chr10	49783170	-0.717774694351072	-0.931146671466163	-0.974358528525475	-0.940742710901095
chr10	49812710	-0.551900998618655	-0.816428295825021	-0.771546539896838	-1.12157268603082
chr10	49815648	-0.724125564391895	-0.860236367554118	-0.759965331791698	-0.91729357652204
chr10	49820436	-0.842149305174646	-0.832166854629417	-0.790967415463631	-0.93298059152921
chr10	49821304	-0.689265587298029	-0.886047696570699	-0.817266215193446	-1.05242748593383
chr10	49830112	-0.769181347499951	-0.964916283168701	-0.925599554508317	-1.03259642493304
chr10	49834939	-0.681127563420893	-0.958092469279021	-0.817043826970456	-0.68525097579312
chr10	49893156	0.279331324122376	0.114840909899711	-0.856432899545628	-0.871529799150272
chr10	49910136	-0.737555923868275	-0.91712801874439	-0.884460344242994	-0.95709743976464
chr10	49912438	-0.609481702493551	-0.846804956582736	-0.920908183827743	-1.05947206365071
chr10	49916348	-0.801841890003579	-0.932898812961909	-0.734136004115924	-0.896724911177163
chr10	49942533	-0.858479972242061	-0.948964308256474	-0.95403104139294	-0.875196282161002
chr10	49947017	-0.689311274451232	-0.883478114890702	-0.892513863212952	-0.985878201838074
chr10	49948263	-0.788406002673857	-0.938387219659543	-0.712750137021046	-0.662991990088568
chr10	49951709	-0.353421492549585	-0.719040934677158	-0.663189286797022	-0.807534367941859
chr10	49964761	-0.829272934784379	-0.967338819413624	-0.965053609425051	-0.957487412385586
chr10	49976885	-0.779018214215008	-0.940532825661435	-0.807456511923726	-0.902841084517851
chr10	49982229	-0.601261227924393	-0.842068185929578	-0.841274350901682	-0.960806335329123
chr10	50022627	-0.859956875339696	-0.936938296408599	-0.866393023600248	-0.972926484882055
chr10	50024543	-0.83822397348151	-0.956787813450944	-0.880982668745473	-1.02993453934096
chr10	50142112	-0.809787850190573	-0.915711869606055	-0.934328995415255	-0.618648243302898
chr10	50168878	-0.948262606428658	-0.911704778875748	-0.925462447265816	-1.00831555083753
chr10	50175426	-0.987468171434958	-0.966279535964294	-0.874746478896722	-0.932490852160578
chr10	50179850	-0.859049966114395	-0.918051439086479	-0.840669060437765	-0.920492448579715
chr10	50181981	-0.895117172561573	-0.906756432253245	-0.861787552098849	-1.06480881702335
chr10	50183022	-0.797201421527881	-0.869099696348844	-0.737424975289397	-0.723507345903087
chr10	50223703	-0.82088787528298	-0.976347759114356	-0.890719120550149	-0.94181024759588
chr10	50234953	-0.790417605464678	-0.858541912960483	-0.800413455900244	-0.824414886519277
chr10	50243268	-0.742855527848629	-0.89803069720449	-0.814944426371284	-0.823040596740536
chr10	50243993	-0.802904791124136	-0.898139870470269	-0.808431964280432	-0.932770756305169
chr10	50253783	-0.891959093732994	-0.943208067010227	-0.852345413791427	-0.840741239155924
chr10	50253828	-0.876328916343454	-0.91539576609458	-0.854175495230048	-1.03735503784161
chr10	50303704	-0.795700458688307	-0.870283733909177	-0.785537472322148	-0.931659153190589
chr10	50321723	-0.586403241916683	-0.921245901969501	-0.596298029524471	-0.441474223197633
chr10	50358105	-0.822372327148499	-0.874067152106493	-0.912106599383558	-0.89837788027777
chr10	50365473	-0.825610243438246	-0.895842363529787	-0.866241363808877	-1.08916769315475
chr10	50396439	-0.503485610234474	-0.139258597101917	-0.235752876268786	0.485922494696804
chr10	50396474	-0.517237458887671	-0.2189336558659	-0.265603587368841	0.535268097307986
chr10	50445421	-0.706620094852912	-0.944823069248351	-0.681198057554774	-1.00953874772087
chr10	50470327	-0.780182961724611	-0.921983447367293	-0.839680639966896	-0.755639157110594
chr10	50496335	-0.942503913428794	-0.903661672099484	-0.742949453955332	-0.834486811847383
chr10	50497704	-0.913349493631277	-0.919411137499088	-0.66206615871394	-0.307899473474151
chr10	50526962	-0.753774266810743	-0.95949461330149	-0.808009040591652	-0.806980937967499
chr10	50643143	-0.918072337910237	-0.960935441740104	-0.975464409445917	-1.01449633254362
chr10	50664554	-0.863966461777998	-0.989412607941682	-0.946214846207135	-0.977122163652567
chr10	50679456	-0.911949862070572	-0.946347730144268	-0.881429380438252	-0.917341159309443
chr10	50682676	-0.852297868336071	-0.966585175541022	-0.962901646295695	-0.873169614533348
chr10	50697029	-0.983981320410317	-0.975264607001588	-0.979625506245941	-1.03395243340897
chr10	50716775	-0.875902206909352	-0.948842891078734	-1.00205768366673	-0.920411133209397
chr10	50783933	-0.843501304853157	-0.9333484846809	-0.911482168364851	-0.830526814014886
chr10	50783940	-0.814127225726925	-0.966500177050045	-0.895709746483442	-0.888503518660129
chr10	50808288	-0.824376982929415	-0.946848210476328	-0.86157458715562	-0.967538868133489
chr10	50877746	-0.856428812099258	-0.894365926965451	-0.869227837044352	-0.954938256871524
chr10	50949049	-0.664961505119219	-0.815349648221576	-0.636193908281185	-0.617855598719809
chr10	50965995	-0.80344402729454	-0.906803413301518	-0.890734131716988	-0.870331240355498
chr10	50968318	-0.882210282185881	-0.861819330103521	-0.851082779400232	-0.936115658200085
chr10	50996483	-0.959463614275119	-0.988182444591089	-1.00673041500312	-0.93322894101859
chr10	51000082	-0.831467114940752	-0.984216231388968	-0.897664055330481	-0.995582489581725
chr10	51011308	-0.973938393534381	-0.973216242393367	-0.966963608686072	-1.01194345950742
chr10	51039617	-0.877263056579167	-0.987966471811659	-0.955776663898514	-0.977645156422437
chr10	51235809	-1	-1	-1	-1.0017245915026
chr10	51241931	-1	-1	-1	-1
chr10	51243963	-1	-1	-1	-0.994716626178385
chr10	51250900	-1	-0.986813807589052	-0.992998869978489	-0.994966179834652
chr10	51259258	-1	-1	-0.986199425497445	-0.93833595854889
chr10	51261593	-1	-0.9955609454098	-1	-0.992363278080075
chr10	51266989	-1	-1	-1	-0.998089728240767
chr10	51386769	-0.995190931340679	-0.968257001115488	-0.978532011952505	-1.02080709830025
chr10	51475271	-0.97107154516319	-1	-1	-1.00317811779819
chr10	51481717	-0.983535899514153	-1	-0.987130995025962	-1.02752864982065
chr10	51483754	-1	-1	-1	-1
chr10	51523142	-0.807968126123222	-0.982219006447125	-0.999032855605254	-0.933279956468625
chr10	51546315	-1	-0.999363435204232	-0.993575627063691	-1.04367774260579
chr10	51553083	-0.945826826740104	-0.979614405051314	-0.953692350913198	-0.864209450633816
chr10	51571803	-0.950031721058199	-0.948373690763023	-0.869549843652975	-0.871373778354192
chr10	51606764	-0.98196660435978	-0.980904884874778	-0.961982449539705	-0.983318705080038
chr10	51658643	-1	-0.987360366530811	-0.990557939482103	-1.02645735032597
chr10	51659023	-0.973976978776489	-1	-0.971177674715369	-1.04036739530485
chr10	51681365	-1	-1	-1	-1
chr10	51693679	-1	-1	-1	-1
chr10	51733349	-1	-1	-1	-0.979377864084428
chr10	51747220	-0.981301120264448	-0.998204907220005	-0.985228312156738	-1.03057820435809
chr10	51779699	-0.859929515375243	-0.958528369249845	-0.914203163681797	-0.78555015027891
chr10	51793126	-0.945453836095234	-0.994739347904808	-0.922424022369065	-1.04616664851761
chr10	51827638	1.09495154466077	0.75368831713046	1.14244740132308	0.790119796655499
chr10	51950582	-1	-1	-1.00075431511849	-1
chr10	52028509	-1	-1	-0.98678742965188	-1.0008299490543
chr10	52041909	-0.908298891239109	-0.932869579869586	-0.78533418879398	-0.77960975442874
chr10	52071372	-0.848131062486014	-0.98186497747958	-0.78034928955244	-0.493260454710772
chr10	52145159	-0.859879593081827	-0.979638179169842	-0.900519657513578	-0.901244348625977
chr10	52157722	-0.973024999049541	-0.977716980273945	-0.900466550754672	-0.788635544272978
chr10	52163390	-0.911024823541219	-0.905687931329949	-0.980128973114706	-0.777151198084393
chr10	52205974	-0.962222926765203	-0.975965327053472	-0.986639557106601	-1.01384358898533
chr10	52301205	-0.84009836128211	-0.922477130516251	-0.843853617661377	-0.792951952508469
chr10	52305867	-0.863316664802594	-0.951119155974918	-0.654109592871546	-0.257837258100129
chr10	52358559	-0.9294573710205	-0.959783786768723	-0.921556692011374	-1.18980130126663
chr10	52373003	-0.685305247928417	-0.801563297922226	-0.648573818834905	-0.311471436166824
chr10	52384678	0.766700646804133	0.401518894795423	1.45590964440917	1.1139238201227
chr10	52393724	-0.955760509783004	-0.973694551362139	-0.887699571897312	-0.860483064462028
chr10	52428831	-0.887943953207172	-0.893339696859011	0.286194609905031	0.133711021582886
chr10	52449629	-1	-1	-0.993345783935528	-1.03344293814451
chr10	52500855	-1	-1.00309778370427	-0.96650914386309	-0.888695467291139
chr10	52501830	-1	-0.994215366998986	-0.977534522475827	-0.983611568093695
chr10	52522311	-0.954307200547564	-1	-1.00378086569904	-1
chr10	52557012	-0.885043806157869	-0.982009967576396	-0.901508117038769	-1.0495783045671
chr10	52694595	-0.976141255040322	-0.998369665287247	-0.987571834625168	-0.884435000181172
chr10	52712354	-0.910789607560555	-0.991733978190079	-0.93721998745614	-0.955754385867409
chr10	52815573	-0.900516297029822	-0.962985269914916	-0.912935562285519	-0.745497223438548
chr10	52823172	-1	-0.99074093301253	-0.97528342643826	-0.97096687363633
chr10	52834625	-0.496812613734374	-0.857126714675951	-0.80522803534836	-1.04194290209155
chr10	52897706	-0.982079697363717	-0.860360276331994	-0.983260393179472	-0.772773054097825
chr10	52939356	-0.911743462865263	-0.947219401330338	-0.938051714846717	-0.981964201048447
chr10	52981868	-0.967858050686745	-1	-0.904901655171665	-0.923991465795479
chr10	52989224	-0.937585308846466	-0.932259526225949	-0.953607389397397	-0.925672919040087
chr10	52992611	-0.925685098377473	-0.947181752779275	-0.97513944289435	-0.89447055133847
chr10	53022084	-1	-0.989498288606798	-0.971144230308394	-0.955267433083897
chr10	53044855	-0.888304678752349	-0.987348126310065	-1.00547770449786	-0.938892796504973
chr10	53081619	-0.945072473355031	-0.995512858529991	-0.980666209176117	-0.943051637501934
chr10	53086476	-1	-0.966733461072961	-0.99898292717923	-0.994065122128966
chr10	53091621	-1	-0.90918339820164	-0.982174174226723	-0.952341583863291
chr10	53154015	-0.857563715183304	-0.953276183940069	-0.944373059671242	-0.971622653233809
chr10	53245577	-0.925954810859017	-0.959008557291413	-0.965387287107598	-0.888588259707606
chr10	53271794	-0.936000537236345	-0.984040688550024	-0.938722872562598	-1.0280784479583
chr10	53309407	-0.913863966310962	-0.962358434261957	-0.822267664938398	-1.03003938706676
chr10	53332009	-0.832119663915749	-1	-0.97979879720073	-0.912846706284858
chr10	53361376	-0.772080185974458	-0.899003494532362	-0.918397582156536	-0.873299704408511
chr10	53364431	-0.880522721088698	-0.975178233353505	-0.906815115522757	-0.878840789632948
chr10	53437040	-0.917642622036744	-0.943579595082412	-0.93820269898354	-0.766898012249875
chr10	53452234	-0.968156572435529	-1	-0.920033069528636	-0.92569927446511
chr10	53558397	-1	-0.992508818084012	-0.967505329066339	-1.06807385064873
chr10	53568905	-0.868006862387471	-0.969169622621674	-0.999488224689043	-0.871978719577134
chr10	53642103	-0.789826915304998	-0.970972039498936	-0.889229825195283	-0.937145566179746
chr10	53643250	-0.900407755342483	-0.920742302134566	-0.977698735936065	-0.973528248679615
chr10	53662566	-0.889197394467545	-1	-0.966402797082373	-1.02995185881117
chr10	53666651	-0.982141499767366	-0.992149505216086	-0.983761293769724	-0.95044740528942
chr10	53681429	-0.932900828012977	-0.99345310957373	-0.946365421334561	-1.00246007085539
chr10	53866627	-0.904162709587462	-0.956991833906807	-0.846732375429645	-0.963931906522005
chr10	53884102	-0.872001428484753	-0.986842657582393	-0.960915607107704	-1.03822115309123
chr10	53910138	-0.93924715593137	-0.982079853144125	-0.954914053142676	-0.894830455061098
chr10	53982398	-0.794975993443722	-0.989835711040477	-0.879439381913958	-1.01931801287729
chr10	54025111	-0.864648204760895	-0.991742251000205	-0.928076143801685	-0.942602521601024
chr10	54044352	-0.874920896353533	-0.934989345802724	-0.881958240046174	-0.958209977862219
chr10	54081497	-0.965581903283767	-0.978454533213298	-0.965560825269962	-0.987488374167903
chr10	54100331	-0.873366067844635	-0.923010312251138	-0.924433737094432	-0.984506021073772
chr10	54183285	-0.941336136266823	-0.98290032113139	-0.864316721484814	-0.86349240914132
chr10	54188082	-0.903738604804784	-0.952062866107204	-0.849879989110356	-0.854503665223577
chr10	54245955	-0.933394170311604	-0.958395388218179	-0.949684530836018	-1.02015178273806
chr10	54257910	-0.984583026980303	-0.994933141129244	-0.967815674844041	-1.01955240052206
chr10	54270588	-0.984096581280627	-0.982228949841558	-0.963822324917304	-0.987682209082063
chr10	54276416	-0.942262388872014	-0.975127068576098	-0.969416187296822	-0.981019538726315
chr10	54277257	-0.975848983076319	-0.946390954670862	-1.00064708523054	-1.04115240877707
chr10	54400842	-0.929375579854147	-0.982685985483408	-0.961520554924056	-1.02859161491079
chr10	54504351	-0.871217369163876	-0.919143227353182	-0.922689177551613	-0.727228539878441
chr10	54546437	-0.704521487535897	-0.934872685431662	-0.967206526352763	-1.0718283505266
chr10	54549272	-0.922910728253024	-0.977169129555724	-0.935340944472317	-0.903729335055357
chr10	54557678	-0.946023724090918	-0.994816418716277	-0.974484648318119	-0.986709208100373
chr10	54608461	-0.976009958130232	-0.992065550679793	-0.971833685222451	-0.996710615053001
chr10	54622823	-0.831577734276495	-0.963075348551217	-0.978227306857474	-0.945056231335162
chr10	54647300	-0.917556634212381	-0.992344260855368	-0.972304759968599	-1.01825173358388
chr10	54671126	-0.89484705453037	-0.966810563721335	-0.964390130135592	-0.943041346339957
chr10	54675916	-0.917379755819739	-0.950571060219062	-0.945453345675796	-0.988399754035831
chr10	54727973	-0.942641769845632	-0.973490771159237	-0.922945268109533	-0.994883935383901
chr10	54743320	-0.896652442782115	-0.975981837381275	-0.980097286124102	-1.00263997563151
chr10	54772524	-0.882706174095489	-0.95773819422619	-0.979017139753362	-0.854229547624913
chr10	54774110	-0.889156285569409	-0.97061630876867	-0.908087625106616	-0.833754027004924
chr10	54782475	-0.948496050015922	-0.981353365903995	-0.948061784613021	-0.880621347478344
chr10	54821616	-0.951789361144653	-0.988332662401222	-0.987430662576221	-0.952062512473193
chr10	54868266	-0.963948234225684	-0.929383864716152	-0.937628481761432	-0.935358259979793
chr10	54892274	-0.937429155931108	-0.992581539927776	-0.992607027619955	-0.965689500195759
chr10	54949660	-0.978661650361518	-0.968659829617219	-0.986063598837872	-1.00249898168889
chr10	54977518	-0.913328625917847	-0.981447058705127	-0.994186478415287	-1.00326678162801
chr10	55031380	-0.954156275400724	-0.94539361582191	-0.878266393740824	-0.968099937864544
chr10	55040003	-0.83894655656679	-0.980883561819062	-0.929681011646599	-0.975295248435364
chr10	55059035	-0.860867922064007	-0.96794250896248	-1.00239609801735	-1.036428551163
chr10	55072352	-0.90015769466062	-0.963241858871734	-0.928530323401602	-1.01605312587933
chr10	55145477	-0.889005321841941	-0.993595732756609	-0.980003312416536	-0.976219694129979
chr10	55156186	-0.925825351567887	-0.97725122587918	-0.978704184064769	-0.8333211209993
chr10	55162529	-0.88511043054833	-0.982252347186209	-0.956822165689113	-0.979730132513826
chr10	55174815	-0.93176298752218	-0.985430709627909	-0.961406288222325	-0.980184772199793
chr10	55177420	-0.917999787157552	-0.994215366998986	-0.999339926620218	-0.974222900068316
chr10	55277962	-0.965630148929437	-0.98237389767294	-0.994886657942854	-0.987277241828677
chr10	55340139	-0.938463488845685	-0.970722164586576	-0.965688583831919	-1.02468096743077
chr10	55346866	-0.934246403737835	-0.984743194779694	-0.959849244948457	-0.940947333833337
chr10	55361523	-0.751385532179448	-0.979698162587469	-0.963992002061174	-1.05239475946979
chr10	55407421	-0.897147464795389	-0.968131066338347	-0.970775350512361	-1.00209019210736
chr10	55443571	-0.905323982308382	-0.966644171942277	-0.988281467016855	-0.932330931651095
chr10	55443750	-0.968277936517562	-0.981293152528651	-0.972501321553598	-1.02367343276432
chr10	55445629	-0.939557355341813	-0.969594076925392	-0.96403685819049	-0.888758908888048
chr10	55450814	-0.818277846785999	-0.921699497419429	-0.916485165126088	-0.947807486800177
chr10	55488867	-0.889099246228974	-0.990810032385662	-1.00134455582172	-0.968519662544852
chr10	55491630	-0.853992310908709	-0.928360561026529	-0.976456320099751	-1.00407013383627
chr10	55522561	-0.816485945218326	-0.973470230222071	-0.962267088989757	-0.998935505593171
chr10	55570457	-0.933615569286359	-0.978070097220365	-0.980046240457397	-1.02110012509297
chr10	55609764	-0.979294626923731	-0.994764389483544	-1	-0.930108015575116
chr10	55686781	-0.918085665144227	-0.951812324122432	-0.942872916707926	-1.08801397759697
chr10	55716548	-0.96197862701134	-0.928306506238652	-0.920906684999732	-0.910277653420546
chr10	55743051	-0.9519708654505	-0.942289127474502	-0.999567185306648	-1.00684590006742
chr10	55744652	-0.896884062321998	-0.958745740334815	-0.894483420510758	-0.938479594447528
chr10	55820527	-0.869221403785789	-0.929500508129774	-0.863070435460292	-0.999507470742257
chr10	55868389	-0.844160688244399	-0.980728737968434	-0.988853212517377	-0.956434559842369
chr10	55879451	-0.984335428458032	-0.984662161221223	-0.968254206970373	-0.98341661903919
chr10	55883864	-0.925004523992142	-0.962763946417809	-0.93919288784647	-0.901086828481038
chr10	55918277	-0.919562476010122	-0.986736138529457	-0.857487322455313	-0.993949683304492
chr10	55962979	-0.725178285622815	-0.978496459495993	-0.990519715833033	-0.98509935692749
chr10	56039587	-0.908279036148916	-0.987476382157858	-0.953509672598231	-0.825459946609786
chr10	56066150	-0.799399469698473	-0.935414337061297	-0.984421097305641	-0.898888087477184
chr10	56134869	-0.930164874176976	-0.979867399253942	-0.935313560631095	-0.936050844448259
chr10	56146956	-0.932267728376022	-0.981162038905856	-0.947243846881659	-0.922551265491489
chr10	56168313	-0.920168938500176	-0.999042932183997	-0.977401284971834	-0.893976871223854
chr10	56224923	-0.943574840465365	-0.986890981698264	-0.950288258851014	-1.02584514594154
chr10	56247712	-0.969171432562458	-1	-0.963703644388797	-1.00374219088563
chr10	56249716	-0.940902014726239	-0.976856145961605	-1.00911659845404	-0.987808643587206
chr10	56270481	-0.867699324756914	-0.954675205752028	-0.961944446418766	-0.866220318478618
chr10	56322265	-0.931071857817744	-0.994272658754027	-0.958251890318177	-1.0344555237877
chr10	56351298	-0.991236505168399	-0.952655894005883	-0.992442163066875	-1.01227863937279
chr10	56355133	-0.91795730998648	-0.977608059513269	-0.959468414969361	-0.884395179460491
chr10	56388120	-0.843261033692686	-0.970797076166353	-0.912441580004699	-0.839776135921091
chr10	56446695	-0.953021677888119	-0.998714042723942	-0.978880694307143	-0.95304705873721
chr10	56461031	-0.917405982463905	-0.958306593110022	-0.959276687433019	-0.92672163215515
chr10	56488095	-0.975480704504859	-0.975888935012283	-0.962986969255029	-0.979119859290769
chr10	56495926	-0.964650568032412	-0.982295179615192	-0.939273354726611	-0.826370094959031
chr10	56518760	-0.878934144084118	-0.984894290470974	-0.865635203795263	-1.01048655130545
chr10	56600579	-0.951923966589918	-0.959649921419128	-0.979328589247722	-0.951166193913103
chr10	56628957	-0.86788859033727	-0.978697309372271	-0.974639792024491	-0.922352200793014
chr10	56644680	-0.963931107914527	-0.988085908886965	-0.936771725061282	-0.979852100585805
chr10	56669621	-0.937167042184775	-0.905671731548535	-0.970579850310535	-0.904647268120993
chr10	56672834	-0.961665175912915	-0.980634506702336	-0.986241603966693	-1.00507419572716
chr10	56685963	-0.877810638483276	-0.984176312139236	-0.992034943038302	-1.06483498085484
chr10	56745371	-0.907122741247077	-0.98568986572254	-0.92315146568114	-0.989669111981604
chr10	56745707	-0.796067122936474	-0.909558957142016	-0.937228745853048	-0.824836649742752
chr10	56756968	-0.983371284887932	-0.957462443541492	-0.953140420027671	-0.919971553025383
chr10	56757150	-0.98005390130579	-0.995784944410556	-0.982165783902699	-1.03563374456636
chr10	56785518	-0.943309767194135	-1	-0.960130672780522	-1.00646800148396
chr10	56818949	-0.923121923257959	-0.987822474538667	-0.972194472254018	-1.00468900890357
chr10	56855822	-0.844360609556282	-0.991936562213396	-0.9217216064853	-0.888899616818402
chr10	56912091	-0.940815944399352	-0.967524368634785	-1.00963249693674	-0.979290069952862
chr10	56951400	-0.942861964452277	-0.980303457814074	-0.980942946877988	-1.05521062593584
chr10	57065326	-0.925875054491511	-0.934769224844183	-0.988352949859672	-1.02356554704691
chr10	57095214	-0.880538008012324	-0.956004380774006	-0.983267157461001	-1.02873846374664
chr10	57121782	-0.936172129401407	-0.982944162539362	-0.994020964243881	-1.03574772642703
chr10	57160151	-0.773728737596673	-0.972077854358751	-0.913804321193451	-0.867368551003553
chr10	57165792	-0.938845762750041	-0.936870540104017	-0.94293197197729	-1.04277106090134
chr10	57168175	-0.966475673640813	-0.981451130943354	-0.959051116615396	-1.03208750680953
chr10	57201789	-0.97950928381175	-0.982683825881189	-0.990934328786032	-0.990917292346097
chr10	57401335	-0.934449304768639	-0.974887270889789	-0.976765560178766	-1.01457450830454
chr10	57412375	-0.984557076441231	-0.938786492334009	-0.976112284661692	-0.986478661721199
chr10	57413679	-0.891519497166817	-0.995186081978995	-0.951617903620604	-0.938964236717877
chr10	57459245	-0.81640755309737	-0.947023722482721	-0.910351046639347	-0.945971066562519
chr10	57459912	-0.930726725330666	-0.986356830141572	-0.992256139671252	-1.00734331607953
chr10	57500633	-0.581880297046388	-0.805324562528633	-0.903944872910966	-0.988251958461312
chr10	57655806	-0.984571548786319	-0.972100585111778	-0.951202282214897	-0.96119902080712
chr10	57675901	-0.95428332764744	-0.970452288554885	-0.900918016924528	-0.947871603671481
chr10	57713892	-0.950392687480033	-0.972931729352809	-0.97124295485848	-0.987037494808426
chr10	57720006	-0.88923815106757	-0.977972207993597	-0.981691201774293	-0.748218551843045
chr10	57842622	-0.967551354584142	-0.983386527392862	-0.925331762337817	-1.08116477521138
chr10	57853241	-0.882177154502794	-0.986624964667101	-1	-0.958456248929455
chr10	57866703	-0.944357090036253	-0.984584558545723	-0.98325546736448	-1.05954010113749
chr10	57883254	-0.978995267174939	-0.988204190357676	-0.985105884235914	-0.889685062029378
chr10	57955009	-0.870888426313511	-0.961060738690535	-0.954734272518511	-0.864836425230162
chr10	58008355	-0.954860963556495	-0.96659713502276	-0.958929854550936	-0.959882029143224
chr10	58026062	-0.940108782849885	-0.98656959237802	-0.959667062233423	-0.974865870762175
chr10	58041540	-0.848300712704117	-0.978271891314299	-0.991507139840529	-1.02127884496858
chr10	58161107	-0.899576775172718	-0.98396539400007	-0.988942848905204	-0.990414451125928
chr10	58169993	-0.880188036612336	-0.906564630854439	-0.901017329267792	-0.978714379611543
chr10	58184483	-0.949030085736397	-0.997613180620088	-0.944957333731913	-0.987539881675132
chr10	58209949	-0.775164577491494	-0.995379910877907	-0.953811127149376	-0.932942322145499
chr10	58230475	-0.826986595782663	-0.947654560481573	-0.928415481630955	-0.921551515740449
chr10	58264554	-0.962777212692838	-0.999073764983587	-0.939608241693939	-1.04989033797776
chr10	58355884	-0.902012793439226	-0.988865173050502	-0.931532487326125	-0.924901489232749
chr10	58401882	-1	-0.989693730187407	-1.00818160973301	-1.02541150428956
chr10	58403761	-0.973294184448287	-0.982333195621134	-0.986942217587002	-0.96235320445545
chr10	58509778	-1	-0.979105732747937	-0.962767073817919	-0.941695298268947
chr10	58583193	-1	-0.99174821300944	-1.01008432726839	-1.02288239011538
chr10	58583228	-0.983038008586585	-0.987350696331694	-0.99575424669691	-1.00094676328452
chr10	58626670	-0.930334274260613	-0.972756173629581	-0.908503074563838	-0.873840593806869
chr10	58671142	-0.941475104486289	-0.971098260622177	-0.959357119491015	-0.996645207638962
chr10	58709760	-0.777073395967333	-0.92939572787897	-0.970604347203268	-1.00167299754489
chr10	58737343	-0.894249487763414	-1	-0.985163314410795	-1.01129390319898
chr10	58760856	-0.929747663233416	-0.985600254556254	-0.918399675060337	-0.981442817088909
chr10	58769343	-1	-0.907968515988448	-0.991068952313435	-0.637298950117727
chr10	58839256	-0.936574317029246	-1	-1	-0.994973912052064
chr10	58898453	-0.980916699357172	-0.990492669373429	-0.974795548851683	-1.02545394918431
chr10	58900524	-0.946332951892264	-0.983672640754684	-0.995395039040865	-0.993025430360266
chr10	58936381	-0.942427928918954	-0.935749681079161	-1	-0.956386059089772
chr10	58991112	-0.812410403008989	-0.934537263962248	-0.928372331562064	-0.954596328708865
chr10	58991198	-0.840102372709208	-0.953615541702664	-0.877082969645848	-0.89297472727798
chr10	58995214	-0.907685540459327	-0.928587299548076	-0.946396315919631	-0.858308972745693
chr10	59026521	-0.960506590095072	-0.92725396383567	-0.905675271172078	-0.889499596125623
chr10	59045332	-0.906253462488433	-0.972538524623262	-0.909653006225869	-0.947127774440842
chr10	59092528	-0.865371018802238	-0.991151117142421	-0.921552476801058	-1.0169708722458
chr10	59113736	-1	-0.939143648166123	-0.880765307368992	-0.951754389230129
chr10	59125064	-0.889511185948631	-0.941432000897616	-0.902587706378687	-0.912208680491896
chr10	59144214	-0.9354449407089	-0.896964473930649	-1.00632039736754	-1.01781412485416
chr10	59160187	-0.884634168498222	-0.939269772846398	-0.956984610519986	-0.968426704619957
chr10	59223559	-1	-0.98438387069979	-0.860435621998241	-0.758504708938069
chr10	59243462	-0.801224762892367	-1.00313989086398	-0.861269606132293	-0.989970667535242
chr10	59296600	-1	-0.978023096000063	-0.946727334685663	-0.860440001101291
chr10	59319050	-0.932861945909398	-0.986496581095541	-1	-0.942287077873068
chr10	59358312	-0.971515726722661	-0.988461165642401	-0.960877676063791	-0.976183871384459
chr10	59363626	-0.962397214159668	-0.990171340556879	-0.959558084490233	-1.04280681539446
chr10	59479745	-0.966340124791762	-1	-1.00116426025255	-0.993353408514386
chr10	59488077	-0.857005650475157	-0.993679062861547	-0.944767821731701	-0.951426851527938
chr10	59634991	-0.823261714293828	-0.946546486525327	-0.968378037431912	-0.911542942434004
chr10	59670512	-0.841915458616941	-0.988778994161401	-0.923353355691067	-1.00155298255835
chr10	59712340	-0.933994334231135	-0.97942629214799	-0.985170097059944	-0.98710972829458
chr10	59737848	-0.964840545776283	-0.991852824756801	-1	-1.0022231043326
chr10	59742226	-0.797116998488442	-0.976802162970068	-0.942504555996535	-0.858164441151615
chr10	59743116	-0.8769435551619	-0.961493594587487	-0.964749494839899	-0.854452499651897
chr10	59787587	-0.871614361834686	-0.945170276781673	-0.878492163168129	-0.788647034578097
chr10	59859256	-0.963479030171877	-0.958604944834229	-0.965893499090966	-0.949908988316729
chr10	59875610	-0.761630362820261	-0.891670382817623	-0.745112755165049	-0.844715336818594
chr10	59877186	-0.929970170265724	-0.939785765444859	-0.89852684663595	-0.941919377079149
chr10	59900856	-1	-0.964466599731024	-0.967655736008581	-0.918639476160986
chr10	59905702	-0.873285200896156	-0.992183265009854	-0.981751225766038	-1.00537735258945
chr10	59928123	-0.859070002886696	-0.934820862571318	-0.909552537118661	-0.88332726396706
chr10	59928625	-0.853672844205543	-0.978354265466397	-0.971326998581905	-0.973722294874344
chr10	59945228	-1	-1	-0.998088723654567	-0.997356890458582
chr10	60016344	-0.948814712203167	-0.981886201522592	-0.912236842000283	-0.981941855983857
chr10	60030253	-1	-0.974046659446252	-0.93862437256734	-0.905063287913066
chr10	60038579	-0.962337586869351	-0.969703700542383	-0.928176011529789	-0.915732185711422
chr10	60056128	-1	-0.993595435119379	-0.97772088575606	-0.912338090560092
chr10	60280985	-0.890903978640379	-0.96691719369444	-0.960013544091829	-1.08422341049019
chr10	60348456	-0.876566824950165	-0.938751656594403	-0.906206296857839	-0.952505334344012
chr10	60356070	-1	-0.97704996782358	-0.909355578576826	-1.00983993232839
chr10	60363096	-0.969116382589074	-0.920444830562243	-0.914090195253447	-0.965547042070393
chr10	60375513	-0.8192718845055	-0.922173278393395	-0.889935111703989	-1.04425812744142
chr10	60377545	-0.925714722837762	-0.946219936407024	-0.913526312074844	-1.14298224067493
chr10	60380960	-0.911465406941254	-0.932440921581945	-0.980005687369901	-1.1371524863109
chr10	60387479	-0.914448417651742	-0.999859014262306	-0.97430982611005	-0.952983418433175
chr10	60408662	-0.800381567258312	-0.928582273780973	-0.969592674607712	-0.930776751904491
chr10	60428341	-0.964365200648397	-1	-0.982967223674191	-0.938688360161266
chr10	60598212	-0.740129990264664	-0.926137249584217	-0.990077987107817	-0.925296368441239
chr10	60606399	-0.750902327168646	-0.939191986563738	-0.89952878507574	-0.898354663893725
chr10	60607475	-0.758265274352169	-0.973553077753413	-0.950360689597556	-1.00829647904876
chr10	60661581	-0.779402409391479	-0.967970564765296	-0.945183065457381	-0.94755718509196
chr10	60686872	-0.9449036921611	-0.987572188580965	-0.948595247566908	-1.04688731088452
chr10	60714174	-0.968020494699042	-0.979265092621685	-0.990083130771253	-1.02404886344611
chr10	60721158	-0.935332041497904	-0.975311344478034	-0.851166463788311	-1.02889210503593
chr10	60852974	-0.806374473771893	-0.986857193551531	-0.892381786025067	-0.920690824083289
chr10	60888696	-0.881402767734623	-0.967207189657878	-0.923018338427949	-0.898010113972594
chr10	60891261	-0.892953683971496	-0.961260347001648	-0.95742794912658	-0.994878282992891
chr10	60900824	-0.97206460570198	-0.97269867945801	-0.961686955639662	-0.938502407747673
chr10	60914376	-0.980955110818908	-0.996115592419176	-0.971119074531392	-0.985002466431147
chr10	60925250	-0.964814060075845	-0.978198158772223	-0.988713478101117	-1.04238143158583
chr10	60965035	-0.976278885368477	-0.927756095140076	-0.930473611166336	-0.893468202612268
chr10	60983516	-0.953638165485694	-0.994089221624086	-0.972012150105482	-0.986839862246039
chr10	60989406	-1	-0.975930273092712	-0.982181137823491	-1.02759170070136
chr10	61031946	-0.829904249023552	-0.913198373691981	-0.982516230089158	-0.912346419357277
chr10	61037890	-0.838471624805492	-0.982302709191996	-0.984281973797219	-0.980873091092635
chr10	61040206	-0.721772788915183	-0.908770715977493	-0.946167998386679	-1.04326037035316
chr10	61047611	-0.708469225828362	-0.941774819650544	-0.892182767314398	-0.966985859492385
chr10	61064705	-0.936919776369596	-0.958960090996885	-0.966750425395792	-0.979339633243222
chr10	61227961	-0.897221210708032	-0.966175578024483	-0.918690214562521	-1.01028834013122
chr10	61236219	-0.979813632436835	-0.975217255611577	-0.95746689077215	-0.913702350096985
chr10	61287596	-0.871273942013394	-0.94266870563197	-0.839110238284539	-0.852966924357525
chr10	61316233	-0.884230428358607	-0.969109072382258	-0.917913163343501	-0.962845802724134
chr10	61319417	-0.892959773098529	-0.980310932894206	-0.906583898206031	-0.798517012184925
chr10	61380830	-0.927061086958301	-0.93491955140042	-0.913443461060326	-0.837144214056624
chr10	61434984	-0.920726267555777	-0.951926654306638	-0.957787642470884	-0.85532982009285
chr10	61443348	-0.707204909784205	-0.94363469054306	-0.862165384826121	-0.937386622495981
chr10	61515544	-0.927468404265623	-0.921745449415566	-0.927877870422403	-0.839870887555026
chr10	61577496	-0.855414429495956	-0.938076658990348	-0.904543147207834	-1.0427835143564
chr10	61589147	-0.699857201767198	-0.94103975969812	-0.928063540386921	-0.955495513735171
chr10	61605709	-0.962472336965889	-0.891816398051802	-0.923667485885871	-0.882116617095672
chr10	61677824	-0.90255970438552	-0.987945441704381	-0.943048619441677	-1.11295196770063
chr10	61707090	-0.91160979998652	-0.977844738042016	-0.922822926565315	-0.82410120356996
chr10	61711805	-0.963905983640467	-0.933624922990774	-0.972804950085626	-0.916124876910702
chr10	61745120	-0.970166855191473	-0.996314884458603	-0.961330134032078	-0.856724600764397
chr10	61761067	-0.883766303116881	-0.980575914600752	-0.917331994712654	-0.968050379777684
chr10	61785383	-0.752559194260071	-0.960661736828299	-0.865681717692787	-0.806859590373898
chr10	61805572	-0.963397055075535	-0.981664984340662	-0.985163218782781	-1.04116655220739
chr10	61910474	-0.906428673228925	-0.970424494465036	-0.977705843352513	-0.969348735917316
chr10	61962112	-0.952448758152029	-0.993260842365173	-0.970317517056071	-0.905204334689297
chr10	61977457	-0.981474543128325	-0.961248739059961	-0.988797564057837	-0.971305417842826
chr10	61993426	-0.93655888202848	-0.993473865616297	-0.98309777281466	-1.04123128636511
chr10	61994940	-0.900668496404331	-0.96038160270793	-0.9339306169934	-0.917507120058127
chr10	62056048	-0.905276053651593	-0.91945635746838	-0.847990279435743	-0.894833552245885
[truncated: 95,625 more rows]
