# Supplementary material for: Differential chromatin profiles partially determine transcription factor binding
Source: PLoS One. 2017 Jul 13;12(7):e0179411. doi: 10.1371/journal.pone.0179411 (PMC5509100; doi:10.1371/journal.pone.0179411)
Supplement: S1 Dataset — (ZIP) [file pone.0179411.s002.zip › data.tables/YY1_ChIP.csv]

chr	coord	edgeR.logFC	edgeR.logCPM	edgeR.PValue	GEM.GM.QValue	GEM.K.QValue
chr10	100069505	-0.297	2.335	0.792	7.77	2.04
chr10	100120939	0.298	2.447	0.778	6.05	2.88
chr10	100163082	-1	2.804	0.278	9.1	3.35
chr10	100174894	1.25	3.212	0.164	7.44	11.06
chr10	100185629	-1.34	2.086	0.172	7.92	0.31
chr10	100206684	-0.12	2.852	0.926	10.31	4.69
chr10	100206802	-1.59	2.77	0.0934	15.27	1.9
chr10	100224207	2.12	2.078	0.0304	1	7.04
chr10	100226777	3.27	2.805	0.00136	0.33	15.56
chr10	100227374	-1.04	3.227	0.245	19.2	3.04
chr10	100228034	-2.46	2.383	0.0121	10.36	0.07
chr10	100424383	-1.83	2.525	0.0562	11.93	0.56
chr10	100538413	3.36	4.157	0.000435	2.89	53.29
chr10	100668838	3.97	2.995	0.000152	0.25	20.43
chr10	100670004	4.37	1.495	0.000883	-0.01	3.62
chr10	1009352	3.05	1.344	0.0103	0.03	3.53
chr10	1009745	1.84	1.341	0.0948	0.38	2.93
chr10	101152403	-2.31	2.263	0.0196	8.78	0.23
chr10	101190742	-0.137	3.661	0.887	19.61	8.04
chr10	101320487	-1.17	2.289	0.215	7.74	1.42
chr10	101380539	-0.501	4.402	0.568	49.23	13.93
chr10	101381147	0.661	4.657	0.442	38.27	31.43
chr10	101418981	0.32	3.668	0.724	16.94	8.31
chr10	101469846	-2.08	2.799	0.0279	16.6	1.34
chr10	101605782	-1.96	2.863	0.0398	12.79	1.21
chr10	101687980	-2.27	1.761	0.0334	7.29	0.26
chr10	101754173	0.335	3.162	0.727	11.69	11.48
chr10	101769440	-0.599	3.215	0.506	20.18	3.72
chr10	101769834	-1.43	3.411	0.11	33.38	0.76
chr10	101774119	-4.2	3.752	3.99e-05	47.76	0.44
chr10	101805974	-3.03	2.855	0.00214	19.91	0.13
chr10	101860505	-1.2	1.7	0.263	4.5	0.51
chr10	101903742	1.77	1.599	0.0896	0.74	5.16
chr10	101908750	-3.37	3.01	0.000796	21.61	0.46
chr10	101943505	1.51	1.833	0.125	0.07	4.57
chr10	101944764	0.412	2.361	0.668	0.81	3.24
chr10	101945903	0.0901	4.168	0.93	29.56	12.58
chr10	101989327	-0.628	3.991	0.471	36.19	9.78
chr10	102000702	-1.34	1.421	0.198	3.65	0.58
chr10	102027078	-0.636	3.878	0.474	32.92	13.55
chr10	102027460	-1.26	3.497	0.156	25.9	4.31
chr10	102045892	0.427	5.76	0.614	97.49	101.11
chr10	102046405	-0.412	6.365	0.624	214.59	85.14
chr10	102063643	-2.18	1.265	0.0602	3.28	0.06
chr10	102085129	1.48	1.625	0.137	-0.01	3.93
chr10	102098400	-1.67	3.317	0.0672	23.84	3.55
chr10	102102321	-0.388	3.021	0.679	11.75	3.76
chr10	102106334	0.44	3.219	0.631	6.44	4.47
chr10	102131215	2.03	3.475	0.0263	4.51	18.53
chr10	102133096	1.67	4.086	0.0586	12.82	31.88
chr10	102193712	-1.84	3.488	0.0428	27.52	2.51
chr10	102214259	2.46	1.413	0.029	0.15	6.24
chr10	102214626	3.69	2.651	0.00032	0.25	14.05
chr10	102276728	1.27	1.587	0.203	0.5	2.48
chr10	102284591	-0.262	2.574	0.792	10.43	5.26
chr10	102289533	-3.94	3.661	8.74e-05	52.79	0.07
chr10	102289614	-0.485	5.789	0.566	147.72	74.65
chr10	102295557	-0.982	2.72	0.292	12.53	3.53
chr10	102295721	-1.51	5.738	0.0793	188.46	40.1
chr10	102321917	-0.953	5.11	0.267	104.03	21.47
chr10	102322931	0.395	3.694	0.664	20.45	18.87
chr10	102430938	-0.515	3.238	0.564	22.85	5.29
chr10	102440675	0.826	1.92	0.42	2.98	2.89
chr10	102489031	0.932	2.62	0.32	4.49	10.23
chr10	1024935	-0.417	1.603	0.717	2.89	1.18
chr10	102503521	-1.35	1.904	0.179	6.51	0.24
chr10	102638412	-1.15	2.705	0.21	11.59	2.3
chr10	1026652	1.51	2.154	0.124	2.36	6.58
chr10	102672734	-0.401	4.923	0.637	73.05	27.84
chr10	102673131	-0.638	3.723	0.469	28.86	7.73
chr10	102729057	0.355	3.295	0.698	14.61	8.96
chr10	102747225	-1.04	3.293	0.245	22.76	0.36
chr10	102757591	0.171	3.691	0.862	9.83	8.74
chr10	102759037	-0.412	3.776	0.644	25.73	5.07
chr10	102760108	1.98	3.684	0.0281	1.5	24.82
chr10	102771337	3.15	2.418	0.00228	0.16	8.82
chr10	102772779	-0.884	2.583	0.337	10.35	1.37
chr10	102774221	-0.95	2.075	0.327	5.99	0.54
chr10	102778893	0.127	2.724	0.893	8.88	1.03
chr10	102801136	-1.01	2.5	0.289	7.01	0.79
chr10	102810195	-1.05	3.008	0.247	19.11	2.34
chr10	102819932	-2.09	2.885	0.0251	11.82	0
chr10	102822511	0.549	3.78	0.542	8.62	5.23
chr10	102825985	2.44	3.6	0.00787	0.85	21.09
chr10	102827763	-0.197	3.621	0.826	24.79	11.02
chr10	102855530	-0.692	3.288	0.441	16.9	3.47
chr10	102902104	1.03	3.52	0.237	11.84	19.43
chr10	102902175	-4.96	1.592	0.000269	7.53	0
chr10	102921696	-1.66	2.312	0.0849	8.12	0.38
chr10	102973587	-1.14	2.85	0.221	16.19	1.29
chr10	102974646	-1.15	2.648	0.219	10.89	0.98
chr10	102998692	-1	1.864	0.32	7.29	0.31
chr10	103018196	0.428	3.869	0.621	24.38	26.11
chr10	103032183	-0.708	5.109	0.408	94.51	32.39
chr10	103057818	-0.411	2.196	0.695	4.76	1.46
chr10	103061398	0.393	1.8	0.704	3.01	2.74
chr10	103113506	-0.35	6.355	0.679	221.41	130.66
chr10	103113629	-1.54	5.544	0.0735	164.17	32.27
chr10	103114170	-0.675	4.623	0.434	63.65	19.62
chr10	103124620	0.555	3.738	0.531	14.16	14.27
chr10	103202146	-1.19	2.152	0.213	6.2	1.34
chr10	103227255	-0.509	1.57	0.656	2.05	0.71
chr10	103326386	0.631	3.121	0.487	10.1	6.18
chr10	103330115	-1.21	3.231	0.186	24.25	1.45
chr10	103335894	2.32	2.343	0.0162	0.3	5.9
chr10	103348086	-0.427	6.489	0.611	244.72	119.12
chr10	103362721	-1.21	3.444	0.172	22.69	2.78
chr10	103377318	-2.73	2.964	0.00537	21.45	0.42
chr10	1034240	-0.401	3.502	0.662	25.21	4.5
chr10	1034417	-0.889	3.902	0.308	38.45	4.32
chr10	103454084	-0.813	4.55	0.349	63.72	17.68
chr10	103454371	0.241	4.135	0.787	35.67	24.4
chr10	103454936	-0.241	5.257	0.78	97.09	41.39
chr10	103484874	-2.85	3.059	0.00376	20.94	0.31
chr10	103489769	3.81	1.9	0.000618	-0.01	10.83
chr10	103520307	1.18	1.617	0.243	1.64	3.12
chr10	103539812	-5.2	3.187	1.14e-05	31.29	0
chr10	103541020	-1.99	3.207	0.0308	22.11	0.88
chr10	103543138	-0.954	6.167	0.26	227.07	81.47
chr10	103543152	1.32	4.633	0.127	31.09	63.81
chr10	103584788	4.24	2.289	0.000136	-0.01	10.51
chr10	103595921	-1.19	2.152	0.213	4.87	0.55
chr10	103600606	-1.81	3.505	0.0458	30.11	1.61
chr10	103649569	-9.22	2.405	1.52e-06	13.99	0
chr10	103661282	-8.63	1.867	1.29e-05	5.72	0
chr10	103661404	-5.68	2.231	2.11e-05	11.09	0
chr10	103663760	-8.76	1.985	8.53e-06	8.26	0
chr10	103769766	-9.66	2.821	2.6e-07	15.08	0
chr10	103815999	-1.21	4.027	0.165	49.95	4.92
chr10	103816128	0.627	4.832	0.461	46.33	59.39
chr10	103825213	-0.278	4.468	0.752	51.46	16.22
chr10	103832838	-1.78	3.103	0.0522	21.19	1.66
chr10	103874497	-0.207	3.277	0.835	17.06	4.11
chr10	103874731	-0.25	3.401	0.799	20.05	5.67
chr10	103892821	0.36	6.794	0.668	230.51	218.51
chr10	103892839	-1.57	6.017	0.0678	235.72	48.19
chr10	103911959	-0.251	6.751	0.766	284.11	177.31
chr10	103912159	-0.123	5.646	0.885	115.66	61.1
chr10	103923312	1.67	1.752	0.0876	0.49	3.58
chr10	103929352	-1.02	2.816	0.268	12.54	3.73
chr10	103989703	-1.55	2.874	0.0949	14.84	0.13
chr10	103990824	-0.233	3.863	0.792	33.02	9.8
chr10	103991701	-0.662	2.59	0.499	13.05	0.99
chr10	104005330	-1.1	3.662	0.217	31.29	7.1
chr10	104005437	-10.7	3.857	3.22e-09	67.28	0
chr10	104005513	0.178	6.293	0.835	169.12	145.9
chr10	104074685	0.0624	1.895	1	3.65	3.75
chr10	104112038	-1.39	2.641	0.141	12.78	2.18
chr10	104143998	-0.137	1.611	0.942	2.86	1.76
chr10	104153831	-0.93	4.527	0.281	63.37	16.35
chr10	104156257	-0.38	2.89	0.692	0.47	3.64
chr10	104159172	-0.0194	3.901	0.988	24	17.72
chr10	104159422	-0.617	3.823	0.478	31.29	2.46
chr10	104163731	-0.784	3.062	0.383	14.8	2.79
chr10	104180902	-1.47	5.202	0.0884	115.57	16.93
chr10	104182561	1.78	2.711	0.0573	0	5.66
chr10	104182651	-0.284	3.523	0.754	20.81	5.15
chr10	104192393	-0.259	8.925	0.757	999	999
chr10	104209561	-1.01	3.601	0.259	29.75	8.93
chr10	104210285	-0.129	4.244	0.886	41.8	8.88
chr10	104212751	-2.23	2.617	0.0199	18.1	0.04
chr10	104212872	0.0329	3.108	1	14.59	10.15
chr10	104221043	-0.161	8.877	0.847	999	999
chr10	104238882	-1.01	2.854	0.277	13.02	1.09
chr10	104261928	-0.381	6.62	0.65	259.26	142.73
chr10	104262487	-0.283	3.026	0.762	13.22	2.79
chr10	104262587	-5.03	2.56	5.86e-05	20.24	0
chr10	104262715	-0.28	2.652	0.775	5.55	3.53
chr10	104263567	-1.55	3.433	0.0882	25.16	1.49
chr10	104271889	-5.07	1.687	0.000187	6.2	0
chr10	104299988	-1.14	1.86	0.26	5.82	0.73
chr10	104343751	-1.33	2.538	0.161	11.32	0.96
chr10	104356398	-0.387	2.07	0.712	5.14	1.04
chr10	104359677	3.1	2.888	0.00152	0.54	14.04
chr10	104403203	0.618	4.786	0.472	10.81	33.58
chr10	104405396	-0.0999	5.108	0.911	57.76	43.72
chr10	104405663	0.0839	4.193	0.931	6.62	8.74
chr10	104434022	0.115	3.807	0.911	21.49	13.25
chr10	104438708	-0.383	2.6	0.684	11.2	1.92
chr10	104473565	-0.437	4.4	0.613	47.08	15.93
chr10	104474467	-0.494	4.16	0.567	41.05	11.44
chr10	104489190	-1.86	2.271	0.0587	11.51	0.04
chr10	104503412	-0.432	7.804	0.606	999	999
chr10	104513101	-1.45	2.335	0.124	10.59	0.79
chr10	104574435	5.3	2.896	3.96e-06	0	17.47
chr10	104581409	1.25	1.133	0.274	0.18	2.26
chr10	104594010	2.53	1.364	0.0204	0.01	2.65
chr10	104594884	-1.15	2.705	0.21	10.05	1.24
chr10	104614038	-1.03	6.179	0.227	221.91	68.14
chr10	104614303	-0.514	3.921	0.558	33.85	11.59
chr10	104615956	2.23	2.769	0.02	2.21	15.99
chr10	104677386	-1.53	3.822	0.0853	34.47	1.31
chr10	104678293	-8.21	6.189	3.14e-11	999	0
chr10	104678304	0.545	8.488	0.515	999	999
chr10	104724755	-0.585	1.092	0.605	2.36	0.71
chr10	104748988	2.67	1.858	0.0107	0.25	5.64
chr10	104829528	-2.16	2.942	0.021	18.69	1.08
chr10	104830423	-1.87	2.052	0.0673	8.9	1.03
chr10	104885233	-3.21	2.321	0.00271	12.29	0.15
chr10	104893017	-3.4	1.097	0.0063	5.43	0
chr10	104895194	-3.33	1.897	0.00363	10.92	0.03
chr10	104952053	-0.424	3.13	0.643	12.3	6.47
chr10	104952427	0.168	3.215	0.866	12.78	9.54
chr10	104952697	-0.461	3.788	0.611	35.1	9.16
chr10	104953152	-1.1	4.243	0.206	52.85	7.7
chr10	104954142	-1.54	2.747	0.102	14.12	2.5
chr10	105004627	-2.07	2.624	0.0319	12.14	0.58
chr10	105041756	1.85	2.99	0.0476	4.53	15.05
chr10	105110872	-0.628	3.956	0.471	38.12	7.88
chr10	105127745	-0.125	8.09	0.882	999	999
chr10	105156184	-0.868	2.91	0.346	12.15	2.06
chr10	105156457	-0.773	3.61	0.387	29.05	5.32
chr10	105231035	-1.98	3.159	0.0312	24.06	1.73
chr10	105231223	-2.77	3.757	0.00344	50.11	2.7
chr10	105241861	-2.42	1.884	0.0209	4.87	0.17
chr10	105245617	-1.28	2.687	0.167	11.28	1.73
chr10	105365651	-0.184	1.961	0.909	4.08	1.2
chr10	105426089	0.193	2.089	0.836	4.28	0.99
chr10	105446104	-0.662	2.168	0.516	5.56	1.08
chr10	105456409	-0.249	3.004	0.801	6.97	2.86
chr10	105472866	-1.96	2.789	0.0365	12.16	0.64
chr10	1055169	1.7	1.97	0.0782	0.42	3.41
chr10	105619154	-0.894	1.964	0.354	4.37	2.23
chr10	105668135	-1.05	2.747	0.259	15.13	2.27
chr10	105668286	1.48	4.375	0.0916	20.45	46.24
chr10	105677894	0.693	4.089	0.429	25.76	22.98
chr10	105681651	-0.0218	2.326	1	4.94	2.04
chr10	105726916	0.281	3.842	0.753	24.52	6.82
chr10	105727809	0.887	2.468	0.33	1.01	6.83
chr10	105742596	-0.492	1.801	0.612	3.18	1.08
chr10	105840715	-2.16	0.977	0.0794	2.16	0.03
chr10	105880849	-0.007	4.368	1	39.77	28.61
chr10	105881455	0.255	4.524	0.768	40.6	27.96
chr10	105881945	-0.241	5.298	0.778	89.52	45.29
chr10	105969550	-0.63	2.209	0.528	7.77	3.08
chr10	105992076	0.12	3.174	0.902	11.36	2.49
chr10	106014650	-0.55	3.313	0.553	21.53	4.69
chr10	106034624	-0.569	2.584	0.548	11.26	2.78
chr10	106034890	1.39	1.9	0.166	1.96	3.62
chr10	106051327	-1.93	2.552	0.042	17.1	0.99
chr10	106051400	-0.186	2.304	0.857	7.29	3.73
chr10	106065513	-9.38	2.558	7.96e-07	20.18	0
chr10	106065567	4.35	2.945	5.12e-05	-0.01	17.72
chr10	106092463	3.09	2.982	0.0016	0.01	17.39
chr10	106113492	0.069	3.349	0.948	12.84	6.65
chr10	106340727	-1.35	2.338	0.151	9.17	0.91
chr10	106374181	-0.306	1.544	0.82	3.63	1.18
chr10	106382556	-0.865	1.592	0.419	5.31	0.95
chr10	10640413	-5.75	3.166	1.68e-06	31.93	-0.01
chr10	10719623	-4.88	3.371	1.14e-05	40.95	0.07
chr10	10719704	-3.8	3.631	0.000147	46.33	0.86
chr10	107597863	-1.93	1.508	0.076	2.68	0.26
chr10	107734738	-3.4	1.097	0.0063	4.3	0
chr10	108372351	0.983	1.95	0.332	3.7	5.89
chr10	108384796	-1.53	1.924	0.14	5.99	0.51
chr10	108465531	-2	2.153	0.0503	7.71	0.53
chr10	108471297	-1.24	2.411	0.195	9.64	2.12
chr10	108555581	-1.89	1.94	0.0572	6.65	0.42
chr10	108696005	-2.65	2.06	0.0114	4.76	0.12
chr10	108785643	2.56	1.77	0.0155	0.25	4.99
chr10	10911717	-1.84	3.898	0.0391	49.53	7.12
chr10	109169502	-5.07	1.687	0.000187	7.14	0
chr10	109193605	-3.8	1.425	0.0019	4.14	0
chr10	109446039	-8.99	2.196	3.39e-06	15.15	0
chr10	1094844	-0.395	4.576	0.647	57.41	7.12
chr10	1095287	-0.473	4.059	0.596	37.44	4.08
chr10	109574742	-4.54	2.065	0.000164	10.11	0
chr10	109654457	-4.22	0.963	0.00303	3.42	0
chr10	1096648	-1.1	2.62	0.229	10.97	1.28
chr10	109964359	-4.47	2.002	0.000198	10.59	0
chr10	1102359	0.744	3.815	0.4	17.52	11.78
chr10	1102837	-1.59	4.305	0.0716	65.43	4.18
chr10	1102911	1.03	4.999	0.229	46.77	56.8
chr10	110304460	-3.15	1.75	0.00659	8.02	0.03
chr10	110305905	-8.65	1.883	1.29e-05	9.85	0
chr10	1103476	0.902	3.782	0.303	14.12	22.34
chr10	110543874	-2.16	1.682	0.0407	5.14	0.26
chr10	11069058	1.33	1.8	0.176	1.49	4.15
chr10	11097696	0.778	2.566	0.406	6.79	9.22
chr10	111612383	-1.56	2.241	0.109	7.26	0.31
chr10	111644102	-1.23	2.908	0.183	13.54	1.01
chr10	111683188	-0.171	5.876	0.841	148.08	70.1
chr10	111716615	-1.04	4.823	0.224	76.74	28.44
chr10	111738337	-1.3	2.228	0.177	7.51	1.58
chr10	111767204	0.214	3.488	0.81	17	8.78
chr10	111767983	0.335	3.304	0.717	11.48	7.4
chr10	111841761	0.187	2.425	0.836	4.56	3.58
chr10	111846430	-2.02	2.286	0.0446	7.26	0.3
chr10	111883944	0.393	1.8	0.704	3.01	3.51
chr10	111897046	-1.02	3.284	0.252	17.05	5
chr10	11192623	-2.04	3.127	0.0282	23.53	2.66
chr10	111952420	0.335	2.628	0.72	6.69	6.05
chr10	111967312	0.243	4.061	0.787	25.48	19.95
chr10	111981803	1.09	3.278	0.218	7.29	10.83
chr10	111985646	-1.12	3.583	0.206	29.4	5.84
chr10	111985935	-0.107	3.72	0.918	28.22	8.65
chr10	112039315	-1.68	2.238	0.0862	7.93	0.9
chr10	11205251	-1.99	3.515	0.0294	28.33	2.44
chr10	112064842	-0.664	5.634	0.434	135.54	56.1
chr10	112071261	-0.78	2.793	0.393	14.61	4.81
chr10	112071330	-9.12	2.311	2.24e-06	17.93	0
chr10	11207166	0.237	4.962	0.782	56.17	42.62
chr10	11208207	-0.689	3.311	0.436	3.2	5.38
chr10	11208342	-0.966	5.33	0.259	115.1	47.8
chr10	11209930	-2.39	3.272	0.0115	17.92	0.14
chr10	112114250	-1.58	3.456	0.0833	26.68	3.48
chr10	112116502	-5.12	3.497	6.61e-06	30.17	0
chr10	112155714	-3.54	3.298	0.000383	28.29	0.19
chr10	112163060	-1.82	1.232	0.111	2.05	0.02
chr10	112169784	-2.68	2.695	0.00779	8.01	0.4
chr10	11217976	-2.7	3.133	0.00493	18.76	0.29
chr10	112185836	-1.86	4.186	0.0374	54.52	7.12
chr10	11220754	-0.746	2.93	0.422	0.91	3.61
chr10	112208586	-2.32	1.371	0.0414	4.73	0.01
chr10	11220937	-1.64	2.996	0.0737	4.01	0.83
chr10	112257642	-0.151	4.432	0.867	39.06	17.31
chr10	112261205	-0.401	3.252	0.67	4.67	4.01
chr10	112307127	-2.3	2.806	0.0164	18.07	1.04
chr10	112316967	-0.996	4.57	0.247	56.59	19.48
chr10	112327125	0.00464	4.467	1	43.09	24.93
chr10	112327453	-0.00373	7.068	0.998	999	239.56
chr10	112360418	-1.58	1.72	0.114	4.72	0.71
chr10	112370202	-0.457	3.03	0.639	12.78	6.52
chr10	112374013	-3.01	2.358	0.00392	10.08	0
chr10	112406246	5.9	4.531	1.55e-07	0	80.09
chr10	112406557	4.07	3.94	5.17e-05	0.39	47.89
chr10	112432008	-0.0686	4.302	0.945	39.65	21.28
chr10	112432293	-0.294	2.19	0.769	7.4	0.71
chr10	112467910	-1.56	1.417	0.14	4.76	0.41
chr10	112506318	-2.29	3.049	0.0143	19.86	1.27
chr10	112534163	-1.24	3.615	0.165	27.74	5.44
chr10	112562504	-4.2	2.278	0.000442	10.31	0
chr10	112563757	-3.71	3.149	0.000284	26.16	0.08
chr10	112603034	-4.94	3.88	5.11e-06	54.7	0.12
chr10	112617171	-0.418	3.098	0.654	15.46	7.2
chr10	112617843	-0.763	3.833	0.386	30.35	9.67
chr10	112627362	-2.35	3.09	0.0126	20.27	0.02
chr10	112632055	0.666	3.834	0.454	9.52	15.75
chr10	112632611	0.471	3.525	0.597	6.22	13.52
chr10	112678465	-0.23	5.753	0.784	130.5	78.18
chr10	112679019	-0.467	7.833	0.577	999	999
chr10	11268122	-0.222	3.18	0.824	4.43	7.32
chr10	112685289	-2.49	1.224	0.039	3.28	0.03
chr10	11288995	-4.75	3.92	7.4e-06	58.52	0.03
chr10	11289106	-6.02	3.426	5.81e-07	31.79	0
chr10	11312716	-1.72	4.233	0.0503	52.49	4.4
chr10	11316494	-0.883	2.24	0.365	2.64	2.31
chr10	11328516	-6.69	4.067	3.71e-08	67.04	0
chr10	11328593	-3.17	3.224	0.00148	32.52	1.12
chr10	113358415	-1.86	2.712	0.0465	15.97	2.07
chr10	113875735	-1.21	1.908	0.225	7.4	0.9
chr10	113897330	-0.846	2.28	0.379	7.84	0.93
chr10	113900081	-1.19	2.306	0.203	7.04	0.62
chr10	113943541	-0.837	4.17	0.337	43.08	6.08
chr10	11395415	-0.334	2.258	0.742	7.29	4.45
chr10	114067798	-1.05	1.704	0.331	3.9	0.95
chr10	114074823	-1.62	1.746	0.105	4.17	0.42
chr10	114088857	1.83	1.755	0.0803	0.3	7.57
chr10	11413070	2.04	1.669	0.0509	0.54	3.95
chr10	114135990	-3.01	3.088	0.00243	24.84	0.31
chr10	114143328	2.1	2.593	0.0287	1.76	11.88
chr10	114206663	-0.157	4.025	0.857	31.56	14.59
chr10	114206985	-0.966	3.579	0.277	28.94	5.18
chr10	114481036	-1.14	1.425	0.269	2.76	0.42
chr10	11466694	-1.04	2.736	0.27	14.12	2.97
chr10	114711250	1.04	4.621	0.231	38.55	54.15
chr10	11476551	-0.851	2.456	0.362	10.75	2.42
chr10	114820606	6.66	2.768	1.61e-06	0	14.51
chr10	114853962	-3.24	1.826	0.00486	8.75	0.03
chr10	114868419	0.596	2.211	0.566	5.94	3.81
chr10	114886545	-1.6	1.274	0.15	5.87	0.24
chr10	115061531	0.815	1.404	0.412	1.59	3.08
chr10	11514339	-1.38	2.752	0.14	12.45	1.33
chr10	115145093	-1.59	1.969	0.12	6.92	0.4
chr10	115281139	-1.27	2.21	0.188	6.41	1.34
chr10	115323391	-0.481	2.809	0.609	12.6	1.89
chr10	11547871	-2.03	2.173	0.0469	8.93	0.15
chr10	115559542	-2	1.891	0.0476	5.19	0.09
chr10	11557788	-1.2	2.572	0.198	12.6	1.38
chr10	115614363	-0.346	3.753	0.701	21.98	15.45
chr10	115614641	-0.027	6.765	0.975	267.5	190.43
chr10	1156196	-1.1	2.62	0.229	12.18	1.28
chr10	11570957	-1.27	2.358	0.171	9.17	1.42
chr10	115719381	-3.41	3.041	0.000693	19.79	0.33
chr10	115740313	0.216	2.335	0.861	3.65	4.36
chr10	11574575	-0.459	1.854	0.663	4.34	2.26
chr10	11575633	-0.0427	2.249	1	3.53	3.02
chr10	115784716	-3.32	3.361	0.00087	28.13	0.31
chr10	115863233	-2.34	1.622	0.0313	4.22	0.15
chr10	115933966	-0.0556	6.596	0.948	227.49	148.7
chr10	11594138	-1.34	1.998	0.182	2.23	0.31
chr10	116063886	-2.71	3.143	0.00473	23.84	0.58
chr10	11610752	0.707	2.129	0.477	2.89	5.26
chr10	116197634	-1.41	1.314	0.195	2.89	0.41
chr10	116218915	-1.8	2.327	0.0668	11.34	1.34
chr10	116231295	-2.35	2.843	0.0142	16.79	0.71
chr10	116256686	-6.1	2.62	4.2e-06	13.46	0
chr10	116257061	-2.89	1.824	0.00903	3.54	0.07
chr10	116258594	-4.75	3.151	2.81e-05	23.32	0.03
chr10	116454674	-0.748	1.793	0.475	3.9	1.42
chr10	11647245	-0.315	2.297	0.749	2.65	2.37
chr10	11651751	-1.09	2.664	0.24	3.37	0.1
chr10	11653354	0.143	4.164	0.88	35.68	18.29
chr10	11653774	1	7.217	0.235	242.57	999
chr10	116570923	-5.73	2.272	1.79e-05	11.28	0
chr10	116581462	-0.955	3.931	0.273	41.22	6.01
chr10	116581952	-0.606	3.27	0.493	24.26	4.63
chr10	116637012	-1.29	2.443	0.185	10.11	1.57
chr10	116639519	-1.7	1.512	0.102	3.37	0.17
chr10	116698005	-0.423	6.759	0.616	294.95	158.01
chr10	116698312	-1.59	2.568	0.0898	12.53	0.88
chr10	116782721	-4.72	2.221	8.14e-05	12.68	-0.01
chr10	11680220	-2.92	2.623	0.00343	16.28	-0.01
chr10	116853633	-3.88	2.367	0.000642	18.36	0.03
chr10	11701294	0.966	2.381	0.321	2.83	5.62
chr10	11710151	-1.11	2.513	0.24	11.18	3.08
chr10	117177355	-2.84	1.496	0.016	4.14	0.03
chr10	11720373	-3.42	3.555	0.000546	39.36	0.3
chr10	11726835	-1.4	3.815	0.111	34.28	3.7
chr10	11727364	-2.33	3.74	0.0115	38.83	1.03
chr10	11737007	1.58	2.689	0.0904	1.17	10.39
chr10	11758892	0.628	4.174	0.473	24.86	31.03
chr10	11760165	-2.18	3.295	0.0189	29.87	0.99
chr10	11767386	-1.99	3.024	0.0335	18.37	0.7
chr10	11784573	0.661	4.736	0.44	48.42	35.49
chr10	11784804	1.07	3.83	0.223	18.92	20.92
chr10	117995345	0.47	1.597	0.669	2.56	4.42
chr10	11800098	-1.31	3.01	0.153	16.69	0.33
chr10	11803705	1.21	2.272	0.203	2.06	4.31
chr10	118204225	-1.92	1.305	0.0869	4.07	0.11
chr10	118442011	-1.34	2.474	0.167	11.84	1.16
chr10	118547753	-1.43	2.318	0.131	11.72	0.95
chr10	118556622	-1.79	2.413	0.0628	9.45	0.86
chr10	118764684	3.04	3.872	0.00132	5.18	31.25
chr10	118764871	4.28	2.321	0.000117	0	8.36
chr10	118927797	-1.38	3.062	0.133	23.73	0.87
chr10	118934534	-2.06	2.424	0.0356	10.66	0.19
chr10	118935637	-1.49	2.579	0.123	11.69	2.46
chr10	11895668	1.48	4.213	0.0912	19.3	44.21
chr10	118976304	-1.51	3.366	0.0923	30.22	0.37
chr10	119079793	-1.54	1.237	0.169	3.04	0.24
chr10	119106298	1.23	2.599	0.191	4.28	11.77
chr10	119134827	0.23	5.021	0.791	68.29	42.07
chr10	119171120	3.09	2.211	0.00292	0.25	9.42
chr10	119256229	-1.18	2.558	0.208	9.96	0.9
chr10	11936516	5.14	3.698	2.44e-06	0.03	24.96
chr10	11937072	4.51	3.503	1.97e-05	0.17	22.65
chr10	11940725	6.52	4.796	1.13e-08	0.03	72.39
chr10	119517647	-1	1.461	0.321	5.43	0.41
chr10	119544056	3.13	3.298	0.00128	2.32	26.11
chr10	119806441	-0.658	4.731	0.442	77.63	24.14
chr10	119806513	-0.541	6.301	0.521	225.86	102.08
chr10	120000964	-1.27	2.286	0.179	7.49	0.77
chr10	120019006	-0.37	2.746	0.713	10.71	5.95
chr10	120033954	2.31	1.197	0.0341	0.08	3.3
chr10	120037562	-1.63	2.872	0.081	19.38	3.53
chr10	120058538	0.723	1.437	0.472	1.24	3.57
chr10	120101817	-0.445	7.833	0.595	999	999
chr10	120182	0.333	1.317	0.794	2.47	0.66
chr10	120183024	1.62	1.622	0.125	1.21	5.78
chr10	120183467	0.112	3.559	0.909	18.32	14.8
chr10	120242476	3.61	1.724	0.00112	0	3.9
chr10	120248327	2.4	2.967	0.0123	2.41	17.03
chr10	120264269	2.24	1.673	0.0334	0.38	4.15
chr10	12028787	-2	2.375	0.0428	11.07	0.31
chr10	120328020	-1.04	1.888	0.298	6.34	1.25
chr10	120458187	-1.39	1.453	0.178	3.47	0.33
chr10	120560621	-0.203	1.01	0.913	2.12	0.86
chr10	1205658	4.57	3.269	2.75e-05	0.05	21.81
chr10	1205795	6.8	4.114	2.61e-08	-0.01	49.92
chr10	120610156	-1.17	3.95	0.186	40.87	12.07
chr10	120730877	-1.61	2.367	0.0943	10.71	2.43
chr10	120839730	-0.000414	6.045	1	150.07	105.18
chr10	120840308	-0.77	4.357	0.376	55.19	13.39
chr10	120840445	1.09	4.509	0.206	25.1	39.44
chr10	12085393	-0.306	4.789	0.725	56.98	28.49
chr10	120863668	0.266	5.265	0.754	84.16	61.75
chr10	120880284	-1.44	3.818	0.102	38.94	8.81
chr10	120891388	0.107	4.87	0.908	54.52	47.69
chr10	120899181	-1.39	1.829	0.176	6.57	0.18
chr10	120925146	-0.0588	4.242	0.952	38.45	8.06
chr10	120926183	1.55	2.508	0.0946	0.28	7.53
chr10	12093375	-0.118	2.876	0.927	9.27	6.27
chr10	120934828	1.91	1.569	0.0681	-0.01	2.71
chr10	120938265	-1.72	5.762	0.0467	200.91	31.57
chr10	120938294	1.89	6.168	0.0296	67.87	204.3
chr10	120958157	-0.446	1.775	0.651	4.99	0.91
chr10	120959092	-0.516	2.549	0.592	9.25	1.7
chr10	120966395	-1.17	3.71	0.186	34.74	2.39
chr10	120966958	-0.674	3.757	0.448	23.49	3.95
chr10	120969164	-1.88	2.725	0.0443	11.52	1.47
chr10	121011039	3.03	2.317	0.00341	0.1	8.69
chr10	121066306	-2.71	3.603	0.00422	35.07	0.34
chr10	121069051	-4.16	3.862	3.91e-05	48.68	0.06
chr10	12110673	-0.62	3.117	0.494	17	3.59
chr10	12111033	0.024	4.293	0.982	41.23	16.45
chr10	121111755	-0.598	2.19	0.555	6.97	3.53
chr10	121148449	-1.05	1.083	0.346	2.77	0.24
chr10	12116851	-3.11	3.484	0.00131	39.01	1.19
chr10	12117323	-4.57	2.608	0.000118	18.55	-0.01
chr10	121176585	-2.08	2.799	0.0279	15.32	0.24
chr10	12119985	-2.67	2.554	0.00686	13.5	0.13
chr10	121205042	-1.51	2.9	0.102	17.77	0.74
chr10	121249435	-1.6	2.591	0.0978	11.59	0.36
chr10	121255978	-3	2.691	0.00273	18.29	0.22
chr10	121303143	-1.34	3.398	0.137	21.3	2.57
chr10	121307490	3.84	2.69	0.00027	0.02	15.97
chr10	121355914	-0.787	4.127	0.364	47.24	13.9
chr10	121356194	0.188	7.365	0.823	999	999
chr10	121356675	-0.619	4.317	0.477	50.01	16.12
chr10	121356837	1.18	3.655	0.181	5.41	21.14
chr10	121357241	0.00362	3.108	1	9.04	9.9
chr10	121357523	-3.75	4.245	0.000139	72.44	1.46
chr10	121362184	-0.579	1.85	0.574	4.29	1.5
chr10	121376610	2.09	2.352	0.0303	0.69	8.83
chr10	121376917	3.25	1.929	0.00251	0	8.47
chr10	121380193	-0.161	1.548	0.94	3.41	2.65
chr10	121406921	0.477	1.533	0.656	0.93	2.4
chr10	121410458	0.358	3.764	0.69	18.44	23.34
chr10	121410719	0.37	3.736	0.673	23.45	15.74
chr10	121446209	-1.33	3.589	0.14	30.15	5.22
chr10	121447704	-1.53	2.863	0.0989	19.72	3.96
chr10	121448924	-1.44	2.244	0.136	10.25	1.58
chr10	121464227	-5.03	3.029	2.15e-05	23.8	-0.01
chr10	121485285	0.637	3.473	0.476	5.76	6.2
chr10	121497509	1.86	2.788	0.0455	1.97	14.39
chr10	121510310	-1.94	2.612	0.0406	11.68	0.68
chr10	121632474	-0.0393	8.609	0.963	999	999
chr10	12164855	-3.75	3.006	0.000313	24.32	0.12
chr10	121652105	-0.485	8.134	0.562	999	999
chr10	12172459	-1.8	2.939	0.0533	7.82	0.02
chr10	121765370	2.33	2.53	0.0157	1.77	11.63
chr10	122096625	-1.82	1.894	0.0677	5.77	0.71
chr10	122183042	-1.7	1.512	0.102	3.37	0.24
chr10	122213499	-0.774	1.433	0.514	3.04	1.01
chr10	12237868	-0.499	4.148	0.564	40.77	12.52
chr10	12238187	-0.632	4.406	0.469	52.85	14.18
chr10	122610821	-0.804	4.811	0.349	73.29	19.25
chr10	122702526	-0.838	3.958	0.335	35.73	10.07
chr10	122704892	-0.079	1.786	1	4.3	3.57
chr10	122708578	-1.4	2.301	0.139	10.75	0.45
chr10	122713605	-0.766	1.532	0.492	4.83	1.61
chr10	12295069	-1.98	2.458	0.0436	10.89	0.39
chr10	12305377	-2.03	2.595	0.0337	5.89	0.07
chr10	12306351	-0.942	5.182	0.271	105.38	32.28
chr10	123185979	-0.211	4.367	0.818	42.11	27.65
chr10	123368320	-1.63	2.1	0.101	9.92	0.14
chr10	123494250	-0.883	2.033	0.37	9.07	2.44
chr10	12350288	-1.61	3.274	0.0764	24.86	3.94
chr10	123646707	-0.77	2.036	0.41	5.35	1.66
chr10	123660250	-2.59	1.297	0.0299	2.71	0.03
chr10	123686303	-0.399	1.749	0.693	2.82	1.4
chr10	123687029	-0.123	4.353	0.894	43.22	23.06
chr10	123687613	-0.0512	8.817	0.951	999	999
chr10	123687942	-0.386	4.955	0.654	81.19	33.67
chr10	123704482	1.9	1.274	0.077	0.25	4.29
chr10	123711857	0.989	1.818	0.32	2.02	4.62
chr10	123734425	-0.673	4.836	0.431	84.45	24.68
chr10	123734794	-0.655	3.668	0.45	31.34	6.77
chr10	12392613	-3.05	3.003	0.00237	5.09	0.02
chr10	124027733	-0.735	2.014	0.435	7.15	1.66
chr10	124039345	-1.44	1.75	0.142	5.14	0.32
chr10	124058478	-2.93	2.474	0.00389	13.38	0.08
chr10	124102339	-1.77	1.716	0.0816	5.35	0.58
chr10	124134017	-1.37	2.234	0.167	10	1.58
chr10	124134130	-1.22	2.669	0.201	19.87	1.46
chr10	124325377	-0.455	1.54	0.705	2.7	0.86
chr10	124408430	-1.1	2.092	0.257	6.92	0.79
chr10	124463538	-0.857	3.272	0.344	19.65	6.05
chr10	124526	2.3	2.323	0.0173	1.49	10.74
chr10	124671599	-0.379	2.332	0.725	6.92	2.37
chr10	124690654	4.73	3.523	1e-05	0.15	37.99
chr10	124713743	-1.02	4.57	0.239	61.58	6.58
chr10	124739901	-1.31	3.399	0.147	26.18	1.24
chr10	124740148	-0.371	2.855	0.687	16.14	2.86
chr10	124740343	0.627	3.129	0.487	9.74	13.4
chr10	124768002	-0.777	3.136	0.394	19.92	3.82
chr10	124768305	-0.231	7.339	0.783	999	256.93
chr10	124795405	-0.554	1.505	0.641	2.13	1.34
chr10	124803046	-1.01	2.609	0.273	8.52	1.6
chr10	12486093	0.45	2.381	0.641	3.28	8.1
chr10	12487444	-2.92	3.408	0.00233	32.24	1.18
chr10	12488418	1.02	2.715	0.27	1.6	11.52
chr10	124892679	-1.59	3.504	0.0784	27.99	0.98
chr10	124899122	1.73	2.514	0.0629	-0.01	4.47
chr10	124909477	-10.2	3.349	2.81e-08	42.74	0
chr10	124913633	-1.06	4.378	0.221	53.97	14.86
chr10	124913950	0.147	4.304	0.873	35.37	19.93
chr10	124920296	-0.248	1.513	0.877	2.65	1.69
chr10	124935099	0.334	2.242	0.742	5.18	3.78
chr10	124990848	-0.781	2.616	0.416	12.28	4.92
chr10	125021182	-0.333	1.98	0.779	4.93	2.87
chr10	125078362	-1.84	1.445	0.0848	4.28	0.24
chr10	125157805	-4.78	3.187	2.47e-05	19.28	0.03
chr10	125157941	-9.64	2.8	2.92e-07	9.12	0
chr10	125319038	-2.03	3.402	0.0284	27.73	1.21
chr10	125332907	-1.36	2.188	0.164	8.31	0.56
chr10	125341836	-2.3	2.386	0.0224	10.13	0.41
chr10	125343356	-0.77	2.036	0.41	6.81	1.42
chr10	125626184	-1.05	1.083	0.346	2.09	0.33
chr10	125686254	-2.01	2.749	0.0323	18.58	2.23
chr10	125688169	0.654	1.694	0.545	1.89	5.2
chr10	125705234	-1.59	1.85	0.125	7.05	0.53
chr10	125727359	-2.77	2.639	0.00481	18.58	0.18
chr10	125754311	-1.04	2.736	0.27	14.87	1.68
chr10	125785409	-0.832	2.783	0.37	14.61	5.64
chr10	12591478	-2.39	1.05	0.042	2.84	0.03
chr10	125948267	-0.623	1.948	0.521	5.37	1.66
chr10	126077989	-1.03	4.315	0.236	59.83	9.03
chr10	126108955	2.08	2.338	0.0323	0.16	6.01
chr10	126150411	-0.469	5.291	0.58	104.03	31.21
chr10	126218874	-1.09	2.814	0.239	14.69	0.52
chr10	126220808	0.975	3.38	0.27	9.98	14.75
chr10	126228902	-1.05	2.531	0.263	11.59	0.34
chr10	126335368	3.38	3.516	0.000546	0.1	27.02
chr10	126336358	0.166	3.032	0.87	9.01	6.1
chr10	126336575	-0.373	3.583	0.679	24.96	10.69
chr10	12636847	-1.28	1.954	0.21	6.24	0.9
chr10	126379498	0.642	2.701	0.488	1.88	9.31
chr10	126385460	-4.37	3.351	4.49e-05	30.39	0
chr10	126386485	-0.59	4.49	0.496	53.5	24.64
chr10	126407212	-0.128	3.205	0.903	13.87	7.97
chr10	126408201	-3.34	2.978	0.000874	21.54	0.03
chr10	126421940	-3.52	3.532	0.000436	37.01	0.65
chr10	126430034	-1.84	2.903	0.0508	12.85	0.08
chr10	126480435	0.705	5.999	0.404	111.07	115.39
chr10	126490398	-0.346	7.239	0.68	999	225.79
chr10	126605208	0.251	3.135	0.779	12.6	5.55
chr10	126605498	-0.141	5.706	0.869	134.76	74.45
chr10	126606011	0.307	3.952	0.737	31.23	19.73
chr10	126606323	0.343	2.814	0.728	8.88	5.86
chr10	12660972	-1.37	1.697	0.17	2.93	1.03
chr10	126734526	2.22	1.931	0.0312	0.62	4.42
chr10	126736837	-0.447	3.602	0.613	19.2	9.23
chr10	126838125	3.95	2.328	0.000282	0	11.39
chr10	126843399	3.77	1.488	0.00245	-0.01	3.19
chr10	12687594	2.28	4.553	0.0112	13.83	64.67
chr10	12687770	3.18	2.197	0.00192	-0.01	11.51
chr10	127137359	1.39	1.222	0.218	0.54	2.66
chr10	127408253	-0.809	3.778	0.356	29.3	3.15
chr10	127472773	-1.65	1.898	0.115	3.83	0.53
chr10	127512138	-0.515	6.812	0.54	313.71	142.19
chr10	12753272	-0.98	3.731	0.262	33.03	6.88
chr10	127584482	0.577	3.162	0.513	9.1	6.36
chr10	127730559	-3.47	2.932	0.00068	17.11	0.12
chr10	127887914	4.59	2.266	0.000136	0	10.51
chr10	127888023	4	1.638	0.000554	-0.01	6.18
chr10	12824666	-0.531	2.151	0.614	6.01	0.9
chr10	128360706	1.07	1.549	0.289	1.79	5.2
chr10	128799058	3.02	2.71	0.00207	0.96	16.8
chr10	12944295	-2.69	2.275	0.00825	6.93	0.24
chr10	129493045	-0.662	2.168	0.516	6.97	2.87
chr10	129652435	-2.7	2.101	0.00968	8.15	0.12
chr10	129668945	0.663	2.745	0.463	7.9	13.05
chr10	129705281	-2.15	1.473	0.0543	6.96	0
chr10	129809764	-1.18	2.068	0.226	5.99	0.3
chr10	129833948	-2.67	2.081	0.0105	10.1	0.08
chr10	129867798	-2.2	2.532	0.025	12.3	0.5
chr10	129876936	-2.12	1.654	0.045	5.35	0.17
chr10	129892092	1.6	2.222	0.0962	1.38	9.16
chr10	12991426	2.37	3.194	0.0113	2.84	21.79
chr10	129920505	-1.61	2.451	0.0875	9.45	1.88
chr10	129924692	-0.316	3.069	0.728	16.75	3.99
chr10	129945604	-4.37	2.429	0.000245	15.46	0
chr10	129948418	-1	3.427	0.263	27.26	1.69
chr10	130008594	0.15	1.737	0.896	4.68	1.44
chr10	130010354	-1	2.804	0.278	15.66	1.41
chr10	130580089	1.78	1.188	0.0982	0.25	3.3
chr10	130830000	-0.579	1.85	0.574	5.18	1.27
chr10	13102268	0.77	1.289	0.47	1.15	2.26
chr10	13109608	2.79	2.826	0.00399	1.79	18.14
chr10	13117010	-1.35	2.553	0.153	12.85	1.3
chr10	131179289	2.39	3.372	0.0105	4.83	29.75
chr10	13134014	1.96	1.315	0.0684	0.22	2.74
chr10	131402809	-5.23	2.687	1.28e-05	20.39	-0.01
chr10	131926212	-1.68	2.416	0.0791	10.83	0.68
chr10	131934677	-0.486	6.643	0.564	288.38	135.01
chr10	131955793	-0.198	2.282	0.891	7.65	4.92
chr10	131978060	-1.61	1.449	0.126	3.67	0.41
chr10	131988555	-4.59	3.01	4.88e-05	27.95	-0.01
chr10	13200574	-0.276	2.542	0.787	12.7	4.57
chr10	13203434	-0.137	7.879	0.87	999	999
chr10	132317179	5.12	3.117	4.79e-06	0	30.17
chr10	132317607	4.62	2.948	2.37e-05	0.03	22.79
chr10	13313703	0.859	2.795	0.343	6.81	4.57
chr10	133252563	-0.882	1.79	0.396	5.94	0.58
chr10	13341551	-0.358	1.982	0.779	6.18	0.29
chr10	13342053	0.495	4.17	0.562	32.8	23.84
chr10	13342146	1.55	2.835	0.0949	5.1	13.4
chr10	13344164	-0.135	3.313	0.892	17.76	7.3
chr10	13344502	-1.27	3.818	0.148	38.54	5.37
chr10	133501378	-3.3	1.874	0.004	9.92	0.03
chr10	133575565	-3.99	2.463	0.000452	17.25	0.03
chr10	133619560	-1.96	1.11	0.102	2.52	0.04
chr10	133742340	-1	2.804	0.278	14.9	3.17
chr10	13378087	-2.5	2.278	0.0125	12.09	0.58
chr10	13382840	-2.06	2.07	0.0383	7.05	0.57
chr10	133836746	-0.832	2.6	0.389	10.95	1.17
chr10	13388563	0.855	2.724	0.36	0.74	8.24
chr10	13389692	0.298	4.275	0.735	28.61	27.06
chr10	13390078	0.733	4.676	0.394	37.34	45.04
chr10	13390891	0.377	4.209	0.668	26.68	23.98
chr10	133956126	-0.0789	1.582	1	3.01	0.09
chr10	13396447	1.47	2.506	0.114	1.79	13.33
chr10	133977201	1.21	2.63	0.182	4.74	4.24
chr10	134036794	0.276	2.744	0.764	8.39	1.95
chr10	134133778	-0.419	3.501	0.646	21.7	10.39
chr10	13414073	-1.13	2.888	0.222	12.3	1.96
chr10	134145685	-0.0719	6.198	0.936	174.74	93.03
chr10	134166305	-1.05	1.983	0.295	7.65	0.24
chr10	134201617	-0.349	2.049	0.748	5.87	0.35
chr10	134210771	1.06	2.924	0.239	5.97	7.92
chr10	134260453	1.36	2.587	0.148	3.55	4.79
chr10	134266813	-0.683	2.854	0.472	14.87	2.41
chr10	134272186	-1.57	2.636	0.101	15.4	0.16
chr10	134350834	-0.419	3.268	0.655	24.03	3.68
chr10	134351338	0.867	4.772	0.311	42.45	48.66
chr10	134371009	0.377	2.223	0.703	4.38	2.74
chr10	134385646	-0.997	3.393	0.27	23.8	3.76
chr10	134451510	-2.33	2.28	0.0182	9.5	0.55
chr10	134468395	-2.04	1.765	0.0464	5.56	0.01
chr10	134706624	2.17	1.763	0.0386	0.54	5
chr10	134753992	-1.59	1.969	0.12	8.65	0.51
chr10	13482651	-0.788	2.798	0.393	13.87	1.16
chr10	134956826	4.35	3.159	4.29e-05	0.15	24.15
chr10	134957603	-0.828	1.465	0.472	5.18	0.81
chr10	135060656	0.951	2.323	0.325	5.43	3.82
chr10	135075408	-0.204	3.969	0.818	38.19	17.9
chr10	135092131	0.791	3.265	0.369	4.27	10.67
chr10	135119359	2.02	3.465	0.0279	4.51	19.46
chr10	135120670	3	3.416	0.0019	0.17	19.86
chr10	135121476	1.33	4.124	0.128	15.52	31.05
chr10	135122376	0.102	4.356	0.912	41.8	15.01
chr10	135130198	1.87	1.896	0.0527	0.33	5.44
chr10	135132058	1.75	3.058	0.0542	5.8	18.09
chr10	135132358	0.223	2.745	0.815	10.17	1.53
chr10	135143430	-1.31	3.01	0.153	20.45	2.44
chr10	135170841	0.715	4.008	0.42	25.96	18.07
chr10	135171455	0.409	4.195	0.638	33.3	23.35
chr10	135186830	-0.0404	5.584	0.962	115.41	58.34
chr10	135192840	-0.42	3.009	0.656	14.22	3.88
chr10	135201883	0.595	4.422	0.491	21.13	40.34
chr10	135207717	0.608	5.936	0.47	110.78	93.42
chr10	135208386	0.898	2.98	0.329	3.98	10.77
chr10	135208972	1.54	2.559	0.0978	1.29	7.97
chr10	135303705	-3.17	2.054	0.00397	11	0.07
chr10	135333816	-1.11	2.216	0.255	10.66	1.42
chr10	135333916	1.9	3.532	0.0376	7.65	15.2
chr10	13571116	2.22	3.377	0.015	7.85	17.91
chr10	13578906	-0.559	3.236	0.531	21.09	3.63
chr10	13580266	2.04	1.669	0.0509	0.47	4.36
chr10	13628875	-1.8	3.651	0.0486	41.59	3.67
chr10	13628982	-1.14	2.42	0.228	12.24	1.08
chr10	13702146	-1.65	3.388	0.067	23.95	2.42
chr10	13747831	2.33	2.485	0.0187	0	2.95
chr10	13793566	-3.56	2.386	0.00115	12.3	0.07
chr10	13820157	-1.48	2.982	0.103	20.72	2.2
chr10	13823940	0.985	2.653	0.282	5.85	10.74
chr10	13826257	-2.34	1.622	0.0313	3.8	0.15
chr10	13855008	3.29	2.381	0.00166	0.1	11.39
chr10	13873874	-3.66	2.178	0.00138	11.07	0.02
chr10	13873991	-8.81	2.03	7.01e-06	12.28	0
chr10	13995576	-0.123	1.449	0.937	1.34	2.43
chr10	14074620	-1.08	2.546	0.251	11.2	0.34
chr10	1411229	0.0544	3.547	0.954	21.91	10.24
chr10	14173414	2.39	1.934	0.021	0.54	6.88
chr10	14227683	0.0645	4.826	0.943	54.7	44.17
chr10	14227825	0.334	4.872	0.699	58.37	53.29
chr10	14227935	0.185	5.715	0.829	112.24	94.95
chr10	14232993	1.67	1.752	0.0876	1	5.32
chr10	14239089	-0.998	2.029	0.311	5.78	1.13
chr10	14327985	1.75	1.462	0.102	0.54	4.45
chr10	14478476	2.84	1.994	0.00694	0.25	7.27
chr10	14520834	-1.38	1.928	0.179	7.9	1.17
chr10	14541127	-1.61	2.367	0.0943	9.05	0.99
chr10	14579132	-1.77	2.714	0.0661	15.71	0.24
chr10	14597925	-1.62	1.874	0.125	2.34	0.24
chr10	14602495	-2.52	2.979	0.00895	18.48	0.86
chr10	14630150	-4.39	3.124	6.33e-05	29.75	0.04
chr10	1463243	-1.5	2.518	0.105	8.95	0.16
chr10	14644202	-2.94	2.637	0.00324	6.23	0.03
chr10	14645028	-2.67	2.554	0.00686	2.24	0.06
chr10	14690332	-3.81	3.397	0.000167	30.17	0.33
chr10	14701796	-4.86	3.558	1.03e-05	38.52	0.07
chr10	14740692	-1.68	2.238	0.0862	8.93	1.34
chr10	14865347	-2.31	1.594	0.0349	6.1	0.15
chr10	14879806	0.382	5.218	0.656	66.76	53.69
chr10	14880306	1.63	4.611	0.0615	21.74	38.57
chr10	14880404	-1.09	4.805	0.204	88.25	16.92
chr10	14880694	0.00156	4.082	1	36.15	16.59
chr10	14914236	-0.0998	1.517	1	2.16	1.34
chr10	14919934	0.263	3.43	0.771	5.3	9.61
chr10	14920892	0.225	7.143	0.789	999	241.49
chr10	14931520	-2.56	2.454	0.00935	19.18	0.08
chr10	14931591	4.97	3.855	2.61e-06	0.02	44.06
chr10	1496804	-4.12	2.582	0.000285	15.7	0.03
chr10	14996139	0.37	4.489	0.672	35.46	18.7
chr10	15001970	-0.0169	4.261	0.991	36.47	21.66
chr10	15002075	-0.488	3.236	0.597	20.68	7.12
chr10	15014074	-1.38	1.928	0.179	7.29	0.77
chr10	15033555	-2.9	1.829	0.00903	10.67	0.07
chr10	15130766	0.252	3.221	0.791	15.14	3.88
chr10	15139398	-0.518	4.717	0.549	66.59	10.95
chr10	15148591	-0.826	2.644	0.384	8.31	2.04
chr10	15162847	0.264	1.56	0.882	0.45	2.12
chr10	15210605	0.677	5.832	0.425	102.01	95.99
chr10	15252025	-0.675	3.561	0.438	24.32	6.69
chr10	15327220	1.6	1.595	0.137	0.96	3.93
chr10	15469607	0.812	2.466	0.373	4.5	6.75
chr10	15493327	5.24	2.295	4.03e-05	-0.01	8.82
chr10	15499611	4.29	4.187	1.9e-05	1.59	54.3
chr10	15503501	1.23	2.549	0.189	4.06	5.52
chr10	15546615	-2	2.268	0.0477	9.33	0.44
chr10	15627456	-0.111	2.414	0.933	6.69	3.95
chr10	15856747	-1.55	1.826	0.11	4.94	0.32
chr10	15892514	1.02	1.763	0.325	2.16	5.53
chr10	15902274	-0.113	4.163	0.9	33.04	12.31
chr10	15920255	3.27	3.725	0.000579	2.77	35.1
chr10	15938865	2.04	2.688	0.0339	3.7	12.22
chr10	15963745	5.51	3.095	1.76e-06	-0.01	27.45
chr10	16158584	-1.82	1.601	0.0831	3.61	0.24
chr10	16320045	1.18	2.005	0.242	2.21	6.02
chr10	1654519	2.57	2.637	0.00779	1.36	14.13
chr10	16587338	-2.31	2.263	0.0196	10.95	0.24
chr10	16639938	3.42	3.171	0.000526	1.21	17.54
chr10	16688914	-1.8	2.327	0.0668	12.77	1.1
chr10	1671996	-1.34	1.998	0.182	9.09	1.1
chr10	16793452	0.517	2.455	0.598	5.37	6.35
chr10	16812794	-2.23	1.535	0.0433	4.71	0.07
chr10	16829706	-2.65	2.239	0.00956	9.5	0.31
chr10	16851511	-1.4	2.301	0.139	7.47	0.66
chr10	16859760	-0.00692	3.867	1	24.84	9.89
chr10	16870342	-2.63	1.332	0.0263	3.88	0.02
chr10	16895438	0.826	1.92	0.42	1.98	3.55
chr10	1690979	-5.36	3.337	5.88e-06	34.11	0
chr10	17038093	3.15	1.865	0.00331	0.08	4.13
chr10	17068811	0.426	2.707	0.658	6.92	7.43
chr10	17071721	1.99	1.872	0.0572	0.68	3.53
chr10	17140208	2.46	2.243	0.0159	0.96	8.36
chr10	17151681	2.48	1.324	0.0231	0.08	3.12
chr10	17241683	3.09	2.023	0.00336	0.15	5.44
chr10	17243367	1.28	3.599	0.149	11.51	13.94
chr10	17243682	-0.0458	4.791	0.967	57.68	23.86
chr10	17270256	1.09	3.755	0.218	3.68	7.78
chr10	17272819	-1.43	2.521	0.126	3.46	0
chr10	17277359	1.62	2.439	0.0828	2.27	7.56
chr10	17299869	-0.92	3.182	0.309	17.69	4.42
chr10	17418209	-0.297	3.059	0.747	17.38	6.93
chr10	17428733	4.42	3.012	4.04e-05	0.08	19.69
chr10	17454572	3.44	3.076	0.000486	0.96	18.3
chr10	17470898	4.12	3.133	8.9e-05	0.04	13.74
chr10	17472933	0.584	2.492	0.552	5.37	3.56
chr10	17514988	2.93	5.145	0.00131	16.7	109.51
chr10	17551364	0.18	2.667	0.889	1.97	2.41
chr10	1758123	-1.66	2.633	0.0843	14.18	0.16
chr10	17599667	-1.61	2.798	0.0854	17.24	1.65
chr10	17641297	-1.31	1.976	0.195	6.97	0.73
chr10	17659216	0.89	3.484	0.32	16.63	9.19
chr10	17686203	0.335	3.922	0.711	22.23	9.22
chr10	17697731	-4.87	2.222	8.14e-05	15.15	0
chr10	17697810	-1.34	2.018	0.169	9.35	0.47
chr10	1797930	-1.1	2.092	0.257	9.35	1.88
chr10	181243	-0.0615	5.535	0.945	115.68	65.3
chr10	181841	-0.994	4.414	0.252	65.38	11.88
chr10	1818546	2.38	2.176	0.0196	0.96	7.66
chr10	18393380	-1.79	1.871	0.0737	5.99	0.24
chr10	1869430	-0.372	1.096	0.757	2.16	0.86
chr10	18711678	-2.84	1.496	0.016	7.04	0.03
chr10	18754665	1.1	1.953	0.276	3.46	6.8
chr10	18761017	-1.76	1.194	0.126	3.42	0.15
chr10	18871908	2.38	2.816	0.0129	1.27	13.41
chr10	18916769	-0.341	2.617	0.715	12.84	5.26
chr10	18940532	0.335	3.791	0.709	16.43	13.61
chr10	18948391	-0.0404	4.416	0.966	46.38	14.07
chr10	1916925	-2.07	1.19	0.0781	3.63	0.07
chr10	21166576	1.9	1.274	0.077	0.25	3.75
chr10	21309653	0.105	5.967	0.905	137.17	107.38
chr10	21367802	-1.15	2.047	0.242	4.99	0.56
chr10	21446786	3.5	2.172	0.00109	0.08	9.42
chr10	21567857	-0.698	3.009	0.445	15.02	2.35
chr10	21784800	-0.494	3.876	0.577	35.28	2.68
chr10	21812623	3.03	2.317	0.00341	0	3.21
chr10	21814950	1.57	4.584	0.0736	15.72	42.22
chr10	21816284	1.63	4.527	0.0622	18.15	41.82
chr10	21822679	0.784	4.951	0.36	45.04	53.39
chr10	21822919	0.86	4.512	0.317	35.96	20.43
chr10	21824344	1.66	3.975	0.0607	9.87	23.18
chr10	21964281	-0.446	1.775	0.651	2.2	1.08
chr10	22021298	-1.45	3.113	0.112	19.91	1.11
chr10	22096263	3.68	2	0.000927	0.03	5.1
chr10	22096415	3.36	1.599	0.00401	0.03	4.57
chr10	22097616	1.55	2.11	0.112	1.33	5.41
chr10	22178138	-3.61	2.132	0.00163	10.35	0.03
chr10	22183813	0.425	3.446	0.634	15.41	16.49
chr10	22250886	3.58	3.857	0.000258	2.02	41.28
chr10	22266029	2.2	2.032	0.0328	0.54	6.3
chr10	22278690	-0.128	2.246	0.926	4.37	2.27
chr10	22292370	0.745	3.96	0.387	21.8	11.19
chr10	22292793	-0.42	3.989	0.638	31.14	7.47
chr10	22334591	2.21	2.15	0.0226	1	8.97
chr10	2233635	1.26	1.261	0.271	0.74	2.66
chr10	22420005	5.33	2.378	3.02e-05	-0.01	11.97
chr10	22506933	1.83	1.755	0.0803	0.86	3.78
chr10	22517977	0.947	4.361	0.276	24.86	34.19
chr10	22518442	-0.556	3.684	0.523	26.98	4.17
chr10	22536144	2.66	3.437	0.00458	3.21	28.02
chr10	22541004	-5.35	4.016	1.52e-06	66.88	0.04
chr10	22541283	-4.46	3.651	2.25e-05	51.98	0.17
chr10	22605354	0.464	5.105	0.588	63.24	36.01
chr10	22610514	0.161	6.673	0.848	237.04	166.89
chr10	22611376	0.0361	4.398	0.974	40.04	29.95
chr10	22624403	-4.1	4.842	3.05e-05	124.61	1.5
chr10	22668199	-2.22	2.649	0.0222	12.3	0.6
chr10	22725953	-4.05	3.759	5.94e-05	53.18	0.07
chr10	22727805	-1.66	2.56	0.0776	9.22	1.5
chr10	22754320	-2.56	3.185	0.00697	26.72	1.13
chr10	22802983	4.64	4.196	5.53e-06	0.96	52.47
chr10	22839880	-0.577	2.344	0.536	9.41	2.04
chr10	22863052	-1.42	2.777	0.128	15.46	1.01
chr10	22890184	-2.92	2.623	0.00343	16.28	0.09
chr10	22895359	-3.94	3.172	0.00016	35.96	0.08
chr10	22895440	-1.97	3.829	0.0294	44.68	5.95
chr10	22904847	-0.716	3.027	0.432	15.52	4.8
chr10	22904970	-2.19	2.091	0.0328	9.04	0.21
chr10	22905102	0.222	3.702	0.809	20.65	14.65
chr10	22906695	-0.47	2.174	0.654	3.76	1.52
chr10	22920879	0.736	2.335	0.456	0.05	2.1
chr10	22933315	2.26	2.475	0.0198	0.05	7.72
chr10	22938410	-1.38	3.146	0.128	18.77	2.77
chr10	22955573	0.222	2.408	0.836	5.14	4
chr10	22987068	1.47	2.716	0.115	1.45	11.63
chr10	22993707	-2.94	4.249	0.00171	67.34	3.16
chr10	22999298	-1.2	2.968	0.192	19.38	1.7
chr10	22999506	-0.96	2.096	0.343	2.72	0.13
chr10	23003238	-0.2	3.331	0.823	17.31	3.59
chr10	23003487	0.633	3.554	0.477	11.92	6.91
chr10	23009791	1.33	2.104	0.175	0.37	4.6
chr10	23106071	2.04	4.099	0.0233	11.46	43.7
chr10	23138592	0.49	2.364	0.606	4.1	4.04
chr10	23216884	0.717	2.871	0.442	8.02	4.47
chr10	23277990	-1.29	3.53	0.153	25.22	5.02
chr10	23286236	-0.247	1.34	0.865	3.7	0.91
chr10	23304157	-0.693	2.246	0.478	6.2	2.07
chr10	23329140	2.63	1.442	0.016	0.08	4.15
chr10	23336376	3.08	2.51	0.00267	0.54	8.77
chr10	23341054	3.69	3.186	0.000307	0.74	22.27
chr10	23357297	-0.762	2.556	0.441	9.64	1.32
chr10	23384461	5.34	2.938	3.4e-06	-0.01	20.43
chr10	23384529	0.0825	4.404	0.932	45.04	23.83
chr10	23385211	0.0249	3.95	0.988	26.42	18.98
chr10	23447497	-0.838	2.335	0.391	7.78	1.58
chr10	23460435	1.86	1.534	0.0831	0.54	2.54
chr10	23582256	-1.06	1.493	0.293	4.06	0.41
chr10	23670457	1.46	1.265	0.174	0.44	2.87
chr10	23868951	0.219	1.822	0.852	4.35	3.29
chr10	23992004	-1.72	1.944	0.0984	8.65	0.41
chr10	24031468	-5.16	1.765	0.000132	9	0
chr10	24283585	-3.07	2.408	0.00318	14.64	0.26
chr10	24485560	-1.87	2.555	0.0504	11.83	0.38
chr10	24499276	-2.92	2.893	0.00362	19.62	0.67
chr10	24511982	-1.24	2.191	0.188	10.66	2.65
chr10	24649635	-1.23	2.86	0.189	15.97	3.32
chr10	24655640	-0.536	1.826	0.612	4.5	1.76
chr10	24703962	-3.58	2.402	0.00107	17.65	0.07
chr10	24721990	-1.51	2.204	0.124	9.99	1.51
chr10	24752874	-2.29	2.108	0.0227	6.83	0.33
chr10	24792738	-1.6	2.08	0.108	8.39	0.62
chr10	24808105	-0.543	1.902	0.588	4.93	0.88
chr10	24906888	0.145	3.822	0.886	20.11	16.44
chr10	24932017	-1.21	2.089	0.212	5.39	0.56
chr10	24936541	-1.24	2.341	0.181	10.1	1.58
chr10	25012803	0.213	3.655	0.816	7.23	7.67
chr10	25013539	0.746	4.028	0.395	9.62	16.86
chr10	25016996	-0.315	1.908	0.814	3.74	0.82
chr10	25133843	-0.158	1.888	0.906	4.07	1.4
chr10	25156300	3.42	3.374	5e-04	1.24	23.67
chr10	25163940	1.63	1.917	0.0984	1.09	5.22
chr10	25186480	3.45	3.405	0.000435	0.01	25.17
chr10	25205526	2.35	2.262	0.0159	0.46	8.36
chr10	25210384	1.51	2.215	0.109	1.91	7.04
chr10	25210517	0.0414	1.848	1	5.68	2.71
chr10	25241494	1.52	4.1	0.085	15.66	26.88
chr10	25241813	0.0519	3.599	0.97	25.11	7.4
chr10	25247860	3.06	2.491	0.00284	0.46	7.72
chr10	25268810	2.77	2.372	0.00677	0.74	11.31
chr10	25277872	2.26	2.081	0.0282	0.96	4.05
chr10	25305548	0.294	3.376	0.745	13.63	1.71
chr10	25305950	0.848	3.693	0.331	16.19	13.31
chr10	25306335	-0.0446	3.209	0.961	15.67	10.02
chr10	25351469	3.74	3.668	0.000156	0.78	22.95
chr10	25370077	-1.29	3.209	0.151	18.86	3.01
chr10	25402257	-0.445	3.354	0.626	17.69	5.74
chr10	25463569	1.5	3.447	0.0969	9.87	13.77
chr10	25516173	-0.187	1.482	0.937	3.2	1.18
chr10	25542244	4.31	2.352	0.000101	0	15.09
chr10	25782188	6.1	2.233	1.41e-05	0	8.86
chr10	25845038	2.11	3.142	0.0234	3.85	17.64
chr10	26015021	-1.82	1.232	0.111	2.58	0.11
chr10	26164704	-1.49	2.28	0.12	10.1	0.82
chr10	2620477	4.82	3.39	8.49e-06	0.07	29.2
chr10	26624208	-3.79	2.916	0.000271	21.03	0.24
chr10	26624554	-3.84	2.809	0.000391	18.37	0.11
chr10	26624814	-3.92	1.99	0.000618	12.51	0
chr10	26719675	-5.87	3.284	1.05e-06	35.5	-0.01
chr10	26727318	-3.6	3.82	0.000257	52.28	0.9
chr10	26733276	-1.41	2.655	0.135	12.21	2.87
chr10	26735418	-4.22	3.612	4.49e-05	44.2	0.17
chr10	26737813	-5.49	4.155	8.65e-07	67.73	0.06
chr10	26746115	-4.05	2.15	0.000718	9.45	0
chr10	26746583	-4.94	2.425	3.74e-05	12.07	-0.01
chr10	26768908	-2.85	2.566	0.00436	13.4	0.33
chr10	26792996	-1.76	1.194	0.126	3.04	0.15
chr10	26846189	-1.46	2.865	0.11	14.96	2.74
chr10	26964259	6.01	3.031	2.21e-06	-0.01	26.32
chr10	26964458	4.38	2.545	0.00011	0.03	17.86
chr10	26964668	5.41	2.165	1.94e-05	-0.01	11.05
chr10	26973835	-0.358	1.932	0.772	2.68	1.73
chr10	26986286	-0.316	3.822	0.725	31.9	8.45
chr10	26986619	-0.452	4.252	0.608	51.36	13.77
chr10	26986819	0.961	3.488	0.28	14.39	10.65
chr10	27015229	-2.71	2.292	0.00768	11.32	0.05
chr10	27018107	-1.48	1.775	0.131	6.34	1.03
chr10	27026282	-4.69	2.197	9.63e-05	12.39	-0.01
chr10	27026793	-6.54	2.421	9.63e-06	18.22	0
chr10	27026878	-3.12	3.432	0.00121	32.73	1.04
chr10	27044591	-0.777	2.355	0.424	6.41	1.97
chr10	27149460	-0.34	3.837	0.703	32.46	9.58
chr10	27149815	-0.344	5.391	0.688	111.27	46.36
chr10	27171150	-1.7	1.512	0.102	3.71	0.41
chr10	27180019	-0.876	3.345	0.33	20.47	6.49
chr10	27442980	0.606	3.674	0.5	12.68	17.41
chr10	27443292	0.65	6.412	0.441	157.36	183.16
chr10	27443340	-10.2	3.353	2.7e-08	44.35	0
chr10	27444113	-0.0501	3.742	0.96	21.29	9.61
chr10	27444298	1.66	5.302	0.0558	37.16	85.36
chr10	27513035	-1.27	2.044	0.197	9.35	1.04
chr10	27529334	0.162	4.532	0.861	39.71	24.42
chr10	27531025	0.24	5.224	0.78	75.25	60.89
chr10	27531162	0.0524	4.766	0.96	57.74	34.49
chr10	27531996	-0.903	3.205	0.316	8.9	0.32
chr10	27532251	-1.35	3.206	0.136	14.31	0.17
chr10	27532457	-1.3	3.009	0.153	11.68	0.27
chr10	27541576	-0.508	3.519	0.566	27.65	4.19
chr10	27541685	-0.758	3.153	0.412	24.32	6.3
chr10	27541865	-0.15	4.655	0.865	59.83	37.73
chr10	27649693	-1.25	3.366	0.164	21.86	4.59
chr10	27793165	-0.783	4.406	0.367	49.97	3.9
chr10	27815397	2.69	2.639	0.00554	0.94	12.32
chr10	27825539	-1.35	2.338	0.151	8.64	1.08
chr10	27847648	-1.43	1.853	0.163	6.81	0.4
chr10	27945726	-1.93	2.324	0.0517	9.27	1.17
chr10	28129402	1.46	2.26	0.131	3.2	9.94
chr10	28372031	0.203	1.651	0.835	3.2	2.31
chr10	28530910	-1.82	1.232	0.111	2.05	0.02
chr10	28623988	-1.57	1.564	0.132	6.29	0.33
chr10	28624328	-3.26	3.068	0.00134	29.66	1.03
chr10	28670975	-1.01	3.401	0.263	25.77	5.04
chr10	28674897	3.61	1.724	0.00112	0	5.42
chr10	28683075	-0.721	2.321	0.445	6.41	1.33
chr10	28721273	-0.543	3.797	0.533	32.52	13.06
chr10	28783587	3.43	2.323	0.00115	0.15	9.68
chr10	2881492	-0.149	1.756	0.896	3.44	0.99
chr10	28821726	-0.388	5.948	0.647	162.74	61.44
chr10	28822643	1.1	5.33	0.197	59.22	90.57
chr10	28851041	0.787	2.175	0.429	3.63	5.22
chr10	28911373	0.876	1.252	0.402	0.51	2.09
chr10	28917231	-0.983	2.594	0.286	9.73	0.96
chr10	28952970	-0.516	2.549	0.592	8.19	2.89
chr10	28966231	0.758	3.269	0.396	13.31	8.98
chr10	28966432	2.75	2.969	0.00429	0.28	10.41
chr10	28968243	2.51	2.996	0.0089	0.64	16.38
chr10	29050187	1.87	1.785	0.0737	0.96	4.79
chr10	29070455	2.43	2.326	0.0121	1.21	10.3
chr10	29101013	4.78	3.103	1.29e-05	0.03	24.21
chr10	29134127	2.58	1.403	0.0181	0.08	3.53
chr10	29142728	4.52	3.825	1.56e-05	0.54	43.14
chr10	29190213	3.17	2.581	0.00198	0.54	13.65
chr10	29228372	2.54	1.91	0.0147	0.38	2.05
chr10	29228962	4.2	2.246	0.000158	0	7.5
chr10	29251900	2.48	1.324	0.0231	0.08	4.45
chr10	29273514	3.31	4.401	0.000438	6.04	58.27
chr10	29280848	0.38	2.14	0.728	3.67	3.39
chr10	29376554	3.23	1.688	0.00323	0.03	5.95
chr10	29451402	4.05	3.236	0.000102	0.38	28.34
chr10	29529004	-0.891	2.82	0.331	14.64	2.51
chr10	29534076	2.48	1.324	0.0231	0.08	2.78
chr10	29548626	1.12	1.583	0.265	1.79	4.21
chr10	29573941	-0.248	1.668	0.835	3.63	2.44
chr10	29593668	-3.02	1.955	0.00565	10.69	0.04
chr10	29593884	-2.3	1.047	0.0685	3.63	0.03
chr10	29666482	-0.862	2.161	0.393	9.35	1.83
chr10	29681490	-0.945	1.169	0.375	2.27	0.24
chr10	29698721	1.56	4.99	0.0723	34.44	60.32
chr10	2970638	-1.21	2.744	0.185	12.89	1.6
chr10	29733184	0.947	2.505	0.301	5.23	7.98
chr10	29738131	-0.33	1.636	0.776	4.59	0.95
chr10	29785459	-0.531	2.151	0.614	7.65	0.9
chr10	29790788	0.693	1.247	0.517	1.49	2.44
chr10	29802115	-0.481	1.719	0.639	4.76	1.88
chr10	30024883	-1.11	2.448	0.24	13.93	0.1
chr10	3020467	-1.65	1.481	0.113	3.88	0.23
chr10	3021159	-1.93	2.062	0.0534	10.92	0.78
chr10	3021285	-1.47	1.68	0.17	5.72	0.73
chr10	30287447	-1.32	2.767	0.154	9.99	0.47
chr10	30291537	-0.369	1.804	0.704	4.07	0.74
chr10	30441093	1.09	2.593	0.229	5.23	6.26
chr10	30442873	0.953	2.854	0.286	5.2	9.6
chr10	30536883	-0.149	1.756	0.896	3.85	2.12
chr10	30625846	1.02	1.334	0.328	1.21	2
chr10	30638036	0.882	5.16	0.304	52	65.43
chr10	30638178	-0.489	5.779	0.563	154.55	81.44
chr10	30648769	-0.76	3.148	0.394	16.86	1.41
chr10	30673892	0.491	1.959	0.613	3.42	2.54
chr10	30681634	-1.16	3.037	0.201	18.55	0.33
chr10	30703131	-0.972	2.533	0.301	6.17	2.13
chr10	30707889	0.503	2.286	0.587	0.61	4
chr10	30723060	-0.103	4.417	0.916	20.12	11.51
chr10	30745439	-2.88	2.254	0.00562	11.07	0.17
chr10	30786778	-3.6	2.418	0.000997	12.05	-0.01
chr10	30799659	-2.02	2.489	0.0388	11.93	0.31
chr10	30811658	1.4	1.091	0.216	0.07	2.26
chr10	30823654	-1.43	3.351	0.114	22.62	2.41
chr10	30841264	5.68	6.26	4.77e-08	4.68	284.75
chr10	30842999	2.5	2.668	0.00961	1.24	6.87
chr10	3085923	-0.717	2.986	0.438	15.46	3.72
chr10	30870925	-0.813	1.989	0.394	4.13	0.7
chr10	30880334	-1.64	2.466	0.0828	10.19	0.66
chr10	30960133	-1.62	1.991	0.111	6.2	0.64
chr10	30971499	1.75	3.9	0.0475	11.72	33.2
chr10	30976803	-1.31	2.523	0.169	9.96	0.82
chr10	31007397	-1.52	1.031	0.187	3.78	0.15
chr10	31015892	-2.57	2.6	0.0109	19.3	0.32
chr10	31025983	-3.99	2.759	0.00027	16.78	0.03
chr10	31027174	-3.05	3.331	0.00179	27.31	0.9
chr10	31036678	-3.5	2.336	0.00142	13.68	0.07
chr10	31040995	-3.15	2.661	0.00198	15.18	0.08
chr10	31072991	-2.29	3.121	0.0165	20.88	0.74
chr10	3109829	0.064	2.92	0.953	3.45	1.73
chr10	3110651	0.396	5.134	0.646	68.05	49.8
chr10	31220156	-2.42	1.884	0.0209	8.51	0.24
chr10	31248265	-3.65	1.797	0.00262	10.13	0
chr10	31296834	-8.31	1.571	4.69e-05	6.46	0
chr10	31320617	-1.01	3.529	0.261	29.05	2.49
chr10	31321012	-0.527	3.508	0.55	22.74	2.49
chr10	31372740	-2.2	2.59	0.021	18.47	1.63
chr10	31372818	-1.33	2.427	0.164	13.58	1.35
chr10	31379950	-3.2	2.701	0.00167	12.79	0.24
chr10	3138055	2.15	2.627	0.0258	0.57	10.54
chr10	31418391	2.12	1.058	0.0592	0	2.34
chr10	31499288	3.73	2.128	0.000608	0.02	10.49
chr10	31608187	-0.134	5.48	0.875	104.7	63.8
chr10	31608456	-0.804	3.777	0.356	13.99	7.72
chr10	31609354	-1.9	2.981	0.0411	2.61	0.46
chr10	31609829	-1.16	3.362	0.196	8.2	5.41
chr10	31671039	-2.65	2.397	0.00825	10.82	0.58
chr10	31673419	-4.58	3	5.12e-05	21.53	0.01
chr10	31871133	-3.97	2.447	0.000484	15.46	0.03
chr10	31891539	-0.104	2.186	0.922	4.11	2.97
chr10	31892443	-0.926	4.034	0.287	45.52	5.87
chr10	31996641	-5.84	2.381	1.12e-05	11.07	0
chr10	31996829	-4.01	2.779	0.000241	22.23	0.05
chr10	32048996	-1.6	3.688	0.073	37.89	1.58
chr10	3204939	1.37	1.91	0.166	1.96	3.97
chr10	32059432	-1.2	2.572	0.198	13.31	2.36
chr10	32125927	-0.857	3.037	0.345	17	3.85
chr10	3214643	-0.254	2.646	0.804	12.84	3.92
chr10	3214953	0.536	4.1	0.534	26.32	12.09
chr10	32151654	-1.18	1.318	0.271	2.4	0.33
chr10	32164724	-4.43	1.133	0.00151	4.28	0
chr10	32167649	-0.842	1.362	0.427	3.21	0.53
chr10	32216758	0.431	3.604	0.629	6.48	7.33
chr10	3222763	2.33	4.607	0.00918	13.83	70.25
chr10	32236288	2.06	1.406	0.0543	0.15	3.32
chr10	32236718	1.69	3.006	0.0631	4.28	14.15
chr10	32258982	-0.294	2.425	0.772	5.59	5.63
chr10	32280660	0.623	2.081	0.531	3.24	3.95
chr10	32282665	1.02	1.334	0.328	1.21	2.31
chr10	32344519	0.795	4.483	0.355	32.8	33.43
chr10	32344894	0.44	6.64	0.6	205.37	197.81
chr10	32345134	0.447	7.009	0.595	273.83	271.43
chr10	32345341	0.01	4.727	0.993	59.54	19.73
chr10	3235231	-1.15	2.047	0.242	7.77	0.99
chr10	3239749	-0.692	2.123	0.503	6.74	0.35
chr10	3240099	-1.16	1.557	0.243	3.51	0.34
chr10	32476823	0.427	2.119	0.687	5.94	5.64
chr10	32496604	-1.08	2.432	0.252	11.98	1.9
chr10	32541884	2.72	2.332	0.00772	0.09	14.16
chr10	32545754	-1.41	3.579	0.113	26.54	4.46
chr10	32621333	-2.16	2.942	0.021	16.2	0.3
chr10	32635399	0.279	7.902	0.739	999	999
chr10	32635618	0.462	7.38	0.582	999	999
chr10	32635996	-6.41	4.34	8.7e-08	90.55	0
chr10	32636065	0.466	7.036	0.578	274.63	278.48
chr10	32636091	0.312	6.198	0.712	162.52	138.6
chr10	32656943	-0.716	2.427	0.447	7.27	2.3
chr10	32667807	0.428	5.753	0.612	99.05	93.27
chr10	32668425	0.687	5.299	0.422	60.58	78.36
chr10	32734998	-0.263	3.925	0.766	33.08	14.75
chr10	32735086	0.276	4.209	0.76	37.11	28.93
chr10	32735171	0.335	3.637	0.704	21.09	16.89
chr10	32736185	0.519	2.696	0.581	5.99	6.69
chr10	32791014	4.06	3.526	8.09e-05	0.74	29.36
chr10	3281978	-1.38	3.234	0.123	22.74	0.81
chr10	32847603	2.99	1.206	0.00783	0	4.21
chr10	33084746	-1.7	1.345	0.119	2.94	0.03
chr10	33246506	0.586	3.642	0.515	19.44	7.04
chr10	33247374	1.19	4.232	0.168	22.18	15.52
chr10	33269585	1.05	3.225	0.238	8.07	3.32
chr10	33297834	-1.54	2.747	0.102	14.77	1.25
chr10	33377096	-0.481	1.719	0.639	5.94	1.88
chr10	33482438	-0.116	1.672	0.945	2.7	1.42
chr10	33619598	-1.82	2.137	0.072	9.36	0.18
chr10	33805353	5.01	1.219	0.000694	0	6.24
chr10	33805811	4.01	1.696	0.00112	-0.01	7.63
chr10	34594285	-0.924	2.2	0.352	10.67	1.16
chr10	34664032	-2.55	2.313	0.0108	11.93	0.33
chr10	34681825	-1.09	1.392	0.297	4.08	0.71
chr10	34811678	-0.522	2.364	0.571	7.1	2.48
chr10	34926606	-1.46	2.861	0.115	17	1.46
chr10	34926920	-2.7	1.073	0.036	2.89	0.01
chr10	34927560	-1.04	1.888	0.298	4.17	0.19
chr10	34973590	0.555	1.502	0.595	2.16	1.73
chr10	35012923	-1.34	1.421	0.198	3.28	0.44
chr10	35070087	-1.55	3.089	0.0928	16.67	2.12
chr10	35103712	1.18	3.133	0.19	9.09	10.22
chr10	35200289	1.29	2.008	0.197	2.75	6.26
chr10	35283812	-0.601	2.249	0.539	7.44	1.73
chr10	35379259	0.201	6.231	0.814	171.58	133.01
chr10	35379593	-1	3.919	0.254	34.56	5.96
chr10	35415838	-0.543	4.614	0.526	64.56	21.29
chr10	35416190	0.71	4.497	0.406	35.84	22.23
chr10	35421209	-3.94	2.961	0.000222	24.33	0
chr10	35438499	-3.47	3.487	0.000515	34.56	0.51
chr10	35507566	-1.51	3.24	0.0951	15.52	1.65
chr10	35625309	0.662	3.517	0.452	14.53	7.12
chr10	35625639	0.507	4.979	0.554	61.96	46.36
chr10	35641423	0.902	2.433	0.345	1.7	5.42
chr10	35668313	1.27	3.158	0.161	5.16	13.42
chr10	35701909	3.95	3.421	0.000125	0.33	29.83
chr10	35852418	-0.881	3.49	0.327	23.55	7.61
chr10	35924604	-1.01	2.116	0.289	4.5	0.91
chr10	35930838	1.09	3.887	0.211	10.63	20.95
chr10	3594154	1.59	1.889	0.106	1.59	3.81
chr10	35989556	3.43	2.948	0.000796	0.74	21.41
chr10	363367	-3.3	2.405	0.0019	13.52	0.04
chr10	3665501	-2.4	2.333	0.0148	11.32	0.55
chr10	3707867	3.64	3.263	0.000243	0.7	13.32
chr10	37178103	-0.621	1.874	0.539	4.5	1.5
chr10	3733876	1.68	2.044	0.083	1.04	2.95
chr10	37611626	0.0599	2.522	0.969	8.65	7.84
chr10	3784564	-2.27	1.565	0.0388	4.14	0.05
chr10	3803491	-2.87	3.179	0.00318	21.74	0.09
chr10	38146743	-0.331	3.766	0.715	26.72	1.28
chr10	38265637	-0.121	8.478	0.885	999	999
chr10	3827348	0.279	3.947	0.759	7.86	11.91
chr10	3827770	0.41	4.623	0.639	38.52	26.7
chr10	38281288	0.261	2.428	0.807	6.57	5.95
chr10	38314412	-2.67	1.647	0.0166	6.28	0.07
chr10	38383223	-1.47	4.032	0.0977	45.27	6.68
chr10	38383337	0.143	3.348	0.895	18.75	9.42
chr10	3845800	2.44	2.532	0.0115	-0.01	8.9
chr10	3848246	0.781	3.689	0.376	13.87	17.65
chr10	3852388	-0.538	3.331	0.559	16.66	4.57
chr10	3853843	-2.83	3.326	0.00321	30.41	0.1
chr10	38645098	-3.91	1.519	0.00128	7.15	0
chr10	38691809	1.13	4.063	0.196	22	31.22
chr10	3894943	-1.19	3.36	0.185	23.53	3.47
chr10	3919909	-2.63	2.524	0.00729	10.9	0.24
chr10	3933215	4.47	3.465	2.34e-05	-0.01	30.83
chr10	3944408	-3.48	1.433	0.00455	2.92	0
chr10	3944868	-3.52	1.002	0.00882	2.1	-0.01
chr10	3969076	3.87	2.502	0.000303	0.06	12.08
chr10	3977433	-1.17	2.14	0.227	8.15	1.98
chr10	3977571	-4.44	1.972	0.000217	9.17	-0.01
chr10	4169878	-3.05	2.875	0.00204	21.97	0.79
chr10	4170330	-4.43	1.965	0.00024	9.74	0
chr10	4224749	1.04	1.446	0.293	1.15	3.08
chr10	42737265	0.73	2.612	0.443	8.84	9.47
chr10	42862668	2.17	2.32	0.0255	1.29	5.63
chr10	43048350	0.189	3.857	0.828	21.74	11.45
chr10	43133748	1.44	4.557	0.0978	23.34	31.89
chr10	43133983	0.521	3.707	0.555	17.3	7.26
chr10	43142535	4.98	3.287	6.11e-06	0.03	23.67
chr10	43169780	2.31	1.197	0.0341	0.08	2.89
chr10	43187146	2.11	1.847	0.0436	0.74	4.58
chr10	43248780	1.05	2.226	0.269	4.11	2.71
chr10	43264313	6.1	4.637	4.91e-08	0.08	74.59
chr10	43278187	0.153	6.123	0.858	150.07	87.39
chr10	43301402	-2.84	2.394	0.00542	14.87	0.33
chr10	43362300	0.838	1.729	0.426	3.22	0.62
chr10	43574550	0.334	1.929	0.772	2.89	0.4
chr10	43601115	-0.461	2.936	0.616	13.43	0.09
chr10	43616478	-2.82	2.537	0.00493	14.12	0.15
chr10	43633885	0.225	4.257	0.804	35.59	12.46
chr10	43697790	0.856	2.45	0.345	3.88	0.76
chr10	43700552	-0.161	2.481	0.873	5.99	0.03
chr10	43751488	0.666	2.105	0.503	3.63	0.64
chr10	43788853	-0.689	2.462	0.458	7.04	0.54
chr10	43844099	0.109	2.96	0.909	9.05	2.56
chr10	43885520	2.3	2.512	0.0167	0.5	8.14
chr10	43891676	1.64	3.632	0.0664	6.05	16.78
chr10	43892198	1.23	4.153	0.156	20.27	16.77
chr10	43892788	0.845	5.272	0.322	64.5	56.51
chr10	43892870	2.04	4.112	0.0224	8.76	37.81
chr10	43902805	0.67	4.621	0.441	30.95	24.72
chr10	43903320	0.756	4.899	0.377	40.55	44.32
chr10	43911185	3.45	2.125	0.00127	0	6.88
chr10	43912760	2.49	2.013	0.0164	0.05	6.82
chr10	43913698	1.08	3.492	0.226	9.88	11.25
chr10	43932155	1.8	3.729	0.0435	8.63	19.7
chr10	43932282	1.41	6.224	0.0994	93.49	146.18
chr10	43950967	1.37	3.83	0.122	10.85	9.52
chr10	43951282	0.346	4.509	0.69	40.41	12.41
chr10	44070125	1.76	4.433	0.0466	19.58	33.77
chr10	44090846	-0.81	2.318	0.411	6.2	1.04
chr10	44094891	2.63	1.648	0.0135	0.03	4.79
chr10	44101891	0.0137	3.27	1	15.93	0.98
chr10	44143980	0.397	3.826	0.657	23.16	9.25
chr10	44144372	0.151	4.264	0.869	38.11	12.76
chr10	44167292	-0.522	2.364	0.571	7.1	0.82
chr10	44174294	2.58	2.445	0.00825	0.81	8.86
chr10	44185685	-0.0726	3.102	0.958	13.43	0.76
chr10	44311958	-3.11	2.781	0.00196	19.36	0.13
chr10	44503829	-4.24	1.799	0.000445	8.63	-0.01
chr10	44504180	-3.73	2.241	0.00101	13.1	0.01
chr10	44506572	-3.6	3.357	0.000305	33.37	0.13
chr10	44525809	-2.7	2.583	0.00608	14.61	0.13
chr10	44615853	-1.33	1.669	0.185	5.41	0.68
chr10	44745185	2.82	3.45	0.00274	3.2	27.92
chr10	44806670	0.266	4.051	0.765	25.11	3.45
chr10	44840374	1.72	1.565	0.108	0.71	2.54
chr10	44882189	0.0237	3.127	1	16.29	4.4
chr10	4493159	-0.976	1.04	0.389	2.21	0.24
chr10	44976164	4.1	2.155	0.000216	0	10.3
chr10	45353373	-0.171	2.639	0.886	9.36	2.49
chr10	45360468	-0.142	3.163	0.9	14.02	1.96
chr10	45428328	-1.67	3.706	0.0616	34.33	0.66
chr10	45434673	1.59	1.889	0.106	1.19	5.48
chr10	45452361	-0.449	2.419	0.649	7.06	2.27
chr10	45454963	-0.599	3.443	0.503	23.61	0.97
chr10	45459697	-2.81	2.918	0.00477	10.87	0.03
chr10	45470254	0.968	3.725	0.273	9.47	15.97
chr10	45470554	-0.578	3.757	0.512	31.96	5.38
chr10	45476762	0.117	2.847	0.926	7.74	6.93
chr10	45496373	0.356	4.258	0.679	33.63	15.41
chr10	45497021	0.681	3.888	0.433	17.19	17.9
chr10	45678386	2.39	2.06	0.021	0.74	8.47
chr10	45745941	-1.72	2.998	0.0631	22.07	0.93
chr10	45746472	-0.951	2.625	0.296	13.82	1.34
chr10	45761685	3.45	2.125	0.00127	0.08	6.88
chr10	458285	-5.04	1.659	0.00021	8.02	0
chr10	45854613	0.407	1.498	0.757	3.22	1.57
chr10	4591699	2.07	2.641	0.0313	2.56	13.1
chr10	45956126	-3.4	2.248	0.00192	9.91	0
chr10	45956710	-3.12	3.82	0.0012	45.59	0.74
chr10	45960613	-1.21	3.477	0.178	24.87	1.38
chr10	45965823	0.838	3.195	0.349	6.63	5.31
chr10	46075926	-0.618	1.797	0.56	2.53	0.24
chr10	46089791	0.782	3.993	0.367	20.93	16.88
chr10	46090347	0.293	4.506	0.735	42.35	8.47
chr10	46168038	-1.52	4.485	0.0829	73.09	7.47
chr10	46168136	-4.96	2.434	3.48e-05	19.3	0
chr10	46222633	0.685	3.422	0.434	16.42	4.97
chr10	46948853	-0.695	2.125	0.503	7.9	2
chr10	46951455	0.307	2.841	0.755	8.54	1.55
chr10	46962702	0.917	2.091	0.343	3.01	1.64
chr10	46983846	1.69	3.525	0.0614	6.92	13.31
chr10	4698965	-1.84	2.031	0.0725	7.84	0.41
chr10	4705457	1.74	2.247	0.0712	1.13	6.71
chr10	47057727	4.02	3.451	7.15e-05	0.11	29.15
chr10	47057994	3.39	2.947	0.000796	0.12	6.75
chr10	47081139	0.372	2.414	0.71	5.14	0.53
chr10	47594530	0.733	2.039	0.45	3.21	0.24
chr10	47599958	0.384	3.578	0.664	14.35	3.88
chr10	47600701	0.655	1.939	0.491	3.41	0.99
chr10	47645000	1.03	2.161	0.271	3.41	3.41
chr10	47655869	1.12	3.423	0.214	10.75	1.25
chr10	48354794	1.63	3.348	0.0691	8.31	4.81
chr10	48398605	0.636	2.232	0.514	3.13	1.32
chr10	48427055	-0.925	2.753	0.324	11.93	0.01
chr10	4857642	-0.879	1.128	0.418	3.2	0.21
chr10	4868480	5.84	4.381	1.44e-07	0.07	41.24
chr10	4890616	3.56	3.227	0.000398	1.06	21.58
chr10	4890879	3.58	3.676	0.000288	1.4	29.72
chr10	4892009	9.84	2.903	1.36e-07	0	17.55
chr10	4892027	-9.98	3.124	7.22e-08	33.35	0
chr10	4908920	4.02	2.083	0.000301	0	8.36
chr10	4909600	4.61	2.934	2.49e-05	0.03	17.72
chr10	4925100	4.11	2.725	0.000124	0.07	13.42
chr10	4925695	3.9	1.597	0.00173	-0.01	2.56
chr10	49423713	-1.26	2.883	0.175	18.04	1.68
chr10	49441884	0.896	2.02	0.348	1.15	2.58
chr10	49487281	-3.79	3.774	0.000166	49.79	0.81
chr10	49497874	-1.03	3.562	0.237	24.2	3.54
chr10	49503443	2.01	1.503	0.0614	0.04	3.93
chr10	49515203	1.02	3.524	0.249	11.09	7
chr10	49545119	-3.7	1.846	0.00214	6.62	-0.01
chr10	49571800	-0.782	1.895	0.431	4.51	0.3
chr10	49592017	1.74	1.756	0.0876	1.21	4.15
chr10	49592322	1.35	1.637	0.17	1.59	2.83
chr10	49614372	2.8	2.924	0.00378	0.86	9.81
chr10	49640142	6.4	2.515	4.49e-06	0	11.02
chr10	49667872	0.802	2.132	0.415	3.85	0.88
chr10	49678463	6.24	5.873	7.55e-09	0.87	189.09
chr10	49714728	1.77	3.554	0.0493	6.69	18.44
chr10	49732338	1.94	2.735	0.0365	5.29	5.71
chr10	49732492	2.33	3.272	0.0126	5.87	10.42
chr10	49734735	4.03	2.859	0.000142	0.15	18.07
chr10	49785478	-0.371	2.422	0.71	7.1	3.02
chr10	49816383	-0.555	3.535	0.543	20.61	5.68
chr10	49864452	-0.536	4.747	0.529	68.61	7.2
chr10	49866505	-0.682	2.928	0.458	12.54	1.29
chr10	49876231	-3.28	2.59	0.00157	14.96	0.12
chr10	49879729	-3.96	2.439	0.000484	6.15	-0.01
chr10	49879854	-3.25	3.178	0.00125	26.68	0.24
chr10	49923105	-0.465	2.686	0.623	11.09	4.36
chr10	50010983	-2.3	2.499	0.021	11.51	0.14
chr10	50189562	-0.0713	2.852	0.975	9.33	1.59
chr10	50323517	3.05	2.955	0.00175	0.41	8.78
chr10	50372816	0.42	3.208	0.646	11.69	5.88
chr10	50385653	0.23	4.325	0.796	34.55	19.07
chr10	50392770	3.01	2.316	0.00341	-0.01	6.38
chr10	50393057	3.38	2.44	0.00127	-0.01	6.01
chr10	50433619	5.24	4.011	1.35e-06	0.15	33.79
chr10	50446232	2.67	2.016	0.0105	0.38	4.69
chr10	50508690	3.12	3.2	0.00137	0.45	13.53
chr10	50558370	1.82	3.063	0.0445	5.55	16.78
chr10	50615795	-0.372	2.853	0.687	9.68	2.95
chr10	50727209	-0.422	2.255	0.672	6.97	1.6
chr10	50743080	-2.44	1.919	0.0191	8.39	0
chr10	50743298	-2.03	2.163	0.0368	8.93	0
chr10	50747101	0.864	4.142	0.317	20.42	8.47
chr10	50758855	0.00125	1.868	1	5.07	2.7
chr10	50801269	-0.0453	2.745	0.973	7.71	2
chr10	50815191	0.784	2.317	0.424	4.28	3.2
chr10	50970461	0.494	3.115	0.585	13.05	1.37
chr10	5114090	3.76	2.152	0.000561	0.03	8.29
chr10	51496574	2.09	1.236	0.053	0.15	2.89
chr10	51565180	0.272	3.925	0.755	21.54	5.49
chr10	51572199	0.567	2.095	0.572	3.85	1.97
chr10	51572336	1.09	3.012	0.223	9.6	2.83
chr10	51594134	4.31	3.888	1.96e-05	0.78	41.19
chr10	516729	1.41	1.937	0.155	1.18	3.48
chr10	51827639	-3.17	4.066	0.000857	67.41	0.8
chr10	52035627	-0.0542	3.167	0.96	14.18	5.27
chr10	52039561	4.2	2.802	8.94e-05	0.07	10.61
chr10	52053692	0.465	3.394	0.608	15.95	15.24
chr10	52070774	1.27	2.753	0.163	3.37	3.74
chr10	5207900	1.02	1.334	0.328	1.21	2.66
chr10	52085403	1.93	3.61	0.0323	4.6	19.76
chr10	52086771	3.05	3.045	0.00174	1.09	13.21
chr10	52109541	1.53	2.015	0.116	0.38	5.07
chr10	52156959	-1.34	3.031	0.143	16.54	2.19
chr10	52174757	2.69	2.429	0.00825	0.04	9.92
chr10	52178139	0.314	3.234	0.738	13.36	6.32
chr10	52181212	-1.31	3.338	0.148	22.3	3.85
chr10	52198123	-0.454	2.757	0.643	11.2	4.37
chr10	52257612	-1.39	1.453	0.178	3.86	0.19
chr10	52268277	-3.94	3.513	0.000105	33.29	0.07
chr10	52298661	-2.29	2.856	0.0174	19.1	0.38
chr10	52298994	2.31	2.197	0.0196	0.02	4.34
chr10	52300464	-1.47	2.815	0.112	14.86	0.59
chr10	52312719	1.87	3.234	0.04	3.9	12.74
chr10	52315178	2.41	1.953	0.0193	0.33	2.43
chr10	52321705	-1.06	1.811	0.302	4.51	0.01
chr10	52325223	5.31	2.364	3.24e-05	-0.01	13.36
chr10	52325450	2.11	2.271	0.0291	0.9	3.95
chr10	52337640	2.86	3.488	0.00241	2.16	22.9
chr10	52344647	2.27	2.302	0.0197	1.04	6.99
chr10	52346416	4.06	2.887	0.000129	0.07	13.57
chr10	52352703	3.25	1.951	0.0023	0.05	4.88
chr10	52352949	4.05	3.638	5.37e-05	0.45	30.2
chr10	52383750	-0.307	4.255	0.73	43.77	6.77
chr10	52384401	-0.439	4.707	0.607	67.18	20.45
chr10	52384712	1.21	6.833	0.155	169.5	243.07
chr10	52385121	0.913	4.711	0.286	32.5	40.13
chr10	52396972	-3.63	3.516	0.000331	35.89	0.3
chr10	52420033	0.494	3.115	0.585	10.22	5.36
chr10	52427328	1.84	1.231	0.0869	0.25	2.07
chr10	52432096	-1.43	4.666	0.103	83.81	19.69
chr10	52499668	0.865	4.045	0.318	21.8	13.74
chr10	52500269	0.57	2.102	0.572	2.76	2.95
chr10	53149284	-3.36	1.92	0.00363	9.74	0.01
chr10	5325656	0.197	2.133	0.841	3.71	1.25
chr10	53459421	-0.56	7.111	0.505	999	190.21
chr10	53459644	0.657	8.261	0.433	999	999
chr10	54074338	-2.02	1.151	0.0894	3.85	0.06
chr10	5426111	-1.32	1.779	0.207	6.1	0.51
chr10	54404628	-2.01	1.375	0.0684	3.67	0.11
chr10	5446804	3.01	1.747	0.00486	0.08	4.4
chr10	5454514	1.11	6.498	0.189	135.94	211.36
chr10	5454781	0.96	3.013	0.298	9.35	9.89
chr10	54644204	-1.02	1.96	0.295	4.56	0.68
chr10	5466938	0.534	1.63	0.625	1.65	2.07
chr10	54711790	-8.65	1.883	1.29e-05	9.85	0
chr10	54725832	-5.46	4.38	6.18e-07	86.56	0.15
chr10	54772840	-3.45	1.137	0.00535	4.06	0
chr10	5484240	-0.227	1.984	0.867	5.18	1.87
chr10	5485605	-3.46	2.544	0.00112	15.11	0
chr10	5488618	2.79	3.424	0.00302	2.65	18
chr10	5488705	2.9	2.922	0.00285	0.7	18.33
chr10	5492033	2.98	2.274	0.00392	0.27	6.88
chr10	5520555	2.95	3.219	0.00233	1.84	18.75
chr10	5522247	2.7	3.225	0.00495	1.81	11.88
chr10	557140	-1.44	2.737	0.125	11.39	0.41
chr10	5595810	1.74	3.4	0.0526	4.83	19.55
chr10	5620558	-2.61	2.509	0.00775	15.41	0.32
chr10	5624925	-0.0233	2.828	1	8.02	5.83
chr10	5626953	-2.59	2.737	0.00912	16.86	0.34
chr10	5665281	-0.925	3.152	0.301	17.87	0.36
chr10	5671407	-0.714	2.477	0.438	9.85	3.51
chr10	5671988	-0.663	3.12	0.481	15.21	4
chr10	5701978	1	2.985	0.264	7.53	7.55
chr10	5708529	1.14	3.604	0.197	14.12	4.87
chr10	5726842	-0.351	4.093	0.69	37.89	4.25
chr10	5734768	0.634	3.784	0.47	16.6	7.93
chr10	5749398	2.19	3.602	0.0172	5.87	32.28
chr10	57795555	1.32	1.178	0.244	0.54	2.46
chr10	57901933	-3.29	1.012	0.00882	2.7	0
chr10	58112195	0.486	2.4	0.615	7.49	6.99
chr10	58120995	0.809	5.602	0.342	69.77	83.51
chr10	58121756	0.549	2.229	0.604	4.5	4.57
chr10	58130710	0.716	1.916	0.447	2.46	4.15
chr10	5853469	-0.437	2.504	0.664	2.5	1.73
chr10	5855336	-9.83	3.873	2.96e-09	65.08	0
chr10	5855354	10.7	3.799	3.31e-09	0	44.54
chr10	5855583	0.345	6.722	0.682	230.69	206.77
chr10	5855836	0.149	3.64	0.871	11.29	9.61
chr10	58583826	-1.82	1.601	0.0831	4.71	0.24
chr10	5859486	-1.92	2.828	0.0455	13.76	0.34
chr10	5861009	-1.96	3.119	0.0349	20.78	2.07
chr10	5871425	2.02	1.356	0.0609	-0.01	2.65
chr10	5882659	-2.62	3.59	0.00545	35.94	0.8
chr10	5887174	1.17	3.219	0.199	1.99	17.28
chr10	5904445	-3.69	4.247	0.000139	69.92	1.5
chr10	5915625	-1.92	3.15	0.0369	24.36	2.55
chr10	5931867	1.06	3.499	0.232	1.85	3.49
chr10	5932227	0.442	3.797	0.614	11.75	8.48
chr10	5937027	2.68	3.329	0.00438	0.28	18.98
chr10	59417101	-1.31	2.065	0.184	8.26	1.04
chr10	5976118	3.08	3.555	0.00114	2.77	32.44
chr10	5991499	0.188	2.044	0.915	4.5	1.89
chr10	6002623	3.83	3.177	0.000204	0.33	16.59
chr10	60027635	0.827	3.901	0.344	10.46	11.61
chr10	60028665	-0.784	3.35	0.379	18.59	2.68
chr10	60029021	0.21	4.22	0.818	32.75	7.69
chr10	60051500	-1.78	1.988	0.0844	7.37	0.24
chr10	60059462	-0.922	1.815	0.369	3.61	0.58
chr10	60094739	0.0799	3.648	0.943	22.88	8.48
chr10	60094929	0.438	3.126	0.627	14.48	4.57
chr10	60144986	0.33	3.835	0.717	24.93	9.08
chr10	60145181	0.185	4.877	0.835	59.79	26.97
chr10	60145676	1.4	3.045	0.128	4.53	8.4
chr10	6019485	0.791	4.376	0.361	17.7	19.33
chr10	6023552	3.18	2.847	0.00123	-0.01	13.56
chr10	60291042	-1.44	1.75	0.142	5.6	0.41
chr10	6047587	2.13	2.193	0.0277	1.13	9.94
chr10	6056291	-2	2.567	0.0376	9.78	0.71
chr10	60753452	-4.54	2.58	0.000133	20.54	0
chr10	60807906	-4.42	2.476	0.000199	16.22	0
chr10	60941626	-1.87	1.269	0.0982	3.85	0.15
chr10	60994783	-2.24	3.405	0.0155	34.19	3.75
chr10	61230490	-0.398	1.221	0.783	3.46	1.31
chr10	6124744	-0.208	2.031	0.871	4.93	2.55
chr10	6128537	-0.692	3.288	0.441	17.53	2.79
chr10	6130851	-1.33	4.723	0.125	78.41	4.93
chr10	6131226	-0.693	3.393	0.433	27.38	2.56
chr10	6134878	-0.612	1.628	0.568	3.23	0.51
chr10	61385944	-0.728	5.215	0.392	99.33	43.22
chr10	61469673	1.51	3.536	0.0903	10.66	15.79
chr10	61569308	-0.553	2.697	0.553	10.95	1.73
chr10	61625112	-0.47	2.566	0.623	8.19	3.07
chr10	61632181	0.0641	2.15	0.961	3.31	1.29
chr10	61640856	-0.329	3.577	0.72	18.97	6.83
chr10	61645393	-0.525	2.088	0.603	3.71	1.08
chr10	61655649	2.61	2.112	0.0111	0.13	4.59
chr10	61666183	0.404	5.819	0.634	117.42	81.74
chr10	61666418	0.592	3.472	0.502	4.34	6.57
chr10	61666760	0.927	3.936	0.286	9.02	16.88
chr10	61667816	1.35	5.212	0.116	36.96	88.59
chr10	61668363	1.89	3.765	0.0338	6.2	24.98
chr10	61677970	1.67	1.27	0.119	0.38	2.36
chr10	61707250	4.49	1.601	0.000621	-0.01	5.95
chr10	61718853	2.74	2.781	0.00462	1.32	14.3
chr10	61781549	1.52	1.748	0.12	1.4	3.75
chr10	6178400	-3.06	3.531	0.00142	36.54	0.68
chr10	61792733	-0.862	2.161	0.393	7.44	1.57
chr10	61834367	-1.93	4.003	0.0323	47.07	4
chr10	61859067	1.16	2.187	0.214	2.8	4.8
chr10	6193554	-0.833	3.347	0.354	20.21	2.11
chr10	61998441	-0.429	3.161	0.632	15.77	4.46
chr10	6205579	-0.903	2.908	0.325	17.83	1.41
chr10	6205824	-0.699	3.892	0.421	39.3	3.72
chr10	62059781	4.7	1.792	0.000293	-0.01	5.41
chr10	62060302	10.1	3.196	4.06e-08	0	25.15
chr10	62060490	3.74	2.387	0.000452	0.08	7.71
chr10	62072915	3.05	2.337	0.00318	0.38	7.94
chr10	62111150	-0.661	1.898	0.507	3.94	0.24
chr10	62113399	3.03	3.075	0.00214	0.62	19.17
chr10	62113716	3.01	4.928	0.00107	9.74	79.23
chr10	62166045	-1.16	1.673	0.286	5.18	0.31
chr10	62194370	-0.66	1.566	0.551	3.85	0.11
chr10	62384951	2.67	1.681	0.0122	0.15	4.17
chr10	62431520	1.7	2.287	0.0799	2.36	9.22
chr10	6244750	-1.63	3.46	0.0727	22.08	0.09
chr10	6244939	-1.75	2.898	0.0631	6.76	0.03
chr10	62533146	0.256	1.425	0.871	2.36	1.57
chr10	62538041	0.358	2.599	0.715	6.97	3.33
chr10	62538255	1.24	3.938	0.162	14.69	20.05
chr10	62576486	-1.89	2.073	0.0673	6.01	0.18
chr10	62580232	0.335	2.565	0.734	6.24	6.57
chr10	62616361	1.61	2.493	0.0818	3.2	9.07
chr10	62643046	0.937	2.045	0.327	2.16	2.26
chr10	62676000	2.17	1.763	0.0386	0.54	3.48
chr10	6269519	0.36	2.946	0.707	9.25	7.75
chr10	62704083	3.02	4.103	0.00119	4.76	22.24
chr10	62704477	2.29	3.236	0.014	2.5	9.03
chr10	62724072	-0.625	2.018	0.548	5.35	0.61
chr10	62738355	6.06	2.188	1.65e-05	0	5.32
chr10	62739761	3.69	1.416	0.00311	-0.01	2.26
chr10	6281311	1.05	2.526	0.251	3.67	6.04
chr10	6289986	1.13	1.298	0.328	0.67	2.31
chr10	6309299	-3.73	2.984	0.000345	22.3	0.12
chr10	6312435	-3.24	3.284	0.00117	28	0.31
chr10	63138818	2.79	1.328	0.0117	0.03	4.17
chr10	63157618	1.09	2.308	0.254	4.35	5.41
chr10	63170373	4.67	3.653	1.08e-05	0.25	30.75
chr10	6317428	-1.74	4.975	0.0464	107.91	11.03
chr10	63308310	3.34	3.204	0.000658	1.49	24.48
chr10	63348701	3.17	2.277	0.00235	0.25	7.97
chr10	63352516	0.453	2.344	0.632	4.5	2.72
chr10	6337591	-2.93	2.929	0.00329	25.49	0.74
chr10	6337824	-2.5	2.944	0.00979	22.23	1.37
chr10	63500139	2.99	1.206	0.00783	0	2.3
chr10	63510893	0.137	3.45	0.902	14.01	5
chr10	63525340	3.88	2.767	0.000205	0.25	16.52
chr10	63525483	3.45	3.386	0.000466	1.09	24.19
chr10	63535128	3.07	2.189	0.00339	0.25	9.8
chr10	63541736	3.65	3.274	0.000225	0.85	21.22
chr10	63590685	3.28	2.53	0.00157	0.12	4.8
chr10	6363818	1.16	2.406	0.217	2.08	6.71
chr10	63642644	-1.97	1.867	0.0519	5.77	0.1
chr10	63656889	0.112	2.508	0.938	6.21	3.41
chr10	63657017	-1.08	2.693	0.239	16.29	0.24
chr10	63660119	1.07	3.892	0.22	6.3	22.13
chr10	63663094	1.05	3.789	0.237	5.21	14.76
chr10	63667564	1.51	1.833	0.125	0.52	4.57
chr10	63760176	-4.27	3.265	6.39e-05	31.75	0.01
chr10	63798584	-1.07	2.801	0.249	11.98	2.04
chr10	63809055	0.428	3.393	0.639	10.49	5.38
chr10	63810935	-0.635	2.43	0.5	6.62	2.48
chr10	63839840	-1.16	5.07	0.178	103.24	27.52
chr10	63840072	-1.54	2.834	0.0921	13.78	2.62
chr10	64004926	-1.65	2.645	0.0843	10.94	1.16
chr10	64197546	-1.93	1.508	0.076	4.29	0.02
chr10	64252004	-1.86	1.63	0.0751	4.51	0.24
chr10	64314599	-2.1	1.959	0.0368	6.2	0.4
chr10	6434674	-0.248	2.355	0.828	8.4	3.35
chr10	64353962	-1.55	2.693	0.0993	13.38	0.5
chr10	64368505	1.27	1.587	0.203	1.24	4.45
chr10	64370611	-2.96	3.252	0.00242	26.45	0.08
chr10	64374289	-2.62	3.389	0.00617	30.64	1.66
chr10	64386832	-3.29	1.012	0.00882	2.7	-0.01
chr10	64400365	-3.46	2.301	0.00165	9.38	0.06
chr10	64407619	-3.88	2.668	0.000382	19.87	0.07
chr10	64413199	-5.66	4.316	4.28e-07	75.74	0.07
chr10	64415396	-4.11	3.116	0.000116	23.11	0.11
chr10	6443939	-1.43	3.351	0.114	27.41	2.9
chr10	64441349	-4.41	3.781	2.24e-05	45.71	0.33
chr10	64442585	-3.6	2.418	0.000997	12.78	0.07
chr10	64486113	-2.26	2.353	0.0255	11.32	0.53
chr10	64529469	-1.32	2.819	0.15	12.6	2.6
chr10	64563897	-0.00896	3.26	1	13.26	6.91
chr10	64564221	-0.291	3.756	0.751	27.95	10.67
chr10	64564517	-0.00152	4.47	1	49.09	17.24
chr10	64564839	0.568	6.035	0.5	128.12	104.38
chr10	64577877	-1.08	3.977	0.216	32.12	2.03
chr10	64747853	-0.128	2.246	0.926	6.05	3.93
chr10	64843835	-1.89	2.073	0.0673	7.78	0.18
chr10	6487838	-0.621	1.874	0.539	4.1	1.08
chr10	64892823	1.03	5.03	0.226	38.3	65.6
chr10	64893130	0.678	4.654	0.429	39.01	23.87
chr10	64918105	-1.12	3.093	0.209	14.78	2.49
chr10	64926767	-1.3	2.304	0.169	7.71	0.91
chr10	64970763	-2.12	2.564	0.0292	11.98	0.6
chr10	65025084	0.681	4.042	0.431	22.23	28.93
chr10	65028726	0.929	3.282	0.302	5.56	12.55
chr10	65029098	0.288	4.772	0.74	44.43	41.81
chr10	65083468	1.66	2.403	0.0875	2.77	6.88
chr10	65222431	2.73	2.673	0.00497	1.07	14.17
chr10	65224920	1.18	4.094	0.177	16.79	19.56
chr10	65225421	-0.0217	4.115	0.99	38.84	7.15
chr10	65225713	1.33	3.643	0.133	14.21	20.97
chr10	65225802	-0.329	4.011	0.715	37.26	11.66
chr10	65226142	-0.0791	2.627	0.971	7.29	1.68
chr10	65351987	1.95	1.728	0.062	0.49	4.15
chr10	65389348	-0.537	4.517	0.53	52.75	19.15
chr10	65389952	0.423	3.945	0.629	24.91	12.15
chr10	65393637	1.95	1.951	0.0448	0.01	4.23
chr10	65424454	3.08	3.681	0.00114	3.4	35.06
chr10	654495	1.67	1.53	0.12	0.74	4.68
chr10	65479950	-1.51	2.204	0.124	8.78	0.58
chr10	65632266	-2.36	1.836	0.0251	5.19	0
chr10	65736498	-0.615	1.715	0.545	3.32	0.15
chr10	65737280	-1.17	3.203	0.198	20.16	4.37
chr10	65801142	-1.38	3.688	0.121	27.27	1.69
chr10	6622380	2.02	4.401	0.0228	15.14	34.71
chr10	66276239	5.78	2.811	5.42e-06	-0.01	16.22
chr10	66379045	3.15	1.623	0.00401	0.03	5.49
chr10	66570023	3.48	2.149	0.00118	0.08	12.09
chr10	66777343	2.47	1.854	0.0175	0.38	7.63
chr10	6690071	-0.0204	1.99	1	5.8	1.28
chr10	67108608	0.636	1.47	0.533	2.47	3.08
chr10	6711418	-0.732	2.081	0.49	6.01	1.57
chr10	67118503	-1.92	1.305	0.0869	4.53	0.15
chr10	6720344	-0.939	1.734	0.377	3.56	0.73
chr10	67261241	-4.82	4.163	4.49e-06	72.83	0.41
chr10	67651252	-3.46	1.639	0.00448	6.74	0
chr10	6812243	-1.49	3.314	0.0961	25.12	4.15
chr10	68685799	-2.62	2.22	0.0103	10.95	0.05
chr10	69481805	-2.84	1.496	0.016	7.75	0.03
chr10	69524267	-0.337	4.841	0.697	65.62	22.68
chr10	69530526	-4.13	2.891	0.000157	20.78	0.01
chr10	69532817	-3.92	3.337	0.000137	30.1	0.15
chr10	69539830	-0.0541	2.208	1	4.33	1.82
chr10	69548406	-0.35	2.841	0.707	11.07	1.47
chr10	69588835	3.78	2.175	0.000478	0.03	8.52
chr10	6960476	-0.565	2.171	0.584	4.6	1.74
chr10	69609230	-0.218	4.349	0.807	41.55	14.97
chr10	6962152	-0.923	3.404	0.304	19.95	3.08
chr10	69634613	3.31	2.214	0.00165	0.15	11
chr10	69644471	1.21	7.034	0.153	194.86	294.28
chr10	69644784	0.954	4.412	0.268	30.76	17.95
chr10	69685406	1.33	1.96	0.182	2.16	4.17
chr10	6970669	0.0318	3.261	0.981	8.89	12.33
chr10	69834930	0.113	4.428	0.9	42.92	12.1
chr10	69853839	1.97	2.929	0.0341	4.93	13.9
chr10	69916332	-2.78	1.972	0.00981	7.51	0.02
chr10	69954263	3.3	2.548	0.00147	0.18	9.89
chr10	69968422	-0.387	2.07	0.712	5.14	0.67
chr10	70091370	0.651	6.256	0.44	136.87	134.36
chr10	70091848	0.599	6.256	0.477	130.66	113.52
chr10	70092254	1.35	7.412	0.113	233.29	999
chr10	70092496	0.462	6.559	0.583	195.75	184.39
chr10	70092669	1.8	5.287	0.0388	35.59	95.34
chr10	70108392	0.00551	2.436	1	5.99	2.74
chr10	70150241	-0.123	1.449	0.937	3.94	0.99
chr10	70166955	0.735	4.741	0.392	44.18	25.95
chr10	70167053	0.565	4.543	0.513	41.02	24.27
chr10	70230241	2.05	2.028	0.0354	0.27	4.46
chr10	70231468	2.31	3.121	0.0141	3.59	13.97
chr10	70231601	1.01	3.412	0.263	10.84	7.29
chr10	70287162	-0.315	3.818	0.725	33.02	8.81
chr10	70287274	-0.0127	3.416	1	24.8	6.36
chr10	70287407	1.19	3.834	0.175	16.83	23.14
chr10	70310725	-0.233	3.307	0.802	16.1	7.09
chr10	70313520	2.99	3.605	0.00152	2.8	30.76
chr10	70320040	1.03	2.903	0.247	8.06	2.25
chr10	70320128	9.42	2.49	7.44e-07	0	3.98
chr10	70321881	3.19	3.35	0.00103	1.4	11.97
chr10	70322973	2.8	2.926	0.00378	1.24	6.19
chr10	7035832	2.48	1.324	0.0231	0.08	2.2
chr10	70360193	-0.295	4.082	0.739	35.78	11.25
chr10	70360460	0.558	5.545	0.512	81.66	96.9
chr10	70477194	2.54	1.91	0.0147	-0.01	3.93
chr10	70480400	0.127	3.077	0.916	6.54	1.58
chr10	70480735	0.766	6.659	0.363	180.7	234.86
chr10	70481011	1.11	5.977	0.192	89.47	115.22
chr10	7057646	2.43	1.826	0.0191	0.38	4.4
chr10	70608832	1.15	2.546	0.229	3.86	6.06
chr10	70625684	-0.0346	2.674	1	9.74	7.23
chr10	70660613	0.254	4.673	0.776	46.15	26.01
chr10	70660726	-1.03	3.054	0.254	20.81	1.34
chr10	70661028	0.485	4.819	0.573	46.71	33.62
chr10	70661419	1.91	4.656	0.03	16.61	47.93
chr10	7070415	3.09	1.495	0.00632	0.03	3.54
chr10	7070666	3.4	2.832	0.00079	0.74	15.63
chr10	70715641	0.637	5.22	0.454	62.86	72.42
chr10	70715888	0.512	3.966	0.563	22.76	11.35
chr10	70716429	0.0137	3.436	1	18.55	3.38
chr10	70748590	0.697	5.158	0.411	50.68	48.4
chr10	70826006	-1.63	3.951	0.0658	40.66	5.46
chr10	70847906	0.808	4.573	0.35	29.56	40.44
chr10	70848826	1.45	4.29	0.0963	8.01	34.61
chr10	70849936	0.56	3.389	0.532	6.8	6.96
chr10	70852911	0.0704	2.45	0.968	4.25	1.69
chr10	70853216	-1.19	4.025	0.174	46.04	11.44
chr10	70861805	1.33	2.756	0.142	3.7	9.31
chr10	70884690	0.622	3.164	0.481	2.05	0.61
chr10	70939370	1.44	3.115	0.114	5.57	13.09
chr10	70939669	0.0187	3.786	0.987	22.26	11.03
chr10	70939989	0.134	3.991	0.888	27.85	7.93
chr10	70982196	0.455	2.917	0.616	7.51	7.51
chr10	70982586	0.753	4.387	0.388	25.9	25.82
chr10	70997521	-0.954	3.395	0.291	22.75	3.66
chr10	71004059	2.65	2.702	0.00629	1.32	11.31
chr10	71073105	2.71	2.448	0.00729	0.56	3.97
chr10	71075520	4.96	4.249	2.75e-06	0	37.99
chr10	71076648	3.66	4.171	0.000164	-0.01	38.69
chr10	71077124	1.99	3.496	0.0285	0.01	3.16
chr10	71077191	2.47	3.344	0.00786	0	2.32
chr10	71081269	1.61	2.904	0.0772	0.13	10.79
chr10	71088020	-1.59	3.894	0.0731	42.81	3.01
chr10	71095171	1.97	4.018	0.0286	9.85	21.23
chr10	71104801	-0.156	3.357	0.878	16.35	7.11
chr10	71118111	1.75	1.811	0.0737	1.07	2.49
chr10	71152466	-0.263	4.086	0.77	31.94	8.08
chr10	71162526	2.23	2.057	0.0304	0.71	4.84
chr10	71168465	1.13	3.715	0.204	15.74	21.22
chr10	71168743	0.00473	3.045	1	14.61	2.25
chr10	71184293	1.33	4.3	0.125	19.87	41.83
chr10	71217876	3.78	1.872	0.00068	-0.01	5.22
chr10	71267774	0.172	7.132	0.838	318.25	233.13
chr10	71275566	-0.583	2.832	0.547	12.68	0.86
chr10	71276238	0.867	2.32	0.372	5.68	3.95
chr10	7128045	2.99	2.119	0.00426	0.25	7.9
chr10	71389997	0.56	3.389	0.532	18.05	4.47
chr10	71399167	-0.695	2.125	0.503	5.78	0.7
chr10	71404488	0.127	3.696	0.904	21.44	11.25
chr10	71405568	0.587	2.01	0.548	4.93	3.55
chr10	71476910	-0.19	2.076	0.875	3.94	0.64
chr10	71546801	0.238	2.068	0.836	6.19	2.54
chr10	71561040	0.867	1.815	0.414	1.91	2.27
chr10	7163377	-0.496	2.131	0.614	5.35	1.28
chr10	71674587	-0.477	2.435	0.649	8.07	0.45
chr10	71696049	-0.349	2.049	0.748	6.42	1.58
chr10	71718228	-1.39	2.44	0.137	10.35	0.88
chr10	71829319	2.36	1.611	0.0255	0.25	5.32
chr10	71867220	-1	3.304	0.258	19.77	1.07
chr10	71874805	3.8	2.842	0.000271	0.15	10.01
chr10	71876151	-0.336	2.491	0.75	5.81	0.74
chr10	71892463	-0.146	3.437	0.868	16.94	4.73
chr10	71896961	2.91	2.828	0.00282	0.61	15.3
chr10	71905554	-6.81	3.006	8.16e-07	33.38	0
chr10	71905717	-3.82	3.938	0.000118	62.24	0.11
chr10	71906425	-2.64	3.405	0.00577	31.17	0.62
chr10	71929511	0.892	2.053	0.364	0.11	2.33
chr10	71930492	0.351	4.61	0.683	41.7	16
chr10	71930985	0.373	2.378	0.703	3.29	3.25
chr10	71934242	1.26	2.567	0.181	2.94	4.18
chr10	71981451	-0.998	2.029	0.311	4.6	0.45
chr10	71993095	0.503	3.157	0.581	8.37	1.51
chr10	71993335	1.01	5.654	0.236	72.26	83.97
chr10	72108412	-1.05	2.347	0.281	7.49	0.42
chr10	72117647	-1.69	2.858	0.0717	12.21	1.08
chr10	72124425	-1.29	3.56	0.151	25.98	0.31
chr10	72142330	1.17	3.993	0.184	13.67	9.83
chr10	72147498	0.393	1.8	0.704	2.06	1.46
chr10	72163921	1	4.148	0.251	23	11.08
chr10	72221337	-0.371	3.1	0.693	11.62	3.23
chr10	72288724	0.444	2.452	0.656	4.72	1.61
chr10	72300434	-0.371	3.1	0.693	14.52	0.44
chr10	72309825	-0.832	2.946	0.375	12.92	1.09
chr10	72314323	1.84	4.632	0.0365	21.78	65.28
chr10	72318956	3.09	3.072	0.0016	1.39	11.25
chr10	72319271	0.326	2.716	0.736	9.41	1.66
chr10	72338362	-0.212	2.867	0.854	6.59	1.18
chr10	72348118	-0.0268	2.452	1	4.91	0.14
chr10	72379105	2.64	2.501	0.00645	1	8.57
chr10	72408425	2.27	3.112	0.0147	3.63	17.64
chr10	72409520	5.21	3.2	3.4e-06	-0.01	17.15
chr10	72411593	1.58	2.343	0.104	0.99	3.29
chr10	72421536	2.57	3.243	0.00604	2.16	10.08
chr10	72422325	4.12	2.178	2e-04	-0.01	5.74
chr10	72427171	3.56	3.682	0.000288	1.15	25.76
chr10	72430709	3.62	2.671	0.000545	0.19	2.96
chr10	72432011	3.71	3.732	0.00017	1.77	24.57
chr10	72518978	0.335	3.502	0.721	14.86	12.86
chr10	72558540	2.25	2.381	0.0198	1.79	8.23
chr10	72572796	1.53	2.241	0.113	1.45	4.05
chr10	72575611	-0.842	3.173	0.361	21.91	1.41
chr10	72575701	-0.293	4.207	0.741	45.8	12.28
chr10	72606748	1.71	1.782	0.0803	1.21	5.03
chr10	72639955	0.149	4.045	0.869	24.2	18.74
chr10	72648347	1.35	3.994	0.126	16.48	16.25
chr10	72663256	0.188	2.044	0.915	3.67	0.24
chr10	72685605	-0.505	3.147	0.576	15.35	2.11
chr10	72728123	-2	2.375	0.0428	11.07	0.31
chr10	72851139	1.33	2.235	0.157	3.94	6.3
chr10	729527	3.95	2.328	0.000282	0	10.75
chr10	72968985	0.179	3.762	0.842	21.43	5.92
chr10	7302456	-0.518	3.837	0.557	27.99	12.57
chr10	73030229	-0.149	2.055	0.915	4.93	0.64
chr10	73049780	1.77	4.48	0.0429	22.31	52.74
chr10	73074221	-0.248	2.261	0.815	6.51	1.17
chr10	73078883	0.868	4.457	0.314	29.87	28.54
chr10	73083397	1.95	3.56	0.0305	4.56	20.55
chr10	73119406	0.743	3.012	0.419	10.66	10
chr10	73119483	2.12	3.412	0.0216	5.7	23.06
chr10	73137230	-1.51	4.819	0.0818	90.31	8.1
chr10	73142677	2.52	2.038	0.0151	0.08	4.36
chr10	73144156	-0.683	2.815	0.456	12.29	0.49
chr10	73246437	0.0816	1.994	1	3.67	0.14
chr10	73291516	1.31	2.552	0.163	3.44	4.74
chr10	73329937	-0.383	2.6	0.684	9.25	1.92
chr10	73342410	4.5	2.526	5.15e-05	-0.01	9.17
chr10	73369125	0.37	2.484	0.722	5.57	1.92
chr10	73428859	2.61	2.112	0.0111	-0.01	3.99
chr10	73444310	3.31	3.943	0.000523	3.01	24.97
chr10	73454495	-1.63	3.097	0.0704	19.02	0.4
chr10	73456671	0.0244	3.027	1	10.19	2.69
chr10	73468155	-0.144	2.625	0.914	8.54	0.05
chr10	73482827	2.8	3.558	0.00287	0.75	24.39
chr10	73487721	-0.165	3.623	0.87	19.11	6.51
chr10	73505713	2.28	3.003	0.0143	0.17	8.71
chr10	73512931	2.4	2.967	0.0123	0.14	11.73
chr10	73529516	-1.71	2.743	0.0724	12.84	0.51
chr10	73533340	-0.244	3.991	0.787	34.47	2.14
chr10	73537190	1.58	2.343	0.104	1.01	6.25
chr10	73557646	2.42	2.774	0.012	0.4	7.14
chr10	73571900	-0.42	3.009	0.656	13.52	0.18
chr10	73596078	-2.66	3.421	0.0054	29.32	0
chr10	73605421	2.13	2.193	0.0277	0.26	5.26
chr10	73610964	1.08	4.019	0.213	16.53	10.09
chr10	73620352	2.09	3.565	0.0221	3.36	11.46
chr10	73634698	1.65	2.018	0.0893	0.01	3.3
chr10	73651659	1.2	2.531	0.208	1.38	3.85
chr10	73656343	-1.28	2.942	0.17	18.29	1.82
chr10	7366737	0.187	2.425	0.836	7.4	6.88
chr10	73672375	1.67	1.53	0.12	0.21	2.37
chr10	73716040	-1.51	1.383	0.156	5.07	0.09
chr10	73788365	2.32	2.24	0.017	1.19	5.86
chr10	73792608	1.66	2.852	0.0745	5.68	13.22
chr10	73806385	2.08	2.906	0.0249	2.34	15.24
chr10	73808469	-1.76	3.467	0.0514	28.78	0.93
chr10	73831537	1.04	2.326	0.281	1.86	5.41
chr10	73838580	2.35	2.262	0.0159	0.07	6.88
chr10	73857575	2.86	1.833	0.00679	0.15	2.95
chr10	73905956	1.72	2.068	0.0773	1.77	4.62
chr10	73975776	0.419	3.617	0.632	16.79	2.43
chr10	73975998	1.09	3.252	0.218	5.96	16.06
chr10	73976121	0.719	3.701	0.422	18.37	14.94
chr10	74008743	-2.25	3.85	0.0137	40.62	1.45
chr10	74010678	1.16	2.187	0.214	0.15	3.76
chr10	74015059	0.375	3.287	0.679	8.71	2.25
chr10	74032692	3.19	3.15	0.00115	0.01	14.72
chr10	74032818	-0.761	3.474	0.388	26.71	3.02
chr10	74033524	1.28	3.924	0.148	14.3	16.41
chr10	74033712	-0.128	3.983	0.887	29.08	2.99
chr10	74034671	-0.331	3.537	0.711	18.45	0.49
chr10	74055983	-1.61	3.077	0.0758	21.44	0.53
chr10	74056987	-1.53	4.181	0.084	60.12	7.93
chr10	74057109	-1.1	3.171	0.224	24.37	2.42
chr10	74057257	-1.43	2.776	0.128	15.02	0.16
chr10	74057810	0.723	4.85	0.4	42.54	22.8
chr10	74080606	0.159	3.91	0.857	11.87	12.9
chr10	74080751	1.95	4.313	0.0287	1.07	31.73
chr10	74097095	-1.06	3.095	0.246	10.11	0.28
chr10	74100360	-0.319	4.744	0.716	59.18	17.46
chr10	74114665	0.122	6.212	0.886	165.68	93.57
chr10	74114845	0.218	5.324	0.803	76.14	64.9
chr10	74124222	-1.26	3.507	0.161	25.16	0.63
chr10	74155466	2.22	1.507	0.0349	0.25	4.62
chr10	74174604	4.1	1.258	0.00219	-0.01	2.83
chr10	74385466	1.08	2.482	0.24	3.47	3.89
chr10	74385833	0.635	5.066	0.457	54.55	43.41
chr10	74397422	2.1	3.324	0.0216	4.73	17.65
chr10	74419573	4.07	2.132	0.000255	0	8.83
chr10	74424079	2.13	1.732	0.0423	0.54	4.36
chr10	74451921	1.23	5.77	0.148	69.96	95.87
chr10	7450614	-0.673	3.856	0.439	26.29	4.03
chr10	7451395	-0.973	3.707	0.263	18.1	3.75
chr10	7451775	-0.864	4.928	0.315	87.14	32.3
chr10	7452389	-0.746	3.582	0.398	8.9	7.79
chr10	7452989	-0.436	5.232	0.611	99.95	41
chr10	74568493	1.39	1.343	0.198	0.55	2.07
chr10	74594169	-1.48	1.516	0.146	3.88	0.02
chr10	74648096	4.24	4.319	2.23e-05	1.66	60.48
chr10	74741790	3.4	3.535	0.000512	1.96	27.54
chr10	74781732	1.86	2.332	0.0555	2.84	8.69
chr10	74856640	0.579	5.476	0.498	77.44	41.15
chr10	74870184	-10.4	3.528	1.33e-08	48.1	0
chr10	74870226	1.44	5.584	0.0955	50.8	116.5
chr10	74870821	3.21	3.371	0.000964	1.66	23.16
chr10	74918998	-1.24	1.931	0.225	5.15	0.39
chr10	74927674	0.224	3.435	0.803	16.98	9.58
chr10	74927851	0.204	3.83	0.825	28.52	13.39
chr10	74927957	0.515	3.428	0.559	15.4	8.65
chr10	75004879	2.22	2.753	0.021	1.8	10.07
chr10	75006680	1.16	3.672	0.19	11.93	15.24
chr10	75006968	1.11	4.175	0.202	22.18	16.94
chr10	75007178	0.084	3.761	0.934	26.04	10.62
chr10	75011637	1.19	3.37	0.18	7.05	10.06
chr10	75012218	1.04	4.466	0.227	25.65	25.71
chr10	75012488	0.0413	3.539	0.969	21.91	9.79
chr10	75012609	1.85	4.656	0.0358	18.07	45.18
chr10	75126649	0.569	2.93	0.534	6.62	6.32
chr10	7513908	-3.61	2.69	0.000648	12.76	0.17
chr10	7514246	-3.95	3.35	0.000127	33.04	0.41
chr10	75173149	0.525	4.732	0.544	35.62	40.72
chr10	75173824	1.23	6.003	0.151	83.1	120.24
chr10	75202884	2.93	1.89	0.00565	0.15	7.12
chr10	7522901	-3.07	2.408	0.00318	7.84	0.24
chr10	75255426	0.723	4.814	0.402	45.8	28.95
chr10	75255741	2.28	6.117	0.00974	53.43	217.34
chr10	75255778	-0.982	5.659	0.248	156.94	54.73
chr10	75289345	-0.518	3.126	0.57	15.11	3.66
chr10	75385177	1.29	4.205	0.14	15.95	29.68
chr10	75385884	1.1	7.42	0.193	257.11	999
[truncated: 55,773 more rows]
