# Supplementary material for: Differential chromatin profiles partially determine transcription factor binding
Source: PLoS One. 2017 Jul 13;12(7):e0179411. doi: 10.1371/journal.pone.0179411 (PMC5509100; doi:10.1371/journal.pone.0179411)
Supplement: S1 Dataset — (ZIP) [file pone.0179411.s002.zip › data.tables/YY1_DNase.csv]

chr	coord	PIQ.GM.rep1	PIQ.GM.rep2	PIQ.K.rep1	PIQ.K.rep2
chr10	75264	-0.976864269803687	-1	-0.944271631608045	-0.937439873659714
chr10	79815	-0.885468112291601	-0.972711369337026	-0.972644368617006	-0.960923405048462
chr10	92811	-0.882614388934364	-0.948338283606316	-0.979729309546701	-0.999783455831955
chr10	93381	-1	-0.958898829203075	-0.975877681070135	-0.9729555368166
chr10	98924	-0.948126383763052	-0.960388794875889	-0.870363038942997	-0.934130740898323
chr10	164674	-0.85257083583523	-0.929756394246944	-0.974931469578047	-0.903815470642738
chr10	171961	-0.792174498756686	-0.951072534382663	-0.790278840735264	-0.890618685763928
chr10	176870	-0.880369893920579	-0.959629316945065	-0.941849986655146	-0.932170333450614
chr10	177004	-0.865045211502895	-0.918971070589713	-0.851751715366156	-0.798528919769702
chr10	212885	-0.786829028499598	-0.942324223287477	-0.943707664452529	-1.00451389165226
chr10	221320	-0.916361554136152	-0.960701421194818	-0.967390560140328	-1.03645700893094
chr10	237491	-0.79401598459911	-0.940530682050906	-0.902348622342669	-0.947568396296603
chr10	576669	-0.830150664442756	-0.755831183550858	-0.91928330910964	-0.812581517130842
chr10	614754	-0.858176618516175	-0.843924961516955	-0.888450532760028	-0.816037805816195
chr10	665756	-0.750604592201113	-0.759529350191047	-0.827748370720209	-0.845515717139123
chr10	752727	-0.675356633328007	-0.802208821123371	-0.805693768382223	-0.930725766880269
chr10	765383	-0.845255853242792	-0.961272929641328	-0.956375434541809	-0.988486897652054
chr10	797617	-0.858801635739328	-0.883715095404204	-0.989127352979259	-0.812683337652753
chr10	814589	-0.903501753381985	-0.961006695631974	-0.941348507052197	-0.966283714643495
chr10	908082	-0.733774839174764	-0.843230226920663	-0.885363573540332	-0.874467254182966
chr10	915639	-0.968324809779319	-0.953574879459452	-0.975608710392851	-0.986106541811506
chr10	926438	-0.927835099056885	-0.981010050849795	-0.95642559669286	-0.98100466621501
chr10	931912	-0.69393113054616	-0.838610833268448	-0.897375682699609	-0.865109494329345
chr10	933049	-0.959708588844628	-0.946959523260824	-0.900191002574418	-0.817737428128221
chr10	934072	-0.939029275317402	-1	-0.963552239700171	-0.985062132381194
chr10	934838	-0.885776736756543	-0.976366064573761	-0.959663199653714	-1.00765812045738
chr10	977282	-0.633945581232398	-0.240811433811713	-0.0439033500258039	-0.248030734231401
chr10	1030675	-0.974155489368658	-0.939749439835742	-0.862088698171661	-0.974178407190603
chr10	1045711	-0.888543623496758	-0.902525367472864	-0.771369046250401	-1.01715561360061
chr10	1055158	-0.699204120541168	-0.860940566110941	0.237215727518964	0.485408334457758
chr10	1055747	-0.854301137888037	-0.922449340660689	-0.884356281294206	-0.94430032291553
chr10	1139654	-0.748499281977479	-0.868476726048437	-0.842113112100212	-0.891125015404844
chr10	1142968	-0.53566458437456	-0.636592408094771	-0.915354919922433	-0.8382547460213
chr10	1154401	-0.715614870133834	-0.898219975837828	-0.813147895374113	-0.742258141797641
chr10	1161143	-0.855260383576741	-0.927259790626883	-0.804714939540784	-0.874388630762914
chr10	1177288	-0.656418116094839	-0.812926477490383	-0.842721450230377	-0.797826332858408
chr10	1194573	-0.805872336505889	-0.953934069939091	-0.934593480657965	-0.981535060258141
chr10	1240194	-0.683463857018374	-0.816399222038388	-0.916406624470486	-0.761541552573987
chr10	1252584	-0.236585785409858	-0.55871702711574	-0.48306999923125	-0.665318573634841
chr10	1274202	-0.369862750381229	-0.763425203626076	-0.720145068410929	-0.912212239027239
chr10	1297290	-0.879978720959405	-0.647382798448307	-0.856694140723695	-0.813710034328542
chr10	1313695	-0.445500264431735	-0.623313594406915	-0.758642137177053	-0.946403684580292
chr10	1344221	-0.90908005476567	-0.89148216354609	-0.974268886094545	-0.914580811179082
chr10	1445062	-0.79283224002122	-0.772441420593688	-0.768959910766039	-0.845592828833962
chr10	1452754	-0.65390378200542	-0.777399957686969	-0.764544781283658	-0.802628475657296
chr10	1460116	-0.752247861776021	-0.838041406487869	-0.851207736999972	-0.775371132410264
chr10	1513202	-0.749227633523128	-0.947618839691033	-0.897766998269565	-0.965687242611528
chr10	1514787	-0.541899300278821	-0.700094073584663	-0.759778095009464	-0.717577762560618
chr10	1585358	-0.861545125816693	-0.875804910145988	-0.69403848879549	-0.842961568870529
chr10	1586229	-0.704992347525932	-0.734623148470088	-0.872001076591367	-0.898999130497095
chr10	1587771	-0.867248540630241	-0.739107064048057	-0.795936328392618	-0.841062192571402
chr10	1614614	-0.558200958384334	-0.780559020102751	-0.843427467890978	-0.846572956112192
chr10	1616085	-0.747288118127384	-0.723368957671369	-0.803881169824717	-0.742298612718846
chr10	1642668	-0.809204371859731	-0.865904859191054	-0.904672851725062	-0.979533001134648
chr10	1674207	-0.818162870965969	-0.877174650234087	-0.887819454054302	-0.791089699354033
chr10	1682728	-0.903090676303408	-0.820923639547844	-0.899606221708829	-0.876052173409101
chr10	1762419	-0.760414527703239	-0.971644539558391	-0.917883926547271	-0.883957974467896
chr10	1818541	-0.852039786962274	-0.934895578612521	-0.538756584489656	-0.633244275897082
chr10	1821560	-0.97866126694512	-0.951315802592576	-0.90308794120216	-0.90807387190387
chr10	1849175	-0.801080910101585	-0.83887603194217	-0.866921283601657	-1.03307750578893
chr10	1870314	-0.957385018908315	-0.945536504560776	-0.943762731493756	-0.947916643331379
chr10	1893787	-0.80459349167879	-0.945039424071044	-0.921736997193546	-0.983568619145801
chr10	1995546	-0.71940958154451	-0.865288690545466	-0.808453473358813	-0.917980972102207
chr10	2078001	-0.862207475735883	-0.879997118833226	-0.943443291377642	-0.914032717557937
chr10	2078830	-0.890069600339156	-0.858340942971096	-0.877103142003273	-0.889056093454835
chr10	2114152	-0.900596966130167	-0.894123650158332	-0.939218230600355	-0.797399975758952
chr10	2124493	-0.876374825501693	-0.957905280513068	-0.871816341008289	-0.992632408760044
chr10	2128323	-0.760323387119613	-0.963433472293267	-0.861698046560847	-1.01474773411198
chr10	2218827	-0.8524753090866	-0.8046386541566	-0.888799896651819	-0.893756655731833
chr10	2235161	-0.935510436160378	-0.82651424589247	-0.946060969526662	-0.82044399110473
chr10	2246681	-0.891619065280295	-0.956008154010695	-0.937970148470208	-0.794004905886122
chr10	2253229	-0.818047873167142	-0.931398621181874	-0.926701166195279	-0.91098416211585
chr10	2258921	-0.701486621003486	-1	-0.931726231901804	-0.959160259109727
chr10	2269479	-0.973820250079152	-0.915278716578648	-0.881449042492652	-0.833951741791647
chr10	2388599	-0.979392760098688	-0.965769410220813	-0.89945466418914	-0.944063819085958
chr10	2447973	-0.699760113178313	-0.765621791697125	-0.831264621469065	-0.972371138255225
chr10	2481830	-0.791132441127867	-0.717376425260176	-0.943498365576566	-0.853780137120098
chr10	2511574	-0.872396268969737	-0.95694318329254	-0.967838544441962	-0.952586564957138
chr10	2525549	-0.88007775365179	-0.941738045343241	-0.973660240116868	-0.911252993685007
chr10	2560152	-0.917236915733747	-0.909749168917493	-0.978180227193639	-0.903682108196455
chr10	2573902	-0.773572548294897	-0.964780149936506	-0.795619442667995	-0.954864346577053
chr10	2617585	-0.733157189999656	-0.949193703624037	-0.914081414117746	-0.880061287157428
chr10	2619659	-0.794859957861812	-0.85049648808788	-0.914247235222617	-0.790511841291324
chr10	2620462	-0.866101331358517	-0.903721024573388	-0.494393249030677	-0.706290566938406
chr10	2682062	-0.860366488539404	-0.8775217217633	-0.83026007367862	-0.899531258969158
chr10	2696149	-0.911414675698168	-0.953859028228257	-0.98300653697667	-0.967892852476081
chr10	2742450	-0.430464020895577	-0.649084215399599	-0.695850209674422	-0.802037840544325
chr10	2783145	-0.862500602359356	-0.91135545053123	-0.791209953687594	-0.926392908680593
chr10	2804030	-0.768150523726585	-0.974434472427829	-0.913389035101499	-1.00922946556214
chr10	2804430	-0.657141675368212	-0.901063189316727	-0.930310756781336	-0.885431090117459
chr10	2806796	-0.922168006483609	-0.766393295284225	-0.832897121554247	-0.715453908113917
chr10	2811345	-0.971209449358857	-0.966465268546502	-0.948303813179095	-0.980892324497
chr10	2856654	-0.589203514785283	-0.855837112398155	-0.861784094368069	-0.764617038517104
chr10	2923616	-0.824472619808205	-0.925437395050303	-0.894546003551002	-0.771104286563003
chr10	2936731	-0.691968558055859	-0.888761077617128	-0.817715961778269	-0.857602709738534
chr10	2971285	-0.844207565356735	-0.845140325813761	-0.880119102833507	-0.811122035632267
chr10	3017734	-0.944236813423424	-0.944682313148205	-0.982140321547046	-0.894117176379011
chr10	3021077	-0.66684312271089	-0.797578242682808	-0.980038274669701	-0.977917195818962
chr10	3021213	-0.673800227697608	-0.761195946033341	-0.956024616632784	-0.962631263535094
chr10	3040314	-0.900420618564725	-0.971336081053651	-0.96214203045105	-0.979061470362297
chr10	3041434	-0.842119655703875	-0.793217263569744	-0.877065454618166	-0.763317850160221
chr10	3082630	-0.947173192255017	-0.923252698243464	-0.907060007598778	-0.964362519987655
chr10	3089486	-0.767488669993302	-0.761656398455581	-0.830567078454139	-0.751167529494272
chr10	3125658	-0.838746862696935	-0.891051357575095	-0.830991380388373	-0.860947945806724
chr10	3164617	-0.748935121119297	-0.735683224354813	-0.788660177276462	-1.00245259530528
chr10	3171515	-0.558167225606516	-0.899446098156261	-0.678419592356706	-0.872196794103039
chr10	3177323	-0.745334845108518	-0.738369059493242	-0.738519722011717	-0.829957889695087
chr10	3195945	-0.900447982838171	-0.930931152625071	-0.877406112407122	-0.779669311720441
chr10	3223162	-0.916658125463249	-0.966080916311241	-0.945537955061302	-0.986964398962049
chr10	3268144	-0.921323802548349	-0.927463114303005	-0.909655662482704	-0.879227128077129
chr10	3301376	-0.811859408136882	-0.887440072101502	-0.981973425532204	-0.950768496202432
chr10	3309476	-0.810677682364487	-0.900566442117561	-0.851216165411878	-0.931656728844862
chr10	3324241	-0.735862053146603	-0.848709025391603	-0.867340153866475	-0.909835144797415
chr10	3363225	-0.836262058948014	-0.809299980462648	-0.90961130708827	-0.900024960849267
chr10	3454384	-0.904146111692384	-0.80578562213028	-0.93304670960627	-0.900594727882029
chr10	3503291	-0.881523335705841	-0.917310589101987	-0.994892763234102	-0.867251468714189
chr10	3516325	-0.875293697851661	-0.958879943472382	-0.883889916965916	-0.979254674203219
chr10	3587350	-0.978501342206604	-0.910454818981958	-0.892456013581478	-0.902779749179969
chr10	3609435	-0.624422461901651	-0.910176885275955	-0.831083262091899	-0.856219857081153
chr10	3649291	-0.706133164638196	-0.875732584568075	-0.898434122249925	-0.935237153832028
chr10	3688065	-0.850923377142347	-0.809856102097466	-0.762258143206685	-0.907105690143892
chr10	3718363	-0.723348514194261	-0.91704860932043	-0.840210966996152	-0.875119389800689
chr10	3731088	-0.438938167800131	-0.872722886401833	-0.853388045893675	-0.75077233473957
chr10	3824057	-0.148451631655531	-0.663472545397065	-0.874718385486506	-0.828719818233954
chr10	3866986	-0.953095459806651	-0.924899507637665	-0.837308393906461	-0.923778724163648
chr10	3888563	-0.878350390904666	-0.941308591056928	-0.873667866632635	-1.02321948359861
chr10	3893328	0.048588290217713	-0.528241430732327	-0.614469203485927	-0.737738565702759
chr10	3948129	-0.865468364946112	-0.911873622396414	-0.86895668466293	-0.86167122956933
chr10	3970039	-0.811354482231409	-0.955161914080994	-0.925450176101549	-0.882922012323777
chr10	4088246	0.152073279788962	-0.115482145554809	-0.864133865641763	-0.837030649389565
chr10	4106582	-0.974164478686604	-0.945633790400689	-0.961243921045371	-1.00929888855323
chr10	4167056	-0.779522265855334	-0.782729646835107	-0.925474601152728	-0.919880075382659
chr10	4169621	-0.654732271320339	-0.750483385557531	-0.929433754596856	-0.987289230568191
chr10	4169788	-0.419619549331345	-0.560361022010171	-0.940779248823369	-0.971232369762875
chr10	4201896	-0.87714889864632	-0.979535065288672	-0.914666031508009	-1.00915194662331
chr10	4213047	-0.60267897763211	-0.646223913754114	-0.851643187537866	-0.905321012407474
chr10	4224734	-0.816506361648516	-0.90939044459657	-0.930784483092188	-0.884188971868277
chr10	4225069	-0.852047448482935	-0.829245457146593	-0.94341849029005	-0.922311881988039
chr10	4230540	-0.614037426728035	-0.703363365350698	-0.812624553584115	-0.868747063663274
chr10	4234463	-0.787727714360245	-0.823258288004504	-0.906311295546966	-0.727760571077024
chr10	4299753	-0.97519569737737	-0.984480081987949	-0.979875472068697	-0.941094861285202
chr10	4316180	-0.707901926310657	-0.860002548268002	-0.917626121079436	-0.969699244925258
chr10	4351326	-0.818740378535982	-0.89919792559133	-0.891105812295216	-0.877935789571457
chr10	4392885	-0.633569652078135	-0.930211055680499	-0.944186233036751	-0.902871173995179
chr10	4402582	-0.960056112593027	-0.919470972390392	-0.945499392638791	-0.980322782216865
chr10	4496605	-0.760868027049212	-0.942625148082633	-0.86779815517462	-0.919966765048174
chr10	4498106	-0.640595198852722	-0.931597658791627	-0.8962635029263	-0.923295901210462
chr10	4520887	-0.657901275946154	-0.868794650519435	-0.970488209194843	-0.952131039014782
chr10	4634482	-0.837230051498161	-0.991236449736018	-0.977197379093229	-0.916600559937158
chr10	4668223	-0.803904405107759	-0.940195269621116	-0.902924378570036	-0.945197444482667
chr10	4771687	-0.921730987451005	-0.970680451759087	-0.984522781137309	-0.940962672090749
chr10	4869080	-0.594647223573104	-0.668181444973462	0.576096372156619	-0.595569642722627
chr10	4896058	-0.874051761608358	-0.910266762812815	-0.951947157170761	-0.901249487386412
chr10	4897588	-0.63639149992937	-0.871432061379748	-0.917527803630058	-0.813495194170044
chr10	4909375	-0.756766902797953	-0.932058341319416	-0.770432751460317	-0.811227829380762
chr10	4925079	-0.832240617974824	-0.940867402276782	-0.658609561731934	-0.710620179351666
chr10	4933613	-0.835600601247212	-0.884685075706995	-0.815863904843069	-0.968653181836998
chr10	5047136	-0.884785385210958	-0.929288286511857	-0.956968331008539	-0.935069970774729
chr10	5091782	-0.720742111183332	-0.942562703896395	-0.794914964490052	-0.833141648570465
chr10	5096156	-0.897937659897141	-0.989783532099608	-0.976069713275648	-0.992559834741442
chr10	5116560	-0.865293172588449	-0.95576964540004	-0.836798496899602	-0.798644920615706
chr10	5116898	-0.8486596280048	-0.919338938703313	-0.764440027237583	-0.586580340572856
chr10	5137392	-0.720184976925051	-0.891485809571632	-0.858347649463584	-0.9444004195187
chr10	5167903	-0.878086208816535	-0.889378058452988	-0.828478445562089	-0.95036779916461
chr10	5179381	-0.920141775238682	-0.94298946829909	-0.969616870489989	-0.965767149084239
chr10	5204920	-0.559851830270799	-0.912719658901349	-0.96745851100983	-0.86815096990535
chr10	5227976	-0.733506252446579	-0.902221219552635	-0.912506329444456	-0.978532327102913
chr10	5239602	-0.923630314551239	-0.909695907653879	-0.816438690824162	-0.897059119868073
chr10	5264655	-0.979098841334967	-0.976407654317669	-0.972696709353723	-0.950341646873834
chr10	5272393	-0.68437011498134	-0.979456959143354	-0.923995913619137	-0.848840786524745
chr10	5276470	-0.62429539899005	-0.837465258030364	-0.912957445838756	-0.903641617294295
chr10	5287328	-0.935227934070328	-0.972255069871447	-0.889207582599383	-0.962397706132707
chr10	5339047	-0.798718386691526	-0.803045726797987	-0.915887284983696	-0.905777693224107
chr10	5348684	-0.811284596091612	-0.905910984879472	-0.664347583084334	-0.688258019498505
chr10	5383100	-0.676210399343158	-0.925703058065162	-0.916517160565433	-0.936997216661831
chr10	5449441	-0.829048404594559	-0.869399123164641	-0.942172605450981	-0.914302959027526
chr10	5473415	-0.752567845501278	-0.955074510674689	-0.936459728606161	-0.818162468845745
chr10	5482016	-0.836068523339574	-0.942067008964883	-0.938119616428011	-0.877836846742605
chr10	5506728	-0.789377869055618	-0.894574722518891	-0.8579771506306	-0.760588713393812
chr10	5515643	-0.951383580078356	-0.950997831796454	-0.921429069526157	-0.862014459388667
chr10	5537283	-0.88189301525714	-0.960636810707248	-0.906655430293442	-0.974471524974892
chr10	5547487	-0.798881595812802	-0.851438786458497	-0.803257064955221	-0.664262076198734
chr10	5559021	-0.637662606501935	-0.831523616103868	-0.85194455861643	-0.907601580492843
chr10	5595797	-0.771430958485679	-0.664876097758984	-0.759149289277788	-0.606285242916153
chr10	5603774	-0.482516461030884	-0.710052077554276	-0.388406768529651	-0.747642916438595
chr10	5663574	-0.738583649424547	-0.953844884724645	-0.82051909775583	-0.9461854539507
chr10	5666890	-0.886594220247467	-0.778791269765392	-0.78471539043604	-0.689069801457451
chr10	5672123	0.646445881786538	0.0316409125139683	0.236499304197817	-0.657438444412796
chr10	5693777	-0.831062537642032	-0.892113631724519	-0.810030635489369	-0.973307004085885
chr10	5723397	-0.881789775658119	-0.913417051784867	-0.857855434426948	-0.944211312197584
chr10	5725518	-0.74235720760955	-0.935181954019249	-0.730808057590677	-0.784310284499687
chr10	5760523	-0.976487584247535	-0.935969942479055	-0.934900851340047	-1.01465424782095
chr10	5764230	-0.954899860981913	-0.92538380388133	-0.908517833324722	-0.971599897791442
chr10	5788448	-0.802954170779354	-0.902830387615484	-0.841095518214339	-0.788125648650987
chr10	5800041	-0.770868329663833	-0.902398577423588	-0.847245654956032	-0.87608445953539
chr10	5833385	-1	-1	-0.981304214212683	-0.995851097756443
chr10	5850853	-1	-0.942112829067789	-0.961923088927051	-0.914160000022925
chr10	5859228	-0.412614951163967	-0.603615447214555	-0.807837988019335	-0.901886328660767
chr10	5860972	-0.116021298447194	-0.282617037549391	-0.777426277166723	-0.887526054540438
chr10	5867436	-0.741903750768497	-0.868408801733317	-0.833709515696518	-0.865619457783567
chr10	5884628	-0.806636194061438	-0.957767245364462	-0.988967447656176	-1.07388502616757
chr10	5903821	-0.961787170964511	-0.744510686797663	-0.858419654464015	-0.88787961459277
chr10	5906018	-0.807928442998719	-0.859261997226929	-0.799292233139896	-0.95001282444946
chr10	5921463	-0.871480802641391	-0.934504851897755	-0.977927704496077	-0.933939732644101
chr10	5921597	-0.873277983759903	-0.934684811708767	-0.985377664824741	-0.872576252294399
chr10	5960142	-0.701526383848476	-0.899033661291786	-0.863431485192591	-0.761061340244463
chr10	5969984	-0.918867228743806	-0.97273610177658	-0.987293457142454	-0.985310807906262
chr10	5988593	-0.737489439988889	-0.865858100028793	-0.883475633571919	-1.01976218198738
chr10	6067129	-0.943763499061195	-0.950557594106703	-0.960809817323141	-0.976034236034034
chr10	6073367	-0.896254847343482	-0.97252680272561	-0.982153359235405	-0.955356795517205
chr10	6075152	-0.887704319779491	-0.976195687695087	-0.95729206625959	-0.973110346494848
chr10	6174565	-0.945010950223064	-0.948259219200623	-0.86701737604907	-0.970851250947182
chr10	6183116	0.181358691594942	0.155866642769959	-0.360227738051831	-0.429701377795912
chr10	6252475	-0.916735422834731	-0.913046790654076	-0.991232200876202	-0.951307904210361
chr10	6268861	-0.775733562607447	-0.920630137939287	-0.967517875634547	-0.971829491698202
chr10	6290784	-0.82468443600326	-0.981533467402092	-0.971879677969493	-0.981187852610466
chr10	6295817	-0.763949629430277	-0.935186443349208	-0.933933147170751	-0.961412305060851
chr10	6300857	-0.783472059278466	-0.975086793236387	-0.91784345173663	-0.884642322753174
chr10	6303770	-0.959915277111649	-0.988062711071815	-0.975657813250057	-0.97966115666411
chr10	6324387	-0.914554847942655	-0.939558517900017	-0.939972782256221	-0.78558620555481
chr10	6325501	-0.955687939477022	-0.860312112528422	-0.952423444421809	-0.93317392998692
chr10	6325572	-0.972301185019708	-0.908922327836461	-0.953982479042613	-0.889575680487744
chr10	6351397	-0.9290585525049	-0.949827885706762	-0.891789326456085	-0.938207652898521
chr10	6363806	-0.544201010487106	-0.901052448472642	-0.741771095861213	-0.745424749076535
chr10	6424705	-0.898758897156937	-0.926184593368916	-0.856589007489247	-0.853619468355424
chr10	6430582	-0.923523230736542	-0.825171900181578	-0.87718848859432	-0.835056997667104
chr10	6486898	-0.897890619963838	-0.931261174611806	-0.927421332836458	-0.974945140411822
chr10	6527134	-0.749425336163312	-0.937067902760722	-0.936007642478976	-0.953703167314283
chr10	6550622	-0.829871756094636	-0.940760577081989	-0.906547032909091	-0.849243545790486
chr10	6568116	-0.709342058082714	-0.890997327746569	-0.855687235545066	-0.887245398433854
chr10	6571837	-0.589290348895516	-0.805188620017031	-0.868961839915819	-0.888769086962028
chr10	6577484	-0.905843824044481	-0.901002601620319	-0.832797597905017	-0.960692537098712
chr10	6654850	-0.933263554987242	-0.897618008232512	-0.943666113591539	-0.935342778615715
chr10	6669760	-0.857252898353612	-0.860023093218474	-0.863659876204121	-0.751039706916712
chr10	6671041	-0.971726466729108	-0.94143113817815	-0.932722777144915	-0.863502777938236
chr10	6671587	-0.977447018104167	-0.968231981164968	-0.985140745654989	-0.975105513250954
chr10	6757415	-0.969571209541311	-0.940280042847951	-0.978152069425428	-0.998841063222284
chr10	6839091	-0.797604675643525	-0.987058315255884	-0.952629114720038	-0.983811254544639
chr10	6844511	-1	-1	-0.971924111646639	-0.999723200767086
chr10	6863414	-0.939965759204512	-0.899973613676626	-0.872896752591716	-0.906769633928504
chr10	6867033	-0.974849478657313	-1	-0.989646060729221	-0.993165789790763
chr10	6875528	-0.749243500540691	-0.959260533207053	-0.948456609080571	-0.919848658376598
chr10	6911708	-0.750104600281569	-0.940033249107561	-0.9545732069818	-0.852781169873151
chr10	6967704	-0.945529285650045	-0.995711002613694	-0.96919025026751	-1.02507867412878
chr10	7008727	-0.876672228592781	-0.875919239571201	-0.87524222168938	-0.736355257774771
chr10	7039451	-0.665098103046699	-0.846017553036012	-0.598817469776933	-0.990123788035004
chr10	7097653	-0.642061099610016	-0.82667498241077	-0.86691906745039	-0.841405165012754
chr10	7115184	-0.782162883176608	-0.8984888941875	-0.864980344957676	-0.966404571273776
chr10	7165611	-0.842124113508326	-0.822470839254283	-0.914938157286713	-0.841314305318315
chr10	7278720	-0.908654881865831	-0.968153884445288	-0.987358306375405	-0.974608577429441
chr10	7302428	0.265548483889271	-0.0847759627111297	-0.0414271837788852	0.0357768112635081
chr10	7306088	-0.961843937689975	-0.910250863832807	-0.911110340543104	-0.819136485065572
chr10	7340985	-0.905152701805077	-0.925367341968094	-0.933304305120169	-0.952694052238876
chr10	7429705	-0.902466346413281	-0.909728987063435	-0.912601144358412	-0.968409689947662
chr10	7444045	-0.71798999420364	-0.873318365142393	-0.817492586162727	-0.802979960299479
chr10	7467719	-0.876349971043023	-0.921592960970064	-0.836387968076975	-0.804656600676838
chr10	7527402	-0.448981232499206	-0.72290909763907	-0.904119826335279	-0.860771473743601
chr10	7547056	-0.954044503429593	-0.929939342850218	-0.850733205849839	-0.899428071841522
chr10	7549709	-0.659296851010721	-0.84931670859723	-0.969041546281326	-0.978361312312293
chr10	7552813	-0.894031103948982	-0.909486008127758	-0.907444492957716	-0.911004389753039
chr10	7580551	-0.64395704838885	-0.832120601099299	-0.882081250168476	-0.778872527239108
chr10	7582188	-0.862177733247326	-0.918524886907467	-0.965168164350678	-1.00402918189444
chr10	7619097	-0.525344877605811	-0.752734041525675	-0.803418691601208	-0.927446567509023
chr10	7642130	-0.776362108658202	-0.835448204249941	-0.723292031000583	-0.715412073059093
chr10	7665023	-0.500028480043011	-0.716491563739925	-0.827298706466888	-0.705439333670574
chr10	7679979	-0.799719856787881	-0.845457470684619	-0.973437470594675	-0.908989370048509
chr10	7693359	-0.745289156157798	-0.907178422719638	-0.895262392169179	-0.998199153517323
chr10	7754894	-0.948906548585637	-0.959715289815014	-0.982476918544466	-1.00836710248018
chr10	7758511	-0.785816547406839	-0.894555069010914	-0.979536595007704	-0.9736920162094
chr10	7762318	-0.714433156696398	-0.796479827760417	-0.823243884519895	-0.919020591963471
chr10	7782958	-0.858323193416019	-0.827734720160067	-0.856771806159446	-0.925943883692767
chr10	7823969	-0.871164745111033	-0.97079650590015	-0.888617985842899	-1.01817023649393
chr10	7860488	0.466247764491005	0.926580918873433	0.92795865224099	1.11061198772628
chr10	7912539	-0.824805070752647	-0.900043500634865	-0.909098596437077	-0.939793684598604
chr10	8138582	-0.960800042633897	-0.977940086637764	-0.990430989603735	-0.92971710535889
chr10	8185601	-0.63408262849355	-0.894310755645186	-0.827631506688109	-0.82811120728993
chr10	8192075	-0.73825679175204	-0.842074575663758	-0.806888937747207	-0.770092616736242
chr10	8226515	-0.97221795474246	-0.939830332196081	-0.920543172637937	-0.988063344974396
chr10	8259532	-0.85121345219115	-0.962132764270483	-0.929903519768059	-0.946619643318141
chr10	8273751	-0.950080412694248	-0.936849224530808	-0.931137888123386	-0.785702664814611
chr10	8304502	-0.872276539935163	-0.945297946994806	-0.942540105429844	-0.973115429351054
chr10	8359023	-0.753880230324028	-0.937280318992485	-0.835844506674782	-0.968054565495921
chr10	8378469	-0.863874847380942	-0.896667067289095	-0.960150540285302	-1.02163691389447
chr10	8405427	-0.935260897803619	-0.942953973391406	-0.902913861999236	-0.951880980187225
chr10	8560624	-0.842594163114169	-0.908399785509368	-0.961815055635087	-0.97202398814238
chr10	8678589	-0.739755032202606	-0.873686830004926	-0.85483202665519	-0.975120361206748
chr10	8679341	-0.896729770568045	-0.939240987701448	-0.938626792631902	-0.800728270259298
chr10	8686578	-0.901230524991131	-0.934556146804135	-0.873580885003851	-0.919958119021715
chr10	8690171	-0.825735869813124	-0.940148255100204	-0.969504293102376	-0.960391001960113
chr10	8746501	-0.80718097790841	-0.886134632221823	-0.956612107093731	-1.00208948753651
chr10	8755745	-0.835601273250442	-0.974891899402748	-0.95031274152394	-0.999201999884831
chr10	8777658	-0.818272805408176	-0.978042790421509	-0.94035731061257	-0.891309616314862
chr10	8851508	-0.929104778671329	-0.926100774568341	-0.956311276862414	-0.889341415931879
chr10	8921222	-0.900196569698253	-0.957463537800081	-0.961115863517134	-0.930941202934394
chr10	8963496	-0.767298601267128	-0.964138464322024	-0.96540333591582	-0.981180798035332
chr10	8966893	-0.798094653273024	-0.92479599388708	-0.956896318720061	-0.889065218220514
chr10	8989667	-0.968064019623336	-0.877046455109936	-0.955559388853061	-0.814084274258473
chr10	8996829	-0.947513241186459	-1	-1	-0.975360103899767
chr10	9013084	-0.728241407301611	-0.973427547104133	-0.891263737976388	-0.931285585903207
chr10	9047055	-0.841045700977656	-0.890113300238976	-0.885549138651307	-0.956219177719928
chr10	9056057	-0.70020827467891	-0.945092114983578	-0.916815132557535	-1.02017013246061
chr10	9128059	-0.94143598816213	-0.974191051928605	-0.956038923977769	-1.0040082022613
chr10	9213590	-0.714931272616972	-0.920133902408689	-0.879134581483369	-0.873276122264524
chr10	9226884	-0.907907821843177	-0.971420489088038	-0.910249827891702	-0.988814859832456
chr10	9290779	-0.974477787809955	-1	-0.939141260795626	-0.98919445666791
chr10	9328903	-0.829614816177916	-0.952837890864599	-0.892245342494593	-0.940062647441011
chr10	9341998	-0.886274238119216	-0.802930371246974	-0.973010671337809	-0.923026574655373
chr10	9440936	-0.83265618248757	-0.973417967639539	-0.978612133021551	-0.890012418503009
chr10	9451321	-0.775830016221047	-0.888047312127967	-0.986991528072548	-0.971156005716852
chr10	9533967	-0.911021700939833	-0.945954925924749	-0.975304798824976	-0.989621702106971
chr10	9538921	-0.943578612939278	-0.966911392301956	-0.943936560995358	-0.87190171569593
chr10	9557118	-0.435187504541949	-0.845852855372204	-0.836005559615509	-0.836286590880507
chr10	9561847	-0.874449057937492	-0.941396632579204	-0.979658488276672	-0.997678934572054
chr10	9617245	-0.890964239982732	-0.923243310458642	-0.936029990549612	-0.937518401246812
chr10	9694945	-0.965252436750528	-0.966826086384325	-0.993580669433907	-0.939523153117494
chr10	9735261	-0.898819795043943	-0.922819660933891	-0.937739808267577	-0.952766934351331
chr10	9783798	-0.885996532644734	-0.944502121600582	-0.986228317087823	-0.903761032071302
chr10	9846802	-0.96509329565392	-0.926236270912517	-0.980618386789545	-0.970327977733102
chr10	9854915	-0.774445629808257	-0.801197108975523	-0.925337290229872	-0.932796488643126
chr10	9868768	-0.870641308859805	-0.941560320701074	-0.83739682728168	-0.951349220491084
chr10	9875187	-1	-0.988710514026983	-0.961284565058286	-0.960754881174038
chr10	9880660	-0.887218738708733	-0.983400720083804	-0.912086372136335	-0.994327095854627
chr10	9896609	-0.948179917930696	-0.969429770615463	-0.945476004455419	-0.832601370600929
chr10	9897337	-0.937431395323916	-0.96369431939089	-0.96470209486144	-0.988295088919913
chr10	10020408	-0.801369353367906	-0.856477557328499	-0.855652184415991	-0.873085606969204
chr10	10040234	-0.767854897557416	-0.917091546843592	-0.914771437314042	-0.846235388347286
chr10	10069668	-0.863474901819739	-0.923114692731917	-0.979782457281215	-0.962231433691153
chr10	10123843	-0.938350956662685	-0.938982821192099	-0.911900187497611	-0.797562574456192
chr10	10190408	-0.915900753455915	-0.991858556704893	-0.931932413324601	-0.961227298944855
chr10	10203035	-0.901293251178743	-0.935094306720931	-0.989846472992546	-0.942275438033183
chr10	10244004	-0.818856970965889	-0.932317034774723	-0.943682584003869	-0.889089934560454
chr10	10245256	-0.800520670779993	-0.994540763172521	-0.952365370857471	-0.88126118787664
chr10	10264904	-0.841789600342231	-0.96658417417223	-0.939515080979341	-0.904801329340727
chr10	10266822	-0.857218319172672	-0.881681543474611	-0.874152848113438	-0.694679623184952
chr10	10277316	-0.880468950258161	-0.941417623644512	-0.947234796769671	-0.809278853204434
chr10	10293241	-0.966749111968462	-0.98949981145779	-0.96902001485433	-0.977938282367877
chr10	10369345	-0.767476713170859	-0.915379710475396	-0.929419865164021	-0.96697157972599
chr10	10384856	-0.801036335326647	-0.883216430537724	-0.929637603523224	-0.959594304322023
chr10	10560694	-0.917737640502452	-0.933131183814152	-0.837790163315486	-0.892952551490093
chr10	10588882	-0.906297479565248	-0.978470187603207	-0.947533600757814	-0.980949400291148
chr10	10648830	-0.839973187465723	-0.942015503177404	-0.855062441713826	-0.904056926780363
chr10	10692832	-0.968719447783575	-0.949195640433172	-0.954049576916972	-0.990971057805474
chr10	10719703	-0.38147062767587	-0.518636983246817	-0.873813020627816	-0.864433733872659
chr10	10758316	-0.957747930190603	-0.92111667166193	-0.954272856052202	-0.939415199081309
chr10	10859020	-0.932102771311973	-0.902343136171948	-0.908385560075237	-0.955128961198067
chr10	10873700	-0.835116549306907	-0.927174384784822	-0.95671708806612	-0.924745431987219
chr10	10880268	-0.826330346390393	-0.969038528441706	-0.942197892900265	-0.88634160131284
chr10	10910253	-0.872380878614814	-0.858056155896092	-0.922911160633996	-0.928902173629468
chr10	11003662	-0.942621299459402	-0.957052451670753	-0.973850548751811	-1.00336989739268
chr10	11124468	-0.58788816076619	-0.737316410496726	-0.845360236520859	-0.875125477693464
chr10	11133599	-0.198066674268022	-0.610998168322755	-0.851815941629505	-0.955213047131042
chr10	11141976	-0.898460779770681	-0.972907404394308	-0.960169057124769	-0.950621426481165
chr10	11167585	-0.892772523913605	-0.934077462272277	-0.898026378084001	-0.882495575412717
chr10	11185657	-0.689510799199463	-0.866381914070413	-0.865149159917471	-0.850127575776924
chr10	11274760	-1	-0.940542596467218	-0.866338541600165	-0.784997859734448
chr10	11316484	-0.575010514675225	-0.860390426760555	-0.763351098263922	-0.865601581954827
chr10	11385174	-0.438340362552302	-0.834408093241185	-0.802139278664117	-0.88222888874509
chr10	11402831	-0.820103924075468	-0.976506389066684	-0.945839570400371	-1.01693395919927
chr10	11430450	-0.802075352128131	-0.771576835813873	-0.815039859723431	-0.903900011658733
chr10	11467774	-0.840156853358035	-0.916728597593458	-0.861855051073107	-0.934221932534978
chr10	11475507	-0.788091009339133	-0.829364068935503	-0.771089738049692	-0.865155092557923
chr10	11486067	-0.643675704766226	-0.815159423450546	-0.57441752884275	-0.363622196743781
chr10	11506460	-0.866525630115628	-0.89923884071569	-0.93182526602038	-0.82493137131318
chr10	11520716	-0.894897132369722	-0.984778564861271	-0.94795404416503	-0.988032806762766
chr10	11534975	-0.873420809823788	-0.9164041868521	-0.898626494666789	-0.900778241331084
chr10	11566414	-0.832988749876062	-0.89922851836902	-0.952690247261893	-0.959548964627939
chr10	11591963	-0.752684091213621	-0.870783175257944	-0.870086748932159	-0.972931161456647
chr10	11596079	-0.217228296201462	-0.28915796389934	-0.811556075148918	-0.723560406339523
chr10	11610260	-0.931757449325867	-0.971415297296957	-0.942825632084174	-0.986600982122559
chr10	11652217	-0.723894724852724	-0.864462756588656	-0.807188536006849	-0.703616276480414
chr10	11667704	-0.877255834534428	-0.928695552267716	-0.833830995895408	-0.854710885588582
chr10	11682774	-0.929066416892204	-0.908988785745197	-0.300960116824094	-0.45778516197512
chr10	11687662	-0.875269716351688	-0.966812574891505	-0.938973850055174	-0.920926725807711
chr10	11699453	-0.975407250244006	-0.941287925181044	-0.980781640820936	-0.987155689448838
chr10	11710140	-0.757062025337187	-0.855516339522717	-0.787171050551054	-0.878492567148017
chr10	11717682	-0.820061251145076	-0.891378168986451	-0.9001505630666	-0.831688811763876
chr10	11736992	-0.891729849300547	-0.923176051911986	-0.879071798763097	-0.596078287961827
chr10	11786647	-0.772956146442881	-0.722113804165791	-0.759525659864145	-0.671899628207573
chr10	11801165	-0.852903775949815	-0.890435303794562	-0.934103680184282	-1.07102504215511
chr10	11881636	-0.878536603546583	-0.942583335473135	-0.918644780177428	-0.988303718927347
chr10	11882736	-0.798091953640749	-0.915843706115838	-0.919295777434164	-0.977799343658416
chr10	11899950	-0.937889968850827	-0.877590606808178	-0.870595083682888	-0.92309687057013
chr10	11902917	-0.869414994319424	-0.889663473492399	-0.910225199203847	-0.992634621291907
chr10	11932634	-0.881894329655432	-0.910956191289067	-0.932112786702684	-0.937229019508494
chr10	11933481	-0.840862112372278	-0.682989108579419	-0.672320171109048	-0.656905949095058
chr10	11939605	-0.979690395040095	-0.965790976401336	-0.771671260616611	-0.944223989886367
chr10	11963363	-0.904375529339927	-0.879317734779493	-0.796245498143526	-0.841323083822078
chr10	11966389	-0.920646258981296	-0.904961487573729	-0.934388744395964	-0.982587721703985
chr10	11986305	-0.843812708835643	-0.939322484785355	-0.916548723465484	-0.945259458835437
chr10	12009990	-0.90761944285817	-0.945018256001822	-0.965407090178434	-1.03099552922427
chr10	12024297	-0.803672999294041	-0.821057943064286	-0.77373697266496	-0.699608571686489
chr10	12026908	-0.831547928395399	-0.914319919491561	-0.953654253409713	-0.917005059403911
chr10	12046587	-0.902608893179956	-0.931226956338323	-0.96255886746677	-0.832445474149987
chr10	12066421	-1	-0.97390971144894	-0.971231129468231	-0.985892365135703
chr10	12076752	-0.900264578614888	-0.939776141708016	-0.971370758986691	-0.974157177400642
chr10	12082369	-0.916892450309942	-0.964354591696581	-0.955689237469223	-0.974351492731007
chr10	12120936	-0.786519081149736	-0.844910042387115	-0.851031239669362	-0.873527754402444
chr10	12137189	-0.772910265839655	-0.946744939762062	-0.891816244308377	-0.80796555568279
chr10	12141498	-1	-0.960369735553943	-0.92537493941731	-1.01252164912944
chr10	12145034	-0.93793244880245	-0.939237936214544	-0.954482989459437	-0.989242245172751
chr10	12174248	-0.879362231533166	-0.961959073250419	-0.984839799167048	-0.970971394413596
chr10	12184266	-0.813771645077491	-0.99001820972488	-0.95583893498243	-0.94666435077514
chr10	12244826	-0.975854107931575	-0.952273505788547	-0.951495745808897	-1.01353263384244
chr10	12246918	-0.925314860419135	-0.971439603562829	-0.967541441750569	-0.983958463402389
chr10	12248623	-0.912776691473139	-0.941331250634472	-0.939377250249804	-0.965217904471729
chr10	12268132	-0.947886383118212	-0.979339486776676	-0.95181958559775	-1.00099972328462
chr10	12269192	-0.921703905836212	-0.992342215259868	-0.946455941686181	-0.994298669318859
chr10	12276636	-0.886027145090676	-0.876244301861922	-0.88593747529903	-0.848695989440199
chr10	12297974	-0.946402844246303	-0.938309423261745	-0.989253854497335	-0.971193649898367
chr10	12306335	0.564097231351083	0.805908218350561	0.606268893124069	0.53735587131447
chr10	12331809	-0.819953448114196	-0.850243369283116	-0.881753827031436	-0.94060180001614
chr10	12358080	-0.962760089560309	-0.963051821068882	-0.915420814510765	-0.917827942192751
chr10	12401830	-0.881206531171538	-0.83957429475697	-0.712827951290105	-0.772647188934512
chr10	12416753	-0.973732098200607	-0.96050547917221	-0.978352423169691	-0.987754175476741
chr10	12422162	-0.926371108894177	-0.964991330460865	-0.976790333254058	-0.928872501955825
chr10	12435833	-0.731945911539629	-0.843790114495364	-0.803850784982857	-0.808509907308757
chr10	12466318	-0.901745330587505	-0.568616867738432	-0.784194158279117	-0.474141842925364
chr10	12474865	-0.675647396646826	-0.807726994672818	-0.820932223923649	-0.792479343721162
chr10	12491810	-1	-0.933594852649688	-0.921084750378321	-0.941168989809192
chr10	12526580	-0.703402893707752	-0.378950653503945	-0.831365135402927	-0.904560125378425
chr10	12548230	-0.80218945437459	-0.878340793420635	-0.966906510580034	-0.968061182518928
chr10	12566654	-0.793756372840999	-0.967236793566746	-0.978996339495927	-0.98312067588922
chr10	12650230	-0.86985867432685	-0.938341121792403	-0.946421155040344	-0.971625250245888
chr10	12660949	-0.875218715865414	-0.931727073147843	-0.907467930305151	-0.756524601663168
chr10	12687585	-0.870911500880438	-0.764367232354632	-0.454368501329322	-0.34093529314194
chr10	12782410	-0.713412748942768	-0.891557739369326	-0.879512566253516	-0.958795832214671
chr10	12802049	-0.920215263113503	-0.892164737520328	-0.884121756328305	-0.923718606788547
chr10	12836686	-0.479971089926083	-0.893987645214247	-0.829441578582153	-0.854399530416554
chr10	12854427	-0.786247019969605	-0.948588402017	-0.866954618738743	-0.916928417225271
chr10	12881605	-0.832542500532386	-0.832295757580317	-0.922814591931002	-1.00746797533264
chr10	12890256	-0.817141406786412	-0.865550213152321	-0.923358566037079	-0.964000493791376
chr10	12920708	-0.706514913974321	-0.798373962742526	-0.687605744251316	-0.839766338866427
chr10	12950169	-0.530570095991208	-0.770974714890884	-0.804043593620921	-0.752765774601178
chr10	12973023	-0.816778492828638	-0.928324976081186	-0.93502703362169	-0.982042528294592
chr10	12984545	-0.925276991756863	-0.938488207021974	-0.876470607267542	-0.895919254599068
chr10	12984605	-0.911473346149513	-0.929296703544342	-0.876796499588655	-0.776453742823647
chr10	13001966	-0.86390505362056	-0.932925946082162	-0.939056886086433	-0.952762783620887
chr10	13055963	-0.945215005445356	-0.965583676948752	-0.980681690671477	-1.01394350921716
chr10	13076419	-0.942078368972404	-0.989706144767959	-0.940038756895119	-0.944288854710228
chr10	13095740	-0.840417676253016	-0.928758859755063	-0.973533751273527	-0.782748766662906
chr10	13102279	-0.913274745470517	-0.786561909466236	-0.830959185576242	-0.924954200203024
chr10	13121200	-0.838014936338749	-0.905036780144191	-0.846673340702643	-0.826010395584212
chr10	13127779	-0.878731145262278	-0.972184792545194	-0.939845819705907	-0.992215056191574
chr10	13139536	-0.93940176033448	-0.960086559680033	-0.938332316166361	-0.970373502564734
chr10	13144572	-0.756139214089301	-0.715837269214513	-0.645450931047632	-0.56350834251988
chr10	13151933	-0.945611125665629	-0.882057980874303	-0.931313895722308	-0.896692902913507
chr10	13153510	-0.972587144085843	-0.962002344180156	-0.957808983442094	-0.993699261002856
chr10	13166728	-0.844479674073187	-0.85900630942957	-0.909973847576146	-0.828460463869554
chr10	13179091	-0.920013602615354	-0.910788192350605	-0.948597804813442	-0.946911769738659
chr10	13205151	-0.943225491961193	-0.890595699270073	-0.932589811034041	-0.860192745308506
chr10	13211038	-0.744108770263814	-0.819802063568286	-0.624405523951709	-0.852350630455251
chr10	13222288	-0.83541048066398	-0.910655854925021	-0.978929744945137	-0.848413013564166
chr10	13231028	-0.468817959305292	-0.919046776053913	-0.810303367691378	-0.870421433166923
chr10	13236176	-0.88350675378304	-0.916694453175649	-0.950137986151561	-0.937793109705856
chr10	13286684	-0.59897958329962	-0.760854148772781	-0.727564414729415	-0.779471290253671
chr10	13291629	-0.817413930960187	-0.963190282543519	-0.984409341814392	-0.875805505987982
chr10	13301075	-1	-1	-0.991014209079457	-1.01126607342819
chr10	13332909	-0.979084783025557	-0.949819420487658	-0.945012636054573	-0.995179040446462
chr10	13338902	-1	-0.945567525351094	-0.95085867859083	-0.944402928304378
chr10	13383992	-0.936621705755795	-0.962369016249761	-0.971036135293797	-1.0325658284288
chr10	13387689	-0.876201223067792	-0.946420003211646	-0.939998871019491	-0.878201123632222
chr10	13390879	0.149714374009311	-0.163453228845597	-0.0872414316283113	-0.372739792128918
chr10	13393095	-0.918570332041211	-1	-0.958119403390949	-1.01745920263707
chr10	13421713	-0.951312876339883	-0.910444625600262	-0.947172939976292	-0.95476649610932
chr10	13427423	-0.801190473687476	-0.932722676000721	-0.891487692387862	-0.773009918952585
chr10	13446940	-0.83704847568518	-0.913427160629712	-0.732648006867005	-0.698370099415576
chr10	13446998	-0.857739343985498	-0.91337411467514	-0.757816571977599	-0.811966954738645
chr10	13450942	-0.885124876419414	-0.983602564934074	-0.910469397360796	-0.900935503408468
chr10	13480042	-0.67940642197424	-0.937560539358913	-0.871317343675201	-0.900494619022121
chr10	13503681	-0.803510307331738	-0.900178634170266	-0.980775847187972	-0.991060750031811
chr10	13505505	-0.889331458350343	-0.859841552401301	-0.951145880131544	-0.93253299265746
chr10	13543322	-0.944266587911616	-0.928188166166957	-0.981095394829582	-0.919076502079787
chr10	13580231	-0.852835755314949	-0.841790331828489	-0.749154806011034	-0.746703343616312
chr10	13612381	-0.869836635799615	-0.94184483920723	-0.971679690983325	-0.994698225008052
chr10	13680264	-0.83694020072248	-0.920215280075587	-0.910338201979437	-0.905232282647993
chr10	13722537	-0.886882453216318	-0.920888277815208	-0.956377278311263	-1.02354447049683
chr10	13731376	-0.895538092727687	-0.722748213425642	-0.894239979652882	-0.848674878172421
chr10	13823953	-0.72751099278	-0.803021660584107	-0.803955581290049	-0.782508352710708
chr10	13873868	-0.236391354656575	-0.257492429132068	-0.824091873568995	-0.920271445651832
chr10	13876076	-0.959989809571494	-0.948397409817528	-0.948934371707928	-0.96925152322666
chr10	13927393	-0.472677576979878	-0.716748145039898	-0.778777128001849	-0.902842573311331
chr10	13939216	-0.790774457816927	-0.866965749236026	-0.790091663097972	-0.808452937151646
chr10	13952041	-0.782605195135355	-0.802241457201911	-0.936644214282485	-0.922481783173157
chr10	13958101	-0.934773010194416	-0.678508537296143	-0.793488567958547	-0.780601893725607
chr10	13971738	-0.624703351374004	-0.951574579545438	-0.809597595344734	-0.947530792114304
chr10	13983492	-0.792232609921659	-0.905533973534238	-0.811959792310037	-0.88572240760179
chr10	14011509	-0.843649244121119	-0.822099084709554	-0.895729455338667	-0.86153887732482
chr10	14013372	-0.719200107538758	-0.693553673991227	-0.896186905596394	-0.724677174500147
chr10	14013393	-0.67832677520054	-0.722048942019152	-0.880903404623309	-0.842665361528698
chr10	14059195	-0.823077019649769	-0.954356989913651	-0.934956451274385	-0.870551024533046
chr10	14127667	-0.610801276058854	-0.78215278850468	-0.924732802656679	-0.725567550088883
chr10	14139089	-0.87110475033674	-0.980481186942698	-0.927661451174522	-0.918300089445007
chr10	14145898	-0.867891651305504	-0.809983236245174	-0.938084408633971	-0.903339698556952
chr10	14227921	0.776629006662447	0.279783932543921	1.06733630202661	0.610395120851075
chr10	14292383	-0.675471122753461	-0.8584134835917	-0.865015841366423	-0.835645240350097
chr10	14327953	-0.69037026135645	-0.918650987822357	-0.870656850318619	-0.889161121346333
chr10	14327977	-0.693130480119317	-0.924441435615572	-0.86669584960277	-0.869639035621753
chr10	14348406	-0.667532887353977	-0.813639723138823	-0.861654859586419	-0.889772614094332
chr10	14352551	-0.800122011559072	-0.889349495652963	-0.929984773732377	-0.972781571199797
chr10	14368098	-0.499268469497748	-0.813964182589828	-0.877161690441185	-0.791685567265838
chr10	14376696	-0.948407946495313	-0.912018511242564	-0.962072458295842	-0.969288245918835
chr10	14397924	-0.657491360355465	-0.810181373698484	-0.86004051184285	-0.925189409430295
chr10	14414262	-0.772420268298575	-0.772825730926934	-0.898002064454792	-0.810505446570733
chr10	14419885	-0.865508622708879	-0.90308265419324	-0.912634331606521	-0.968088252035958
chr10	14439187	-0.764557854216832	-0.835188643747437	-0.897966816397389	-0.775866174346059
chr10	14449893	-0.813125064680322	-0.97635557934884	-0.874294688060619	-0.929413600814642
chr10	14458033	-0.773994437554992	-0.953400020389657	-0.847939749301209	-1.00252448666561
chr10	14468472	-0.970453478766429	-0.95299521244155	-0.870058065313918	-0.876918160661612
chr10	14477595	-0.961490462090462	-0.976871259232877	-0.991221113628606	-0.988586797537706
chr10	14492762	-0.708522842369286	-0.939263244397541	-0.954508570464385	-0.872590285614116
chr10	14511909	-0.818819648834835	-0.815035699850535	-0.917335787343354	-0.866514892712293
chr10	14518428	-0.792214690780362	-0.91008891860001	-0.959736178922199	-0.842105022973965
chr10	14521772	-0.898518342208876	-0.894765050932139	-0.937722746727002	-0.909680734895123
chr10	14522993	-0.729706542521626	-0.825979187838996	-0.960601606311835	-0.870665478373656
chr10	14523553	-0.889711496925726	-0.829885097511823	-0.940153218330166	-0.911586319801143
chr10	14619623	-0.945609179073918	-0.961507071772206	-0.912786123875003	-0.705930117447786
chr10	14619958	-0.943243915176913	-0.874271282946526	-0.902706559016613	-0.965940333477645
chr10	14635063	-1	-0.852299905183187	-0.901448029475469	-0.953699085574488
chr10	14657031	-0.931224196957392	-0.928921983590657	-0.957045745038782	-0.928983834550464
chr10	14672314	-0.97250133277104	-0.946786015301155	-0.944932888700823	-0.921848137913597
chr10	14699373	-0.653031067384532	-0.718213733588422	-0.937577934389528	-0.808806580522138
chr10	14702367	0.328905249481432	-0.450945721758559	-0.890380860620571	-0.930857595829564
chr10	14722385	-0.873731708047268	-0.906065789283909	-0.978965735463343	-0.985532835862133
chr10	14746971	-0.716943587264761	-0.921667049567759	-0.967242008568155	-1.00363114118668
chr10	14748835	-0.857369974212272	-0.937172124055802	-0.913868586361999	-0.858437208780647
chr10	14789650	-0.889364030561667	-0.902382973009243	-0.893009536375483	-0.964985525517074
chr10	14873590	-0.915110080794199	-0.919572947130744	-0.983356508324833	-0.982952718605216
chr10	14897447	-0.832121769440506	-0.947834114741619	-0.83934884968935	-0.858035875744607
chr10	14920884	1.75922958774584	1.5377816483477	1.84988274900616	0.99808387069472
chr10	14936828	-0.844196577296447	-0.86187372312021	-0.87933715481983	-0.866671145043084
chr10	14973850	-0.903099195409293	-0.952288028917075	-0.957465083575112	-0.884530707983817
chr10	14973981	-0.914383067372147	-0.938579413947048	-0.981569252757313	-0.970676942112776
chr10	14979702	-0.882390640277891	-0.947946531718013	-0.901372093391754	-0.983790041074437
chr10	14988380	-0.963708093500646	-0.908801959999057	-0.920861162361988	-0.864271752122924
chr10	14999001	-0.972733943132617	-0.95833110346818	-0.922718121764102	-0.922343995939167
chr10	15013672	-0.978228032091797	-0.862108010003043	-0.94378947645849	-0.873595338064013
chr10	15041429	-0.90761944285817	-0.978642428597594	-0.992488058758112	-0.940423316439243
chr10	15078309	-0.646112182356149	-0.860545520454328	-0.86460405785071	-0.970602523220272
chr10	15088157	-0.948444876789121	-0.925847772255632	-0.959324236804436	-0.985568646606912
chr10	15095401	-0.714683269450291	-0.910408838239249	-0.903375906174724	-0.84715798047409
chr10	15101753	-0.963852252691168	-0.92065477485982	-0.976825207200131	-0.953578951112898
chr10	15111678	-0.748422390787644	-0.873020255543299	-0.923119642733624	-0.999467554959609
chr10	15116868	-0.959693811261617	-0.939796394910295	-0.965514209111616	-0.989869208022431
chr10	15145310	-1	-0.934221691929829	-0.802134907972154	-0.892249240265422
chr10	15152083	-1	-0.933301695948656	-0.968019697637637	-0.99083465695383
chr10	15179320	-0.830636449614617	-0.840591525490822	-0.809907209268879	-0.868265922943018
chr10	15247975	-0.759997656048136	-0.80755370870832	-0.904157373491694	-0.674055882985438
chr10	15249497	-0.905920086956573	-0.961273800468789	-0.982920028179893	-1.01360805663523
chr10	15263180	-0.888405421520421	-0.816163115716898	-0.714265649626909	-0.851405180487992
chr10	15263991	-0.738481613828013	-0.83626517065964	-0.886828869124902	-0.872288300628558
chr10	15311928	-0.731532830892176	-0.891973169516535	-0.874569750084656	-0.89395229910317
chr10	15312366	-0.824550269188541	-0.85590645846079	-0.798744690945186	-0.808396904449116
chr10	15359412	-0.892083975325347	-0.935117254640661	-0.861456206902393	-0.963343063745631
chr10	15364951	-0.869404687147314	-0.977421450844592	-0.884209900082727	-0.932114739793316
chr10	15398268	-0.773376314678455	-0.926357223698172	-0.967119972842838	-0.967504341021151
chr10	15421408	-0.919354905255198	-0.809478004306533	-0.860815422674102	-0.800801767492057
chr10	15440082	-0.880721680099127	-0.896039580312215	-0.935654491951395	-0.795658407858878
chr10	15456803	-1	-0.963850125407518	-1	-0.989406208312433
chr10	15478431	-0.754819087698013	-0.96264956383333	-0.897626805391774	-0.943718927327298
chr10	15547928	-0.693505725694487	-0.755616298203542	-0.829388219995024	-0.776563663205187
chr10	15553462	-0.930627788787089	-0.875841059726936	-0.967628237641386	-0.858409596046886
chr10	15553647	-0.945810949778689	-0.911598967212578	-0.954528210636164	-0.997939456496179
chr10	15564964	-0.746734705315022	-0.885000289531293	-0.916783027533798	-0.947037412391215
chr10	15586670	-0.946966531222219	-0.823607659876269	-0.907621796092797	-0.836199935190667
chr10	15588894	-0.901915338490474	-0.934830999500401	-0.931350072795345	-0.913991444581763
chr10	15597114	-0.651121072460367	-0.884498598286704	-0.905300653281918	-0.871656010915602
chr10	15650729	-0.676417586514045	-0.872461335124933	-0.810291412002244	-0.813592485379154
chr10	15667986	-0.85006009208296	-0.908757094624967	-0.892186768495838	-0.892403714194504
chr10	15668035	-0.827185287497623	-0.887668220470193	-0.875389479341247	-1.02103149151815
chr10	15724666	-0.871096860558174	-0.912043990047302	-0.907543407503536	-0.967673347162043
chr10	15824002	-0.884857007444124	-0.937647927762451	-0.978713200819172	-0.764639748299858
chr10	15858077	-1	-0.992718012031866	-0.941111049327138	-1.0067747337617
chr10	15892318	-0.96958829752808	-0.873123092295565	-0.966597185269531	-0.924928510939245
chr10	15892501	-0.935808395863034	-0.932046924713637	-0.94721515060718	-0.885146956538318
chr10	15895621	-0.841409006357256	-0.904799525316915	-0.746177324987204	-0.856772206873091
chr10	15950451	-0.801882172897986	-0.901927118867261	-0.903653255800848	-0.971661636769829
chr10	16014344	-0.896689909287482	-0.913992772759502	-0.868649408278766	-0.91468027013973
chr10	16026422	-0.951193174037854	-0.908977371728964	-0.880515045615184	-0.972494597796907
chr10	16039760	-0.917572846268071	-0.929709914158918	-0.959066834196318	-0.900415042690204
chr10	16040959	-0.975726713233947	-0.924500647286105	-0.911096323606217	-0.981261311792337
chr10	16099647	-0.953720847211775	-0.96596859982665	-0.979752897444897	-0.960089137767481
chr10	16189219	-0.895873752903998	-0.990228701336594	-0.946908646414056	-0.996475077897968
chr10	16286505	-0.872385134498887	-0.954362139412767	-0.961669255103178	-0.975490317008023
chr10	16291123	-0.879685776291674	-0.935873223211644	-0.935027879741067	-0.95969427907563
chr10	16332683	-0.582844298287109	-0.758266882394385	-0.870377090998098	-0.837244458237874
chr10	16353353	-0.826392889173529	-0.882645486532064	-0.925147490497989	-0.913778307781838
chr10	16355370	-0.78742489691986	-0.937474691007394	-0.92098573616238	-0.837747632568893
chr10	16373726	-0.886777929956841	-0.8911970622768	-0.946607514575462	-0.829376237775879
chr10	16373887	-0.8898543302438	-0.926191282417607	-0.962669935933836	-0.891726494959729
chr10	16394577	-0.920623212743436	-0.944945262725239	-0.934803746366393	-0.956757247140383
chr10	16394600	-0.9531750391468	-0.922476373331908	-0.926336022314852	-0.940106649657018
chr10	16396519	-0.81911470867955	-0.892093136081088	-0.871991102279288	-0.911079439201645
chr10	16424391	-0.973931642289189	-0.930720799205789	-0.978550175254969	-0.789704892766567
chr10	16455162	-0.784104096145848	-0.894198307126221	-0.785776974287501	-0.754089708132737
chr10	16484791	-1	-0.945052761509642	-0.977644590355441	-1.01724175461135
chr10	16510153	-0.86654494026581	-0.964521341665101	-0.9114443836784	-0.994866176844682
chr10	16540395	-0.897040605092782	-0.910371180065104	-0.874257961231845	-0.980986274860028
chr10	16564663	-0.722948487582266	-0.871116389116512	-0.845060735179951	-0.926222985335756
chr10	16572099	-0.577344368001662	-0.829544201413205	-0.839269620005161	-0.745735937027553
chr10	16574340	-0.88933640161427	-0.916772308460056	-0.805556062466302	-0.924477180158832
chr10	16586693	-0.862220301553298	-0.859966916590661	-0.889498626367744	-0.811243661514914
chr10	16590966	-0.762052600821191	-0.972336837775691	-0.860784785349247	-1.04858289702132
chr10	16610905	-0.75369182765507	-0.940527319827886	-0.935314432566721	-0.907550832294417
chr10	16617658	-0.577112295278614	-0.991299745245555	-0.917495416721074	-0.898335040173471
chr10	16640090	-0.891273187525493	-0.80477984547603	-0.602844222718197	-0.743449154729563
chr10	16779221	-0.880854178342297	-0.909353094540459	-0.907789076002418	-0.898720242066064
chr10	16810436	-0.865707745297228	-0.857117103787502	-0.888171442891222	-0.898911415554741
chr10	16835370	-0.737484920006707	-0.961055521017785	-0.932136870764001	-0.935749699636824
chr10	16944580	-0.812661011473111	-0.883557497632287	-0.93196099195633	-0.844809462746973
chr10	16954511	-0.921031819612585	-0.955015034143723	-0.949758096591829	-0.896424925171547
chr10	16984034	-0.759287235097067	-0.937732555782344	-0.869620907760308	-0.790980677707248
chr10	16990642	-0.821705734539356	-0.820113404990682	-0.806339028588109	-0.830828841834118
chr10	17029558	-0.697230893154861	-0.942891634380068	-0.737348624352812	-0.853595777471993
chr10	17054230	-0.950049626860585	-0.994218016792395	-0.969472157605292	-0.976473812085431
chr10	17068800	-0.864469593179425	-0.699010176094855	-0.892391796033095	-0.924568535682768
chr10	17087301	-0.965537739439717	-0.987915066903801	-0.907016050207099	-0.977835091741576
chr10	17114049	-0.896946582653636	-0.95178687718014	-1	-0.914938984140968
chr10	17179441	-0.841106873189765	-0.915377833191281	-0.908278162114663	-0.924418212818838
chr10	17186035	-0.701174921911309	-0.947108304711841	-0.938730800587924	-0.896494920003994
chr10	17195764	-0.860373852273934	-0.954210699356683	-0.972332669626919	-0.878196026783985
chr10	17237303	-0.844838079045974	-0.987960482093718	-0.958804590412373	-0.929314461771929
chr10	17247862	-0.892859580829989	-0.989448291209518	-0.974047543039701	-1.0144829232342
chr10	17287991	-0.663652972187103	-0.928316880658805	-0.868016935618591	-0.937712228731463
chr10	17301275	-0.925524859872516	-0.936596661307777	-0.913979045644071	-1.03604471933088
chr10	17322236	-0.909057948956457	-0.967801303629168	-0.9816457224782	-1.00169763844305
chr10	17351614	-0.735113904784038	-0.884821242817805	-0.947316030622203	-0.817116335040273
chr10	17356755	-0.902138463808881	-1	-0.992253402367521	-0.950002369243364
chr10	17369533	-0.857761932530952	-0.979143428572201	-0.981990907787925	-0.948528355518824
chr10	17371268	-0.891975071875239	-0.921671787836072	-0.979392230178494	-0.936914137948764
chr10	17373098	-0.892943486118141	-0.940778866113789	-0.871792138923601	-0.873575880103788
chr10	17395497	-0.820817307940496	-0.928162492811456	-0.943072394766406	-0.959579510893705
chr10	17402785	-0.924626920226911	-0.974076756408021	-0.91345257161281	-0.906232368759721
chr10	17418223	-0.455188793855876	-0.586928626807736	-0.727500469164147	-0.489394411942268
chr10	17423998	-0.877181855412586	-0.978663914049805	-1	-0.976356049094308
chr10	17460804	-0.926513799483313	-0.976167581689119	-0.956263975075513	-0.974088378836747
chr10	17542175	-1	-0.977117657189695	-0.969723198904194	-0.998536548187526
chr10	17549100	-0.600548093007111	-0.736609474000768	-0.766991637604076	-0.709780646156895
chr10	17575211	-0.947062576030486	-0.964302393977177	-0.952940384843374	-0.96957095807858
chr10	17599653	-0.628863197132739	-0.704988113140466	-0.824671048283378	-0.635064749211912
chr10	17665722	-0.916115914188634	-0.928232709129995	-0.891966202835295	-0.900256415929337
chr10	17674102	-0.947152249104005	-0.957993280489765	-0.860456347015979	-0.969245067238574
chr10	17702311	-0.949833646048358	-0.954728038537042	-0.943688893518355	-0.948487545473257
chr10	17784568	-0.974818010216813	-0.884402162518731	-0.94538476397759	-0.995344117502996
chr10	17788479	-0.946151024385645	-0.922568428523748	-0.970941534637604	-1.02210782751608
chr10	17819298	-0.779905118105537	-0.962191506007699	-0.939985254117494	-0.81628491480995
chr10	17842739	-0.950667861401708	-0.973934046880615	-0.907244962818036	-0.875027508758366
chr10	17860746	-0.815530545713271	-0.954701395960784	-0.91246826508237	-0.948500253317137
chr10	17863438	-0.824115460423791	-0.906853920328618	-0.904958405347189	-0.889955760685377
chr10	18031533	-0.970810487715006	-0.899209934838789	-0.934883890125839	-1.00098271415311
chr10	18035443	-0.93648773781343	-0.985058472208903	-0.962906177344142	-0.983713643990833
chr10	18066288	-0.867715063657255	-0.893087185867022	-0.943533547504886	-0.905354294610541
chr10	18089727	-0.923303004593533	-0.972819754924467	-0.952110498602858	-0.840353090770099
chr10	18107730	-0.849964820214006	-0.924475003807867	-0.965318702682563	-0.946876611392596
chr10	18110410	-0.897965129498766	-0.961214421616437	-0.898449699758284	-0.985691159606851
chr10	18229253	-0.880843240087279	-0.882351942674013	-0.82685746142217	-0.943234836282548
chr10	18427843	-0.943345878717996	-0.952933943822358	-0.976739806859805	-0.990899144561629
chr10	18439540	-0.881609305005342	-0.961281788856657	-0.958173282472658	-0.957919256068321
chr10	18458931	-0.686118980703441	-0.887645322092924	-0.864730653052586	-0.850802081865557
chr10	18460399	-0.776089392516965	-0.846835401021235	-0.916714053682968	-0.896524597200421
chr10	18507393	-0.697468049550947	-0.890201965926934	-0.914477203206967	-0.834532754055148
chr10	18520541	-0.894286854634338	-0.949371365456028	-0.875918441000025	-0.915781277326713
chr10	18523403	-0.78626578402185	-0.77490936355263	-0.959265304212319	-0.814701516527903
chr10	18525261	-0.706520445628037	-0.853782846314799	-0.888427381779163	-0.911349480807796
chr10	18532381	-0.560210139606945	-0.854652002088058	-0.950803435599003	-0.792717783389983
chr10	18546006	-0.841213529404792	-0.961733718890294	-0.880377393083045	-0.610137378166085
chr10	18550800	-0.713806373873355	-0.905351583230174	-0.896386004624069	-0.846462095933594
chr10	18564102	-0.839415041807449	-0.917348064571588	-0.891093538640649	-0.916560711305368
chr10	18577922	-0.918121720304052	-0.987307503665635	-0.984969268007894	-0.976553248797525
chr10	18613597	-0.799292763260396	-0.953341493929663	-0.956117069726672	-0.972609209918257
chr10	18637773	-0.951732203396844	-0.966985749546107	-0.938964623324713	-0.988292450215822
chr10	18643379	-0.797692285609196	-0.77316642875292	-0.904024992419885	-0.838741303011538
chr10	18651694	-0.886979841143535	-0.927076418231574	-0.977521705139634	-0.898153185894447
chr10	18665865	-0.873761568799816	-0.990245564470343	-0.962876070991	-0.984863611341948
chr10	18709039	-0.922563106282292	-0.941664628438417	-0.921215644605121	-0.923137745412134
chr10	18729301	-0.716704629000423	-0.925887470207968	-0.909481812102027	-0.890515314854058
chr10	18754628	-0.793030625687957	-0.858929042710325	-0.864539311840396	-0.993955664926462
chr10	18757199	-0.891808055519871	-0.96419414020366	-0.945837224688027	-0.842872803440976
chr10	18793215	-0.743037859789535	-0.828951622502311	-0.776621343230389	-0.878977174925732
chr10	18881207	-0.847771286584944	-0.987632389578622	-0.981073678737792	-1.006846245762
chr10	18945202	-0.908471325264479	-0.967903446141913	-0.962854082371814	-0.889973405691583
chr10	18986638	-0.975679263615669	-0.947917433622004	-0.906226147117913	-0.953436143023705
chr10	19001708	-0.855047843305623	-0.913395685606969	-0.841525696077076	-1.00134764337075
chr10	19109830	-0.924516808449871	-0.938587123364884	-0.8818996783446	-0.929998517289805
chr10	19135185	-0.86684564163165	-0.916077648757934	-0.828325223027704	-0.954896306012304
chr10	19136722	-0.824698937199558	-0.938265443435489	-0.990442291170416	-0.90204850939992
chr10	19149336	-0.812091102608329	-0.940998653027703	-0.961122443873731	-0.960042540274589
chr10	19154435	-0.838584943262035	-0.932994895524508	-0.948577769363968	-0.999418260932838
chr10	19176179	-0.935273547183583	-0.911479272004898	-0.954082226673306	-0.910301732012706
chr10	19192390	-0.855674100192651	-0.896983128273771	-0.962276529020987	-0.883848242460051
chr10	19220278	-0.809503608602964	-0.937240834451722	-0.87812602654957	-0.973927302821443
chr10	19340380	-0.903352014874747	-0.93792014529743	-0.982152149603407	-0.964289549278461
chr10	19341028	-0.934001890917605	-0.916817877213727	-0.909887454817545	-0.904107730700176
chr10	19408821	-0.643634543702359	-0.950566613427372	-0.940622529116131	-0.915168666544639
chr10	19436555	-0.748790608128015	-0.894668225742831	-0.92792604549247	-0.863860388420699
chr10	19455956	-0.982016356648085	-0.954948162373049	-0.943025955362286	-0.966346699652538
chr10	19484216	-0.930507126617912	-0.934877729312397	-0.970602505204671	-1.00394895372865
chr10	19564943	-0.780022109892169	-0.890255090058866	-0.947587467906227	-0.956946969064504
chr10	19577937	-0.866013185984033	-0.941624804803456	-0.964879116281894	-0.925972011588724
chr10	19590107	-0.862883868195362	-0.928261385737687	-0.973887935366567	-0.956396674035244
chr10	19799618	-0.882376007713097	-0.933606599257013	-0.978813860812019	-0.962583576039164
chr10	19805899	-0.873691111586413	-0.924136167602351	-0.938219598784814	-0.969815909902394
chr10	19828464	-0.975668654988821	-0.895510959246837	-0.951825887648837	-0.98503391647299
chr10	19876897	-0.854781848914211	-0.837726221512987	-0.877494951581356	-0.978787208526892
chr10	19958852	-0.847549291786876	-0.968401479429153	-0.893083905439237	-0.932770593055931
chr10	19972087	-0.772951906863596	-0.887815794290916	-0.947731483318065	-1.0131119946138
chr10	19973497	-0.946064884504946	-0.958313686747087	-1	-1.00580822031549
chr10	19978963	-0.813472008269837	-0.978270586054824	-0.963222052888989	-0.969471195123877
chr10	20019259	-0.909302096683376	-0.959296482886141	-0.892044044026797	-0.859815376135617
chr10	20095948	-0.895219489356396	-0.959757169462551	-0.959510465815984	-0.938171669024803
chr10	20098217	-0.878062952252433	-0.875159491734046	-0.883360828699283	-0.961985138235431
chr10	20098915	-0.68976582904083	-0.990993301217209	-0.907165265956684	-0.96552437711163
chr10	20137135	-0.747981503283592	-0.836856117826434	-0.960147862256054	-0.947303801009768
chr10	20146218	-0.734479688496467	-0.918875481009218	-0.917900636408038	-0.939332835610253
chr10	20225817	-0.584700874165522	-0.880393600595929	-0.870113509808166	-0.913567642190951
chr10	20240775	-0.895200494399475	-0.913543194029985	-0.96351259313312	-0.984456352556904
chr10	20256344	-0.751071182894367	-0.871938126281571	-0.863448042828371	-0.970402272712949
chr10	20318997	-0.671325434855422	-0.926789906989564	-0.942237343079104	-0.955210118709806
chr10	20333599	-0.860192730080335	-0.974417983540857	-0.953578776393878	-0.931293549612642
chr10	20356427	-0.974994339620601	-0.961679699306902	-0.986924275156728	-0.995307646388498
chr10	20391726	-0.927324070041601	-0.918391005693798	-0.970199264660922	-0.941539784520281
chr10	20408179	-0.89408774458655	-0.960002197946646	-0.963146603467696	-0.983642400819557
chr10	20413509	-0.953842381333854	-0.977815378948205	-0.97360472071921	-0.955190461988081
chr10	20424405	-0.867013145350274	-0.93106518051518	-0.957687805651771	-0.930362422121761
chr10	20446799	-0.918208205685609	-0.967119362856579	-0.867287220677996	-0.949313863873512
chr10	20565027	-0.754210575140581	-0.925834342054946	-0.955950817588626	-0.923994994412119
chr10	20598941	-0.719006395709749	-0.905280595761839	-0.912285191525556	-0.875694521848588
chr10	20601896	-0.861057580455781	-0.894779126057672	-0.940241942965708	-0.903060678962004
chr10	20606333	-0.926281463140833	-0.959948704342379	-0.939596217938675	-0.916234928645078
chr10	20645845	-1	-0.951417537681734	-0.982038489083408	-0.954822287063125
chr10	20754824	-0.922659067234503	-0.898577384546855	-0.983811252536465	-0.898500727080545
chr10	20799031	-0.845899152595103	-0.884560347472006	-0.963398788680767	-0.94167088683042
chr10	20824138	-0.66632591977496	-0.937421617725722	-0.937335567713352	-0.960896383071045
chr10	20844343	-0.752393433827768	-0.930473063937295	-0.926891000835713	-0.995626099611669
chr10	20926527	-0.701345791757377	-0.918877110680413	-0.827285469836294	-0.823951165241008
chr10	20927698	-0.891509608601566	-0.818340246556955	-0.862168287050185	-0.96085585764668
chr10	20947819	-0.901855388862578	-0.973631130738131	-0.941355901457867	-0.91989505827854
chr10	20953744	-0.871927223121143	-0.867731832632057	-0.987197197810819	-0.949791812316844
chr10	21000036	-0.926871545129996	-0.946453396235882	-0.978480465027605	-0.998027784671177
chr10	21017765	-0.920602274997657	-0.969715598719492	-0.918417024189945	-0.980902595158202
chr10	21021573	-0.877112476074332	-0.901022096351781	-0.924350575187235	-0.831444909089841
chr10	21028406	-0.736045806325491	-0.965447390747249	-0.899279466683587	-0.840371390827819
chr10	21053976	-0.657353287878397	-0.921324061084571	-0.933362921203622	-0.980369529091121
chr10	21122106	-0.955687939477022	-0.896883517477225	-0.838708623529157	-0.957092661872422
chr10	21146483	-0.944877561526809	-0.902044720106112	-0.936914860422686	-0.937474103918452
chr10	21161414	-0.671243259496185	-0.915389037463214	-0.950010729911476	-0.971504343385657
chr10	21161663	-0.859875049281606	-0.975888933487375	-0.979236873710323	-0.983004178726552
chr10	21166103	-0.852254260420706	-0.922069328105253	-0.891368267848333	-0.977837038214057
chr10	21166545	-0.70278353563721	-0.806836621565949	-0.809720543722316	-0.737534011640975
chr10	21200337	-0.939245113777695	-0.978502820670687	-0.93093279825868	-0.952088363865673
chr10	21226394	-0.834531414138447	-0.943632355334417	-0.88814633604793	-0.876352749228159
chr10	21260118	-0.51253863076934	-0.563290873161891	-0.912898304433922	-0.896620392012715
chr10	21302374	-0.828332507653862	-0.842971467000507	-0.815189663008749	-0.950337827920402
chr10	21317924	-0.840803385025156	-0.833824406235652	-0.92827800268695	-0.913157290390706
chr10	21339588	-0.821220629068354	-0.898604666723996	-0.937944444598025	-0.889211398072252
chr10	21359825	-0.851194704441324	-0.935767663962378	-0.982592302901949	-0.955086863442986
chr10	21432190	-0.839529387433018	-0.965720018195983	-0.904573119453073	-0.978583017883972
chr10	21446779	-0.635032176556344	-0.865672373850805	-0.679944770755431	-0.880976392892296
chr10	21470996	-0.853614032323558	-0.87461497763444	-0.801147858614005	-0.753821613426115
chr10	21474006	-0.824852238608232	-0.827020607374401	-0.446167612860627	-0.470120268946525
chr10	21475519	-0.81592927168637	-0.903298433877993	-0.856954541399036	-0.840809674402642
chr10	21489555	-0.846009112909804	-0.87408975373122	-0.916712331242078	-0.937085174428513
chr10	21498035	-0.740511422774495	-0.879154801107275	-0.0446933496539427	-0.683416471976973
chr10	21506801	-0.859331423943817	-0.823189926518967	-0.796301802132303	-0.834124114212164
chr10	21552246	-0.792844318464924	-0.895179666386999	-0.691934740103917	-0.947560523212601
chr10	21552706	-0.946921850467535	-0.97081276022527	-0.861498561449599	-1.00689627957374
chr10	21561279	-0.975889500259197	-0.977740632825384	-0.95342206110537	-1.0007007834544
chr10	21562876	-0.793093644167263	-0.812730158714778	-0.720894504576866	-0.720712021580981
chr10	21572120	-1	-1	-0.973941451198526	-0.927609876594444
chr10	21599606	-0.688160876897845	-0.92509136042689	-0.906541960176141	-0.942128665859382
chr10	21599672	-0.773161688021168	-0.873047184842615	-0.911894925247441	-0.918554207842737
chr10	21610400	-0.926302563506793	-0.986786839591135	-0.981887834332045	-1.00949793988514
chr10	21623262	-0.962343446539551	-0.877687130707774	-0.906025262263454	-0.930776755316638
chr10	21647744	-0.930867103667465	-0.98497618679362	-0.989728944615225	-0.964780953851653
chr10	21652625	-0.834489790869883	-0.921290178461521	-0.895692995211358	-0.826534157229812
chr10	21654383	-0.919431819886512	-0.966477475996619	-0.96052824068923	-0.967019339450896
chr10	21655442	-0.92550495585969	-0.935475830191666	-0.899476328427608	-0.946196166819121
chr10	21676118	-0.892477063472501	-0.920262270802975	-0.994480446226615	-0.928800889100195
chr10	21704846	-0.836029219112229	-0.946767489368823	-0.93718626912483	-1.02109189636377
chr10	21724956	-0.75067478570103	-0.923358629075702	-0.995972190692021	-0.963802163427249
chr10	21782569	-0.886305409757005	-0.894604479829148	-0.939776889499831	-0.904086313032258
chr10	21799088	-0.657281822932107	-0.810342633485233	-0.632073363087487	-0.784444506237562
chr10	21829901	-0.972888075175424	-1	-0.938346242653504	-0.998872519799025
chr10	21887919	-1	-0.973359372420244	-1.00130264179331	-0.974938093562421
chr10	21946270	-0.927776205568921	-1	-0.932516347211909	-0.998353628731327
chr10	21949615	-0.890081514310148	-0.951923293789864	-0.91310762303009	-0.875129694795716
chr10	21997810	-0.684172040930082	-0.83997758079374	-0.942561971650038	-0.928358542543106
chr10	22005434	-0.940004704263465	-0.980379685879233	-0.951786653229615	-0.978598220827775
chr10	22029709	-0.950830861381679	-0.949131475908797	-0.927592185335493	-0.908984622386709
chr10	22067066	-0.885436555183852	-0.987540890007479	-0.877819712514504	-0.953105400296495
chr10	22067550	-0.875136846397044	-0.980183051855271	-0.872240157103972	-0.7781033801938
chr10	22067954	-0.97097053763246	-0.981187219976786	-0.880721009207044	-0.933985037632727
chr10	22076393	-0.905543834891007	-0.827053045561843	-0.754607947375725	-0.833545724265876
chr10	22098689	-1	-0.897085429428673	-0.902073380944055	-0.873177633698726
chr10	22123275	-1	-0.948937633928207	-0.954473687744497	-0.99334208146101
chr10	22133648	-0.780571899036969	-0.926399473013527	-0.85410368067113	-0.995932080197188
chr10	22150595	-0.971923015413068	-0.892849729911639	-0.909482449713602	-1.01413950593399
chr10	22187780	-0.664222543137228	-0.853850137705489	-0.909052735515259	-0.88659625588702
chr10	22232784	-0.735344882110944	-0.814299364520738	-0.67465375854318	-0.727609021074179
chr10	22283372	-1	-0.88228993786077	-0.9799382732455	-0.863504297366947
chr10	22287132	-0.913639657650578	-0.974684244589104	-0.951265749316307	-0.96231567718998
chr10	22349600	-0.90017702646881	-0.927424399276009	-0.93466136725606	-0.840814080911081
chr10	22349654	-0.906935498162026	-0.928202192845926	-0.904493341642254	-0.915041472223972
chr10	22378213	-0.858522465804444	-0.921306589332592	-0.920622959871446	-0.874332037586574
chr10	22429437	-0.860991755928231	-0.945277477872907	-0.954364562932085	-0.962955126699947
chr10	22443639	-0.607425128701326	-0.904532857390864	-0.8244001418019	-0.929823059849275
chr10	22477203	-0.775458724142335	-0.917405377857193	-0.944176137576138	-0.975214472477734
chr10	22495552	-0.878807562950833	-0.950521519666218	-0.830079782929075	-0.827675571478312
chr10	22503914	-0.824839968130605	-0.900987805323372	-0.889000309836345	-0.82332347677596
chr10	22514314	-0.808110529033081	-0.916052082186762	-0.912069052944542	-0.881377758835063
chr10	22523533	-0.870427057835576	-0.961203861247428	-0.915162479752796	-0.90282831874772
chr10	22525121	-0.88281015552762	-0.964128062999784	-0.960528454222375	-0.971544650228939
chr10	22548158	-0.874740653688447	-0.81207454373944	-0.808453456591909	-0.714401635054494
chr10	22560757	-0.767922674626952	-0.887679089884126	-0.703258826799947	-0.752256730474241
chr10	22576776	-0.949988679241201	-0.961414139462694	-0.941812774542999	-0.984837570952832
chr10	22580959	-0.867074616054892	-0.994502497749691	-0.960031958183921	-0.979022829340787
chr10	22610523	0.798418137077612	0.24159434125093	0.484163197865773	0.324152972274453
chr10	22611346	-0.239498799596561	-0.600229362914785	-0.524062556132447	-0.524345598956709
chr10	22650573	-1	-0.985395385352215	-0.985919528009876	-0.989773624680548
chr10	22673107	-0.663235125469441	-0.86918060681585	-0.831896720476128	-0.852207087037391
chr10	22710774	-0.623803986593054	-0.814614387115808	-0.882898985314348	-0.88916752701928
chr10	22712897	-0.760020162021948	-0.838972866335071	-0.795772709504732	-0.901965018076271
chr10	22721340	-0.855348917189085	-1	-0.951794192674583	-1.00166323860579
chr10	22727831	-0.618613526047201	-0.819417148236713	-0.959191628826939	-0.83121275472964
chr10	22727921	-0.616028830379541	-0.836709590778136	-0.952907545960816	-0.807030539653283
chr10	22768068	-0.905920444491807	-0.812127255015403	-0.855322216670036	-0.889234355277861
chr10	22824890	-0.715357776368352	-0.911187017034991	-0.91105564069452	-0.908658133271164
chr10	22863084	0.165834445691512	-0.0938002298787943	-0.255423766533135	-0.331952671079131
chr10	22869391	-0.752544260951351	-0.850072805787123	-0.878021788215257	-0.907805787905121
chr10	22872153	-0.647829202049207	-0.856808839042826	-0.869256109953305	-0.843519997416355
chr10	22895452	0.398173101290147	0.255836072982074	-0.496119607693018	-0.664654815450223
chr10	22898131	-0.812341405628262	-0.902721678797102	-0.927134914889534	-0.869745275668406
chr10	22924532	-0.859241842369756	-0.730592767672776	-0.86619893794488	-0.80305222589743
chr10	22926010	-1	-0.786831703848056	-0.939960969697307	-0.961064785434163
chr10	22997057	-0.913164213851272	-0.897210700669253	-0.903282948373997	-0.868894270801681
chr10	23040654	-0.675601654106783	-0.884008411757688	-0.911763726199402	-0.846477189209542
chr10	23053849	-0.819216448375594	-0.824944225122884	-0.915435889589966	-0.815831999035544
chr10	23119475	-0.837854587957682	-0.943806495148992	-0.860886602788353	-0.967557107990597
chr10	23168170	-0.863794143759659	-0.975853242572222	-0.940750680030098	-0.932033198256867
chr10	23169593	-0.847575684632895	-0.916579016456798	-0.916321926460999	-0.979828459114386
chr10	23174592	-0.877842244551034	-0.975928979228109	-0.942610479766074	-0.999420661111868
chr10	23217450	-0.913225989655486	-0.851214036305924	-0.900057622201717	-0.918429256085155
chr10	23293399	-0.675381238752237	-0.734283618185952	-0.831318103718227	-0.824886080596201
chr10	23294605	-0.914793349026281	-0.973949155250554	-0.941502148519169	-1.03783441550482
chr10	23341064	-0.885338492057915	-0.918301403836237	-0.513592424556289	-0.40063302675352
chr10	23344223	-0.837007301365306	-0.859672197177887	-0.341574479528923	-0.404447449017259
chr10	23354287	-0.83844993468107	-0.659229446146839	-0.759627773875272	-0.706671905621791
chr10	23361452	-0.516797518121735	-0.795121561909079	-0.941796154237522	-0.96032129833031
chr10	23456266	-0.541027452056202	-0.900715472443028	-0.909971312636657	-0.895585059328668
chr10	23559067	-0.915119895468444	-0.88126359913725	-0.921299052588409	-0.964265856595898
chr10	23590488	-0.869882045744835	-0.939190854791109	-0.958610451145036	-1.03322019798354
chr10	23590510	-0.873125874220949	-0.93973708543064	-0.963944745457031	-0.953267778384414
chr10	23590532	-0.875945047061707	-0.934096012671631	-0.947970899711031	-0.981496344337934
chr10	23590632	-0.902105617384711	-0.925237764905984	-0.983243186234477	-0.943609312393355
chr10	23595037	-0.926867329465295	-0.985770476796458	-0.989694149850703	-0.988280661965994
chr10	23614876	-0.931041873803636	-0.964004531745877	-0.965662542231787	-1.01682780562939
chr10	23627192	-0.690735971750793	-0.871671549034424	-0.824038612403193	-0.898497441242747
chr10	23713827	-0.929374885649878	-0.923606475390584	-0.781347492322005	-0.906339209449295
chr10	23746284	-1	-0.972384108540243	-0.945455008343822	-0.996566888565988
chr10	23764098	-0.901043994553533	-0.933596783384006	-0.938617683340197	-0.947883939250749
chr10	23802010	-0.875728411024251	-0.889190635178528	-0.876714839067653	-0.95001864845949
chr10	23803045	-0.894160977598958	-0.945465325679481	-0.930817437534341	-0.900521085981099
chr10	23859940	-0.704683236698423	-0.869611768416529	-0.89061577928058	-0.929334647119208
chr10	23868938	-0.706963874071063	-0.834986825135754	-0.894365234053908	-0.9062393308944
chr10	23868975	-0.775542278875415	-0.857288328072766	-0.878240270552483	-0.867613874670568
chr10	23909736	-0.835627988923543	-0.897842402985577	-0.894103291811353	-1.05149284682378
chr10	23926255	-0.880633260492017	-0.863030088377214	-0.890340142768531	-0.850165604196123
chr10	23977389	-0.593862061510362	-0.899450683619119	-0.757529147317325	-0.888295723838187
chr10	24004064	-0.926794282817269	-0.943699197217848	-0.935721416900661	-0.966854193560473
chr10	24017178	-0.925180362128052	-1	-0.994780938178455	-0.996498528178904
chr10	24037013	-0.74421458013037	-0.762405433642617	-0.875937524179168	-0.928028015865242
chr10	24091309	-0.868999388997905	-0.896499918816946	-0.956400960660489	-0.972823082277982
chr10	24097602	-0.86941289166073	-0.980286129836852	-0.981982492271983	-0.983113480484278
chr10	24165109	-0.885615322077252	-0.919988932060786	-0.927135007923144	-0.991287304531878
chr10	24200685	-0.893983004265919	-0.872563091814311	-0.958029198844228	-0.908911367038767
chr10	24209621	-0.918869777180903	-0.905406243463142	-0.946848821154801	-0.874560022693583
chr10	24211726	-0.892912453692144	-0.909837490434615	-0.969958871035878	-0.947986323645581
chr10	24276485	-0.834470241646945	-0.964210538899963	-0.904114937351185	-1.01212569098505
chr10	24301153	-0.710501972311224	-0.912853895693775	-0.989898905754803	-0.819744306770247
chr10	24302092	-0.901300403693851	-0.903652628912286	-0.848870328140133	-0.931792405956565
chr10	24402995	-0.897598163641107	-0.922623563148987	-0.96332778191304	-0.911087976544335
chr10	24451893	-0.731692287075725	-0.908961462543106	-0.917532507708197	-0.806155289902654
chr10	24454015	-0.925386900579674	-0.894242727379709	-0.960338783942804	-0.849543314105471
chr10	24472220	-0.857687648768576	-0.884127349090991	-0.935865063214917	-0.966525439223678
chr10	24482928	-0.924083585310461	-0.971949154258879	-0.943239460100103	-1.00165580853291
chr10	24504481	-0.705297419870571	-0.806747739994198	-0.779944455282766	-0.863754493724178
chr10	24535755	-0.914728251868925	-0.985629430502664	-0.925658765884741	-0.950176403613876
chr10	24546880	-0.697510384968354	-0.812133562787064	-0.826691173585553	-0.894807720277107
chr10	24551686	-0.862814137720058	-0.956106199499042	-0.942665434614406	-0.977836193464972
chr10	24608119	-0.784861023245979	-0.876937332273169	-0.924739265501752	-0.968248699537247
chr10	24610544	-0.941050587458308	-0.829435445681845	-0.93661049869135	-0.965007976475686
chr10	24618835	-0.959063658698876	-0.953442814783774	-0.916305444937436	-0.836451355684973
chr10	24621777	-0.877581723069971	-0.893416575552351	-0.91394545070925	-0.910700437722166
chr10	24631231	-0.601662562257061	-0.966939182441698	-0.839417664164561	-0.905537511938492
chr10	24642131	-0.752949909256166	-0.838428388800518	-0.839051305369573	-0.88399119786545
chr10	24655659	-0.711820645709871	-0.831984323912344	-0.814529086364402	-0.83753108606601
chr10	24668929	-0.840519517435639	-0.919896163035443	-0.925556889614222	-0.994620501774857
chr10	24703963	-0.250194846888078	-0.600914101446141	-0.968476937044994	-0.941457476658614
chr10	24806736	-0.829676866831106	-0.909813207192078	-0.929403516886889	-1.00034771958008
chr10	24819936	-0.77232155636607	-0.924108740039318	-0.962107298959332	-0.996512981529228
chr10	24822318	-0.64489271584671	-0.772726993263623	-0.848876740225162	-0.779387844160787
chr10	24835068	-0.623597358103733	-0.889113353196512	-0.875042859420024	-0.905327956908277
chr10	24861864	-0.900716746968626	-0.911896783707781	-0.905914859428259	-0.922364672764523
chr10	24892191	-0.345864251118079	-0.811315509553105	-0.856012372679355	-0.77738703188497
chr10	24902579	-0.805372954473352	-0.795535591903886	-0.877780929717466	-0.898817299539394
chr10	24925556	-0.927696891724821	-0.912747541432868	-0.984772367688375	-0.85572102150022
chr10	24936529	-0.791309387752957	-0.904115472370669	-0.795996692041514	-0.661951502688855
chr10	24942557	-0.629637876353736	-0.912269244966544	-0.884597026111254	-0.947670541624128
chr10	24977132	-0.959881098252246	-0.948828609272665	-0.93969953376378	-0.970823653041499
chr10	24981573	-0.914793052281781	-0.968620867799239	-0.911928734712525	-0.922109966322664
chr10	24999835	-0.832540354594718	-0.965260623818482	-0.912325844159239	-1.03121589300271
chr10	25064977	-0.908870077399226	-0.954881090749844	-0.943692691839891	-0.934712304811725
chr10	25078484	-0.921005470260797	-0.956392707215064	-0.95602249268176	-0.961781084485948
chr10	25158192	-0.744539100049405	-0.866991742800322	-0.882096652484917	-0.836604046177825
chr10	25211608	-0.830085819748967	-0.905757119601746	-0.952930655531572	-0.753595802480522
chr10	25261069	-1	-1	-0.968534561678782	-0.988800105283899
chr10	25268793	-0.688136723959662	-0.722523522103335	-0.630552777063989	-0.799226286779831
chr10	25294650	-0.836737802633618	-0.928061555067388	-0.888065157377412	-0.904639476036098
chr10	25302819	-0.979960748350001	-0.900763678403545	-0.952064865082083	-0.96549908760536
chr10	25306302	0.0815854301748266	-0.250892213825761	0.0328466630739892	-0.347655147059114
chr10	25308215	-0.894062787104567	-0.944395186921806	-0.901431993093291	-1.01747408700712
chr10	25314789	-0.79357913046034	-0.951631280529579	-0.955783137929392	-0.995678371364394
chr10	25328321	-0.829574177472673	-0.958979052985364	-0.946316820509974	-0.952003574135463
chr10	25338251	-0.655422228977423	-0.964848492947793	-0.937431730456263	-0.910451058333713
chr10	25346163	-0.535944628689009	-0.900766921149356	-0.842621067408447	-0.751446185072575
chr10	25375775	-0.814172581033001	-0.90663616558975	-0.884014227629371	-0.826750726430513
chr10	25412975	-1	-0.988148803734374	-0.988551079537761	-0.965239158052455
chr10	25422776	-0.799379216773808	-0.964765784451865	-0.875078616273321	-0.959863806389569
chr10	25450343	-0.848524497873982	-0.985468487469726	-0.919680600356321	-0.989239470002141
chr10	25554297	-0.611509114444906	-0.852680877989045	-0.924204791870662	-0.919219056164231
chr10	25641031	-0.791307260991766	-0.991799526340135	-0.971431983682061	-1.00550146287492
chr10	25685927	-0.71732358459556	-0.917200561558849	-0.856903594125255	-0.79129073555413
chr10	25752051	-0.937538908819467	-0.942829692653192	-0.942413262736186	-1.00231013047902
chr10	25845016	-0.903239451727535	-0.832791043341904	-0.80169191740713	-0.62453705587737
chr10	25913013	-1	-0.993619715563331	-0.964096198266018	-0.989307486336604
chr10	25961427	-0.732691179827045	-0.827572833815364	-0.921227670988805	-0.832129569814718
chr10	26052928	-0.809137011169458	-0.882495660651762	-0.973044840098051	-0.80735032266602
chr10	26052987	-0.794318882970384	-0.904745875888759	-0.941249346589979	-0.80718325612737
chr10	26057931	-1	-0.985093357046844	-0.991638626731925	-0.999563039948181
chr10	26063411	-1	-1	-1	-0.982633211856378
chr10	26153028	-0.970876599945353	-0.9281072076049	-0.983183534255667	-0.951365469018043
chr10	26160133	-0.903234368701301	-1	-0.967153766247143	-0.960195950178251
chr10	26170984	-0.927641586139436	-0.983322170469461	-0.939352501289076	-0.939841738191117
chr10	26172666	-0.871184199197483	-0.737302039800536	-0.869547545149759	-0.991041425190007
chr10	26186744	-1	-0.917721186773023	-0.942022446319054	-0.972502192755178
chr10	26187240	-0.846645876960846	-0.952797081316544	-0.930709595485947	-0.884634237179472
chr10	26219129	-0.661651323449902	-0.951346198318074	-0.909468827871968	-0.933212775547538
chr10	26244956	-0.912782777505755	-1	-0.991825374385073	-0.847318087477536
chr10	26353533	-0.824895686093454	-0.898867806378179	-0.859403028255784	-0.938336369666311
chr10	26357512	-0.831933814569903	-0.986977231217943	-0.898918434796478	-0.883529126271434
chr10	26412925	-0.943533056277825	-0.975670009790116	-0.979917020344179	-0.974632301963525
chr10	26415242	-0.642363622458191	-0.937339689962654	-0.887820397101164	-0.977269545188109
chr10	26422255	-0.677887652575334	-0.939515392485368	-0.893547475833574	-0.998049834638859
chr10	26424707	-0.937880078835618	-0.944832797899047	-0.915954703050274	-1.03054467916828
chr10	26435444	-0.875693283350192	-0.980220833426698	-0.919798680244251	-0.910139451626802
chr10	26624556	0.95217049560083	0.252571158378268	-0.761686497206453	-0.8311616743383
chr10	26630291	-0.58915232586037	-0.856646294670616	-0.924638459277379	-0.970536551742317
chr10	26631438	-0.76237850529851	-0.850602472951655	-0.934029243751467	-0.939068771750219
chr10	26641456	-0.857675555768568	-0.956704402875481	-0.977460230432655	-0.974882748351273
chr10	26666698	-0.930644773121685	-0.968077539966248	-0.855504165788407	-0.788519534353516
chr10	26671431	-0.91627002564155	-0.930076577458518	-0.947259351755759	-0.974118604168307
chr10	26673512	-0.904730120083395	-0.838814547864667	-0.930780893335302	-0.902090123046665
chr10	26679785	-0.946985842724557	-0.980028999191964	-0.987148648223051	-0.948174221318994
chr10	26695227	-0.900221297212133	-0.9674014299635	-0.927982539016184	-0.979320796146614
chr10	26717527	-0.932470685959527	-0.908064260726898	-0.878859279134316	-0.908896417700838
chr10	26779366	-0.977411470282634	-0.969787638634563	-0.972642356926386	-0.975725176514451
chr10	26779933	-0.936914858290905	-0.932754162521246	-0.959457899842423	-0.883537715675638
chr10	26858243	-0.73552180143884	-0.926063725847322	-0.733306037569047	-0.951437051600219
chr10	26882438	-0.969133606565482	-0.856589471628479	-0.949438721638817	-0.947377494682708
chr10	26887472	-1	-0.905168093773016	-0.921723733545337	-0.946611055309042
chr10	26912526	-0.865567392422367	-0.952386747985491	-0.938449129319539	-0.911985572026224
chr10	26927378	-0.946707510842248	-0.863539382814491	-0.863611563626133	-0.879863595729747
chr10	26941553	-0.97593392829305	-0.938038739155621	-0.981491297305753	-0.971900261864468
chr10	26944282	-0.860517032076265	-0.937308381501859	-0.898826523999134	-0.857539017590314
chr10	26966039	-0.875777911440809	-0.904630754795184	-0.967601185219124	-0.891876304037138
chr10	26979203	-0.849334878113616	-0.952872757349007	-0.97047504283902	-1.00280316895762
chr10	27015388	-0.102183226061145	-0.508297609304753	-0.539759106548692	-0.846974759546421
chr10	27019351	-0.918817436099351	-0.974527228755564	-0.894175277651065	-0.992240663640022
chr10	27053891	-0.91790732437257	-0.909645799490791	-0.95706427029887	-0.954478364252878
chr10	27083885	-1	-0.992262956837533	-1	-0.988032012533282
chr10	27085492	-0.949225742083537	-0.934469085350407	-0.868349995814572	-0.891755628166712
chr10	27107036	-1	-1	-0.957332292721637	-1.00086540409903
chr10	27178390	-0.92105365735131	-0.921906483761583	-0.954413143143618	-0.936154650010102
chr10	27210849	-0.932393026416903	-0.89784222190502	-0.959900475923824	-0.990779486438355
chr10	27214087	-0.907848206805445	-0.991248335900792	-0.92430838233094	-0.930755882114098
chr10	27241880	-0.703252533114779	-0.958769383926749	-0.845408108099483	-0.939604261340461
chr10	27246149	-0.945152729766499	-0.927245213762851	-0.957046340637268	-0.933046157464036
chr10	27270135	-0.647311789354827	-0.927922574415856	-0.721276762887278	-0.70837272944157
chr10	27273692	-0.759067929146435	-0.955104968114025	-0.90847802360145	-0.816866535665214
chr10	27280697	-0.944724109899539	-0.964810902226646	-1	-0.899076907115773
chr10	27301689	-0.976046558100336	-0.943285907204976	-0.920322180107686	-0.96087799070675
chr10	27302292	-0.886706275439091	-0.899704390714284	-0.973894721636779	-0.932343325488742
chr10	27321114	-0.920472180465721	-0.946316738774275	-0.976757045332211	-0.941329654048658
chr10	27334165	-0.975542025312015	-0.936644351849608	-1	-1.00173334176844
chr10	27363422	-1	-0.96901251319406	-0.983388491821585	-0.949694332576274
chr10	27368595	-0.97596372975583	-0.94443353854263	-0.986001953391468	-1.00908225133519
chr10	27397930	-0.909194385011215	-0.924237765195337	-0.840897812145035	-0.814015458198358
chr10	27415857	-0.694870949123388	-0.922618675247983	-0.926910121126919	-0.838467231808245
chr10	27467133	-0.935758743684079	-0.966693470265311	-0.9858864164684	-0.968409829779868
chr10	27474831	-0.920693062491974	-1	-0.988869025029215	-0.984027449275161
chr10	27475122	-0.835865179246716	-0.954696334098658	-0.954102833113713	-0.878630701044761
chr10	27479162	-1	-0.946536525502998	-0.976587433921286	-0.990576213213625
chr10	27490544	-0.939139156797565	-1	-0.935356858846021	-0.983235413771096
chr10	27517454	-0.973017552154377	-0.885509040800023	-0.906769964496988	-1.00150355655682
chr10	27576247	-0.981022797814129	-0.934234719419679	-0.930006025249994	-0.896217603234688
chr10	27580261	-0.555183747583603	-0.720041645493428	-0.855709890925964	-0.897559776251322
chr10	27588188	-0.921477397666675	-0.967098848808197	-0.956316606895643	-1.0018131731817
chr10	27595717	-0.918420493294006	-0.974937892514795	-0.905139538162211	-0.989739733360126
chr10	27658950	-0.766904077673203	-0.719580041380898	-0.71319011071656	-0.550844411819916
chr10	27707202	-0.911257908858315	-0.998596124916104	-0.9859250707512	-1.00990658215597
chr10	27735165	-0.869754905274157	-0.777220481752609	-0.773808594467895	-0.474381568539489
chr10	27747681	-0.853710206276184	-0.840990005815357	-0.801945654649222	-0.901529569953297
chr10	27763969	-0.604306479940789	-0.816981464992366	-0.808153893634678	-0.918865982095543
chr10	27768446	-0.940606324060235	-0.971774723717744	-0.930102283170689	-1.0264218536604
chr10	27788615	-0.864641981872488	-0.951656299218515	-0.905921542227602	-0.969070105327531
chr10	27846786	-0.902087377620294	-0.947442405694251	-0.887758077215205	-0.913574446626029
chr10	27868559	-0.759020687017814	-0.942869136193788	-0.873464235551552	-1.03171033543964
chr10	27875962	-0.869889509687078	-0.90430551285626	-0.96916701267342	-0.915637792050841
chr10	27888794	-0.513630903004743	-0.887581379159978	-0.875718154794218	-0.796930702149451
chr10	27897740	-0.785357153394017	-0.930238334228552	-0.90482317201687	-0.979609585462026
chr10	27907803	-0.598985611466053	-0.830681553804145	-0.858848564501358	-0.781341631211061
chr10	27920970	-0.903499415321444	-0.918750164445289	-0.960421555234392	-0.950947231451947
chr10	27953208	-0.903199591514697	-0.976110803578275	-0.967955393979742	-0.946454345176918
chr10	27955969	-0.832192313093061	-0.947084846577361	-0.881168054722402	-0.977017283147966
chr10	27993787	-0.818873632663664	-0.966235920438075	-0.925834520563732	-0.961273995188541
chr10	27994787	-0.924421436370074	-0.950008649173396	-0.985489163150111	-0.930852266253896
chr10	28051485	-0.850640094072271	-0.915794355112783	-0.809859871791849	-0.981532479893069
chr10	28054240	-0.672656986734985	-0.919463958038021	-0.916733698482217	-0.886881425585966
chr10	28054372	-0.690213607380385	-0.917714289383013	-0.815937017460141	-0.875343690852179
chr10	28071949	-0.736988356896962	-0.862790798188464	-0.922222892698071	-0.93324055210207
chr10	28124666	-0.813955420551801	-0.88959654331177	-0.95146284239921	-0.958350186500306
chr10	28164500	-1	-0.983902914286769	-1	-1.00119002644155
chr10	28164904	-0.934942163760734	-0.959491255040335	-0.983202329510761	-0.977169824154466
chr10	28187041	-0.831402686131457	-0.930907109690853	-0.875623618044683	-0.984228324875908
chr10	28187947	-0.893092884307211	-0.929726974349252	-0.986649396225775	-0.944678091672278
chr10	28214883	-1	-0.955004035265024	-0.981135634300301	-0.987983326912521
chr10	28250222	-0.949812385097514	-0.871979606526483	-0.919828672599325	-0.929279936858425
chr10	28340657	-0.929516276709202	-0.944397212757907	-0.963929397871525	-0.899792691743731
chr10	28398029	-0.974844473055876	-0.958509225640263	-0.979011409281829	-0.968463102144395
chr10	28438068	-0.906998532227629	-0.979241620172441	-0.929138161332309	-0.992022511191207
chr10	28482917	-1	-0.971503593916878	-0.950566346979427	-0.96003511689349
chr10	28533909	-0.843190221276272	-0.923911582475133	-0.903103766358318	-0.944382657377903
chr10	28538330	-0.78533198737038	-0.938818187765437	-0.956484537336855	-0.929090037667173
chr10	28558929	-0.813099370914785	-0.874119978540427	-0.875504671067469	-0.862331704541253
chr10	28611419	-0.860329030877997	-0.826622200616944	-0.887626434622534	-0.936111376815759
chr10	28656885	-0.143670744042702	-0.699121440549645	-0.923451337539313	-0.836536431680396
chr10	28705767	-0.933552246335546	-0.976148966662755	-0.95240154170549	-0.982395078060869
chr10	28721267	0.372569161609769	0.164184891278042	0.259114760200532	0.7471916739515
chr10	28761349	-0.887040469199272	-0.92693718386221	-0.900677358646473	-1.02659813820557
chr10	28803180	-0.751873479954445	-0.895650254542758	-0.75527987101936	-0.833821452139422
chr10	28879673	-0.775424687532293	-0.85528698059855	-0.852409400551796	-0.946513755309408
chr10	28950581	-0.673029669983946	-0.899806247018353	-0.819077641288398	-0.866454306830248
chr10	28964650	-0.977059576380614	-0.921379154165782	-0.948674079767672	-1.02346951382675
chr10	29005524	-0.908086046301886	-0.867785104185931	-0.787537361081157	-0.800197374338471
chr10	29048319	-1	-0.975668995436526	-0.957646057227338	-0.968455359944793
chr10	29050174	-0.761451931528226	-0.904178647183406	-0.786084139526553	-0.849165283207733
chr10	29080858	-0.780292433646079	-0.828388933468612	-0.764114659650424	-0.803902494333104
chr10	29084925	-0.820686094364691	-0.875085826651763	-0.786225968603885	-0.79802228951556
chr10	29092275	-0.836484732894238	-0.840180637836748	-0.835331329038891	-0.955577779282117
chr10	29118791	-0.887659572835664	-0.922171871430606	-0.97189472390127	-0.907946711357495
chr10	29122860	-0.849268773237927	-0.951665908410122	-0.887117686529481	-0.7753667478874
chr10	29140295	-0.943252410165938	-0.942380460647128	-0.912522261634837	-1.00541126453502
chr10	29150410	-0.773222906766913	-0.915196665961991	-0.880037835825153	-0.829080348137125
chr10	29188429	-0.929159599436133	-0.987635278116196	-1	-0.945170382498386
chr10	29199519	-0.856171647801872	-0.910272940127522	-0.886254932889446	-0.938690763568559
chr10	29244319	-0.759950252713339	-0.974480421862919	-0.975735233651558	-0.952023606766499
chr10	29259297	-0.705844996575308	-0.82286425778414	-0.896028947431281	-0.791396588137915
chr10	29288507	-0.927144559172436	-0.895535275491347	-0.964717407602363	-0.871524375983666
chr10	29313625	-0.76859006462127	-0.950389717153523	-0.918452500140428	-0.957961237217914
chr10	29320768	-0.74630184453099	-0.75340196252095	-0.801180928282141	-0.892308791294192
chr10	29386690	-0.665564687749428	-0.816526068966419	-0.809747072156284	-0.931232411670141
chr10	29412179	-0.791398992001172	-0.881411859074957	-0.827052464187824	-0.936580700710748
chr10	29417620	-0.937773389366227	-0.914233069090022	-0.831805288973218	-0.793742351357489
chr10	29428349	-0.674692177353673	-0.866109840552404	-0.75604494753464	-0.81016767320816
chr10	29477000	-0.839583007426068	-0.88952055390377	-0.786167533992208	-0.821972577693751
chr10	29483556	-0.843885888832106	-0.891717923988676	-0.977588811556243	-0.899547951005315
chr10	29534073	-0.847901692373644	-0.847918640660188	-0.926390910013569	-0.94889620699009
chr10	29551737	-0.876341949625546	-0.931237152561384	-0.938435942104265	-0.898257076475065
chr10	29555182	-0.91710502586974	-0.969179535292829	-0.920031721693725	-0.983503587536274
chr10	29557509	-0.939244439294231	-0.964010449074521	-0.971673727426456	-0.965913428627532
chr10	29628376	-0.70779930007823	-0.903405521989011	-0.877044127658749	-0.882825882434972
chr10	29639162	-0.735815011024318	-0.902203348544764	-0.81136200271546	-0.874685218707107
chr10	29666061	-0.899717350448606	-0.925750327255671	-1.00276624294707	-0.94600764451207
chr10	29718734	-0.751258370691585	-0.927971875349466	-0.799533721022885	-0.73889479174725
chr10	29733140	-0.675058949579913	-0.853607459868943	-0.613408332284771	-0.680488256227616
chr10	29755949	-0.627413928402654	-0.932543914468022	-0.815465972707953	-0.898771921990713
chr10	29779313	-0.913067230658785	-0.940758218880386	-0.911056836068339	-0.895321759858897
chr10	29790722	-0.890356261740563	-0.840088841886238	-0.780565281821221	-0.793482274934661
chr10	29794064	-1	-0.989119035222648	-0.970720851164236	-0.976782574524924
chr10	29796220	-0.895092326551951	-0.833880486241601	-0.947237436807623	-0.926431616172949
chr10	29817615	-0.902974884518888	-0.901892089381017	-0.985430661885501	-0.982124995937408
chr10	29829550	-0.933213258780171	-0.874241032869002	-0.764641374379452	-0.863953987265929
chr10	29859952	-0.795903180052923	-0.932948795337212	-0.945407334076028	-0.917497407577996
chr10	29881129	-0.838086398976554	-0.931203970362515	-0.948440316319061	-0.963874614023143
chr10	29886109	-0.912385366865519	-0.853923267587274	-0.901326932849714	-0.982177784650402
chr10	29913279	-0.931666025868021	-0.961618524510805	-0.952980888591952	-0.996210232954877
chr10	30068802	-0.819506194450811	-0.94591100465498	-0.934852353111041	-1.00937362719084
chr10	30097544	-0.832434261735016	-0.916084518007745	-0.909785432479698	-0.836699604344723
chr10	30169459	-0.732745312872507	-0.864620229551384	-0.818346593916651	-0.900731242703345
chr10	30178519	-0.838514993761618	-0.89885020124956	-0.925184702963153	-0.951142099957519
chr10	30225126	-0.757042397050008	-0.899864383985274	-0.926556212206856	-0.98760255114152
chr10	30250619	-0.813455907281582	-0.939001964247934	-0.963391545780414	-1.0472006765296
chr10	30262716	-0.86600579208142	-0.864137366825138	-0.881710273532591	-0.957307474528258
chr10	30293364	-0.891110568258533	-0.886005024386501	-0.906526713892852	-0.965222820617301
chr10	30314855	-0.904603915574457	-0.815724843761967	-0.861978650471396	-0.937533687685359
chr10	30334590	-0.557395061802798	-0.721555007693395	-0.810711427572265	-0.753113780648533
chr10	30352754	-0.948114639304475	-1	-0.947502845297442	-0.999238412905269
chr10	30355874	-0.922210973026065	-0.985962342883098	-0.888882960580701	-1.03255350489915
chr10	30396250	-0.681016302596908	-0.859608644224457	-0.739371716320213	-0.73970099389679
chr10	30406448	-0.762893669187788	-0.895908788344209	-0.875277158040946	-0.827803077825505
chr10	30487941	-0.8540053316192	-0.853728064007645	-0.858837123898136	-0.931504302047532
chr10	30498714	-0.945156468269762	-0.891178030144634	-0.942782941373193	-1.00605218537174
chr10	30500087	-0.776732944854167	-0.835976782765013	-0.951309055700403	-0.90680494934195
chr10	30525174	-0.918844495300229	-0.961535913487624	-0.969308463126847	-0.96931248654071
chr10	30560754	-0.937418027661706	-0.920442830718604	-0.855684724397414	-0.886054422920911
chr10	30593391	-0.975404177250919	-0.883529032814892	-0.914531428345634	-0.853839860938621
chr10	30623402	-1	-0.934780774982257	-0.954574108719251	-1.02123931425453
chr10	30637542	-0.636009878803333	-0.638516682342225	-0.713815353289128	-0.431053934501841
chr10	30669015	-0.811223346672699	-0.916016774531252	-0.916518859823752	-0.910318099178133
chr10	30687630	-0.810936824710824	-0.88999181624909	-0.862527931320391	-0.94145444635593
chr10	30714428	-0.849280517594668	-0.906751155183968	-0.668373253658519	-0.787780714701437
chr10	30729274	-0.77621014574429	-0.85346583697538	-0.928704329498872	-0.759159945502133
chr10	30813145	-1	-0.954001063901385	-0.992414838370793	-0.976220307989089
chr10	30841231	-0.7784012309383	-0.929347559391034	0.304148901249763	0.0485326935460615
chr10	30866726	-0.977257797575065	-0.980316908344766	-0.982038489083408	-0.948034751922088
chr10	31015018	-0.590940148621411	-0.816631680236853	-0.757475561038825	-0.960052232127261
chr10	31039377	-0.747645362540251	-0.748847512075501	-0.848101455891479	-0.859441071213387
chr10	31061277	-0.823803684543936	-0.905969469637538	-0.843695769547213	-0.87251496280902
chr10	31069063	-0.64716287925764	-0.699149352818538	-0.765083590368451	-0.795441412902032
chr10	31088758	-0.848166258581694	-0.783194793201904	-0.820938635600543	-0.887143211451345
chr10	31114743	-0.95985356643098	-0.922083278339779	-0.940537497476827	-0.860899653320141
chr10	31114789	-0.94022238057259	-0.908522650509005	-0.91191720757048	-0.877184192394246
chr10	31155231	-0.881916790331431	-0.923704962230813	-0.92857220158931	-0.95097511609203
chr10	31244231	-0.679512812864966	-0.904311345349769	-0.915780341685029	-0.940382028249016
chr10	31254536	-0.92295923506107	-0.975796284339762	-1	-0.936583760293137
chr10	31254652	-0.911620729648776	-0.969002679462486	-1	-0.900299199923321
chr10	31266395	-0.907183882132985	-0.944323418265348	-0.962570992679425	-0.828280388563916
chr10	31343997	-0.951161484455371	-0.904713909683519	-0.905742831869747	-0.961365020634318
chr10	31364210	-0.696091793116536	-0.8703542930755	-0.966991018917105	-0.842935323362594
chr10	31383579	-0.896505218757126	-0.91096050615242	-0.975556717272856	-0.952301592907944
chr10	31389765	-0.757033088611204	-0.66519089552141	-0.779834802197426	-0.866168284479159
chr10	31406855	-0.896856929034859	-0.923795911322201	-0.974261952641511	-1.01982488222199
chr10	31409685	-0.950719664763053	-0.915425186478907	-0.860146864047405	-0.850947974533415
chr10	31416312	-0.837547282037321	-0.944619261342169	-0.949985147787345	-1.01886995112103
chr10	31437596	-0.881895649298668	-0.924810007716366	-0.886025106437947	-0.965998758810768
chr10	31453028	-1	-0.959381830727695	-0.986507833123096	-0.89848254516541
chr10	31455907	-1	-0.920484099128669	-0.965959947291683	-0.945642286333355
chr10	31460394	-0.878145296146198	-0.846060849793457	-0.734822880041616	-0.790082729866298
chr10	31471661	-0.944744206075562	-0.841535025923021	-0.94401964639255	-0.839641803343747
chr10	31487077	-0.654220788725741	-0.853785345263457	-0.974453557237728	-0.802982392164084
chr10	31491727	-0.782684747995381	-0.931732984933963	-0.922494942410917	-0.922523633892139
chr10	31521634	-0.820427985287198	-0.824817383463336	-0.880938787423374	-0.906312129358632
chr10	31562497	-0.822327224919569	-0.893839147053992	-0.821030685718589	-0.85515263757089
chr10	31593210	-0.869837437920477	-0.91956369038534	-0.91955925720663	-0.938474694885143
chr10	31599599	-0.935622228706512	-0.987551090288107	-0.949158377599904	-0.966836250397947
chr10	31617849	-0.826431581255274	-0.943441136731116	-0.931570663471382	-0.940002224924716
chr10	31749412	-0.740610150335456	-0.950691947675354	-0.920992596840005	-0.873133411723912
chr10	31758139	-0.958650400836711	-0.896807259430683	-0.968100800606479	-0.958161681087435
chr10	31844060	-0.828823481845368	-0.943902135761888	-0.995421048877106	-1.01600252906073
chr10	31845314	-0.789732033540964	-0.87649532156091	-0.954548757644592	-0.891336901242583
chr10	31867489	-0.49864198414791	-0.813002256553391	-0.800730697057427	-0.749963604910052
chr10	31888456	-0.713382758770254	-0.806117374265794	-0.858352955201879	-0.901059231537589
chr10	31895211	-0.562806472582077	-0.759353796859632	-0.77963882824978	-0.889603514472865
chr10	31905325	-0.466467322266202	-0.875204985470381	-0.86121175783864	-0.798482599728958
chr10	31913067	-0.939320672009477	-0.944289600458884	-0.871321998613888	-0.952457269704911
chr10	31917235	-0.845833192786773	-0.942865667645944	-0.941096101035692	-0.859730317479589
chr10	31938600	-0.965827275503256	-0.984716165860434	-0.989983335573026	-0.989776994843313
chr10	31948576	-0.60355374481943	-0.842137178186178	-0.828555858080622	-0.90642508065809
chr10	31953291	-1	-0.995646671618047	-0.917774998588821	-1.02523355116995
chr10	31975292	-0.811853881362366	-0.915568762966965	-0.911166549906349	-0.911734345943306
chr10	31999923	-0.860116416217788	-1	-0.964707342840305	-0.90847441776977
chr10	32052220	-1	-0.947858251408335	-0.975489627251499	-0.999526392291501
chr10	32089874	-0.934233702029711	-0.97792385590386	-0.958334362237398	-0.976261583049444
chr10	32156940	-0.896634344741432	-0.971401036519578	-0.964425479471083	-0.993579792031595
chr10	32157074	-0.926701896778783	-0.984206927805553	-0.922738868497178	-0.893658369248375
chr10	32163850	-0.909188647400536	-0.929055174694936	-0.93017209592316	-0.945364196468038
chr10	32187947	-0.824778843334269	-0.914113763325386	-0.933551773787776	-0.932353669033287
chr10	32202485	-0.9261926585222	-0.888468001414821	-0.854174363884211	-0.659085715619268
chr10	32221684	-0.957688789481933	-0.948523077646095	-0.955869509694563	-0.941618252769041
chr10	32267950	-1	-1	-1	-0.991891475225615
chr10	32282675	-0.728196466890092	-0.893825992735274	-0.888114730564152	-0.86369019561293
chr10	32291912	-0.807063147054879	-0.914793449909933	-0.939406301208622	-1.00868030972047
chr10	32321432	-0.654819487917482	-0.78688471907895	-0.800052053307986	-0.825608646858824
chr10	32333552	-0.865648427669036	-0.874575225885518	-0.926443927940625	-0.961898741055443
chr10	32366250	-0.940932554662068	-0.961232399353652	-0.923970464806906	-0.967220913940665
chr10	32401590	-1	-0.965228271109359	-0.970256447518101	-0.965905466872201
chr10	32406190	-0.834448817841433	-0.915038504085297	-0.867120175339819	-0.885758306150987
chr10	32418964	-0.77898807141997	-0.928386361134489	-0.959643433379991	-0.934632053090715
chr10	32486785	-0.872649356972279	-0.91528707013024	-0.895056087949877	-0.995278508212867
chr10	32487536	-0.817528171783679	-0.915797939951603	-0.978686902708876	-0.891080490616337
chr10	32509790	-0.908060233773321	-0.989356704052445	-0.989084847005384	-1.0211321140812
chr10	32510026	-0.951526921662109	-0.986389917556812	-0.990001861901601	-0.836399537665585
chr10	32519960	-0.971668893408284	-0.959488801128001	-0.948885571468911	-0.944601154270433
chr10	32523134	-0.925337585264993	-0.987391351996738	-0.951612429117316	-0.961492525752745
chr10	32635392	0.968101217331801	1.11075823104169	1.72143999753067	1.17817021659441
chr10	32635589	0.719721001344547	0.763876246363826	1.28859136244638	0.437455106155934
chr10	32636058	0.727210307340721	1.17921405235302	1.45831366266517	1.0624794476398
chr10	32668403	-0.337338616738064	-0.515416219795681	-0.0249030664119773	0.494331347389437
chr10	32686592	-0.873211660702516	-0.915966891554753	-0.921092421206153	-0.949451658451116
chr10	32708248	-0.843672524410634	-0.845755953243985	-0.89914572198019	-0.901437187051568
chr10	32788903	-0.981022797814129	-0.974339983914314	-0.986497356083349	-0.993673604013758
chr10	32789911	-0.972067322414396	-0.990504525323755	-0.979928091691637	-1.00080003579048
chr10	32837444	-0.742938118781199	-0.963699900108243	-0.900893385981886	-0.80151484197621
chr10	32847617	-0.930903878088504	-0.907521303378121	-0.906836328253096	-0.982482227197611
chr10	32856833	-0.753440873055734	-0.958109083807938	-0.990091666198394	-0.903232269454616
chr10	32986141	-0.873336927641982	-0.950355658030836	-0.971474602404617	-0.954884625858943
chr10	32986288	-0.839206283592766	-0.956357553292622	-0.965987428151349	-0.964549743463271
chr10	33003037	-0.811000165542856	-0.87976549174589	-0.968323131381504	-0.979354762208557
chr10	33010427	-0.765817563287458	-0.846938683780121	-0.937909142676359	-0.763412333644185
chr10	33034986	-0.853960278130664	-0.914079113664368	-0.986419295148632	-0.946580167686137
chr10	33040324	-0.647597507102783	-0.908872675382071	-0.823465089958894	-0.939637826235538
chr10	33049725	-0.93515524167389	-0.952795784165399	-0.979210525910897	-0.926529694370852
chr10	33056445	-0.829321798198075	-0.945122629647624	-0.939985926929048	-0.915782442253065
chr10	33068403	-0.694412673851516	-0.962467577671629	-0.898680609830899	-0.864979485719695
chr10	33069682	-0.957816128678954	-0.909756337778028	-0.951409278560852	-0.932752588369994
chr10	33075501	-0.975056055142458	-0.965425679463778	-0.945055274294634	-0.96326869003327
chr10	33076241	-0.857700061338837	-0.916367002843506	-0.916245262108262	-0.887073218753399
chr10	33099145	-0.801117784957107	-0.929885406258927	-0.982072390543782	-0.941122432252975
chr10	33104800	-0.78150936092055	-0.909718981135196	-0.913970188476433	-0.908470603714202
chr10	33126930	-0.906244681087772	-0.96650296901108	-0.986644628085219	-0.996758548750938
chr10	33186618	-0.834684485319928	-0.933438777422333	-0.913771425361586	-0.925888366396636
chr10	33195789	-0.442281713971892	-0.885988249392252	-0.782291582878704	-0.846010285387454
chr10	33201109	-0.882747481835318	-0.954202378163272	-0.96048888737675	-0.892301556059547
chr10	33225647	-0.918935367624689	-0.940776750027007	-0.883282102692756	-0.929812215095649
chr10	33256404	-0.924235920096087	-0.97370858232363	-0.947800653863973	-0.95571567053134
chr10	33287041	-0.747443445655192	-0.798443109099594	-0.838244351793836	-0.701501665468663
chr10	33301718	-0.916080470474967	-0.930234891956487	-0.919823809846417	-1.03302791283685
chr10	33310630	-0.943706200281728	-0.955359052768125	-0.989540383204959	-0.968722375923883
chr10	33390118	-0.578894765145936	-0.85847277663324	-0.962351458019082	-0.832273100758478
chr10	33391240	-0.703618465589533	-0.862527184719484	-0.96701761708651	-1.0186255879316
chr10	33407210	-0.67223089788537	-0.837223421294476	-0.862640323870171	-0.756523748099411
chr10	33419363	-0.786945239833602	-0.925994522174388	-0.811986859466119	-0.863615890790867
chr10	33489826	-0.751529457860948	-0.880556562812224	-0.780216513489352	-0.880445985984776
chr10	33494963	-0.885151266936835	-0.883937098677202	-0.940871875316916	-0.950282180445705
chr10	33503711	-0.907300348321257	-0.891180408265205	-0.957221802042576	-0.900233253827003
chr10	33520718	-0.589762602387727	-0.982643321970798	-0.798732402980534	-0.799819341407889
chr10	33523519	-0.885413788584249	-0.90132083008776	-0.844964647202918	-0.967005216177603
chr10	33556758	-0.649630913808805	-0.765043157153551	-0.825471003649702	-0.778193090954414
chr10	33585769	-0.901254015031804	-0.935147175666778	-0.941621074667459	-0.960618338615772
chr10	33604682	-0.7945138918976	-0.903126700906581	-0.910188974230446	-0.982071248386552
chr10	33605602	-0.615204708362789	-0.875224235538241	-0.920575808890611	-0.984847905640644
chr10	33674016	-0.844444554040938	-0.805156927301969	-0.868682312097292	-0.7902643230148
chr10	33698238	-0.801790634641898	-0.952442753376405	-0.945283177381411	-0.924261143594459
chr10	33711948	-0.63308576443759	-0.875792879110859	-0.872557220339982	-0.973108989151004
chr10	33816249	-0.522545961650278	-0.878582768490149	-0.858186165391898	-0.844183318531741
chr10	33849489	-0.813902761785382	-0.92491380988073	-0.783237100337434	-0.837175227615992
chr10	33854784	-0.92120981282802	-0.974529442083921	-0.929179035473453	-0.875744898512981
chr10	33880540	-0.751601896180828	-0.92392894558501	-0.935828489962001	-0.804847012896781
chr10	33880584	-0.867153252544363	-0.956563012560395	-0.920527055072472	-0.850894357559489
chr10	33897863	-0.950925981438505	-0.988923237223791	-0.9921746029277	-0.943003990635043
chr10	33906309	-0.860565356472626	-0.820365442218277	-0.980346068270038	-0.876267962823474
chr10	33927865	-0.75640863197972	-0.890190295176812	-0.913659034269693	-0.824988897176241
chr10	33946026	-0.89097657572014	-0.891357986302446	-0.834017013492324	-0.905524710913798
chr10	33976153	-0.874412165596752	-0.84152802463289	-0.930626465825778	-0.909041001143031
chr10	34026339	-0.899496270554837	-0.952925241738558	-0.987415197365688	-0.941899491760869
chr10	34051746	-0.574421997824335	-0.872378502492163	-0.921506899150222	-0.869201985114766
chr10	34064701	-0.953792563195532	-0.91058477520134	-0.945809580826456	-1.00488149256187
chr10	34068087	-0.802675092603792	-0.914885595234143	-0.965514994538533	-1.00914062606411
chr10	34083976	-0.815069572618842	-0.847253151553991	-0.938003824598188	-0.910448282896189
chr10	34123931	-0.848572421342384	-0.866952786916498	-0.945761570489068	-1.00636630452267
chr10	34250739	-0.949586743934788	-0.938171046737165	-0.916988910743956	-0.948722603814744
chr10	34254351	-0.573525921649052	-0.915699353910158	-0.936515631373348	-0.912574108159271
chr10	34288770	-0.872535255837215	-0.912178839282841	-0.889864120450599	-0.899269673445392
chr10	34333480	-0.972900053969895	-0.943525993569705	-0.931294763859188	-0.911309133468226
chr10	34335545	-0.707671090925641	-0.825014649473675	-0.989412139880703	-0.727348335914454
chr10	34356421	-0.796187352963049	-0.896864418139302	-0.948653001724116	-0.932644255766764
chr10	34364118	-0.638276939111899	-0.785392034291121	-0.84611931496901	-0.809604586059551
chr10	34412078	-0.905702960988991	-0.91562746955129	-0.908353608938888	-0.913178224316463
chr10	34462137	-0.7511590531745	-0.790090068831284	-0.880328018161742	-0.936621614539367
chr10	34497545	-0.614202107315941	-0.917664904194286	-0.880533031618406	-0.947928168451292
chr10	34500419	-0.829059988683426	-0.951681897131111	-0.930503169648969	-0.874624391499205
chr10	34502619	-0.816473118672882	-0.82167389367243	-0.943513067845335	-0.863935206198611
chr10	34505073	-0.888312664744182	-0.833484348852162	-0.929264128474284	-0.937258433708998
chr10	34535290	-0.680174003899946	-0.888474928823838	-0.798233460239267	-0.779608977675171
chr10	34537611	-0.629456203368421	-0.982371565683049	-0.907867500163304	-0.873521646304897
chr10	34543120	-0.839420866990201	-0.981411554747776	-0.945975532963633	-0.953463299118936
chr10	34587649	-0.868464612118699	-0.849623572425653	-0.93098392530253	-0.957940231931486
chr10	34636127	-0.751725409086497	-0.906866739873939	-0.85382171638334	-0.912855800036306
chr10	34647547	-0.950246599723636	-0.885006839674605	-0.886570088429338	-0.991199788410664
chr10	34656654	-0.900170300318531	-0.942376426938019	-0.934515378740336	-0.952515226523411
chr10	34656777	-0.892132657210625	-0.913799728903119	-0.954808020127785	-0.843799151563128
chr10	34656990	-0.84989845886823	-0.898189702770245	-0.973263009131869	-0.974480477538794
chr10	34722665	-0.855841239672866	-0.898086214199255	-0.97199491089646	-0.974878001426831
chr10	34747772	-0.924822687291737	-0.773138050354776	-0.93281281492979	-0.819796822723431
chr10	34759401	-0.78563625881981	-0.915665311425862	-0.858202570556022	-0.786178052898753
chr10	34920999	-0.893790130055187	-0.957251929612767	-0.909353778968348	-0.969336658030643
chr10	34984873	-0.80262008028613	-0.797799408363529	-0.763422881404213	-0.781725196347871
chr10	34994776	-0.356682329389587	-0.827453081520732	-0.808173815889351	-0.807356626756962
chr10	35007030	-1	-0.97196699267066	-0.973942165864003	-0.970325293960101
chr10	35009174	-0.810323241680447	-0.887625705974534	-0.899694165422199	-0.952667927809812
chr10	35038898	-0.935264965459449	-0.946715699640362	-0.986892330913047	-0.93823937097877
chr10	35068051	-0.947249453993098	-0.978795688067803	-0.966709222638079	-0.975163459456682
chr10	35076327	-0.848751442508148	-0.877325146788186	-0.911635522301744	-0.952091145371827
chr10	35118269	-0.781826284524305	-0.796333493517061	-0.689200490000592	-0.841398105198842
chr10	35164422	-0.78431171877911	-0.88452189534585	-0.895916903857448	-1.02981829937116
chr10	35237155	-0.983172015982653	-0.944196234553377	-0.994244947884578	-0.932106462982759
chr10	35237461	-0.736028123100286	-0.916203113595616	-0.933624684303307	-0.878063379731506
chr10	35243342	-0.896910630881411	-0.778126060298598	-0.910421996462611	-0.767435497542025
chr10	35306434	-1	-0.967926196206245	-0.921946024995614	-0.985980224320117
chr10	35363211	-0.846040617445121	-0.922536371359163	-0.881620641135417	-0.710148563060169
chr10	35387671	-0.948801555385179	-0.958663049387177	-0.939542123781174	-1.01773912176551
chr10	35389502	-0.95658332418362	-0.962122130009737	-0.961532508548999	-0.977605286017573
chr10	35393351	-0.816154704316009	-0.942010980516904	-0.899160432339982	-0.952958632527417
chr10	35434521	-0.648498487713252	-0.895303069210402	-0.885543702800514	-0.990326863022922
chr10	35451049	-0.83068491722649	-0.907636988909016	-0.907554465846958	-0.939861230895412
chr10	35501582	-0.859460748557499	-0.832822660652979	-0.726651859240941	-0.791223041242649
chr10	35551138	-0.959792104675332	-1	-0.981721175849027	-0.981358205282694
chr10	35643090	-0.539449174729603	-0.647582524764802	-0.699099103015812	-0.771217996344274
chr10	35700483	-0.762425213177909	-0.894959786356469	-0.766825401221736	-0.749970903442014
chr10	35762722	-0.857060694013439	-0.913151580252117	-0.973004148987574	-0.869461980718698
chr10	35797079	-0.690583793758048	-0.80020493730024	-0.807628698554682	-0.890394020036327
chr10	35825057	-0.868653105880392	-0.951658736485534	-0.995704081314336	-0.921526734943276
chr10	35930824	0.375895786333767	-0.180103094957168	0.615856184793048	0.263066232035608
chr10	35940669	-0.828448309910494	-0.935167700206669	-0.913843291401245	-0.977558934273743
chr10	35942472	-0.745432958693418	-0.879582785991643	-0.919976284003772	-0.859847910587062
chr10	36087193	-1	-0.875641056791376	-0.901364739707418	-0.904847019494357
chr10	36137246	-0.766911645953046	-0.897846571468525	-0.868222410402658	-0.883618073870407
chr10	36147608	-0.845624507202507	-0.959439814663471	-0.913757783010617	-0.969953192379703
chr10	36199252	-0.829905870870194	-0.83277390144128	-0.883114088581064	-0.678989231223173
chr10	36292891	-0.528311614257565	-0.630052758709901	-0.702026674202337	-0.826805698891471
chr10	36376790	-0.610020161848652	-0.955349665499543	-0.88321522866818	-0.978206230349956
chr10	36464607	-0.915354518451344	-0.959282773438712	-0.845140728245294	-0.977894414245385
chr10	36516693	-0.915045426603862	-0.947602977473053	-0.923775308941644	-0.959891592869683
chr10	36563606	-0.792320192796949	-0.953651028755277	-0.852693120509313	-0.961651170698097
chr10	36566287	-0.739246101560193	-0.935168390221388	-0.988237391995575	-0.886176087251786
chr10	36611190	-0.936571657188099	-0.920186413770498	-0.94607682670778	-0.905684988725824
chr10	36623667	-0.816831008613422	-0.935825270153129	-0.928412505752647	-0.884460753861614
chr10	36653619	-0.611619788293557	-0.839348932990654	-0.934005937300132	-0.913266992399668
chr10	36713770	-1	-0.957794117915104	-0.973065880423653	-0.915165884896847
chr10	36756034	-0.948195897488721	-0.948723783415241	-0.961139828594991	-0.961889929574399
chr10	36761495	-0.914296326405126	-0.970202005495019	-0.91263151657596	-0.957016462274508
chr10	36791602	-0.781881998407872	-0.979733722939146	-0.96348341199154	-0.982514571039611
chr10	36804906	-0.856349804586651	-0.930961808631886	-0.963746655449252	-0.924249511488885
chr10	36848663	-0.874524236578884	-0.828116917131584	-0.942731832226356	-0.919938248024316
chr10	36876212	-1	-0.994761538184491	-0.976814005457414	-0.983079418690993
chr10	36936310	-0.955757171959539	-0.849195076822213	-0.95883642256178	-0.988686234382055
chr10	36945429	-0.717836099828664	-0.93613684190317	-0.945170854095853	-0.97573349042652
chr10	36973470	-0.946070706485437	-0.953519106827265	-0.971904682718747	-0.988400878117851
chr10	36973929	-0.751037668909327	-0.927917885089785	-0.875536921487014	-0.954030451049546
chr10	37004463	-0.982745841405871	-0.904293325292047	-0.997686495599579	-1.01030828596206
chr10	37060969	-0.914215871626795	-0.926411559038139	-0.876081092692123	-1.00337024334107
chr10	37068533	-0.847311164226648	-0.861003259097373	-0.825850029802101	-0.846574339384856
chr10	37234133	-0.959203419723258	-0.985017542201663	-0.941842207167352	-0.93240927472536
chr10	37261105	-0.960425934265676	-0.967603121441533	-0.968434378943699	-0.993940073151276
chr10	37281671	-0.864186752248979	-0.932311465301398	-0.914588715780221	-0.969616520761057
chr10	37322939	-0.974171797278375	-0.94826810178728	-0.941322915366778	-0.917976612335516
chr10	37426175	-0.956462074125483	-0.918122563376262	-0.929719069207158	-0.946414569332034
chr10	37527428	-0.912302287875618	-0.985571673208102	-0.972615399187616	-0.991954149885708
chr10	37534861	-0.807240608168827	-0.890979269337582	-0.854962460290148	-0.934631764293972
chr10	37541137	-0.922084267998314	-0.942237082189431	-0.938372214198417	-0.957592043392533
chr10	37565108	-1	-0.934457513965112	-0.979113356990757	-0.944796639294436
chr10	37568860	-0.970758599777192	-0.924839259190435	-0.959630748386002	-0.933910874895108
chr10	37609932	-0.849362744714771	-0.930722832303368	-0.884086747635301	-0.938982918206577
chr10	37751562	-0.844804058628173	-0.890473580343561	-0.858966816624583	-0.931141068308825
chr10	37777790	-0.723065381304517	-0.831823229367079	-0.892951071720554	-0.935658257643863
chr10	37826921	-0.876041425129923	-0.944016475394459	-0.923566776702556	-0.963771743008514
chr10	37844035	-0.765205374009307	-0.899326313947446	-0.903916302362508	-0.926788947899311
chr10	37898219	-0.883779734291379	-0.913568721006154	-0.936845542488684	-0.980348612588112
chr10	37943406	-0.774096175842403	-0.948491367290588	-0.945258562586123	-0.937927955441696
chr10	37952925	-0.692838043562269	-0.887676670060277	-0.843998345884324	-0.929961962693736
chr10	37975205	-0.576103994763532	-0.773852959865347	-0.802080133095754	-0.880348616592275
chr10	37994773	-0.636869418190054	-0.78418714731093	-0.867515615865098	-0.931058058618643
chr10	38005222	-0.929847017564202	-0.909555735169767	-0.950663029814221	-0.873231125171019
chr10	38030134	-0.8412716783294	-0.832636695384864	-0.911876361822119	-0.792219053450939
chr10	38045775	-0.912361172687802	-0.934601066207192	-0.954690149909461	-0.970838503134186
chr10	38053130	-1	-0.964234769656754	-0.903044974474872	-0.956981162037759
chr10	38054577	-0.947124231105045	-0.922435572427986	-0.878194090051271	-1.00715582360473
chr10	38061987	-0.890378477887111	-0.971052459641464	-0.966294483185566	-0.997816650610878
chr10	38148054	-0.803897629468753	-0.91293636728582	-0.754574389064375	-0.980961373629162
chr10	38173546	-0.685526702232372	-0.886723443700877	-0.882130767713973	-0.809840090868447
chr10	38185909	-1	-0.95874018628687	-0.954189001297853	-0.986402222456873
chr10	38205337	-0.969133606565482	-0.965850170445736	-0.928023247820101	-0.974902179810815
chr10	38252715	-0.802354811521734	-0.914465693801474	-0.928872459415718	-0.987473318126032
chr10	38284381	-0.954223073882619	-0.965007359904167	-0.966370995315683	-0.934001950159489
chr10	38464307	-0.905201401752744	-0.968887693927183	-0.934812791293765	-0.885674624185922
chr10	38476434	-0.939807989924318	-0.984615826722791	-1	-0.910472244386698
chr10	38481914	-0.934483732885237	-1	-1	-1.01243770657286
chr10	38570503	-0.956915895657304	-1	-0.971807672581673	-1.0281828297713
chr10	38571430	-0.79012667216074	-0.872175454589526	-0.976216070647815	-0.972126105636603
chr10	38630823	-0.936591997678404	-0.92569749917075	-0.923973288610027	-0.849716815887624
chr10	38637089	-0.462821531488652	-0.898861398001801	-0.894168101264659	-0.813242643591899
chr10	38688146	-1	-1	-0.999152628194435	-1.0046478147685
chr10	38692360	-0.33945318774991	-0.192617850258304	-0.585192353029421	-0.84223498711322
chr10	38699271	-1	-1	-0.997465666735264	-1
chr10	38719022	-1	-0.991191686017209	-1	-0.996045602066176
chr10	38732965	-1	-0.980345137232054	-0.953010362879963	-0.967197854476087
chr10	38769863	-0.972686863518383	-1	-0.971702983378733	-0.970165837137414
chr10	38921594	-1	-0.982273474044377	-0.986360648673611	-1.00951536909138
chr10	38932167	-1	-0.987834070509794	-0.965951309900092	-0.98594475733133
chr10	38945040	-1	-0.975361767495015	-0.959192680071966	-0.987461925412782
chr10	38992943	-0.892723930991571	-0.951322313936088	-0.970340726566682	-0.965669633326964
chr10	38993129	-0.901241578969678	-0.954746291043986	-0.972951409830671	-0.982431718950783
chr10	38996174	-0.894177346507123	-0.96684551587966	-0.994535839974855	-0.945612209310158
chr10	39028821	-0.928573276322907	-0.99096365030564	-0.950175841066341	-0.944774817199206
chr10	39116900	-0.703701783197666	-0.698268762736665	-0.851842036556307	-0.78499214952714
chr10	39126744	-0.658366595773267	-0.761069520748738	-0.883132342985639	-0.832530291186608
chr10	42421547	-0.948464378883884	-0.97582994193061	-0.961318372034269	-0.963670304343848
chr10	42436316	-1	-1	-0.956164413889293	-0.975401345079278
chr10	42518484	-0.609329483368752	-0.959209400616873	-0.920824653163355	-0.983718811916549
chr10	42526946	-0.40130172481669	-0.900079282915727	-0.884973496503052	-0.973401112911829
chr10	42624083	-0.872890627082584	-0.961564400840412	-0.948372322901332	-0.963301162154459
chr10	42626826	-0.829763982791148	-1	-0.982464464165401	-0.981443914818428
chr10	42685152	-0.959460416279667	-0.977237994007816	-0.983311759651437	-0.97671265228946
chr10	42820862	-1	-0.976870685284016	-0.968922110962109	-0.996742445234311
chr10	42836821	-0.91019789841399	-0.977671279385684	-0.892807846859164	-1.00277185692029
chr10	42874727	-0.829727619472348	-0.933595101486536	-0.924606733351364	-0.982126798386514
chr10	42877406	-0.901825860433553	-0.884698671479521	-0.822052918568122	-0.925950160657756
chr10	42879983	-0.89818635202442	-0.903815098787761	-0.931799561638368	-0.881190915681308
chr10	42922566	-0.97820009574909	-0.968792612764616	-0.931852511504939	-0.944063603779736
chr10	42930840	-0.961188076038534	-0.979289126284504	-1	-0.969458556390578
chr10	42940626	-0.580188146853491	-0.825357104275473	-0.856967495560926	-0.878021304660047
chr10	42947279	-0.799163523146193	-0.941743461415046	-0.867080483421012	-0.929179854963286
chr10	42965294	-0.949299374098562	-0.977227895857603	-0.951861543517953	-0.999193297118702
chr10	42977279	-0.864651175765015	-0.97401396506862	-0.948996105432981	-0.909687208514338
chr10	42985128	-0.838533509153469	-0.970338700382337	-0.975597374689457	-0.979174308774064
chr10	43029079	-0.722675964173592	-0.916679746569911	-0.873601629867324	-1.00737135629647
chr10	43081361	-0.80441991644818	-0.882026119799517	-0.821735459354169	-0.930069111731012
chr10	43093358	-0.939289215478278	-0.900419804478724	-0.887860832776106	-0.880400033364834
chr10	43094032	-0.749384957757511	-0.884634997889101	-0.860815945988756	-0.811682546277265
chr10	43103061	-0.803557437633858	-0.845686881028018	-0.906893208627788	-0.958654438334
chr10	43124180	-0.875201293392686	-0.904097438578745	-0.826351340232363	-0.871475328603215
chr10	43160586	-0.880412781852805	-0.905870820188895	-0.873644534145237	-0.908872178923563
chr10	43169761	-0.889700483710303	-0.974876381002773	-0.759778536295309	-0.944416875239956
chr10	43195792	-0.709211961621622	-0.901439446234609	-0.94475584831707	-0.863960001239256
chr10	43223498	-0.930743618824187	-0.920318838019273	-0.923249648316735	-0.938086293921628
chr10	43289365	-0.888607479530672	-0.950824091932419	-0.948874013194721	-0.890102408546333
chr10	43398412	-0.73716751226788	-0.902881989408175	-0.903086457403765	-0.883309516500703
chr10	43414813	-1	-0.971839698086154	-0.950390872320806	-0.942073663351646
chr10	43430589	-0.670587167472346	-0.659991827539535	-0.743735357017741	-0.587256411606343
chr10	43437186	-0.601204446517453	-0.788186866128095	-0.815880284019991	-0.597629130467018
chr10	43438906	-0.771119735121707	-0.816113858322002	-0.797711696505391	-0.935981595719633
chr10	43451532	-0.585397577566413	-0.813885321251001	-0.825797180124232	-0.876219541526012
chr10	43454817	-0.6901524980017	-0.850482283295888	-0.805774616894993	-0.785039517339796
chr10	43461417	-0.754369712625536	-0.921207143995066	-0.847665031382572	-0.96170112727323
chr10	43484049	-0.616534935489414	-0.616276062194293	-0.65095371179473	-0.627128548577049
chr10	43539836	-0.717517745336464	-0.57216892123137	-0.601728190714257	-0.709040875342417
chr10	43553852	-0.520824197671519	-0.573854327458278	-0.531580019507645	-0.671873522193761
chr10	43563256	-0.34129143923066	-0.651426446767583	-0.602848229688154	-0.6769577821055
chr10	43570851	-0.052258796270506	-0.552461499728769	-0.0769135385905129	-0.466604394560433
chr10	43906482	-1	-0.93565245686235	-0.985040131029992	-0.973631805813962
chr10	43925023	-0.97327182296764	-0.960513690404369	-0.863574888018372	-0.998395717516408
chr10	43941499	-1	-0.95859165867554	-0.978524102794746	-0.960915175174255
chr10	43944076	-1	-0.954305121873832	-0.972990327620141	-0.978253639291253
chr10	43958798	-0.963413333252864	-0.958373237186127	-0.971470688799361	-0.990492479256803
chr10	43983498	-0.848441700171498	-0.996773643377704	-0.888832240868804	-0.958975992554012
chr10	43997000	-0.943403729830303	-0.979115244052548	-0.958599963492775	-0.973479631404044
chr10	44087857	-0.80032734716634	-0.925010350500577	-0.829797166997567	-0.911060718155294
chr10	44159172	-0.657486708849209	-0.897750981443847	-0.901406923966426	-0.841267649933697
chr10	44212160	-0.972917066433088	-0.952693925028442	-0.781718481342895	-0.947044420521299
chr10	44218913	-0.698547379308539	-0.929622654297831	-0.702107492750293	-0.764383787742011
chr10	44246674	-0.849416492492969	-0.97211724093949	-0.797521186646308	-0.838694770891141
chr10	44304175	-0.364940482097873	-0.76607408972499	-0.812762829130928	-0.86608583335919
chr10	44324914	-0.913018575534635	-0.884089287487266	-0.919862400840939	-1.00971521950473
chr10	44353144	-0.675178841575237	-0.876462050939918	-0.817506690686886	-0.959729082241867
chr10	44361642	-0.449286235482591	-0.750892956761187	-0.721081916886075	-0.818738915919686
chr10	44389672	-1	-0.94311663025082	-0.934263342180418	-1.04401430641765
chr10	44453850	-0.597952134199626	-0.854355741926144	-0.839497038360697	-0.83460241567702
chr10	44499704	-0.894981434327982	-0.894730079590106	-0.850398181997023	-0.976529566896224
chr10	44548675	-0.854392161926554	-0.943128794467345	-0.958358126857879	-0.971358997543824
chr10	44559799	-0.577936391853693	-0.845566816788623	-0.636921186025744	-0.878783035593929
chr10	44584297	-0.94766318705423	-0.943755057610696	-0.950982628205345	-0.860680607131013
chr10	44600055	-0.808724303452813	-0.948297268125254	-0.902215385068655	-0.994135402313515
chr10	44613736	-0.753433363211575	-0.879485283075362	-0.867864547916982	-0.892029524381171
chr10	44632673	-0.750813451064531	-0.834200567152757	-0.879386926118177	-1.00127612499598
chr10	44664471	-0.926018332531141	-0.944940994364684	-0.951656023466778	-0.699392272817134
chr10	44670725	-0.857053085723089	-0.918388882668123	-0.98370209179937	-0.888183763529168
chr10	44673622	-0.850757844444959	-0.885112290292329	-0.882256325684718	-1.02409841692972
chr10	44712629	-0.779918479406911	-0.937088744417697	-0.899882600195469	-0.900001160679082
chr10	44732637	-0.884679236926311	-0.802719564025585	-0.702798574279041	-0.879510298652134
chr10	44747355	-0.905822374030849	-0.912111271239047	-0.87716684048784	-0.895536614518674
chr10	44763769	-1	-0.96183350009832	-0.993645031647833	-0.883983541992674
chr10	44776235	-0.793239617296252	-0.758661312145549	-0.884511140007614	-0.776215333354941
chr10	44823480	-0.836021430823241	-0.951438910877739	-0.920650107874674	-0.823470525901547
chr10	44975766	-0.786124850719349	-0.946921201608753	-0.930229275649688	-0.907927036349476
chr10	44993757	-0.66747449505749	-0.85212505815737	-0.780697683272442	-0.93765155312872
chr10	45089295	-0.882811483619271	-0.895310667328867	-0.73444679077328	-0.798571701814723
chr10	45105205	-0.876171419466086	-0.951436957405015	-0.972280892180676	-0.955880754211752
chr10	45109901	-1	-0.99378673717583	-0.941511782095131	-0.981183994224468
chr10	45125003	-1	-0.904622976439568	-0.890620832382907	-0.868945224317481
chr10	45163748	-0.827603462058788	-0.808233084612764	-0.909530398474742	-0.838720573165057
chr10	45176462	-0.601731397833684	-0.932174301204689	-0.868317493177066	-0.855860634963928
chr10	45210445	-0.640095524873665	-0.757407965444062	-0.771745398740421	-0.678800579886209
chr10	45236783	-0.696736214426473	-0.924398551748071	-0.886955807018622	-0.921836303977457
chr10	45266154	-0.718276373567964	-0.862521764305468	-0.784015123919884	-0.771190837038129
chr10	45306188	-0.586359140570693	-0.836070279281429	-0.869771223877219	-0.785828593140455
chr10	45321069	-0.850334104830611	-0.947363346776424	-0.920653686150744	-0.963054243454423
chr10	45412996	-0.742048321748291	-0.9006059014884	-0.781476317458115	-0.91845484650668
chr10	45452358	-0.76851879232753	-0.892923334480867	-0.852858932784062	-0.701670029930025
chr10	45485121	-0.846549113390323	-0.90243548069705	-0.770352234930664	-0.739680592155169
chr10	45521129	-0.731256887575496	-0.871690264457113	-0.935926679409784	-0.918440275616336
chr10	45551126	-0.84731095187055	-0.931385095565097	-0.824664008856182	-0.868767090431923
chr10	45551662	-0.94279889409185	-0.921489334017707	-0.910612556313626	-0.893978796881496
chr10	45555584	-0.887743650407548	-0.932536817251821	-0.924072988518067	-0.836079769349464
chr10	45556032	-0.967713103638546	-1	-0.94258288835654	-0.930857438994244
chr10	45571316	-0.669940868139333	-0.877251114936779	-0.903786955528304	-0.874407682726275
chr10	45678384	-0.890875064779751	-0.949919521846869	-0.905347514501667	-0.918108040830888
chr10	45682112	-0.855410184171412	-0.908522651683585	-0.873019478278094	-0.781124308184777
chr10	45731031	0.614703315587493	-0.192861576079514	-0.395724202539953	-0.941841458445128
chr10	45733302	-0.952305418757745	-0.943261594013188	-0.962825752280506	-0.98455971957925
chr10	45758747	-0.885443562955537	-0.890840068608502	-0.843863767439095	-0.86490319416511
chr10	45761253	-0.881574253221418	-0.952783734652891	-0.939871657604778	-0.952378503059645
chr10	45833581	-0.90046087207845	-0.986510947971395	-0.917441084010808	-0.954562795776667
chr10	45836939	-0.740150593048518	-0.831256357105203	-0.861574947146983	-0.874502394835296
chr10	45854206	-0.914611576997004	-0.96627275912143	-0.937545350979539	-0.934761467501201
chr10	45857619	-0.976560127171217	-0.966369902375563	-0.941305704013082	-0.939202238684539
chr10	45883275	-0.798122374762074	-0.880232238683642	-0.828164805332877	-0.813562585549758
chr10	45894942	-0.816794162912796	-0.952630833348851	-0.813091470397728	-0.857737164769472
chr10	45908103	-0.728749266298642	-0.861601981309523	-0.549296480950473	-0.768825211008919
chr10	45970067	-0.762045580754212	-0.870687167213219	-0.794144168151076	-0.872523866780027
chr10	45989454	-0.960280095982187	-0.969771084980768	-0.810039367597871	-0.804905413254971
chr10	46014343	-0.489042925044518	-0.896714345285867	-0.752100833825803	-0.74957448880384
chr10	46021568	-0.898545088036904	-0.91137718544089	-0.90745166443004	-0.717024517935365
chr10	46040777	-0.734832661795938	-0.927017786998588	-0.809741794518915	-0.847619656489464
chr10	46057297	-0.89352045226201	-0.969138901285456	-0.956439867745211	-0.919003742378787
chr10	46084832	-0.873300034907228	-0.85351857399352	-0.837531278771387	-0.797941496175001
chr10	46086860	-0.859631101456469	-0.990497058594207	-0.961987220124342	-0.942349462670204
chr10	46119462	-0.878051688709501	-0.981626186215787	-0.846700960211406	-0.803379109479775
chr10	46160800	-0.965486439436819	-0.973442004910914	-0.993276637733172	-0.995008568864775
chr10	46173630	-0.97951267921617	-0.964970992924526	-0.961043285813456	-0.962955144369824
chr10	46189815	-1	-1	-0.945925672759298	-1.01403638528232
chr10	46199325	-1	-1	-1	-1
chr10	46206407	-0.696173786845381	-0.848432256615107	-0.921948507090093	-0.803148403623846
chr10	46263486	-1	-0.975050358881533	-1	-0.99913745466024
chr10	46339996	-0.967411130543807	-0.9846388939566	-1	-1
chr10	46340186	-0.956346955134803	-0.98661393104405	-0.959698950598469	-0.988959219494683
chr10	46362527	-1	-0.98936843012638	-0.964614100476694	-1
chr10	46397811	-1	-1	-1	-1
chr10	46537700	-0.947772787323733	-0.881135548784144	-0.884385718242284	-0.818241626365733
chr10	46541655	-0.953158717934154	-0.97975575770305	-0.976238074225649	-1.00312471647082
chr10	46568374	-1	-1	-1	-0.989391527479479
chr10	46610033	-0.963556378619772	-1	-1	-1
chr10	46610535	-1	-1	-1	-1
chr10	46621748	-1	-1	-1	-1
chr10	46658556	-1	-1	-1	-0.993797536288265
chr10	46688500	-0.928271990123214	-0.985246331036224	-0.930099748794018	-0.988387393743298
chr10	46730272	-1	-1	-0.994417760784544	-0.993780251823777
chr10	46794092	-1	-1	-1	-1
chr10	46821154	-1	-1	-1	-1
chr10	46888066	-1	-1	-1	-1
chr10	46923210	-1	-1	-0.946631880155982	-0.99404357800121
chr10	46948837	0.344266118222274	-0.431145987686018	-0.706998161710486	-0.657888352698022
chr10	46965133	-0.594169895105056	-0.578834554408618	0.0970300122598573	-0.210458887336766
chr10	46984354	-0.606589143004023	-0.739170776942306	-0.294992414274771	-0.397868505862016
chr10	46986159	-0.788882124928455	-0.863255394329753	-0.589472287516366	-0.739294599126553
chr10	46994465	-0.781883300669744	-0.910558720615443	-0.754985259725654	-0.872538173679466
chr10	47057701	-0.53606997389846	-0.740245757245784	0.525321294361416	0.0884686455288476
chr10	47070761	-0.699664126994592	-0.689072799369616	-0.643649556657364	-0.657709233956347
chr10	47071058	-0.729785788455401	-0.814574379657276	-0.615174057689687	-0.508860181306333
chr10	47090451	-0.732417018210388	-0.686018786844724	-0.391855090985071	-0.800041067484442
chr10	47108859	-0.2873845629714	-0.569682529564854	-0.264908739335242	-0.59685932081535
chr10	47180954	-1	-1	-1	-1
chr10	47210709	-1	-1	-0.991296148333125	-0.994734605383022
chr10	47210908	-1	-1	-1	-1
chr10	47274912	-1	-1	-1	-1
chr10	47301955	-1	-1	-1	-1
chr10	47405278	-0.971123538338915	-0.990602773071796	-1	-0.971192532028046
chr10	47610955	-0.66505419208625	-0.540793304385141	-0.913772664177925	-0.688166333451645
chr10	47724053	-1	-0.986784058186815	-1	-1.00354591072627
chr10	47733572	-1	-0.985921935259226	-0.949262432527329	-0.97197159367884
chr10	47744552	-1	-1	-1	-1
chr10	47760487	-1	-1	-1	-1
chr10	47790733	-0.820923834575441	-0.885951416836353	-0.776465097044212	-0.861114546634792
chr10	47924594	-1	-1	-0.961126823842044	-0.975112128002729
chr10	48032411	-1	-0.984948288992749	-0.980815432563514	-0.991711234520298
chr10	48036554	-1	-0.988494868606821	-0.922057607619869	-0.803003927080229
chr10	48169419	-1	-1	-1	-1
chr10	48197121	-1	-1	-1	-1
chr10	48231398	-1	-1	-1	-1
chr10	48236114	-1	-1	-1	-1
chr10	48240935	-1	-0.971464974248597	-1	-0.968281527029438
chr10	48251870	-1	-1	-1	-1
chr10	48268815	-1	-1	-1	-1
chr10	48299061	-0.864882736335126	-0.955734141428179	-0.783009493340542	-0.732835499361195
chr10	48305092	-0.838911117522995	-0.931824835325164	-0.948118812230487	-0.912329673154526
chr10	48341335	-0.883842513472025	-0.920431589829229	-0.916264979853593	-0.821041664649001
chr10	48393064	-0.626596297343951	-0.753520693915617	-0.646014210633386	-0.725686916565861
chr10	48407475	-0.751181862044961	-0.855367917111877	-0.810794665831788	-0.582907172610556
chr10	48478382	-0.101230838595448	-0.199456881428571	-0.546984755643842	-0.63524290521388
chr10	48488254	-0.870291326144758	-0.931732112087998	-0.939192216817681	-0.889803757293535
chr10	48490103	-0.802452828785892	-0.615020875891095	-0.850088517787622	-0.697499564463941
chr10	48502637	-0.722262630950827	-0.818128202177139	-0.738025276671157	-0.827094796603414
chr10	48522828	-1	-0.949861112219653	-0.944099828181337	-0.905720885507581
chr10	48527640	-0.874927486886219	-0.940697221232561	-0.974407668372145	-0.904879808841792
chr10	48557388	-0.69145294306688	-0.789593211954413	-0.613554383409749	-0.575634046608325
chr10	48576678	-0.828205534628923	-0.923230091502834	-0.939943159026593	-0.821354750834794
chr10	48597332	-0.700528840660235	-0.801785986459727	-0.741201278344068	-0.665165170272662
chr10	48604333	-0.530933274713375	-0.751117751247304	-0.651391493613793	-0.804849013458275
chr10	48624737	-0.644867243452821	-0.80117247534387	-0.841343711403736	-0.726663797490252
chr10	48656464	-0.902140272543855	-0.897792718097572	-0.782356041507802	-0.77131489652335
chr10	48724613	-0.856706170457746	-0.921053704338614	-0.976046073470813	-0.927622081706914
chr10	48728570	-1	-0.969543358430131	-1	-0.972785798183916
chr10	48755267	-1	-0.990300362404536	-1	-0.993401245088318
chr10	48796957	-1	-1	-1	-0.990189875470576
chr10	48797459	-1	-1	-1	-1
chr10	48808679	-1	-0.986658099758572	-1	-0.999581801030578
chr10	48845457	-0.969471317209685	-0.969626522604912	-0.875211245432933	-0.950477377661773
chr10	48853986	-1	-0.968498558935513	-1	-1.02049678753965
chr10	48875413	-0.925664831511569	-0.983312399658353	-0.890110460070373	-0.892053577043731
chr10	48920048	-1	-0.984936717209261	-1	-0.997439687661254
chr10	48983852	-1	-1	-1	-1
chr10	49010900	-1	-1	-1	-1.00041155298958
chr10	49077810	-1	-0.993813554943576	-1	-1
chr10	49207091	-1	-1	-0.993969785479794	-0.997057456476271
chr10	49236811	-1	-1	-1	-1
chr10	49237010	-1	-1	-1	-1
chr10	49275803	-1	-1	-1	-0.977725941176419
chr10	49317470	-1	-1	-0.963394523344117	-0.997760532630498
chr10	49317972	-1	-1	-1	-1
chr10	49329196	-1	-1	-1	-1.00441307414175
chr10	49366022	-1	-0.978300464921826	-0.915794378219274	-0.935382923443046
chr10	49395539	-0.653505425750211	-0.729099194879219	-0.667876436186005	-0.465494189619548
chr10	49398938	-0.872284820880047	-0.838082020361549	-0.885583923243223	-0.811565204756698
chr10	49496931	-0.804991766711709	-0.748236981540689	-0.844429351181888	-0.61993658595872
chr10	49506563	-0.918168122621248	-0.862451412057159	-0.645889891060231	-0.709557669241065
chr10	49755185	-0.653397237360301	-0.763671041298113	-0.63151189766085	-0.746289208778091
chr10	49770532	-0.773539511302001	-0.887798343248718	-0.735826726715525	-0.709847905479732
chr10	49772245	-0.865894999286004	-0.952043063286074	-0.796148182109232	-0.820589252695621
chr10	49799731	-0.908143137898463	-0.871899347398191	-0.871852122766339	-0.887343526683023
chr10	49856936	-0.753043131879462	-0.793096120337523	-0.435078062590322	-0.694896893938679
chr10	50055746	-0.79551118745283	-0.882390464300189	-0.888969094201766	-0.869846290361197
chr10	50091220	-0.0826784926866297	-0.721169083019864	-0.7937265961685	-0.79417239138744
chr10	50107810	-0.586355226047732	-0.735554721359709	-0.743114647281825	-0.700359125874514
chr10	50125386	-0.829496035097818	-0.946727236243932	-0.882211854878005	-0.919798865440331
chr10	50152102	-0.696523253753102	-0.80490973345237	-0.657027016474602	-0.70679480397264
chr10	50257820	-0.593362912721765	-0.921313328988969	-0.797716594941012	-0.883219402161315
chr10	50263775	-0.804191831563584	-0.843532987300548	-0.863209508240441	-0.855927547555053
chr10	50325425	-0.131961013157092	-0.732320527779194	-0.762875438003798	-0.486534823739402
chr10	50384128	-0.814072368482457	-0.297547539899313	-0.500218443886476	-0.367192927857478
chr10	50442713	-0.851205104833258	-0.903519783621876	-0.783780897610153	-0.926814233589976
chr10	50454192	-0.967300841213814	-0.896535327883076	-0.819879219361052	-0.801800946555527
chr10	50476305	-0.855073179655764	-0.975569462215361	-0.79873964206913	-0.652642466688446
chr10	50482565	-0.831034428401495	-0.938978453510151	-0.779586572402971	-0.959774819026171
chr10	50599542	-0.926590179780487	-0.781486416376909	-0.830799928667767	-0.827256944283269
chr10	50714946	-0.856147374196861	-0.939662251881718	-0.919951532393592	-0.88643192590129
chr10	50779759	-0.561522007814506	-0.893023682123387	-0.836264185991385	-0.752717713849344
chr10	50795710	-0.847709425138665	-0.99221768778851	-0.902945691865502	-0.959227819338158
chr10	50800198	-0.856068097557463	-0.917918966375287	-0.932824094547771	-1.02789862842403
chr10	50824612	-0.487525538683213	-0.736652479254875	-0.367105788313414	-0.422837155447101
chr10	50835731	-0.538907348834541	-0.721908900085757	-0.778068905255711	-0.790739010858322
chr10	50865260	-0.696496291250384	-0.738840339564139	-0.865794154014575	-0.92329124993874
chr10	50922998	-0.959915277111649	-0.99087830216699	-0.940594178342071	-0.987682140908499
chr10	50933004	-0.942768540980993	-0.962206457332005	-0.899981512286269	-0.891838336429558
chr10	50949014	-0.577184922936404	-0.482483912208201	-0.324948098737333	-0.480112594498965
chr10	50972821	-0.861047947465772	-0.951888263852167	-1	-0.979614461263515
chr10	50984063	-0.86316814800737	-0.919688382459733	-0.956128324432996	-0.970408549284334
chr10	51016822	-0.971726466729108	-0.959906282391511	-0.94195915142848	-0.945162616308157
chr10	51019407	-0.915556630997575	-0.964674165276624	-0.937613048061415	-0.946670383458886
chr10	51079540	-1	-1	-1	-1
chr10	51136129	-0.906028536395878	-1	-0.957935328646175	-0.952785581806219
chr10	51243610	-1	-0.980433631735734	-1	-1
chr10	51243799	-1	-0.991495818705062	-1	-0.996135569153445
chr10	51266141	-1	-1	-1	-1
chr10	51301264	-1	-1	-1	-1
chr10	51357698	-0.917376072905386	-0.980444038510344	-1	-0.985424463766019
chr10	51398751	-1	-1	-0.971974084011738	-0.948963868606946
chr10	51482410	-1	-0.984010862466595	-0.979810328836184	-0.96250704006561
chr10	51483396	-1	-1	-1	-1
chr10	51483590	-1	-1	-1	-1
chr10	51490645	-0.824841848672472	-0.934840305783339	-0.923247918041163	-0.732631800199703
chr10	51494462	-0.959499689787871	-0.939692263272875	-0.838570440981797	-0.902566564337625
chr10	51527152	-0.803210168778109	-0.885645128335596	-0.81689330695889	-0.750101607876662
chr10	51599212	-1	-1	-1	-1
chr10	51601821	-0.925131960992746	-0.995579069664935	-0.988878605089859	-1
chr10	51673100	-1	-1	-1	-1
chr10	51680132	-1	-1	-1	-1
chr10	51703371	-1	-1	-1	-1
chr10	51706668	-1	-1	-1	-1
chr10	51747839	-1	-1	-1	-1
chr10	51764064	-1	-0.98683684350074	-0.98870103266323	-1.01403054404729
chr10	51773590	-1	-1	-1	-1
chr10	51868453	-1	-1	-0.991795120401754	-0.99489376397408
chr10	51977697	-1	-0.993063613351427	-0.971778600852327	-0.96939818835816
chr10	51981847	-0.974290861853438	-0.994949945148925	-0.922753281143453	-0.898774896564557
chr10	52005197	-0.67240591813075	-0.876349020359375	-0.847819867285333	-0.746093500713553
chr10	52038928	-0.746095894019281	-0.875580530655955	-0.839916951858443	-0.791405395573578
chr10	52053675	-0.452884440381197	-0.706612462799407	-0.30624421148412	-0.540240879158734
chr10	52064372	-0.81882585427161	-0.876337970275222	-0.723603489380073	-0.796478646284242
chr10	52107092	0.126757299836255	-0.751102292810232	-0.566802745543584	-0.826688355682067
chr10	52124836	-0.771237088231234	-0.863669705831104	-0.694046563372492	-0.988215996519597
chr10	52129432	-0.864607786520262	-0.987179836963731	-0.876312069620573	-0.761706961012316
chr10	52181435	-0.139835112962822	-0.182922446113137	-0.167366568521594	-0.28261705293304
chr10	52186263	-0.153038629354262	-0.850860144718014	-0.779194188055097	-0.750416030750272
chr10	52188043	-0.81220566035336	-0.924049472587901	-0.557397168752687	-0.754350069093113
chr10	52256579	-0.75314578275274	-0.850850791178715	-0.847544751566462	-0.918141587176916
chr10	52262752	-0.78427370213012	-0.859700953148667	-0.824150065711476	-0.82002095187926
chr10	52297631	-1	-0.93209766194969	-0.892474897069364	-0.840622164122202
chr10	52300099	-0.595834223236545	-0.809392524126694	-0.946371881374975	-0.855733370042096
chr10	52306559	-0.793871036420134	-1	-0.911412401907942	-0.967968590160897
chr10	52317458	-0.893363925092125	-0.908610177946836	-0.829295256784356	-0.869460494267084
chr10	52355888	-0.947557708871835	-0.951158055873455	-0.940485218948761	-0.925238426649478
chr10	52375191	-0.677888670950217	-0.88597405931183	-0.630530992947931	-0.872378946470093
chr10	52402476	-0.871166895580648	-0.969184224446317	-0.883469356267052	-1.01893479942427
chr10	52413998	-0.61778609133936	-0.894098101297021	-0.133768713011051	-0.275205169812906
chr10	52432085	-0.930443294811243	-0.815274289468495	-0.879313229597607	-0.932486964940052
chr10	52471246	-0.855694206102894	-0.936062101239062	-0.948546374002096	-0.931748989432889
chr10	52557042	-0.792602786071876	-0.963270193906209	-0.808709015892861	-0.749724738664237
chr10	52602183	-0.981769304141126	-0.937729717029581	-0.936157294609451	-0.913001038280837
chr10	52647120	-0.862036719941684	-0.979366349903492	-0.956077197199827	-0.993299753268285
chr10	52733420	-0.943398638649859	-0.949940899440778	-0.888599559874177	-0.91847056245874
chr10	52737847	-0.88261396002997	-0.956801635209181	-0.948088601585311	-0.807380324719177
chr10	52746978	-0.913758994199142	-0.922811951446362	-0.930667577745575	-0.828767203704582
chr10	52761558	-0.591671555129189	-0.854153083692361	-0.552521462798344	-0.297705839832237
chr10	52891678	-0.887519005050836	-0.930448583354503	-0.910990350858801	-1.00443470273016
chr10	52923170	-0.973949906138333	-0.992086775476856	-0.96062364421618	-0.941617294326222
chr10	52927402	-0.851289359474417	-0.965849734408653	-0.829992491523145	-0.902498088494653
chr10	52937053	-0.580328252159903	-0.934426907941628	-0.984202728182987	-0.955302026890857
chr10	52998290	-1	-0.924863699928239	-0.897003862044291	-0.981764200141245
chr10	53189482	-0.936748254585215	-0.955066806293631	-0.944633967525259	-0.966326981658596
chr10	53196325	-1	-0.932883155648372	-0.924034511983504	-0.902194162223591
chr10	53282951	-0.716062920246265	-0.887462218733583	-0.848162381864215	-0.724241002468961
chr10	53283073	-0.746954131350621	-0.898311654554101	-0.865509629871775	-0.852122940802676
chr10	53335859	-0.891757888036	-0.963050433498934	-0.862281269400332	-0.944504161666435
chr10	53394555	-0.904627384951746	-0.98605895816861	-0.911815508624681	-0.970702189954633
chr10	53455047	-0.855194682342684	-0.965649414829654	-0.9040651504021	-0.843850825803504
chr10	53459628	0.378735537357553	0.283230739016633	0.282411983283588	0.550561785233195
chr10	53480674	-0.942865316256461	-1	-0.948027469731783	-0.968055697969301
chr10	53591423	-0.768966064750888	-0.930781483383781	-0.89466593269278	-0.949719787784105
chr10	53628120	-0.735564571678906	-0.873176397195486	-0.942712420278852	-0.86764763814208
chr10	53727869	-0.718210845165804	-0.801206379410909	-0.883512427292683	-0.952305262021349
chr10	53770514	-0.78572976984535	-0.905573667274775	-0.915484512524019	-0.721265154782963
chr10	53793563	-0.970522208919468	-0.988688607277747	-0.986842087177564	-0.990678841792906
chr10	53798919	-0.958312108065111	-0.918872492071746	-0.973531218292053	-0.992498259133893
chr10	53814844	-0.947685314045283	-0.962552180575821	-0.916759752364717	-0.991132048735315
chr10	53819730	-0.945622553718878	-1	-0.959500969156701	-0.859135490951459
chr10	53836129	-0.973178963363967	-0.928424543200368	-0.981409383169078	-1.01466531621484
chr10	53870222	-0.873672188765007	-0.884638864717696	-0.90529992258495	-0.909146367675199
chr10	53943471	-0.668722398764461	-0.721568842391885	-0.780509086360962	-0.839019064852033
chr10	53964771	-0.784017816330795	-0.962252116442937	-0.883342891055662	-0.985498132574741
chr10	54085091	-0.969782337306729	-0.954170537668422	-0.946592110413461	-0.965390932842851
chr10	54091394	-0.929808102144444	-0.940781380688477	-0.955921453089774	-0.894356186686446
chr10	54110841	-0.90748439554714	-0.918891966122747	-0.819218418499771	-0.940829685818212
chr10	54160130	-0.898097859026506	-0.979306933264766	-0.95322355418284	-0.962149310119067
chr10	54161418	-0.690513217782427	-0.958888385859232	-0.816918110872455	-0.97113585450254
chr10	54185231	-0.825593100444686	-0.90926425681173	-0.89075372771255	-0.933596318515235
chr10	54229046	-0.926031437192528	-0.97413761482455	-0.982202200885093	-0.958921700379833
chr10	54273923	-0.904189180676557	-0.89314281702417	-0.840048455707568	-0.899919363771462
chr10	54280353	-0.941878164203516	-0.963531407980179	-0.968653659975854	-0.915643769987593
chr10	54318665	-0.952772845212172	-0.979225256800529	-0.987955628697056	-0.969121377389428
chr10	54351001	-0.97759930231681	-0.868730775278982	-0.930148099409744	-0.961873292200723
chr10	54352242	-0.945044552305168	-0.94018767751279	-0.973327780247942	-0.795027296002567
chr10	54399333	-0.701676074861408	-0.904480299697972	-0.918005691790105	-0.916010487464151
chr10	54405656	-0.968561522031486	-0.962655491138649	-0.963186637160856	-1.0230367558422
chr10	54410859	-0.843273811754868	-0.935134760486926	-0.844584221276391	-0.967337801498829
chr10	54524894	-0.885974980899027	-0.962780454683531	-0.870727789794367	-0.901606981503539
chr10	54529629	-0.529277892757215	-0.914363653582657	-0.761732676365574	-0.904055275958729
chr10	54587908	-0.917998478172256	-0.923259305424525	-0.871122900810313	-0.909440999096846
chr10	54606021	-0.871819852114698	-0.926350495083444	-0.902636039524397	-0.899732991438848
chr10	54646162	-0.951477430739589	-0.902263466845574	-0.896606539043559	-0.980176960874626
chr10	54706601	-0.881515867189214	-0.889811634025875	-0.796005715262274	-0.945958055119652
chr10	54715800	-0.711578096520828	-0.88315752257491	-0.830425700903707	-0.93252780210895
chr10	54732659	-0.743496239136453	-0.921688147437729	-0.854477011635656	-0.837749012468336
chr10	54755232	-0.845826529512508	-0.916927643227168	-0.977829107832779	-0.933354424417236
chr10	54755894	-0.495290224224145	-0.855786117306875	-0.821266989376954	-0.943005019312311
chr10	54871051	-0.933566990670599	-0.959048232760712	-0.936210908814566	-0.979127748045109
chr10	54874846	-1	-0.963859746562107	-0.997295066152745	-0.98366221033956
chr10	54918168	-0.637171049935811	-0.898497778338948	-0.868518463351322	-0.832487420241292
chr10	54918217	-0.656839931466675	-0.924012120954549	-0.911992014052164	-0.879201036851948
chr10	54964189	-0.638198005304517	-0.866129778506003	-0.860560789849005	-0.894654879610816
chr10	54985893	-0.951358502103337	-0.978832209254536	-0.98288848910041	-0.956433514856573
chr10	55012024	-0.885207252500745	-0.95207626284891	-0.890195794031827	-0.945101047737413
chr10	55028529	-0.954813144030033	-1	-0.936424861021525	-0.992051968479239
chr10	55031187	-0.971687590945968	-0.900836845283203	-0.890062142814782	-0.873786933360433
chr10	55031917	-0.783711052754569	-0.898236780788965	-0.858608837017292	-0.848821200294751
chr10	55067477	-0.916295945128464	-0.946236178412086	-0.981500209406982	-0.977893517425484
chr10	55072098	-0.845171907224986	-0.843050714464891	-0.887354591021718	-0.935312973031457
chr10	55235230	-0.769235601063068	-0.938088439342082	-0.906842246256466	-0.930723517596526
chr10	55235827	-0.87112597022971	-0.951971629883546	-0.898931401931127	-0.939366295462648
chr10	55252529	-0.967664554986239	-0.945230780639405	-0.995588372773994	-0.97267476663856
chr10	55264084	-1	-0.949878371083753	-0.969132568672555	-0.968449354072849
chr10	55271214	-0.778466735581894	-0.961636413528161	-0.905722563470073	-0.855279879380664
chr10	55306023	-0.862732668874562	-0.94666522064066	-0.968877516125731	-0.993574816947886
chr10	55371376	-0.840389468941178	-0.806351806144844	-0.866912626895937	-0.743733676556929
chr10	55426458	-0.964616689656393	-0.934531920184702	-0.889946607232441	-0.938621988928253
chr10	55443850	-0.97854705534173	-0.962240567133986	-0.934554538464452	-0.96295455455487
chr10	55447690	-0.749640455206361	-0.890544690188116	-0.948446872714143	-0.77399617503384
chr10	55503836	-0.87108553277801	-0.909996317336531	-0.962662039234803	-0.99082400481943
chr10	55518289	-0.828046156291039	-0.938617728107533	-0.966370290780411	-1.00650834124209
chr10	55525287	-0.75165454251799	-0.968546643180932	-0.939003674554396	-0.812185111603441
chr10	55536002	-0.918604759378298	-0.888619342651636	-0.945869843529121	-0.993092597520014
chr10	55551117	-0.945747382248272	-0.885798038445145	-0.894464735149179	-0.836524570715612
chr10	55591098	-0.761334709968171	-0.940683380061225	-0.876686640199337	-0.787999438103032
chr10	55645750	-0.913084019930782	-0.95788861293956	-0.961757059926158	-0.942182968555076
chr10	55673452	-0.905467656950935	-1	-1	-0.997235112941132
chr10	55727663	-0.972205716714626	-0.975928025295521	-0.928968218823348	-0.940300018587354
chr10	55739356	-0.768241923574914	-0.91830023597676	-0.91076034904483	-0.957523682044781
chr10	55758624	-0.9128006858034	-0.968417143157694	-0.9714467912975	-1.00744197095569
chr10	55761453	-0.945438703435384	-0.974492071661689	-0.962236455849578	-0.914412689315416
chr10	55776341	-0.924738460237132	-0.943484462629577	-0.946639082576176	-0.936209839648413
chr10	55780373	-0.764453755907862	-0.977910172649384	-0.948960983795778	-0.863551249763864
chr10	55781867	-0.885333609969901	-0.973395952016931	-0.954455295886652	-0.900633588716047
chr10	55882780	-0.950374889807997	-0.982326973191833	-0.982631465038351	-0.968349096324779
chr10	55911010	-0.889590285273444	-0.980492892144067	-0.937862823606375	-1.01228017292037
chr10	56048164	-0.974076773277624	-0.986482895532054	-1	-0.95656135093846
chr10	56057119	-0.606532904807362	-0.975560321347462	-0.827347264716532	-0.964308880541762
chr10	56062184	-0.82559020872339	-0.965352889530874	-0.839172884177334	-0.874387576350214
chr10	56068669	-0.861833014224404	-0.98781757181472	-0.900925695868806	-0.941414445235251
chr10	56141541	-0.961901536259662	-0.957630572008852	-0.986262354270759	-0.959895501570991
chr10	56152037	-0.92763188509557	-0.977718727352235	-0.950588946913727	-0.997549887120478
chr10	56156818	-0.894820524987619	-0.822633778148086	-0.987069134253496	-0.866049673261058
chr10	56164723	-0.919248203830851	-1	-0.968489969113012	-0.997232159831798
chr10	56183056	-0.902772373530873	-0.939922943644506	-0.969786824656652	-0.979020446472178
chr10	56274760	-0.911150002112786	-0.954846297761122	-0.979413483201877	-1.0058621548558
chr10	56353636	-0.907894150689229	-0.94604145608193	-0.988181498039289	-0.886503286670825
chr10	56363325	-0.913484736769898	-0.905310635389247	-0.967289670182148	-0.911648576663265
chr10	56365770	-0.943795904988971	-0.954470803595612	-0.96426271224781	-0.885014421460761
chr10	56372309	-0.937543370195098	-0.988782966558513	-0.989753302710996	-0.987678224142711
chr10	56391891	-0.88541881265546	-0.989100275824509	-0.967852890362624	-1.00112151462875
chr10	56436854	-0.803912807551939	-0.94397250331325	-0.954638909514685	-0.963640104267387
chr10	56475145	-0.745636276082378	-0.902567254236156	-0.935609741055327	-0.953188807491516
chr10	56551817	-0.966424629681071	-0.977811141471299	-0.977692777447741	-0.928001947753007
chr10	56553933	-0.97611245086411	-0.980528549668716	-1	-0.939077765429437
chr10	56562835	-0.836149337579596	-0.970753890415384	-0.963204256546922	-0.930782806922364
chr10	56780174	-1	-0.973837281045909	-0.99312236270417	-0.936126543167653
chr10	56780452	-0.948697076617133	-0.961893236632332	-0.996024981755627	-0.958336688254776
chr10	56812271	-1	-0.934337910176238	-0.985875235047304	-0.961472363864616
chr10	56826872	-0.972558018197424	-0.991408067115682	-0.947728726072117	-0.987557193395734
chr10	56852365	-0.807854818629685	-0.907399441153665	-0.907171726892958	-0.926702991873267
chr10	56858312	-0.84157665027097	-0.967384083120501	-0.907403495531774	-0.965423789219317
chr10	56879848	-0.920240388735499	-0.923849328553395	-0.946243268165903	-0.900087480505638
chr10	56924544	-0.904827698528147	-0.973897370334044	-0.826927737713912	-0.881946062098629
chr10	56971831	-0.860287975410284	-0.936442059178532	-0.879114717315806	-0.97395234364945
chr10	56983824	-0.796748380475031	-0.896474608561501	-0.937981931861965	-0.975764223834107
chr10	57007489	-0.849475968163703	-0.951426583901725	-0.952998293383053	-0.977617176657329
chr10	57016010	-0.965556620942029	-0.979061243039681	-0.970458689803942	-0.952277471503091
chr10	57079209	-0.759550293328985	-0.826688916211967	-0.936867861031257	-0.84239662024526
chr10	57133201	-0.954052760491896	-0.993298200722588	-0.95243670543781	-0.90757453673663
chr10	57219370	-0.970320405717021	-0.964311865380456	-0.996067456081665	-0.919615567224063
chr10	57361647	-0.906978402735498	-0.95688437311069	-0.983808698204501	-0.92867973300841
chr10	57402724	-1	-1	-1	-0.969030061467245
chr10	57506441	-0.844674057079744	-0.98382437241595	-0.951482866178078	-0.853945976555635
chr10	57563878	-1	-0.931797023503742	-0.987189166965368	-0.862840520305479
chr10	57590225	-0.961022549960069	-1	-0.987646421953063	-0.999886624316019
chr10	57641429	-0.688439052430823	-0.947259441035298	-0.95805428967059	-0.827360700332263
chr10	57659411	-0.733645095560566	-0.973353449552225	-0.948973419720877	-0.928807954213185
chr10	57673837	-0.890266342942431	-0.871621363059128	-0.862549115383606	-0.743919326147489
chr10	57687494	-0.837639444544922	-0.943955115235447	-0.965218987509003	-0.93841184349893
chr10	57694767	-0.89408907313414	-0.963574883721783	-0.978942772039247	-0.984493685507735
chr10	57771486	-0.833178370250153	-0.900276512021701	-0.931824684275749	-0.954517779973222
chr10	57778622	-0.970758599777192	-0.993993800059396	-0.988688330477228	-1.00384251666592
chr10	57803727	-0.880773343640456	-0.932886943688921	-0.883271877511314	-0.871085413523116
chr10	57835985	-0.893607208795082	-0.927081908578371	-0.887703182930744	-0.984790518657573
chr10	57871911	-0.938023422388355	-0.967148926150774	-0.885512123242759	-0.925319975716886
chr10	58015776	-0.785549411419707	-0.86706273115466	-0.892908977190273	-0.946203890543702
chr10	58027298	-0.929272737731917	-0.963108548503715	-0.946303704345669	-0.775818417402778
chr10	58148650	-0.887945877522187	-0.989601440950798	-0.980912661556567	-0.986505370789234
chr10	58168393	-0.88233685864942	-0.950068803654263	-0.908911491364352	-0.866103664507034
chr10	58177134	-0.789538499290606	-0.933561002630811	-0.964762954365591	-0.960909202457133
chr10	58185879	-0.886809319797682	-0.994373739239864	-0.957918358967453	-0.997232518920828
chr10	58222495	-0.922035121589458	-0.921680449925908	-0.972369434493017	-0.963101354275452
chr10	58314564	-0.947491882155512	-0.936732640576517	-0.891785525422104	-1.01561627822428
chr10	58333398	-0.862104430036897	-0.884477560508804	-0.949173276511326	-1.00320203782192
chr10	58374309	-0.892009895593212	-0.97866214676025	-0.977463959154418	-0.981768994971311
chr10	58396040	-0.944358485965839	-0.928968700057898	-0.779651880903009	-0.74110364460134
chr10	58428330	-0.929272182674675	-0.980734693091436	-0.887299173776901	-0.968079477938134
chr10	58443593	-0.967503097331856	-0.940539352423574	-0.93638177667761	-0.968399952116254
chr10	58456376	-0.940578647248913	-0.965935648560234	-0.987712397814096	-0.925581023731212
chr10	58465539	-0.943692630376994	-0.969309624876779	-0.840878303014145	-1.00599353733099
chr10	58521912	-0.974348622942669	-0.931151936743659	-0.906104967724193	-0.937221459636556
chr10	58576359	-0.84423806087655	-0.987047812484775	-0.948419357681704	-0.963272141311535
chr10	58607121	-0.763852186414325	-0.96654561257759	-0.924676330136017	-0.932277485903435
chr10	58761232	-0.947871747844552	-0.908502047601048	-0.898372966768495	-0.898320441626132
chr10	58779548	-0.889626479626163	-0.924878401400629	-0.855227311865939	-0.863548738765979
chr10	58779735	-0.897348794156714	-0.925248816974284	-0.898861142993756	-0.886262666686512
chr10	58812508	-0.847021686475306	-0.864757071158212	-0.93201215838069	-0.807783073255889
chr10	58832902	-0.897167518593292	-0.989729080912892	-0.916557093376517	-0.924106762030468
chr10	58837587	-1	-0.992454371653619	-0.982902281923668	-0.98304114913508
chr10	58874748	-0.896984879274749	-0.932253683523412	-0.978029998421842	-0.92336167573243
chr10	58910071	-0.932875788633637	-0.988419693776973	-0.987880990094962	-0.962024210411215
chr10	58924063	-0.949740805867016	-0.923046945585234	-0.977817605333187	-0.917663369136695
chr10	58966098	-0.940093791337886	-0.98256501272473	-0.920302879976364	-0.992779145324787
chr10	58982727	-0.851085092965684	-0.927924098469044	-0.865263383878803	-1.01811165879508
chr10	59005354	-0.900169691609154	-0.912883288345107	-0.966247493129408	-0.932457986675094
chr10	59051382	-0.879047379539304	-0.949512433696232	-0.940871642249169	-0.998275111127573
chr10	59063567	-0.896751847036587	-0.952694104789013	-0.874507479131456	-0.861819910790208
chr10	59089253	-0.701581561632717	-0.906847087208867	-0.834153276508394	-0.945221821658369
chr10	59094504	-0.824830282244226	-0.973529836217803	-0.943647564466504	-0.918867159525019
chr10	59222634	-0.960274879309877	-0.964601800505036	-0.951340521612095	-0.872722556999592
chr10	59338065	-0.891849089456536	-0.953514127654141	-0.918095597314072	-0.991251514651118
chr10	59364113	-0.97795626354524	-0.955181169224198	-0.964054609088926	-0.828155549628552
chr10	59365087	-0.876322536356568	-0.900747253873747	-0.975455415685446	-0.99167456379165
chr10	59392549	-1	-0.92487632718019	-0.860318217504059	-0.919772556831583
chr10	59538610	-0.927537237059485	-0.965088409777795	-0.9340776141658	-0.947550281180613
chr10	59545681	-0.87477764296839	-0.932496468826148	-0.825677728625551	-0.8860455203114
chr10	59548008	-0.661064330694176	-0.861921408061806	-0.874144223772114	-0.993959486859081
chr10	59548065	-0.711905559495532	-0.792629901794949	-0.882181896722906	-0.88111086473218
chr10	59555782	-0.94822614768829	-0.928416350073827	-0.959606784893748	-0.844516884481564
chr10	59574905	-0.898709818051223	-0.946738771334417	-0.909467989135837	-0.908035282602327
chr10	59646248	-0.963641788156209	-0.97283685738242	-0.988542132623722	-0.994549173939207
chr10	59658110	-0.754000623218479	-0.944474800618195	-0.939749154412457	-0.968979491119908
chr10	59825482	-0.853068401985334	-0.752550921417815	-0.802135733185079	-0.734896657020966
chr10	59825843	-0.836760252159915	-0.939647879682804	-0.814301844915092	-0.790117649556187
chr10	59841940	-0.948391562425198	-1	-0.894857504727896	-0.991275786732247
chr10	59866481	-0.883970569497937	-0.898020380321854	-0.650219241126823	-0.757567947104669
chr10	59898743	-0.925900274171207	-0.933248277154168	-0.965713040674755	-0.957954132630826
chr10	59913555	-0.827418752844242	-0.748655179676694	-0.832049888700714	-0.947787845641549
chr10	59928496	-0.816596099182605	-0.914223087000817	-0.845654660319739	-0.743407435401587
chr10	59946901	-0.844661539401571	-0.927855083018229	-0.872254692689332	-0.835884334169659
chr10	59974620	-0.675125660416964	-0.935168419726456	-0.84838007138261	-0.826213970593499
chr10	59989494	-0.903489241326781	-0.952493771057057	-0.921506560840719	-0.861341040275205
chr10	60008063	-0.796599028762612	-0.943729851902598	-0.949323491302855	-0.972024347332581
chr10	60043238	-0.699218651549596	-0.921045094593651	-0.884940226263151	-0.869003327240483
chr10	60054342	-0.827805452276677	-0.852807854719983	-0.878532277646686	-0.838164482073624
chr10	60090631	-0.881111504764513	-0.888058298167499	-0.875120852082828	-0.913912999739412
chr10	60112170	-0.877755565955585	-0.816872604207465	-0.905896517005869	-0.890401369726487
chr10	60123212	-0.866946226470939	-0.934511239643322	-0.860329958739548	-0.910454745262909
chr10	60133500	-0.603785351821371	-0.873573506026105	-0.8067049667021	-0.818111523546702
chr10	60162937	-0.883997294578001	-0.990451957292542	-0.910202239538985	-0.987146730624599
chr10	60168054	-0.84560387037897	-0.814141545434297	-0.777981394563572	-0.709422628166377
chr10	60175346	-0.90129248082065	-0.956829498639127	-0.823573430970043	-0.892324517545256
chr10	60176706	-1	-0.989027250272182	-0.97086378125992	-0.988383049005377
chr10	60183974	-0.808181332921647	-0.924122698508476	-0.825069269511392	-0.887794829888006
chr10	60239791	-1	-0.982903656125192	-0.95662638854093	-0.945487387427277
chr10	60290603	-0.76770967988971	-0.935991929756453	-0.96936414276488	-0.886602403310358
chr10	60435603	-0.82340932020239	-0.930865368109012	-0.855747468154544	-0.961977177909385
chr10	60460009	-0.794515474812078	-0.869461604340399	-0.861316507553467	-0.842651959877951
chr10	60463844	-0.620850615943974	-0.857649634389245	-0.907282685553852	-0.889150718197468
chr10	60564865	-0.925370418657327	-0.953977027940449	-0.909484962818102	-0.984273950564785
chr10	60583498	-0.895941336505566	-0.94925481377761	-0.955611889678615	-0.926538891407062
chr10	60587527	-0.863615169468926	-0.808152130581361	-0.928941736456929	-0.799459494767971
chr10	60600050	-0.742720618050237	-0.869430787112511	-0.899728962815641	-0.825632637886269
chr10	60615924	-0.969133606565482	-0.93040317095898	-0.956676382645128	-1.00766817040848
chr10	60616813	-0.713187965055088	-0.747885608576644	-0.893859376323978	-0.810530675777673
chr10	60620801	-0.893997578636168	-0.942080976208437	-0.959284502323805	-0.957010187964591
chr10	60626687	-1	-1	-0.981043057322706	-1.00088448484315
chr10	60631321	-0.90735125942101	-0.984622578843956	-0.945804468027369	-1.01246407749388
chr10	60644813	-0.844354133636084	-0.907985453206336	-0.869280132878473	-0.859788315214151
chr10	60663574	-0.667231485609979	-0.83211321171009	-0.892113025765411	-0.872780909221415
chr10	60715485	-0.92834765745955	-0.956658212100551	-0.933590694893221	-0.904919633719216
chr10	60752847	-0.670039819896721	-0.711405911609754	-0.878011447325892	-0.903275193499781
chr10	60767903	-0.8671589965353	-0.879759967175826	-0.887853374844599	-1.04012581530236
chr10	60889923	-0.748771759692656	-0.884453493142972	-0.815717047584247	-0.900367690043397
chr10	60905202	-0.939272157023929	-0.964523837252394	-0.962963826785167	-0.835983514950345
chr10	60954443	-0.895953816824529	-0.97722925372954	-0.909053538409774	-0.911064130699905
chr10	60966896	-0.978228032091797	-0.976230846285615	-0.950422970948111	-0.983072376694766
chr10	61034566	-0.867526653128911	-0.933881652498211	-0.966065856788786	-0.747018569366159
chr10	61056734	-0.977334938000708	-0.942213530506822	-0.93588925203336	-0.886763063966223
chr10	61111566	-0.663272557791333	-0.940669880727126	-0.887371507441681	-0.924377945817637
chr10	61191393	-0.7974651914604	-0.917710313250288	-0.972096158658467	-0.837085470497307
chr10	61193412	-0.605555620168376	-0.890283434719341	-0.825797257078189	-0.772244164741594
chr10	61196420	-0.337847158295575	-0.928036408892038	-0.904187806330263	-0.949828146463728
chr10	61229886	-0.89305707441258	-0.885407242179712	-0.881616660351642	-0.901350585674165
chr10	61261369	-0.843789142146935	-0.884373376140186	-0.947462502560891	-0.778400313019108
chr10	61298140	-0.768060210598793	-0.889883816276432	-0.916907980435782	-0.85797158800206
chr10	61337797	-0.307725846753862	-0.764722563276329	-0.8504198537167	-0.944195108832157
chr10	61350440	-0.802664707446072	-0.886857000576608	-0.960620595768708	-0.903159712399082
chr10	61361144	-0.686968699605953	-0.838140979321344	-0.884873747897187	-0.855194542959336
chr10	61385907	0.230234686190991	-0.105652906708344	-0.165641678797659	0.274071472160451
chr10	61394236	-0.788102039880037	-0.918661669445952	-0.827969939055714	-0.9831916048757
chr10	61408105	-0.788566210094606	-0.909005654431657	-0.885959058855841	-0.866361155055404
chr10	61425866	-0.953707906298728	-0.968487015848551	-0.905982687768123	-0.951096973427837
chr10	61434621	-0.911111167226046	-0.929794915350325	-0.876806952847543	-0.884448256191482
chr10	61435384	-0.840301223288387	-0.914196365212698	-0.947588763307282	-0.772548323134515
chr10	61436493	-0.941275273159526	-0.948495757071306	-0.977404227573143	-0.987317003554832
chr10	61473863	-0.670416900333898	-0.849481032656243	-0.743320386177731	-0.789921366421192
chr10	61499662	-0.884821425656237	-0.89166879850043	-0.960377205321514	-0.992061250314174
chr10	61504400	-1	-0.953354060538508	-0.95989825001662	-0.942846146727536
chr10	61509542	-0.641833237986921	-0.825170234254558	-0.685010142815409	-0.76878732471004
chr10	61547037	-0.800592824036284	-0.880419975141166	-0.894571009429245	-0.962005905516785
chr10	61558267	-0.928911700889668	-0.942650308563195	-0.883417596588207	-0.925990889728943
chr10	61586132	-0.726723306079216	-0.87022387160943	-0.878456217617406	-0.796305688059087
chr10	61593919	-0.426891620565423	-0.690069357973111	-0.776947334375793	-0.689674788650599
chr10	61634478	-0.598625562229631	-0.914805962254464	-0.797859134474763	-0.810822757669977
chr10	61650391	-0.870742304193205	-0.906641398753461	-0.761261447920865	-0.843176737757891
chr10	61667799	-0.542363478117421	-0.693953121980507	-0.524417018749153	-0.293049331465076
chr10	61672066	-0.844220551342399	-0.907736182335759	-0.897599490825829	-0.89938218880348
chr10	61676396	-0.863351854403952	-0.951065923298048	-0.915715235693777	-0.865003762451163
chr10	61677983	-0.826069705544582	-0.974847977204916	-0.872521728064729	-0.898311533795296
chr10	61680924	-0.869649033388745	-0.902840975821396	-0.924769325032678	-0.904366409153052
chr10	61688794	-1	-1	-0.933789692909469	-0.962770193118128
chr10	61718837	-0.857700193039056	-0.886070349250439	-0.702338314231625	-0.759486615141428
chr10	61776009	-0.784766823540482	-0.894937204481069	-0.813590094661702	-0.783011619725406
chr10	61776851	-0.805201794682274	-0.959671591189992	-0.851265318263919	-0.839985517994946
chr10	61780190	-0.706973075439357	-0.866245318966795	-0.877826408030874	-0.931885532197318
chr10	61781556	-0.734106638457433	-0.896262995127319	-0.888465517575657	-0.740480119588082
chr10	61811045	-0.864741222243306	-0.960845788097439	-0.846358861300524	-0.913244635793803
chr10	61853097	-0.779178261127712	-0.857614518740593	-0.973106752534937	-0.910996230834508
chr10	61872014	-0.862576088068265	-0.922067422124417	-0.96776261064882	-0.902099968699243
chr10	61894220	-0.711613170897675	-0.913763985302534	-0.670756723260895	-0.87754573938723
chr10	61914777	-0.902321745596353	-0.900172036717683	-0.795609425591381	-0.847445233016175
chr10	61952683	-0.653526473363066	-0.930183995105424	-0.893578813664742	-0.840187848508945
chr10	62026301	-0.897588864811052	-0.963706187867237	-0.95983808918728	-0.833345545802511
chr10	62088045	-0.971482110756294	-0.986102849508352	-0.980448653455627	-0.894481775386931
chr10	62105300	-0.66691190539742	-0.979225256800529	-0.887403415349914	-0.933589459729271
chr10	62110007	-0.776514984125808	-0.884106447947201	-0.74968873971937	-0.733880791032806
chr10	62203630	-0.744829284369982	-0.902071912764935	-0.891182969496284	-0.798912333056237
chr10	62213343	-0.748029103823983	-0.942430548316217	-0.788218777234198	-1.00058963222851
chr10	62268314	-0.820773942387951	-0.885481026420274	-0.926838151787795	-0.869156456403654
chr10	62277436	-0.839023837662568	-0.866394953237253	-0.698675744471261	-0.901828408430151
chr10	62279890	-0.973322123922377	-0.980495549884014	-0.961978867566612	-1.01446264886792
chr10	62310383	-0.830459562242506	-0.987789088406199	-0.913070810277792	-0.897127176567805
chr10	62363796	-0.816261773098637	-0.893078070907415	-0.881179531821752	-0.933918366922794
chr10	62439257	-0.681959869346792	-0.910270089378371	-0.895355199294811	-0.733236832702919
chr10	62449876	-0.941484807141169	-0.969050141988022	-0.905615627212682	-0.966932667560681
chr10	62466507	-0.720461095250875	-0.955437766675351	-0.917369938484448	-0.889303272415639
chr10	62469395	-0.927070389693132	-0.950165264982387	-0.922461897612146	-0.967235073204222
chr10	62474560	-0.926047797224599	-0.930291070819178	-0.912603849429336	-0.9409879740983
chr10	62479991	-0.950281062315241	-0.954891870576711	-0.86552429189591	-0.964508537895876
chr10	62481205	-0.793298880330919	-0.894038808200186	-0.907055476219857	-0.919363947333385
chr10	62521574	-1	-0.972494619130562	-0.958423502827737	-0.912215736503755
chr10	62525732	-0.920907958432602	-0.965563452487419	-0.871271600284398	-0.875829822750703
[truncated: 97,932 more rows]
