# Supplementary material for: Differential chromatin profiles partially determine transcription factor binding
Source: PLoS One. 2017 Jul 13;12(7):e0179411. doi: 10.1371/journal.pone.0179411 (PMC5509100; doi:10.1371/journal.pone.0179411)
Supplement: S1 Dataset — (ZIP) [file pone.0179411.s002.zip › data.tables/ZBTB33_ChIP.csv]

chr	coord	edgeR.logFC	edgeR.logCPM	edgeR.PValue	GEM.GM.QValue	GEM.K.QValue
chr10	101380783	-0.178	8.58	0.841	35.27	26.59
chr10	101869613	-1.06	7.01	0.239	12.7	3.47
chr10	101989387	-0.386	9.6	0.647	83.67	61.85
chr10	102802877	-0.585	9.14	0.497	60.22	29.31
chr10	102820541	-0.975	10.48	0.25	193.53	71.09
chr10	103124614	-0.281	7.67	0.771	15.02	8.38
chr10	103124676	1.17	6.66	0.217	2.39	6.5
chr10	103489969	4.82	6.95	2.96e-05	-0.01	17.02
chr10	103539788	0.404	6.03	0.704	0.18	4.95
chr10	103816065	-0.662	6.91	0.462	7.41	0.13
chr10	104192469	-0.456	7.41	0.616	10.68	2.49
chr10	104473633	-0.761	7.04	0.402	8.48	2.6
chr10	104614003	-0.581	6.87	0.536	4.01	0.77
chr10	104678032	-1.31	8.11	0.136	28.81	2.37
chr10	105241927	-1.71	6.41	0.0765	4.17	0.15
chr10	105250512	-1.78	6.08	0.0677	3.59	0.62
chr10	106029006	-2.87	7.91	0.00243	33.3	2.58
chr10	108792993	3.06	6.52	0.00292	0.08	14.22
chr10	110220	-0.0596	5.8	1	2.5	1.76
chr10	112064740	-1.64	9.64	0.0584	118.97	26
chr10	112373290	-1.49	6.93	0.112	11.23	0.64
chr10	114741487	-3.49	6.53	0.00132	10.86	0.09
chr10	115542379	2.17	5.61	0.0414	0.03	3.76
chr10	1156162	0.681	6.86	0.489	3.64	3.48
chr10	116482119	0.714	6.2	0.491	2.5	6.05
chr10	116697919	-1.73	7.1	0.0631	11.31	0.01
chr10	11752919	0.528	6.69	0.566	3.25	2.63
chr10	118168438	-2.36	5.37	0.0447	2.27	0.04
chr10	118608985	-3.18	8.29	0.00082	52.4	3.76
chr10	118976270	-0.857	6.92	0.341	10.92	2.52
chr10	120839715	-0.515	7.18	0.581	9.42	7.45
chr10	12237876	-0.693	9.08	0.417	59.67	16.55
chr10	123687574	-0.927	7.34	0.303	15.85	4.39
chr10	123733997	-2.5	6.24	0.0178	7.07	0.13
chr10	124768357	-0.754	10.25	0.373	157.17	81.3
chr10	127293903	2.21	5.84	0.0349	0.13	4.6
chr10	127408114	-0.932	9.29	0.274	77.69	30.64
chr10	127408235	-1.27	8.64	0.141	56	19.7
chr10	131909166	-2.04	8.26	0.0235	38.85	6.27
chr10	134145622	-0.669	6.72	0.499	6.34	0.94
chr10	134177937	-0.651	6.94	0.471	3.89	2.05
chr10	13433290	-0.373	6.75	0.696	5.7	3.28
chr10	13478476	0.475	6.13	0.636	3.13	4.18
chr10	134848480	-0.266	5.83	0.828	2.91	2.9
chr10	135088509	-3.69	6.7	0.000712	13.78	-0.01
chr10	135186935	-0.712	10.53	0.398	200.91	118.58
chr10	135207789	-0.248	6.98	0.815	8	2.37
chr10	13972365	1.48	6.02	0.159	0.27	3.11
chr10	14227551	5.13	6.71	2.63e-05	-0.01	8.81
chr10	14227666	0.414	8.18	0.639	20.66	29.86
chr10	14227769	-1.02	8.05	0.251	33.05	9.87
chr10	14227951	-3.84	6.77	0.000285	13.68	-0.01
chr10	14880248	-0.676	7.63	0.449	15.48	1.92
chr10	14920822	0.109	7.4	0.921	11	3.41
chr10	15077922	1.38	6.7	0.148	1.51	7.1
chr10	15139079	-0.695	8.83	0.422	49.25	11.43
chr10	15323093	-0.785	6.04	0.443	4.7	1.05
chr10	16584595	2.58	5.93	0.015	0.01	3.63
chr10	16649130	3.12	7.05	0.00225	0.05	22.77
chr10	16933956	4.22	7.73	4.19e-05	0.23	18.14
chr10	17045344	2.66	6.19	0.00981	0	3.27
chr10	17271380	2.65	7.12	0.00677	-0.01	16.01
chr10	21809113	-0.362	6.82	0.709	5.71	2
chr10	22506991	3.17	6.61	0.00204	0.09	5.91
chr10	23375535	2.63	6.16	0.0107	0.21	5.86
chr10	25072644	2.73	6.43	0.00706	0.34	6.15
chr10	27149902	-0.934	7.49	0.304	21.17	3.34
chr10	27150019	0.185	9.44	0.83	63.27	72.85
chr10	29011085	2.14	5.96	0.0368	0.34	4.08
chr10	29508993	1.07	6.42	0.271	1.85	9.18
chr10	30536803	0.489	6.43	0.624	2.97	7.01
chr10	31349732	2.22	5.64	0.0367	0.08	4.88
chr10	31991116	-1.99	6.44	0.0407	8	0.97
chr10	32344597	0.645	6.62	0.489	3.02	2.5
chr10	35379600	-0.674	6.88	0.47	5.6	1.33
chr10	43913681	3.64	6.77	0.000625	0.04	6.35
chr10	43913781	1.84	6.4	0.0626	1.34	2.42
chr10	44094939	2.15	6.39	0.0342	0.15	6.28
chr10	46089730	-0.712	6.07	0.491	3.79	-0.01
chr10	46090375	0.533	6.6	0.571	3.58	1.04
chr10	49394493	2.58	5.93	0.015	-0.01	4.78
chr10	50999331	3.04	6.98	0.00293	0.7	16.44
chr10	51565154	1	10.7	0.235	111.59	229.04
chr10	51565172	-8.17	10.5	2.2e-11	319.81	-0.01
chr10	51827665	-0.86	5.48	0.402	2.5	1.03
chr10	52268197	-3.47	7.06	0.000875	12.26	0
chr10	5726524	-1.11	8.02	0.205	30.98	7.36
chr10	5726592	0.452	7.93	0.614	16.1	13.55
chr10	5855554	0.116	9.93	0.895	94.83	85.7
chr10	60028967	-0.662	7.21	0.473	9.33	1.12
chr10	6342680	-3.97	7.79	7.83e-05	30.4	0.24
chr10	64892876	0.098	10.22	0.909	108.98	103.07
chr10	65115145	-1.48	6.25	0.124	4.87	0.02
chr10	69609228	-0.357	11.07	0.671	256.04	187.13
chr10	70091743	-0.184	11.81	0.826	999	999
chr10	70660564	0.201	7.38	0.84	7.18	0.79
chr10	71601951	-2.36	5.97	0.0276	6.59	0
chr10	71930461	0.428	8.23	0.629	21.47	19.39
chr10	71930564	-0.186	6.21	0.867	3.34	1.34
chr10	73479767	1.65	6.24	0.103	0.48	4.21
chr10	75012220	0.154	7.77	0.877	11.08	3.37
chr10	75118571	-5.53	10.28	9.58e-08	259.84	0.52
chr10	75173861	1.53	8.34	0.0824	9.71	21.3
chr10	75385805	0.252	10.85	0.764	176.83	202.85
chr10	75385873	-0.241	8.37	0.797	31.26	19.69
chr10	75634298	0.232	8.03	0.794	20.47	19.04
chr10	7661697	4.95	7.46	9.17e-06	0	31.71
chr10	76844926	2.32	6.39	0.0243	0.28	4.21
chr10	76871156	0.863	8.86	0.317	27.31	31.18
chr10	7830052	-0.535	10.47	0.525	168.77	99.75
chr10	79789305	-0.0501	7.51	0.982	8.86	2.67
chr10	80981122	1.94	6.82	0.0428	0.47	13.7
chr10	82073501	2.32	6.39	0.0243	0.7	7.33
chr10	82104414	2.41	6.16	0.0175	0.34	4.91
chr10	87479347	2.06	5.9	0.045	0.32	5.25
chr10	88740939	2.15	7.06	0.0242	2.09	17.86
chr10	88855409	-1.92	7.62	0.0339	22.72	1.43
chr10	90751766	-2.77	7.56	0.00357	22.38	0.62
chr10	95462398	-1.63	6.59	0.0889	6.35	-0.01
chr10	96059373	2.45	7.21	0.0106	1.9	19.24
chr10	96122787	-1.06	8.08	0.232	28.25	8.97
chr10	96305553	-1.31	8.81	0.131	59.5	16.32
chr10	977698	-0.686	6.85	0.461	10.35	2.23
chr10	97803271	-0.768	8.75	0.37	49.84	20.55
chr1	10003191	0.591	7.94	0.495	11.74	11.87
chr1	10003478	0.161	6.84	0.884	7.33	1.17
chr1	100315606	-0.431	9.24	0.614	66.64	37.14
chr1	1004830	1.42	7.72	0.115	6.67	7.2
chr1	100598534	-0.212	7.08	0.851	5.96	0.16
chr1	104068546	-0.473	9.43	0.578	73.72	38.52
chr1	104326633	-3.56	6.34	0.0015	7.41	0
chr1	10490458	-0.154	7.27	0.87	9.8	2
chr1	1051619	0.019	7.21	1	9.52	0.56
chr1	10532674	-1.27	8.72	0.144	53.9	10.91
chr1	10532745	0.746	8.68	0.386	24.87	34.38
chr1	10534984	-0.217	6.44	0.849	3.84	0
chr1	10555536	-3	7.9	0.00161	32.74	0.03
chr1	10590488	2.1	6.67	0.0335	0.83	9.79
chr1	108742791	0.749	7.1	0.419	7.93	2.37
chr1	109618811	0.113	7.71	0.92	10.63	4.27
chr1	110036578	0.304	9.1	0.726	39.71	28.76
chr11	1051216	-1.94	6.08	0.0476	5.28	-0.01
chr1	110577146	-0.32	11.66	0.703	999	289.28
chr1	11072442	0.624	9.53	0.463	58.31	78.73
chr1	11072647	-0.505	7.93	0.575	21.13	4.43
chr11	107880049	-0.631	9.38	0.459	71.39	36.59
chr1	110881420	-0.599	8.79	0.485	51.58	18.85
chr1	110881624	-0.661	10.9	0.433	252.05	133.56
chr1	110950365	-0.325	7.41	0.727	9.07	0.94
chr11	113644473	-0.475	7.68	0.604	20.48	3.29
chr11	113644566	-0.235	7.89	0.801	20.34	12.43
chr11	115797046	-2.93	7.3	0.00243	18.7	1.02
chr1	11159903	-7.61e-05	9.04	1	48.15	25.44
chr11	116561546	-1.36	6.47	0.157	7.6	1.18
chr11	116643755	-0.958	7.33	0.286	15.85	0.71
chr1	111682294	0.101	7	0.922	5.92	1.53
chr11	117997391	2.29	7	0.0181	0.98	7.21
chr11	118436694	-0.358	9.66	0.675	84.51	35.46
chr11	11863458	-0.324	8.62	0.713	37.62	27.68
chr11	118966129	0.555	7.09	0.554	4.24	3.19
chr11	119773648	3.04	7.45	0.00202	0.58	21.5
chr1	111991937	-0.0225	10.62	0.98	175.8	154.15
chr1	111992090	0.43	9.27	0.617	48.43	58.22
chr11	121128225	2.72	6.03	0.00996	0.11	4.03
chr11	122727475	-1.87	6.02	0.0567	4.86	0.18
chr1	112298495	-0.122	10.25	0.886	124.91	96.21
chr11	123172213	-0.251	6.54	0.787	2.52	3.47
chr11	124543737	1.03	8.14	0.237	11.36	18.99
chr11	1285870	0.936	8.92	0.278	28.5	61.02
chr11	13011139	4.76	9.73	2e-06	3.13	155.78
chr1	113250135	0.713	7.57	0.431	7.19	5.64
chr11	134314337	2.78	6.29	0.00694	0.17	15.64
chr11	134314592	1.97	7.19	0.0356	3.87	22.49
chr11	13484857	-0.803	11.96	0.339	999	999
chr11	1372954	3.07	6.08	0.00441	0.04	4.57
chr1	114447963	0.887	8.18	0.315	11.89	13.85
chr1	115053916	-0.217	6.99	0.843	8.56	1.01
chr1	115300240	-0.606	6.8	0.519	5.18	0.03
chr1	115300614	0.648	8.6	0.458	25.48	32.68
chr1	115300656	-0.898	8.95	0.297	54.64	14.9
chr1	11640299	1.63	6.12	0.115	0.63	4.83
chr1	116915907	0.343	6.79	0.734	5.14	1.07
chr1	116961227	-0.679	9.08	0.426	60.43	21.52
chr11	17373211	1.32	7.14	0.148	4.7	7.11
chr11	17920530	1.81	5.71	0.076	0.25	2.14
chr11	18343717	-0.191	7.51	0.852	8.64	2.67
chr11	18656016	-0.436	7.76	0.637	13.7	2.46
chr11	189772	-0.311	8.26	0.728	26.41	20.2
chr11	190132	1.66	8.02	0.0617	2.31	23.97
chr1	11968286	1.52	9.84	0.0776	30.98	121.22
chr1	119683326	0.52	8.11	0.556	12.39	9.58
chr1	11968577	-0.575	9.22	0.503	58.89	21.71
chr1	11969759	-0.0455	7.72	0.968	16.11	11.8
chr1	11969852	9.73	7.1	1.97e-07	-0.01	17.6
chr1	11969934	1.58	7.62	0.082	4.6	14.6
chr1	120191152	0.292	8.11	0.745	18.74	17.83
chr11	22851534	-0.437	8.74	0.61	39.71	20.2
chr1	1243740	0.254	7.17	0.791	6.03	4.89
chr11	27528422	-0.414	9.29	0.627	59.52	38.08
chr11	308325	-1.5	6.57	0.117	7.22	0.63
chr11	3090915	3.38	7.41	0.000837	0.43	25.79
chr1	1310686	-0.926	8.25	0.292	37.88	12.25
chr1	1310758	0.014	10.05	0.987	105.49	89.1
chr11	3206398	2.07	6.83	0.0319	1.71	6.93
chr11	320793	2.77	5.84	0.0113	0.01	3
chr11	3402141	3.28	6.88	0.00123	0.03	4.71
chr11	34073879	0.676	7.26	0.453	6.9	4.94
chr11	34127049	-0.521	8.27	0.552	18.36	4.51
chr11	37525747	-2.51	5.91	0.0208	3.12	0.12
chr11	43890686	-0.788	6.71	0.42	3.78	1.55
chr11	44088005	-0.55	8.77	0.521	44.27	24.17
chr1	144534181	1.45	8.67	0.0967	18.57	46.94
chr1	144534278	2.29	6.98	0.0154	2.46	14.3
chr1	1447158	0.202	9.39	0.814	60.4	60.07
chr1	1447415	-0.453	6.55	0.623	4.67	0.18
chr1	145382868	1.36	9.68	0.113	41.4	106.83
chr1	145382996	0.294	8.37	0.748	24.93	26.67
chr1	145399315	-0.412	6.74	0.664	3.94	0.43
chr1	145438524	0.629	7.38	0.487	4.99	2.14
chr1	145507604	-0.441	7.28	0.644	9.6	0.54
chr1	145516325	-0.526	8.38	0.547	32.94	11.04
chr11	46193422	0.939	6.27	0.348	1.96	3.62
chr11	46388301	2.13	6.37	0.0368	-0.01	8.95
chr1	146556063	0.611	7.68	0.492	11.25	8.69
chr1	146556178	2.6	8.16	0.00495	4.93	43.92
chr1	146556241	-0.539	7.69	0.535	20.12	7.95
chr11	47587117	0.454	8.76	0.594	32.09	29.31
chr11	47664220	0.367	7.58	0.69	7.4	5.36
chr1	147735831	1.55	8.02	0.0806	8.92	24.13
chr1	147735986	0.394	7.75	0.649	12.84	13.91
chr11	47788827	-0.679	7.47	0.439	13.66	0.77
chr1	147806649	0.39	7.8	0.66	12.69	10.74
chr1	147806794	0.582	9	0.496	27.35	40.59
chr1	147994212	-0.525	7.75	0.566	25.15	15.51
chr1	147994536	-0.683	7.61	0.443	22.51	12.59
chr1	148000807	-1.17	5.87	0.243	4	0.08
chr1	148241548	0.307	9.82	0.718	78.05	100.01
chr1	148241801	-0.426	7.94	0.628	27.37	17.09
chr1	148604926	0.073	7.49	0.944	15.5	16.32
chr1	148928251	0.344	6.18	0.732	4.76	3.78
chr1	149223931	0.773	9.76	0.365	37.5	71.2
chr1	149224053	1.78	9.12	0.0409	15.85	81.71
chr1	149243760	2.05	5.29	0.0685	0.06	2.1
chr1	149514207	0.739	7.2	0.417	7.98	12.47
chr1	149606070	1.41	7.01	0.122	4.86	22.16
chr1	14983255	4.37	7.87	2.32e-05	0.2	31.78
chr1	150241397	-0.857	6.92	0.341	8.07	0.13
chr1	150898796	0.524	7.04	0.583	3.08	0.79
chr1	1509976	0.674	7.31	0.467	8.57	7.06
chr1	151138539	0.571	8.59	0.503	18.78	18.58
chr1	151763981	-0.349	7.53	0.698	15.33	8.57
chr1	152005084	2.74	6.25	0.00756	0	5.51
chr1	153935883	-0.17	8.1	0.852	20.66	9.73
chr1	154909163	0.264	8.29	0.765	16.4	13.59
chr1	154946999	-0.166	7.68	0.853	12.52	2.47
chr1	154955748	-0.66	7.4	0.468	8.86	0.19
chr1	155145798	-0.919	7.03	0.31	5.81	0
chr1	155214626	-0.0594	8.26	0.945	20.88	8.49
chr1	155232265	-0.692	8.88	0.42	47.44	7.77
chr11	5526915	6.41	9.17	1.52e-08	0.01	100.83
chr1	155278577	-1.32	9.14	0.127	75.7	5.79
chr1	155715380	-0.516	6.87	0.586	6.13	0.61
chr1	156024577	-0.49	7.61	0.586	12.9	3.32
chr1	156097137	-1.71	6.41	0.0765	5.92	0.06
chr1	156183023	-0.464	9.25	0.583	61.54	22.38
chr1	156252681	-0.474	11.52	0.572	999	256.96
chr1	156630337	-1.29	7.61	0.151	14.18	0.32
chr11	57046392	2.21	6.43	0.0297	0.51	3.87
chr11	57080072	2.65	7.12	0.00677	0.05	14.3
chr11	57192381	-0.0167	7.34	1	6.17	0.65
chr1	157249535	2.06	6.19	0.0486	0.29	2.42
chr11	57424948	0.532	8.72	0.536	25.62	27.59
chr11	57435258	0.551	8.03	0.533	16.11	15.43
chr11	57435411	-0.354	8.55	0.682	42.69	30.49
chr11	57435493	3.47	6.87	0.000729	-0.01	14.18
chr11	575546	-0.621	6.42	0.528	5.06	0.47
chr11	57559913	1.13	7.11	0.222	2.07	10.77
chr11	58346334	-0.36	10.78	0.669	208.25	142.62
chr11	58347169	-0.446	7.36	0.622	10	2.75
chr11	58869871	-1.27	6.92	0.176	10.51	1.85
chr11	58910225	-1.31	7.13	0.148	12.56	1.32
chr1	1590569	1.73	6.66	0.0746	1.9	5.71
chr11	59728112	2.74	6.73	0.00729	0.23	6.01
chr1	160082457	-0.322	6.31	0.793	3.44	2.15
chr1	160232337	-0.225	7.85	0.811	15.97	2.5
chr1	160370216	0.575	8.4	0.509	24.82	25.46
chr11	60674294	-0.991	7.63	0.269	16.21	1.63
chr1	160682720	-3.13	6.22	0.00433	5.72	0
chr1	160765925	-2.6	6.71	0.00775	3.53	0.6
chr1	161123797	-1.44	8.08	0.103	25.61	0.67
chr1	161136207	-0.292	8.94	0.735	39.89	18.31
chr11	61584461	1.06	7.65	0.232	9.33	17.84
chr1	16163807	2.02	6.71	0.0388	0.04	9.02
chr11	61735039	2.03	7.3	0.0286	0.12	15.7
chr1	161736069	0.254	8.41	0.772	24.29	15.93
chr11	61739384	0.766	7.52	0.386	6.55	6.03
chr11	61860312	-0.129	5.55	0.931	2.26	0.38
chr11	62320758	0.912	7.53	0.302	4.99	7.7
chr11	62341660	0.0294	8.2	0.977	20.21	14.59
chr11	62369526	0.0184	6.96	1	5.5	0.55
chr11	62379647	-0.733	7.34	0.429	11.66	6.71
chr11	62389711	-0.949	7.39	0.292	14.52	0.16
chr11	62432854	0.215	7.41	0.824	8.79	2.94
chr11	62446590	-0.13	6.66	0.902	3.47	0.61
chr11	62609012	0.175	9.18	0.837	38.92	48.79
chr11	62609132	0.632	10.94	0.453	125.95	196.98
chr11	62609214	1.66	8.6	0.0575	8.85	39.73
chr11	62648449	0.581	7.18	0.518	4.73	5.24
chr11	62648832	0.000638	7.25	1	8.35	6.56
chr1	163291632	-0.32	7.73	0.735	10.73	2.82
chr11	64037954	-0.105	8.15	0.917	15.75	6.14
chr11	642755	1.83	6.26	0.0725	0.39	2.97
chr11	64491092	-0.278	6.67	0.772	5.72	1.63
chr11	64528086	0.982	6.92	0.282	1.68	5.93
chr11	64546418	0.835	10.6	0.323	112.17	185.57
chr11	64646300	-0.407	9.33	0.636	69.74	32.27
chr1	164681647	3.56	6.95	0.000545	0.14	7.97
chr11	64949251	2.33	6.53	0.0225	0.02	6.54
chr11	6502641	-0.184	7.92	0.847	19.79	8.51
chr11	6502723	-2.54	7.03	0.00862	16.4	0.06
chr11	65029232	-0.223	7.62	0.814	11.53	2.49
chr11	65274333	1.53	9.39	0.0763	22	83.02
chr11	65274621	2.93	8.54	0.00156	-0.01	49.73
chr11	65274736	0.859	8.97	0.316	28.16	52.68
chr11	65319758	2.08	6.75	0.0327	0.45	5.91
chr11	65374822	2.04	6.89	0.0329	0.67	11.27
chr11	65488217	-1.43	6.98	0.128	13.74	0.47
chr11	65488314	-0.64	7.2	0.488	12.76	5.1
chr11	65622548	3.36	6.78	0.00105	-0.01	12.4
chr11	65640136	1.86	6.17	0.0731	-0.01	8.66
chr11	65686835	0.438	6.64	0.641	2.18	1.36
chr1	165738240	-0.37	10.36	0.663	145.16	78.72
chr11	65769768	-0.279	8.42	0.746	27.74	11.17
chr11	66035238	0.162	8.58	0.85	31.54	26.27
chr11	66189262	-0.242	6.65	0.802	3.96	0.33
chr11	66445352	-0.194	9.14	0.821	55.54	33.48
chr11	66512028	0.212	6.9	0.834	5.72	1.24
chr11	66849142	-0.967	7.1	0.286	9.82	1.92
chr11	67121298	0.388	7.53	0.679	8.05	4.71
chr11	67417100	-4.96	7.63	9.13e-06	31.85	-0.01
chr11	67417295	-2.24	6.73	0.0198	8.89	0.19
chr1	167905797	-0.267	10.69	0.752	180.6	125.24
chr1	168124198	1.65	6.01	0.12	1.04	4.23
chr1	168189916	2.28	7.08	0.0174	0.94	6.92
chr11	68205352	4.23	6.42	0.000255	-0.01	6.76
chr11	68657779	1.41	6.78	0.136	3.35	6.76
chr1	16971203	-0.271	9.72	0.753	66.39	24.62
chr11	70049367	-0.301	8.73	0.732	38.14	20.8
chr11	70161130	-4.42	8.83	1.02e-05	81.37	1.44
chr11	71640075	-1	7.59	0.271	16.09	0.49
chr11	71791794	-0.94	7.65	0.282	17.45	0.39
chr11	71949391	0.8	6.94	0.404	3.64	4.72
chr11	72145683	-1.96	8.68	0.0272	57.71	1.25
chr1	17222666	1.42	8.74	0.105	21.95	67.3
chr1	17222756	0.893	7.83	0.314	11	16.17
chr1	17231741	1.24	8.89	0.152	17.55	49.88
chr1	17231884	1.64	8.61	0.0631	12.69	40.34
chr1	17274905	1.76	5.68	0.0848	0.29	2.75
chr11	73472418	-0.574	7.16	0.534	11.11	0.63
chr1	174173949	1.04	8.91	0.231	24.83	45.38
chr11	74851769	0.675	6.63	0.468	2.69	2.63
chr1	174968940	0.0516	8.73	0.952	33.88	22.83
chr1	174969155	0.901	7.81	0.315	11.89	26.76
chr1	174992710	0.116	9.08	0.893	39.34	26.27
chr11	75115814	2.28	6.82	0.0199	0.05	12.48
chr11	75294401	-0.66	7.81	0.458	22.21	11.18
chr11	75919983	2.72	6.72	0.00775	0.05	13.95
chr11	76388362	-2.89	6.95	0.00309	13.66	0.17
chr11	77790991	0.38	7.18	0.683	4.62	2.96
chr1	179016288	3.08	7.15	0.00221	0.51	6.07
chr1	179335203	0.175	7.29	0.872	7.41	1.11
chr1	179851869	0.00567	7.91	1	14.64	1.92
chr1	179923847	-0.501	10.42	0.552	164.79	97.07
chr11	802301	2.04	5.71	0.0485	-0.01	4.11
chr1	181511687	-3.58	5.69	0.00352	5.11	-0.01
chr11	819732	-0.26	7.62	0.781	18.68	7.98
chr1	182261621	3.35	6.56	0.00142	-0.01	6.82
chr11	8228089	1.8	6.24	0.0782	0.18	2.24
chr1	1829878	-1.27	7.51	0.16	15.5	1.68
chr11	82997082	-1.83	7.23	0.0495	12.84	0.03
chr1	183441198	0.0037	9	1	43.99	32.3
chr1	183441417	-0.544	9.1	0.53	65.56	38.47
chr11	838508	2.1	6.94	0.0283	0.2	10.02
chr11	842827	0.989	7.1	0.286	2.56	6.61
chr1	184724263	-0.941	9.22	0.27	72.86	10.48
chr11	85376218	-0.443	9.15	0.603	54.15	27
chr11	85820384	2.18	6.53	0.031	0.3	4.24
chr1	186051559	-0.436	5.98	0.693	2.33	-0.01
chr11	86380605	0.452	6.18	0.648	2.91	7.32
chr11	8704234	-0.974	9.95	0.251	135.79	53.76
chr11	8704304	-0.572	8.83	0.51	52.72	35.88
chr1	18905991	1.94	7.17	0.0371	3.33	10.24
chr11	89984329	-0.865	6.84	0.359	10.86	1.32
chr1	192578396	-1.04	6.57	0.281	4.61	1.69
chr1	193028558	0.571	7.4	0.527	7	1.52
chr11	9336206	0.247	8.39	0.78	24.03	11.31
chr11	93474600	-0.724	7.13	0.428	12.96	3.74
chr11	93474722	-0.296	8.7	0.735	38.87	23.19
chr11	93518018	0.0759	7.47	0.943	8.68	6.19
chr11	93930537	2.04	6.04	0.0423	0.08	4.83
chr11	94227007	-1.11	8.92	0.197	56.84	8.36
chr1	195164714	-2.88	6.22	0.00756	5.92	0
chr1	19578098	0.713	7.43	0.426	4.35	2.5
chr11	95976672	-0.725	9.21	0.398	67.23	30.86
chr1	19638600	0.748	8.05	0.4	16.13	17.59
chr1	197964962	4.76	8.24	5.19e-06	0.32	41.4
chr1	198668768	1.15	7.12	0.214	4.21	5.59
chr1	19923427	-1	10.32	0.238	176.78	53.67
chr1	19923466	6.8	8.36	2.73e-08	-0.01	61.41
chr1	201924368	-0.233	8.6	0.792	36.66	15.69
chr1	202317654	-0.491	6.7	0.598	4.24	-0.01
chr1	202585643	-1.61	6.9	0.0874	8.23	1.54
chr1	202927449	0.591	7.08	0.529	6.5	3.37
chr1	202976471	-0.307	9.36	0.72	65.55	32.43
chr1	204476242	0.071	6.8	0.97	2.6	0.19
chr1	205718270	0.405	8.52	0.649	20.48	19.59
chr1	206290385	-1.57	6.68	0.0962	5.49	0.84
chr1	206859356	-0.0615	6.76	0.969	4.61	0.59
chr1	206909060	2.36	6.88	0.016	0	2.37
chr1	207224392	-0.231	10.8	0.785	200.21	141.48
chr1	207226332	0.122	10.07	0.886	99.37	65.75
chr1	207494684	-0.00347	7.84	1	13.69	3.23
chr1	209957961	-0.55	9.79	0.517	100.18	32.52
chr1	210250167	1.94	5.81	0.0552	0.41	7.59
chr12	102513946	0.402	9.14	0.643	38.32	46.43
chr12	104229791	4.1	7.62	6.67e-05	0.02	31.62
chr12	104532012	-1.04	8.95	0.226	67.59	21.85
chr12	104806316	-1.18	6.66	0.217	7.7	1.3
chr1	210547404	0.0471	7.82	0.97	14.77	4.94
chr12	105501465	-0.871	9.31	0.309	76.27	24.59
chr12	1059353	-1.43	6.88	0.129	10.51	0.56
chr12	107167924	0.151	8.49	0.868	25.1	13.25
chr12	10766269	-1.17	9.08	0.177	67.02	16.69
chr12	108155103	-0.295	7.93	0.742	20.07	8.76
chr12	108294580	1.09	6.5	0.255	2.54	7.45
chr12	109490325	-0.814	5.99	0.426	2.06	-0.01
chr12	109531450	-1.53	8.72	0.0806	49.43	6.39
chr12	110338052	0.177	6.92	0.862	3.7	0.8
chr12	110906104	-0.148	6.96	0.893	6.13	2.44
chr12	110906180	0.131	7.67	0.901	11.74	7.56
chr12	110940013	0.249	7.86	0.784	16.11	13.17
chr12	110940097	-0.627	7.09	0.496	10.62	2.75
chr12	111051879	-0.518	8.45	0.557	31.42	15.99
chr12	111180624	1.36	5.83	0.203	0.05	4.18
chr12	111180952	-0.569	7.56	0.528	16.4	7.72
chr12	112279772	-0.402	7.84	0.644	12.86	5.47
chr12	113044596	1.83	6.14	0.0792	0.85	5.23
chr12	11324255	-1.41	10.01	0.0993	150.38	39.38
chr12	113455674	3.33	6.54	0.00153	0.01	6.63
chr12	113900401	0.209	7.52	0.835	11.75	10.69
chr12	114101424	3.45	6.85	0.000821	0.06	6.2
chr12	115826146	-0.765	6.5	0.432	6.44	5.75
chr12	116356764	0.999	6.73	0.276	4.28	12.07
chr12	118335717	-1.12	5.64	0.269	2.27	0.32
chr12	118407251	-3.4	7.28	0.000605	23.03	0.38
chr12	118454506	-0.694	10.76	0.41	229.59	118.31
chr12	118573901	-0.87	8.27	0.319	32.59	7.79
chr12	120105731	-0.553	6.96	0.542	7.88	0.74
chr12	120372733	3.44	5.74	0.00352	-0.01	4.81
chr12	120554128	-0.331	7.89	0.707	20.32	13.6
chr12	120729427	1.39	8.85	0.112	19.02	45.08
chr12	120729622	1.11	8.55	0.199	13.84	32.72
chr12	120730775	-0.463	7.5	0.607	12.6	4.47
chr12	120730947	1.04	7.95	0.242	6.61	12.83
chr12	120966972	0.402	6.9	0.673	4.65	1.51
chr12	121602788	2.38	6.14	0.0191	0	5.86
chr12	121790280	-0.353	7.79	0.701	17.53	5.81
chr12	121790391	-1.65	7	0.0754	14.04	0.29
chr12	122241089	-0.336	7.74	0.721	16.96	2.03
chr12	122326655	0.587	8.03	0.512	11.82	7.34
chr12	122430294	-3.45	6.24	0.00211	5.03	-0.01
chr12	122987899	-0.863	6.01	0.396	2.75	0.28
chr12	123011469	-0.959	7.59	0.292	15.85	0.04
chr12	123237347	0.256	12.7	0.759	999	999
chr12	123477128	2.02	5.87	0.0498	-0.01	5.03
chr12	123717572	-0.534	7.71	0.556	15.36	2.34
chr12	123849815	-0.0992	9.17	0.912	52.86	31.22
chr12	124068956	0.32	8.06	0.714	14.4	18.19
chr12	124328728	3	7.2	0.00272	0.59	14.32
chr12	124953905	0.892	6.82	0.337	2.24	5.81
chr12	125154124	1.79	8.06	0.0444	7.7	36.74
chr12	125399133	-0.5	7.41	0.581	10.41	1.15
chr12	125473675	-0.156	9.95	0.856	97.02	70.55
chr12	127049945	0.19	5.62	0.934	1.18	2.76
chr12	12764753	-0.873	6.89	0.33	6.19	0.29
chr12	12849205	-1.21	8.68	0.162	46.63	15.39
chr12	129308572	-0.342	10.52	0.686	176.34	132.09
chr12	129594145	3.64	7.65	0.000336	0.85	27.09
chr1	213031476	1.45	7.28	0.107	2.93	8.33
chr1	213031624	0.841	6.96	0.374	4.75	6.95
chr12	131062110	1.22	6.22	0.226	0.46	6.14
chr12	131154029	3.26	8.33	0.000612	2.13	54.35
chr12	132434402	0.587	8.26	0.5	23.08	28.03
chr12	132536464	1.62	5.87	0.125	0.17	4.19
chr12	132569526	0.508	8.79	0.554	31.13	32.77
chr12	133147963	2.43	5.81	0.0231	0.01	5.79
chr12	133263968	-0.87	10	0.304	140.9	55.81
chr12	133287247	-0.82	8.11	0.347	30.43	6.69
chr12	133464314	-0.336	8.14	0.696	27.53	8.57
chr12	133485482	-0.581	6.87	0.536	9.41	3.28
chr1	220861343	1.68	6.04	0.11	0.75	3.17
chr1	220863554	0.936	6.34	0.343	1.59	3.98
chr12	21590606	-0.215	7.44	0.826	10.8	4.69
chr12	22036284	1.01	5.34	0.346	0.31	3.77
chr1	223461552	0.943	6.2	0.354	2.94	4.23
chr12	24117936	2.33	5.93	0.0255	0.22	4.43
chr1	224847985	2.16	6.51	0.0332	1.01	7.31
chr1	226099220	2.03	7.11	0.0311	1.61	18.39
chr1	226187369	1.37	7.27	0.138	2.29	6.39
chr1	226299089	1.59	6.78	0.0946	0.57	2.37
chr1	22692279	3.04	6.84	0.00237	0.04	11.9
chr12	27091070	-1.3	7.52	0.151	20.87	2.97
chr12	27091387	-0.529	10.36	0.53	155.73	97.19
chr12	27397093	-0.241	9.03	0.781	48.55	35.37
chr1	227440977	4.04	5.74	0.00128	-0.01	3
chr1	227575131	1.74	6.49	0.0758	1.52	3.71
chr1	227584331	4.11	6.69	0.000213	0.02	13.84
chr12	27863772	-0.676	6.96	0.454	6.97	1.55
chr1	227923029	-0.793	7.1	0.383	10.75	0.24
chr1	228566048	2.69	6.21	0.00898	0.01	5.68
chr1	228566438	2.75	6.87	0.00655	0.27	8.44
chr1	22896819	-0.13	5.77	0.94	2.68	1.01
chr12	29534181	-0.654	11.15	0.436	286.59	158.38
chr1	229643822	-0.59	7.67	0.514	16.36	2.91
chr1	229644122	0.246	8.14	0.785	19.79	8.55
chr12	31226740	0.307	6.57	0.755	3.61	6.37
chr1	231473980	0.364	10.51	0.668	125.49	144.64
chr12	32158633	2.33	6.53	0.0225	0.85	3.28
chr1	232555301	1.08	5.38	0.307	0.44	2.04
chr1	232941101	-1.54	11.23	0.0708	999	124.15
chr1	233771889	2.42	7.27	0.0113	1.02	2.89
chr1	234509050	-0.0585	7.98	0.947	15.17	6.07
chr1	234831984	0.164	7.23	0.866	9.04	7.33
chr1	235012252	2.01	7.34	0.0305	1.04	2.53
chr1	235491742	0.191	7.51	0.852	9.95	2.22
chr1	236767874	0.138	6.96	0.893	5.09	0.14
chr1	237155935	3.17	6.4	0.00262	0.03	5.99
chr1	237585380	0.336	5.43	0.85	1.45	2.07
chr1	24022341	1.45	6.74	0.126	0.42	5.89
chr1	24127412	-0.0193	7.06	1	7.76	0.86
chr12	42693942	-3.27	6.09	0.00363	4.92	-0.01
chr1	243269435	3.23	5.57	0.00593	-0.01	3.78
chr1	243759845	-2.32	6.24	0.0193	4.76	0.04
chr1	244014122	0.454	7.42	0.637	10.6	11.67
chr1	244615422	0.846	8.63	0.329	26.23	47.31
chr1	244615530	0.767	7.65	0.394	9.41	6.37
chr1	245120990	-1.06	6.41	0.271	5.94	0.5
chr1	245508994	5.27	9.17	6.39e-07	0.23	122.56
chr1	24560515	2.72	6.03	0.00996	0	6.32
chr1	246245825	2.4	5.98	0.0208	0.23	2.32
chr1	246724351	3.24	6.46	0.00207	0.03	5
chr1	246810612	2.07	6.55	0.0392	0.94	5.35
chr1	247095338	1.75	8.98	0.0446	19.93	71.12
chr1	247095356	-1.17	9.39	0.174	94.25	28.06
chr1	24741810	0.722	7.65	0.429	7.4	6.77
chr1	247681684	3.26	5.95	0.0036	-0.01	4.85
chr12	49110787	0.309	9.96	0.718	78.57	88.87
chr1	249239907	-1.58	5.86	0.125	2.54	0.61
chr12	49351332	-0.348	11.75	0.678	999	999
chr12	49363904	2.53	6.68	0.0126	0	8.35
chr12	49525115	0.794	7.2	0.383	3.41	5.53
chr12	49658926	1.25	7	0.17	2.38	2.15
chr12	49716778	-0.453	8.81	0.599	48.69	29.57
chr12	49717010	-0.614	7.42	0.5	15.33	2.62
chr12	49783086	2.32	6.39	0.0243	0.7	6.48
chr12	50016791	-0.312	7.91	0.724	19.06	5.36
chr12	50419370	-0.327	8.53	0.712	28.44	12.31
chr12	50444699	3.04	6.5	0.00314	0.02	3.11
chr12	510676	-1.57	10.04	0.0689	153.32	34.2
chr12	53342946	2.39	6.45	0.0196	0.3	3.48
chr1	25346370	-3.42	7.63	0.000483	22.41	0.07
chr12	53591624	1.06	6.66	0.252	0.87	8.85
chr12	53715308	-0.688	6.93	0.445	7.63	0.15
chr12	53846306	-0.231	7.19	0.819	11.89	3.71
chr12	54020055	-2.94	7.84	0.00198	34.32	0.16
chr12	54020206	0.374	10.09	0.659	94.2	113.22
chr1	2556423	2.32	7.65	0.0122	3.14	27.63
chr1	25573889	-0.757	7.17	0.409	9.33	0.01
chr12	56498089	1.24	8.12	0.155	10.86	23.74
chr12	56498347	-0.818	7.44	0.358	16.14	1.58
chr12	56510484	-0.68	7.1	0.457	5.33	0.13
chr12	56511760	0.609	7.06	0.505	3.42	3.19
chr12	56511962	-0.853	6.89	0.369	9.41	1.26
chr12	56546262	-1.31	7.13	0.148	11.43	0.01
chr12	56584118	-0.666	7.33	0.474	12.93	0.4
chr12	56709880	-0.369	9.51	0.663	73.83	32.82
chr12	56858237	-0.31	7.35	0.736	9.33	1.04
chr12	57082331	0.299	9.16	0.73	41.88	47.2
chr12	57119350	-0.13	7.98	0.893	14.55	7.59
chr12	57941016	-0.75	10.72	0.374	221.35	99.26
chr12	58176515	-0.436	7.68	0.634	12.07	1.15
chr1	25828433	1.47	6.82	0.117	2.91	5.68
chr1	26146636	-0.191	9.35	0.829	65.75	43.19
chr1	26147331	-0.431	8.3	0.626	24.32	4.73
chr1	26190173	3.77	6.93	0.000339	-0.01	8.76
chr1	26324723	-0.216	6.76	0.847	3.88	0.13
chr1	26324858	-0.477	6.83	0.63	4.85	0.28
chr12	63945403	2.94	5.33	0.0141	-0.01	4.25
chr12	64140438	1.66	5.25	0.136	0.12	3.12
chr12	6647462	2.09	7.67	0.0216	0.21	27.37
chr1	26648169	0.698	7.3	0.447	4.92	2.22
chr1	26758668	0.49	8.39	0.574	17.06	9.5
chr12	67662933	-0.622	10.69	0.46	204.09	127.77
chr12	6798465	-0.91	8.41	0.298	35.71	11.89
chr1	26857814	0.975	7	0.3	3.81	4.92
chr12	6976781	-0.034	6.3	1	1.1	2.61
chr12	69818420	2.69	5.77	0.0143	0.01	2.94
chr1	27019680	-0.9	7.65	0.303	15.97	0.52
chr12	7047197	-1.05	9.29	0.218	77.43	31.93
chr12	7053070	2.08	8.35	0.0212	3.28	40.19
chr12	7053173	-0.837	8.51	0.334	44.15	19.87
chr12	7053360	-2	7.99	0.0259	31.96	1.57
chr12	72057649	-0.643	9.43	0.452	81.78	43.21
chr12	72057717	-0.43	9.93	0.612	110.12	72.91
chr12	72087577	-2.73	5.65	0.0181	3.61	-0.01
chr1	27226960	-0.531	10.91	0.529	231.32	126.09
chr12	7261185	-1.28	8.09	0.144	24.62	4.45
chr1	27332795	2.47	6.21	0.0147	0.02	4.31
chr12	74929460	-1.04	6.12	0.278	5.11	0.93
chr1	27630161	2.51	5.87	0.0185	-0.01	4.23
chr12	76425955	-0.768	7.42	0.397	14.68	3.26
chr12	76552718	-1.73	7.04	0.0659	6.42	0.04
chr1	27873904	2.09	6.21	0.0448	0.08	3.19
chr1	27902035	3.76	7.47	0.000196	-0.01	27.1
chr12	80328987	-0.00963	9.35	0.995	58.27	38.79
chr1	28052159	0.26	10.22	0.758	104.19	96.49
chr12	8234649	-0.187	6.43	0.885	2.15	3.29
chr12	8234798	-1.23	6.78	0.179	10.92	0.63
chr12	86800468	-3.13	5.33	0.0121	5.28	-0.01
chr12	8801394	-3.61	6.38	0.00118	4.87	0.04
chr1	28832385	0.869	10.6	0.304	93.61	166.63
chr12	8850174	0.82	6.86	0.374	4.93	3.56
chr1	28908358	0.354	7.39	0.706	8.39	3.01
chr1	28975128	1.13	8.61	0.192	17.99	26.07
chr1	28975225	1.38	9.73	0.109	45	131.24
chr1	28975430	0.332	8.33	0.701	19.71	18.37
chr12	92030677	2.3	6.23	0.021	0.52	4.94
chr12	92539580	-0.0747	7.06	0.975	5.03	0.6
chr12	93335108	0.05	6.39	1	3.41	4.19
chr12	93835726	-0.0106	8.09	1	22.22	8.11
chr12	94476648	2.01	6.01	0.0464	0.24	2.82
chr1	29508573	0.255	8.48	0.775	25.9	12.16
chr12	95462	-0.201	9.36	0.82	15.92	52.18
chr12	9803507	-2.5	6.24	0.0178	4.95	0
chr12	9804189	-1.03	7.41	0.253	12.9	4.39
chr12	9904450	2.06	6.27	0.0383	0.2	8.66
chr12	9904622	0.7	6.51	0.454	3.77	6.98
chr12	9904713	7.97	5.47	0.000147	-0.01	2.84
chr13	100195176	-1.46	6.47	0.128	5.15	0.3
chr13	100586354	1.85	5.75	0.0682	0.22	4.18
chr13	100631831	2.46	6.51	0.017	0.35	7.31
chr13	102078141	0.23	5.47	0.927	1.65	4.89
chr13	109814737	-2.19	6.69	0.0223	5.33	0.59
chr13	111162980	-1.13	6.51	0.241	8.57	1.06
chr13	111602198	0.546	6.41	0.584	2.77	7.64
chr13	111836477	-2.73	6.26	0.0105	6.28	0.42
chr13	112076699	2.9	6.38	0.00461	0.24	8.48
chr13	112236708	2.22	5.42	0.0447	0	2.96
chr13	112669390	-1.26	5.49	0.271	2.53	0.33
chr13	113472600	1.67	6.35	0.0939	0.62	3.5
chr13	113866256	1.89	8.31	0.0334	8.56	44.74
chr13	113951514	-0.86	9.52	0.312	99.19	53.1
chr13	113951515	-0.878	9.51	0.301	98.9	52.54
chr13	114238614	-2.48	6.73	0.0104	14	0.31
chr13	114276022	0.861	5.25	0.438	0.42	2.47
chr13	114518540	-0.52	8.59	0.547	40.28	22.74
chr13	115047046	0.556	8.56	0.518	29.95	34.85
chr13	115047289	-0.386	9.19	0.654	65.68	42.92
chr13	115079860	-1.2	7.36	0.183	19.11	1.63
chr1	31241934	2.23	7.26	0.0178	0.53	3.37
chr1	31342079	-1.34	6.59	0.162	7	0.71
chr13	20392529	1.47	6.63	0.127	2.29	3.48
chr13	21714694	-1.3	8.91	0.135	61.34	19.04
chr13	21750750	-1.4	11.8	0.0993	999	214.69
chr13	22178353	-0.898	9.67	0.29	106.07	45.84
chr13	23422799	3.75	5.49	0.00291	-0.01	2.92
chr13	25086886	-0.728	6.76	0.459	8.32	0.18
chr1	32860336	0.225	7.18	0.816	4.53	0.38
chr13	29293264	-2.76	6.95	0.00447	14.03	0.19
chr13	30424566	-1.21	6.62	0.205	7.48	1.18
chr1	33116601	0.992	8.05	0.256	9.6	14.36
chr13	31736582	-1.91	10.45	0.028	229.8	47.43
chr1	33235912	3.5	7.38	0.00062	0.01	19.21
chr13	34392245	-1.58	9.68	0.0673	119.73	32.44
chr1	33502555	-0.603	6.81	0.519	6.34	0.01
chr1	33521007	2.56	8.24	0.0056	2.22	30.23
chr13	36789011	4.4	6.06	0.000359	-0.01	7.99
chr13	37462417	-2.22	6.16	0.0248	7.22	0.43
chr13	41019815	-2.31	6.48	0.0182	6.55	1.03
chr13	41707005	-1.95	10.04	0.0252	173.86	27.64
chr13	41707061	-0.681	8.75	0.428	49.83	27.37
chr13	41768774	-1.08	8.46	0.219	41.08	7.59
chr13	42846110	0.0916	10.39	0.916	132.88	140.33
chr13	43597721	-1.99	7.06	0.034	11.53	1.93
chr13	44453732	-3.65	6.66	0.000813	12.59	0.46
chr13	45492325	-1.95	7.46	0.0356	14.9	0.14
chr13	45779427	-1.39	5.81	0.166	3.21	0.32
chr13	45915246	0.925	6.58	0.325	1.21	5.13
chr13	47012429	2.85	6.14	0.00679	0.33	9.69
chr13	47371397	-0.451	7.23	0.633	8.68	3.73
chr13	48807333	0.644	6.23	0.535	1.6	2.23
chr13	49136637	-2.42	6.78	0.0122	5.79	0.75
chr13	50018150	-1.48	9.04	0.0889	74.9	17.88
chr13	50018213	-0.315	8.35	0.725	30.58	16.92
chr13	51486243	-1.45	7.09	0.122	8.26	1.27
chr13	52027115	-0.62	6.85	0.508	5.94	1.79
chr13	52768583	-1.42	6.92	0.131	5.86	0.95
chr13	52769664	-2.27	7.08	0.0166	15.44	3.7
chr13	53191620	-1.26	6.47	0.19	5.5	0.25
chr13	53226502	-1.12	8.35	0.197	36.86	8.16
chr1	3566620	-0.003	7.43	1	11.35	2.08
chr13	58066794	0.344	6.18	0.732	1.39	2.07
chr13	59528004	-1.9	5.78	0.0831	3.25	0.59
chr1	36107166	-0.972	9.33	0.257	76.42	11.12
chr1	3649465	0.827	6.2	0.42	1.85	5.25
chr1	36580964	3.32	6.3	0.00193	-0.01	9.68
chr1	36863562	0.391	6.93	0.68	5.75	0.64
chr13	73129440	-0.969	5.31	0.418	2.47	1.63
chr13	73356092	-0.796	8.24	0.361	29.3	9.3
chr1	3774905	1.38	6.24	0.169	0.21	3.3
chr13	79177752	0.372	8.63	0.667	31.92	39.32
chr1	37945498	0.349	7.93	0.701	14.64	8.95
chr13	79854074	4.36	5.19	0.00253	-0.01	5.23
chr13	79980389	-1.54	9.72	0.0749	122.9	31.28
chr1	38027553	0.597	7.01	0.531	3.01	5
chr1	38478178	0.157	7.38	0.879	7.83	0.74
chr1	38494947	1.72	6.57	0.0752	-0.01	7.1
chr1	38959158	-0.909	6.49	0.346	6.67	1.69
chr13	95055107	-0.86	5.48	0.402	2.15	1.58
chr13	95201980	-1.08	6.84	0.25	8.07	0.89
chr13	95248483	-1.88	7.21	0.0434	13.37	0.11
chr13	95892403	-1.13	6.57	0.241	5.92	1.03
chr13	95926136	6.17	6.8	4.79e-06	-0.01	17.09
chr13	96194413	2.59	5.41	0.0231	0.06	3.16
chr13	98721157	1.64	5.75	0.102	0.64	3.97
chr1	39874417	0.593	6.49	0.539	2.18	2.6
chr13	99439590	0.94	6.85	0.309	4.47	8.65
chr1	4036126	4.29	7.61	4e-05	0.02	23.94
chr1	40562930	-0.173	7.44	0.864	10.05	3.32
chr1	40974345	-1.36	7.51	0.127	15.98	3.14
chr14	100288229	2	6.39	0.0469	0.43	8.95
chr14	100705161	-0.644	8.99	0.455	62.07	31.37
chr14	101294632	2.28	6.06	0.0251	0.27	10.03
chr14	102178102	2.39	5.78	0.0231	-0.01	2.77
chr14	102414514	-1.27	12.64	0.133	999	999
chr14	103243211	-0.576	6.67	0.566	3.48	1.18
chr14	103763466	2.65	6.78	0.00873	0.64	12.72
chr14	103800310	-0.438	10.31	0.605	150.16	103.56
chr14	104279822	2.21	6.01	0.0303	0.44	7.25
chr1	41050033	0.829	6.27	0.41	3.55	3.45
chr14	105266662	1.19	7.82	0.178	9.41	15.87
chr14	105767096	-1.14	8.46	0.191	47.05	16.69
chr14	106765333	0.377	7.12	0.692	4.57	7.13
chr14	106873666	0.906	7.16	0.323	2.6	14.01
chr1	41157300	0.344	10.15	0.686	93.61	99.55
chr14	20811397	-0.758	7.4	0.401	15.85	2.47
chr14	20811864	0.321	7.73	0.735	11.27	11.26
chr14	20923020	-0.572	7.87	0.524	17.06	7.34
chr14	20923531	-0.476	7.42	0.601	10.41	1.05
chr14	21152319	-1.67	7.47	0.0631	15.01	1.4
chr14	21558625	1.1	7.04	0.221	4.21	11.41
chr14	21571891	-0.152	7.51	0.872	10.45	3.99
chr14	21572183	-0.715	9.48	0.401	86.02	47.78
chr14	21852131	-0.318	7.74	0.721	14.4	7.87
chr14	23120366	-0.0798	6.25	0.957	3.58	2.47
chr14	23120546	0.913	6.17	0.378	1.54	6.9
chr14	23299064	-1.24	7.64	0.166	18.29	0.83
chr14	23398898	-0.886	7.19	0.331	7.84	-0.01
chr14	23476316	-0.774	7.5	0.396	15.27	0.93
chr14	23938451	0.454	7.25	0.616	4.17	8.36
chr14	24021087	-1.71	6.91	0.0693	11.71	1.4
chr14	24025509	-2.2	9	0.0139	77.15	7.15
chr14	24584032	-0.405	8.13	0.649	20.73	9.43
chr14	24682665	-1.32	7.9	0.134	26.67	2.75
chr1	42801041	-0.414	6.54	0.688	5.75	0.85
chr14	29299396	5.31	7.8	2.22e-06	0.02	39.85
chr14	30766302	3.31	9.01	0.000435	5.57	96.31
chr14	31528964	2.85	6.52	0.00485	0.16	5.76
chr14	34931690	-0.13	7.72	0.888	18.29	11.13
chr14	36394705	0.819	5.97	0.426	1.55	3.97
chr1	43824522	0.553	10.29	0.513	101.43	131.44
chr1	43871081	2.75	6.06	0.00903	-0.01	4.21
chr14	39644185	-0.909	8.78	0.289	52.43	21.74
chr14	39644255	-1.56	7.75	0.0823	25.36	3.28
chr1	43988622	2.61	6.87	0.00869	0.34	3
chr14	45367068	-0.558	6.17	0.601	4	3.12
chr14	50065935	-1.39	7.96	0.114	26.17	6.5
chr14	50320682	1.41	5.96	0.173	-0.01	2.09
chr14	51135395	0.217	7.31	0.832	5.79	5.34
chr14	51286172	-3.26	5.79	0.00502	5.11	0.04
chr1	45187347	0.578	9.85	0.497	66.18	93.35
chr1	45187429	1.27	9.68	0.138	42.62	115.94
chr1	45187554	2	8.33	0.0257	6.56	22.96
chr1	45190408	3.45	7.04	0.000666	-0.01	23.05
chr1	45196558	1.08	8.92	0.214	23.24	51.71
chr1	45196687	2.24	9.24	0.0121	12.83	93.31
chr1	45196776	2.25	7.93	0.0135	2.54	21.4
chr1	45285433	0.471	8.07	0.589	17.42	13.43
chr1	45285557	3.6	8.1	0.000271	0.12	38.6
chr1	45285641	1.49	7.9	0.0922	6.8	17.52
chr14	54955783	-0.543	6.38	0.584	5.08	0.25
chr14	54976542	-0.96	7.48	0.289	15.37	2.77
chr14	56046627	-1.25	6.59	0.193	8.32	0.42
chr14	56263463	2.03	6.17	0.0527	0.21	7.06
chr14	57970260	0.98	6.22	0.332	2.09	4.43
chr1	45805622	0.431	8.31	0.629	18.87	16.29
chr1	45987596	0.0035	11.95	0.998	999	999
chr14	60952876	2.49	8.67	0.00602	7.6	60.78
chr14	61789620	-3.37	6.62	0.00166	10.65	-0.01
chr1	46216498	0.366	7.79	0.685	9.97	2.6
chr14	64108394	-1.37	8.13	0.119	29.85	4.29
chr14	64249898	3.01	6.28	0.00397	0.09	8.61
chr14	64854709	0.0343	8.36	0.979	24.29	16.47
chr14	64970479	-0.893	8.54	0.3	43.65	22.64
chr14	65381160	-1.4	9.14	0.105	75.71	12.35
chr14	65453612	-1.42	6.92	0.131	6.18	0.04
chr14	65763752	-2.55	6.42	0.0103	8.16	0.58
chr14	65806948	1.21	5.72	0.267	0.28	3.36
chr14	66258329	-2.06	6.28	0.0354	3.55	1.28
chr14	66974659	-0.689	7	0.447	8.79	2.18
chr1	46713420	0.276	7.09	0.78	5.12	0.38
chr14	67708020	-0.371	7.52	0.679	16.93	5.23
chr14	68141682	-0.742	7.37	0.412	12.69	3.12
chr1	46859951	1.57	5.96	0.142	1.06	5.03
chr14	69865055	-1.48	8.85	0.0869	59.77	12.09
chr14	70233674	-0.541	8.02	0.542	20.38	5.91
chr14	70234456	-0.715	8.31	0.416	29.57	11.67
chr14	71276094	-1.07	6.64	0.265	10.96	2.07
chr14	71787012	-0.771	9.71	0.362	107.43	51.62
chr14	74318615	-1.09	8.81	0.207	49.53	15.05
chr14	74417323	-0.565	7.27	0.546	11.12	0.49
chr14	75434515	1.4	5.84	0.185	0.3	2.3
chr14	75698041	-3.36	6.8	0.00147	11.66	0.05
chr1	47647050	5.3	7.4	4.79e-06	-0.01	8.65
chr1	47698063	3.7	7.07	0.000334	0.02	5.78
chr14	77505180	1.34	6.12	0.193	-0.01	4.08
chr1	47779812	1.91	7.75	0.0371	2.15	12.21
chr14	77924009	-1.78	9.13	0.0416	81.09	17.83
chr14	77924092	-1.34	9.37	0.121	90.22	27.26
chr14	81408120	-2.48	6.73	0.0104	11.85	0
chr14	81687435	-0.642	8.46	0.458	37.77	17.98
chr1	48573406	0.544	5.72	0.641	1.08	2.27
chr14	90864379	0.297	6.32	0.793	0.12	3.91
chr14	91605043	-0.284	7.74	0.751	16.7	6.76
chr14	91892146	1.74	6.74	0.0701	2.09	9.79
chr14	92902596	2.25	5.87	0.0313	0	8.4
chr14	93339964	2.82	5.24	0.0194	0.01	3.33
chr14	97263614	-0.57	8.58	0.509	40.84	13.99
chr15	102264430	0.302	7.48	0.757	10.14	8.25
chr15	102347589	0.427	5.97	0.693	2.29	3.36
chr15	22461180	1.2	6.69	0.206	3.04	5
chr15	22461398	1.25	6.25	0.211	1.2	7.11
chr15	22833422	-0.738	12.13	0.379	999	999
chr1	52499057	0.732	7.13	0.428	4.47	2.78
chr15	25684137	-0.397	7.25	0.679	14.3	4.89
chr15	26101403	2.76	5.19	0.0229	-0.01	6.33
chr1	53019128	-0.121	8.64	0.898	40.8	27.76
chr15	31284129	-0.568	7.09	0.537	11.68	2.29
chr1	53308490	0.539	9.83	0.524	76.34	90.96
chr15	34880713	1.26	9.57	0.142	43.03	94.42
chr15	36544524	3.62	7.18	0.00038	0.57	23.49
chr15	36871558	-3.11	9.54	0.000701	132.13	4.53
chr15	40075057	-0.166	10.64	0.844	171.02	162.13
chr15	40453185	-1.39	9.28	0.108	79.12	9.47
chr15	40986926	-1.08	7.57	0.225	17.61	1.73
chr15	40987256	-0.0545	7.24	0.978	8.56	1.97
chr15	41234124	1.81	7.41	0.0471	1.03	13.37
chr15	41408776	-0.601	8.89	0.485	50.07	13.25
chr15	41913732	-1.71	6.5	0.0758	8	0.82
chr15	42066702	-0.0701	6.95	0.973	6.13	0.19
chr15	42787767	0.174	6.62	0.899	2.88	0.03
chr15	43224512	2.46	6.75	0.0137	0.66	10.36
chr15	44580810	-0.738	10.29	0.382	163.92	90.44
chr15	45003556	0.0692	6.9	0.972	3.77	3.92
chr15	45003774	-1.5	6.9	0.104	9.88	0.29
chr15	45019374	0.734	7.33	0.422	3.83	4.36
chr15	45103770	2.36	7.57	0.0114	3.13	29.23
chr1	54519122	-0.323	7.95	0.718	18.45	1.87
chr15	45670989	-3.84	7.23	0.000272	21.11	0.04
chr15	48470548	-3.17	8.94	0.000642	93.39	6.14
chr15	48937940	-3.99	7.22	0.000166	27.08	0.1
chr15	48938285	-2.93	6.56	0.00365	13.49	0.16
chr15	49103202	-0.56	7.12	0.544	9.48	1.14
chr15	49338738	-0.273	7.02	0.795	7.44	0.76
chr15	49913056	-0.577	7.64	0.52	14.99	2.67
chr15	51200749	-2.07	7.27	0.0256	20.39	0.76
chr15	51200837	1.62	7.58	0.0734	4.34	15.29
chr15	52295496	0.309	6.43	0.769	2.4	3.28
chr15	52675425	-1.59	5.57	0.156	2.16	0.25
chr1	55404893	1.29	5.99	0.224	1.17	3.34
chr15	55489220	-0.81	9	0.343	52.12	16.32
chr15	55611342	-0.217	6.99	0.843	6.13	0.5
chr15	56035325	2.39	5.78	0.0231	0.04	5.81
chr15	56657597	-0.795	9.11	0.352	61.71	24.6
chr15	59981685	-0.0905	6.57	0.93	3.54	0.88
chr15	60907635	4.07	7.41	8.9e-05	0.05	22.49
chr15	64126195	0.0649	10.65	0.941	161.58	156.29
chr15	64386192	-0.699	7.67	0.434	11.56	0.85
chr15	64679965	-0.953	6.98	0.291	4.61	0.04
chr15	65185802	-2.47	7.73	0.00836	22.17	0.4
chr15	65282252	0.615	7.63	0.492	9.32	8.6
chr15	65425359	0.0125	7.02	1	7.3	1.12
chr15	65476895	-0.424	8.33	0.626	30.49	9.59
chr15	65588465	1.15	8.99	0.182	22.76	62.75
chr15	65588588	0.53	8.28	0.544	15.5	23.04
chr15	65597086	1.65	7.89	0.0647	4.38	22.1
chr15	65597215	0.681	8.81	0.431	24.88	38.53
chr15	66649036	-0.312	11	0.711	234.75	176.89
chr15	66795065	1.7	6.17	0.0984	-0.01	2.84
chr15	66797427	-0.528	9.1	0.542	60.63	32.36
chr15	66874475	5.72	8.5	2.62e-07	0.02	58.22
chr15	67383758	0.121	6.89	0.916	3.31	0.5
chr15	67814018	0.0278	7.53	0.982	12.34	6.24
chr15	68148359	-1.33	5.87	0.185	2.53	0.19
chr15	69452897	-0.0228	9.58	0.982	73.14	70.14
chr15	69745232	2.19	8.16	0.0162	4.11	33.86
chr15	70390217	-0.429	7.53	0.631	11.04	8.59
chr15	72491523	2.65	7.21	0.00653	0.01	23.99
chr15	72501038	2.03	6.17	0.0527	0.02	4.73
chr15	72511379	1.07	6.12	0.298	0.44	3.7
chr15	73777932	3.19	6.18	0.00301	0.01	5.32
chr15	73925742	-2.18	8.57	0.015	67.11	9.56
chr15	73925788	-0.114	9.51	0.898	72.89	63.3
chr15	74392566	0.205	5.86	0.887	3.73	2.58
chr15	74907255	-0.738	7.57	0.405	16.96	4.09
chr15	75052723	3.49	6.52	0.00153	0	13.91
chr15	75052858	3.83	7.32	0.000217	0.05	24.46
chr15	75135669	-0.647	7.11	0.48	10.86	1.28
chr15	75287798	0.229	10.7	0.785	161.33	190.62
chr15	75315884	-1.75	9.95	0.0434	163.93	31.83
chr15	75315935	-0.209	10.68	0.805	184.41	156.8
chr15	75624618	2.17	5.81	0.0349	0.11	4.39
chr15	75867378	1.26	5.75	0.243	0.09	4.53
chr15	75932684	-0.215	10.05	0.802	112.43	73.29
chr15	76047414	2.34	6.11	0.0209	0.35	7.06
chr15	76196260	-0.488	7.08	0.597	8.79	1.36
chr15	76603824	-0.414	10.46	0.622	164.25	99.89
chr15	78151558	0.888	8.1	0.31	13.34	34.21
chr15	78730394	-0.24	11.02	0.774	248.76	191.25
chr15	78730517	-0.45	11.14	0.592	286.65	217.55
chr15	79040241	2.15	6.26	0.0383	0.91	5.29
chr15	79299638	-0.441	6.42	0.664	3.36	0.4
chr15	82554606	-0.258	6.86	0.8	7.6	4.16
chr15	83654900	-0.777	9.14	0.362	61.4	21.08
chr15	85197556	-0.409	10.9	0.626	226.28	170.19
chr15	85525257	1.42	6.59	0.134	0.35	7.55
chr15	88247142	3.77	7.14	0.000271	0.01	13.38
chr15	89499677	0.866	6.22	0.394	2.68	1.75
chr15	89878129	-0.334	7.97	0.709	18.29	4.34
chr15	90645828	-0.156	7.13	0.881	10.16	3.33
chr15	90782836	3.19	6.18	0.00301	0.01	4.67
chr15	91473428	-0.217	6.44	0.849	2.78	0.21
chr15	91500059	2.05	6.64	0.0378	-0.01	9.33
chr15	91537878	-0.393	7.97	0.659	20.87	4.27
chr1	59165748	-0.406	8.31	0.648	31.54	8.55
chr15	96897242	1.22	6.38	0.213	0.61	7.29
chr15	99791532	-1.05	11.07	0.216	316.36	137.25
chr16	12009932	0.291	7.3	0.747	7.44	3.29
chr16	12533465	-2.01	6.72	0.0346	10.86	1.15
chr16	12641409	-1.99	6.44	0.0407	4.71	0.95
chr16	13737451	-1.29	6.73	0.169	9.17	3.55
chr16	13754877	3.13	6.13	0.00363	0.02	7.45
chr16	13873838	3.15	6.78	0.00177	0.12	6.02
chr16	14165153	0.179	8.4	0.851	27.8	27.27
chr16	15351025	4.41	5.24	0.00212	-0.01	3.76
chr16	15629827	4.48	6.64	0.000101	-0.01	12.72
chr16	15657597	2.62	7.65	0.0054	1.75	19.94
chr16	15668109	4.68	7.76	1.14e-05	0	26.75
chr16	15685013	0.429	6.98	0.664	3.64	0.75
chr16	1877192	-0.544	7.55	0.541	14.14	3.36
chr16	18801701	-0.698	9.45	0.415	84.66	42.2
chr16	18801754	-0.663	7.69	0.456	22.13	13.91
chr16	1882936	2.45	7.04	0.012	1.04	3.74
chr16	188673	-0.13	8.6	0.887	38.45	30.02
chr16	19098113	0.542	7.81	0.542	11.71	12.93
chr16	2014791	-0.505	7.92	0.571	26.23	14.44
chr16	2014879	0.343	9.95	0.685	88.43	107.18
chr16	2022015	-0.00484	7.2	1	6.16	1.3
chr16	2070073	2.83	6.5	0.00522	0.03	11.41
chr16	21127719	2.32	7.75	0.0115	1.98	24.17
chr16	22006457	5.16	8.22	1.68e-06	0.05	50.15
chr16	22308478	-0.193	6.89	0.86	3.45	-0.01
chr16	2273899	-0.724	7.19	0.43	12.09	1.64
chr16	22855968	0.759	6.29	0.45	2.34	7.39
chr16	231504	0.887	9.24	0.301	37.22	55.26
chr16	25118592	-0.263	7.95	0.77	17.95	5.73
chr16	25269330	0.309	9.12	0.719	45.34	48.05
chr16	2550795	1.76	6.51	0.0712	0.46	3.87
chr16	2570378	0.0457	7.7	0.984	16.67	10.64
chr16	25771459	-0.341	6.74	0.722	2.98	5.02
chr1	6269462	1.72	6.73	0.0741	0.3	5.93
chr16	27196518	2.78	6.47	0.00606	0.08	10.91
chr16	27879242	5.57	8.36	4.83e-07	0.01	46.35
chr16	28102420	2.82	6.32	0.00588	-0.01	5.07
chr16	28833964	-1.36	7.43	0.132	15.97	0.03
chr16	28835224	-0.203	7.25	0.824	11.68	2.21
chr16	28885039	0.243	6.35	0.836	3.17	1.4
chr16	28986039	0.245	7.11	0.806	6.58	2.73
chr1	6296079	0.162	9.79	0.851	88.08	95.73
chr16	29679267	-1.2	6.36	0.213	5.49	0.44
chr16	29816872	0.216	7.65	0.816	14.79	4.72
chr16	30001079	1.61	5.58	0.119	0.09	2.24
chr16	30064356	0.284	7.89	0.761	15.37	6.14
chr16	3033811	0.683	6.49	0.478	3.13	1.68
chr16	30412039	-0.427	9.8	0.616	102.01	57.28
chr16	30457331	-0.197	7.36	0.837	8.44	0.85
chr16	30470232	-2.66	6.76	0.00645	9.31	0.14
chr16	30569980	0.351	7.57	0.705	10.27	3.34
chr16	30709447	-1.3	10.45	0.127	210.6	63.64
chr16	30709470	7.01	8.57	1.13e-08	-0.01	72.38
chr16	3074338	-1.21	8.41	0.165	38.09	4.71
chr16	30797828	0.796	6.85	0.389	4	5.17
chr16	30905627	0.95	8.63	0.275	21.11	37.64
chr16	30933866	-0.697	8.07	0.423	23.33	3
chr16	31191495	-0.479	7.22	0.61	8.44	0.31
chr16	31192008	0.599	8.48	0.492	20.87	24.81
chr16	31213130	0.408	7.63	0.652	11.75	12.88
chr16	3125051	-1.9	6.56	0.0485	8.39	0.69
chr16	33370421	-0.851	7.1	0.349	13.73	5.92
chr16	33619200	0.775	7.19	0.396	5.07	4
chr16	3507684	-0.812	8.67	0.344	46.54	15.47
chr16	3550910	-1.03	7.34	0.254	12.52	0.72
chr16	4150117	1.02	6.17	0.315	1.9	8.67
chr16	4311786	2.02	6.88	0.0347	1.81	8
chr16	4475529	-1.14	6.85	0.219	9.56	0.21
chr16	4475821	-0.611	9.53	0.473	87.56	40.1
chr16	4484153	4.33	7.65	3.33e-05	0.22	16.15
chr16	449053	1.81	5.71	0.076	-0.01	2.14
chr16	4524678	-0.0415	9.24	0.966	54.82	53.12
chr16	4666228	-0.354	10.14	0.678	129.37	69.65
chr16	46823969	-0.103	7.1	0.951	10.35	5.9
chr16	46865232	0.868	7.47	0.33	7.07	7.42
chr16	4733149	2.31	7.11	0.0158	0.9	18.39
chr16	4818794	0.951	9.21	0.265	30.89	53.99
chr16	48278159	-1.08	6.98	0.23	9.42	0.84
chr16	50058968	0.107	6.78	0.939	3.77	0.46
chr16	50402890	-0.194	6.86	0.857	10.05	4.34
chr16	50875173	1.91	6.43	0.0546	0.27	2.37
chr16	53468320	-0.202	6.77	0.847	6.9	1.36
chr16	53468789	-0.743	6.54	0.445	5.28	0.71
chr16	53737884	-1.69	7.34	0.0631	18.74	0.85
chr16	53737975	-1.08	8.43	0.212	44.15	12.88
chr16	54908139	3.35	7.82	0.000631	2.08	31.42
chr16	57481320	-0.56	11.01	0.506	268.55	164.94
chr16	57578348	-0.789	7.37	0.383	10.35	2.97
chr16	57716851	3.46	7.68	0.00042	0.37	28.55
chr16	57716956	3.32	6.6	0.00204	0	8.15
chr16	57760067	1.57	6.37	0.112	0.32	5.29
chr1	6614600	0.262	11.11	0.756	214.84	237.1
chr16	65158690	-2.82	5.72	0.0143	6.63	0.03
chr1	6662666	0.845	6.96	0.374	1.65	2.72
chr16	66558915	0.768	6.79	0.395	2.47	5.25
chr16	66586405	0.0746	7.62	0.948	9.29	2.51
chr16	66968370	-0.414	8.01	0.644	23.52	7.08
chr16	67199738	2.27	6.7	0.0223	-0.01	8.14
chr16	67867856	-0.554	11.05	0.51	262.31	154.83
chr16	67906887	0.394	7	0.691	5.28	3.63
chr16	67981282	1.96	6.12	0.0622	0.12	7.74
chr16	68018966	0.296	6.47	0.775	2.3	0.61
chr16	68057157	-1.19	7.01	0.203	9.6	0.25
chr16	68119171	0.275	8.74	0.757	33.33	27.66
chr16	68271665	0.923	6.63	0.321	1.37	10.55
chr16	686928	-0.659	7.15	0.473	11.35	1.38
chr16	69356064	2.74	6.25	0.00756	0.01	4.54
chr16	69599800	0.273	9.76	0.751	79.32	79.88
chr16	70148076	-0.377	7.08	0.687	14.01	6.28
chr16	70380702	-1.19	8.75	0.169	53.9	10.63
chr16	70462240	1.1	7.29	0.231	2.6	1.47
chr16	70488504	-0.77	7.36	0.394	14.6	3.66
chr16	70714137	3.53	6.93	0.000611	0.14	15.53
chr16	70835057	-0.949	7.39	0.292	12.22	0.45
chr16	740446	-0.48	6.44	0.633	3.12	0.61
chr16	74402235	0.0863	7.66	0.933	18.82	8.85
chr16	74825834	1.85	5.75	0.0682	0.38	5.67
chr16	75019190	-0.856	8.53	0.324	37.25	9.32
chr16	75267972	-1.74	6.35	0.072	5.5	-0.01
chr16	75657291	0.513	10.15	0.545	90.26	134.12
chr1	67673244	3.81	7.8	0.000177	0.98	31.93
chr16	77665859	2.21	6.43	0.0297	0.66	9.08
chr16	77724508	1.3	6.1	0.208	0.95	7.14
chr16	78133581	-0.317	8.09	0.732	24.33	6.96
chr16	78249306	3.44	5.74	0.00352	-0.01	6.28
chr1	6784345	2.1	7.16	0.026	3.38	17.2
chr16	78795461	-2.32	5.94	0.0303	4.44	0.02
chr1	67896229	-1.32	8.54	0.129	47.93	5.59
chr1	67896676	-2.15	6.91	0.0233	14.29	0.01
chr16	791094	0.423	6.67	0.683	4.21	0.36
chr16	79804274	2.19	7.84	0.0182	5.3	25.88
chr16	80521873	1.36	5.93	0.188	0.8	5.58
chr16	80926553	0.0424	7.22	1	8.39	10.53
chr16	81348354	-0.232	6.78	0.819	4.38	0
chr16	81505680	-1.51	6.65	0.113	9.52	0.3
chr16	83841582	-0.0961	10.71	0.91	183.1	155.4
chr16	84150458	0.17	10.25	0.844	125.55	116.65
chr16	84150585	0.737	8.83	0.394	29.6	45.84
chr16	85209155	1.99	6.49	0.0446	0.13	4.54
chr16	85415762	3.66	7.38	0.000273	-0.01	6.77
chr16	85447485	2.48	6.65	0.0142	0.51	7.54
chr16	86074999	2.18	6.28	0.0354	0.49	5.49
chr16	86743661	2.52	6.8	0.0115	0.5	12.72
chr16	87024252	-0.281	6.24	0.826	4.7	3.16
chr16	8708519	2.21	6.16	0.027	0.42	5.45
chr16	87526662	0.654	9.48	0.443	56.46	85.13
chr16	87755384	2.29	7	0.0181	0.31	3.59
chr16	87871523	2.82	6.8	0.00573	0.06	12.61
chr16	87872365	3.45	6.4	0.00138	-0.01	6.38
chr16	87873375	2.28	6.49	0.0258	0.12	8.14
chr16	87902868	2.1	6.22	0.0448	0.02	7.22
chr16	87903017	5.45	6.14	6.97e-05	-0.01	9.19
chr16	87985079	0.424	10.38	0.615	126.22	165.02
chr16	87985104	-2.56	11.19	0.00377	999	71.33
chr16	87985134	12.3	9.66	3.54e-12	0	190.92
chr16	88038918	1.26	6.48	0.19	1.67	5.49
chr16	88815917	3.19	6.81	0.00157	0.08	11.67
chr16	88905591	3.39	6.59	0.00123	0.03	6.85
chr16	89070716	3.91	6.81	0.000285	0.05	3.35
chr16	89724112	-0.607	8.62	0.485	45	22.49
chr16	89724165	0.635	7.95	0.478	18.82	16.62
chr16	90038972	-0.0418	7.69	0.967	12.93	4.05
chr16	90089013	0.497	10.93	0.555	172.62	238.79
chr1	70687116	0.326	7.47	0.738	8.29	7.9
chr1	70820404	-0.973	9.95	0.253	139.14	63.48
chr1	70820458	-0.0892	8.81	0.924	43.58	28.8
chr17	10694405	3.87	6.48	0.000478	-0.01	7.53
chr17	1194161	1.75	5.96	0.105	0.47	8.4
chr17	15602895	-2.15	8.85	0.0161	70.58	9.91
chr17	159215	1.48	5.27	0.187	0.06	3.61
chr17	159422	0.91	5.45	0.445	0.49	2.21
chr17	1619857	-1.71	6.91	0.0693	9.09	0.05
chr17	16256987	-0.865	6.71	0.373	8.32	1.27
chr17	16284446	-0.681	7.16	0.458	8.89	1.79
chr17	17184636	-1.18	8.65	0.172	46.52	13.65
chr17	17716148	1.51	6.85	0.106	1.03	11.03
chr17	17942484	-0.423	6.5	0.68	3.01	0.29
chr17	18585706	1.36	7.03	0.136	5.11	17.21
chr17	18907979	-0.0522	6.59	0.965	2.59	5.47
chr17	18967164	-0.619	7.03	0.497	13.57	8.15
chr17	19015382	-0.226	6.31	0.875	6.87	2.31
chr17	19281157	-0.873	7	0.334	8.48	1.21
chr17	20946380	-0.000323	7.15	1	11.1	9.56
chr17	21117529	-1.86	9.39	0.034	102.62	17.96
chr17	2239839	-1.14	7.65	0.203	15.71	3.99
chr17	2415237	-1.27	9.82	0.139	123.66	30.75
chr17	2615167	-0.631	6.82	0.499	8.56	0.56
chr17	26368580	-1.21	6.68	0.206	6.14	-0.01
chr17	26500233	3.42	7.17	0.000648	0.07	4.81
chr17	27046936	0.198	9.39	0.818	59.22	50.49
chr17	27046996	0.00156	8.47	1	27.19	21.33
chr17	27053590	1.12	7.88	0.212	1.29	10.07
chr17	27065203	-3.45	7.56	0.000449	23.91	-0.01
chr17	27192515	2.45	7.29	0.0104	1.27	2.6
chr17	27230171	0.287	6.84	0.77	5.9	2.91
chr17	27230259	-2.23	6.9	0.0189	10.19	-0.01
chr17	27279425	-1.44	10.79	0.091	257.88	62.3
chr17	27717315	0.0468	10.71	0.957	169.75	158.76
chr17	28088581	-3.61	7.34	0.00031	23.79	0.03
chr17	28443803	-0.613	8.88	0.476	46.97	15.22
chr17	28705427	2.36	7.23	0.0129	0.05	12.52
chr17	29151630	-0.253	7.23	0.801	10.38	2.45
chr17	29158930	0.071	6.8	0.97	3.96	0.32
chr17	33212334	3.88	6.11	0.000827	-0.01	2.39
chr17	33866245	-2.37	7.23	0.0123	19	0.25
chr17	34891350	-0.456	9.31	0.594	67.75	32.23
chr17	34900664	-0.0203	8.74	0.984	35.86	26.47
chr17	34901405	-0.851	9.51	0.316	98.31	40.65
chr17	3597378	-3.45	5.95	0.00291	5.28	-0.01
chr17	3627171	-1.81	10.64	0.0361	266.94	67.22
chr17	36642157	-3.52	6.94	0.000827	16.4	0.08
chr17	36858743	5.73	7.81	8.59e-07	-0.01	31.04
chr17	36858786	-9.96	7.3	7.93e-08	27.53	-0.01
chr17	36908125	-0.281	6.63	0.767	2.11	0.63
chr17	36981594	-0.191	6.92	0.862	5.15	0.19
chr17	3699160	-9.01	6.38	3.39e-06	10.62	-0.01
chr17	3699280	-3.03	6.82	0.00223	18.29	0.46
chr17	37009728	-0.485	8.61	0.576	35.94	11.18
chr17	37071387	1.71	5.65	0.0948	0.1	3.2
chr17	37607583	-0.829	11.12	0.325	311.02	141.79
chr17	37617619	-0.171	12.79	0.838	999	999
chr17	37617682	-1.04	11.89	0.219	999	287.66
chr17	38443895	-1.18	7.41	0.191	8.81	0.03
chr17	38519083	0.3	7.67	0.739	12.34	11.48
chr17	38697556	-2.96	6.62	0.00443	7.81	-0.01
chr17	39834832	4.31	7.61	4e-05	-0.01	18.57
chr17	39834969	1.62	7.9	0.0697	4.57	16.08
chr17	40118683	0.126	9.81	0.882	83.51	67.57
chr17	40307124	-0.899	7.72	0.306	20.59	1.72
chr17	40333479	-0.248	6.98	0.815	4.41	0.16
chr17	4046968	-1.02	6.98	0.259	9.19	1.04
chr17	40540776	-0.428	10.24	0.613	135.66	67.55
chr17	40714106	-0.527	11.73	0.53	999	281.02
chr17	40830535	0.569	7.32	0.522	4.37	4.86
chr17	40851279	2.92	7.13	0.00345	0.11	6.31
chr17	4110464	2.36	5.95	0.023	-0.01	3.34
chr17	41393037	0.152	6.94	0.891	5.28	2.6
chr17	41393325	0.71	8.56	0.41	22.16	27.15
chr17	41393407	1.6	8.75	0.0667	16.37	60.72
chr17	41393502	0.988	7.42	0.276	7.46	8.65
chr17	41438284	-4.58	8.18	1.03e-05	47.45	0.46
chr17	41438463	-7.17	8.71	5.84e-09	80	-0.01
chr17	41438580	-4.5	9.95	5.04e-06	182.79	6.65
chr17	41445301	-1.54	7.7	0.0875	15.89	1.17
chr17	4167302	-0.672	11.49	0.423	999	231.64
chr17	42148072	0.43	7.05	0.655	5.94	3.22
chr17	42299656	1.22	6.52	0.203	1.01	7.91
chr17	42323587	2.41	6.92	0.0144	0.34	4.36
chr17	42392933	-1.08	6.84	0.25	10.92	3.2
chr17	42611110	-0.441	6.42	0.664	2.68	0.03
chr17	42785950	-0.438	7.54	0.631	12.28	3.99
chr17	42786162	0.167	6.89	0.86	5.49	3.57
chr17	43025230	-0.92	8.38	0.291	35.5	7.2
chr17	43138685	-0.38	8.26	0.666	24.88	3.26
chr17	45973448	-1.64	8.14	0.0631	25.49	0.25
chr17	46555836	-0.312	6.68	0.744	4.01	0.11
chr17	46685382	3.08	5.8	0.00632	-0.01	2.82
chr17	46969684	-0.0523	8.28	0.967	26.85	26.89
chr17	46969782	-1.46	7.78	0.106	23.28	2.1
chr17	4710366	0.348	7.53	0.713	13.22	13.13
chr17	47113588	2.56	6.58	0.013	0.41	11.26
chr17	4736512	-0.86	8.31	0.326	34.59	13.1
chr17	47439465	1.06	6.66	0.252	1.73	7.33
chr17	47492413	-1.16	9.2	0.176	72.23	14.64
chr17	4843555	-1.74	11.23	0.0432	999	115.34
chr17	4843585	-1.11	10.84	0.189	276.33	132.97
chr17	4849153	1.39	7.28	0.133	-0.01	14.8
chr17	48556168	0.802	6.98	0.398	3.84	3.64
chr17	48797200	-0.652	7.78	0.462	17.95	2.48
chr17	48943666	0.0215	6.63	1	3.03	2
chr17	49230897	-0.736	7.1	0.419	5.21	0.01
chr17	49614233	1.24	6.15	0.225	1.33	6.77
chr17	5113582	-3.41	7.15	0.000648	18.3	0.18
chr1	75198843	-0.277	7.24	0.781	6.44	2.62
chr17	53046076	-0.829	12.14	0.324	999	999
chr17	54991512	-0.573	7.24	0.539	11.47	2.97
chr17	55038437	-0.214	6.48	0.853	3.68	0.18
chr17	55162379	0.0508	9.98	0.956	97.25	89.83
chr17	5522800	0.797	9.28	0.352	41.61	79.27
chr17	55229407	2.9	6.38	0.00461	0.01	5.96
chr17	55631118	3.71	7.83	0.000232	-0.01	22.22
chr17	56406333	0.0387	9.06	0.968	11.3	27.6
chr17	56708760	-1	8.19	0.249	30.1	5.32
chr17	56709061	1.09	10.53	0.199	77.98	198.27
chr17	56736290	-1.45	7.96	0.103	31.81	4.11
chr17	56736444	0.991	9.62	0.246	48.72	110.62
chr17	56736557	1.29	9.92	0.131	46.7	137.56
chr17	56743934	4.45	7.55	2.75e-05	0	17.96
chr17	56756710	-0.691	8.43	0.424	40.74	15.72
chr17	56756813	1.98	9.11	0.0245	20.06	93.64
chr17	56756910	1.58	9.39	0.0682	30.31	104.55
chr17	56756989	1.31	8.83	0.131	19.55	61.41
chr17	56770017	-0.0784	7.72	0.936	11.99	6.2
chr17	57184322	-0.419	9.58	0.622	80.82	37.47
chr17	5747134	1.21	5.72	0.267	0.65	2.15
chr17	57784918	-0.192	9.32	0.826	59.06	29.4
chr17	57920651	1.94	8.03	0.0323	2.99	26.41
chr17	58677633	0.431	8.31	0.629	21.11	16.69
chr17	58754799	-1.6	10.07	0.063	165.12	35.84
chr17	58755115	-1.51	6.67	0.102	6.57	-0.01
chr17	59505416	1.4	5.72	0.2	0.47	2.57
chr17	61851023	-0.0963	8.32	0.915	21.32	8.36
chr17	61920422	-0.233	8.6	0.792	35.69	10.81
chr17	61926273	0.439	7.65	0.626	8.92	9.88
chr17	64480271	-0.826	5.84	0.419	3.35	0.69
chr17	65381400	-0.523	5.9	0.625	2.45	1.44
chr17	65714002	-0.23	10.42	0.786	141.74	96.61
chr17	66016130	-0.228	8.03	0.808	17.31	4.46
chr17	66031564	-0.757	7.67	0.4	20.34	8.16
chr17	66031682	0.926	7.51	0.296	11.5	20.79
chr17	66031772	0.193	7.33	0.854	12.16	4.98
chr17	66770608	-3.27	6.09	0.00363	7.7	-0.01
chr17	68385566	2.79	5.57	0.0133	-0.01	6.79
chr17	71172569	3.85	6.08	0.000915	-0.01	9.95
chr17	72126162	1.07	6.42	0.271	2.5	6.77
chr17	7215199	1.6	6.39	0.105	-0.01	6.76
chr17	72199752	-0.407	7.54	0.649	10.12	2.84
chr17	72711425	2.16	6.51	0.0332	0.63	8.21
chr17	73026487	1.73	5.81	0.0831	0	3.99
chr17	7307992	0.379	6.69	0.716	4.88	3.69
chr17	73150550	-0.13	7.09	0.926	8.46	0.31
chr17	73257710	-0.175	9.66	0.841	81.39	60.16
chr17	7338620	-0.234	6.75	0.815	4.2	0.48
chr17	73401780	0.571	8.93	0.508	32.05	40.23
chr17	7343442	-3.49	7.36	0.000446	25.87	0.03
chr17	73772628	4.46	8.4	1.58e-05	-0.01	49.18
chr17	73772855	2.56	8.7	0.00484	1.41	38.47
chr17	73775810	0.0373	7.62	0.983	12.69	4.36
chr17	7387752	-1.06	7.43	0.238	13.93	1.14
chr17	74553804	-0.381	11.73	0.649	999	311.7
chr17	75690315	0.866	6.29	0.386	1.36	5.92
chr17	75877787	-0.544	6.88	0.565	6.76	4.07
chr17	7591566	-0.67	7.5	0.452	12.37	4.71
chr17	7591744	-0.361	7.66	0.691	13.43	6.93
chr17	76101413	4.4	6.06	0.000359	-0.01	4.03
chr17	76164567	-0.312	7.91	0.724	23.23	11.98
chr17	76228210	3.29	5.98	0.00323	-0.01	7.98
chr17	76310456	2.57	6.95	0.00961	0.08	11.1
chr17	76313502	-2.29	6.86	0.0169	13.09	0.08
chr17	76662161	2.6	6.97	0.00865	0.15	5.76
chr17	77228170	2.54	6.81	0.0109	0.66	14.98
chr17	77337260	-6.07	9.17	5.45e-08	101.77	0.03
chr17	7760624	-1.08	8.25	0.217	36.38	6.81
chr17	7760872	-1.2	9.44	0.16	105.07	43.44
chr17	7760932	-0.96	11.39	0.255	999	190.99
chr17	77678691	2.63	6.89	0.00869	0.86	18.86
chr17	78121113	0.108	10.39	0.901	132.01	126.02
chr17	7833117	0.1	6.06	0.951	0.89	3.98
chr17	7835500	-0.6	7.97	0.495	20.54	6.41
chr17	78428581	-0.371	10.21	0.661	137.26	81.07
chr17	78518609	-0.61	7.21	0.51	6.7	0.36
chr17	78549363	-2.55	7.69	0.00669	25.4	0.09
chr17	78851353	-2.58	7.26	0.00688	14.32	2
chr17	78962910	-1.05	7.12	0.248	14.79	0.7
chr17	78965625	1.04	8.2	0.232	14.04	25.08
chr17	79367913	1.63	6.94	0.0795	1.67	3.26
chr17	79486501	-1.14	7.51	0.206	20.8	1.22
chr17	79527837	-4.86	8.35	4.9e-06	56.5	0.01
chr17	79670379	-1.07	9.41	0.213	87.97	26.48
chr17	80195254	2.89	6.99	0.00424	-0.01	14.31
chr17	80376583	-0.793	7.1	0.383	11.35	0.24
chr17	8042103	0.159	7.26	0.891	6.35	3.37
chr17	80455166	-0.346	6.7	0.716	6.17	0.62
chr17	80477146	0.177	8.29	0.849	23.52	16.69
chr17	80477408	0.0417	6.27	1	4.24	1.87
chr17	80545462	1.84	6.66	0.0592	1.31	10.77
chr17	80674645	0.684	6.25	0.505	1.87	2.37
chr17	80681498	-0.935	6.66	0.333	8.08	1.52
chr17	80709892	-0.00836	6.53	1	6.22	0.62
chr17	8076700	0.278	8.88	0.752	36.79	29.38
chr17	8076828	-0.154	9.39	0.859	59.9	52.67
chr17	8079771	-0.479	8.85	0.582	48.21	31.58
chr17	80841126	3	5.74	0.00803	-0.01	4.6
chr17	80917138	-2.16	6.84	0.0234	12.59	2.22
chr17	81028851	-1.5	6.35	0.12	6.9	0.38
chr17	81153712	0.432	6.23	0.658	4.76	9.74
chr1	78148377	-0.449	11.63	0.592	999	283.6
chr17	8286578	-1.04	9.89	0.22	126.47	41.31
chr1	78444860	-0.197	8.89	0.822	49.92	41.78
chr1	78444912	-0.572	10.06	0.501	126.19	70.11
chr1	78469914	1.01	6.71	0.289	3.35	4.27
chr1	78470139	2.78	7.88	0.00344	2.39	30.97
chr17	8534415	-0.355	7.49	0.69	14.1	5.05
chr17	900024	-0.78	8.25	0.365	30.39	12.15
chr17	900327	-2.26	6.87	0.021	14.04	0.2
chr17_gl000205_random	85340	-1.58	9.52	0.0672	47.62	0.04
chr18	10605	-0.569	7	0.531	7.85	3.98
chr18	10890638	-4.47	5.95	0.000445	6.67	-0.01
chr18	11925975	3.49	6.68	0.000869	0.09	8.97
chr18	12703021	-1.15	8	0.192	28.59	5.22
chr18	13035451	3.04	5.77	0.00712	-0.01	4.04
chr18	13283949	1.38	5.42	0.191	0.06	2.1
chr18	13726652	-0.881	6.93	0.327	9.9	1.4
chr18	20624149	3.96	6.85	0.000236	0.05	16.83
chr1	8225846	1.01	6.63	0.279	2.14	2.78
chr18	3262241	0.363	7.23	0.693	8.17	6.03
chr18	32820987	-0.0805	7.21	0.932	8.85	3.01
chr18	32923997	-0.786	7.6	0.376	17.02	2.04
chr18	42777651	-5.09	5.66	0.000348	3.05	-0.01
chr18	47018898	-1.09	11.13	0.197	319.8	140.05
chr18	47792881	-2.36	7.29	0.0126	16.57	1.31
chr18	47836711	1.56	6.07	0.135	-0.01	4.43
chr18	48043794	0.222	5.79	0.882	1.27	3.56
chr1	84945206	-0.699	6.74	0.479	7.03	0.58
chr18	51811530	-3.3	6.36	0.00262	5.79	0.02
chr18	52421416	1.74	6.31	0.083	0.94	9.69
chr18	54306023	-1.04	8.45	0.236	35.91	13.56
chr18	55289081	-0.851	7.1	0.349	8.89	2
chr18	56447516	-1.04	6.68	0.277	8.56	3.16
chr18	59854281	-0.814	8.38	0.349	37.49	19.72
chr18	59854522	-1.28	9.55	0.134	109.13	43.23
chr18	60662358	2.13	5.78	0.0388	0.01	4.6
chr18	60732558	4.17	7.5	6.14e-05	0.02	31.04
chr18	63707	-0.259	8.56	0.769	16.99	30.33
chr18	63821	-0.709	6.39	0.452	7.47	3.76
chr18	67602781	-3.55	6.03	0.00214	3.48	0.03
chr18	6920354	-0.749	6.44	0.442	4.67	0.25
chr18	712894	2.12	6.79	0.0292	0.48	6.57
chr1	87170211	0.101	7	0.922	6.36	2.37
chr18	74143591	0.589	6.13	0.554	2.15	3.29
chr18	74535813	1.08	8.67	0.216	19.55	50.38
chr18	75705737	5.99	8.77	8.51e-08	0.04	77.49
chr18	76828889	1.83	7.09	0.0503	0.72	11.8
chr18	77352877	0.922	5.65	0.412	1.27	4.02
chr18	77404141	-1.28	6.78	0.171	7.18	0.64
chr18	77439416	-1.93	7.82	0.0327	28.27	2.05
chr18	77742879	-0.182	6.19	0.909	3.78	1.57
chr18	77748634	-0.01	6	1	2.19	1.3
chr18	77866874	-1.35	7.02	0.15	9.52	0.89
chr18	77866943	-0.908	6.69	0.345	8.32	3.39
chr18	78016319	0.219	6.38	0.841	3.78	5.03
chr18	78016743	-0.211	6.31	0.875	2.64	6.53
chr1	8799637	1.34	6.12	0.193	0.72	2.45
chr18	8726511	2.34	6.11	0.0209	0.45	5.65
chr1	8877683	-0.596	6.72	0.52	7.07	0.07
chr18	9014207	2.61	6.32	0.00968	0.03	4.05
chr18	9102681	0.47	7.53	0.612	10.26	5.67
chr1	8921234	2.71	7.26	0.00547	-0.01	22.37
chr1	89357290	-0.799	7.35	0.375	10.59	1.41
chr1	8938698	0.528	7.35	0.549	6.34	1.23
chr1	89449643	2.71	6.56	0.00666	0.14	5.33
chr18	94675	-0.648	6.22	0.505	4.43	2.39
chr18	9475268	-0.649	8.7	0.452	46.47	14.63
chr18	9475380	0.162	7.54	0.856	14.84	5.97
chr18	98748	0.415	6.39	0.687	1.61	3
chr19	1021720	-0.587	7.66	0.514	13.24	2.33
chr19	10217241	-1.15	7.29	0.201	13.42	0.48
chr19	1028338	-0.087	6.46	0.924	3.45	1.04
chr19	10406235	1.82	6.8	0.0565	1.07	12.5
chr19	10679804	0.186	7.35	0.856	8.34	2.08
chr19	10764711	-0.765	7.73	0.385	14.27	1.86
chr19	10939822	2.26	6.8	0.021	1.07	13.51
chr19	1095537	-0.59	10.61	0.484	193.49	109.66
chr19	11491782	0.94	6.85	0.309	1.72	8.65
chr19	11639654	-1	7.94	0.252	25.34	4.67
chr19	11639894	-0.568	6.74	0.552	7.84	0.33
chr19	11804893	0.736	7.16	0.422	5.5	11.99
chr19	12273879	-0.215	9.57	0.801	73.55	58.48
chr19	1231001	2.28	6.06	0.0251	0.11	5.25
chr19	1274989	1.94	7.65	0.0355	0.66	18.45
chr19	12768308	1.88	6.69	0.0527	1.18	10.09
chr19	12902334	0.0288	7.34	1	2.67	1.12
chr19	13056637	0.635	7.65	0.481	9.02	5.78
chr19	13057098	0.443	8.08	0.624	16.19	18.23
chr19	13211039	-2.29	7.64	0.0136	21.32	0.21
chr19	13213458	1.85	8.04	0.0389	5.28	14.79
chr19	13263916	-0.356	7.35	0.697	5.49	0.27
chr1	91328546	1.24	6.31	0.212	1.6	6.32
chr19	13885217	-0.678	7.03	0.456	5.72	0.04
chr19	14117321	-0.811	7	0.37	6.61	0.25
chr19	14117974	2.06	6.91	0.0313	0.65	5.59
chr19	14228686	-0.948	6.76	0.326	10.35	0.17
chr19	14248272	0.643	7.27	0.474	7.13	8.58
chr19	1438368	-0.683	9.56	0.42	90.62	40.85
chr19	14554818	-2.93	7.3	0.00243	20.85	0.77
chr19	14676271	2.57	6.45	0.0103	0.13	5.81
chr19	1624716	2.17	6.99	0.0243	1.32	3.86
chr19	1652870	-0.634	8.25	0.465	33.67	13.47
chr19	1653095	-0.0961	8.57	0.92	39.49	25.64
chr19	16653361	-0.469	8.13	0.596	29.67	9.39
chr19	1695643	4.72	7.25	2.15e-05	-0.01	26.22
chr19	17337404	0.649	7.08	0.488	6.27	2.06
chr19	17581478	0.251	6.62	0.833	2.68	4.16
chr19	17994693	1.68	6.45	0.0862	0.87	2.6
chr19	18230719	-0.964	6.68	0.318	6.34	1.7
chr19	18263841	0.249	8.78	0.777	31.16	21.1
chr19	18530205	1.11	7.25	0.231	2.05	10.22
chr19	18530850	-1	8.22	0.249	37.6	9.4
chr19	18700368	0.0876	7.08	0.95	7.03	2.1
chr19	19014120	1.48	6.31	0.137	1.05	7.29
chr19	1905814	-1.13	8.07	0.202	26.95	3.72
chr19	19144613	-0.348	7.09	0.712	7.4	0.56
chr19	19431581	-0.245	11.03	0.77	236.21	185.29
chr19	1987570	1.45	6.68	0.13	2.36	7.1
chr19	2085521	-0.832	6.54	0.391	3.27	0.4
chr19	21666884	1.41	5.96	0.173	0.81	3.66
chr1	92371933	5.18	7.29	7.2e-06	-0.01	24.21
chr19	2391534	-2.12	6.21	0.0312	5.09	0.03
chr19	2524434	-1.82	6.87	0.054	12.76	0.71
chr19	2557246	-3.11	6.89	0.00167	13.17	0.13
chr19	2828030	-1.31	6.3	0.172	5.28	0.93
chr19	2950154	1.83	7.02	0.0522	0.95	3.12
chr19	29704270	-1.36	5.68	0.178	2.63	0.07
chr19	33182649	-0.876	8.51	0.31	44.43	14.28
chr19	33182771	-0.298	7.35	0.754	16.06	10.04
chr19	33572071	-0.27	7.05	0.799	5.6	1.29
chr19	34046865	0.614	6.74	0.499	4.93	4.54
chr19	3434946	-0.619	8.93	0.474	49.15	17.33
chr19	34663266	-1.14	8.73	0.19	55.54	17.03
chr19	3491605	2.66	6.19	0.00981	0.1	6.49
chr19	35168585	-3.35	8.33	0.000474	53.56	1.03
chr19	35264161	-0.516	6.87	0.586	4.41	1.05
chr19	3613133	3.78	6.7	0.000422	-0.01	9.82
chr19	36236542	-0.927	6.6	0.337	4.27	0.03
chr19	36239225	-0.447	8.88	0.605	40.15	15.23
chr19	36249456	-1.22	7.19	0.171	13.68	0.15
chr19	36336372	2.12	6.24	0.0414	0.44	3.35
chr19	36422645	-1.16	9.26	0.177	66.33	12.51
chr19	36545181	-0.78	6.56	0.424	4.73	0
chr19	36980491	-1.06	10.22	0.215	160.94	68.17
chr19	37019641	-1	7.74	0.255	18.79	3.63
chr19	37263767	-1.47	10.2	0.0856	180.6	51.36
chr19	37288710	-3.7	6.47	0.000863	11.68	0
chr19	37341720	-2.68	9.63	0.00291	138.54	17.61
chr19	37406979	-3.92	8.36	6.93e-05	55.87	1.81
chr19	37569314	-1.1	9.87	0.198	127.79	48.21
chr19	3783913	2.75	6.87	0.00655	0.23	17.94
chr19	37861998	-2.59	8.53	0.00455	57.84	5.04
chr19	38146952	-0.723	9.22	0.4	70.89	36.59
chr19	38715075	-0.822	7.31	0.371	14.81	2.97
chr19	38942493	2.79	5.57	0.0133	-0.01	3.17
chr19	3914394	3.86	8.28	0.000102	1.59	54.07
chr19	3985416	0.105	6.98	0.92	3.71	1.32
chr19	39893047	-3.18	6.64	0.0026	5.26	-0.01
chr19	39893225	-2.02	7.36	0.0272	16.49	0.86
chr19	39893312	-1.89	7.84	0.035	34.48	1.95
chr19	39903046	0.323	8.21	0.72	12.49	11.35
chr19	39923948	0.683	6.49	0.478	0.55	2.16
chr19	39936194	-0.336	11.18	0.69	274.49	204.97
chr19	39971362	-0.0288	6.74	1	5.98	0.73
chr19	39971541	-0.447	7	0.622	9.77	4.53
chr19	40741759	1.34	6.54	0.159	2.26	6.9
chr19	40971630	0.0536	8.62	0.957	32.12	13.93
chr19	4124169	-0.14	11.69	0.868	999	999
chr19	41256541	-0.368	7.13	0.697	7.83	0.32
chr19	41257126	-0.424	8.22	0.626	23.65	11.69
chr19	42363794	-1.02	9.38	0.235	81.7	15.78
chr19	42364274	-0.297	11.74	0.723	999	999
chr19	4247276	0.462	7.5	0.621	6.57	3.12
chr19	42700937	2.22	6.67	0.0252	0.01	6.3
chr19	42722388	1.2	7.19	0.199	1.77	6.69
chr19	42746900	-1.3	7.31	0.151	19.78	0.96
chr19	42747095	-0.875	8.08	0.321	29.49	8.42
chr19	42749013	-1.61	7.62	0.0732	20.46	0.42
chr19	4305854	-0.691	6.24	0.477	6.89	0.13
chr1	94344768	-0.887	9.34	0.301	80.86	33.11
chr1	94344826	0.78	8.05	0.37	11.74	18.28
chr19	4402533	-0.628	11.09	0.455	281.68	152.77
chr19	44278784	2.22	7.11	0.0201	0.28	6.29
chr19	44488722	-2.76	7.25	0.00393	20.32	1.01
chr19	44598541	-0.508	7.21	0.587	7.41	2.39
chr19	45256729	-0.771	7.08	0.397	8.46	1.23
chr19	45458247	-0.145	8.21	0.886	21.99	10.92
chr19	45458529	0.266	9.67	0.753	74.96	87.65
chr19	45639989	0.223	6.73	0.844	3.23	1.75
chr19	46234299	-0.105	7.23	0.91	7.61	0.57
chr19	46766353	-1.34	6.39	0.164	6.9	2.12
chr1	9471223	-0.744	7.37	0.412	9.9	3.34
chr1	9471316	-8.82	6.2	7.01e-06	5.26	-0.01
chr19	47363661	0.351	8.89	0.684	36.38	35.47
chr19	47507596	2.13	5.78	0.0388	0	4.21
chr19	47551951	-1.02	6.66	0.291	6.34	0.04
chr19	47729435	0.00867	6.82	1	4.04	2.96
chr19	47729571	0.98	7.03	0.289	1.6	8.56
chr19	47774996	2.41	6.32	0.0151	-0.01	6.9
chr19	47777674	0.224	7.94	0.809	15.94	14.25
chr19	48021563	-2.03	6.26	0.0383	5.3	-0.01
chr19	48554859	2.13	6.37	0.0368	0.31	5.03
chr19	48557534	2.94	5.33	0.0141	-0.01	2.07
chr19	48949041	-1.15	10.6	0.177	222.49	77.8
chr19	48972362	-0.727	6.84	0.433	5.76	-0.01
chr19	49127496	0.0353	8.26	0.978	18.65	9.4
chr19	49375556	-0.833	8.14	0.344	29.68	8.31
chr19	49375718	0.259	6.75	0.815	4.53	2.14
chr19	49376366	-0.452	8.21	0.603	25.87	4.26
chr19	49382134	1.68	6.77	0.0776	0.23	4.14
chr19	49402452	1.67	6.14	0.106	0.05	3.68
chr19	49468641	1.54	7.63	0.0889	1.05	12.18
chr19	49588434	-0.364	8.66	0.673	28.15	9.11
chr19	49785646	3.24	6.85	0.00139	0.07	14.06
chr19	49828485	0.864	5.91	0.407	0.85	2.75
chr19	49891445	2.08	6.06	0.0386	0.3	3.68
chr19	49955153	-0.739	9.66	0.386	88.37	34.45
chr19	49956617	-1.63	7.92	0.0695	26.7	0.12
chr19	49969818	1.98	5.84	0.0498	0	5.81
chr19	49999416	-0.309	10.89	0.713	234.01	181.59
chr19	49999499	-0.615	11.99	0.463	999	999
chr19	50001222	1.09	6.84	0.24	0.51	3.99
chr19	50145269	-0.919	7.03	0.31	10.51	0.62
chr19	5032774	1.73	6.39	0.0819	0.23	6.48
chr19	50380369	-1.61	7.74	0.0742	24.81	3.46
chr19	50380371	-1.2	7.72	0.179	22.69	4.31
chr19	50416804	1.43	6.85	0.126	0.41	8.78
chr19	50550303	1.16	6.89	0.21	1.98	4.69
chr19	50819329	-0.653	8.31	0.449	32.4	15.16
chr19	50931510	0.468	6.66	0.615	3.86	8.73
chr19	50934968	-0.451	7	0.622	5.79	2.16
chr19	51014739	0.19	10.04	0.823	96.38	94.66
chr19	51111347	1.66	8.46	0.0599	12.45	33.72
chr19	51228326	1.52	8.24	0.0854	11.89	23.46
chr19	512914	1.81	6.87	0.0568	0.36	7.98
chr19	513280	3.65	6.82	0.000517	-0.01	7.79
chr19	52531668	-1.24	9.46	0.148	93.34	23.14
chr19	52956799	1.66	5.25	0.136	0.04	3.12
chr19	5309188	1.98	6.85	0.0385	1.34	6.61
chr19	53426370	-1.91	7.13	0.0405	14.52	0.13
chr19	54057615	-2.18	6.37	0.0262	7.25	0.63
chr19	54619089	-1.07	7.52	0.238	10.15	0.45
chr19	54704929	-0.499	10.31	0.554	147.32	78.83
chr19	55038221	3.97	6.56	0.000352	-0.01	14.98
chr19	55038338	10.2	7.57	2.81e-08	-0.01	36.16
chr19	55038426	4.57	8.51	1.02e-05	0.27	75.99
chr1	95538514	-0.13	6.7	0.904	3.96	0.21
chr19	55758262	1.75	5.5	0.0982	0.01	2.07
chr19	55770819	-0.563	7.42	0.52	9.06	0.35
chr19	55783703	1.67	6.35	0.0939	0.65	4.94
chr19	55895355	-0.608	6.69	0.543	4.8	2.41
chr19	55899677	1.68	6.62	0.0838	-0.01	6.34
chr19	55997850	1.55	6.17	0.129	0.13	3.14
chr19	56098770	-0.752	6.93	0.404	7.85	0.13
chr19	56215289	1.58	6.62	0.104	1.51	3.63
chr19	56652385	-2.2	8.1	0.0153	35.41	0
chr19	56905038	-0.328	10	0.7	111.16	78.94
chr19	57874903	-0.714	7.15	0.436	10.41	5.44
chr19	57901334	-0.793	7.46	0.382	12.45	0.66
chr19	5790670	-1.94	7.2	0.0378	11.85	-0.01
chr19	5799423	2.47	6.21	0.0147	0.15	2.63
chr19	58090458	-1.36	7.63	0.13	19.46	2.82
chr19	5828301	0.851	9.73	0.318	56.94	91.76
chr19	58446813	-2.28	6.56	0.0184	8.07	0.32
chr19	5903795	0.00554	10.08	0.997	105.79	90.42
chr19	59092723	0.524	6.77	0.592	4.43	0.31
chr1	9599268	0.465	8.14	0.596	15.62	9.48
chr19	6239592	-1.37	6.18	0.155	3.59	0.06
chr19	628401	1.32	6.52	0.169	2.6	3.05
chr19	6577502	-2.5	7.02	0.00906	9.49	0.57
chr19	6671217	-4.74	7.68	1.46e-05	24.13	0
chr19	6753566	-0.211	7.1	0.831	7.88	0.39
chr19	7067329	0.799	6.38	0.415	2.03	5.03
chr19	7078215	0.552	6.56	0.561	4.24	3.63
chr19	7755822	-3.33	7.08	0.000831	14	0.18
chr19	7894907	-1.35	6.32	0.161	5.94	-0.01
chr19	796901	-1.1	6.86	0.24	8.29	0.04
chr19	797841	1.59	7.19	0.083	1.79	6.86
chr19	7985335	1.49	8.42	0.088	12.09	35.64
chr19	8372992	-1.49	8.89	0.0871	61.98	4.38
chr19	8386317	-0.706	10.8	0.403	234.03	130.38
chr19	8509683	0.112	7.38	0.919	8.52	1.73
chr19	8579048	-0.00445	9.59	1	75.26	70.04
chr19	864077	1.7	7.05	0.0689	2.39	10.45
chr19	9251050	-0.51	9.98	0.546	108.74	68.53
chr19	9434956	-0.85	8.67	0.329	49.26	19.65
chr19	989921	2.23	6.32	0.0304	0.15	7.14
chr19	9902456	0.344	6.18	0.732	2.39	0.76
chr1	99948410	-0.833	5.36	0.418	2.09	0.1
chr1_gl000192_random	544868	3.25	7.38	0.000948	1.59	27.59
chr1_gl000192_random	544975	2.49	8.31	0.0065	7.67	49.39
chr1_gl000192_random	545044	1.44	8.06	0.106	10.16	31.09
chr20	10414880	-0.513	6.75	0.583	6.58	2.94
chr20	10415811	-1.89	8.62	0.0332	53.11	3.92
chr20	13700830	0.308	5.51	0.858	0.37	2.3
chr20	13765591	-1.04	7.97	0.237	20.01	6.48
chr20	17949512	-1.14	10.18	0.178	161.42	60.07
chr20	18488398	-2.09	8.15	0.0208	35.39	1.26
chr20	21081028	0.961	6.48	0.315	1.45	6.07
chr20	21284233	-1.96	7.1	0.0364	14.93	0.58
chr20	23624896	-4.58	7.92	1.76e-05	40.39	0.06
chr20	25388273	-0.521	6.6	0.606	5.08	2.3
chr20	25604758	-0.923	10.43	0.276	191.26	95.24
chr20	25990407	-3.25	7.76	0.000762	32.67	1.15
chr20	271369	-0.91	8.2	0.295	29.3	7.97
chr20	29952261	2.58	5.93	0.015	0.06	7.64
chr20	30467950	-0.219	10.19	0.798	127.11	109.93
chr20	30539794	-0.745	9.64	0.38	95.36	39.85
chr20	30556405	-0.255	5.95	0.841	3.35	0.04
chr20	30945870	-0.235	11.44	0.78	999	263.99
chr20	31220820	2.81	7.35	0.0039	0.66	11.42
chr20	32255872	2.16	7.27	0.021	0.5	12.3
chr20	32319991	0.685	10.27	0.417	102.7	160.96
chr20	32320079	0.628	9.35	0.463	53.2	82.11
chr20	32890886	-0.11	7.51	0.926	12.2	6.26
chr20	34330250	-0.872	12.72	0.299	999	999
chr20	34330399	-0.675	11.61	0.422	999	248.33
chr20	34542511	0.644	7.47	0.469	6.76	3.15
chr20	34653326	1.38	6.63	0.145	1.46	4.54
chr20	35672661	-2.7	6.4	0.0103	7.19	0.33
chr20	3748602	-0.941	8.64	0.278	45.8	18.32
chr20	37576797	2.36	6.98	0.0154	0.69	5.22
chr20	3767003	-1.09	6.49	0.255	7.7	2.34
chr20	3767440	-0.5	8.35	0.566	38.33	24.58
chr20	37707468	0.708	8.73	0.415	26.49	51.24
chr20	396557	2.08	6.45	0.038	0.45	4.65
chr20	42286214	-0.714	7.33	0.441	13.18	1.07
chr20	42939826	-0.819	7.21	0.371	11.04	0.36
chr20	43160469	-0.559	8.85	0.514	49.61	24.9
chr20	43372066	0.94	6.85	0.309	3.21	7.31
chr20	44486135	-1.73	6.74	0.0664	7.81	-0.01
chr20	44539694	0.391	7.9	0.669	10.59	7.19
chr20	44564079	1.96	6.83	0.0406	0.05	4.14
chr20	45313177	5.2	8.82	7.43e-07	0	72.47
chr20	45318087	-0.225	7.29	0.807	10.27	3.41
chr20	47504740	3.52	7.25	0.000464	0.02	18.32
chr20	47895227	-0.531	7.3	0.573	7.65	0.25
chr20	48532545	-0.822	7.31	0.371	12.22	0.63
chr20	49126770	-0.0561	9.4	0.955	59.89	43.29
chr20	49548211	0.56	9.99	0.511	79.77	110.11
chr20	49992874	2.47	6.04	0.0171	0	3.3
chr20	50145017	-2	7	0.0348	9.92	0.25
chr20	52492253	2.12	6.79	0.0292	0.52	5.68
chr20	52675616	1.05	8.9	0.226	25.41	58.29
chr20	55043508	-0.689	7.5	0.434	14.14	1.16
chr20	55350112	3.25	6.23	0.00251	0.02	11.01
chr20	5718163	2.36	6.28	0.0178	0.04	2.91
chr20	57226250	-1.4	6.75	0.136	7.18	0.13
chr20	57478735	1.09	6.5	0.255	0.8	7.99
chr20	58487852	-1.16	6.2	0.226	6.35	0.78
chr20	60641137	1.05	5.62	0.353	0.06	2.21
chr20	60941690	2.35	6.54	0.021	0.3	7.52
chr20	61569350	-0.104	9.4	0.91	67.5	52.69
chr20	61603724	-2.32	6.79	0.0157	8.65	0.02
chr20	61904129	0.215	7.12	0.831	7.3	4.66
chr20	62204428	1.07	6.78	0.251	2.63	6.34
chr20	62370350	2.18	6.83	0.0247	0.01	8.97
chr20	62384037	2.81	6.65	0.00473	0.25	13.18
chr20	62427665	2.54	7.58	0.00708	2.7	19.67
chr20	62601308	0.133	8.24	0.888	29.21	26.31
chr20	62918403	0.366	7.11	0.692	2.68	6.4
chr20	62918780	0.821	5.23	0.438	0.53	2.47
chr2	100847759	0.754	6.23	0.462	1.85	6.28
chr2	101179784	-1.1	8.37	0.208	35.41	9.62
chr2	10226495	1.82	5.87	0.0681	0.02	2.77
chr2	102685946	2.08	6.45	0.038	0.55	5.25
chr2	10444287	1.35	6.68	0.156	0.46	4.88
chr2	10460525	1.09	6.5	0.255	2.58	4.31
chr2	105654746	-0.406	7.21	0.669	10.86	0.8
chr2	107281276	-3.04	5.61	0.0103	4	0.01
chr2	108363285	2.96	5.71	0.00803	0.01	3.64
chr2	108972914	3.39	6.98	0.000827	0.16	11.48
chr2	109064563	-0.819	6.49	0.399	5.49	0.85
chr2	10933333	0.913	6.92	0.317	5.48	7.94
chr2	110270940	-4.65	7.81	1.62e-05	29.53	0.04
chr2	110371760	-2.63	6.84	0.00693	16.75	1.06
chr2	111920602	1.5	6.5	0.12	0.45	5.71
chr2	112641790	-0.889	6.98	0.324	6.99	0.15
chr2	113033038	-0.176	7.33	0.854	10.51	2.37
chr2	113300026	-2.11	8.1	0.0194	37.5	0.41
chr2	113342423	-0.305	7.4	0.744	8.86	2.22
chr2	113463990	1.05	7.1	0.257	2.99	3.81
chr2	113956926	1.62	6.66	0.0926	0.48	10.28
chr2	114359766	1.45	6.68	0.13	0.23	7.87
chr2	114737195	2.84	6.67	0.00443	0.06	18.17
chr2	114737485	1.21	7.72	0.174	10.59	30.11
chr21	15755759	-0.549	7.78	0.537	16.57	1.05
chr21	17116123	1.86	6.39	0.0626	0.67	5.51
chr2	11720256	0.415	6.39	0.687	2.97	3
chr21	19196376	2.73	6.43	0.00706	0.03	11.8
chr2	119530585	1.67	6.14	0.106	0.53	5.03
chr2	120237947	-0.0827	6.33	1	3.79	1.39
chr2	120517281	-0.519	11.13	0.538	271.11	165.54
chr2	121832751	2.39	8.38	0.00818	7.98	51.2
chr2	121832868	4.12	8.26	4.06e-05	0.25	46.36
chr2	122288514	1.52	9.31	0.0785	24.82	86.03
chr2	122288710	0.898	8.54	0.296	17.2	31.26
chr21	26950792	-3.42	8.14	0.000389	37.29	1.18
chr21	30446085	-0.428	11.13	0.609	268.18	161.41
chr21	30638211	-2.53	6.76	0.00927	14.53	0.31
chr21	30693747	3.52	7.65	0.000466	0.12	23.36
chr21	34144168	3.28	8.24	0.000571	0.83	43.47
chr21	34144331	0.248	10.51	0.771	136.97	170.66
chr21	34852625	0.9	7.43	0.316	6.14	5.81
chr21	35386215	1.8	5.54	0.0869	0	3.98
chr2	136288329	-0.793	8.02	0.372	28.22	5.65
chr2	136288447	-1.59	7.14	0.0804	15.12	1.31
chr2	136743211	-0.00444	10.56	0.998	154	126.31
chr21	37091032	3.96	6.18	0.000618	-0.01	6.9
chr21	37762100	1.62	5.87	0.125	0.07	4.19
chr21	38366958	2.77	5.84	0.0113	0	4.68
chr21	38445459	-0.899	8.49	0.298	45.33	8.74
chr2	139688341	-1.36	5.68	0.178	3.35	0.78
chr21	40555358	-0.168	8.18	0.861	25.75	11.04
chr21	42798011	-5.17	8.3	2.07e-06	52.56	0.05
chr21	43172968	-1.12	5.93	0.263	3.06	0.31
chr21	43267759	2.97	6.78	0.00284	0.2	6.41
chr21	43675498	-1.64	6.28	0.0893	4.89	0.51
chr21	43881469	-1.61	6.9	0.0874	9.11	1.54
chr21	44174850	2.39	6.45	0.0196	0.7	9.56
chr21	44394747	-0.752	6.93	0.404	12.52	2.03
chr21	44800332	-2.79	6.75	0.00463	11.96	0.25
chr2	145116875	1.84	7.38	0.045	1.06	7.77
chr21	45275266	1.57	7.18	0.0864	1.76	3.34
chr21	45575145	-3.57	7.3	0.000354	17.44	-0.01
chr21	46294476	-0.276	7	0.792	7.7	3.97
chr21	46331070	-2.1	6.71	0.028	9.71	0.19
chr21	46493804	4.2	7.73	6.68e-05	0.02	29.26
chr21	46494092	3.47	8.32	0.000322	1.1	54.9
chr21	47013520	1.15	8.37	0.191	16.1	31.11
chr21	47139481	-1.45	6.53	0.131	8.32	1.6
chr21	47460830	3.85	6.46	0.000518	0.01	6.26
chr21	47645266	-1.28	5.84	0.203	4.34	0.04
chr21	47673495	1.24	6.6	0.193	0.67	5.39
chr21	47673746	-1.99	9.08	0.0238	88.64	16.03
chr21	47673842	-0.716	8.65	0.41	47.57	20.51
chr21	47706281	-0.0444	8.21	0.977	26.86	18.27
chr2	148601807	-0.531	7.3	0.573	15.66	4.15
chr2	149402276	-0.32	7.45	0.734	16.47	4.38
chr2	15042086	1.52	6.15	0.14	0.82	2.32
chr2	153611732	0.0916	6.11	0.952	2.94	3
chr2	15701463	-0.426	6.67	0.649	5.71	0.5
chr2	160568958	0.27	11.28	0.748	239.03	280.18
chr2	161987053	1.56	6.53	0.106	1.12	3.71
chr2	162101178	-2.08	6.77	0.0292	10.99	0.67
chr2	163200426	-3.11	7.45	0.00137	22.98	0.87
chr2	168797742	6.44	8.89	2.28e-08	0	70.94
chr2	169747037	-1.13	9.3	0.188	79.97	13.75
chr2	170335945	0.559	7.94	0.518	9.49	8.62
chr2	170430456	-0.13	7.33	0.896	7.81	0.08
chr2	170683923	0.462	9.67	0.588	64.9	78.28
chr2	171120403	4.4	6.95	7.24e-05	-0.01	8.51
chr2	171785534	-0.305	9.71	0.724	92.61	61.13
chr2	171785552	0.131	9.35	0.88	62.65	56.9
chr2	172017428	1.05	7.93	0.237	13.74	18.09
chr2	172271453	0.812	6.67	0.379	2.51	5.51
chr2	172291145	-0.67	7.43	0.463	16.63	2.33
chr2	172950395	0.474	7.81	0.594	12.2	4.75
chr2	175190781	1.58	7.08	0.0883	2.16	5
chr2	176032904	-0.15	10.98	0.858	223.47	169.32
chr2	176265892	2.87	6.7	0.00389	0.37	8.97
chr2	177065922	3.04	5.77	0.00712	0.01	5.25
chr2	177293824	-0.47	6.48	0.643	6.59	3.76
chr2	180411590	-1.21	6.07	0.208	6.89	1.2
chr2	181802388	-3.26	6.71	0.00201	12.84	0.03
chr2	188874236	1.73	6.19	0.0911	1.01	7.98
chr2	190305812	-0.811	6.81	0.406	5.08	1.18
chr2	190526141	-0.945	8.77	0.271	42.53	11.41
chr2	191184516	-0.47	8.51	0.589	34.42	19.92
chr2	191492688	0.807	5.69	0.472	0.38	3.55
chr2	191879015	-0.94	7.75	0.286	22.18	4.4
chr2	191885103	-1.03	8.02	0.242	27.47	6.08
chr2	197664463	-0.666	6.64	0.5	5.3	0.34
chr2	198380686	-1.06	8.52	0.226	41.14	3.34
chr2	199032724	-0.833	5.36	0.418	2.47	0.78
chr2	200715652	-1.01	7.3	0.262	14.86	5.23
chr2	20091938	0.955	7.3	0.297	6.5	11.57
chr2	20101457	0.0139	10.26	0.989	122	114.04
chr2	20101755	-1.26	10.73	0.139	254.27	86.82
chr2	201676579	-1.04	9.48	0.223	94.08	39.49
chr2	201754051	-0.234	7.52	0.799	9.94	1.25
chr2	201754483	-1.4	9.12	0.107	69.41	14.8
chr2	203130368	-1.19	7.77	0.185	21.22	4.48
chr2	203231637	1.21	5.46	0.244	0.56	4.71
chr2	203499454	-2.15	7.37	0.021	20.07	0.2
chr2	203776898	-1.4	7.32	0.12	16.91	1.23
chr2	207630310	-1.93	10.83	0.0261	298.61	67.16
chr2	214149036	-3.84	7.65	0.000139	32.93	0.78
chr2	214149107	-2.52	9.86	0.0047	168.49	28.69
chr2	217277119	-2.05	9.38	0.0195	101.87	9.45
chr22	18231564	2.07	6.55	0.0392	1.04	7.1
chr2	218655214	-0.846	6.74	0.384	5.74	2.64
chr22	19132405	1.3	7.67	0.144	5.92	0.52
chr22	19420010	1.03	7.82	0.248	7.18	0.31
chr2	219433902	-1.01	7.13	0.266	11.96	1.44
chr22	19709446	4.7	7.78	1.07e-05	0	16.2
chr22	19710961	5.3	8.56	7.37e-07	0.07	19.38
chr2	219750942	-2.97	6.29	0.00588	5.74	0.17
chr2	219773803	-1.43	10.97	0.0941	309.96	99.2
chr22	19879277	2.78	7.57	0.0037	0.75	2.88
chr22	19960770	3.45	7.2	0.000588	0.01	9.45
chr22	20050955	3.81	6.97	0.000286	0.01	8.65
chr22	20067508	1.89	7.42	0.0389	2.23	0.88
chr22	20098854	2.4	7.65	0.00984	1.04	8.46
chr22	20130837	4.67	6.82	5.15e-05	-0.01	15.48
chr2	220363583	-1.01	10.13	0.234	151.15	59.84
chr2	220462881	-0.651	7.59	0.465	13.6	1.94
chr22	20779452	2.88	7.31	0.00331	0.46	10.04
chr22	20785410	3.79	7.5	0.000173	0.03	19.03
chr22	21062178	3.13	6.13	0.00363	0.12	2.63
chr22	21213255	1.61	7.86	0.0716	8.09	5.05
chr22	21213351	3.3	7.33	8e-04	0.01	4.73
chr22	21333604	3.38	7.64	0.000677	0.05	14.94
chr22	21356152	1.52	9.18	0.0793	20.79	31.32
chr22	21356430	2.03	9.98	0.0205	36.77	108.15
chr22	22337223	1.66	7.64	0.0669	4.64	1.03
chr2	222647522	-5.91	6.41	1.94e-05	12.68	-0.01
chr22	22863167	2.97	7.95	0.00175	2.7	2.08
chr22	22900151	7.55	9.04	1.55e-09	-0.01	81.32
chr22	24236712	1.74	6.95	0.063	0.03	12.96
chr22	24237323	1.88	7.3	0.0407	0.12	15.23
chr2	225450254	-0.475	9.18	0.58	68.46	43.04
chr22	25852788	-1.44	5.84	0.151	4.7	0.52
chr22	26908410	-1.42	7.55	0.113	16.35	1.46
chr2	227637560	0.683	6.49	0.478	1.9	5.04
chr22	28113239	3.11	6.9	0.00187	0.26	17.33
chr2	228189956	-1.06	6.87	0.261	9.32	1.93
chr22	28371573	1.98	5.24	0.0794	0.04	2.91
chr22	29548777	2.87	6.54	0.00452	0.03	5.93
chr22	29559136	1.77	5.84	0.0751	-0.01	5.58
chr22	29709360	2.76	7.63	0.00369	1.42	32.54
chr22	29877065	1.68	7.91	0.0616	7.82	32.21
chr22	30162961	-1.55	7.34	0.0864	13.53	0.93
chr22	30752579	-1.82	7.5	0.0433	20.61	0.94
chr22	31318264	-2.64	7.05	0.00607	16.65	0.59
chr22	31795550	-0.956	9.16	0.267	68.64	26
chr2	231808475	-3.73	7.81	0.000166	28.95	0.78
chr22	31892498	-1.03	7.66	0.25	18.2	3.71
chr22	32146215	-0.451	6.87	0.638	6.78	1.52
chr2	232325466	1.5	6.71	0.117	0.23	4.07
chr2	232328928	-1.19	8.95	0.171	68.28	21.5
chr2	232329123	-0.335	7.26	0.72	12.7	7.1
chr2	232410431	-0.791	6.92	0.379	4.87	1.11
chr2	232477506	-1.19	7.09	0.189	8.64	1.95
chr2	232614874	2.31	5.71	0.029	0.05	3.29
chr2	232759849	2.32	9.1	0.00939	14.79	96.13
chr2	233385297	3.16	6.16	0.00331	0.06	9.49
chr22	35627107	1.04	9.25	0.223	35.44	84.97
chr22	35653408	-0.604	6.19	0.567	2.54	1.6
chr2	236303052	2.74	6.73	0.00729	0.39	9.19
chr22	37172633	-2.3	6.58	0.0173	8.79	0.4
chr22	37457165	-4.24	6.65	0.000213	14.26	0.01
chr22	37616842	-3.52	7.99	0.000303	37.28	1.72
chr22	37655797	-0.558	6.17	0.601	2.61	0.35
chr22	38004784	-0.846	8.59	0.328	43.74	15.36
chr22	38075718	2.17	5.81	0.0349	-0.01	4.82
chr22	38198470	0.316	7.37	0.74	10.86	6.79
chr22	38240610	-1.12	8.63	0.192	48.77	9.5
chr22	38244833	0.0572	7.61	0.965	15.33	9.19
chr2	238378341	2.69	5.77	0.0143	0	3.85
chr22	38597781	-0.508	8.52	0.553	37.07	20.87
chr22	39052414	-1.4	6.75	0.136	9.09	1.18
chr22	39713569	1.02	6.52	0.283	0.02	4.94
chr22	39715872	-1.24	7.61	0.165	16.02	2.69
chr22	39916186	-0.99	9.47	0.246	90.83	28.06
chr22	40019295	-1.52	6.83	0.106	9.19	1.03
chr2	241564399	-3.23	6.06	0.004	8.07	0.04
chr22	41864788	-0.974	8.83	0.258	54.74	16.77
chr22	41864963	-2.29	7.24	0.0149	15.6	0.3
chr2	242448260	-2.41	8.31	0.0082	46.91	1.46
chr22	42475674	-0.571	8.65	0.51	43.65	21.85
chr22	42475799	-2.44	7.01	0.012	17.16	0.2
chr2	242585239	1.45	6.1	0.163	0.66	6.77
chr2	242669482	-3.3	6.36	0.00262	10.16	0.01
chr2	242779593	1.48	6.12	0.151	0.38	4.26
chr2	242784985	0.765	6.36	0.439	1.67	2.98
chr22	43010966	-0.994	10.01	0.241	136.75	64.32
chr22	43011458	-0.201	10.13	0.813	110.97	79.46
chr2	243152571	0.346	6.45	0.736	2.14	5.23
chr22	44628457	1.79	5.33	0.102	0.23	4.71
chr22	45559624	-0.909	6.83	0.334	8.39	2.3
chr22	45809528	-3.99	7.68	7.66e-05	35.08	0.73
chr22	45876758	0.0806	5.8	1	2.68	2.91
chr22	46016777	-0.841	5.67	0.412	3.13	0.75
chr22	46415386	2.94	5.98	0.00659	0.01	5.23
chr2	24707758	2.65	5.74	0.0143	0.01	3.66
chr22	47194667	-2.74	6.94	0.00471	14.43	0
chr22	50051214	0.0628	9.64	0.945	75.19	78.44
chr22	50364363	-3.29	7.61	0.000727	24.24	-0.01
chr22	50528374	2.33	6.26	0.0193	0.18	9.49
chr22	50683477	-0.624	7.1	0.496	10.03	3.21
chr22	50689755	-0.385	8.69	0.656	45.33	34.76
chr22	50714790	0.231	6.69	0.84	4.04	5.65
chr22	50963719	-0.665	7.75	0.452	17.36	6.67
chr22	51059468	-4.41	8.07	1.6e-05	40.16	0.3
chr22	51064706	0.391	5.73	0.757	0.13	2.1
chr2	25110087	-6.26	6.74	5.12e-06	12.36	-0.01
chr2	25194972	-0.254	10.42	0.764	150.57	105.19
chr2	26639892	1.26	5.75	0.243	0.85	3.56
chr2	27273645	0.0773	7.6	0.948	6.78	7.11
chr2	27579950	0.0953	7.35	0.938	7.39	0.59
chr2	27593364	-0.697	7.48	0.428	13.31	0.64
chr2	27632604	-0.148	9.29	0.865	62.63	44.09
chr2	29117402	-0.0372	6.9	1	7.13	1.69
chr2	30884296	3.17	7.83	0.00104	0.62	28.06
chr2	3622866	-1.04	9.11	0.225	72.67	18.36
chr2	3622956	0.545	8.15	0.537	21.66	26.39
chr2	3699364	-2.94	7.4	0.00228	20.04	1.01
chr2	37384190	0.0271	7.7	1	17.84	12.02
chr2	37613360	1.3	5.2	0.244	-0.01	2.68
chr2	38978436	-0.684	7.66	0.444	13.7	0.5
chr2	39348212	0.217	7	0.819	7.76	1.99
chr2	43252425	1.71	6.28	0.0893	0.46	7
chr2	43823180	1.41	8.13	0.108	11.64	28.06
chr2	43823230	-1.35	9.29	0.119	78.4	24.41
chr2	44125606	2.66	6.19	0.00981	0.15	4.94
chr2	47403612	-0.3	7.25	0.762	8.24	1.6
chr2	53995024	-1.32	7.67	0.14	21.39	2.69
chr2	54343845	2.59	7.07	0.00821	0.42	16.94
chr2	54483433	6.98	10.2	6.89e-10	0.08	248.19
chr2	55844860	-0.653	11.39	0.438	999	233.72
chr2	55845006	0.0349	10.97	0.969	209.72	200.02
chr2	58688027	2.76	6.45	0.00654	0.39	12.87
chr2	61404315	0.778	8.2	0.377	16.37	19.24
chr2	62132756	-0.245	6.61	0.797	3.47	0.29
chr2	64582096	1.6	6.39	0.105	0.93	4.49
chr2	65217648	0.581	6.92	0.553	3.25	4.88
chr2	677436	-0.642	11.41	0.444	999	218.48
chr2	677487	-0.425	10.74	0.613	212.54	154.38
chr2	69016899	-2.79	6.98	0.00402	9.9	0.14
chr2	69158697	2.36	5.95	0.023	0.14	5.92
chr2	70369893	0.0759	7.47	0.943	10.86	2.35
chr2	70520594	-0.00403	7.6	1	11.74	4.93
chr2	70520934	-0.497	8.79	0.562	43.6	19
chr2	70645741	2.14	7.19	0.0229	2.15	16.01
chr2	71212169	0.433	6.34	0.678	1.67	2.37
chr2	72126663	2.26	6.47	0.0258	0.48	11.54
chr2	73441312	-0.354	7.58	0.705	12.83	5.34
chr2	73441662	-0.253	6.22	0.826	3.33	1.23
chr2	73571328	3.49	6.68	0.000869	0.05	10.32
chr2	74153885	-0.294	9.55	0.727	74.39	49.96
chr2	74406032	0.0465	8.93	0.965	41.36	35.79
chr2	75299659	-1.41	6.2	0.144	4.86	1.01
chr2	81710574	2.17	5.38	0.0514	0.04	4.02
chr2	8285748	-2.73	5.88	0.0135	4.86	0.06
chr2	84686637	0.0818	7.8	0.94	10.54	7.59
chr2	85132840	1.5	7.87	0.0906	7.94	23.56
chr2	85133645	1.85	7.49	0.0414	2.09	15.36
chr2	85555102	-3.65	9.08	0.000127	105.66	1.59
chr2	85555138	2.42	9.18	0.00725	13.52	84.18
chr2	8565882	-1.82	6.58	0.059	8.39	0.8
chr2	85766351	-0.0441	7.41	0.98	8.6	2.56
chr2	85843358	0.229	9.84	0.787	78.82	93.04
chr2	8819412	1.45	6.93	0.117	1.07	10.13
chr2	88315729	0.702	7.74	0.432	10.03	14.03
chr2	88315936	2.27	8.97	0.0114	14.57	78.55
chr2	88316045	2.17	7.6	0.0203	3.57	16.77
chr2	91848072	0.261	7.15	0.788	9.07	7.72
chr2	9563727	-0.327	8.53	0.712	32.22	13.34
chr2	96931852	0.0313	9.38	0.98	61.76	57.46
chr2	9796666	-0.642	6.09	0.539	2.22	1.14
chr2	99952847	-0.454	8.58	0.6	33.01	7.86
chr3	101232368	-1.19	8.18	0.179	33.13	6.61
chr3	101405674	-1.15	8.27	0.188	34.42	5.91
chr3	10157213	0.815	7.28	0.375	4.7	0.47
chr3	10722663	2.28	6.06	0.0251	0.04	4.16
[truncated: 975 more rows]
