# Supplementary material for: Differential chromatin profiles partially determine transcription factor binding
Source: PLoS One. 2017 Jul 13;12(7):e0179411. doi: 10.1371/journal.pone.0179411 (PMC5509100; doi:10.1371/journal.pone.0179411)
Supplement: S1 Dataset — (ZIP) [file pone.0179411.s002.zip › data.tables/ZBTB33_DNase.csv]

chr	coord	PIQ.GM.rep1	PIQ.GM.rep2	PIQ.K.rep1	PIQ.K.rep2
chr10	62886	-0.972722879838806	-0.911669909565952	-0.956723853373827	-0.979997432634252
chr10	97053	-0.974391813451314	-0.983471754187296	-0.958551655075472	-1.00866762126827
chr10	101173	-0.940139482484803	-0.966264917756343	-0.977187617964272	-0.960057489168488
chr10	120155	-0.71584230338404	-0.534991172162659	-0.328431549597771	-0.410816832844461
chr10	122613	-0.380446481662849	-0.39432094655275	-0.33023511986617	-0.794437291950372
chr10	146365	-0.944213082533905	-0.933760258678801	-0.880946606684659	-1.04944438196562
chr10	171484	-0.692061643466496	-0.940736613571496	-0.922627695785435	-0.921380239457845
chr10	180407	0.309251140838455	0.174068476875844	-0.466622751887597	-0.556661924405067
chr10	182218	-0.0549815359766809	0.395790076456599	0.436367230349583	-0.108629009287439
chr10	194716	-0.630201431401037	-0.757348597795262	-0.957003952742288	-0.862813045737157
chr10	315864	-0.714566981657032	-0.79726257304422	-0.940994381607585	-1.03482587944102
chr10	332062	-0.662424331661635	-0.90339172821226	-0.827149263455102	-0.906508698323886
chr10	381487	-0.541621526203195	-0.850383857172724	-0.65139669228053	-1.0297060429095
chr10	414890	-0.433233236673805	-0.814929293389896	-0.772985129093125	-0.766563934490849
chr10	429937	-0.841356528187303	-0.919610437279614	-0.961103197594314	-0.870181244873156
chr10	455612	-0.684825571346034	-0.657571761957381	-0.897627817657724	-0.85534720621234
chr10	458125	-0.142252544166799	-0.513457393632748	-0.92315049501417	-1.03794109066973
chr10	520914	-0.589916498269353	-0.745227257622436	-0.939837887494837	-0.786860243683295
chr10	528313	-0.675739267685272	-0.831122260377942	-0.884672780953082	-0.878631820406271
chr10	528390	-0.510980623412964	-0.870888176234148	-0.920841418579922	-0.792709625588119
chr10	545583	-0.733685319052887	-0.886912180717911	-0.896542863808026	-0.926010457360358
chr10	557105	0.814371289649308	0.580428693104502	0.273716140128499	-0.0591961699776732
chr10	567896	-0.531549066851229	-0.635812287381017	-0.723638465831004	-0.878060131636829
chr10	590586	-0.705272772796658	-0.864571961488554	-0.902227655885078	-0.999292561913841
chr10	591926	-0.927602382236428	-0.933553033529249	-0.896582116289482	-1.03352537329469
chr10	593168	-0.696436718472484	-0.66468770383354	-0.908322116288455	-0.80398016020374
chr10	603453	-0.78300097297415	-0.814393505367777	-0.940141208670504	-0.982980420746868
chr10	639415	-0.343375179621699	-0.676737002791529	-0.629247906500824	-0.895926488326884
chr10	642055	-0.507134499872402	-0.865748184977719	-0.854139055327395	-0.884563267873877
chr10	644431	-0.591844568718045	-0.649704089262777	-0.638994858165884	-0.8715702063775
chr10	646508	-0.491844641676982	-0.642656246465115	-0.693587283614803	-0.829828818173006
chr10	652069	-0.471941845338989	-0.697945865292137	-0.647908499857817	-0.962958735812252
chr10	657082	-0.603785733491234	-0.885495424481615	-0.845511703066136	-0.888788611408932
chr10	657094	-0.625893970466879	-0.875135716817415	-0.867190003452747	-0.833597050222446
chr10	665506	-0.781795969421739	-0.835923878581371	-0.860996401760289	-1.0192130048465
chr10	673410	-0.797760190410917	-0.759019840583814	-0.856331859653877	-0.891189967012669
chr10	679508	-0.54961006145449	-0.728573095430696	-0.687770550840194	-0.730399136395602
chr10	680737	-0.864215217775978	-0.801917107118709	-0.768589795266977	-0.909536471427683
chr10	709715	-0.751398341506939	-0.744058193089264	-0.765505252641136	-0.909696445045019
chr10	735702	-0.0270936054489849	-0.47414942074289	-0.712507795345918	-0.975886786568593
chr10	735738	-0.0552258194166704	-0.50402318266427	-0.677998372100287	-0.979903519954503
chr10	738636	-0.445227835083643	-0.733883999402909	-0.800571008711862	-0.841306487868538
chr10	743421	-0.361093194188707	-0.467253416244554	-0.638054740442073	-0.884396976548405
chr10	757831	-1	-0.952569665135602	-0.955663409192956	-0.874389345939863
chr10	775782	-0.822006447450152	-0.723205584714093	-0.798991299381482	-0.864134492366669
chr10	844491	-0.954338626825212	-0.994490670516907	-0.962887428604457	-0.90329298841495
chr10	897353	-0.868558033674059	-0.909180701148511	-0.982461314240909	-0.998389910482602
chr10	921120	-0.528561367656159	-0.893758857334643	-0.866037548468507	-0.911885810179854
chr10	977674	1.15726639665771	1.51162668481396	1.40723247168887	0.640012081334365
chr10	1021760	-0.830931662439852	-0.842058198690273	-0.960396952933516	-0.923378080116935
chr10	1057580	-0.711430227110437	-0.86254993589257	-0.921639938624084	-0.974886666096471
chr10	1073167	-0.876159737468234	-0.868461413851054	-0.908913380776099	-0.928243677925538
chr10	1083186	-0.793955663447394	-0.820609438022644	-0.846078838767038	-0.777462373993067
chr10	1094914	1.30092549103858	1.59677889709698	1.61664164387044	0.839263721800449
chr10	1101978	-0.572952740413908	-0.518874052311603	-0.47245310689403	-0.717638109420488
chr10	1102367	0.289376626311221	0.524969549636862	1.12120120769819	0.703211812412534
chr10	1112886	-0.832913579477724	-0.879038773880705	-0.817307596855309	-0.936269679993819
chr10	1124119	-0.858436488430326	-0.932419133316489	-0.929139624469361	-0.998779316986043
chr10	1130121	-0.853636079565807	-0.81531300593403	-0.912842979441931	-0.776509346930309
chr10	1136933	-0.802396802307491	-0.853705017621658	-0.936750240596147	-0.989027045747241
chr10	1147745	-0.400715381795989	-0.746133408447851	-0.734441772397387	-0.987685551354216
chr10	1148113	-0.73476219980382	-0.751329488438429	-0.903932335710006	-0.864397883544973
chr10	1153280	-0.886085191395969	-0.797537886930602	-0.907639557601305	-0.87394565712018
chr10	1199869	-0.651278848447822	-0.696720244280449	-0.577004446406443	-0.733381379716595
chr10	1201866	-0.564903361515792	-0.665012127787688	-0.838964998612677	-0.778190347076092
chr10	1207985	-0.391573075519435	-0.749331951196959	-0.930588455889131	-1.05763487526358
chr10	1209359	-0.708725233054696	-0.665033270512616	-0.246924505027267	-0.556976396640242
chr10	1209401	-0.717672355521601	-0.626068513779356	-0.370314856510065	-0.751271918298665
chr10	1232416	-0.854773076778187	-0.669255383906072	-0.762266512451579	-0.838842647756295
chr10	1236730	-0.590404956143955	-0.831801893064325	-0.861911687343935	-0.907203273045977
chr10	1241039	-0.571883864745942	-0.886225095694826	-0.723838295824562	-0.901500844791247
chr10	1259809	-0.717127315560662	-0.734840613458111	-0.794843762775415	-0.878677864489054
chr10	1264665	-0.890558727601839	-0.838517494640313	-0.910736360634407	-0.923985806107392
chr10	1279773	-0.702891070406827	-0.831264562769867	-0.76064556266333	-0.878203787630627
chr10	1313215	-0.57072323159488	-0.704119185247086	-0.846290870817196	-0.782046676119596
chr10	1329697	-0.611358807805194	-0.730458333609431	-0.765811608130765	-0.858800012924438
chr10	1336720	-0.743950228700534	-0.72915807511442	-0.857934671084761	-0.763365339745544
chr10	1352859	-0.733847672675047	-0.880824878783677	-0.862783927593528	-0.78624694266119
chr10	1387386	-0.849598881161273	-0.694450284810909	-0.81624101629181	-0.962762542508953
chr10	1397222	-0.692404820008809	-0.744046310734165	-0.826876612837565	-0.848991069882141
chr10	1399598	-0.781928169169989	-0.884448884070308	-0.896741058448525	-0.905223091405413
chr10	1402922	-0.382060295464414	-0.828109513484478	-0.790339506505707	-0.892462014239058
chr10	1403069	-0.389039996863036	-0.742831216261502	-0.747105481601635	-0.894182241882577
chr10	1405585	-0.39927980363843	-0.630085970353208	-0.689096747292486	-0.812694124627375
chr10	1438431	-0.552165781638033	-0.8119490118219	-0.687555017457534	-0.841945629389306
chr10	1461848	-0.804985744253482	-0.972453369289667	-0.916228857831685	-1.03513943106473
chr10	1475457	-0.777992697906031	-0.822765078455032	-0.815327196612522	-0.947446335946357
chr10	1488918	-0.597292760786801	-0.894082384417348	-0.896740744722136	-0.974217613758395
chr10	1496385	-0.753649381876313	-0.888790385254494	-0.965628478086692	-0.895418494408231
chr10	1508475	-0.239862215263223	-0.622717305909091	-0.557356222046257	-0.818681694433488
chr10	1524914	-0.568142539010029	-0.844545316523184	-0.923998793509111	-0.87235274990148
chr10	1526342	-0.707788901004403	-0.845885530174763	-0.919972172309153	-0.899703798672221
chr10	1531279	0.912767201353105	0.75042485891525	-0.770085379193926	-0.929814790706023
chr10	1581166	-0.551371290235151	-0.671527366070547	-0.727390928819887	-0.86864948638844
chr10	1587693	-0.756327372054999	-0.788877435601861	-0.853939394403052	-0.905959776545323
chr10	1623468	-0.646040851048967	-0.7074672216934	-0.848394828181602	-0.826650971969863
chr10	1630010	-0.782283064779931	-0.846986144752856	-0.941346015547238	-1.03652817971303
chr10	1653722	-0.799573526473207	-0.850487393935249	-0.878691699076256	-0.915096488877322
chr10	1672461	-0.721214697054968	-0.745733550928158	-0.811805266081752	-0.993757407202599
chr10	1698863	-0.812367440403238	-0.797077080980146	-0.917541936909236	-0.994341085383025
chr10	1699774	-0.670394695078704	-0.790219274604365	-0.800176646703119	-0.883265838416028
chr10	1701010	-0.792842276172593	-0.857518943960943	-0.939665125430572	-0.97443157349895
chr10	1749354	-0.671346242809837	-0.782408398804989	-0.90401363065195	-0.895938972280901
chr10	1749516	-0.846894746598083	-0.83525641233616	-0.886203269586584	-1.04940837994299
chr10	1755736	-0.66311018908248	-0.661367247936501	-0.703503461304567	-0.99506633495564
chr10	1767478	-0.628595125058443	-0.83050422023842	-0.822611997362192	-0.912675066379501
chr10	1779631	0.397911505562965	0.307233481024827	-0.787993421539235	-0.895845339061067
chr10	1785480	-0.581685556445163	-0.815961079400725	-0.795749950222907	-1.07089172692886
chr10	1786449	-0.46542019418975	-0.740781454052482	-0.83931084716313	-0.974989414291341
chr10	1801325	-1	-0.964066820441371	-0.98710419848308	-1.00234155899705
chr10	1863967	-0.918123097292099	-0.929034508925541	-0.983613364511788	-1.00554403643258
chr10	1875694	-0.936801034833484	-0.882178360482754	-0.983923573355866	-0.956492569327568
chr10	1955505	-0.867922143402559	-0.9348478554005	-0.985664591754109	-0.918013189610716
chr10	1984215	-0.754894391155891	-0.897037170154504	-0.920119162067081	-0.91197148793596
chr10	2051770	-0.841619303175591	-0.90536707011991	-0.920948060957912	-1.00910708992269
chr10	2105703	-0.974353935295901	-0.946890125100097	-0.975734014436906	-0.98160582252911
chr10	2107631	-0.951284377614082	-0.923839715794546	-0.981537901155467	-0.961416817454488
chr10	2114283	-0.902450169738965	-0.9347706667033	-0.942540633898663	-0.965200881500136
chr10	2120610	-0.965364211462185	-0.912932395018714	-0.983788911248102	-0.990243988658048
chr10	2135114	-0.813585567401168	-0.928445746439205	-0.961065496391884	-1.00369379555006
chr10	2135133	-0.832509926005668	-0.928852808906369	-0.9580266068413	-0.93468276231524
chr10	2147511	-0.861022980893956	-0.839673535264437	-0.888737913273044	-0.925672633742357
chr10	2149621	-0.723106939983932	-0.830481451355534	-0.915628601338771	-0.911455860018089
chr10	2204411	-0.671200664396187	-0.861141361001868	-0.968944465163133	-0.959707748008017
chr10	2208314	-0.751595959910179	-0.772588427183511	-0.851968963599465	-0.874464152740651
chr10	2213350	-0.910291529960217	-0.944552573878974	-0.973187990863839	-0.985630056534566
chr10	2257692	-0.779462337001562	-0.886989862974775	-0.860970617967871	-0.837036457644714
chr10	2280581	-0.885307305537215	-0.91483588454498	-0.956306602130858	-0.929368794979669
chr10	2360846	-0.678981079961604	-0.851078487654316	-0.943919646685652	-0.975033597746646
chr10	2402567	-0.897025049694184	-0.885965312722752	-0.898535427432022	-0.850395051933892
chr10	2426204	-0.870014098874875	-0.96287329791565	-0.904820812158208	-0.908304924948815
chr10	2462910	-0.973851826869746	-0.898559990509135	-0.927684239002625	-0.946072484344771
chr10	2462929	-0.973404007070806	-0.895375414093893	-0.920490124447158	-0.931515057232218
chr10	2464965	-0.562343945331521	-0.846512370687746	-0.936711323204789	-0.986807014323774
chr10	2495967	-0.855058825431546	-0.838624746958838	-0.945398611837667	-0.961530475472555
chr10	2502330	-0.784694738273243	-0.915223041150935	-0.959428166652195	-1.007843596523
chr10	2512444	-0.664306832812297	-0.878031527054351	-0.963594564928267	-1.04384394363194
chr10	2516435	-0.718405905716627	-0.787854950272497	-0.952971088358871	-1.0351518863798
chr10	2543711	-0.764973165333578	-0.8872237438291	-0.889543566654954	-0.947098435923872
chr10	2553546	-0.941967863327165	-0.963640716682641	-0.969833974581146	-0.952365855351044
chr10	2633720	-0.734646117981312	-0.90126268378986	-0.903579236281704	-0.872899536678162
chr10	2637740	-0.886681005430821	-0.893700355936249	-0.913676465649424	-0.999204403764554
chr10	2638996	-0.973973304874204	-0.927538522727943	-0.9634607205204	-1.04863430831447
chr10	2647845	-0.855875512646442	-0.922225956023029	-0.965981019679696	-0.917072338033671
chr10	2718098	-0.570294076759202	-0.788066366986111	-0.805470157637891	-0.815519722683698
chr10	2727395	-0.735916764862763	-0.828490227118882	-0.915729146693762	-0.935163881408704
chr10	2734470	-0.839482167860225	-0.853292952801171	-0.837569249254938	-1.01512321041919
chr10	2756216	-0.903255928646751	-0.875503423397155	-0.959970384636127	-1.03695570689822
chr10	2798021	-0.869116505449158	-0.861008900189869	-0.887267726876537	-1.04028782723605
chr10	2815030	-0.644071042026093	-0.755867184292208	-0.90522495730106	-0.887475380702711
chr10	2815032	-0.636337358657946	-0.764409822399854	-0.919901657093613	-0.929178850436922
chr10	2815443	-0.656177921360178	-0.878485210758011	-0.874247702620417	-0.962017909423806
chr10	2830303	-0.819050277499006	-0.880988917635257	-0.915833613741971	-0.952774399230994
chr10	2851058	-0.935764254206356	-0.939237308162644	-0.882740207085058	-0.953447700514206
chr10	2865339	-0.724243032832137	-0.781695386051238	-0.665170894626737	-0.89516443095213
chr10	2892130	-0.925093694587018	-0.930203336517209	-0.971788367417812	-0.945474217790148
chr10	2903489	-0.914849461011234	-0.94425251149036	-0.93015130239359	-0.983012282360379
chr10	2941577	-0.619597780949429	-0.756419062957178	-0.844080708953139	-0.927800212635887
chr10	2941597	-0.668958087245474	-0.738444018153839	-0.815133097689492	-0.754372782723738
chr10	2944344	-0.946213718401063	-0.945334993340619	-0.949734211832483	-0.974935044744207
chr10	2944363	-0.947756004182361	-0.936984003227076	-0.950079183214732	-0.927758907860963
chr10	2973783	-0.79803588818022	-0.87131985627922	-0.945188337518373	-0.865628789264667
chr10	2994827	-0.975274275170747	-0.915912191447207	-0.979204015709236	-1.03212488268474
chr10	2999057	-0.972874206075247	-0.947022121505152	-0.973382451398468	-0.905712143329397
chr10	3062602	-0.670168622993953	-0.791511044657993	-0.88563572013161	-0.902536865921879
chr10	3077776	-0.651816833150314	-0.898804522305601	-0.847891113942724	-0.930994290909881
chr10	3081400	-0.819722856753664	-0.950437041491386	-0.929628675657837	-0.935331432407328
chr10	3081419	-0.871946142158451	-0.95431177283307	-0.929267660333612	-0.858838231418397
chr10	3109138	-0.529502320041798	-0.445785972450521	-0.620450732785062	-0.838427894724536
chr10	3109431	-0.0732181326081158	0.242980150013968	-0.0204184294207511	-0.184300170340001
chr10	3110426	0.564728439582831	0.461872617877108	0.100519246697101	-0.124948133318546
chr10	3110550	0.68242620765397	0.517024128482033	0.186180855909422	-0.496241189640718
chr10	3111546	0.412041475136209	0.200586755535422	-0.173511746068381	-0.33651959221299
chr10	3142416	-0.765380906425771	-0.847366766008755	-0.821540952333203	-0.772674502696216
chr10	3155394	-0.707736211424232	-0.801664713015426	-0.955796279058564	-0.949990756146575
chr10	3159842	-0.792772606200637	-0.718590830586626	-0.758861521383934	-0.880879256326191
chr10	3164481	-0.855059345454582	-0.835377460311431	-0.793440431887455	-0.937478264322438
chr10	3170180	-0.849519917643132	-0.65627149015287	-0.777022144824519	-0.987540521312541
chr10	3197866	-0.817018804650604	-0.771364211755402	-0.930634943721713	-0.847624076909329
chr10	3210796	-0.927177412648461	-0.929976690809512	-0.932765375211425	-0.977817411408588
chr10	3210816	-0.914229836267321	-0.928249220400011	-0.919403334521656	-0.871721313791742
chr10	3255555	-0.732825152092995	-0.8771860224059	-0.828313973561205	-0.86010665872201
chr10	3266900	-0.962846102544676	-0.958065794664968	-0.964042511171936	-0.952726226628791
chr10	3287414	-0.778461260788493	-0.908621467746855	-0.94878859280946	-0.860799916186326
chr10	3289055	-0.843061218472105	-0.860370418709254	-0.943916096062873	-0.953692255179924
chr10	3289448	-0.596250440742188	-0.783493174721333	-0.911077053399676	-0.947762996442766
chr10	3302455	-0.593158492352737	-0.846285266200675	-0.547475481935474	-0.606921005880706
chr10	3322713	-0.703437321641614	-0.895783048793265	-0.860894169181587	-1.01272635452862
chr10	3359371	-0.919201237274608	-0.868977587670929	-0.915054672794616	-0.862973065761424
chr10	3400241	-0.626858450033609	-0.875196277866736	-0.936751745111684	-0.989165295048972
chr10	3419170	-0.860231534809006	-0.824874068436474	-0.950796651008652	-0.954890878942821
chr10	3473366	-0.847297523879328	-0.780417751360026	-0.821534520469822	-0.7950443649175
chr10	3473471	-0.854588107824722	-0.827586426653362	-0.852000620025052	-0.925750358555213
chr10	3473700	-0.903347470552515	-0.829563525016265	-0.966336275032785	-0.9596610472128
chr10	3526303	-0.369761443609338	-0.47135560309341	-0.904035964789586	-0.93753702213605
chr10	3531571	-0.968970037114235	-0.966269788429716	-0.980035973453373	-0.947549317332693
chr10	3556016	-0.824009118075942	-0.870919536358317	-0.950781394164922	-0.958977948971765
chr10	3581271	-0.665403953207082	-0.894477518527504	-0.673254349187975	-0.739855941306424
chr10	3585011	-0.78366441221954	-0.834911615814611	-0.83462869500194	-0.954182203190572
chr10	3585030	-0.75000485572195	-0.838018916937139	-0.760868493802707	-0.931013609529374
chr10	3598396	-0.912295979113563	-0.923516872601759	-0.753466466372741	-1.06665010095707
chr10	3631279	-0.861977342900639	-0.893208748170885	-0.854570485164243	-0.875457327360769
chr10	3644261	-0.667686959874843	-0.878669681027345	-0.879563104554825	-0.928279711215273
chr10	3663292	-0.946527651871716	-0.987843188866731	-0.96689526800005	-0.953866695883955
chr10	3680098	-0.682520438132759	-0.815848628803415	-0.901881339105725	-1.00854457887197
chr10	3774486	-1	-0.991296659900656	-0.981812613912152	-0.995596074956392
chr10	3778730	-0.743636651767507	-0.814733577393914	-0.896345373382427	-1.01498011281009
chr10	3780333	-0.867114186938118	-0.831814490675572	-0.90558074143861	-0.936532264409418
chr10	3793332	-0.909745281589195	-0.937204598932073	-0.927748962649342	-0.896258285005045
chr10	3863092	-0.954621699200071	-0.843188266271673	-0.822456599342853	-0.843147227004974
chr10	3908083	-0.722163739847652	-0.787664509980619	-0.983585162387757	-0.95617619861478
chr10	3911667	-0.580459284794707	-0.639200833903502	-0.6992929262687	-0.92512360399207
chr10	3944836	0.630418135141493	0.150342541172954	-0.8821571530931	-0.988617846822816
chr10	3978957	-0.647677451117543	-0.796180405718253	-0.814047522738424	-0.795429174548299
chr10	3979135	-0.802271615118727	-0.851237401877341	-0.862970048686991	-0.992843613862546
chr10	3982088	-0.902632663473669	-0.873103172570596	-0.962453080140679	-0.894278968196992
chr10	3983269	-0.741419378629468	-0.855346844389238	-0.845487539953198	-0.990481318363498
chr10	3998879	-0.881705765559068	-0.909626557089977	-0.949112333549691	-1.00010008940674
chr10	4005599	-0.707277039226806	-0.780413404748524	-0.91478743631532	-0.913573233262336
chr10	4036756	-0.879864318806936	-0.925045982304046	-0.873495597803295	-0.878691294704624
chr10	4038879	-0.851662899438133	-0.904817864008751	-0.888488041826373	-1.00979988684992
chr10	4067698	-0.697828546870937	-0.86005380091641	-0.866497239686533	-0.946718834709078
chr10	4069266	-0.900301045116211	-0.880302041202926	-0.858983968294108	-0.966576854554285
chr10	4071994	-0.676430492932523	-0.773565351131639	-0.846688631400367	-0.943372680795039
chr10	4096490	-0.925025500057854	-0.854525767757713	-0.957032153086127	-1.00251164011055
chr10	4097376	-0.863899883306378	-0.932861022489393	-0.929349304567162	-0.966278245073711
chr10	4131989	-0.707024205555167	-0.86052082616008	-0.839000228798109	-1.04013775323665
chr10	4212117	-0.610324949110804	-0.837493477426836	-0.907377677880198	-0.845714746390207
chr10	4263678	-0.927805656140037	-0.883046701557479	-0.979965969807871	-0.929410073769585
chr10	4310846	-0.976021523695887	-0.905552219858639	-0.954492135039402	-0.948755303584588
chr10	4339380	-0.770485516252937	-0.962386161472851	-0.93770672840576	-1.06498499130294
chr10	4341003	-0.8017246680893	-0.957419412820519	-0.986844804023552	-0.948954516576754
chr10	4442446	-0.865808414574042	-0.975506221432529	-0.972157984915271	-0.938122079956101
chr10	4482699	-0.835945688499355	-0.95592149898556	-1.00520849095669	-0.919640611813463
chr10	4487070	-0.835651334903808	-0.990112808561865	-0.995113299562813	-0.973043901677996
chr10	4566218	-0.82876217556363	-0.932804999718895	-0.948510055651565	-0.927913002556859
chr10	4578981	-0.789152361345757	-0.925203391256654	-0.939000046258052	-0.888808538141047
chr10	4669755	-0.763664576561888	-0.920470774408131	-0.886055968095891	-0.95682611286753
chr10	4689812	-0.838249016049365	-0.956911248766355	-0.901008679102565	-0.978010971243515
chr10	4751564	-0.761082753683071	-0.743308104496131	-0.876518396453688	-0.94709551367945
chr10	4783942	-0.899541518351594	-0.972121470585866	-0.973815231653954	-0.971791029791709
chr10	4859307	-0.860490345851508	-0.942877018695487	-0.898620263520814	-1.04296443944648
chr10	4859323	-0.841342630369726	-0.940623070013825	-0.899678701797974	-1.0806283501778
chr10	4868452	-0.71642654955054	-0.699807971635623	0.93653401841723	-0.348420362107302
chr10	4873720	-0.791940300525536	-0.886530540142382	-0.918102665237119	-1.0403429213693
chr10	4876771	-0.645636720893714	-0.877144736923022	-0.922240666857245	-1.06274230496233
chr10	4880156	-0.452525641510946	-0.776237942965487	-0.672852850970119	-0.8203931380687
chr10	4891926	0.385644850529497	0.316343975378571	0.32434602313247	-0.449156610653256
chr10	4915359	-0.535364288177238	-0.971350204197884	-0.804771166758249	-0.858635640419899
chr10	4934287	-0.798735387933751	-0.937615456873951	-0.949088126965597	-0.922249424920098
chr10	4945763	-0.974239574999297	-0.947328454745996	-0.854926442011055	-0.779782683607559
chr10	4976055	-0.631672321020552	-0.889465636640998	-0.946224591721041	-0.989589269947235
chr10	4988356	-0.871824135871638	-0.950111194432408	-0.929822766351721	-0.866522602975981
chr10	4996909	-0.874580469381824	-0.951100455472111	-0.95969182353798	-1.0117456504286
chr10	5060203	-0.815992419599557	-0.956624476305908	-0.878558250527709	-0.689764031952057
chr10	5106277	-0.558434578955608	-0.870480507074348	-0.925579889819146	-1.02016576726222
chr10	5113534	-0.867504900683683	-0.864893487477661	-0.308929781990941	-1.01339583589065
chr10	5125109	-0.921604447100014	-0.993483363643378	-0.946179470597091	-0.921165091477703
chr10	5211704	-0.807848726101933	-0.973367653640939	-0.915210920468034	-1.01702691428788
chr10	5251673	-0.969071173858215	-0.936654278203615	-0.965388415006444	-0.969672790227905
chr10	5255923	-0.871925623522562	-0.939675100024852	-0.954929470364966	-0.980094706674524
chr10	5329694	-0.673213006304863	-0.827072906138358	-0.827855885016175	-0.812839157647467
chr10	5333695	-0.139423490385883	-0.740171657601284	-0.199456324186675	-0.812404605315803
chr10	5335820	-0.758428157932134	-0.731685044950378	-0.818848689299931	-0.699013072663573
chr10	5341296	-0.645578401559951	-0.760583811955908	-0.735945274400567	-1.13858484307591
chr10	5342790	-1	-0.984560053716883	-0.974660239166202	-1.01595204982073
chr10	5348389	-0.882325767706511	-0.893960047780573	-0.940331599581444	-0.986778360392031
chr10	5359459	-0.810344810451118	-0.803905654603169	-0.715927485850846	-0.790733350685237
chr10	5495510	-0.814459970551473	-0.942927337484013	-0.86214948299707	-0.901667012261243
chr10	5519521	-0.707317129878833	-0.792698640354459	-0.631840348317958	-0.69910180790289
chr10	5520973	-0.653778986135331	-0.619384279113939	-0.419094817333131	-0.574775326265399
chr10	5544105	-0.521760718854694	-0.746862241246427	-0.812604692987728	-0.809695492583548
chr10	5552807	-0.815670831424509	-0.849622714174606	-0.664443908249018	-0.936391539162431
chr10	5566298	-0.59989007132121	-0.723359043138496	-0.73201743929904	-0.953840110883698
chr10	5567649	-0.398167543962647	-0.657871234012987	-0.800912622632806	-0.833129093382481
chr10	5576359	-0.653929271900412	-0.6637158928334	-0.807214659315749	-0.893052777849578
chr10	5591496	-0.511635226563606	-0.712851078324425	-0.662357093307188	-1.05824717228194
chr10	5615885	-0.759726150585306	-0.631592715367448	-0.844088489226366	-0.803214611485564
chr10	5626257	-0.901528419285543	-0.863700722638938	-0.91755057889072	-1.00486837482259
chr10	5659447	-0.572950830809895	-0.751837964460208	-0.755235984171913	-0.799123803097835
chr10	5665224	0.663874893722269	0.672593078312412	0.677751156944367	0.415679412034062
chr10	5669816	-0.899631629700722	-0.850793767836847	-0.844512931282408	-0.893466062096566
chr10	5677834	-0.769769460113244	-0.95543259332282	-0.793031406679412	-0.786865074686287
chr10	5683795	-0.917939016230215	-0.775495487634716	-0.838702062124311	-0.984279028962564
chr10	5684487	-0.900838040974314	-0.823070905007256	-0.902088214690886	-0.931879528496726
chr10	5716176	-0.880214175133567	-0.951668750989945	-1	-0.858885084034981
chr10	5726985	0.234808878820105	0.69886844922796	0.652513935062123	0.057082564187146
chr10	5727033	-0.0644424910542641	0.405559000776942	0.467870838331359	-0.308309927116975
chr10	5819553	-0.973221024985664	-0.938898436066191	-0.915561911062617	-0.901477358333157
chr10	5855560	1.55379289994723	1.37902808023183	1.81358301625793	0.966958334022967
chr10	5855852	0.778012826847836	0.736169752504138	1.12853472032211	0.688497547915538
chr10	5931425	-0.575796097690825	-0.125600445693148	-0.661848014937925	-0.811563087613307
chr10	5932555	-0.0812452377750269	0.0171147279733904	-0.427231726064015	-0.777624349865924
chr10	5956736	-0.733184437277211	-0.919290438130931	-0.880771317587818	-0.843736586242626
chr10	5969071	-0.790487434059463	-0.845862755515136	-0.825838698787803	-0.901926403817022
chr10	5970905	-0.767959214952725	-0.692719561042235	-0.869097089173631	-0.810330035601667
chr10	5997291	-0.91701963664182	-0.9292429817388	-0.956174916480356	-1.00266956304186
chr10	6020085	0.476094221626378	0.797005124671118	0.259597254233604	-0.28721165047386
chr10	6047167	-0.840578030724486	-0.933945117270179	-0.852066263517359	-0.938641812462764
chr10	6130891	0.786442395445279	1.04703492557053	1.09896477419917	0.853851255131739
chr10	6162975	-0.766484975078497	-0.795589828421469	-0.733109967400126	-0.86906369653508
chr10	6164806	-0.973347564610862	-0.956362851274113	-0.928029967770132	-1.01543384537162
chr10	6205103	-0.813630977391524	-0.786321858170439	-0.78974194976293	-0.955756470795204
chr10	6205776	0.883226946769179	1.30792107038142	1.53195975242378	1.19911761219904
chr10	6205836	0.89612889400968	1.25794662182815	1.39983441433986	0.683576197875271
chr10	6216355	-0.795013304559245	-0.838320112547641	-0.811684154652822	-1.00624080894522
chr10	6238076	-0.835593877765514	-0.939561457070928	-0.89452442897449	-0.86251863741719
chr10	6242483	-0.364795142306763	-0.293114994816584	-0.759342970669259	-0.955077779147341
chr10	6243345	-0.221244144120827	0.66585570315741	-0.42778277259731	-0.994600643978206
chr10	6246400	-0.202652358040426	-0.500611856103655	-0.744087269274235	-1.00002573048811
chr10	6251010	-0.645433032307832	-0.683679944855295	-0.628419692860668	-0.765304396150525
chr10	6336435	-0.84478451937385	-0.904183781341438	-0.97671263030433	-1.00162986010349
chr10	6342670	-0.096370243115005	0.128155718260833	-0.758456130147282	-0.902636950646738
chr10	6349937	-0.870663698193845	-0.921118856628338	-0.894741967843668	-0.982055093668118
chr10	6365838	-0.738491211236254	-0.932373502986267	-0.929992556317575	-0.917415067667186
chr10	6421605	-0.944962234819828	-0.970887400276906	-0.9497207358408	-0.976253985978622
chr10	6437873	-0.826497953852753	-0.87288125857886	-0.959875613934878	-0.923930503758418
chr10	6443638	0.449458878248684	0.334386843731368	0.114080175036218	-0.210042166143132
chr10	6476965	-0.784917491556126	-0.873834766416364	-0.897839735485469	-0.975529524881148
chr10	6507937	-0.625626276507358	-0.677345005205111	-0.863627874616534	-0.950267448424331
chr10	6524808	-0.868967984756761	-0.905646832790578	-0.983934460521166	-0.961209647230223
chr10	6572332	-0.862911977292771	-0.851775398401916	-0.822400890138711	-0.993961093577467
chr10	6614046	-0.767717220026951	-0.948575712178811	-0.876290869999071	-0.950663117705217
chr10	6615390	-0.80170916162124	-0.921681851140426	-0.980748567643251	-0.90496732469335
chr10	6621957	-0.479626321684785	-0.429565696240119	-0.309200262387289	-0.556289532849474
chr10	6640875	-0.923783266608754	-0.868458085909531	-0.93177612526338	-0.988628792163176
chr10	6655727	-0.85159421739351	-0.973071237321628	-0.850478600144031	-0.933189198618177
chr10	6690929	-0.971814224311288	-0.972342556961646	-0.906015143836397	-1.01186371814042
chr10	6692680	-0.861774228627191	-0.96269485086357	-0.908266813354053	-0.810967383120337
chr10	6721621	-0.933091471894045	-0.871966844277189	-0.910446867463999	-0.899829575595893
chr10	6723351	-0.966465976516487	-0.861301443697911	-0.874426357131514	-0.91464481029989
chr10	6732208	-0.833673685680262	-0.877244752398883	-0.920662336696552	-0.955719743068879
chr10	6735530	-0.703785044041632	-0.912961228306923	-0.905364441092289	-0.938793974847224
chr10	6762973	-0.718367542388408	-0.967112071749961	-0.99349467797227	-0.960123984579027
chr10	6762992	-0.690649070327631	-0.958325163259486	-0.995352381943884	-0.997062164865932
chr10	6766839	-0.794024769566131	-0.902581349770519	-0.831061736097606	-1.0231094261576
chr10	6771535	-0.631416599288196	-0.796054473191645	-0.691251549113784	-1.00075710491478
chr10	6789860	-0.76237688062661	-0.901611253657645	-0.909741206848707	-0.930659921506158
chr10	6842814	-0.96526884032639	-1	-1.00117054927129	-1.01709129651429
chr10	6862396	-0.938345580102723	-0.941098703083795	-0.942243363309602	-0.949479756505402
chr10	6862702	-0.943387230307106	-0.945868384877331	-0.947377839582731	-0.965035185426013
chr10	6866727	-0.98027187587501	-1	-1	-1.01133980764596
chr10	6875221	-0.973688089209301	-0.982809626190726	-0.953650133185141	-0.977473485020694
chr10	6906147	-0.755822012876564	-0.912810204813721	-0.930350288062119	-0.984811917335995
chr10	6919787	-0.870889079869515	-0.879320125278346	-0.812324411163742	-0.874284594128752
chr10	6992432	-0.852575888931926	-1	-0.941300753543314	-1.01257001219757
chr10	7006266	-0.892126037631494	-0.934120209843443	-0.965835208002389	-0.874897203811098
chr10	7041923	-0.456814492177838	-0.809883212957911	-0.919448416702089	-0.828241482971722
chr10	7070747	-0.680844794592848	-0.837361530654994	0.113397120880077	-0.579291794129395
chr10	7077263	-0.78142120925025	-0.909838778658336	-0.813772602194035	-0.923376794902812
chr10	7092143	-0.736255906232856	-0.956245441980873	-0.933582993939321	-0.922407436737845
chr10	7143969	-0.899534582497946	-0.934514756189416	-0.917347914492116	-0.979511871329708
chr10	7144694	-0.822989605352033	-0.6718281248276	-0.913982934290859	-0.9931025915026
chr10	7178180	-0.779544782537923	-0.833047325528157	-0.941967558579162	-0.996490870115525
chr10	7215195	-0.942280620022627	-0.837401799795851	-0.746367185954684	-0.918824471732596
chr10	7232892	-0.472316716168387	-0.829763842173702	-0.870773061993841	-0.984076337092957
chr10	7232911	-0.515702209660136	-0.875822160239918	-0.860958630476232	-0.863791781112832
chr10	7283036	-0.96157545854096	-0.988419907622952	-0.966621985156707	-0.933497378536535
chr10	7313814	-0.926504663759313	-0.882227217787317	-0.931381516091927	-0.999616443951645
chr10	7313833	-0.935346386569819	-0.873696460416076	-0.938349966921356	-1.03509958818043
chr10	7316442	-0.904832370277416	-0.962496104235071	-0.925511079300291	-0.940555389785023
chr10	7371311	-0.836267480157953	-0.800311323166006	-0.879091321370926	-0.948336294222135
chr10	7433822	-0.817733249730798	-0.891793340423007	-0.944013381367007	-0.88075740764814
chr10	7450161	-0.0950798888039537	-0.034883616538876	-0.476702388149865	-0.687064963171617
chr10	7450290	0.307800649537304	0.265957180680421	-0.144017977500046	-0.47909668443758
chr10	7452944	0.162988902424995	0.615492171845832	0.427913807819553	0.372226618797125
chr10	7460643	-0.771261922726251	-0.901328450163167	-0.903732382966182	-1.00852095783891
chr10	7512562	-0.502095055078261	-0.851390879734312	-0.948557959432212	-0.967940852093967
chr10	7516617	-0.625125674003408	-0.740811821385942	-0.895870399150405	-0.860851796187973
chr10	7516700	-0.579455181494041	-0.724516184922069	-0.958771301316251	-0.886568469498849
chr10	7555551	-0.823397009072064	-0.906433884193313	-0.921847142254609	-1.01382418305891
chr10	7562571	-0.692228394528134	-0.715162587720513	-0.937998793209536	-0.871546363437906
chr10	7581339	-0.744822076104999	-0.836154177372976	-0.892816902425984	-0.910255635748859
chr10	7585833	-0.609537659299074	-0.878075788111253	-0.892959023254103	-0.962707345506588
chr10	7603718	-0.589815694167965	-0.833119168702735	-0.843532315116086	-0.953616798195051
chr10	7619178	-0.561072597874094	-0.801339568220756	-0.89685774762103	-0.898311755166249
chr10	7633303	-0.862686642074159	-0.806315748809966	-0.878298278048635	-0.912789307267673
chr10	7641569	-0.648437023784216	-0.783241858245964	-0.899149668761317	-1.00402280373675
chr10	7661673	-0.926591224271948	-0.867011464544385	-0.717792161014649	-0.651543384495588
chr10	7661693	-0.912619661882156	-0.913119227648257	-0.788373095626954	-0.883929960741887
chr10	7733480	-0.719789940323512	-0.682926899447524	-0.96053018215988	-0.961506025499109
chr10	7763490	-0.346594859114481	-0.78326175406201	-0.889888517106064	-0.870574456558974
chr10	7805290	-0.962141908675309	-0.972897765595321	-0.963514975452534	-0.98298961666628
chr10	7810527	-0.940009054492293	-0.933678669873244	-0.915811503325714	-0.86292034799543
chr10	7830033	1.67540506544786	1.43048432295259	1.66490569188862	0.74996878455668
chr10	7830176	1.7422304257596	1.42373759838882	1.69071999646107	0.803310365881502
chr10	7872053	-0.946470483571806	-0.770832115582285	-0.910647881765489	-0.740112898220434
chr10	7878101	-0.942949549890039	-0.84548610165508	-0.87527056131629	-0.908119099862942
chr10	7954255	-0.874169574027321	-0.915420290099139	-0.985200145565082	-1.01694088992493
chr10	7999736	-0.901042794578559	-0.916930384048274	-0.968349524369337	-0.942787435454827
chr10	7999784	-0.794191307039397	-0.920664960336	-0.964910967112422	-0.958507239706624
chr10	8003328	-0.848625355284524	-0.74701266023291	-0.904926658269908	-0.921842927598542
chr10	8031494	-0.83238267098873	-0.884721834043042	-0.850813626019058	-0.916317116733523
chr10	8056256	-0.680243529382994	-0.920935963152735	-0.919381560497547	-1.05941550996205
chr10	8073200	-0.916966412003113	-0.966109921063661	-1	-0.897332244269321
chr10	8077227	-0.606834991287846	-0.778256744078462	-0.790869417023993	-0.791840694391536
chr10	8091951	-0.319412720074508	-0.508140122775663	-0.77049395748656	-0.931967882073427
chr10	8092725	-0.255935150027071	-0.507722267121858	-0.640285383395121	-0.801793384934806
chr10	8096395	-0.0613599612927584	0.0384764304851391	-0.605560051900968	-1.10420006942225
chr10	8097076	-0.1822282583934	-0.327910267729049	-0.519195082077561	-0.930174029807962
chr10	8153045	-0.70765456668673	-0.774608982192479	-0.853769899838007	-0.930703003589233
chr10	8159280	-0.807844990775487	-0.891332079583202	-0.810342276734893	-0.956319349058203
chr10	8199625	-0.705259721358799	-0.781063016917436	-0.675238351122117	-1.02975952737457
chr10	8202389	-0.608742903154924	-0.845405547108147	-0.925998421440886	-0.931927543450221
chr10	8208082	-0.765832248095314	-0.818761416879808	-0.969032684336804	-0.965559227803729
chr10	8208338	-0.823709177699733	-0.898238181704489	-0.975814173936834	-0.951787715478623
chr10	8216901	-0.854570131680267	-0.892090584484703	-0.817271432404319	-0.843472313650136
chr10	8263878	-0.82955060824832	-0.897713233087579	-0.925884513945604	-0.983249081699029
chr10	8266563	-0.620961536325394	-0.758079727722813	-0.863762132733737	-0.891141330541523
chr10	8321857	-0.971026997022106	-0.898213457392735	-0.987433678342242	-0.829025311295639
chr10	8340982	-0.561499965380133	-0.831331288889778	-0.962911249482732	-0.947034054980426
chr10	8343077	-0.840602076548174	-0.885942631433605	-0.91975296946967	-0.913064465767433
chr10	8372523	-0.822363362870384	-0.933797957910796	-0.94208981322206	-0.877969095062375
chr10	8381209	-0.930744428077489	-0.957526846557253	-0.978766368277639	-0.987980395710962
chr10	8383443	-0.887903459070473	-0.913533078701086	-0.969101373779	-0.927771107622066
chr10	8413093	-0.92836374337282	-0.893786584490981	-0.980552738167135	-1.03774858091968
chr10	8425976	-0.897155540392756	-0.923916897737914	-0.983998625321971	-0.966901417308911
chr10	8429424	-0.829321422017749	-0.909140805395322	-0.951137969227936	-0.994428440123365
chr10	8463406	-0.836460764820089	-0.953153616570088	-0.943044607285966	-0.909387109270383
chr10	8470367	-0.86977862582615	-0.801174429817957	-0.94959609071473	-0.867803826277406
chr10	8492978	-0.913133557944814	-0.894748112328636	-0.948649627381787	-0.938585954047757
chr10	8499967	-0.924102095299514	-0.9653357498344	-0.936138193305707	-0.874943989968412
chr10	8564427	-0.859632710582276	-0.92637096808555	-0.946929215947916	-0.934861581438248
chr10	8564447	-0.85144689273534	-0.907747662821066	-0.958506918476292	-0.88878561664708
chr10	8583340	-0.83453855534417	-0.898909847795617	-0.979690687896288	-1.01468720523336
chr10	8630231	-0.918583098833444	-0.849491735917617	-0.898516551233894	-0.958874247163035
chr10	8639332	-0.729717676624874	-0.947483028092009	-0.929921525364104	-0.911739054947399
chr10	8653908	-0.912799677193475	-0.971552494750331	-0.978790288966601	-1.00660342198992
chr10	8659722	-0.76229367903628	-0.847213063361802	-0.9374801421576	-0.926012339180321
chr10	8676713	-0.873213180192363	-0.876236595423894	-0.904035552322127	-0.987325155827154
chr10	8684479	-0.957095527658299	-0.884683196959791	-0.961524816625673	-1.02299419580407
chr10	8710480	-0.884961917473652	-0.962546095080269	-0.946599851452647	-1.0351444777029
chr10	8715612	-0.950323186468773	-0.957199514465404	-0.890420381443149	-0.990730789823941
chr10	8718108	-0.903911117714539	-0.962554157407666	-0.964571120415695	-0.990276142630673
chr10	8836968	-0.79828648450233	-0.940892063511413	-0.877613278244755	-0.961452970988586
chr10	8965937	-0.971575366529406	-0.97190464250913	-0.947774255978416	-0.960644134481748
chr10	9011041	-0.973308806687266	-0.964716427402057	-0.941634624518616	-1.03115588959
chr10	9015270	-0.801030211868716	-0.886455436865835	-0.894608681831101	-1.00666960014651
chr10	9076219	-0.725228100445084	-0.896041644868915	-0.96523684198067	-1.0114485188147
chr10	9357146	-0.876860937252631	-0.920422013641856	-0.976415392146798	-0.990309691504668
chr10	9389811	-0.96336654418036	-1	-0.997291892995466	-1.00094283367473
chr10	9467894	-0.923282730242622	-0.855480634403604	-0.975092812672121	-0.959581691617186
chr10	9517863	-0.899971098094666	-0.964309314164721	-0.989718300364441	-1.02929838597723
chr10	9550390	-0.695395807769102	-0.940993620330603	-0.925464877759681	-0.956236741689611
chr10	9573741	-0.861435110985654	-0.968132394802293	-0.945391147966805	-0.931118617206336
chr10	9661846	-0.974986599562487	-0.985463733235832	-0.983223076629199	-0.966515282588273
chr10	9695807	-0.856749468066288	-0.957357369097656	-0.903252972844276	-0.901152803506491
chr10	9724498	-0.862243508878743	-0.854917727518978	-0.929566592743126	-0.873314271444001
chr10	9804604	-0.950751464795184	-0.925187963082061	-0.95480488068901	-0.959866718197596
chr10	9939414	-0.770743058013219	-0.938992147228255	-0.913463889965651	-0.985451600486186
chr10	9951728	-0.805674064062639	-0.936402112743925	-0.976940722954336	-0.944030565599797
chr10	9966850	-0.814223298975182	-0.9595136392779	-0.882868461133787	-0.81349492104474
chr10	10021077	-0.742377340185223	-0.951786929238803	-0.958467223806506	-0.950181143266603
chr10	10066102	-0.934181671335416	-0.905207201222671	-0.99798645493798	-1.01313754402934
chr10	10124965	-0.903630048483923	-0.963906377732183	-0.956241975352689	-1.01355569916122
chr10	10218312	-0.783728502052845	-0.910065251866849	-0.967069545517139	-1.03722434937959
chr10	10219976	-0.928819575965174	-0.961435695810205	-0.98321699449284	-1.03908938873291
chr10	10271762	-0.796651325653815	-0.928737844323176	-0.91879164116976	-0.976879543704955
chr10	10275989	-0.670450934887028	-0.918756540475789	-0.943128471048886	-0.969899449631574
chr10	10297632	-0.81783616895557	-0.986369361661038	-0.984277180790517	-0.983024027531987
chr10	10308083	-0.655577247808816	-0.975852263349922	-0.964167925832146	-0.985094245280969
chr10	10337454	-0.642058375011822	-0.861330795093789	-0.892170655653554	-1.03610358378361
chr10	10391871	-0.753640126449979	-0.945326716652707	-0.906345384523047	-0.952026519969346
chr10	10399194	-0.79711335402256	-0.946592151559261	-0.979757348908076	-0.98672989581698
chr10	10434963	-0.803902200603769	-0.950077176022118	-0.962375652209298	-0.935711176981714
chr10	10458013	-0.833126212671359	-0.972958713348863	-0.959723641356001	-0.983372626244473
chr10	10489386	-0.91940863028849	-0.984557544749119	-0.963743734905549	-1.00764953559013
chr10	10526376	-0.911307638232262	-0.953267914787855	-0.94660949265654	-0.914260636685638
chr10	10534831	-0.710348058373972	-0.950873561045815	-0.981400788950441	-0.98809602922455
chr10	10595189	-0.713433200138336	-0.80154851033037	-0.958267514429132	-0.935985185911261
chr10	10611336	-0.791256161487493	-0.850512231676189	-0.946929460315001	-0.887823748775759
chr10	10660566	-0.873975268164459	-0.937363930551725	-0.904270384097423	-0.891076402479263
chr10	10685316	-0.849632861593858	-0.928512268450323	-0.960725284715585	-0.978332894974993
chr10	10707453	-0.732892268117795	-0.909221665425137	-0.92885481598587	-0.955625604669934
chr10	10728563	-0.917532149317827	-0.952896924453285	-0.940428262654351	-0.879972529729803
chr10	10733930	-0.941028169474438	-1	-0.991754461521865	-0.977545876971225
chr10	10754901	-0.856188204907534	-0.784214105690591	-0.965628940892454	-0.984727531571775
chr10	10768992	-0.821298168213794	-0.917924233358135	-1	-1.0074788618745
chr10	10809586	-0.905207751790497	-0.917452621986836	-0.838220036708334	-0.918924457505516
chr10	10813577	-0.78967049431091	-0.875164652091537	-0.939834547941323	-0.954311268465249
chr10	10823507	-0.976175469814544	-0.906248605754175	-0.972016703261956	-0.987901288446342
chr10	10879210	-0.96304999016514	-0.981877358301846	-0.996376915371455	-1.00441185630621
chr10	10935348	-0.52741438249603	-0.876844771219264	-0.8937296645316	-0.942652440086263
chr10	10935748	-0.631488935456331	-0.942556344273647	-0.930018119351019	-0.972491273472376
chr10	10978854	-0.677735059665636	-0.938228825551184	-0.951556202941035	-0.787638261096563
chr10	11039720	-0.825687983319093	-0.871087062133438	-0.913961295560649	-0.917462965559412
chr10	11039958	-0.905127354588051	-0.90279680214549	-0.943520834414802	-0.97676657541908
chr10	11059821	0.0737546015817136	0.413970139092355	-0.651581001081638	-0.993198855018127
chr10	11059978	0.264196329075766	0.375861214686794	-0.594660562998551	-0.494167975362874
chr10	11062650	-0.644149462777	-0.946665096057888	-0.940914105964884	-1.088337894751
chr10	11067357	-0.765411720771861	-0.792050621541353	-0.871885960246676	-0.955097009646985
chr10	11067386	-0.785946398661354	-0.784722096755772	-0.893770059630072	-0.830878152680619
chr10	11074591	-0.880838753585157	-0.922083214883483	-0.962370549795525	-1.01731925925972
chr10	11083469	-0.762240238026913	-0.909792802729953	-0.827493919634125	-0.931878515347922
chr10	11137109	-0.749852251027564	-0.981964322197894	-0.86533297331154	-1.04954723620491
chr10	11166044	-1	-0.954194978970408	-0.954184226290715	-0.979945773873584
chr10	11180716	-0.763286257167061	-0.910104868991962	-0.839605634071436	-0.919562530642506
chr10	11184851	-0.627677248570725	-0.751243430308774	-0.728414995571106	-0.92383160621959
chr10	11184895	-0.615646786982163	-0.749161120427815	-0.720290281793254	-0.869241761776892
chr10	11184939	-0.560842570732725	-0.753842060105676	-0.691065156827462	-0.89382167155571
chr10	11185027	-0.580059923725982	-0.797254236089803	-0.666610556744934	-0.759835907571445
chr10	11198296	-0.931518292575357	-0.839511373199776	-0.847933035890885	-0.865659218192786
chr10	11226266	-0.80336757543019	-0.942046275138496	-0.954726641768857	-0.906344203073889
chr10	11280241	-1	-0.868448422460249	-0.874747315177571	-0.931878471594599
chr10	11330501	-0.637036024220466	-0.849900202484995	-0.83399180387285	-0.803045883937216
chr10	11333555	-0.950360741504612	-0.919346823181506	-0.918880131625853	-1.00300525221751
chr10	11338099	-0.567756457400325	-0.7767800569912	-0.851207803116319	-0.81593343997593
chr10	11353203	-0.711315465459541	-0.864126998737267	-0.914954675881111	-0.933837631905137
chr10	11356154	-0.795277160725743	-0.784970542769632	-0.848466578192501	-0.824834752842173
chr10	11361630	-0.750810880879071	-0.777633759361475	-0.901613391419709	-0.935956536872864
chr10	11370870	-0.696307829575118	-0.676680842885596	-0.869102263416292	-0.865958799723272
chr10	11381795	-0.540691849847402	-0.714816915074701	-0.870199687314763	-0.941876808766649
chr10	11386593	-0.625137570252613	-0.779899928419651	-0.863945905381548	-0.898469643427597
chr10	11389793	-0.829077339588025	-0.917289295862546	-0.959539713317402	-1.01635472309584
chr10	11427158	-0.717850561612074	-0.753466683504297	-0.845667122808944	-1.03435935517695
chr10	11429149	-0.782088385677316	-0.725416688294865	-0.818549682996629	-0.846761885470571
chr10	11432542	-0.621400773818418	-0.816778513483124	-0.903084259116729	-0.950553202859416
chr10	11434566	-0.9513312583127	-0.95578108133833	-0.964214204364548	-0.994820142922758
chr10	11451271	-0.785598214293751	-0.843918801604854	-0.90094500248969	-0.897626865775203
chr10	11452525	-0.787317402436908	-0.945969680877483	-0.851529002290232	-0.897083916000224
chr10	11471534	-0.640772816141502	-0.735812532063309	-0.795672377240462	-0.815801909645042
chr10	11486452	-0.677093167001327	-0.698333002412617	-0.829634592960289	-0.789099089176198
chr10	11500577	-1	-0.949601018628034	-0.96389568492275	-0.935570270156663
chr10	11504565	-0.745487441477708	-0.840072830625063	-0.876054973225896	-0.923999613175245
chr10	11512273	-0.74251869305579	-0.880971625319636	-0.907444289478887	-0.89535630540312
chr10	11595783	-0.782820804694832	-0.918569042542104	-0.903161766575931	-0.966620352406603
chr10	11718068	-0.779541439602592	-0.799568994968892	-0.883562755153772	-0.910851473971026
chr10	11724152	-0.534682713341463	-0.725334533583422	-0.836739280758783	-0.886866746857031
chr10	11724983	-0.569325511911796	-0.611636698734362	-0.775936308683237	-0.946892544236965
chr10	11748826	-1	-0.954749854689269	-0.970887242234926	-1.02888831143084
chr10	11758311	-0.920457561556201	-0.790343595215843	-0.767311203374622	-0.903765992814905
chr10	11784768	0.134674657435818	0.266000132334058	0.0698956283957066	-0.857900076418312
chr10	11821269	-0.663151270185144	-0.897490254107336	-0.907248832649313	-0.826476291226294
chr10	11865460	-0.512021287379153	-0.110720893031696	0.48313861937476	-0.367761838660852
chr10	11873787	-0.600389344042022	-0.830740110336681	-0.941412922630805	-0.92195190863095
chr10	11888864	-0.830059932006032	-0.830103311354878	-0.882632145860108	-0.904773080655215
chr10	11920420	-0.929383712250584	-0.787001400750716	-0.896277050283412	-0.988265692273507
chr10	11963058	-0.871439189275516	-0.822550337462397	-0.904193585543275	-0.947235269876611
chr10	11971930	-0.697456854295039	-0.937593932312591	-0.795607128240694	-0.942747911752594
chr10	12026577	-0.915077641674712	-0.94364543478725	-0.95033817056424	-1.01645595726747
chr10	12084545	0.408707091214059	0.369789926986254	0.501177057061244	0.04498648064052
chr10	12093990	-1	-0.973993775467646	-0.97043019667585	-1.01957537970762
chr10	12116642	-0.867311825818834	-0.883375851416081	-0.908573824044544	-0.906121869114868
chr10	12171289	0.866628841239264	1.06790211670306	0.972410619928856	-0.174425310104331
chr10	12225569	-0.890267921912785	-0.871139673827996	-0.884234691823448	-0.886972143679635
chr10	12237866	1.33631991677421	1.16369860954941	1.07438302878854	0.954535495585895
chr10	12238007	1.37742943724029	1.18874822496085	0.818052357813734	-1.08470503419902
chr10	12342703	-0.899839898378038	-0.873375307329377	-0.917652280795933	-0.841926752669526
chr10	12343506	-0.935933555547812	-0.845589488601034	-0.922943581270538	-1.08157162997457
chr10	12351460	-0.914484985236002	-0.833343071038935	-0.973533955831555	-0.940150293506767
chr10	12390947	0.514030354498623	1.07293566495879	0.0820725271245386	-0.877131650127162
chr10	12391286	0.362622371634582	1.20940748250189	0.697730423384351	-1.15122867423248
chr10	12392494	0.0300129640706584	0.0131933162702531	-0.807707744398597	-0.992823683128656
chr10	12420758	-1	-0.97151638788565	-0.966051559745961	-1.01259918471702
chr10	12438373	-0.733313195226123	-0.825765539212222	-0.89076459840667	-0.840326461065151
chr10	12446806	-0.529305071251253	-0.808072639466865	-0.955264826506203	-0.924415234113688
chr10	12481957	-0.973275094304795	-0.949392098226701	-0.970969200397146	-1.01791998815697
chr10	12489147	-0.900597298976677	-0.884206155702837	-0.932988374777589	-1.00228076917837
chr10	12505843	-0.585225670990398	-0.678952451761407	-0.936560639180948	-0.935308376265288
chr10	12530762	-0.905663934095313	-0.933575945576732	-0.941292159587721	-1.00439704318123
chr10	12530795	-0.911700718631527	-0.942690381094226	-0.95576371452346	-0.956889249556092
chr10	12549761	-0.636262963288661	-0.63970619925187	-0.851890638753604	-0.976182093824505
chr10	12577155	-0.384240008556052	-0.548230895322186	-0.323509064295176	-0.74578898997648
chr10	12592844	-0.55421510149289	-0.885290868426585	-0.893821919179518	-1.01624085444009
chr10	12614266	-0.738369294665213	-0.844244994073461	-0.905415855021689	-1.00696452607334
chr10	12616902	-0.871500074326468	-0.822717389192199	-0.895225086386688	-0.883630185826319
chr10	12722308	-0.805342261611267	-0.894528650163963	-0.908179840786313	-0.928148774552862
chr10	12774598	-0.816831355172198	-0.975927930633112	-0.956615188063324	-0.955753438402174
chr10	12807579	-0.658714487567469	-0.757198856542139	-0.920902258626416	-1.03795663970409
chr10	12816752	-0.839576637630132	-0.912809442702005	-0.84757346604828	-0.873885965466712
chr10	12825749	-0.701179809808549	-0.786532566905637	-0.97390589098498	-0.932683167348473
chr10	12832804	-0.792443246271482	-0.957901605297231	-0.982517888920567	-0.99348395248548
chr10	12841620	-0.580487476339178	-0.879088940965609	-0.691148868898812	-0.872592328233075
chr10	12856340	-0.631003701278511	-0.805623381522343	-0.912000372933973	-0.866632270188414
chr10	12866590	-0.734388053155604	-0.704536194106218	-0.887278080472747	-0.929604971547839
chr10	12872128	-0.596312649943675	-0.799916904199186	-0.759289350203758	-0.877943270712924
chr10	12889743	-0.293409268030341	-0.389427806257175	-0.529029888969164	-0.219864262000574
chr10	12891719	-0.734404942486438	-0.415104228336556	-0.910006122748011	-0.840715254119589
chr10	12911306	-0.910423693132495	-0.939453048790677	-0.959734301320914	-0.98981086708266
chr10	12922939	-0.967048869151531	-0.989123524204582	-0.956860897816478	-0.9749431302688
chr10	12928588	-0.583538866262928	-0.803939653868499	-0.869175040375532	-0.930356185476258
chr10	12946091	-0.759128445134782	-0.902955037229703	-0.943940011306148	-0.925411676088256
chr10	12962256	-0.89158181768559	-0.871735704224435	-0.895705169914225	-0.918079399001328
chr10	12962322	-0.913494925334153	-0.878784567912468	-0.945683466621437	-0.977222925980223
chr10	12990139	-0.964377291148899	-0.88124863819102	-0.959345840392485	-0.969740586509951
chr10	12995240	-0.930555435004149	-0.941452363838293	-0.898872663100019	-1.06048338349667
chr10	12999638	-0.855197498635962	-0.844659292602633	-0.888583745509619	-0.847558481231042
chr10	13021092	-0.794676074863894	-0.872227105630034	-0.882726540975844	-0.983953524689156
chr10	13044132	-0.567394814024605	-0.714097573261962	-0.78305483166442	-0.825644815984502
chr10	13070222	-0.763940606504637	-0.945545922600441	-0.981016612199036	-0.986037449746259
chr10	13135316	-0.973351738971126	-0.970490486371794	-1	-0.998933300541018
chr10	13142450	-0.507210209271803	0.271510107526052	-0.380782106665544	-0.540352470118615
chr10	13147282	-0.711233709890545	-0.960640556977896	-0.914305993322144	-1.02109777632314
chr10	13163000	-0.885287487994827	-0.860686903559041	-0.928677599469655	-1.07108346163251
chr10	13163020	-0.928414211778837	-0.898725993741406	-0.929852156968641	-1.1509266053022
chr10	13179167	-0.852811565073476	-0.936588254006388	-0.958170862921355	-1.06311334331456
chr10	13243629	-0.781019969499626	-0.788530151211345	-0.875073990902655	-0.882194799031165
chr10	13249645	-0.924140412952799	-0.909156980311949	-0.938730147183152	-0.979082764683796
chr10	13276925	-0.774221485038873	-0.85883914047192	-0.904476341743378	-0.854723248487902
chr10	13279782	-0.955942140678589	-0.899775416126219	-0.90244086027557	-0.883923101020324
chr10	13290407	-0.899465159377652	-0.880049627765588	-0.954155752582181	-0.961451240121325
chr10	13297043	-0.903403796318733	-0.989466168947963	-0.961414050404953	-1.01630831466156
chr10	13364375	-0.941446656107665	-0.956338071416349	-0.915732992693502	-0.961936764319981
chr10	13365696	-1	-0.962180946653758	-0.967802727760851	-0.966833933525588
chr10	13367445	-1	-0.921889126695392	-0.962255851515884	-0.94552904829715
chr10	13433279	-0.727731417592485	-0.877092648777031	-0.792787647328879	-0.809713055457543
chr10	13433299	-0.738997391718387	-0.859997994411614	-0.746087641213388	-0.700036523295045
chr10	13453773	-0.764137293918006	-0.969247314737959	-0.935227136747054	-0.975695613238118
chr10	13455145	-0.928842552646406	-0.936051680923214	-0.917514226153121	-0.976962114217501
chr10	13478460	-0.749732594560753	-0.869869454256613	-0.810053297096103	-0.799972082067575
chr10	13478480	-0.726462314841259	-0.8642332514995	-0.760779025924531	-0.83690872427753
chr10	13510546	-0.802978291311924	-0.839734806249311	-0.853755433733083	-0.834849629679567
chr10	13513002	-0.849398816655777	-0.795901042322863	-0.874300630688002	-0.987596815646778
chr10	13544541	-0.820189186348937	-0.926541157683532	-0.895289632079793	-0.912350139007033
chr10	13554905	-0.866218319296909	-0.919646367754351	-0.928496892531451	-0.860107201329538
chr10	13590835	-0.766907928244637	-0.919710254113744	-0.924259513571445	-0.988638932246911
chr10	13629780	-0.244812467525857	-0.491332782950999	-0.55904723587877	-0.953833968930372
chr10	13657251	-0.830364893587791	-0.894923174344935	-0.913741595748416	-0.901521424276736
chr10	13675831	-0.72595703246867	-0.775550445472949	-0.791343539291107	-0.720296100183401
chr10	13698559	-0.339529180290455	-0.746223795422289	-0.725149449748557	-0.893001594032627
chr10	13698605	-0.313128938716781	-0.733966854392393	-0.665523501772284	-0.933299334041111
chr10	13704777	-0.803022094660664	-0.89550492702455	-0.763081190191443	-0.917056774138881
chr10	13708021	-0.76179341736568	-0.817220928307383	-0.866448762259637	-0.858742822836398
chr10	13710649	-0.662475140805738	-0.81124242529609	-0.879956175244445	-0.805086219531964
chr10	13760191	-0.417311319196627	-0.428067968428758	-0.748952052784115	-0.874603878643625
chr10	13768922	-0.948779890704669	-0.973158389160309	-0.94205654112938	-0.986431092230164
chr10	13839286	-0.718519874457125	-0.792452502602028	-0.919704882348445	-0.942581598027678
chr10	13869164	-0.837403407802856	-0.898655294934893	-0.822460904256923	-0.697061833673948
chr10	13875337	-0.950074705844182	-0.89947477386473	-0.881076043710559	-0.954822050336837
chr10	13906225	-0.689095348293138	-0.794847753998249	-0.924665039287881	-0.957981653827294
chr10	13933826	-0.321023976826071	-0.465679469774843	-0.605552580908006	-0.650274193938043
chr10	13945344	-0.697956748095022	-0.797333557606584	-0.934833282909087	-0.94316640167768
chr10	13988816	-0.855291594834181	-0.851703262707377	-0.912524931254501	-0.916920157502862
chr10	14008723	-0.810242343393106	-0.924209509210299	-0.973166781897022	-0.96289517194766
chr10	14057834	-0.883394108317992	-0.767283372668727	-0.927623695124164	-0.958038787871726
chr10	14096823	-0.891754687467376	-0.927032936774334	-0.921022880451213	-0.928869498981914
chr10	14101734	-0.872961990400087	-0.928149015138459	-0.90910994504494	-1.00948812666391
chr10	14105031	-0.811318026895185	-0.903239138158312	-0.930345969300461	-0.924872042339137
chr10	14164645	-0.797209362129454	-0.854681069791296	-0.892077750077731	-0.942790836295746
chr10	14192100	-0.922562713080955	-0.903106378473785	-0.943575813183207	-0.913263369755237
chr10	14210172	-0.597984220373976	-0.931148476983409	-0.872009122416949	-0.921116238709849
chr10	14216276	-0.737871987040369	-0.704426559738238	-0.87739874799559	-0.88535089458891
chr10	14231136	-0.703511474633917	-0.786620907695786	-0.841104316084907	-0.980085463151931
chr10	14255967	-0.817460264819453	-0.909452231539966	-0.893998403400225	-0.91874182114393
chr10	14255986	-0.81208027986046	-0.916891940016852	-0.920956233454553	-0.906880362017659
chr10	14269054	-0.950348858409785	-0.773537762582373	-0.942816673178908	-0.976839656127241
chr10	14285319	-0.859951389474635	-0.986839607851905	-0.94176758933205	-0.906431249276639
chr10	14363906	-0.769470022950826	-0.954514819216737	-0.925779614798879	-0.85986372009578
chr10	14389223	-0.912550975530766	-0.925786605200206	-0.974394049343564	-0.936587854673588
chr10	14416339	-0.703100204040596	-0.798636119542382	-0.823214499442805	-0.831466866068851
chr10	14430403	-0.917463596292117	-0.941860834074374	-0.969711968681979	-1.01250840973228
chr10	14447187	-0.790095791587227	-0.956637751896756	-0.925432973883262	-0.963315669822172
chr10	14449676	-0.667401079946654	-0.985522457107837	-0.9293441565595	-0.857965789291789
chr10	14493602	-0.95219276985223	-0.911672390283945	-0.950462681064393	-0.984097284949608
chr10	14493621	-0.968914869830515	-0.907748534388077	-0.963907621046343	-0.950390699093483
chr10	14500163	-0.890492842744127	-0.871195732536983	-0.932894332603583	-0.914398300595729
chr10	14504195	-0.832687268164147	-0.931766577548523	-0.959121354136965	-0.977895815972814
chr10	14504214	-0.821225065013227	-0.926207994335118	-0.941925683485266	-0.988756497897511
chr10	14512388	-0.735867559338013	-0.83739715077412	-0.886631858511758	-0.967756060779141
chr10	14577693	-0.87092381724653	-0.794665315013617	-0.909450588242191	-0.889171281944589
chr10	14609345	-0.700512048894035	-0.898366819184367	-0.959073061511135	-0.932647392820452
chr10	14611814	-0.855819678242093	-0.723550243549738	-0.934490435154661	-0.924727886465366
chr10	14627506	-0.767157911913936	-0.771179093584944	-0.846559777150703	-0.929670949410503
chr10	14646516	-0.0929378071234197	0.428016055101452	0.705571170999317	0.154358402662553
chr10	14667705	-0.686563760188381	-0.812322207983779	-0.908441539256454	-0.965291706752182
chr10	14708394	-0.837590718850428	-0.965855089737245	-0.962870455966236	-1.0140432148289
chr10	14727555	-0.830951150787037	-0.839264873907033	-0.837093449276147	-0.996490241648968
chr10	14831573	-0.860732756830974	-0.936809718113954	-0.963707561617473	-0.903041451203219
chr10	14868594	-0.724804576034087	-0.784141201551839	-0.945743911598796	-0.950135306597164
chr10	14920801	1.84192813483982	1.60400162919104	1.77297457505131	0.995341509594539
chr10	14934840	-0.899868003121841	-0.89172279700463	-0.945188574019376	-0.912082231803011
chr10	14961074	-0.669690822214849	-0.827662211954368	-0.925668323071958	-0.957367368715947
chr10	14967960	-0.721703393059586	-0.83192917499567	-0.955104439807876	-0.864951728596482
chr10	14978389	-1	-0.948750385756401	-0.971509483569351	-1.00591498474438
chr10	14982384	-0.872790133563512	-0.821081153024652	-0.893877554171575	-0.880182610333431
chr10	15017876	-0.923479441324428	-0.950605409818152	-0.878616413031485	-0.819791628316815
chr10	15031078	-0.845778538064286	-0.934756351682075	-0.951154402231038	-0.95015504732792
chr10	15064365	-0.943939703573284	-0.90429477313694	-0.906534159348588	-0.936621106349835
chr10	15077530	-0.455385160098711	-0.571429629906236	0.163905597935216	-0.291070716581975
chr10	15077923	-0.165899548469978	-0.524624462700159	-0.105218850595787	-0.444198072198019
chr10	15080542	-0.611605925455081	-0.836363288485706	-0.943197509065363	-0.881442686407022
chr10	15100776	-1	-0.868605030751912	-1	-0.912879736096013
chr10	15130685	1.16302921420393	1.19064992655382	0.701430381019259	-1.32096860253836
chr10	15135222	-0.795289657321249	-0.831625952630135	-0.860720040511425	-0.785736407852881
chr10	15139070	1.32215631251538	1.66209584887645	1.58947871148381	1.30017852607998
chr10	15210329	0.629461336162428	0.67073568932163	0.35513496560914	-0.0704928424379052
chr10	15214479	-0.69696444416348	-0.923844710889748	-0.959213796349042	-0.972580196276214
chr10	15225984	-0.975482598743523	-0.971675020078924	-0.960944034403731	-0.927276591131539
chr10	15282615	-0.931499179552458	-0.975914038576525	-1	-0.963225841287461
chr10	15299468	-0.706154688487961	-0.74226172626934	-0.860038098197966	-0.741370627400092
chr10	15323078	-0.809358263740046	-0.893231087795662	-0.944407232772766	-0.966733331576475
chr10	15347342	-0.950463162312471	-0.951738173250015	-0.931111891948896	-1.01617542667077
chr10	15356816	-0.702155574830287	-0.782377989364015	-0.796156174734849	-0.878918811245457
chr10	15363346	-0.3573408470068	-0.825053872092265	-0.981384490447849	-0.862311488873287
chr10	15381952	-0.765537843263645	-0.921998784526359	-0.817106502980667	-1.0126320984786
chr10	15448504	-0.734425051244333	-0.852222100651557	-0.957541148152714	-0.960904861568775
chr10	15460121	-0.863726195093188	-1	-0.982057096771562	-0.981181343042427
chr10	15462896	-0.66526602005623	-0.914896866579961	-0.946695727908713	-0.973276544726728
chr10	15467253	-0.886245286388712	-0.876067242171339	-0.953684253256888	-0.944599177980716
chr10	15468439	-0.85818266241182	-0.922046453212468	-0.930634632360088	-0.947110886760071
chr10	15509272	-0.792830713233411	-0.906389782138835	-0.897475662815214	-0.952412549297012
chr10	15578122	-0.861382464010334	-0.93405950953137	-0.958535454680053	-0.934672075551527
chr10	15581931	-0.875494231990429	-0.930708971460145	-0.933339015379985	-0.889198353924736
chr10	15592108	-0.919415680570907	-0.868791254548157	-0.872362988172454	-0.91647543216993
chr10	15604004	-0.859860645925835	-0.896451257965593	-0.944762912637087	-0.88623721640532
chr10	15617832	-0.93743313472051	-0.904466870847126	-0.927823836689517	-0.943558132773777
chr10	15762007	-0.0521874666393211	-0.342609255379613	-0.606411990593277	-0.956852254383438
chr10	15769082	-0.731609185199007	-0.888993347174828	-0.924314448436661	-0.900487332420833
chr10	15777298	-0.825753070368773	-0.953400818512366	-0.907868374737142	-0.935982200655494
chr10	15783875	-0.785248418235032	-0.876356594784252	-0.910955671962146	-0.933127529049447
chr10	15789451	-0.767647734446173	-0.804090463297359	-0.872085603180694	-0.95634375576312
chr10	15841882	-0.874135271343621	-0.907607687727171	-0.949150305500262	-1.01699042337054
chr10	15924544	-0.947626943313876	-0.8639956619021	-0.846027884140143	-0.981974646918582
chr10	15930670	-0.910105888842222	-0.955355180536859	-0.857107590870071	-0.893757630642791
chr10	15940480	-0.765272095461741	-0.823075332963383	-0.796000235049113	-0.95076131868198
chr10	15957056	-0.808679969060226	-0.925061152982155	-0.953353143451814	-0.927515907284726
chr10	16018705	-0.973266529604492	-0.932420921548564	-0.994796285046272	-0.948400179874324
chr10	16018725	-0.968285946896192	-0.955994874185561	-1	-0.90058368913382
chr10	16030432	-0.934392315984138	-0.946483204551964	-1	-0.974884865671447
chr10	16030705	-0.901267475860149	-0.934635248369005	-0.96883672609874	-1.04648971789968
chr10	16156324	-0.533722871651242	-0.822109099993309	-0.911051030966093	-0.962833541599582
chr10	16173819	-0.880922772477664	-0.976528311883007	-0.962509489829463	-1.01463157280556
chr10	16195112	-0.864358362233333	-0.970012538914843	-0.977654634303761	-1.01379945236006
chr10	16239308	-0.7775248974455	-0.869499402193571	-0.907021022982305	-0.93130503846447
chr10	16265968	-0.912265922946701	-0.985231369967257	-1	-0.940450184783556
chr10	16282059	-0.924649753955147	-0.917357255546509	-0.975371112498207	-0.929448483353843
chr10	16282078	-0.925438412453972	-0.921113612388832	-0.945868560965123	-0.905107654050757
chr10	16319247	-0.58831853239514	-0.91314967401798	-0.939753748073389	-0.987140817093277
chr10	16324892	-0.855164076861973	-0.983722921227014	-0.902237402727447	-0.884881926606023
chr10	16328159	-0.913436327371115	-0.97920857695919	-0.960504337222788	-0.906973391200548
chr10	16340487	-0.967376137613073	-0.961013942642646	-0.962241384364656	-0.961844614299034
chr10	16340503	-0.976169856127022	-0.943778628666617	-0.936798506753075	-0.985464663728981
chr10	16383390	-0.947906956610978	-0.961598061124695	-0.938690929083908	-0.986050201659965
chr10	16389940	-1	-0.94056782844375	-0.949048507873569	-0.917677157174775
chr10	16468430	-0.860335998938262	-0.917357051497064	-0.900300100485881	-0.971101891128457
chr10	16498884	-1	-0.898711622319296	-0.97893083592129	-0.976067143275551
chr10	16506997	-0.85071009500161	-0.930832954992424	-0.973387112735047	-0.919519925768621
chr10	16507016	-0.845171298313664	-0.93697062034838	-0.969862337149464	-0.978731091011338
chr10	16514442	-0.915631878142858	-0.939414762419675	-0.962153543554654	-0.933306386074928
chr10	16562431	-0.594433353456716	-0.221303339647282	-0.764471908459297	-0.870926302832884
chr10	16563372	0.267446837394728	0.320025685988416	-0.735423670417885	-0.991798650340373
chr10	16584591	-0.800341908768501	-0.863449016605663	-0.880823214273973	-0.759292945280923
chr10	16593612	-0.944100217761471	-0.928313285744921	-0.9842541565237	-1.01838561332567
chr10	16603500	-0.801289202420581	-0.956265017732117	-0.930120386846897	-0.910111459476295
chr10	16648520	-0.840931376437859	-0.882561850389194	-0.851756544229702	-0.93762080358836
chr10	16649106	-0.782916530894105	-0.902154820959362	-0.790792046928746	-0.822300540267649
chr10	16649126	-0.755762444464889	-0.896496026055058	-0.758321419650499	-0.704203017198133
chr10	16662486	-0.962611364818734	-0.938636637474826	-0.969181795007169	-0.962810976049818
chr10	16663708	-1	-0.989519885572944	-0.990485011901505	-0.924450036371001
chr10	16667282	-0.818349123069547	-0.860741736312001	-0.954807550397295	-0.980601554778273
chr10	16718394	-0.844906466822716	-0.955747175606682	-1	-0.989230866322271
chr10	16761435	-0.830381813230232	-0.947480403863985	-0.88963663035119	-0.912904430652008
chr10	16773149	-0.930429116887405	-0.970514124507975	-1.00196466206444	-0.964742790970191
chr10	16790953	-0.841893046628738	-0.876115075216793	-0.919933265021715	-1.04346945066064
chr10	16826546	-0.918048200776485	-0.901674723419813	-0.963093671290215	-0.939612585373556
chr10	16826746	-0.873812775512023	-0.892199853879038	-0.922817293413898	-0.984171405194079
chr10	16826963	-0.869442208365596	-0.87860353029652	-0.937215135393027	-0.946715743048088
chr10	16837474	-0.803040629332668	-0.834916854219222	-0.943995411053669	-0.930995878820779
chr10	16840471	-0.711642899439142	-0.920472996247848	-0.939202421867746	-0.98142165471307
chr10	16853942	-0.657332069908402	-0.815694947273055	-0.878976874312759	-0.879903798802759
chr10	16867802	-0.906593775702327	-0.963029398263165	-0.920932844661768	-1.01607208735664
chr10	16884070	-0.945254380186441	-0.986942422017124	-0.973729231344891	-1.03084765021088
chr10	16910150	-0.5076875091196	-0.854932312527476	-0.891489535869579	-0.987272051449484
chr10	16921795	-0.786484234140838	-0.871960863958878	-0.982267792194457	-0.982265498134123
chr10	16940653	-0.924007565682624	-0.984333209779701	-0.922685990481768	-0.94661782937083
chr10	16956829	-0.933940948941504	-0.926723774826967	-0.997042475350499	-0.908559379497242
chr10	16984204	-0.882715257456619	-0.946947073355881	-0.935479749506882	-0.863803851391593
chr10	17065482	0.461075452116382	-0.254842794420793	-0.57937154482072	-1.26196365627785
chr10	17076145	-0.883020119439744	-0.931726520819965	-0.944316162602266	-0.939749464661788
chr10	17210601	-0.894670647759176	-0.929621907091281	-0.951601254305114	-0.976830647737448
chr10	17242795	-0.366005111469633	-0.718982568796687	-0.695013870440336	-1.06055852214224
chr10	17246592	-0.896499757535659	-0.903020040896893	-0.880118593742727	-0.926496897573928
chr10	17265887	-0.899617598632361	-0.915869992198031	-0.937891968891455	-0.827849645094692
chr10	17272055	0.612378684875504	0.331389957772995	0.530226131767981	0.26372801196211
chr10	17296670	-0.776673855276907	-0.931539591738586	-0.926607711595337	-0.985065239371381
chr10	17319200	-0.832563411197804	-0.910363175677083	-0.953348952674431	-0.880330112858681
chr10	17322987	-0.87670749392116	-0.937787090378707	-0.98507869299665	-0.961312615807264
chr10	17325573	-1	-0.9327103538371	-0.979849864038273	-0.952526551747281
chr10	17339980	-0.918123799233513	-0.924162882398624	-0.929639679479851	-0.975903931485681
chr10	17344208	-0.890061386249002	-0.929331189290667	-0.957683718806745	-0.920195552871287
chr10	17351147	-0.892666964106901	-0.882905191556487	-0.901354532779008	-1.01297127476978
chr10	17379082	-0.877024136561348	-0.931625525700853	-0.967407088523957	-0.975882093466529
chr10	17379102	-0.851149399125597	-0.935934486472817	-0.976299638668758	-0.91748766573622
chr10	17386471	-0.907587868364243	-0.918334908943865	-0.940847384486975	-0.954695925897709
chr10	17448488	-0.846876444275917	-0.869068353697666	-0.890224379397813	-1.04715787676266
chr10	17462954	-0.901940150126583	-0.866989654064234	-0.898562164668207	-1.0044967326927
chr10	17512386	-0.944232229059463	-0.910479882864318	-0.90913278714612	-0.89052061688725
chr10	17515781	-0.792738586989667	-0.913529076430105	-0.419088447025789	-0.000114784686073843
chr10	17568205	-0.935831173895391	-0.885429644573744	-0.842586531674007	-0.940577599405243
chr10	17599717	-0.61155524826956	-0.715597269293986	-0.887459993496885	-0.930237165482702
chr10	17779701	-0.583460905975839	-0.857091537084998	-0.882405663977918	-0.933817150368751
chr10	17828889	-1	-0.955948504280003	-0.967797954893977	-0.917885773295413
chr10	17857146	-0.94278006421795	-0.941887431615708	-0.947502411096923	-1.00997441544968
chr10	17877177	-0.802643394340786	-0.911013608456331	-0.973084976714876	-0.943924462387595
chr10	17960973	-0.973005034548721	-0.896512042891146	-0.964963101702012	-0.961625021948236
chr10	17964891	-0.977183477018247	-0.939393849975264	-0.951060268424841	-0.9172247192657
chr10	18026666	-0.709685949353375	-0.908026148131035	-0.872964737796234	-0.973962496551931
chr10	18075877	-1	-0.968230994837186	-1.00233279656769	-0.920365607320488
chr10	18104132	-0.909102975546203	-0.913463503415295	-0.952376715965657	-1.00768772881801
chr10	18124131	-0.750399902401985	-0.850570757426025	-0.981283540717129	-0.997121667412421
chr10	18207887	-1	-0.938607609075906	-0.979302662952799	-0.910102944504338
chr10	18211798	-1	-0.970329512106084	-0.975231343107811	-1.01783090774736
chr10	18226691	-0.890512268992281	-0.962692775943459	-0.905427506836387	-1.00240782185022
chr10	18262489	-1	-0.955781282379942	-0.977872503380139	-0.984977958275088
chr10	18282967	-0.884728118376758	-0.882259357971742	-0.920953457443227	-0.965433369377269
chr10	18308567	-0.926182033163526	-0.872374682896903	-0.965611019147062	-0.960627568633727
chr10	18325600	-0.918093474790057	-0.961782233661176	-0.986530000081372	-0.976435093330995
chr10	18366742	-0.78786839166952	-0.953938312520343	-0.978356715180619	-0.963377568353097
chr10	18408148	-0.795486423356267	-0.865130217094813	-0.947622684807572	-0.761833368259504
chr10	18429218	-0.67027638000233	-0.766079858650912	-0.949401631114202	-1.03172182627343
chr10	18429284	-0.695275464463929	-0.813237950088447	-0.946640033744108	-0.95856833940498
chr10	18429754	-0.709988842684545	-0.656022563801123	-0.822725558888206	-0.84176767534447
chr10	18527271	-0.289854128922827	-0.832520152804044	-0.880868683444801	-0.970339953575428
chr10	18540748	-0.883287025116453	-0.906367145512651	-0.978327108650254	-1.01436409102182
chr10	18598529	-0.731658126354177	-0.959453541713386	-0.945510101386335	-1.0179626003101
chr10	18683271	-0.894308204650251	-0.928483570037539	-0.967677548216585	-0.965974221375131
chr10	18723453	-0.750823777000772	-0.909325507492477	-0.927548202444286	-0.998611328393737
chr10	18727443	-0.602860735257018	-0.877037995461129	-0.806031045629668	-0.928592357083867
chr10	18745416	-0.779052876604314	-0.883652991896191	-0.965979088833804	-0.939143887218652
chr10	18745430	-0.78645216020732	-0.868556553845944	-0.960690301468435	-0.88112302831876
chr10	18773628	-1	-0.920005585901864	-0.919305735290095	-0.856234872293756
chr10	18814933	-0.832392526999459	-0.916014633072073	-0.943464104160286	-1.04486268858861
chr10	18948110	1.31081156514309	1.18150389140205	0.884982101497263	-0.953250569197583
chr10	18976654	-1	-0.966608046038238	-0.945489242520195	-0.948383641635535
chr10	18999699	-0.726591169397946	-0.804853953913173	-0.724922869121715	-0.979849302733938
chr10	19007263	-0.954487435652336	-1	-0.983057125166726	-0.870624350897443
chr10	19028152	-0.748656478134565	-0.940686965167962	-0.920061582203177	-0.902983120363345
chr10	19053684	-0.766596304673994	-0.924127875476917	-0.959243765338331	-0.933725964387919
chr10	19067445	-0.943097373173446	-0.883961219319897	-0.914468306073875	-0.888764844243024
chr10	19081097	-1	-0.935013943094962	-0.920876579594379	-1.03452381362195
chr10	19230709	-0.797717332827302	-0.930670311657334	-0.90727887192158	-1.01077030593366
chr10	19251561	-0.920752901062704	-0.930664489720178	-0.945684392715527	-1.03159318037707
chr10	19280451	-0.860273602703872	-0.925043101275431	-0.988213942457829	-1.00490455318991
chr10	19280532	-0.810834203269453	-0.927198323575146	-0.946827165438732	-0.937114812952207
chr10	19309353	-0.744681056913137	-0.938385348800873	-0.976286451114948	-0.994631885989756
chr10	19385407	-0.871827291750429	-0.878447879975477	-0.85299755696522	-0.928904847089802
chr10	19402190	-0.68332196671693	-0.892557175487614	-0.953555129280453	-0.98073452877831
chr10	19446782	-0.791477052861633	-0.922005431327007	-0.921045128326623	-0.948134550268745
chr10	19486075	-0.958339458672784	-0.960085071713459	-0.95345443048334	-0.955918951540118
chr10	19518949	-0.850079834019791	-0.950968812310973	-0.972535250515834	-0.956329339924523
chr10	19520484	-0.886852704594783	-0.915234440962888	-0.999994966977809	-0.976602645310151
chr10	19520503	-0.909730135993771	-0.924231193768769	-0.985213407133924	-0.961259153196872
chr10	19540796	-0.925775513973548	-0.978462806545459	-0.963927119250734	-0.954536766864678
chr10	19558265	-0.735385483135446	-0.880573824357828	-0.941036822183446	-0.98635212857605
chr10	19558267	-0.743347465052516	-0.872917420376496	-0.930441439279353	-1.00497864752528
chr10	19595776	-0.97117728736249	-0.976017687882288	-0.979182608659719	-0.956168154470811
chr10	19628274	-1	-0.983899004445046	-0.994065399345563	-0.994611180871765
chr10	19708054	-0.966548756345834	-0.919122334695748	-0.915707952165383	-0.969739155801462
chr10	19769075	-0.778712052739169	-0.812294047705282	-0.908819631799954	-0.930483900535351
chr10	19829559	-0.867274377224997	-0.966725526092209	-0.994257094754501	-0.895064262742219
chr10	19874051	-0.970026545047393	-1	-1	-0.991212244026358
chr10	19901722	-0.92535478133167	-0.906046675237701	-1	-0.99550705134621
chr10	19903582	-0.830666320461846	-0.93325716564698	-0.917114772960993	-1.01223500931372
chr10	19956477	-0.926098821118863	-0.972470514032483	-0.985818635779273	-0.922705690200214
chr10	20026447	-1	-0.966698954652642	-0.986913939567906	-1.00243247448572
chr10	20065204	-0.732816257413928	-0.816358768167033	-0.906178569473492	-0.968986284382913
chr10	20066426	-0.865129702977945	-0.869728088864928	-0.850201791614672	-0.855374354308075
chr10	20088271	-0.955249737105737	-0.978776781780679	-0.99132508573678	-0.977489520643291
chr10	20106179	-0.775069541770209	-0.743646066437184	-0.894235870259874	-0.935706168179244
chr10	20187306	-0.772551922962697	-0.88830396509043	-0.975234622339747	-0.953430606508554
chr10	20304753	-0.781999944786274	-0.877794973786081	-0.964484935574179	-0.862369559572737
chr10	20322588	-0.781803054215697	-0.875652069566809	-0.946009125925876	-1.01294286814822
chr10	20400639	-0.915567465110201	-0.930126331356695	-0.934337767572736	-0.956897537766568
chr10	20447060	-0.923123448446145	-0.992486518358169	-0.890952356834233	-0.980360571715475
chr10	20641656	-1	-0.98854495765169	-0.959275362301732	-1.01140510537925
chr10	20689887	-0.733675780081768	-0.934479787538466	-0.943116883239773	-0.883322347599671
chr10	20764369	-0.765897188128034	-0.883238368644119	-0.923549796040856	-1.01668796648392
chr10	20799350	-0.82200013293306	-0.944894158115777	-0.993009839114712	-0.971233028489014
chr10	20804441	-0.712410319983985	-0.952475284393384	-0.974519927969572	-0.997068272047503
chr10	20853654	-0.848529408504594	-0.939691127002326	-0.954392250827958	-0.939829735514561
chr10	20890441	-0.851288518514252	-0.929786884558337	-0.951707745940563	-0.959087592390085
chr10	20903030	-0.882570004914548	-0.951619386321617	-0.930612569537415	-0.989468473972549
chr10	20972736	-0.873055900421556	-0.909200788874718	-0.944726389235419	-0.924812160588111
chr10	20995778	-0.914554858143463	-0.901936388160277	-0.933826611378297	-0.881245258492358
chr10	21012598	-0.759776735844677	-0.955296451536595	-0.940812731292209	-0.992896293001537
chr10	21068322	-0.9670409988194	-0.945588207500548	-0.97437529087173	-0.925571100261156
chr10	21125186	-0.947325462635733	-0.926336916300012	-0.964001438506262	-0.997052554884031
chr10	21194416	-0.825245819599873	-0.980486227144801	-0.981059264513604	-1.00018704606789
chr10	21195708	-0.796863103737443	-0.988376151548368	-0.951717780315184	-1.03188658120702
chr10	21253461	-0.883060815362087	-0.895857209136914	-0.902355286550431	-0.879116049841112
chr10	21329749	-0.756004338059665	-0.91630859979875	-0.971157483684703	-0.890268875157113
chr10	21334289	-0.895833065158491	-0.930407263242196	-0.916032769799858	-0.958137081239736
chr10	21463070	-0.763297219963266	-0.342812216425538	0.350340539607113	-0.357935688105911
chr10	21463266	-0.737853718965743	-0.412269064081106	0.463869055505284	-0.264866948497837
chr10	21472800	-0.735574437482115	-0.819150904245277	-0.896278550654849	-0.871915166467714
chr10	21472819	-0.744853678644022	-0.838568939876792	-0.892183436942401	-0.931784506391813
chr10	21520055	-0.790721952626131	-0.870774541042366	-0.924431824550028	-0.865877113262993
chr10	21527586	-0.888100934141882	-0.901180663479572	-0.994695044411351	-0.971852721823786
chr10	21535915	-0.926559504226378	-0.956963493371237	-0.958645706029891	-0.98775718514567
chr10	21535935	-0.865005016686865	-0.963785086481095	-0.968542966316141	-0.974777536604302
chr10	21644838	-0.680805649698417	-0.801737370364032	-0.810154663592821	-0.871585412640301
chr10	21650160	-0.941804030838775	-0.938415288186176	-0.909674791110255	-0.945643100511037
chr10	21673496	-0.893295297705494	-0.857210158324522	-0.937151690912735	-0.951765157349274
chr10	21678912	-0.787603696376888	-0.965441091361238	-0.96833165386717	-0.982303594492347
chr10	21701040	-0.806633134349754	-0.894759475052379	-0.906627473950086	-0.945151636209504
chr10	21703611	-0.880881641882711	-0.867283636646794	-0.833833112064092	-0.898018280031287
chr10	21733320	-0.894163205775089	-0.928408426451818	-0.857395227472179	-0.958518480948442
chr10	21766957	-0.830903539588374	-0.974402828385312	-0.979189420314442	-0.94403206575198
chr10	21776759	-1	-0.810939355288818	-0.89134235475722	-0.873846770399333
chr10	21783849	-0.0460922641039835	-0.110217631809833	-0.724562197750908	-0.752011490474762
chr10	21784807	1.02105498862672	1.2608515534786	1.37463170804109	0.798327063518158
chr10	21785729	0.378518986039836	0.523129135603321	0.543930429836977	-0.0313707630927729
chr10	21798063	-0.450197311765712	-0.773489875060347	-0.768543444645144	-0.94278685345648
chr10	21798897	-0.597185626399714	-0.784874777142794	-0.635408799831153	-0.651290393316059
chr10	21799258	-0.417009369986333	-0.705668288927765	-0.725950933498338	-0.876846721881172
chr10	21809090	-0.428336523782009	-0.716639194997012	-0.855956703983055	-0.829049499956867
chr10	21814927	-0.608683674267245	0.145366334141325	1.08643503339138	0.601513921925064
chr10	21815245	-0.11845135991398	0.339784856925188	1.04126545696525	0.386702346833542
chr10	21890523	-0.800354014984969	-0.89876519669424	-0.821269449217891	-0.748569913115486
chr10	21907726	-0.961190916176077	-0.942346423942612	-0.977072065780759	-0.878579517559871
chr10	21911754	-0.881668947693586	-0.842612711613279	-0.920739423370209	-1.03581021381958
chr10	21937817	-0.946808917971583	-0.975033865406812	-0.961645583628395	-0.984151757277628
chr10	21966919	-0.921319627795023	-0.936053908119475	-0.962433425425374	-1.01186507968392
chr10	22162062	-0.864554653902577	-0.846925879668431	-0.954711778694375	-0.950574961783548
chr10	22178179	-0.282740283102157	-0.348663988134793	-0.914461853950222	-0.868380241873957
chr10	22254830	-0.976815191821817	-0.95176804342818	-0.920856296532388	-1.00235471294351
chr10	22277933	-0.969150827994621	-0.976664485498888	-0.913004811264637	-0.933269614123641
chr10	22321331	-0.947540919073849	-0.981286511273482	-0.978039044815406	-1.00356743269551
chr10	22321350	-0.944425327830329	-0.990746457384202	-0.98208077822697	-1.00927867114613
chr10	22333784	-0.870855818706654	-0.959740565490349	-0.984547950883003	-1.00812693530403
chr10	22418656	-0.897471065270208	-0.953917295093834	-0.945139462209997	-0.942530810547099
chr10	22506984	-0.893431327393859	-0.928513911387285	-0.631434776814003	-0.733733456475684
chr10	22518151	1.23220753720549	1.15074374414609	1.27263374350893	0.617224313707073
chr10	22540918	0.266695469483412	0.553776246362792	-0.890080412873773	-0.980674165121462
chr10	22541782	-0.377051039618027	0.0402729207296235	-0.883856622488876	-0.943676874174618
chr10	22610601	0.618883269310684	0.0562109773009838	-0.0773981867699374	-0.996901520502428
chr10	22610827	0.453216407533004	-0.00682229092960829	-0.0575355931370489	-0.423313070668134
chr10	22610861	0.410969957150261	0.0732680831652347	0.0139321221436324	-0.399590966954749
chr10	22614375	1.15862849107065	0.387537875561793	0.847414444829309	-1.03639770252515
chr10	22668487	-0.775973469715142	-0.787875146912055	-0.916741741269276	-0.934185644849911
chr10	22685079	-0.948181911197808	-0.935011068170615	-0.923016278066376	-0.947205438710245
chr10	22765006	-0.339839030002471	-0.00978148008895907	-0.866025139534669	-0.846969361112874
chr10	22769127	-0.896524800287155	-0.794974829359714	-0.89663161997308	-0.844431389305503
chr10	22857841	-0.813537412426187	-0.843685824723609	-0.826234943731531	-0.918243291080189
chr10	22865440	-0.739786810041105	-0.842493308710668	-0.833737630363852	-0.793978428928451
chr10	22867957	-0.879411237879511	-0.903153671009288	-0.907938159008777	-1.01871521680343
chr10	22901082	-0.30185360841521	-0.26908169841102	-0.819643945079141	-0.898409133864512
chr10	22919936	0.262431369842097	0.101528649923682	0.254873809846947	-0.541174073408318
chr10	22920937	-0.742696733941019	-0.860157267583991	-0.366789267127537	-0.53953038981161
chr10	22994768	-0.693243067406748	-0.86501379883426	-0.901020374565037	-0.953350661987245
chr10	22994977	-0.833571538449603	-0.752373669952019	-0.950203816248646	-0.851601033382354
chr10	22994993	-0.832378736194302	-0.770165240914535	-0.921364957966527	-0.888936610098294
chr10	23043315	-0.77305689765664	-0.838550527072643	-0.760625968268726	-0.942137508739967
chr10	23058091	-0.913344714042077	-0.918088700303666	-0.962775073266999	-0.950339863837962
chr10	23063557	-0.97021256833436	-0.835213960267963	-0.976728502099271	-1.01868142184678
chr10	23082719	-0.938930890493722	-0.902328436580575	-0.928378815850682	-0.956149130273278
chr10	23124717	-0.972938383795354	-0.976814126582607	-0.986626051125482	-0.98673935018056
chr10	23184256	-0.422055850851414	-0.811715269156587	-0.719033773275379	-1.01209601876201
chr10	23191300	-0.746798498141317	-0.950370935670657	-0.968013689977918	-0.996567484671265
chr10	23200150	-0.92053050932527	-0.920897162375277	-0.968289182198789	-0.922384382423931
chr10	23267316	-0.975508102050293	-0.908669240176498	-0.939385138559313	-0.951767642905161
chr10	23302057	-0.896444595125631	-0.898770385866957	-0.982682989630027	-1.02232819111376
chr10	23375519	-0.963196915853067	-0.975123873348962	-0.910784281069419	-0.934497611135327
chr10	23375539	-0.963240367773127	-0.971810101328049	-0.928645970785893	-0.906399089154588
chr10	23375814	-0.807360775808561	-0.979382631127342	-0.906195829321923	-0.955820263358885
chr10	23389589	-0.826375192726552	-0.912806604685852	-0.89740404019893	-0.959123477770006
chr10	23389605	-0.817110888099073	-0.941879902183915	-0.899878275104904	-1.00812357708768
chr10	23418601	-0.721427497254269	-0.917276174219042	-0.923838674142954	-1.05786303904374
chr10	23439773	-0.425419546922981	-0.830129721641164	-0.915658978688639	-1.03844511943094
chr10	23463874	-0.717816299227388	-0.726010148562369	-0.766153331665094	-0.833473342233193
chr10	23473056	-0.751451604017764	-0.914616006816425	-0.89285667523381	-0.978778187478152
chr10	23510207	-0.79142636481557	-0.913957279918716	-0.934562765233285	-0.857085354239007
chr10	23585993	-1	-0.954083167990044	-0.973610890526352	-1.0085935922724
chr10	23610909	-0.916143567156433	-0.934462713876798	-0.956012161985715	-0.833130979477979
chr10	23661680	-0.605250833320578	-0.910060999480809	-0.874964512551264	-0.97433466777671
chr10	23678301	-0.955047626620183	-0.960307891462177	-0.986433391481439	-0.929702151089852
chr10	23695641	-0.866505128600762	-0.94437774856311	-0.841369998065778	-0.961078509443106
chr10	23727807	1.4969012179195	1.34641731401771	1.24247760890437	0.332612449384912
chr10	23728451	0.447617816334242	0.414763523364857	0.22704882672907	-0.650265505921458
chr10	23728807	0.00121006802928753	0.130808463100707	-0.0441520546509154	-0.564590901917898
chr10	23738734	-0.566753603876703	-0.735341922421925	-0.918812264795616	-0.887658435112114
chr10	23748542	-0.846942884589563	-0.915959034724628	-0.967457864335844	-0.969165161974175
chr10	23756143	-0.961082423019748	-0.929574464131105	-0.998444623712259	-0.935046696140101
chr10	23774676	-0.938781563889105	-1	-0.978785491002917	-0.964309848981473
chr10	23778167	-0.956062235355586	-0.96265590337256	-0.978914492384909	-1.04130202459738
chr10	23813227	-0.853461225615371	-0.9434747313223	-0.932805423125122	-1.03051155654649
chr10	23834950	-1	-0.893302202889031	-0.987270665121524	-0.840072246857409
chr10	23899505	-0.864829474801796	-0.930185124634141	-0.992120914948429	-0.997687103648234
chr10	23903027	-0.751284442799041	-0.892442807135509	-0.995135673791931	-0.995066216655479
chr10	23914909	-0.86219660652529	-0.977546205517332	-0.92382334216702	-0.861975916957146
chr10	23942433	-0.913094150166641	-0.912779274288164	-0.97150341813776	-1.00813222835997
chr10	23983431	-0.791853065217043	-0.759636004375205	-0.804890872136352	-1.0414473742523
chr10	23983570	-0.769471980708096	-0.758218785337454	-0.877406271920935	-0.941715530669023
chr10	23983732	-0.655427307008968	-0.73319202148113	-0.83900043231873	-0.86899998399569
chr10	24083935	-0.802390844633236	-0.918272706887164	-0.935172553793445	-1.00835537331549
chr10	24121860	-0.88899061958931	-0.945567509880796	-0.983701404845297	-0.952899547248742
chr10	24139838	-0.945180461541565	-0.949964693265219	-0.972341576644698	-0.996875435231639
chr10	24207466	-0.882184231711137	-0.85744794267076	-0.974509588910034	-0.91180606621483
chr10	24272461	-0.89423981660999	-0.944842925326743	-0.891906419683572	-0.958303991875776
chr10	24291038	-0.625821493847822	-0.545075999429247	-0.89108672795423	-0.940203367430249
chr10	24319290	-0.936337711503845	-0.941965579697865	-1	-0.946658279678311
chr10	24335538	-0.8349492758366	-1	-0.940546994671751	-0.961907829211405
chr10	24375817	-0.662175001697718	-0.926820865338655	-0.91912960337796	-0.977807769275202
chr10	24391869	-0.846038153591235	-0.901873829222304	-0.942398631237713	-0.943485297711721
chr10	24427784	-0.949151552007895	-0.968514782560546	-0.974925544596391	-0.979170661426292
chr10	24434129	-0.856624413323957	-0.949460789783587	-0.900451260215629	-0.980905643570466
chr10	24456925	-0.800820070147126	-0.935111339052136	-0.938689751437613	-0.997477536886056
chr10	24464559	-1	-1	-0.988507387446204	-0.979903182031008
chr10	24468300	-0.943393183683699	-0.973998049418826	-0.975795299968058	-1.03786242327997
chr10	24479440	-0.88883829376683	-0.852231233755473	-0.887711447862937	-1.10502997035186
chr10	24560940	-0.934601841345477	-0.866296589148741	-0.962098407069504	-0.935060572001352
chr10	24600632	-0.664293336737286	-0.837550973932761	-0.860281063841565	-0.917248080356084
chr10	24602513	-0.776928361795502	-0.872392194563833	-0.922267275982634	-0.89076521512623
chr10	24610974	-0.969895379190169	-0.853849511771679	-0.927394544648033	-0.931039257860763
chr10	24629271	-0.934097738303061	-0.855016347539849	-0.931283341041227	-0.914798378595875
chr10	24726054	-0.891512811326544	-0.871481556415432	-0.883678293343481	-0.91079499555979
chr10	24750026	-0.792908320941286	-0.892738475333947	-0.878114040333018	-0.905145690965569
chr10	24781871	-0.950689322702464	-0.915674388291392	-0.961103056115689	-0.968631575096163
chr10	24821599	-0.784851338961362	-0.920308789980444	-0.899788977901246	-0.81157110706518
chr10	24859101	-0.589142973374868	-0.7335536508987	-0.119828413629321	-1.03485231652
chr10	24868916	-0.720184018637391	-0.784450793583081	-0.824475741663266	-0.937861340390437
chr10	24873572	-0.661877540084291	-0.902237848077117	-0.916415440408588	-0.970303368199427
chr10	24875238	-0.841202702605608	-0.93072862008024	-0.982117514033544	-0.978453195869024
chr10	24885749	-0.844246297531221	-0.940108872521656	-0.919502640986576	-0.955173376956367
chr10	24944481	-1	-1	-1	-0.971655965423706
chr10	25012436	-0.33727352349727	0.493684111478932	0.0479291840772575	-0.299066120350396
chr10	25012591	-0.231130479288149	0.591603877406571	0.348998644946903	-0.586550534465159
chr10	25013809	1.47848920812818	1.57860541338944	1.53650425762109	0.711569491651647
chr10	25034777	-0.972375027683452	-0.908104414006902	-0.978499641505242	-0.935975401455023
chr10	25051739	-0.687086090516707	-0.886164541334884	-0.882412310191794	-0.901371464017005
chr10	25053051	-0.972344271010855	-0.978666211585364	-0.993366843980276	-1.01874901972015
chr10	25072631	-0.829044600421328	-0.946600747451261	-0.859191510698832	-0.734030295520838
chr10	25072651	-0.828845839626609	-0.940492277538284	-0.827038616625054	-0.845461123504046
chr10	25081572	-0.930040775378222	-0.953432211665871	-0.940624829798552	-0.881782559061942
chr10	25111202	-0.265552909987958	-0.702357696158799	-0.740359163328279	-0.695313469148623
chr10	25131604	-0.894965259219881	-0.911389105407506	-0.897013027422691	-0.996246436303313
chr10	25141138	-0.893757448371	-0.959901042171712	-0.985704538218131	-0.980484037162154
chr10	25176361	-0.471275147136331	-0.598245456999411	-0.975152287787308	-0.955091057022613
chr10	25195701	-0.969986504927118	-0.745990371561559	-0.879864516330454	-0.953933101558832
chr10	25211438	-0.749075562899638	-0.954192344171014	-0.957534627346631	-0.971217337926475
chr10	25241159	-0.13164870255648	0.321879587992937	0.176240710746732	-0.563570616814329
chr10	25241854	0.247658986983476	0.582009165204067	0.646932150734498	-0.368929306485296
chr10	25264518	-0.845187563472994	-0.903401924049981	-0.831830705767741	-0.721267627869014
chr10	25301961	-1	-0.957119868624954	-0.992904745224679	-0.978321929242135
chr10	25325181	-0.870105600018218	-0.862494097485908	-0.908779952828705	-0.821879798782182
chr10	25354333	-0.706465739797347	-0.822022510050899	-0.904931131323455	-0.78940587366948
chr10	25374818	-0.785127243920329	-0.82752423494456	-0.925281540060628	-0.927322524788679
chr10	25463502	-0.0781468692960559	-0.297944869573735	0.0714307531026659	-0.656227302616369
chr10	25471270	-0.711417780015366	-0.913949056629374	-0.84645601226061	-0.945078773781317
chr10	25473557	-0.71652822433961	-0.943860251677188	-0.906709382519605	-0.933735788268479
chr10	25481100	-0.969269328198354	-0.916946603903969	-0.857615071419173	-0.888269782314856
chr10	25482982	-0.872517224693654	-0.944669575618971	-0.921115296878242	-0.915717249450797
chr10	25488565	-0.956283365002854	-0.97104018138523	-0.921008727712281	-0.94927888978905
chr10	25493941	-0.975684559284139	-0.992085753911689	-1	-0.945399852191888
chr10	25545358	-0.883623456215256	-0.974979159988883	-0.948958311479133	-0.944849430625289
chr10	25556390	-0.835867631559243	-0.971116821800308	-0.980094563021598	-0.995950130705549
chr10	25598665	-1	-0.972231904901021	-0.994051129084679	-0.993330412686265
chr10	25647441	-0.974929073270215	-0.978351972177218	-0.995879624365857	-0.992058609316228
chr10	25680891	-1	-0.941461500460308	-0.914331044273687	-0.969793323745759
chr10	25776369	-0.701598135106713	-0.909530900045041	-0.77483706873398	-1.05667416684063
chr10	25803342	-0.928223313403459	-0.977830676497953	-0.981721226076761	-1.0048899981121
chr10	25818677	-0.769777917451947	-0.930401388561846	-0.956893315665224	-0.841609691102642
chr10	25901369	-0.790612550601549	-0.971022291059933	-1	-0.9934354649779
chr10	25987302	-0.872992392056984	-0.929654307715117	-0.787289636918304	-0.912850877346128
chr10	25989368	-0.708302376008842	-0.89670895788965	-0.913210485510525	-1.03640208356634
chr10	25993771	-0.823160329269952	-0.950984104544684	-0.74937336996787	-0.844308441181314
chr10	25999278	-0.941530480120293	-0.953991130316467	-0.93094613332534	-0.938389326387025
chr10	26012784	-0.664976402789633	-0.825510991573864	-0.938470552476809	-1.03198617659011
chr10	26022186	-0.893461833768697	-0.911012603161779	-0.964854151682831	-0.900597025676117
chr10	26039379	-0.855636091321694	-0.95817474460162	-0.919554609392662	-0.947897857120686
chr10	26046368	-0.973973304874204	-0.885217346539966	-0.96950513924842	-0.985699971148494
chr10	26048503	-0.745640670750211	-0.987210174583794	-0.933404215911443	-0.999963480227465
chr10	26070188	-0.889581741481682	-1	-0.971242667389444	-0.994471767132992
chr10	26169784	-0.801363322124604	-0.948492476456186	-0.905604963097582	-0.935254106002567
chr10	26169804	-0.805274509976761	-0.92587083653124	-0.897343617243409	-0.832481072327347
chr10	26169839	-0.862883050138277	-0.943182630657496	-0.985099559670625	-0.992375438829488
chr10	26198151	-0.852166279596606	-0.911305551779065	-0.95636357500833	-0.934970923083731
chr10	26200086	-0.96049929386266	-0.964757524815882	-0.968767951097565	-0.938605217438318
chr10	26223066	-0.891156141259734	-0.763867227803896	-0.74226639782601	-0.869165820657024
chr10	26289941	-0.820713144732956	-0.931015285378431	-0.972063478395026	-0.964862042807501
chr10	26289957	-0.829310735533367	-0.934627982639618	-0.961677957665737	-0.992719671135551
chr10	26361064	-0.936438164722172	-0.984057291826179	-0.959709338609918	-0.945564482523447
chr10	26375197	-0.801714936679608	-0.914573504540995	-0.939788230143627	-0.897125155364871
chr10	26375756	-0.800508914322904	-0.78679707801098	-0.947558433954455	-0.926330195543464
chr10	26499801	-0.618692922665427	-0.867182243094133	-0.83304034425615	-0.842141933574962
chr10	26504413	-0.508803874562255	-0.683803543695231	-0.714519795694592	-0.923908859929852
chr10	26504842	-0.418359194839705	-0.560480346890424	-0.606811977325533	-0.826469251999887
chr10	26505362	0.143508762043089	-0.468059952961142	-0.650826312043659	-0.996646231743501
chr10	26628933	-0.604415918889249	-0.897610712573312	-0.971602173792936	-0.993750012703185
chr10	26634998	-0.872337460186059	-0.973199079727338	-0.954570682327281	-0.980985337121971
chr10	26715755	-0.845613337731831	-0.866994906418165	-0.926614749538992	-0.972809505644336
chr10	26717919	-0.974439673762555	-0.966084190052895	-1	-0.988412932906724
chr10	26727985	-0.458237320204372	-0.213783514027063	-0.776804430016039	-1.00732554275923
chr10	26764281	-0.757147449143323	-0.753920060044756	-0.92330552723738	-1.03531663578012
chr10	26813768	-0.724673537256713	-0.916447281854527	-0.932043671524201	-0.960303832322864
chr10	26845646	-0.742761787731482	-0.718647629546695	-0.868497126983042	-0.934704701317166
chr10	26913755	-0.677947909738871	-0.864981784184198	-0.875167425874207	-0.922953271173291
chr10	26937815	-0.913629845056387	-0.934988645896974	-0.975419997664729	-0.987331530011537
chr10	26947557	-0.829681549556088	-0.911023853882242	-0.898136017693177	-0.87981066256398
chr10	26986644	1.28555735855887	1.08768966860109	1.06519184657462	0.0317068786114848
chr10	27069355	-0.537896840057076	-0.82277101202805	-0.89185252267103	-0.992781271457944
chr10	27077041	-0.929163021958603	-0.961192426164695	-0.93589105039716	-0.961652428993541
chr10	27077060	-0.924750354150904	-0.930844408215885	-0.938908696191442	-0.963025756221043
chr10	27149995	1.27608178529153	1.3241678652859	1.5305711888755	0.595324596175709
chr10	27206534	-0.944931834146449	-0.986081511835647	-0.951020914076313	-0.971799903451537
chr10	27210197	-0.958523665544463	-1	-0.981261636116485	-0.952232100833458
chr10	27219135	-1	-0.975266519275062	-0.960300083346597	-0.90843181911024
chr10	27259293	-0.719049082324258	-0.758667606685308	-0.848762959647828	-0.893059162994786
chr10	27357165	-0.912125899282063	-0.892986962602308	-0.789933307072405	-0.938661070721249
chr10	27380257	-0.966945848424831	-0.888073769167599	-0.904736300966048	-0.969889313800745
chr10	27389180	0.755807614945346	1.12510134320925	0.818406003309691	0.568546048564901
chr10	27405771	-1	-0.96193558699624	-0.938679916977993	-0.994328502140564
chr10	27443955	0.781862595128105	0.888767746266386	0.657937035513573	-0.739606215116721
chr10	27531256	0.914607454312396	0.840937607876815	0.736127105292195	0.0936264891415353
chr10	27548174	-0.549060700030857	-0.471330979789215	-0.90428455997852	-0.940536663761464
chr10	27645602	-0.784340215283712	-0.800952001898077	-0.891111005796525	-0.924252303004276
chr10	27646219	-0.85992462261196	-0.850194834047589	-0.888184537941239	-0.937439634550632
chr10	27660498	-0.774359265882991	-0.888165006292724	-0.788937149414562	-0.795287109852334
chr10	27702448	-0.657496026414656	-0.755437242734607	-0.753485007417496	-0.863321754321809
chr10	27751326	-0.866597305105073	-0.923461538714132	-0.968095626932941	-0.92474389899501
chr10	27789435	-0.786690935290908	-0.799824999617963	-0.884733144001652	-0.955353817099811
chr10	27793516	0.0267094028335596	0.681495549298304	0.569962890141619	-0.210780104248679
chr10	27799069	-0.882570453710096	-0.963348012729073	-0.944970887446829	-0.983326872209267
chr10	27858017	-0.842056484370609	-0.932797442528597	-0.924584650756637	-0.926047409188934
chr10	27858331	-0.929753827723977	-0.948916541224066	-0.951216924350183	-0.986880907963489
chr10	27908835	-0.886800187169781	-0.927662142437839	-0.982411990349102	-0.933051645759505
chr10	27924476	-0.757439022604902	-0.858658598659885	-0.901827035205861	-0.895102288573129
chr10	27939853	-0.820882947671666	-0.92668859776524	-0.950700821521183	-0.888181711406514
chr10	27943702	-0.808228461618197	-0.867538782038193	-0.970935021712529	-0.984133571347244
chr10	27943721	-0.839860417671682	-0.867000927031946	-0.988750423477512	-0.959141958822571
chr10	27979867	-0.877939679531225	-0.918974941054847	-0.941007459541397	-0.785002901800227
chr10	27990241	-0.861263201869425	-0.965231662250962	-0.934992928587597	-0.877152230837062
chr10	28018287	-0.830221259814611	-0.865582546360316	-0.970594781686448	-0.993625980913302
chr10	28034307	-0.628735777292276	-0.723421098841903	-0.836027213186179	-0.898250365766101
chr10	28041161	-0.816852923225711	-0.958925212173381	-0.939723728790319	-0.965678541087039
chr10	28083211	-0.890652877466549	-0.986741360567895	-0.965240985882091	-0.850563047324048
chr10	28188225	-1	-0.934422261551562	-0.930603965887773	-0.994180099499079
chr10	28199826	-0.673626611783192	-0.934273788328253	-0.952717541472297	-0.945311391618577
chr10	28202120	-1	-0.974347689504035	-0.954966656182504	-1.00412180650092
chr10	28222982	-0.943577908951833	-0.988241333136245	-0.940742270839845	-1.05164523500275
chr10	28270848	-0.954978828955896	-0.776403282047455	-0.969837868387352	-0.967114471635225
chr10	28287537	-0.842892850577677	-0.720431078935313	-0.912890552175523	-0.816738032301051
chr10	28320442	-0.88924988406872	-0.944104852150166	-0.985098739819704	-0.918684229729325
chr10	28329333	-0.906476841679033	-0.873573633533242	-0.886159404501313	-0.968958136133491
chr10	28346331	-0.810654530231966	-0.847346305190345	-0.903959848542713	-0.972918013204222
chr10	28358770	-1	-0.929921528552652	-0.980494208272567	-0.996471797936504
chr10	28407524	-0.881633303846046	-0.929610122103493	-0.980709101700644	-0.917086332358594
chr10	28411229	-0.935854656401833	-0.963942290854546	-0.900365271853303	-0.867006792705224
chr10	28416532	-0.869286455836053	-0.914490809269962	-0.957902681846952	-0.976559816976991
chr10	28416612	-0.84137815023885	-0.912121823059727	-0.948743454880195	-0.962892962851717
chr10	28488124	-0.832485889610276	-0.86210761858892	-0.892073620146432	-1.03049369891365
chr10	28538551	-0.758749182179248	-0.882030364343719	-0.919507324861262	-0.945612655203767
chr10	28608147	-1	-0.98033287148958	-0.994239154920499	-1.01044221940426
chr10	28643166	-0.953040382196898	-0.900333233470749	-0.926051288623478	-0.91082593336358
chr10	28671399	-0.863274850914892	-0.943469963087857	-0.969471289260724	-0.957551171116989
chr10	28691863	-0.823407486723708	-0.739830003801104	-0.944620072567054	-0.95935110290676
chr10	28708999	-0.610933025116886	-0.857174409703525	-0.925308071956294	-0.906861491945318
chr10	28730439	-0.840175612172567	-0.933822695461111	-0.81274143203303	-0.907264475151622
chr10	28756092	-0.96717646959907	-0.94020041076755	-0.922091777784358	-0.824246084864815
chr10	28773398	-0.779162183304456	-0.916672889403635	-0.904575275720096	-0.937305007658878
chr10	28791212	-0.925633979021495	-0.785548049358758	-0.475808470341379	-0.64326463811623
chr10	28791516	-0.831720957299435	-0.782406131881067	-0.563042831204487	-1.07931674402741
chr10	28819152	-0.659462844746368	-0.781091774001795	-0.780931750143777	-0.761044576645208
chr10	28822829	-0.463422568141218	0.091440567298841	0.188044157855642	-0.830278887670209
chr10	28915641	-0.82584616462542	-0.882398201067021	-0.817239651754869	-0.866076188328929
chr10	28922652	-0.874227658773814	-0.947977772633235	-0.813386640089783	-0.848897883045609
chr10	28925577	-0.850211937274746	-0.91043161983569	-0.973097836520305	-0.979443536061425
chr10	28929679	-0.837038754838471	-0.838239386083517	-0.895320364857475	-0.846214557624582
chr10	28957433	-0.847724455519702	-0.831030062706528	-0.760923042125118	-0.868983477804565
chr10	28965578	-0.78985167672503	-0.814452332932678	-0.65081212560959	-0.803800415470942
chr10	28980411	-0.925090013057296	-0.919862288925184	-0.615222325461027	-0.587060762478044
chr10	29016403	-0.751580518682383	-0.884685285988459	-0.851728572786263	-0.883743423891788
chr10	29016423	-0.717907670077648	-0.880762582179602	-0.86356752934384	-0.765462711684064
chr10	29044168	-0.767074632633072	-0.813351355851956	-0.775745640555376	-0.746736475705277
chr10	29062365	-0.960682228029763	-0.974265911793502	-0.981650823016289	-0.953613129105256
chr10	29063840	-0.625002791714429	-0.892259614582606	-0.662401959254434	-0.89319034266256
chr10	29064798	-0.820472111022081	-0.886309572448254	-0.878115249223934	-0.87317025469285
chr10	29070275	-0.694402673942309	-0.932497249844509	-0.84535936760938	-0.996768210447812
chr10	29112697	-0.801809283773951	-0.886967731671614	-0.726196371837116	-0.792210287968013
chr10	29134342	-0.879038850721174	-0.915302951576522	-0.776388096698124	-1.00847115838647
chr10	29151918	-0.78556359139114	-0.881040056569397	-0.943295431839252	-0.811014075581055
chr10	29163148	-0.974300662148243	-0.933185643063414	-0.922285283577554	-0.968460998532869
chr10	29179018	-0.722215439267132	-0.854569194240763	-0.817210270390848	-0.782549473379057
chr10	29183329	-0.772596330452211	-0.90581421008316	-0.951773923655216	-0.93878911234975
chr10	29185731	-1	-0.987619057549953	-0.993761393309832	-0.988193717858406
chr10	29196998	-0.978136387738166	-0.949767356417734	-0.863406693515509	-0.936754245175878
chr10	29251814	-0.874310607462163	-0.945441856652468	-0.97895812356092	-0.96130785111728
chr10	29257710	-0.773387091576013	-0.974182380979523	-0.959136700077563	-0.965570636909475
chr10	29275691	-0.686070108729822	-0.885549567456968	-0.47631041904786	-0.667863780894118
chr10	29333506	-0.948287012316113	-0.894483552458542	-0.896184814238022	-0.936697655805351
chr10	29360217	-0.915726898400664	-0.92299702313852	-0.956549736418174	-0.928429812662352
chr10	29394280	-0.814401088278255	-0.924120078095982	-0.916294048547341	-0.917251761578116
chr10	29416390	-0.714894424515509	-0.902466281663	-0.919106156722221	-0.817701523681209
chr10	29434374	-0.778937971623233	-0.933947877485871	-0.944144943205401	-0.902284840489211
chr10	29434411	-0.799910019663238	-0.883835312098529	-0.934314322763479	-0.912535487227286
chr10	29474961	-0.900515997126166	-0.848382262848545	-0.893957822172863	-1.12959748678486
chr10	29493136	-0.761215172093702	-0.78214205675289	-0.762523963192068	-0.889754006753692
chr10	29494457	-0.772054301881633	-0.944508643393136	-0.92233061954912	-0.923211657000771
chr10	29505440	-0.716750122580037	-0.899084287484425	-0.941346133181621	-0.99790522253542
chr10	29508766	-0.580135589891383	-0.844712936568419	-0.895376313909996	-0.938560865287352
chr10	29508958	-0.576008978184603	-0.82855113033747	-0.882279186232072	-0.974603345610875
chr10	29508978	-0.567860692084886	-0.825066306179231	-0.81903749575736	-0.913166165116428
chr10	29591992	-0.838576282815665	-0.799256717759655	-0.893728792165736	-0.962169098696396
chr10	29655338	-0.967306013988459	-0.901982192121758	-0.973319267368183	-1.03492014624023
chr10	29698779	0.0254884045310282	0.836907918060164	1.0567600144864	0.538700474213421
chr10	29730430	-0.870765337749253	-0.930814850500723	-0.911291448784858	-1.00147949588876
chr10	29732133	-0.879063617853256	-0.929547945718052	-0.946842039163041	-1.00523683892742
chr10	29732135	-0.880158027984199	-0.900723534095757	-0.922959571996499	-1.05195933530939
chr10	29744109	-0.789059559648045	-0.949526948918469	-0.903283647985324	-0.883277417485536
chr10	29828957	-0.837781130423554	-0.85916286901332	-0.911263516585211	-0.982977060265021
chr10	29871797	-0.779668924697117	-0.951049428070521	-0.912702097417834	-0.86144721952236
chr10	29928625	-0.8798990934455	-0.943431430038611	-0.923210823948657	-1.02261662104201
chr10	29929476	-0.713044976984701	-0.727492240566101	-0.943383582408242	-0.985424291476648
chr10	29938846	-0.757319666767714	-0.864803466584829	-0.941314435355181	-0.907363178120821
chr10	29942193	-0.928807987251852	-0.962830237424162	-0.957272797808179	-0.923228221532047
chr10	29962587	-1	-0.95869434865435	-0.978967923755913	-1.02344704914754
chr10	29962603	-0.972978068342785	-0.959227254225683	-0.993125908647784	-0.976534284476071
chr10	30001380	-0.935666194040983	-0.857446759906672	-0.825469611967416	-0.859377462969256
chr10	30004320	-0.755854817240213	-0.846632776934533	-0.945585313509543	-0.973222092166382
chr10	30024845	1.46369516758747	0.798016377010404	0.617570521719218	-0.168802794083373
chr10	30064186	-0.660115275995079	-0.807556586517147	-0.941648268427666	-0.951680199407277
chr10	30090024	-0.857384729581747	-0.879653551428565	-0.925811106712698	-0.947274349782364
chr10	30091187	-0.852959337466707	-0.904198886380754	-0.906361333830312	-0.886578002750746
chr10	30091256	-0.847348407626485	-0.897008746471909	-0.907750604051374	-0.925139873020595
chr10	30091275	-0.839269362261687	-0.883000160945871	-0.929607225633592	-0.943520832746954
chr10	30093837	-0.670503613773308	-0.874395205943544	-0.932042978718279	-0.858970329937152
chr10	30126181	-0.82876930456193	-0.980426021576975	-0.977247089981482	-0.927974779730442
chr10	30143257	-0.787570716254655	-0.962367754768939	-0.855084844894436	-1.00445954786854
chr10	30171123	-0.551017892650712	-0.605964674837648	-0.888709321969273	-0.887855471717129
chr10	30256887	-0.949853020140165	-0.905765904934572	-0.948878584184627	-0.909345212655594
chr10	30278276	-0.747904372613287	-0.89892874554636	-0.976361700763765	-0.978264710066435
chr10	30278453	-0.857280236847816	-0.910976197722846	-0.951239015519414	-0.925479170036835
chr10	30291017	-0.331834618575488	-0.660685353348408	-0.893241631239107	-0.738575928314142
chr10	30325672	-0.272102730830053	-0.739668021662514	-0.857129548979897	-0.953578132676237
chr10	30333384	-0.677283048791581	-0.850046355164549	-0.833867201429037	-0.92808206635228
chr10	30336668	-0.737497815084617	-0.500694383673071	-0.853501102285437	-0.88380122667398
chr10	30343081	-0.833483911727777	-0.930042238727552	-0.899705462822223	-1.01905693721452
chr10	30351669	-0.899796233477526	-0.825077377051803	-0.987934225067994	-0.995618515862463
chr10	30366232	-0.715367798757822	-0.818697557596835	-0.867688630353556	-0.922835852573759
chr10	30404761	-0.408243976767387	-0.813466904810643	-0.692807616281472	-0.917367612245281
chr10	30443794	-0.795055904319252	-0.831020842230629	-0.87199934956065	-1.00095340057532
chr10	30447344	-0.738548192929878	-0.798248086122907	-0.894587342670733	-0.880370334329191
chr10	30451971	-1	-0.947273967846987	-0.979704424266398	-1.0289528588306
chr10	30466389	-0.78634143828129	-0.857699916904598	-0.93636135764362	-0.98768739245067
chr10	30501954	-0.852930974512357	-0.884622245155802	-0.933348965522173	-0.98265917430857
chr10	30510269	-0.820127572156565	-0.839844895175489	-0.885601636206188	-0.978130122132698
chr10	30552082	-0.7913386555383	-0.943719782000297	-0.95720490510075	-0.967984767650823
chr10	30611173	-0.825087297236844	-0.871354284830892	-0.918106209292224	-0.893072063289647
chr10	30641498	-0.78706111151274	-0.957007602744175	-0.923182982438111	-0.910338457330661
chr10	30643283	-0.824835596693452	-0.897838450523584	-0.860094601603084	-0.930409238911625
chr10	30687378	-0.638860599414779	-0.885352251307106	-0.901697256887573	-0.992919804497423
chr10	30687967	-0.689073357691612	-0.720674977684175	-0.917175687523518	-0.97059893818661
chr10	30693624	-0.921786543783345	-0.917969978068363	-0.950200388463903	-0.907148462286781
chr10	30722806	0.711631035916049	1.131465664563	0.500376110339776	0.408326338130582
chr10	30768507	-0.944095674067406	-0.923094947482588	-0.906806296149872	-1.00155797345071
chr10	30777637	-0.463562792121734	-0.503373583234563	-0.842216054175124	-0.920669405887245
chr10	30817272	-0.817069644870206	-0.818667096717909	-0.891066988490618	-0.88627259985498
chr10	30838521	-0.960264337726073	-0.927856230184424	-0.981284944517835	-1.01753720410233
chr10	30864837	-0.672796952748099	-0.821389161563926	-0.796066770262178	-0.886409253459498
chr10	30868942	-0.817424099144248	-0.864009113848192	-0.891024404437681	-0.905604880849005
chr10	30893052	-0.751098307182857	-0.973279162617494	-0.926651488552168	-0.958738822044137
chr10	30930886	-0.774590925278519	-0.852671287173475	-0.884335869982836	-1.00069932956264
chr10	30937240	-0.895017282472777	-0.808222880324191	-0.933488458351856	-0.935670976327417
chr10	30976521	0.214110005251864	-0.19255520595	-0.225790957474014	-0.721661897483936
chr10	30980694	-0.793501535705191	-0.862722207788078	-0.761971562703035	-0.981528981595902
chr10	31014832	-0.713291527979174	-0.593737473975332	-0.741067517508344	-0.749462055550164
chr10	31030833	-0.487373488660845	-0.799774644547322	-0.928954174214367	-0.93422301221906
chr10	31045741	-0.904765019041508	-0.866041849870202	-0.95513361156461	-0.904910532627359
chr10	31056787	-0.944096212345485	-0.854986477519207	-0.904003982735056	-0.90402315356709
chr10	31057350	-0.936541801114731	-0.962436021809572	-0.962173938666266	-0.973863814478018
chr10	31077933	-0.791613430262123	-0.742231726959162	-0.790003293521555	-0.898868217178181
chr10	31084682	-0.68658434828558	-0.866657957221528	-0.859271359407655	-0.849545757374674
chr10	31084702	-0.634271513644624	-0.859534097947436	-0.823145848542221	-0.962495299146692
chr10	31086041	-0.65128798929099	-0.839439799187914	-0.856896856856448	-0.958348662333253
chr10	31092691	-0.522590185883446	-0.835832301485774	-0.859586196709069	-0.973329945654773
chr10	31119403	-0.703685798802323	-0.861264761508199	-0.922722228943707	-0.910854233138548
chr10	31131182	-0.714873267510117	-0.726895193701644	-0.789572585284514	-1.05693163709602
chr10	31190104	-0.865125135549195	-0.947008658348529	-0.93501152720832	-0.984813625089847
chr10	31190304	-0.851362034358804	-0.960100407204402	-0.987092273148331	-0.913468453818025
chr10	31219918	-0.699216637743255	-0.754763911771751	-0.979627377783975	-0.910233334508526
chr10	31271057	-0.932352934089456	-0.974793236752615	-0.956595705967014	-0.982498216773537
chr10	31272394	-0.851995094901307	-0.889164287257094	-0.971827883819845	-0.990073094560894
chr10	31319413	-0.850748890160482	-0.809070872240021	-0.851567806827255	-0.94824334267391
chr10	31321444	0.523844751488155	0.82430733349747	0.880469444590379	0.7278263112615
chr10	31328170	-0.9022381548949	-0.94333326210027	-0.991049922688092	-0.942441097684397
chr10	31349710	-0.929971083915303	-0.956852372286017	-0.929318301171574	-0.938566608562786
chr10	31349738	-0.93434869129273	-0.965434294098517	-0.92313867844248	-0.899054104258799
chr10	31422544	0.568670970176498	0.680568343842019	0.241021357265257	-0.856818872553934
chr10	31422994	0.751165526419453	0.995477110908979	0.878692848485081	0.153508168299946
chr10	31459812	-0.823872879275001	-0.931980034901038	-0.906154316754816	-0.948566051457977
chr10	31518281	-0.954261818943518	-0.971347759216342	-0.995642608983341	-0.979061810566103
chr10	31554152	-0.878012718253034	-0.950079180324835	-0.975905067243139	-1.03174756955124
chr10	31610022	-0.56255992664876	-0.302134763142144	-0.693540517756758	-0.796282038841916
chr10	31684183	-0.701054288180431	-0.938867542026935	-0.857332143554858	-0.983947989937877
chr10	31685451	-0.740239649451864	-0.842157657048735	-0.927896026576319	-1.04977660717116
chr10	31733945	-1	-1	-1	-1
chr10	31771937	-0.577435743181223	-0.844186277202772	-0.918218257520356	-0.870062362199068
chr10	31796171	-0.84392947410448	-0.959832248353902	-0.97328861681506	-0.942338906198733
chr10	31832790	-0.88714805479676	-0.840398516563104	-0.967264255869695	-0.975406755948658
chr10	31837811	-0.933978059386621	-0.954322053742234	-0.955251888928245	-0.941405000828427
chr10	31840694	-0.83434816930108	-0.905565568796516	-0.938263464811987	-0.987941400119387
chr10	31875115	-0.798036158350713	-0.88291895886364	-0.898273130389263	-0.897827856226711
chr10	31875901	-0.645532451061862	-0.640880523632396	-0.89142377739665	-0.846790178267706
chr10	31921190	-0.802054367487402	-0.805964878426007	-0.987483844551216	-0.95972896209512
chr10	31956129	-0.820252853526476	-0.880582120979792	-0.900138498611775	-0.876647954241651
chr10	31959700	-0.823438860493087	-0.870074339789136	-0.947542363732496	-0.902479040666994
chr10	31991103	-0.481058393219298	-0.630987795889654	-0.945930593105626	-0.975192291526128
chr10	32024567	-0.961347581067791	-1	-0.996453995420147	-0.996658519692615
chr10	32034661	-0.466014387849614	-0.693292212200195	-0.882553992071985	-0.835325562656879
chr10	32038995	-0.858901117910648	-0.719476915477118	-0.689858676412187	-0.895769842634743
chr10	32065230	-0.93611299296554	-0.912104314306015	-0.927680483188436	-0.958357546423155
chr10	32099142	-0.859897973112602	-0.964359062763819	-1.00244270807719	-0.989350165619912
chr10	32136987	-0.769088418419679	-0.882209062870775	-0.876017759675587	-0.940329204209789
chr10	32195497	-0.761475325106131	-0.854687233484964	-0.917914190482905	-0.921373429711135
chr10	32243011	-0.942595715662171	-0.955572061982298	-0.981845157742625	-0.895329044651045
chr10	32245219	-0.907242819029616	-0.965244254671555	-0.925187239448807	-0.861611428837877
chr10	32355072	-0.876466103470215	-0.779919749699773	-0.805897437124312	-0.855864815521974
chr10	32384933	-0.884442182870557	-0.919419092010237	-0.899064814463405	-0.952112082590415
chr10	32388622	-0.975415026668561	-0.959477816980487	-0.938065246325751	-0.988877643004764
chr10	32469778	-0.841376493058288	-0.919347983727481	-0.881989425658044	-0.955929557473487
chr10	32503108	-0.890413698254838	-0.798263134705617	-0.979218192950201	-0.910872580264669
chr10	32506684	-0.795342331002176	-0.835024347848388	-0.941922838289021	-1.0035179205455
chr10	32511783	-0.943924828374252	-0.846365335834403	-0.971332597489705	-0.962673327084095
chr10	32536639	-0.879824595988896	-0.897793434223988	-0.846917726637265	-0.920876475650595
chr10	32621842	-0.823080674376885	-0.861088557077127	-0.877600815195467	-0.843402133786239
chr10	32636356	0.861030077449541	1.12011720363907	1.11390086404131	-0.52140520540221
chr10	32636630	-0.259175627212418	-0.130892468958429	-0.133630402744841	-0.74767695408621
chr10	32637464	-0.526805767567296	-0.69153803180005	-0.486246944213547	-0.771084850468112
chr10	32677803	-0.920256993071528	-0.948625590538915	-0.983966802446854	-0.902339507601902
chr10	32695013	-0.876505175755169	-0.944431013714524	-0.957541272019446	-0.972227121144327
chr10	32697388	-0.89852819488166	-0.963746912059272	-0.962945626970459	-0.961468148291621
chr10	32707697	-0.603129172790328	-0.873521195237325	-0.811117910496146	-0.802834474498639
chr10	32896011	-0.908555579890929	-0.839559455464084	-0.943263938411788	-0.881384602985332
chr10	32901415	-0.964389380683464	-0.990833543784543	-1	-1.00761774975723
chr10	32933613	-0.882066491071091	-0.982903227360162	-0.965326666307126	-1.01156761230353
chr10	32971978	-0.907566383059723	-0.975488048735592	-0.986846684733568	-0.984027238097897
chr10	33043898	-0.93860375416406	-0.973386061767294	-0.948453480085036	-0.987156379064582
chr10	33215428	-0.886998274180864	-0.955144745890091	-0.908832302088915	-0.881102494371186
chr10	33247144	-0.0891326879543017	0.625259993104346	0.993362839033315	-0.10798888410063
chr10	33292029	-0.965957628573757	-0.965026185020756	-0.966864990350979	-0.996382550161749
chr10	33292095	-0.9631783263435	-0.964159304959077	-0.950865569503436	-1.01650613934652
chr10	33302450	-0.969598494861327	-0.990416152396306	-1	-0.978540350289872
chr10	33307124	-0.949603402560001	-0.919597356929985	-0.88953641790764	-0.869802167088809
chr10	33338384	-0.979196185825663	-0.956357676395739	-0.977404210817684	-0.985966969314512
chr10	33353270	-0.864281391812967	-0.944960599228066	-0.975117408979812	-0.928649446827304
chr10	33362377	-0.79645338183978	-0.903114726018232	-0.906589211101697	-0.92570753605854
chr10	33362571	-0.603784452562606	-0.861378709957626	-0.748330657262897	-0.801895780705907
chr10	33378816	-0.915916211025178	-0.865710438492284	-0.935441836211935	-0.937870099211414
chr10	33383698	-0.86969849747066	-0.914106633018616	-0.987975204453052	-0.975021685596501
chr10	33415058	-0.519333490960984	-0.803963797164901	-0.699648189842345	-0.806015171049718
chr10	33417133	-0.898098119031681	-0.914698163526384	-0.9730552512748	-0.938179577634844
chr10	33491059	-0.705125596172707	-0.871635171860446	-0.834195504188435	-0.83439120195183
chr10	33493065	-0.928011680398703	-0.939349252660549	-0.987944998457501	-0.871971774400822
chr10	33502405	-0.64737658799488	-0.86124286583113	-0.849691250726518	-1.01192218177962
chr10	33505295	-0.905899119372084	-0.968844527578528	-0.978075983988475	-0.967364361577289
chr10	33540063	-0.817913875388663	-0.853185235780826	-0.975240131782874	-0.978866284734412
chr10	33540083	-0.806098970644571	-0.869119909187904	-0.976424311297077	-1.00223804268175
chr10	33545298	-0.696980502386891	-0.819725999219433	-0.920392211287488	-0.936858406384807
chr10	33555728	-0.857922385087666	-0.911556485972512	-0.947273749819594	-0.949350706665028
chr10	33608601	-0.943249185717382	-0.944228510867703	-0.861779422426736	-0.979712557540555
chr10	33624119	-0.227472182839782	-0.363959292370832	-0.654657110207767	-0.920613667488487
chr10	33636838	-0.782843501840885	-0.824092586187168	-0.928279992367882	-0.949301661133723
chr10	33646093	-0.845134773255015	-0.933839781947068	-0.974836151023352	-0.989476406775915
chr10	33648605	-0.813735785373227	-0.939844551761917	-0.967931022478282	-1.02673201482265
chr10	33673358	-0.912303090199164	-0.966735824268965	-0.968348946753856	-0.962280799487604
chr10	33700181	-0.959735430206495	-0.88497900222682	-0.93285743144987	-0.952340014101516
chr10	33764661	-0.751355988264089	-0.911517707596749	-0.889776948415761	-0.923289032409807
chr10	33864249	-0.925113605507087	-0.930263719279724	-0.929972158772724	-1.00361859221299
chr10	33886328	-0.933990915954971	-0.866267999577626	-0.874136448486179	-0.929191470685199
chr10	33908287	-0.940801419412112	-0.983929665320996	-0.975532065912625	-0.988772089638258
chr10	33909053	-0.832994451160055	-0.96114997173162	-0.984777474725598	-0.982961650964138
chr10	33939301	-0.925038945252368	-0.959122354181237	-0.978374530873344	-0.987402132570305
chr10	33989343	-0.932777768676929	-0.96177027227414	-0.946089302800773	-1.01217998182008
chr10	34001593	-0.902062716661705	-0.887841408091406	-0.970154843456321	-1.01039122615628
chr10	34012959	-0.91333072741421	-0.949258953763636	-0.964738536910215	-0.973567244027021
chr10	34050822	-0.846628920223772	-0.957229288170261	-0.871238386265546	-0.902186168643964
chr10	34053105	-0.779320808669106	-0.926738457559942	-0.926905948124587	-1.00437799959465
chr10	34128836	-0.923307675899106	-0.924365831136135	-0.969874874298483	-0.956136363086041
chr10	34211055	-0.944689213158329	-0.925596076430362	-0.85669123241222	-0.959229035298792
chr10	34257820	-0.84548841162665	-0.907908291545223	-0.91737431840341	-0.946092960590405
chr10	34341694	-0.753100350578903	-0.867162913865413	-0.871953376273625	-0.988460600331445
chr10	34344648	-0.940276672086087	-0.948240262329574	-0.906742117866724	-0.97058578281564
chr10	34363487	-0.893012324016777	-0.864751283662665	-0.938180736055617	-1.01274743678489
chr10	34370573	-0.918584245647814	-0.729663483726155	-0.777273249113094	-0.858510336554278
chr10	34408580	-0.64796130542062	-0.851230826946232	-0.578756295271558	-0.642919599662419
chr10	34429310	-0.921594578148082	-0.921503953345672	-0.958890592236002	-0.908507266567424
chr10	34439465	-0.793226306218433	-0.892232336333132	-0.982079753955019	-0.958569175382437
chr10	34445692	-0.894865389701076	-0.902270636943147	-0.961285267627931	-0.988701646693518
chr10	34479831	-0.675506715215189	-0.841606330962857	-0.903799242846347	-0.799141477520404
chr10	34558656	-0.657292442799808	-0.91008499425262	-0.862109124467089	-1.00532613561591
chr10	34597505	-0.706823662142889	-0.79279111764667	-0.795506830670863	-0.932187528784818
chr10	34739344	-0.882230939236229	-0.871604865346841	-0.982065206036095	-0.94085755712706
chr10	34777517	-0.759832246659974	-0.859835962536204	-0.926283550629593	-1.00941717890645
chr10	34819618	-0.799126798198875	-0.892471266816773	-0.969836873779901	-0.98486626537515
chr10	34931336	-0.795635427230361	-0.825185086012616	-0.864922855777127	-0.91939445027696
chr10	34931631	-0.84801676756402	-0.87020396682039	-0.854380596856536	-0.819497485216158
chr10	35088512	-0.868335923397365	-0.925333387238492	-0.95450352761419	-0.957553459381352
chr10	35103665	-0.513011885323468	-0.256641157736998	-0.229219647519224	-0.427017431740339
chr10	35104776	-0.53287841199832	-0.414748729693427	-0.338700879362527	-0.619440669121805
chr10	35105112	-0.568879153992467	-0.52805874154751	-0.565913098906324	-0.783413602508638
chr10	35123162	-0.635894045024748	-0.926446362300133	-0.863826240808511	-0.973108428870974
chr10	35137406	-0.788351247826227	-0.96266687597548	-0.943200676415149	-0.958528794893202
chr10	35150558	-0.633113403616732	-0.861774736700674	-0.887861120116482	-0.923174213627109
chr10	35182398	-0.826662925981595	-0.813052813044659	-0.961696542965247	-0.951491753227084
chr10	35338249	-0.795011975077425	-0.837802249614628	-0.761573602955338	-0.92221836543393
chr10	35378131	-0.812635251309928	-0.900163861974146	-0.914205375118941	-1.1146748032067
chr10	35397622	-0.685406257037129	-0.858176456696017	-0.885209152009206	-0.911158807232742
chr10	35459937	-0.906964004673195	-0.941552290058714	-0.943211101775671	-0.870373690111642
chr10	35514248	-0.869187486423497	-0.898897954627171	-0.884654989597983	-0.938621459009311
chr10	35518414	-0.711415193751062	-0.864538277984107	-0.822732671467649	-0.846032313473387
chr10	35603315	-0.854947233357217	-0.969244701197004	-0.915684220307689	-1.00435379309187
chr10	35625249	-0.159998959148882	0.745116039156448	0.454613258128077	-1.0575386582782
chr10	35653131	-0.850557009450408	-0.946322792231928	-0.885081840715925	-0.873760201239921
chr10	35656774	-0.631251812629502	-0.771783047901636	-0.756327795276883	-0.773527517129211
chr10	35660223	-0.762728769019603	-0.820766829132872	-0.898615469873707	-0.984882168485464
chr10	35726970	-0.76398780770451	-0.903417645753448	-0.921838903913536	-0.852299836126636
chr10	35759629	-0.692831224166927	-0.705819306996782	-0.696677987325703	-0.835563999511998
chr10	35788279	-0.7808662094305	-0.876101637656582	-0.869259650547682	-0.963925080196069
chr10	35896521	-0.790432287728741	-0.880044072439495	-0.832757783148216	-0.876059478088093
chr10	35898921	-0.816744518712166	-0.947028366635475	-0.995352381943884	-0.95799219522166
chr10	35926592	-0.684675074247546	-0.934266679040052	-0.963287422386932	-0.933051931342263
chr10	35926594	-0.671548474459055	-0.932859400016361	-0.999786151051453	-0.925667017237867
chr10	35930696	0.262874425149948	-0.343388037070983	0.0600117122069247	-0.645288531557966
chr10	35931614	0.639830636278272	0.0604078848380788	0.179898856364732	-0.609000597192243
chr10	35948139	-0.886381289618075	-0.926477626437078	-0.986432613229099	-0.948784861994537
chr10	35949505	-0.884702373318516	-0.95520875391987	-0.940983073609199	-0.990305018609109
chr10	35999157	-0.943846045173694	-0.930990358973744	-0.929079329919386	-0.99686141907671
chr10	36007214	-0.679376741898988	-0.905002050106788	-0.897531822686089	-1.02741077964714
chr10	36076182	-0.734098458972121	-0.969879857541411	-0.994094349796739	-0.990943993414105
chr10	36077398	-0.929606624618458	-0.961345245193428	-0.964392441668973	-0.960384018541494
chr10	36082648	-0.941292298952899	-0.950293508410554	-0.990637431965609	-1.01904802092439
chr10	36084388	-0.709820895371675	-0.817480160142948	-0.896755375088254	-0.99522346776593
chr10	36093505	-0.947086663300946	-0.956447102224976	-0.943011462505674	-0.979356349017995
chr10	36101346	-0.892735533982488	-0.945664955219361	-0.960836789834466	-0.925499557075342
chr10	36114516	-1	-0.944043826566319	-0.918719234717133	-1.0363626328723
chr10	36121260	-0.945215689419225	-0.918188011933926	-0.944034153619504	-0.967281769524454
chr10	36162608	-0.915937549596399	-0.947895184321445	-0.915573186567146	-0.940684152667441
chr10	36180460	-0.882905773850099	-0.869231957069206	-0.943405412646838	-1.0515943075958
chr10	36244376	-0.65080913040635	-0.894950934690999	-0.955514639445913	-0.946478196711578
chr10	36276296	-0.7903118566631	-0.906776407128447	-0.945747737436157	-0.947200774799073
chr10	36306066	-0.712935296039653	-0.918256117372707	-0.983845875545697	-1.00043171505623
chr10	36347141	-0.93091521384306	-0.904429900361972	-0.96167595643023	-0.945782174234202
chr10	36383878	-0.959082412441845	-0.963066308013747	-0.994117712790775	-0.967988134319925
chr10	36464056	-0.976913727933013	-0.966255377507451	-0.941601878488305	-1.01333488025827
chr10	36559024	-0.804804153390451	-0.93748286250641	-0.940037299844737	-0.975768375210854
chr10	36665514	-0.959735430206495	-0.945973190681298	-0.976279688021959	-0.969988704535155
chr10	36695800	-0.814143735951704	-0.91477532598668	-0.907202228387849	-0.816295574543248
chr10	36770265	-0.970652709230477	-0.975658548562113	-0.873386796882952	-0.994706767080155
chr10	36808802	-0.694260283308984	-0.936853873824779	-0.867055793808741	-0.942477314459589
chr10	36850029	-0.897329202874374	-0.983694037127364	-0.980607835445134	-0.910854299028344
chr10	36882050	-0.78682734309915	-0.880477223032637	-0.970399600651383	-1.00747619420713
chr10	37022620	-0.974098659881315	-0.953454866201737	-0.990733849897611	-0.98543872881371
chr10	37102045	-0.913327403186029	-0.934423506122166	-0.984021769859651	-1.01231488824355
chr10	37132561	-0.91018802646954	-0.950476220233819	-0.971714416924694	-0.984907396842265
chr10	37145709	-1	-0.98885197139461	-0.972716684963574	-0.938833622520301
chr10	37183487	-1	-1	-1	-0.98503850473403
chr10	37183710	-1	-0.990353502354472	-0.992286844627864	-1.01691969586491
chr10	37188134	-0.644861789103561	-0.875507777746631	-0.940308995371401	-0.979166030550541
chr10	37197990	-1	-0.99027336946493	-1	-0.998901299125587
chr10	37373243	-0.89216422157221	-0.898035152028381	-0.84815388547124	-0.99299366064743
chr10	37381211	-0.948165684877943	-0.985720240755136	-0.950012301940162	-0.996099819639349
chr10	37383144	-0.874980526080101	-0.907855859246284	-0.836781425692968	-0.933015794310255
chr10	37387991	-0.888641895889562	-0.963343187054744	-0.911549616295164	-0.995355902332418
chr10	37396518	-0.494119115093622	-0.948585930237643	-0.954255505207516	-0.999184835526991
chr10	37784857	-0.917708633072224	-0.943713135601098	-0.850872206065296	-0.965513229465113
chr10	37785766	-0.813681868084829	-0.926731818173556	-0.920703224540593	-0.99147764221629
chr10	37848009	-0.95753216616259	-0.987655252928627	-0.976314702853032	-0.961970693195861
chr10	37856390	-1	-0.94910846807101	-0.966841869477241	-0.999846739393697
chr10	37937161	-0.891004667997965	-0.99122131790349	-0.955319583910404	-0.977048151568754
chr10	37940895	-0.494739237286132	-0.749354626722777	-0.893576996833341	-0.951137909773547
chr10	38005447	-0.863998215073642	-0.930942607118783	-0.966819890926804	-0.94946764520077
chr10	38146545	1.18602350680209	1.32066406397582	1.04683361265417	-0.317551041950486
chr10	38152386	-0.791511240375378	-0.855395747839352	-0.916576393811905	-0.92823142659421
chr10	38193705	-0.940704452244855	-0.930783228573607	-0.979351906897385	-0.969235930916827
chr10	38220238	-1	-0.956386254292657	-0.931491298429609	-0.917587932993405
chr10	38220257	-1	-0.954634452743773	-0.915401091472702	-0.93697358935413
chr10	38237989	-0.927506802322737	-0.939517301473771	-0.956618345710613	-0.99443677920319
chr10	38241915	-0.819475819965833	-0.901899001488898	-0.945519304709023	-0.913388257372683
chr10	38299748	1.78000263318758	1.48537038517761	1.33588209087305	0.602067740464922
chr10	38357893	-0.92465060354027	-0.795953251499785	-0.858636734858928	-0.972924105504555
chr10	38398375	-0.885435179474555	-0.981967450001667	-0.968118537389679	-1.01836532530133
chr10	38447594	-0.902641123824937	-0.915511380713593	-0.911222949837987	-0.911932269235758
chr10	38463358	-0.908949910866899	-0.947836822973984	-0.974397344029195	-0.957586204014626
chr10	38534126	-0.807335173257376	-0.958823105038044	-0.981913080540387	-0.960922298037145
chr10	38540081	-0.754233836045286	-0.941266635999621	-0.937073221313251	-0.945310084908178
chr10	38647472	-0.876636446218805	-0.920263071100532	-0.956889135300804	-0.905066322587522
chr10	38663400	-0.966058818519262	-1	-0.985789907887405	-1
chr10	38680979	-1	-0.948117793765619	-0.998389846081596	-1.02636608573113
chr10	38691186	-0.782842234542119	-0.660446061861515	-0.830784814973505	-0.865630625070215
chr10	38695295	-0.951038163500749	-0.991723264400683	-0.983812644588417	-0.917022390028573
chr10	38743886	-0.875979645763193	-0.858555586886601	-0.876001810421912	-0.930655510051399
chr10	38756013	-0.964603030327617	-0.988657612183168	-1	-0.949317192528999
chr10	38760949	-0.969767766293895	-0.972964177742875	-0.99302051381751	-0.96145679581959
chr10	38904556	-0.907401391877154	-0.953390620935896	-1	-0.992246194007732
chr10	38920930	-0.974460413814774	-0.983862124155999	-0.983023577107797	-0.977686868652016
chr10	38985361	-0.956104639646099	-0.903120137973272	-0.980607725892965	-0.999486075173872
chr10	39007580	-0.917465721798213	-0.905379180843451	-0.919159130079656	-0.999653421083793
chr10	42497623	-0.829253613464188	-0.902786500911585	-0.962643192931107	-0.982029191598177
chr10	42526641	-1	-0.988906351932542	-1	-1.00764381406316
chr10	42618020	-0.975662400767819	-1	-0.995975161776537	-0.989634671760774
chr10	42685053	-0.959097501701547	-0.972792834489771	-1	-0.983913225037633
chr10	42685326	-0.968690005530876	-0.973678999929201	-0.991887449884357	-0.962263122446539
chr10	42700286	-0.955693559833327	-0.978558742140951	-1.00493988850692	-0.992200767552332
chr10	42737910	-0.692788067267261	-0.802608362731104	-0.873856966231412	-0.976846241906923
chr10	42737927	-0.706040785590534	-0.787913598282034	-0.831381021921978	-0.889733849335128
chr10	42737941	-0.633421499356485	-0.823187981212256	-0.834566159105775	-0.799204522015338
chr10	42737987	-0.647853000518258	-0.804620421840148	-0.832258213305482	-0.845819685949749
chr10	42739030	-0.69741773097625	-0.921825583061429	-0.659363128145411	-0.863712029830783
chr10	42785435	-0.974342766072583	-0.990693758496128	-0.982544716387458	-1.01597084463543
chr10	42870298	-1	-0.949776024582628	-0.953631539579353	-0.947023013915468
chr10	42907557	-0.868556495581806	-0.952450643313871	-0.940493199084499	-0.970540193926234
chr10	42919959	-0.837856170818582	-0.927389128508938	-0.935561745919891	-0.983699496425281
chr10	42951363	-0.975298925854492	-0.968156977644418	-0.982092080846851	-0.821399221930713
chr10	42967359	-0.954104562711485	-0.899511053338537	-0.787917803077294	-1.0366379640397
chr10	43000180	-0.807338187336293	-0.915601098591635	-0.871925790983044	-0.911815487990585
chr10	43020890	-0.959683886510761	-1	-0.967529318750527	-1.00566416136618
chr10	43048333	1.83862157960979	1.32482354329295	1.38269234190789	0.48366310605327
chr10	43048379	1.85758541799456	1.31950074849486	1.41738754004848	0.664092981300209
chr10	43048425	1.90134009027353	1.32353594128036	1.38178137638854	0.601659450891387
chr10	43066865	-0.79613102537889	-0.923465045342807	-0.845284702435309	-0.908376852627556
chr10	43089784	-0.83841788439575	-0.956347593638939	-0.948293934688808	-0.932794252007554
chr10	43133874	1.62405979063943	1.62755121740525	1.51019914692976	-0.111977638172109
chr10	43134121	1.21076112949106	1.07545703597193	0.924913760667139	0.298606296923739
chr10	43198461	-0.949822630532328	-0.943829397387005	-0.90352477876376	-0.825731331887764
chr10	43249307	-0.767540237909181	-0.584362176736433	-0.316997690452346	-0.81716263869844
chr10	43249502	-0.535099534336106	-0.664131874668933	-0.470960004586578	-0.93941371166989
chr10	43254835	-0.973588061540915	-0.929303761031587	-0.896235747310178	-0.761981379825373
chr10	43264505	-0.683525588776005	-0.822550588586494	0.533770636112905	0.0329311155405492
chr10	43322596	-0.922490160013859	-0.900793033821361	-0.889327287184124	-0.973738779316656
chr10	43340875	-0.666385312955011	-0.890611344263738	-0.708026764449529	-0.858306599639342
chr10	43389472	-0.83650347259726	-0.933676398875127	-0.925231206653379	-0.982199681569831
chr10	43393537	-0.758051003657395	-0.673233121718561	-0.750965520989432	-0.904100275406423
chr10	43393627	-0.738994491047087	-0.66787783712109	-0.705114959154575	-0.951686249899029
chr10	43428412	-0.571508134878744	-0.693437843417958	-0.452945060919557	-0.52853365846355
chr10	43430030	-0.722449532623754	-0.608532229692088	-0.689362715561049	-0.858847765667668
chr10	43461642	-0.710197277113904	-0.963865953680509	-0.867117659319038	-1.00799222324309
chr10	43480738	-0.774127521651692	-0.803772139008504	-0.786832932304395	-0.644101464974662
chr10	43481723	-0.561887258173503	-0.683022990859718	-0.74308045172145	-0.884713617193555
chr10	43494540	-0.912785136475581	-0.589549832939798	-0.537737727031938	-0.864957040574294
chr10	43511684	-0.852988034498001	-0.862289483641027	-1	-0.953326232698174
chr10	43522583	-0.579304203114863	-0.772022507881443	-0.863299766534669	-1.07000176656593
chr10	43599689	-0.762718896855935	-0.876425909004211	-0.839053160173526	-0.882456658872591
chr10	43600367	-0.24866867722276	-0.115257318119823	-0.57680510101402	-0.732180518041549
chr10	43600589	-0.0442057338820643	0.250732377135298	-0.448347273038598	-0.607888874260781
chr10	43601076	0.605579743776756	0.98027171337066	0.909417245795199	0.850689221566464
chr10	43605025	-0.907374450649455	-0.857743785426452	-0.803146765623343	-0.645684852135053
chr10	43620166	-0.707659745681886	-0.639834058292085	-0.805962992773369	-0.873643565907746
chr10	43621162	-0.651195808740722	-0.725917028753793	-0.703610048283757	-0.824378807340183
chr10	43622125	-0.208975460753026	-0.647623538376604	-0.559030338110357	-0.711956894923205
chr10	43623599	-0.593495820781971	-0.790839773625764	-0.68104000806974	-0.967610522364234
chr10	43633351	0.163427243866871	0.26615441494294	0.398094497116086	-0.293247141131108
chr10	43633870	1.01955550753114	1.02869891586827	1.24524812585398	0.573553293175208
chr10	43634666	-0.0579104297687285	-0.139666905408324	-0.397083445562186	-0.427620451217265
chr10	43644764	-0.97255938652079	-0.939553238966984	-0.986836492723341	-0.949997077561663
chr10	43678571	-0.865320426753643	-0.856686200235516	-0.905703110557345	-0.941121439823139
chr10	43697925	0.470460873259923	0.297238827370724	0.791101550773143	-0.310910951129677
chr10	43732025	-0.683105997470273	-0.774934659010904	-0.741169303854526	-0.820686800230649
chr10	43752184	-0.677826900203084	-0.532013981333555	-0.597252292442684	-0.86650386210877
chr10	43762313	-0.651172478878586	-0.634981659600579	-0.743985276153778	-0.848561466226124
chr10	43788383	-0.652449497823782	-0.814267151501496	-0.684570508955396	-0.700607967635279
chr10	43800309	-0.244645846024015	-0.0527612376999027	-0.335478163672884	-0.45811446351701
chr10	43823061	-0.593145814677491	-0.836286075054332	-0.725446367699533	-0.923604092296955
chr10	43857850	1.01009861772394	1.23478019712463	-0.887510512574386	-0.56205787009587
chr10	43857926	1.06911137833766	1.19803180870481	-0.885789353069762	-0.701580098443382
chr10	43892329	0.571766890041719	1.05475326789245	1.67145005446201	1.25976571693616
chr10	43902655	-0.504096089213184	0.159171425021152	0.0956710098852913	-0.0693562180643088
chr10	43916546	-0.317399543228133	-0.0810266385672149	-0.440343640853819	-0.576354293527795
chr10	43962739	-0.872760446380502	-0.92925998381169	-0.955310042436644	-1.05994459010159
chr10	43995111	-0.918057388377628	-0.983032414519011	-0.924934601336422	-0.960247298637635
chr10	44029452	-0.938480859576944	-0.954343076943023	-0.9327345080016	-0.924459463055813
chr10	44037037	-0.964228156297567	-0.95529567222483	-0.999335206062984	-0.963384634782081
chr10	44070037	0.0992318380414648	0.20733207451689	1.21829916417504	0.926003338526379
chr10	44094973	-0.856856062861787	-0.903852815227698	-0.512032243943661	-0.813473141630142
chr10	44094993	-0.864122442779876	-0.898191446286266	-0.545339174705719	-1.14142631495596
chr10	44102646	-0.190790210879341	-0.457454413231779	0.175724460372925	-0.588604354407418
chr10	44144344	1.54869872629145	1.37641658991655	1.39485324518738	0.903972156166512
chr10	44155113	-0.732141142801234	-0.933659075644875	-0.880036294862202	-0.902128719785119
chr10	44180159	-0.976058981014926	-0.957461567348668	-0.935177153383018	-0.980188591250956
chr10	44190467	-0.855917415369969	-0.914568691508276	-0.794966165648125	-0.893218042325489
chr10	44198436	-0.78059284118696	-0.847859449025923	-0.774394835650209	-0.877926321191223
chr10	44199046	-0.763750667279489	-0.860591277198895	-0.762098003114543	-0.841544994107632
chr10	44224236	-0.772302489600998	-0.817242849079813	-0.876672220251048	-0.87862150914823
chr10	44270767	-0.683522322127342	-0.820093004252432	-0.817143854742635	-0.935033825585731
chr10	44289923	-0.687936042800909	-0.914129631459767	-0.845838198762063	-0.91268904517476
chr10	44362413	-0.655059689079966	-0.767343400463438	-0.827749364368206	-0.8722236160825
chr10	44391851	-1	-0.897298685397167	-0.911337426113169	-0.928602495739969
chr10	44399934	-0.747853643423907	-0.840676360600655	-0.67172215885964	-0.75251882674087
chr10	44422596	-0.537530078809135	-0.686695543753709	-0.817416388516983	-0.858533174215574
chr10	44510877	-0.751874329852904	-0.932010952379106	-0.884376158613148	-0.945433560539213
chr10	44572698	-1	-1	-0.99681111791563	-0.964202951063951
chr10	44584015	-0.863552413034296	-0.934001809943465	-0.954545899419669	-0.948077763017975
chr10	44604006	-1	-1	-0.995711282732966	-0.99384526825155
chr10	44631862	-0.465073585682466	-0.830428431034981	-0.893283755810292	-0.936955166228683
chr10	44675531	-0.70266483948813	-0.928109097586743	-0.9228623922725	-0.886112330261747
chr10	44730178	-0.650204525266389	-0.893464167432896	-0.798406180073429	-0.866637921544359
chr10	44796259	-0.490972907324047	-0.626197101421807	-0.902064847357911	-0.976577038445131
chr10	44806608	0.263141391346434	0.71016824657486	0.732257838658486	0.107710462763826
chr10	44813554	-0.768492037039817	-0.902667233387115	-0.919152477325113	-0.870616965335329
chr10	44824751	-1	-0.950153700771312	-0.945728559170048	-1.01778942596673
chr10	44871833	-0.700035868080578	-0.737412239725667	-0.863858527870682	-0.974788390271477
chr10	44879835	-0.48684207255287	-0.53361496261473	-0.718041723634927	-0.871756033679192
chr10	44880096	-0.350073075636826	-0.296455465239039	-0.693767445584851	-0.933290577155473
chr10	44905977	-0.95785767986385	-0.969453871305244	-0.9924786710493	-0.991194796912885
chr10	44916425	-0.847745458557787	-0.908665265346031	-0.893251977973476	-0.914894290802853
chr10	45006839	-0.925403845469797	-0.917269929279297	-0.925709531626208	-0.894132499815409
chr10	45042438	-0.878743513646806	-0.952449004322044	-0.908581986628516	-0.935003293894101
chr10	45142021	-0.669402148472598	-0.89356016371819	-0.881346568611136	-1.01782214443934
chr10	45180715	-0.835699913932132	-0.869749492767404	-0.896287248790173	-0.975919644913015
chr10	45207497	-0.774306740208834	-0.880214569502306	-0.915628145204621	-0.913966347760624
chr10	45260832	-0.88922160352338	-0.893601333513319	-0.880203937933292	-0.96859603457474
chr10	45323041	-0.507320212908085	-0.663196490934723	-0.54682482921486	-0.927055428321311
chr10	45328540	-0.566084164168475	-0.840398918475756	-0.895359416871566	-0.846674400426692
chr10	45377920	-0.631293860470979	-0.670194254799311	-0.852267613804506	-0.89590422842545
chr10	45398758	-0.411677575576819	-0.759955311894142	-0.701997791326922	-0.963569943369483
chr10	45403166	-0.600437414219953	-0.78769234248926	-0.7104093933355	-0.891430022932232
chr10	45427990	-0.45994869730696	-0.620460690275407	-0.572926604793284	-0.597625876125341
chr10	45466983	-0.762371028933498	-0.846586288955473	-0.65568025973517	-0.892413102976072
chr10	45486361	-0.973222774292166	-0.865853388085607	-0.839044242103262	-0.88897472111115
chr10	45493096	-0.811618874810587	-0.846304095423476	-0.949875875145646	-0.9112840331299
chr10	45494110	-0.678660700883994	-0.86675555528419	-0.894012021608183	-0.94048208101685
chr10	45496417	0.655791484644284	0.905358911521113	1.08918924831437	0.0702179731984676
chr10	45588418	-0.934663934144716	-0.949120345652703	-0.983488348538074	-0.908185265599578
chr10	45657378	-0.938851147793543	-0.913217456103726	-0.939764042804627	-0.986493653016786
chr10	45700911	-0.633985000596049	-0.772709342590882	-0.782327821955414	-0.795047281208863
chr10	45869003	-0.0606997445173435	0.058731578497232	-0.0163103538030507	-0.623749999199448
chr10	45870095	-0.636860419058146	-0.205556377242234	-0.437659081017529	-0.630404918221758
chr10	45870133	-0.679248592070651	-0.254865672764265	-0.537696523595323	-0.883597302058485
chr10	45884258	-0.758473531914596	-0.978770983963167	-0.9212832326644	-0.899844023196838
chr10	45934969	-0.355922882372424	-0.753201377327467	-0.733016369025059	-0.856263719078216
chr10	45952858	-0.862789416991686	-0.890919680167143	-0.856369476392672	-0.970414772239396
chr10	45977004	-0.966797454054836	-1	-0.972100334271825	-0.954320515520668
chr10	46027449	-0.565999521327881	-0.942289231011761	-0.923350334907843	-0.884857456485141
chr10	46089718	-0.414886186695215	-0.10379987946605	-0.304229787035503	-0.513168897761051
chr10	46123287	-0.836523340997364	-0.949864667286342	-0.907281925395838	-0.810977850651831
chr10	46133599	-0.913037597563497	-0.952892397742599	-0.992816842466173	-1.00749771785189
chr10	46167674	0.569951622280119	0.485159201579476	-0.513000969081477	-0.746059027965999
chr10	46172399	-0.95372979822626	-0.945876917893075	-0.887023275485585	-1.00205499649222
chr10	46261348	-0.968681942052792	-0.986067659569754	-0.979745862982886	-0.957140175695957
chr10	46330452	-1	-1	-1	-0.99387342180275
chr10	46397951	-1	-1	-1	-1
chr10	46574829	-1	-1	-1	-1
chr10	46641045	-1	-0.986883202829089	-0.980181370413663	-0.989474529519375
chr10	46661829	-0.967758684909302	-1	-1	-1.00389929678782
chr10	46663911	-1	-1	-1	-1.00937772791897
chr10	46710948	-1	-0.988645048880547	-1	-0.987154800084769
chr10	46720729	-1	-1	-1	-1
chr10	46762659	-0.826197990235168	-0.929138873253063	-0.548366192039237	-1.00466417183059
chr10	46762787	-0.828929446161861	-0.906550933508348	-0.563436629549976	-0.691342247347911
chr10	46776433	-1	-1	-1	-1.00488991333977
chr10	46871624	-1	-1	-1	-1
chr10	46971708	-0.592444274135714	-0.57804293431318	-0.387759323864248	-0.494916219800018
chr10	46975527	-0.631773519501308	-0.62357615753118	-0.532134017847784	-0.72056387684354
chr10	47007167	-0.906629827436452	-0.824074674452405	-0.701964271499006	-1.02836819933086
chr10	47019106	-0.440267541445702	-0.679047037877053	-0.292072803894292	-0.52745892230167
chr10	47109709	-0.677112365163152	-0.836440955160915	-0.639662041677475	-0.772779967059647
chr10	47109728	-0.64145886027824	-0.853048682428602	-0.656638103974451	-0.853975667575851
chr10	47112712	-0.732444624816859	-0.915435193802221	-0.864778167549035	-0.749614050596256
chr10	47123923	-0.62418943226288	-0.736165010297357	-0.700173163235383	-0.712621884059981
chr10	47151394	-0.7786592010743	-0.909422162702874	-0.577250794415964	-1.14600942022692
chr10	47164091	-1	-1	-0.996238712497016	-0.997231945046108
chr10	47178772	-1	-1	-0.987886735769387	-0.995094222255117
chr10	47180418	-1	-0.985098747235796	-0.988982015482723	-0.996592718179134
chr10	47194632	-1	-1	-1	-1
chr10	47243396	-0.906446099274682	-0.839974038521929	-0.956522168470807	-0.918571136367967
chr10	47243524	-0.905662653824358	-0.80129467246074	-0.943222585484641	-0.83970678246918
chr10	47243942	-1	-1	-0.988762373027863	-0.985642707168629
chr10	47257234	-1	-1	-0.99487303348346	-1.00192637883122
chr10	47352425	-1	-1	-1	-0.990513265493439
chr10	47566298	-0.906654340485361	-1	-0.971090068611081	-1.0711042434084
chr10	47585385	-1	-0.977826658333896	-0.991587026070746	-1.0258628522643
chr10	47619581	-0.700901083402033	-0.831370574499591	0.0611063669734836	-0.534345835789638
chr10	47626648	-0.779333163425357	-0.68952571684292	-0.671275493102811	-0.632884752790599
chr10	47653510	-0.832971756381564	-0.683575870670767	-0.797584176440539	-0.914118991152588
chr10	47654342	-0.469918294306603	0.097712493253508	0.480325387287522	0.155318046440138
chr10	47656268	-0.079282776754183	0.457590346629399	0.927793153208792	-0.149054621108744
chr10	47656311	-0.130623192759879	0.471883629399381	0.888823422962887	0.323745849115437
chr10	47659262	-0.779960130565894	-0.794402129417761	-0.853545201694863	-0.852650107678085
chr10	47671004	-0.78644754999244	-0.356771726561554	-0.703144086382973	-0.917654748264156
chr10	47706530	-1	-1	-1	-0.984384763971098
chr10	47741563	-0.974064213599858	-0.969763847018709	-0.957025639688964	-0.952467146201212
chr10	47768790	-0.974391285648038	-0.977311565787555	-0.97307149651139	-1.01592732825135
chr10	47922455	-1	-1	-0.983164782606712	-0.98347223484125
chr10	47988306	-0.948558784652042	-1	-0.987050803727848	-0.99611603394504
chr10	47996506	-0.972081962234354	-1	-0.998300928271747	-1.00796121099533
chr10	48115339	-1	-1	-1	-1.00742765919395
chr10	48213915	-1	-1	-1	-1
chr10	48248921	-1	-0.962432217032068	-1	-0.973035734068199
chr10	48277118	-1	-0.957280633204195	-0.955443508715528	-0.999761117987964
chr10	48315820	-0.939173097837459	-0.933390544778655	-0.861460965100287	-0.734777333027193
chr10	48351406	-0.973301848709351	-0.937447172515955	-0.845970836119558	-0.862265597163133
chr10	48379000	-0.308793280091929	-0.69916370525471	-0.666674590340648	-0.853741999138082
chr10	48420410	-0.447581020415293	-0.65069929623116	0.265613928243371	-0.0578614328993344
chr10	48427174	0.723930062836643	0.376462329793145	0.00600405267794629	-0.739159196776515
chr10	48438787	-0.754666171029966	-0.695812686586884	-0.699483263874612	-0.830440556136537
chr10	48439191	-0.598692144385789	-0.813119593016868	-0.866841995460484	-0.948314342889996
chr10	48462815	-0.876075826956716	-0.821589270650138	-0.814579668274458	-0.9651305166458
chr10	48525721	-0.919682600450765	-0.950732461472337	-0.976545971195116	-1.02257232562281
chr10	48533343	-0.768476335211327	-0.856571518138412	-0.885101276170641	-0.847310704394306
chr10	48562879	-0.714556670350299	-0.726492174937031	-0.841701851432644	-0.979053128878357
chr10	48565426	-0.799675703238965	-0.845984201310842	-0.8984522625664	-0.942707332694189
chr10	48573606	-0.754810109285699	-0.646887692954834	-0.869652918937007	-1.00617932565566
chr10	48640656	-0.708321056538324	-0.82471073579197	-0.877503570124933	-0.920370107861328
chr10	48761723	-1	-1	-1	-1
chr10	48827966	-0.977024256555341	-0.947113581459613	-0.968507998890189	-1.01264792202251
chr10	48848730	-1	-1	-1	-0.996791856383068
chr10	48850811	-1	-1	-1	-0.986967627154893
chr10	48897481	-1	-1	-0.99091008782286	-1.00093360261086
chr10	48910501	-1	-1	-1	-1
chr10	48952424	-0.65906033031221	-0.837685109206588	-0.518149969433902	-0.978533523374132
chr10	48952524	-0.650330598010086	-0.832706440147692	-0.468574182881443	-0.638868519833622
chr10	48966168	-1	-1	-1	-0.996596563677221
chr10	49061376	-1	-1	-1	-1
chr10	49206555	-0.949886394488433	-1	-1	-0.960627795597717
chr10	49220754	-1	-1	-0.997078470514486	-1.01668281615212
chr10	49227281	-1	-1	-1	-1
chr10	49282254	-1	-1	-1	-1
chr10	49348511	-1	-0.991046683623561	-0.976582529273152	-1.00665216854869
chr10	49369295	-0.886643423026676	-1	-1	-0.971126807404403
chr10	49371378	-1	-1	-1	-0.961776927096014
chr10	49394525	-0.904137343887281	-0.927707944687963	-0.764420189950123	-0.850446039481608
chr10	49394544	-0.904379213379408	-0.941088621482827	-0.686453394431644	-0.77769035398139
chr10	49397774	-0.766851426240878	-0.918891715960444	-0.899311296465607	-0.921801724965566
chr10	49487661	-0.71789989005351	-0.730502359224875	-0.971156910510481	-1.00418305570095
chr10	49496893	-0.84182955738135	-0.740358411424524	-0.919148635330054	-0.815251122688019
chr10	49498115	-0.277138321617661	-0.579623586610181	-0.382602445323392	-0.36107730810414
chr10	49512687	-0.916331761983498	-0.890153792762237	-0.78729388187397	-1.00235679740402
chr10	49515129	-0.000358498311871402	0.388012383186188	0.814969363717003	0.184007921046192
chr10	49594155	-0.891250764563984	-0.963943263705614	-1	-1.01189638570482
chr10	49623760	-0.745563579840078	-0.925770064568293	-0.841256109865154	-0.979593717399544
chr10	49646902	-0.6364902611317	-0.851834733644627	-0.764516380126394	-0.991302936181639
chr10	49652368	-0.416698645737527	-0.799378360997307	-0.588487064318271	-0.867610088632818
chr10	49654539	-0.607164492287562	-0.691250257901907	-0.712344139241269	-0.925463179712662
chr10	49674493	-0.724670691567101	-0.849091479349838	-0.794167965476519	-0.850664844635816
chr10	49694971	-0.843972688668887	-0.945208745527524	-0.878895024058511	-0.750110381913919
chr10	49783101	-0.622943296690777	-0.797401923994929	-0.931052214651781	-0.979226450928708
chr10	49872057	-0.610901971356226	-0.880798970119204	-0.943013937680225	-0.940271412728099
chr10	49879993	-0.250665025677634	0.248644325120394	-0.862446329053712	-0.909073823736211
chr10	49904144	-0.54429696431523	-0.537849514680836	-0.718502352863224	-0.75124998489062
chr10	49936233	-0.66964072215316	-0.764656149623027	-0.775479446571641	-0.721088747039218
chr10	49952783	-0.275686829452937	-0.69097521566752	-0.865415680902847	-0.893972001766582
chr10	49952888	-0.341704046559139	-0.693769085506104	-0.923884142857535	-0.950297759477604
chr10	49969345	-0.458228752118048	-0.788758789448875	-0.76697182357199	-0.944137972607278
chr10	49973853	0.216538200832532	-0.4643491362862	-0.857223616439719	-0.754849523247014
chr10	50055243	-0.802939684448432	-0.917166771361721	-0.851043699126286	-0.862593855773602
chr10	50172498	-0.775052373345411	-0.926364116371642	-0.969657065454144	-0.914803378576022
chr10	50175293	-0.939827394131268	-0.862523762791225	-0.847621442694749	-0.940167061727659
chr10	50226162	-0.847167054568169	-0.910740876698666	-0.924454233848544	-0.891978457695126
chr10	50242507	-0.924454183384814	-0.946152865022573	-0.909713606098003	-0.965111010623936
chr10	50265099	-0.690955618946528	-0.924229776312297	-0.937983621510879	-0.890164667371888
chr10	50343198	-0.706622985418805	-0.787168772728022	-0.717393390137522	-0.804009346087857
chr10	50373948	-0.916609964075243	-0.706017482692031	0.433169931804897	-0.675859292754384
chr10	50389057	-0.887670722407131	-0.8679142428825	-0.790861378698117	-0.924184726557089
chr10	50398428	-0.55025005307114	-0.243510166896257	-0.866932148006045	-0.823629696082122
chr10	50450829	-0.562029869687911	-0.785912897065445	-0.00275441290260459	-0.406932220823537
chr10	50451194	-0.601871351203625	-0.819170979583013	-0.714066949734053	-0.661029427359587
chr10	50560474	-0.732164274311415	-0.772587876930273	-0.716056370087633	-0.847930003932331
chr10	50574306	-0.684710984143906	-0.751004084779311	-0.820129045174255	-0.855203354477835
chr10	50605703	-0.446998508971973	-0.307971102282688	-0.487397007356011	-0.715303287881986
chr10	50606450	-0.237029303192975	-0.202126136285256	0.0438279462707665	-0.522427456541763
chr10	50606522	-0.523089006657129	-0.576595905393421	-0.442031370136488	-0.848050154411768
chr10	50642703	-0.882524925454934	-1	-0.989105976563599	-1.00162125311242
chr10	50648390	-0.90743783335991	-0.948450416474439	-0.930515649360767	-0.998241992708166
chr10	50650300	-0.757007202177591	-0.832675925647623	-0.73894827871505	-0.923884328020464
chr10	50718577	-0.937986245648041	-0.921855935202352	-0.905153465335944	-0.939484786873262
chr10	50721746	-0.917651464355547	-0.991038496021204	-0.932609619353481	-0.972655354035188
chr10	50733190	-0.767339937975087	-0.841820805982755	-0.7900753833743	-0.857765241646814
chr10	50750385	-0.923769161867811	-0.928036194480707	-0.725105887208056	-0.68653086335161
chr10	50818043	-0.575703304165777	-0.618592438171341	-0.723216945728668	-0.906941657571041
chr10	50831318	-0.806437217658495	-0.649548237799373	-0.794773173808415	-0.775763477555241
chr10	50999328	-0.940222937774388	-0.935068595392599	-0.92316901874205	-0.807710143102802
chr10	50999348	-0.936162507489548	-0.929171073915767	-0.889584528804625	-0.631906092821465
chr10	51036047	-0.762372501427165	-0.894304483107703	-0.890314846280535	-1.04307176321579
chr10	51079680	-1	-1	-1	-1
chr10	51234062	-1	-1	-1	-1
chr10	51301404	-1	-1	-1	-1
chr10	51367246	-0.903403784486978	-0.960565953950764	-0.875824441002342	-0.956785839327306
chr10	51367654	-0.748439041798709	-0.892515285760682	-0.866906128952067	-0.939000213533564
chr10	51460538	-1	-0.981024633707089	-1.00050243247472	-1.01875093957171
chr10	51473524	-1	-1	-1	-1
chr10	51489488	-0.5095205042015	-0.311904182666104	-0.0353516621209325	-0.179415337511623
chr10	51518894	-0.957382773591149	-0.985393600919397	-0.93241806332622	-0.951997032259609
chr10	51559064	-0.904036620664351	-0.868489880616463	-0.904020334584416	-0.877236764738341
chr10	51565146	1.48472595423034	1.42313991280572	1.71922148800892	1.21940048913736
chr10	51565197	1.49731140186449	1.40834644283981	1.69959835058016	0.989512527073183
chr10	51622875	0.294836351411152	-0.210478676043993	-0.369556056599603	-0.103841078939098
chr10	51651079	-1	-1	-1	-1.00198552977845
chr10	51680805	-1	-1	-1	-1
chr10	51693312	-1	-1	-1	-1
chr10	51746570	-1	-1	-0.937059840604823	-0.996231960645849
chr10	51785758	-0.912375700733858	-0.97624913097656	-0.88288749543189	-0.892312326814863
chr10	51866315	-1	-1	-1	-1
chr10	51933599	-1	-1	-0.999221757692298	-0.973591426698354
chr10	51952052	-1	-1	-0.982864380227612	-0.9559974877643
chr10	52109444	-0.948742289094139	-0.952824593495198	-0.833432706395525	-0.855355066645128
chr10	52111366	-0.86831172517912	-0.950263076323845	-0.843333472298679	-0.703648567574705
chr10	52240405	-0.698786535395843	-0.615199997679404	-0.884109414111548	-0.984759285196254
chr10	52382826	-0.474050616685251	-0.165925131960847	0.0478919479202631	-0.319405323583999
chr10	52383755	0.941256152422571	1.12975040609386	1.2824798312763	0.984767251504639
chr10	52384619	1.35072502094516	1.20121864837882	1.55420644262576	0.548982111787395
chr10	52434052	-0.895002715182085	-0.956053068609744	-0.914469440491702	-0.957634078810074
chr10	52451628	-0.91962799759387	-0.884713017242827	-0.914811182904587	-0.976152585229995
chr10	52464595	-0.894285619949184	-0.94865398612949	-0.861215240635812	-0.900779672470431
chr10	52509512	-1	-1	-0.98018895354109	-0.992711971671612
chr10	52555739	-0.909876129714528	-0.910407120035329	-0.933128863192662	-0.920523467065764
chr10	52600253	-0.833163327099466	-0.925837238729814	-0.896129098755577	-0.984456338717913
chr10	52639415	-0.649519630293924	-0.96928290954397	-0.906259086873098	-0.985973650972161
chr10	52754259	-0.905937280580385	-0.934943726406061	-0.869662803525979	-0.967546783008262
chr10	52771768	-0.667894066513244	-0.85934294328599	-0.875837401898396	-0.945546389332981
chr10	52771835	-0.593519875293814	-0.843300594649478	-0.89840112227885	-0.990851470969638
chr10	52806849	-0.813107285283058	-0.91011031035488	-0.892505828119595	-0.905400582401369
chr10	52833536	-0.447281476368701	-0.4927744874239	-0.525015575537385	-0.858341130282784
chr10	52857584	-0.753324736001834	-0.894994814885564	-0.959155634466243	-1.00506892277736
chr10	52867027	-0.971997965092027	-0.896393190814052	-0.9305309947531	-0.958639369092352
chr10	52981866	-0.932182349853907	-1	-0.953069140577571	-0.979252286518056
chr10	53006868	-0.915621720138382	-0.984249809412929	-0.903682822277134	-0.965189666148641
chr10	53115348	-0.729622610961104	-1	-0.951293067467028	-0.923277184771021
chr10	53257524	-0.918253661546895	-0.978407707744895	-0.930441401534275	-0.960582491567165
chr10	53283775	-0.824066981884935	-0.92602347653737	-0.939707815169164	-0.962987716667123
chr10	53295511	-0.910473200443585	-0.958742236000649	-0.953409434729933	-0.995353908777904
chr10	53340788	-0.971785053123309	-0.980423375521759	-0.98045891384522	-0.958204145354464
chr10	53383539	-0.611193489413928	-0.945962407924538	-0.89605711609543	-0.997835308287173
chr10	53445970	-0.776031086905629	-0.929615920852319	-0.897319115434998	-0.960396584184517
chr10	53467974	-0.92448769217176	-0.9728958659232	-0.958090279194825	-0.988043235365555
chr10	53486309	-0.963240367773127	-0.972785905543634	-0.895345851668356	-0.893623354769654
chr10	53608459	-0.941750451449706	-0.941332459639329	-0.972531965229995	-0.963890427821377
chr10	53642101	-0.731667875611184	-0.94710222539273	-0.897311471284757	-0.98040717219589
chr10	53687013	-0.82249786104681	-0.944860721163642	-0.965116833204109	-0.926808449792518
chr10	53733055	-0.54470953018664	-0.927940508447112	-0.916037091784514	-0.976798202215758
chr10	53771607	-0.951373517351555	-0.938467516753006	-0.950933663821467	-0.929592321901105
chr10	53771626	-0.972750599481326	-0.917574158830743	-0.94455805328543	-0.953863081457394
chr10	53812462	-0.854376745952477	-0.906843723153255	-0.916343522864758	-0.964165417283147
chr10	53831998	-0.71696195797629	-0.89894440936056	-0.923328026822591	-0.917244002727295
chr10	53970267	-0.625295323700239	-0.962575930824745	-0.935059669961175	-0.962498535771036
chr10	54074232	-0.514662514500119	-0.585606586033101	-0.772526719278834	-1.04448027556669
chr10	54110581	-0.841494379950172	-0.919000004152109	-0.903853204716985	-0.912168292071887
chr10	54170964	-0.833070331429006	-0.91569160657211	-0.942580776126153	-0.928957704135851
chr10	54240703	-0.91549728316218	-0.956357522627328	-0.821573508641441	-0.954786871388947
chr10	54259684	-0.667683456461369	-0.901836722779335	-0.940090864706086	-1.01932762066886
chr10	54304427	-0.771967746810284	-0.942363519037997	-0.897184131861769	-0.958318833570364
chr10	54411387	-0.949991574421987	-0.963678777987592	-0.944719239349363	-1.00913405047997
chr10	54430128	-0.883153120610689	-0.992239742737781	-0.879311453854559	-0.991415766620084
chr10	54434134	-0.905278057682265	-0.92036545409939	-0.911353776853587	-1.02333655509283
chr10	54435346	-0.800541397041556	-0.954310948317847	-0.911323298529822	-0.864061262702646
chr10	54515948	-0.835950030486291	-0.886123507348354	-0.93556518735194	-0.917012886045709
chr10	54538476	-0.692607227570947	-0.728360365832906	-0.806606899020578	-0.957951273179719
chr10	54556995	-0.790506423227053	-0.986067659569754	-0.990740480410915	-1.00633057544265
chr10	54627458	-0.873009994683689	-0.964561287111004	-0.975346464683748	-1.01416143611678
chr10	54629319	-0.857678387310224	-0.976880248739527	-0.888655985219307	-0.889969559215792
chr10	54638882	-0.717540912507846	-0.851943018278149	-0.862591823562082	-0.919440518102561
chr10	54685004	-0.957007427964468	-0.993263877246655	-0.96146455972862	-0.990204001068757
chr10	54768795	-0.894525478973638	-0.981867099605319	-0.972958641052829	-0.986960287918742
chr10	54858139	-0.879383512599982	-0.991966470459388	-0.94945152047767	-0.865242480278676
chr10	54859347	-0.875465908966702	-0.896465562995641	-0.928637772956553	-1.03225629746074
chr10	54863122	-0.975708604244752	-0.94773355130279	-0.924149618378894	-1.013218592423
chr10	54886532	-0.790826726157345	-0.957517724111863	-0.956876330825351	-0.984286201072021
chr10	54886551	-0.794731608668471	-0.941678992646972	-0.91040127477777	-0.832047417478269
chr10	54948551	-0.969192719167571	-0.848396082238711	-0.959862204016267	-1.00102170612776
chr10	54948810	-0.92463893561018	-0.958646254350039	-0.943224444896319	-0.907070126406152
chr10	54948829	-0.881062994528901	-0.965538232843877	-0.956688145456286	-0.989540318824908
chr10	54960851	-0.870455800560892	-0.961799458855439	-0.975657022797775	-0.971965564205584
chr10	54960871	-0.871048207468134	-0.95564906416787	-0.98204940840597	-0.953324976143436
chr10	54965556	-0.750332270962451	-0.902621590123632	-0.962700906139925	-0.928852208379728
chr10	55005571	-0.868013870936549	-0.955151073857537	-0.976319743526847	-0.986917238276766
chr10	55012302	-0.923466689728676	-1	-0.969255533965696	-0.975129589218303
chr10	55014291	-0.815469909517471	-0.939891491957513	-0.934076202575553	-1.00619225749636
chr10	55026337	-0.714297656206803	-0.886867078608438	-0.943119046731966	-0.995427009227818
chr10	55052405	-0.914246374824041	-0.966627542073524	-0.915486163619116	-0.948766103603716
chr10	55164292	-0.495758040767452	-0.914054656511453	-0.949424794297115	-0.98843099640366
chr10	55176317	-0.922977910064239	-0.988379031849384	-1.00003268482134	-1.006245643021
chr10	55209523	-0.863410048524813	-0.927386247011591	-0.953515046031074	-0.91933925493618
chr10	55246582	-0.901859443514454	-1	-0.966508855544384	-0.901684854353041
chr10	55251564	-0.897456113374776	-0.839124472277845	-0.911994237098752	-0.884337188879921
chr10	55282345	-0.976783569962195	-0.987726573484514	-1	-0.951993484082088
chr10	55324872	-0.936600132980214	-0.980431273992099	-0.984708606779974	-0.932592729609285
chr10	55334735	-0.973547924775926	-0.944764168013714	-0.978664148573146	-0.86573243952579
chr10	55419979	-0.973197797751277	-0.954995851026895	-0.989403252924861	-0.983311713411547
chr10	55503551	-0.853877058210522	-0.915285212156028	-0.995551146466193	-0.937122681408357
chr10	55506230	-0.74462359624162	-0.970149725337297	-0.921510030673482	-0.921303314970634
chr10	55513114	-1	-0.993820081545471	-0.934748712649732	-1.00959264246321
chr10	55540238	-0.963564912701074	-0.945241296070777	-0.964284388349793	-0.944695703228509
chr10	55611399	-0.937984411983147	-0.967361050921064	-0.952250119931018	-0.964918720583731
chr10	55683977	-0.872692274531678	-0.977676924649567	-0.922231131542257	-0.963972565392192
chr10	55726927	-0.896757696291751	-0.951962313089736	-0.93354194599925	-0.966723262264879
chr10	55770537	-0.576542289248822	-0.936847248627025	-0.895579857080064	-0.93482494442224
chr10	55800086	-0.683212562185716	-1	-0.957167357430192	-0.972547859450979
chr10	55810677	-0.960205075141921	-0.989832571403902	-0.971429200391508	-1.01547355260936
chr10	55812634	-1	-0.968375291399171	-0.965497756232249	-0.952337132209498
chr10	55840857	-0.898940513263893	-0.987144712917594	-0.932530587876151	-0.989776949525267
chr10	55890124	-0.769239339595196	-0.928876228481426	-0.978086830986339	-1.03009423517995
chr10	55916246	-0.936745236007153	-0.98054206536246	-0.976395082408399	-1.02708517824083
chr10	55986062	-1	-0.972048817186737	-0.942579862382958	-0.925883329165912
chr10	55991984	-0.945756692787482	-0.965116021075518	-0.977587081365091	-0.938849436871323
chr10	56022335	-0.872550143222919	-0.801718332216421	-0.981550962097482	-0.885193774709134
chr10	56095319	-0.840492787525717	-0.945102351138325	-0.965431814780001	-0.974834184246732
chr10	56101085	-0.834081058895329	-0.924875087259239	-0.948425047186647	-0.944119814683954
chr10	56103055	-0.875833046380865	-0.928526753646901	-0.897081987251043	-0.963638799805176
chr10	56149307	-1	-0.973446715145434	-0.963096718414824	-0.949035149003384
chr10	56168811	-0.882896218441353	-0.95424168538575	-0.932504980439959	-1.00270790251653
chr10	56258732	-0.856650236177929	-0.974239485147965	-0.915943369920384	-0.91910001319338
chr10	56269051	-0.818154425282534	-0.957893064154688	-0.949963390592888	-0.99877557783395
chr10	56269070	-0.801188150160084	-0.941914406886713	-0.940354763824407	-0.984936381377011
chr10	56315178	-0.865728517810719	-0.981364820025266	-0.978980617710751	-0.973724003663256
chr10	56387188	-0.698167537053838	-0.946941128303022	-0.971525695388612	-0.939608674952022
chr10	56390920	-0.814421760022905	-0.955794297395397	-0.958526702625185	-0.882902509240095
chr10	56391621	-1	-0.987894791598399	-0.969707494138181	-1.01352714748275
chr10	56410536	-0.813862983901332	-0.971653687560773	-0.990976817661199	-0.937119267904702
chr10	56439085	-1	-0.9643436309412	-0.975416908953583	-0.848613413876934
chr10	56440434	-0.955954457299961	-1	-0.914432921916892	-0.972400482704744
chr10	56500331	-0.907756844770269	-1	-0.968916568052936	-1.00077441374865
chr10	56598077	-0.911458904487171	-0.927742135392906	-0.916113824379657	-0.89070653215459
chr10	56598096	-0.922769496950816	-0.923165702213241	-0.94298921014826	-0.880075441392898
chr10	56626342	-0.802965076244326	-0.958003810160196	-0.988130798691125	-1.00557338066776
chr10	56657850	-0.815821280829727	-0.955565761653723	-0.940548214938004	-0.985007268040357
chr10	56662157	-0.684987007919802	-0.917437069517078	-0.977893255363147	-0.984473370714382
chr10	56669641	-0.885739198635998	-0.818461709100913	-0.879919232440537	-0.930053825862355
chr10	56671492	-0.747888645947571	-0.916276012702744	-0.949728024280382	-0.966852102258066
chr10	56709144	-0.933750627070198	-0.990042938423181	-0.953444012032496	-0.91098241336736
chr10	56710446	-0.976775165452894	-0.971236113489167	-0.981290936588663	-0.959216116644968
chr10	56725127	-0.838572106405396	-0.961115591740982	-0.982301807456332	-0.940458451726087
chr10	56726454	-0.976665633651429	-0.956135529300869	-0.964763787734815	-0.936441013636356
chr10	56731847	-0.911691865763246	-0.966900604609716	-0.986360045221799	-0.973951132696536
chr10	56782559	-1	-0.988168081252594	-1	-0.943225226629291
chr10	56804360	-0.922942963198881	-0.954250101204558	-0.970386573899947	-1.00244035340085
chr10	56878785	-0.721628285270322	-0.933771767078498	-0.950022546337388	-0.931757659958661
chr10	56902840	-1	-0.976107129082566	-0.982741147360506	-1.02900721239155
chr10	56948033	-0.882958204468485	-0.984757944697145	-0.928365110519464	-1.01614479886645
chr10	56958196	-0.924876853327371	-0.992119956503397	-0.974723752430615	-0.943810909740428
chr10	56960525	-0.944406904164797	-0.93030193535522	-0.946346984352414	-0.948751464859938
chr10	56965746	-0.835277033064687	-0.961428664217007	-0.928584747158192	-0.854607473371038
chr10	56970348	-0.89913169500534	-0.991046683623561	-0.985770356966669	-0.965646997786849
chr10	57026225	-0.737714999066924	-0.862446482731964	-0.871679550089075	-0.965586712460125
chr10	57088923	-0.942648346755009	-0.971029856909164	-0.993623112102235	-0.964501588981833
chr10	57122512	-0.935839305150208	-0.977859266314679	-0.931975228724772	-0.956858578570912
chr10	57123835	-0.828634350278919	-0.942244938241339	-0.944551942463225	-0.93293787752762
chr10	57338598	-0.907588698133652	-1	-0.959280507342609	-0.951033020067222
chr10	57344931	-0.957895298523168	-0.943088904315585	-0.918769468521759	-0.946648737800466
chr10	57415359	-1	-1	-0.980233433074504	-1.00496019328984
chr10	57459910	-0.910125006168786	-0.943280706511513	-0.937053124187528	-0.973940257434422
chr10	57524815	-1	-0.963701788076882	-0.968083039210391	-0.948779122336793
chr10	57584336	-0.953872216966871	-0.933899102157449	-0.902105311066191	-0.922360582447417
chr10	57616735	-0.750043850063322	-0.920735851010281	-0.956481353858307	-0.917825207264654
chr10	57656332	-0.96884979069423	-0.972844369819063	-0.915454028714398	-0.994718494105662
chr10	57658257	-0.81553306546865	-0.893965588041506	-0.918462968130474	-0.978768638028659
chr10	57728775	-0.697532627844718	-0.968858291040408	-0.965848948355559	-0.961289633552898
chr10	57793407	-0.841929023799129	-0.971153153372202	-0.961655364102695	-0.971967855020098
chr10	57824828	-0.861575009249031	-0.963351954230064	-0.997440924567349	-0.95413008229176
chr10	57842911	-1	-0.926814815993073	-0.952390373183902	-0.957607160552748
chr10	57870836	-0.890089880526964	-0.943182419233181	-0.947324870335165	-0.901393503962668
chr10	57873127	-1	-0.994020442887297	-0.974903479560027	-1.04495799483532
chr10	57893099	-0.872338144008865	-0.962279001451735	-0.915454464991489	-0.973700546934518
chr10	57923421	-0.876486981403892	-0.986157236078693	-0.90121278620232	-0.946316724602703
chr10	57923441	-0.875709066706282	-0.986159917716258	-0.95398725312055	-0.928416471546591
chr10	57925400	-0.792766400907812	-0.957197786600916	-0.866968818265293	-0.997381785592461
chr10	57927744	-0.888215293036225	-0.948313181995731	-0.935251705073757	-0.849011283501635
chr10	57970310	-0.949861887874934	-1	-0.963622956674397	-0.992538660898955
chr10	57970329	-0.944147749643953	-1	-0.996310429267599	-0.980985664847666
chr10	58015271	-0.708837101555072	-0.831201298912672	-0.945977782697013	-0.9909898380504
chr10	58060761	-0.786713899160289	-0.917626789472955	-0.924048688846689	-0.974994174661923
chr10	58150440	-0.97332744486293	-0.974735124532022	-0.98666904518345	-0.99756556698174
chr10	58269997	-0.902324855518716	-1	-0.947229626863833	-1.01422376421151
chr10	58279994	-0.911033201725964	-0.987909847380528	-0.975193642208537	-0.999377460857435
chr10	58346298	-0.832421336171747	-0.854587828853637	-0.907731693972657	-0.980063429478258
chr10	58348923	-0.730761007388073	-0.987591875256527	-0.938825045001824	-1.00322554591172
chr10	58461752	-0.907161659707362	-1	-0.930919001935068	-0.969454995562497
chr10	58461772	-0.916039013822677	-1	-0.963433018005016	-0.997883236805383
chr10	58707275	-0.736316628824679	-0.939791663935976	-0.911796319701688	-0.952898470588677
chr10	58711839	-0.855167388636941	-0.942638881599985	-0.942636530339831	-0.922548098010232
chr10	58711858	-0.866698022097729	-0.951479417634428	-0.928932972447198	-0.950009773877445
chr10	58848768	-0.903010919501677	-0.936070605496126	-0.997954719027312	-0.960565440700846
chr10	58868863	-0.964344847105098	-0.970789700183949	-0.975582552840357	-0.981868176589676
chr10	58963594	-0.917124376354159	-0.889375657483297	-0.972457240103182	-0.959644317715276
chr10	58968425	-0.954994913589495	-0.940669407611195	-0.883548142509151	-0.96069399234512
chr10	58972823	-1	-0.967287902168396	-0.955502121887551	-0.937094601318614
chr10	58997259	-0.908492087550958	-0.961294232352167	-0.971099843190597	-0.997623954375508
chr10	58999226	-0.928938052489835	-0.952994865969592	-0.885637928052164	-0.940730881617561
chr10	59009450	-0.948970732414846	-0.924794305767663	-0.976088783533374	-1.01788408005191
chr10	59009458	-0.94441123701589	-0.913462124431116	-0.995691569791599	-0.964824669758367
chr10	59081468	-0.972046814847103	-0.986362714294966	-0.915361326051065	-0.99855814799016
chr10	59133339	-0.915772434380606	-0.990872585067904	-0.989269004838975	-0.971718616468839
chr10	59168862	-0.947846958529916	-0.984653286123048	-0.916450985336189	-0.914074989228631
chr10	59207059	-1	-0.977561052608582	-0.969725594611524	-0.989251977381968
chr10	59241105	-0.832017873601026	-0.853388050434029	-0.925890594112637	-0.907814959846062
chr10	59255357	-0.86068855411585	-0.977518932012731	-0.981710495128186	-0.978337752515763
chr10	59355107	-0.904130435085172	-0.952771825915174	-0.93959605186567	-0.983009186976283
chr10	59355479	-1	-0.980750790223118	-0.973052598646854	-1.03445153519083
chr10	59404648	-1	-0.89441560649476	-0.964922478504343	-0.87031936354757
chr10	59420398	-0.950596529837838	-0.914670445112531	-0.901422138577177	-0.960628659053026
chr10	59427165	-0.930230024182064	-0.914913519009288	-0.949912236692081	-0.916632194742615
chr10	59437311	-0.928430758473599	-0.915085318416651	-0.990777182174454	-1.00800640009703
chr10	59502136	-0.908106653168653	-0.879368640069893	-0.86563776176588	-0.955772527727208
chr10	59537581	-0.842816379351197	-0.92039185145467	-0.935978603232254	-0.906978224655342
chr10	59655467	-1	-1	-1	-1
chr10	59845649	-0.887042053416202	-0.969370718093206	-0.985146030816301	-0.902462490204534
chr10	59901858	-0.874846289410206	-0.934981234503172	-0.98199800197487	-0.964249546440311
chr10	59906761	-0.766519635261652	-0.912171223456448	-0.904531227203959	-0.987387067131764
chr10	59933320	-0.914106193513039	-0.930430614651745	-0.859579901401952	-1.07955127694474
chr10	59935232	-0.764323746410036	-0.947925418888801	-0.868697080515891	-1.00454489906856
chr10	59983566	-0.773881157614962	-0.897615112798485	-0.92374833279521	-0.814389167889506
chr10	60027667	-0.0437611318281579	0.900298694804792	0.709106613518882	-0.152038338894181
chr10	60053763	-0.972275974488723	-0.949743502201142	-0.978773788060146	-0.966075007401843
chr10	60155594	-0.823306086565886	-0.992921847576919	-0.931514886157071	-0.966205517134824
chr10	60187276	-0.923084659519163	-0.996313222124052	-0.987980890478287	-0.966674507709758
chr10	60225677	-0.929156719573896	-0.922761170121665	-0.867314069875901	-1.03689467146654
chr10	60254343	-1	-0.939978309582157	-0.972205657222116	-0.981789387168609
chr10	60256186	-0.892282223002978	-0.935120902652656	-0.953509149084383	-0.936898610279774
chr10	60258380	-0.756976887849141	-0.909134395369649	-0.878637161213215	-0.944756254829269
chr10	60318497	-0.933070516592557	-0.890240123308495	-0.913711925755218	-1.03068438955992
chr10	60363242	-0.919591447159354	-0.885140149185759	-0.935454439181108	-0.88030914643803
chr10	60376947	-0.800977534156918	-0.871448603751779	-0.916070227074403	-0.930709878970204
[truncated: 98,001 more rows]
